# Supplementary material for: VGEA: an RNA viral assembly toolkit
Source: PeerJ. 2021 Sep 6;9:e12129. doi: 10.7717/peerj.12129 (PMC8428259; doi:10.7717/peerj.12129)
Supplement: Supplemental Information 2 [file peerj-09-12129-s002.zip]

Archive with 1,008 entries (854 files):
- Supplementary_File_2/
- Supplementary_File_2/.DS_Store
- __MACOSX/Supplementary_File_2/._.DS_Store
- Supplementary_File_2/Performance_Evaluation_Data_for_Table_1/
- Supplementary_File_2/Performance_Comparison_Assembly_Pipelines_Table_2/
- Supplementary_File_2/Performance_Evaluation_Data_for_Table_1/.DS_Store
- __MACOSX/Supplementary_File_2/Performance_Evaluation_Data_for_Table_1/._.DS_Store
- Supplementary_File_2/Performance_Evaluation_Data_for_Table_1/multiqc/
- Supplementary_File_2/Performance_Evaluation_Data_for_Table_1/benchmarks/
- Supplementary_File_2/Performance_Comparison_Assembly_Pipelines_Table_2/.DS_Store
- __MACOSX/Supplementary_File_2/Performance_Comparison_Assembly_Pipelines_Table_2/._.DS_Store
- Supplementary_File_2/Performance_Comparison_Assembly_Pipelines_Table_2/CV115/
- Supplementary_File_2/Performance_Comparison_Assembly_Pipelines_Table_2/CV29/
- Supplementary_File_2/Performance_Comparison_Assembly_Pipelines_Table_2/CV18/
- Supplementary_File_2/Performance_Comparison_Assembly_Pipelines_Table_2/CV45/
- Supplementary_File_2/Performance_Comparison_Assembly_Pipelines_Table_2/CV145/
- Supplementary_File_2/Performance_Evaluation_Data_for_Table_1/multiqc/multiqc_report.html
- __MACOSX/Supplementary_File_2/Performance_Evaluation_Data_for_Table_1/multiqc/._multiqc_report.html
- Supplementary_File_2/Performance_Evaluation_Data_for_Table_1/multiqc/multiqc_data/
- Supplementary_File_2/Performance_Evaluation_Data_for_Table_1/multiqc/.DS_Store
- __MACOSX/Supplementary_File_2/Performance_Evaluation_Data_for_Table_1/multiqc/._.DS_Store
- Supplementary_File_2/Performance_Evaluation_Data_for_Table_1/benchmarks/human_reference_index.tsv
- __MACOSX/Supplementary_File_2/Performance_Evaluation_Data_for_Table_1/benchmarks/._human_reference_index.tsv
- Supplementary_File_2/Performance_Evaluation_Data_for_Table_1/benchmarks/shiver_init/
- Supplementary_File_2/Performance_Evaluation_Data_for_Table_1/benchmarks/.DS_Store
- __MACOSX/Supplementary_File_2/Performance_Evaluation_Data_for_Table_1/benchmarks/._.DS_Store
- Supplementary_File_2/Performance_Evaluation_Data_for_Table_1/benchmarks/samtools_extract/
- Supplementary_File_2/Performance_Evaluation_Data_for_Table_1/benchmarks/bwa_human/
- Supplementary_File_2/Performance_Evaluation_Data_for_Table_1/benchmarks/shiver_map_reads/
- Supplementary_File_2/Performance_Evaluation_Data_for_Table_1/benchmarks/bamtofastq/
- Supplementary_File_2/Performance_Evaluation_Data_for_Table_1/benchmarks/iva/
- Supplementary_File_2/Performance_Evaluation_Data_for_Table_1/benchmarks/quast/
- Supplementary_File_2/Performance_Evaluation_Data_for_Table_1/benchmarks/shiver_tidy/
- Supplementary_File_2/Performance_Evaluation_Data_for_Table_1/benchmarks/shiver_align_contigs/
- Supplementary_File_2/Performance_Evaluation_Data_for_Table_1/benchmarks/fastp/
- Supplementary_File_2/Performance_Comparison_Assembly_Pipelines_Table_2/CV115/velvet/
- Supplementary_File_2/Performance_Comparison_Assembly_Pipelines_Table_2/CV115/.DS_Store
- __MACOSX/Supplementary_File_2/Performance_Comparison_Assembly_Pipelines_Table_2/CV115/._.DS_Store
- Supplementary_File_2/Performance_Comparison_Assembly_Pipelines_Table_2/CV115/vgea/
- Supplementary_File_2/Performance_Comparison_Assembly_Pipelines_Table_2/CV115/spades/
- Supplementary_File_2/Performance_Comparison_Assembly_Pipelines_Table_2/CV29/velvet/
- Supplementary_File_2/Performance_Comparison_Assembly_Pipelines_Table_2/CV29/.DS_Store
- __MACOSX/Supplementary_File_2/Performance_Comparison_Assembly_Pipelines_Table_2/CV29/._.DS_Store
- Supplementary_File_2/Performance_Comparison_Assembly_Pipelines_Table_2/CV29/vgea/
- Supplementary_File_2/Performance_Comparison_Assembly_Pipelines_Table_2/CV29/spades/
- Supplementary_File_2/Performance_Comparison_Assembly_Pipelines_Table_2/CV18/velvet/
- Supplementary_File_2/Performance_Comparison_Assembly_Pipelines_Table_2/CV18/.DS_Store
- __MACOSX/Supplementary_File_2/Performance_Comparison_Assembly_Pipelines_Table_2/CV18/._.DS_Store
- Supplementary_File_2/Performance_Comparison_Assembly_Pipelines_Table_2/CV18/vgea/
- Supplementary_File_2/Performance_Comparison_Assembly_Pipelines_Table_2/CV18/spades/
- Supplementary_File_2/Performance_Comparison_Assembly_Pipelines_Table_2/CV45/velvet/
- Supplementary_File_2/Performance_Comparison_Assembly_Pipelines_Table_2/CV45/.DS_Store
- __MACOSX/Supplementary_File_2/Performance_Comparison_Assembly_Pipelines_Table_2/CV45/._.DS_Store
- Supplementary_File_2/Performance_Comparison_Assembly_Pipelines_Table_2/CV45/vgea/
- Supplementary_File_2/Performance_Comparison_Assembly_Pipelines_Table_2/CV45/spades/
- Supplementary_File_2/Performance_Comparison_Assembly_Pipelines_Table_2/CV145/velvet/
- Supplementary_File_2/Performance_Comparison_Assembly_Pipelines_Table_2/CV145/.DS_Store
- __MACOSX/Supplementary_File_2/Performance_Comparison_Assembly_Pipelines_Table_2/CV145/._.DS_Store
- Supplementary_File_2/Performance_Comparison_Assembly_Pipelines_Table_2/CV145/vgea/
- Supplementary_File_2/Performance_Comparison_Assembly_Pipelines_Table_2/CV145/spades/
- Supplementary_File_2/Performance_Evaluation_Data_for_Table_1/multiqc/multiqc_data/multiqc_quast.txt
- Supplementary_File_2/Performance_Evaluation_Data_for_Table_1/multiqc/multiqc_data/multiqc.log
- Supplementary_File_2/Performance_Evaluation_Data_for_Table_1/multiqc/multiqc_data/multiqc_general_stats.txt
- Supplementary_File_2/Performance_Evaluation_Data_for_Table_1/multiqc/multiqc_data/multiqc_sources.txt
- Supplementary_File_2/Performance_Evaluation_Data_for_Table_1/multiqc/multiqc_data/multiqc_fastp.txt
- Supplementary_File_2/Performance_Evaluation_Data_for_Table_1/multiqc/multiqc_data/multiqc_data.json
- Supplementary_File_2/Performance_Evaluation_Data_for_Table_1/multiqc/multiqc_data/multiqc_samtools_flagstat.txt
- Supplementary_File_2/Performance_Evaluation_Data_for_Table_1/benchmarks/shiver_init/.DS_Store
- __MACOSX/Supplementary_File_2/Performance_Evaluation_Data_for_Table_1/benchmarks/shiver_init/._.DS_Store
- Supplementary_File_2/Performance_Evaluation_Data_for_Table_1/benchmarks/shiver_init/CV29.tsv
- Supplementary_File_2/Performance_Evaluation_Data_for_Table_1/benchmarks/samtools_extract/.DS_Store
- __MACOSX/Supplementary_File_2/Performance_Evaluation_Data_for_Table_1/benchmarks/samtools_extract/._.DS_Store
- Supplementary_File_2/Performance_Evaluation_Data_for_Table_1/benchmarks/samtools_extract/CV29.tsv
- Supplementary_File_2/Performance_Evaluation_Data_for_Table_1/benchmarks/bwa_human/.DS_Store
- __MACOSX/Supplementary_File_2/Performance_Evaluation_Data_for_Table_1/benchmarks/bwa_human/._.DS_Store
- Supplementary_File_2/Performance_Evaluation_Data_for_Table_1/benchmarks/bwa_human/CV29.tsv
- Supplementary_File_2/Performance_Evaluation_Data_for_Table_1/benchmarks/shiver_map_reads/.DS_Store
- __MACOSX/Supplementary_File_2/Performance_Evaluation_Data_for_Table_1/benchmarks/shiver_map_reads/._.DS_Store
- Supplementary_File_2/Performance_Evaluation_Data_for_Table_1/benchmarks/shiver_map_reads/CV29.tsv
- Supplementary_File_2/Performance_Evaluation_Data_for_Table_1/benchmarks/bamtofastq/.DS_Store
- __MACOSX/Supplementary_File_2/Performance_Evaluation_Data_for_Table_1/benchmarks/bamtofastq/._.DS_Store
- Supplementary_File_2/Performance_Evaluation_Data_for_Table_1/benchmarks/bamtofastq/CV29.tsv
- Supplementary_File_2/Performance_Evaluation_Data_for_Table_1/benchmarks/iva/CV29.tsv
- __MACOSX/Supplementary_File_2/Performance_Evaluation_Data_for_Table_1/benchmarks/iva/._CV29.tsv
- Supplementary_File_2/Performance_Evaluation_Data_for_Table_1/benchmarks/quast/.DS_Store
- __MACOSX/Supplementary_File_2/Performance_Evaluation_Data_for_Table_1/benchmarks/quast/._.DS_Store
- Supplementary_File_2/Performance_Evaluation_Data_for_Table_1/benchmarks/quast/CV29.tsv
- Supplementary_File_2/Performance_Evaluation_Data_for_Table_1/benchmarks/shiver_tidy/.DS_Store
- __MACOSX/Supplementary_File_2/Performance_Evaluation_Data_for_Table_1/benchmarks/shiver_tidy/._.DS_Store
- Supplementary_File_2/Performance_Evaluation_Data_for_Table_1/benchmarks/shiver_tidy/CV29.tsv
- __MACOSX/Supplementary_File_2/Performance_Evaluation_Data_for_Table_1/benchmarks/shiver_tidy/._CV29.tsv
- Supplementary_File_2/Performance_Evaluation_Data_for_Table_1/benchmarks/shiver_align_contigs/.DS_Store
- __MACOSX/Supplementary_File_2/Performance_Evaluation_Data_for_Table_1/benchmarks/shiver_align_contigs/._.DS_Store
- Supplementary_File_2/Performance_Evaluation_Data_for_Table_1/benchmarks/shiver_align_contigs/CV29.tsv
- Supplementary_File_2/Performance_Evaluation_Data_for_Table_1/benchmarks/fastp/.DS_Store
- __MACOSX/Supplementary_File_2/Performance_Evaluation_Data_for_Table_1/benchmarks/fastp/._.DS_Store
- Supplementary_File_2/Performance_Evaluation_Data_for_Table_1/benchmarks/fastp/CV29.tsv
- Supplementary_File_2/Performance_Comparison_Assembly_Pipelines_Table_2/CV115/velvet/.DS_Store
- __MACOSX/Supplementary_File_2/Performance_Comparison_Assembly_Pipelines_Table_2/CV115/velvet/._.DS_Store
- Supplementary_File_2/Performance_Comparison_Assembly_Pipelines_Table_2/CV115/velvet/CV115_velvet_contigs.fasta
- Supplementary_File_2/Performance_Comparison_Assembly_Pipelines_Table_2/CV115/velvet/NC_045512.2.fasta
- Supplementary_File_2/Performance_Comparison_Assembly_Pipelines_Table_2/CV115/velvet/NC_045512.2.gff3
- Supplementary_File_2/Performance_Comparison_Assembly_Pipelines_Table_2/CV115/velvet/quast_results/
- Supplementary_File_2/Performance_Comparison_Assembly_Pipelines_Table_2/CV115/vgea/.DS_Store
- __MACOSX/Supplementary_File_2/Performance_Comparison_Assembly_Pipelines_Table_2/CV115/vgea/._.DS_Store
- Supplementary_File_2/Performance_Comparison_Assembly_Pipelines_Table_2/CV115/vgea/CV115_vgea_contigs.fasta
- Supplementary_File_2/Performance_Comparison_Assembly_Pipelines_Table_2/CV115/vgea/NC_045512.2.fasta
- Supplementary_File_2/Performance_Comparison_Assembly_Pipelines_Table_2/CV115/vgea/NC_045512.2.gff3
- Supplementary_File_2/Performance_Comparison_Assembly_Pipelines_Table_2/CV115/vgea/quast_results/
- Supplementary_File_2/Performance_Comparison_Assembly_Pipelines_Table_2/CV115/spades/CV115_spades_contigs.fasta
- Supplementary_File_2/Performance_Comparison_Assembly_Pipelines_Table_2/CV115/spades/.DS_Store
- __MACOSX/Supplementary_File_2/Performance_Comparison_Assembly_Pipelines_Table_2/CV115/spades/._.DS_Store
- Supplementary_File_2/Performance_Comparison_Assembly_Pipelines_Table_2/CV115/spades/NC_045512.2.fasta
- Supplementary_File_2/Performance_Comparison_Assembly_Pipelines_Table_2/CV115/spades/NC_045512.2.gff3
- Supplementary_File_2/Performance_Comparison_Assembly_Pipelines_Table_2/CV115/spades/quast_results/
- Supplementary_File_2/Performance_Comparison_Assembly_Pipelines_Table_2/CV29/velvet/.DS_Store
- __MACOSX/Supplementary_File_2/Performance_Comparison_Assembly_Pipelines_Table_2/CV29/velvet/._.DS_Store
- Supplementary_File_2/Performance_Comparison_Assembly_Pipelines_Table_2/CV29/velvet/NC_045512.2.fasta
- Supplementary_File_2/Performance_Comparison_Assembly_Pipelines_Table_2/CV29/velvet/NC_045512.2.gff3
- Supplementary_File_2/Performance_Comparison_Assembly_Pipelines_Table_2/CV29/velvet/CV29_velvet_contigs.fasta
- Supplementary_File_2/Performance_Comparison_Assembly_Pipelines_Table_2/CV29/velvet/quast_results/
- Supplementary_File_2/Performance_Comparison_Assembly_Pipelines_Table_2/CV29/vgea/.DS_Store
- __MACOSX/Supplementary_File_2/Performance_Comparison_Assembly_Pipelines_Table_2/CV29/vgea/._.DS_Store
- Supplementary_File_2/Performance_Comparison_Assembly_Pipelines_Table_2/CV29/vgea/NC_045512.2.fasta
- Supplementary_File_2/Performance_Comparison_Assembly_Pipelines_Table_2/CV29/vgea/CV29_vgea_contigs.fasta
- Supplementary_File_2/Performance_Comparison_Assembly_Pipelines_Table_2/CV29/vgea/NC_045512.2.gff3
- Supplementary_File_2/Performance_Comparison_Assembly_Pipelines_Table_2/CV29/vgea/quast_results/
- Supplementary_File_2/Performance_Comparison_Assembly_Pipelines_Table_2/CV29/spades/.DS_Store
- __MACOSX/Supplementary_File_2/Performance_Comparison_Assembly_Pipelines_Table_2/CV29/spades/._.DS_Store
- Supplementary_File_2/Performance_Comparison_Assembly_Pipelines_Table_2/CV29/spades/NC_045512.2.fasta
- Supplementary_File_2/Performance_Comparison_Assembly_Pipelines_Table_2/CV29/spades/NC_045512.2.gff3
- Supplementary_File_2/Performance_Comparison_Assembly_Pipelines_Table_2/CV29/spades/quast_results/
- Supplementary_File_2/Performance_Comparison_Assembly_Pipelines_Table_2/CV29/spades/CV29_spades_contigs.fasta
- Supplementary_File_2/Performance_Comparison_Assembly_Pipelines_Table_2/CV18/velvet/.DS_Store
- __MACOSX/Supplementary_File_2/Performance_Comparison_Assembly_Pipelines_Table_2/CV18/velvet/._.DS_Store
- Supplementary_File_2/Performance_Comparison_Assembly_Pipelines_Table_2/CV18/velvet/CV18_velvet_contigs.fasta
- Supplementary_File_2/Performance_Comparison_Assembly_Pipelines_Table_2/CV18/velvet/NC_045512.2.fasta
- Supplementary_File_2/Performance_Comparison_Assembly_Pipelines_Table_2/CV18/velvet/NC_045512.2.gff3
- Supplementary_File_2/Performance_Comparison_Assembly_Pipelines_Table_2/CV18/velvet/quast_results/
- Supplementary_File_2/Performance_Comparison_Assembly_Pipelines_Table_2/CV18/vgea/.DS_Store
- __MACOSX/Supplementary_File_2/Performance_Comparison_Assembly_Pipelines_Table_2/CV18/vgea/._.DS_Store
- Supplementary_File_2/Performance_Comparison_Assembly_Pipelines_Table_2/CV18/vgea/NC_045512.2.fasta
- Supplementary_File_2/Performance_Comparison_Assembly_Pipelines_Table_2/CV18/vgea/CV18_vgea_contigs.fasta
- Supplementary_File_2/Performance_Comparison_Assembly_Pipelines_Table_2/CV18/vgea/NC_045512.2.gff3
- Supplementary_File_2/Performance_Comparison_Assembly_Pipelines_Table_2/CV18/vgea/quast_results/
- Supplementary_File_2/Performance_Comparison_Assembly_Pipelines_Table_2/CV18/spades/CV18_spades_contigs.fasta
- Supplementary_File_2/Performance_Comparison_Assembly_Pipelines_Table_2/CV18/spades/.DS_Store
- __MACOSX/Supplementary_File_2/Performance_Comparison_Assembly_Pipelines_Table_2/CV18/spades/._.DS_Store
- Supplementary_File_2/Performance_Comparison_Assembly_Pipelines_Table_2/CV18/spades/NC_045512.2.fasta
- Supplementary_File_2/Performance_Comparison_Assembly_Pipelines_Table_2/CV18/spades/NC_045512.2.gff3
- Supplementary_File_2/Performance_Comparison_Assembly_Pipelines_Table_2/CV18/spades/quast_results/
- Supplementary_File_2/Performance_Comparison_Assembly_Pipelines_Table_2/CV45/velvet/.DS_Store
- __MACOSX/Supplementary_File_2/Performance_Comparison_Assembly_Pipelines_Table_2/CV45/velvet/._.DS_Store
- Supplementary_File_2/Performance_Comparison_Assembly_Pipelines_Table_2/CV45/velvet/CV45_velvet_contigs.fasta
- Supplementary_File_2/Performance_Comparison_Assembly_Pipelines_Table_2/CV45/velvet/NC_045512.2.fasta
- Supplementary_File_2/Performance_Comparison_Assembly_Pipelines_Table_2/CV45/velvet/NC_045512.2.gff3
- __MACOSX/Supplementary_File_2/Performance_Comparison_Assembly_Pipelines_Table_2/CV45/velvet/._NC_045512.2.gff3
- Supplementary_File_2/Performance_Comparison_Assembly_Pipelines_Table_2/CV45/velvet/quast_results/
- Supplementary_File_2/Performance_Comparison_Assembly_Pipelines_Table_2/CV45/vgea/.DS_Store
- __MACOSX/Supplementary_File_2/Performance_Comparison_Assembly_Pipelines_Table_2/CV45/vgea/._.DS_Store
- Supplementary_File_2/Performance_Comparison_Assembly_Pipelines_Table_2/CV45/vgea/CV45_vgea_contigs.fasta
- Supplementary_File_2/Performance_Comparison_Assembly_Pipelines_Table_2/CV45/vgea/NC_045512.2.fasta
- Supplementary_File_2/Performance_Comparison_Assembly_Pipelines_Table_2/CV45/vgea/NC_045512.2.gff3
- Supplementary_File_2/Performance_Comparison_Assembly_Pipelines_Table_2/CV45/vgea/quast_results/
- Supplementary_File_2/Performance_Comparison_Assembly_Pipelines_Table_2/CV45/spades/.DS_Store
- __MACOSX/Supplementary_File_2/Performance_Comparison_Assembly_Pipelines_Table_2/CV45/spades/._.DS_Store
- Supplementary_File_2/Performance_Comparison_Assembly_Pipelines_Table_2/CV45/spades/NC_045512.2.fasta
- Supplementary_File_2/Performance_Comparison_Assembly_Pipelines_Table_2/CV45/spades/CV45_spades_contigs.fasta
- Supplementary_File_2/Performance_Comparison_Assembly_Pipelines_Table_2/CV45/spades/NC_045512.2.gff3
- __MACOSX/Supplementary_File_2/Performance_Comparison_Assembly_Pipelines_Table_2/CV45/spades/._NC_045512.2.gff3
- Supplementary_File_2/Performance_Comparison_Assembly_Pipelines_Table_2/CV45/spades/quast_results/
- Supplementary_File_2/Performance_Comparison_Assembly_Pipelines_Table_2/CV145/velvet/.DS_Store
- __MACOSX/Supplementary_File_2/Performance_Comparison_Assembly_Pipelines_Table_2/CV145/velvet/._.DS_Store
- Supplementary_File_2/Performance_Comparison_Assembly_Pipelines_Table_2/CV145/velvet/NC_045512.2.fasta
- Supplementary_File_2/Performance_Comparison_Assembly_Pipelines_Table_2/CV145/velvet/CV145_velvet_contigs.fasta
- Supplementary_File_2/Performance_Comparison_Assembly_Pipelines_Table_2/CV145/velvet/NC_045512.2.gff3
- Supplementary_File_2/Performance_Comparison_Assembly_Pipelines_Table_2/CV145/velvet/quast_results/
- Supplementary_File_2/Performance_Comparison_Assembly_Pipelines_Table_2/CV145/vgea/.DS_Store
- __MACOSX/Supplementary_File_2/Performance_Comparison_Assembly_Pipelines_Table_2/CV145/vgea/._.DS_Store
- Supplementary_File_2/Performance_Comparison_Assembly_Pipelines_Table_2/CV145/vgea/NC_045512.2.fasta
- Supplementary_File_2/Performance_Comparison_Assembly_Pipelines_Table_2/CV145/vgea/CV145_vgea_contigs.fasta
- Supplementary_File_2/Performance_Comparison_Assembly_Pipelines_Table_2/CV145/vgea/NC_045512.2.gff3
- Supplementary_File_2/Performance_Comparison_Assembly_Pipelines_Table_2/CV145/vgea/quast_results/
- Supplementary_File_2/Performance_Comparison_Assembly_Pipelines_Table_2/CV145/spades/.DS_Store
- __MACOSX/Supplementary_File_2/Performance_Comparison_Assembly_Pipelines_Table_2/CV145/spades/._.DS_Store
- Supplementary_File_2/Performance_Comparison_Assembly_Pipelines_Table_2/CV145/spades/NC_045512.2.fasta
- Supplementary_File_2/Performance_Comparison_Assembly_Pipelines_Table_2/CV145/spades/NC_045512.2.gff3
- Supplementary_File_2/Performance_Comparison_Assembly_Pipelines_Table_2/CV145/spades/quast_results/
- Supplementary_File_2/Performance_Comparison_Assembly_Pipelines_Table_2/CV145/spades/CV145_spades_contigs.fasta
- Supplementary_File_2/Performance_Comparison_Assembly_Pipelines_Table_2/CV115/velvet/quast_results/.DS_Store
- __MACOSX/Supplementary_File_2/Performance_Comparison_Assembly_Pipelines_Table_2/CV115/velvet/quast_results/._.DS_Store
- Supplementary_File_2/Performance_Comparison_Assembly_Pipelines_Table_2/CV115/velvet/quast_results/latest
- Supplementary_File_2/Performance_Comparison_Assembly_Pipelines_Table_2/CV115/velvet/quast_results/results_2021_05_21_20_34_08/
- Supplementary_File_2/Performance_Comparison_Assembly_Pipelines_Table_2/CV115/vgea/quast_results/.DS_Store
- __MACOSX/Supplementary_File_2/Performance_Comparison_Assembly_Pipelines_Table_2/CV115/vgea/quast_results/._.DS_Store
- Supplementary_File_2/Performance_Comparison_Assembly_Pipelines_Table_2/CV115/vgea/quast_results/latest
- Supplementary_File_2/Performance_Comparison_Assembly_Pipelines_Table_2/CV115/vgea/quast_results/results_2021_05_13_23_06_24/
- Supplementary_File_2/Performance_Comparison_Assembly_Pipelines_Table_2/CV115/spades/quast_results/results_2021_05_21_20_33_56/
- Supplementary_File_2/Performance_Comparison_Assembly_Pipelines_Table_2/CV115/spades/quast_results/.DS_Store
- __MACOSX/Supplementary_File_2/Performance_Comparison_Assembly_Pipelines_Table_2/CV115/spades/quast_results/._.DS_Store
- Supplementary_File_2/Performance_Comparison_Assembly_Pipelines_Table_2/CV115/spades/quast_results/latest
- Supplementary_File_2/Performance_Comparison_Assembly_Pipelines_Table_2/CV29/velvet/quast_results/.DS_Store
- __MACOSX/Supplementary_File_2/Performance_Comparison_Assembly_Pipelines_Table_2/CV29/velvet/quast_results/._.DS_Store
- Supplementary_File_2/Performance_Comparison_Assembly_Pipelines_Table_2/CV29/velvet/quast_results/results_2021_05_14_16_35_58/
- Supplementary_File_2/Performance_Comparison_Assembly_Pipelines_Table_2/CV29/velvet/quast_results/latest
- Supplementary_File_2/Performance_Comparison_Assembly_Pipelines_Table_2/CV29/vgea/quast_results/.DS_Store
- __MACOSX/Supplementary_File_2/Performance_Comparison_Assembly_Pipelines_Table_2/CV29/vgea/quast_results/._.DS_Store
- Supplementary_File_2/Performance_Comparison_Assembly_Pipelines_Table_2/CV29/vgea/quast_results/latest
- Supplementary_File_2/Performance_Comparison_Assembly_Pipelines_Table_2/CV29/vgea/quast_results/results_2021_05_13_22_59_11/
- Supplementary_File_2/Performance_Comparison_Assembly_Pipelines_Table_2/CV29/spades/quast_results/.DS_Store
- __MACOSX/Supplementary_File_2/Performance_Comparison_Assembly_Pipelines_Table_2/CV29/spades/quast_results/._.DS_Store
- Supplementary_File_2/Performance_Comparison_Assembly_Pipelines_Table_2/CV29/spades/quast_results/results_2021_05_14_16_35_34/
- Supplementary_File_2/Performance_Comparison_Assembly_Pipelines_Table_2/CV29/spades/quast_results/latest
- Supplementary_File_2/Performance_Comparison_Assembly_Pipelines_Table_2/CV18/velvet/quast_results/.DS_Store
- __MACOSX/Supplementary_File_2/Performance_Comparison_Assembly_Pipelines_Table_2/CV18/velvet/quast_results/._.DS_Store
- Supplementary_File_2/Performance_Comparison_Assembly_Pipelines_Table_2/CV18/velvet/quast_results/latest
- Supplementary_File_2/Performance_Comparison_Assembly_Pipelines_Table_2/CV18/velvet/quast_results/results_2021_05_14_01_59_46/
- Supplementary_File_2/Performance_Comparison_Assembly_Pipelines_Table_2/CV18/vgea/quast_results/results_2021_05_13_22_45_01/
- Supplementary_File_2/Performance_Comparison_Assembly_Pipelines_Table_2/CV18/vgea/quast_results/.DS_Store
- __MACOSX/Supplementary_File_2/Performance_Comparison_Assembly_Pipelines_Table_2/CV18/vgea/quast_results/._.DS_Store
- Supplementary_File_2/Performance_Comparison_Assembly_Pipelines_Table_2/CV18/vgea/quast_results/latest
- Supplementary_File_2/Performance_Comparison_Assembly_Pipelines_Table_2/CV18/spades/quast_results/.DS_Store
- __MACOSX/Supplementary_File_2/Performance_Comparison_Assembly_Pipelines_Table_2/CV18/spades/quast_results/._.DS_Store
- Supplementary_File_2/Performance_Comparison_Assembly_Pipelines_Table_2/CV18/spades/quast_results/latest
- Supplementary_File_2/Performance_Comparison_Assembly_Pipelines_Table_2/CV18/spades/quast_results/results_2021_05_14_01_47_23/
- Supplementary_File_2/Performance_Comparison_Assembly_Pipelines_Table_2/CV45/velvet/quast_results/.DS_Store
- __MACOSX/Supplementary_File_2/Performance_Comparison_Assembly_Pipelines_Table_2/CV45/velvet/quast_results/._.DS_Store
- Supplementary_File_2/Performance_Comparison_Assembly_Pipelines_Table_2/CV45/velvet/quast_results/latest
- Supplementary_File_2/Performance_Comparison_Assembly_Pipelines_Table_2/CV45/velvet/quast_results/results_2021_05_21_20_24_42/
- Supplementary_File_2/Performance_Comparison_Assembly_Pipelines_Table_2/CV45/vgea/quast_results/.DS_Store
- __MACOSX/Supplementary_File_2/Performance_Comparison_Assembly_Pipelines_Table_2/CV45/vgea/quast_results/._.DS_Store
- Supplementary_File_2/Performance_Comparison_Assembly_Pipelines_Table_2/CV45/vgea/quast_results/latest
- Supplementary_File_2/Performance_Comparison_Assembly_Pipelines_Table_2/CV45/vgea/quast_results/results_2021_05_13_23_04_04/
- Supplementary_File_2/Performance_Comparison_Assembly_Pipelines_Table_2/CV45/spades/quast_results/.DS_Store
- __MACOSX/Supplementary_File_2/Performance_Comparison_Assembly_Pipelines_Table_2/CV45/spades/quast_results/._.DS_Store
- Supplementary_File_2/Performance_Comparison_Assembly_Pipelines_Table_2/CV45/spades/quast_results/results_2021_05_21_20_22_51/
- Supplementary_File_2/Performance_Comparison_Assembly_Pipelines_Table_2/CV45/spades/quast_results/latest
- Supplementary_File_2/Performance_Comparison_Assembly_Pipelines_Table_2/CV145/velvet/quast_results/.DS_Store
- __MACOSX/Supplementary_File_2/Performance_Comparison_Assembly_Pipelines_Table_2/CV145/velvet/quast_results/._.DS_Store
- Supplementary_File_2/Performance_Comparison_Assembly_Pipelines_Table_2/CV145/velvet/quast_results/latest
- Supplementary_File_2/Performance_Comparison_Assembly_Pipelines_Table_2/CV145/velvet/quast_results/results_2021_05_21_20_43_23/
- Supplementary_File_2/Performance_Comparison_Assembly_Pipelines_Table_2/CV145/vgea/quast_results/.DS_Store
- __MACOSX/Supplementary_File_2/Performance_Comparison_Assembly_Pipelines_Table_2/CV145/vgea/quast_results/._.DS_Store
- Supplementary_File_2/Performance_Comparison_Assembly_Pipelines_Table_2/CV145/vgea/quast_results/latest
- Supplementary_File_2/Performance_Comparison_Assembly_Pipelines_Table_2/CV145/vgea/quast_results/results_2021_05_13_23_09_24/
- Supplementary_File_2/Performance_Comparison_Assembly_Pipelines_Table_2/CV145/spades/quast_results/.DS_Store
- __MACOSX/Supplementary_File_2/Performance_Comparison_Assembly_Pipelines_Table_2/CV145/spades/quast_results/._.DS_Store
- Supplementary_File_2/Performance_Comparison_Assembly_Pipelines_Table_2/CV145/spades/quast_results/latest
- Supplementary_File_2/Performance_Comparison_Assembly_Pipelines_Table_2/CV145/spades/quast_results/results_2021_05_21_20_43_07/
- Supplementary_File_2/Performance_Comparison_Assembly_Pipelines_Table_2/CV115/velvet/quast_results/results_2021_05_21_20_34_08/genome_stats/
- Supplementary_File_2/Performance_Comparison_Assembly_Pipelines_Table_2/CV115/velvet/quast_results/results_2021_05_21_20_34_08/transposed_report.txt
- Supplementary_File_2/Performance_Comparison_Assembly_Pipelines_Table_2/CV115/velvet/quast_results/results_2021_05_21_20_34_08/transposed_report.tex
- Supplementary_File_2/Performance_Comparison_Assembly_Pipelines_Table_2/CV115/velvet/quast_results/results_2021_05_21_20_34_08/icarus.html
- __MACOSX/Supplementary_File_2/Performance_Comparison_Assembly_Pipelines_Table_2/CV115/velvet/quast_results/results_2021_05_21_20_34_08/._icarus.html
- Supplementary_File_2/Performance_Comparison_Assembly_Pipelines_Table_2/CV115/velvet/quast_results/results_2021_05_21_20_34_08/basic_stats/
- Supplementary_File_2/Performance_Comparison_Assembly_Pipelines_Table_2/CV115/velvet/quast_results/results_2021_05_21_20_34_08/aligned_stats/
- Supplementary_File_2/Performance_Comparison_Assembly_Pipelines_Table_2/CV115/velvet/quast_results/results_2021_05_21_20_34_08/transposed_report.tsv
- Supplementary_File_2/Performance_Comparison_Assembly_Pipelines_Table_2/CV115/velvet/quast_results/results_2021_05_21_20_34_08/report.tex
- Supplementary_File_2/Performance_Comparison_Assembly_Pipelines_Table_2/CV115/velvet/quast_results/results_2021_05_21_20_34_08/report.txt
- Supplementary_File_2/Performance_Comparison_Assembly_Pipelines_Table_2/CV115/velvet/quast_results/results_2021_05_21_20_34_08/report.tsv
- Supplementary_File_2/Performance_Comparison_Assembly_Pipelines_Table_2/CV115/velvet/quast_results/results_2021_05_21_20_34_08/contigs_reports/
- Supplementary_File_2/Performance_Comparison_Assembly_Pipelines_Table_2/CV115/velvet/quast_results/results_2021_05_21_20_34_08/icarus_viewers/
- Supplementary_File_2/Performance_Comparison_Assembly_Pipelines_Table_2/CV115/velvet/quast_results/results_2021_05_21_20_34_08/report.html
- Supplementary_File_2/Performance_Comparison_Assembly_Pipelines_Table_2/CV115/velvet/quast_results/results_2021_05_21_20_34_08/quast.log
- Supplementary_File_2/Performance_Comparison_Assembly_Pipelines_Table_2/CV115/vgea/quast_results/results_2021_05_13_23_06_24/genome_stats/
- Supplementary_File_2/Performance_Comparison_Assembly_Pipelines_Table_2/CV115/vgea/quast_results/results_2021_05_13_23_06_24/transposed_report.txt
- Supplementary_File_2/Performance_Comparison_Assembly_Pipelines_Table_2/CV115/vgea/quast_results/results_2021_05_13_23_06_24/transposed_report.tex
- Supplementary_File_2/Performance_Comparison_Assembly_Pipelines_Table_2/CV115/vgea/quast_results/results_2021_05_13_23_06_24/icarus.html
- __MACOSX/Supplementary_File_2/Performance_Comparison_Assembly_Pipelines_Table_2/CV115/vgea/quast_results/results_2021_05_13_23_06_24/._icarus.html
- Supplementary_File_2/Performance_Comparison_Assembly_Pipelines_Table_2/CV115/vgea/quast_results/results_2021_05_13_23_06_24/basic_stats/
- Supplementary_File_2/Performance_Comparison_Assembly_Pipelines_Table_2/CV115/vgea/quast_results/results_2021_05_13_23_06_24/aligned_stats/
- Supplementary_File_2/Performance_Comparison_Assembly_Pipelines_Table_2/CV115/vgea/quast_results/results_2021_05_13_23_06_24/transposed_report.tsv
- Supplementary_File_2/Performance_Comparison_Assembly_Pipelines_Table_2/CV115/vgea/quast_results/results_2021_05_13_23_06_24/report.tex
- Supplementary_File_2/Performance_Comparison_Assembly_Pipelines_Table_2/CV115/vgea/quast_results/results_2021_05_13_23_06_24/report.txt
- Supplementary_File_2/Performance_Comparison_Assembly_Pipelines_Table_2/CV115/vgea/quast_results/results_2021_05_13_23_06_24/report.tsv
- Supplementary_File_2/Performance_Comparison_Assembly_Pipelines_Table_2/CV115/vgea/quast_results/results_2021_05_13_23_06_24/contigs_reports/
- Supplementary_File_2/Performance_Comparison_Assembly_Pipelines_Table_2/CV115/vgea/quast_results/results_2021_05_13_23_06_24/icarus_viewers/
- Supplementary_File_2/Performance_Comparison_Assembly_Pipelines_Table_2/CV115/vgea/quast_results/results_2021_05_13_23_06_24/report.html
- __MACOSX/Supplementary_File_2/Performance_Comparison_Assembly_Pipelines_Table_2/CV115/vgea/quast_results/results_2021_05_13_23_06_24/._report.html
- Supplementary_File_2/Performance_Comparison_Assembly_Pipelines_Table_2/CV115/vgea/quast_results/results_2021_05_13_23_06_24/report.pdf
- Supplementary_File_2/Performance_Comparison_Assembly_Pipelines_Table_2/CV115/vgea/quast_results/results_2021_05_13_23_06_24/quast.log
- Supplementary_File_2/Performance_Comparison_Assembly_Pipelines_Table_2/CV115/spades/quast_results/results_2021_05_21_20_33_56/transposed_report.txt
- Supplementary_File_2/Performance_Comparison_Assembly_Pipelines_Table_2/CV115/spades/quast_results/results_2021_05_21_20_33_56/.DS_Store
- __MACOSX/Supplementary_File_2/Performance_Comparison_Assembly_Pipelines_Table_2/CV115/spades/quast_results/results_2021_05_21_20_33_56/._.DS_Store
- Supplementary_File_2/Performance_Comparison_Assembly_Pipelines_Table_2/CV115/spades/quast_results/results_2021_05_21_20_33_56/transposed_report.tex
- Supplementary_File_2/Performance_Comparison_Assembly_Pipelines_Table_2/CV115/spades/quast_results/results_2021_05_21_20_33_56/icarus.html
- __MACOSX/Supplementary_File_2/Performance_Comparison_Assembly_Pipelines_Table_2/CV115/spades/quast_results/results_2021_05_21_20_33_56/._icarus.html
- Supplementary_File_2/Performance_Comparison_Assembly_Pipelines_Table_2/CV115/spades/quast_results/results_2021_05_21_20_33_56/basic_stats/
- Supplementary_File_2/Performance_Comparison_Assembly_Pipelines_Table_2/CV115/spades/quast_results/results_2021_05_21_20_33_56/transposed_report.tsv
- Supplementary_File_2/Performance_Comparison_Assembly_Pipelines_Table_2/CV115/spades/quast_results/results_2021_05_21_20_33_56/report.tex
- Supplementary_File_2/Performance_Comparison_Assembly_Pipelines_Table_2/CV115/spades/quast_results/results_2021_05_21_20_33_56/report.txt
- Supplementary_File_2/Performance_Comparison_Assembly_Pipelines_Table_2/CV115/spades/quast_results/results_2021_05_21_20_33_56/report.tsv
- Supplementary_File_2/Performance_Comparison_Assembly_Pipelines_Table_2/CV115/spades/quast_results/results_2021_05_21_20_33_56/contigs_reports/
- Supplementary_File_2/Performance_Comparison_Assembly_Pipelines_Table_2/CV115/spades/quast_results/results_2021_05_21_20_33_56/icarus_viewers/
- Supplementary_File_2/Performance_Comparison_Assembly_Pipelines_Table_2/CV115/spades/quast_results/results_2021_05_21_20_33_56/report.html
- Supplementary_File_2/Performance_Comparison_Assembly_Pipelines_Table_2/CV115/spades/quast_results/results_2021_05_21_20_33_56/quast.log
- Supplementary_File_2/Performance_Comparison_Assembly_Pipelines_Table_2/CV29/velvet/quast_results/results_2021_05_14_16_35_58/genome_stats/
- Supplementary_File_2/Performance_Comparison_Assembly_Pipelines_Table_2/CV29/velvet/quast_results/results_2021_05_14_16_35_58/transposed_report.txt
- Supplementary_File_2/Performance_Comparison_Assembly_Pipelines_Table_2/CV29/velvet/quast_results/results_2021_05_14_16_35_58/transposed_report.tex
- Supplementary_File_2/Performance_Comparison_Assembly_Pipelines_Table_2/CV29/velvet/quast_results/results_2021_05_14_16_35_58/icarus.html
[truncated: 708 more entries]
