# Supplementary material for: VGEA: an RNA viral assembly toolkit
Source: PeerJ. 2021 Sep 6;9:e12129. doi: 10.7717/peerj.12129 (PMC8428259; doi:10.7717/peerj.12129)
Supplement: Supplemental Information 2 [file peerj-09-12129-s002.zip › Supplementary_File_2/Performance_Evaluation_Data_for_Table_1/multiqc/multiqc_data/multiqc_quast.txt]

Sample	# contigs (>= 0 bp)	# contigs (>= 1000 bp)	# contigs (>= 5000 bp)	# contigs (>= 10000 bp)	# contigs (>= 25000 bp)	# contigs (>= 50000 bp)	Total length (>= 0 bp)	Total length (>= 1000 bp)	Total length (>= 5000 bp)	Total length (>= 10000 bp)	Total length (>= 25000 bp)	Total length (>= 50000 bp)	# contigs	Largest contig	Total length	Reference length	GC (%)	Reference GC (%)	N50	NG50	N75	NG75	L50	LG50	L75	LG75	# misassemblies	# misassembled contigs	Misassembled contigs length	# local misassemblies	# scaffold gap ext. mis.	# scaffold gap loc. mis.	# unaligned mis. contigs	# unaligned contigs	# unaligned contigs_partial	Unaligned length	Genome fraction (%)	Duplication ratio	# N's per 100 kbp	# mismatches per 100 kbp	# indels per 100 kbp	# genomic features	# genomic features_partial	Largest alignment	Total aligned length	NA50	NGA50	NA75	NGA75
CV18	1.0	1.0	1.0	1.0	1.0	0.0	29903.0	29903.0	29903.0	29903.0	29903.0	0.0	1.0	29903.0	29903.0	29903.0	38.0	37.97	29903.0	29903.0	29903.0	29903.0	1.0	1.0	1.0	1.0	0.0	0.0	0.0	0.0	0.0	0.0	0.0	0.0	0.0	0.0	99.769	1.002	230.75	33.52	0.0	56.0	3.0	29834.0	29834.0	29834.0	29834.0	29834.0	29834.0
CV29	1.0	1.0	1.0	1.0	1.0	0.0	29986.0	29986.0	29986.0	29986.0	29986.0	0.0	1.0	29986.0	29986.0	29903.0	38.07	37.97	29986.0	29986.0	29986.0	29986.0	1.0	1.0	1.0	1.0	0.0	0.0	0.0	0.0	0.0	1.0	0.0	0.0	0.0	0.0	99.241	1.01	383.51	23.59	0.0	54.0	5.0	29676.0	29676.0	29676.0	29676.0	29676.0	29676.0
[truncated: 4 more columns]
