# Supplementary material for: VGEA: an RNA viral assembly toolkit
Source: PeerJ. 2021 Sep 6;9:e12129. doi: 10.7717/peerj.12129 (PMC8428259; doi:10.7717/peerj.12129)
Supplement: Supplemental Information 2 [file peerj-09-12129-s002.zip › Supplementary_File_2/Performance_Evaluation_Data_for_Table_1/multiqc/multiqc_data/multiqc.log]

[2021-05-18 21:36:42	916] multiqc [DEBUG ] No MultiQC config found: /mnt/c/Users/paule/Documents/VGEA/.snakemake/conda/9b0a4ba5120af26ece70d10754032c36/lib/python3.7/site-packages/multiqc_config.yaml
[2021-05-18 21:36:42	916] multiqc [DEBUG ] No MultiQC config found: /root/.multiqc_config.yaml
[2021-05-18 21:36:42	917] multiqc [DEBUG ] No MultiQC config found: multiqc_config.yaml
[2021-05-18 21:36:42	917] multiqc [DEBUG ] Command used: /mnt/c/Users/paule/Documents/VGEA/.snakemake/conda/9b0a4ba5120af26ece70d10754032c36/bin/multiqc results -o results/multiqc
[2021-05-18 21:36:45	552] multiqc [DEBUG ] Latest MultiQC version is v1.10.1
[2021-05-18 21:36:45	552] multiqc [INFO ] This is MultiQC v1.10.1 (eef03df)
[2021-05-18 21:36:45	552] multiqc [DEBUG ] Command : /mnt/c/Users/paule/Documents/VGEA/.snakemake/conda/9b0a4ba5120af26ece70d10754032c36/bin/multiqc results -o results/multiqc
[2021-05-18 21:36:45	552] multiqc [DEBUG ] Working dir : /mnt/c/Users/paule/Documents/VGEA
[2021-05-18 21:36:45	552] multiqc [INFO ] Template : default
[2021-05-18 21:36:45	553] multiqc [DEBUG ] Running Python 3.7.10 | packaged by conda-forge | (default	Feb 19 2021	16:07:37) [GCC 9.3.0]
[2021-05-18 21:36:45	553] multiqc [INFO ] Searching : /mnt/c/Users/paule/Documents/VGEA/results
[2021-05-18 21:36:45	554] multiqc [DEBUG ] Analysing modules: custom_content	ngsderive	purple	conpair	peddy	somalier	methylQA	mosdepth	phantompeakqualtools	qualimap	preseq	quast	qorts	rna_seqc	rockhopper	rsem	rseqc	busco	goleft_indexcov	disambiguate	supernova	deeptools	sargasso	verifybamid	mirtrace	happy	mirtop	homer	hops	macs2	theta2	snpeff	gatk	htseq	bcftools	featureCounts	fgbio	dragen	dedup	damageprofiler	biobambam2	jcvi	mtnucratio	picard	sentieon	prokka	qc3C	samblaster	samtools
[2021-05-18 21:36:45	554] multiqc [DEBUG ] Using temporary directory for creating report: /tmp/tmpoqe0zdmc
[2021-05-18 21:36:46	066] multiqc [DEBUG ] Ignoring directory as matched fn_ignore_dirs: results/CV18/CV18.quast_results/icarus_viewers
[2021-05-18 21:36:46	067] multiqc [DEBUG ] Ignoring directory as matched fn_ignore_dirs: results/CV18/CV18.quast_results/contigs_reports
[2021-05-18 21:36:46	092] multiqc [DEBUG ] Ignoring directory as matched fn_ignore_dirs: results/CV29/CV29.quast_results/icarus_viewers
[2021-05-18 21:36:46	092] multiqc [DEBUG ] Ignoring directory as matched fn_ignore_dirs: results/CV29/CV29.quast_results/contigs_reports
[2021-05-18 21:36:54	889] multiqc [DEBUG ] Ignoring file as matched an ignore pattern: CV18.bam
[2021-05-18 21:36:55	015] multiqc [DEBUG ] File ignored by hicexplorer because it exceeded search pattern filesize limit: CV18.fasta
[2021-05-18 21:36:55	100] multiqc [DEBUG ] File ignored by longranger/invocation because it exceeded search pattern filesize limit: CV18.fasta
[2021-05-18 21:36:55	288] multiqc [DEBUG ] Ignoring file as matched an ignore pattern: CV18.fastp.html
[2021-05-18 21:36:55	698] multiqc [DEBUG ] Ignoring file as matched an ignore pattern: CV18.sam
[2021-05-18 21:36:55	699] multiqc [DEBUG ] Ignoring file as matched an ignore pattern: CV18_1.fastq
[2021-05-18 21:36:55	701] multiqc [DEBUG ] Ignoring file as matched an ignore pattern: CV18_2.fastq
[2021-05-18 21:36:55	703] multiqc [DEBUG ] Ignoring file as matched an ignore pattern: CV18_r1_trimmed.fq
[2021-05-18 21:36:55	704] multiqc [DEBUG ] Ignoring file as matched an ignore pattern: CV18_r2_trimmed.fq
[2021-05-18 21:36:56	097] multiqc [DEBUG ] Ignoring file as matched an ignore pattern: icarus.html
[2021-05-18 21:36:56	242] multiqc [DEBUG ] File ignored by hicexplorer because it exceeded search pattern filesize limit: quast.log
[2021-05-18 21:36:56	348] multiqc [DEBUG ] File ignored by longranger/invocation because it exceeded search pattern filesize limit: quast.log
[2021-05-18 21:36:56	540] multiqc [DEBUG ] Ignoring file as matched an ignore pattern: report.html
[2021-05-18 21:36:56	543] multiqc [DEBUG ] Ignoring file as matched an ignore pattern: report.pdf
[2021-05-18 21:36:56	805] multiqc [DEBUG ] File ignored by longranger/invocation because it exceeded search pattern filesize limit: report.tex
[2021-05-18 21:36:57	652] multiqc [DEBUG ] File ignored by longranger/invocation because it exceeded search pattern filesize limit: report.txt
[2021-05-18 21:36:59	137] multiqc [DEBUG ] Ignoring file as matched an ignore pattern: cumulative_plot.pdf
[2021-05-18 21:36:59	141] multiqc [DEBUG ] Ignoring file as matched an ignore pattern: NAx_plot.pdf
[2021-05-18 21:36:59	144] multiqc [DEBUG ] Ignoring file as matched an ignore pattern: NGAx_plot.pdf
[2021-05-18 21:36:59	146] multiqc [DEBUG ] Ignoring file as matched an ignore pattern: cumulative_plot.pdf
[2021-05-18 21:36:59	149] multiqc [DEBUG ] Ignoring file as matched an ignore pattern: CV18_GC_content_plot.pdf
[2021-05-18 21:36:59	457] multiqc [DEBUG ] File ignored by longranger/invocation because it exceeded search pattern filesize limit: gc.icarus.txt
[2021-05-18 21:36:59	696] multiqc [DEBUG ] Ignoring file as matched an ignore pattern: GC_content_plot.pdf
[2021-05-18 21:36:59	698] multiqc [DEBUG ] Ignoring file as matched an ignore pattern: NGx_plot.pdf
[2021-05-18 21:36:59	701] multiqc [DEBUG ] Ignoring file as matched an ignore pattern: Nx_plot.pdf
[2021-05-18 21:37:00	373] multiqc [DEBUG ] File ignored by hicexplorer because it exceeded search pattern filesize limit: CV18_genomic_features_any.txt
[2021-05-18 21:37:00	486] multiqc [DEBUG ] File ignored by longranger/invocation because it exceeded search pattern filesize limit: CV18_genomic_features_any.txt
[2021-05-18 21:37:00	702] multiqc [DEBUG ] Ignoring file as matched an ignore pattern: features_cumulative_plot.pdf
[2021-05-18 21:37:00	705] multiqc [DEBUG ] Ignoring file as matched an ignore pattern: features_frcurve_plot.pdf
[2021-05-18 21:37:01	746] multiqc [DEBUG ] File ignored by hicexplorer because it exceeded search pattern filesize limit: contigs.fasta
[2021-05-18 21:37:01	833] multiqc [DEBUG ] File ignored by longranger/invocation because it exceeded search pattern filesize limit: contigs.fasta
[2021-05-18 21:37:02	538] multiqc [DEBUG ] Ignoring file as matched an ignore pattern: CV18.bam
[2021-05-18 21:37:02	540] multiqc [DEBUG ] Ignoring file as matched an ignore pattern: CV18.bam.bai
[2021-05-18 21:37:02	967] multiqc [DEBUG ] Ignoring file as matched an ignore pattern: CV18_1.fastq
[2021-05-18 21:37:02	969] multiqc [DEBUG ] Ignoring file as matched an ignore pattern: CV18_2.fastq
[2021-05-18 21:37:03	100] multiqc [DEBUG ] File ignored by hicexplorer because it exceeded search pattern filesize limit: CV18_BaseFreqs.csv
[2021-05-18 21:37:03	191] multiqc [DEBUG ] File ignored by longranger/invocation because it exceeded search pattern filesize limit: CV18_BaseFreqs.csv
[2021-05-18 21:37:03	191] multiqc [DEBUG ] File ignored by rockhopper because it exceeded search pattern filesize limit: CV18_BaseFreqs.csv
[2021-05-18 21:37:03	191] multiqc [DEBUG ] File ignored by rseqc/bam_stat because it exceeded search pattern filesize limit: CV18_BaseFreqs.csv
[2021-05-18 21:37:03	191] multiqc [DEBUG ] File ignored by rseqc/junction_annotation because it exceeded search pattern filesize limit: CV18_BaseFreqs.csv
[2021-05-18 21:37:03	191] multiqc [DEBUG ] File ignored by rseqc/read_distribution because it exceeded search pattern filesize limit: CV18_BaseFreqs.csv
[2021-05-18 21:37:03	192] multiqc [DEBUG ] File ignored by rseqc/infer_experiment because it exceeded search pattern filesize limit: CV18_BaseFreqs.csv
[2021-05-18 21:37:04	775] multiqc [DEBUG ] File ignored by hicexplorer because it exceeded search pattern filesize limit: CV18_BaseFreqs_ForGlobalAln.csv
[2021-05-18 21:37:04	858] multiqc [DEBUG ] File ignored by longranger/invocation because it exceeded search pattern filesize limit: CV18_BaseFreqs_ForGlobalAln.csv
[2021-05-18 21:37:04	859] multiqc [DEBUG ] File ignored by rockhopper because it exceeded search pattern filesize limit: CV18_BaseFreqs_ForGlobalAln.csv
[2021-05-18 21:37:04	859] multiqc [DEBUG ] File ignored by rseqc/bam_stat because it exceeded search pattern filesize limit: CV18_BaseFreqs_ForGlobalAln.csv
[2021-05-18 21:37:04	859] multiqc [DEBUG ] File ignored by rseqc/junction_annotation because it exceeded search pattern filesize limit: CV18_BaseFreqs_ForGlobalAln.csv
[2021-05-18 21:37:04	859] multiqc [DEBUG ] File ignored by rseqc/read_distribution because it exceeded search pattern filesize limit: CV18_BaseFreqs_ForGlobalAln.csv
[2021-05-18 21:37:04	859] multiqc [DEBUG ] File ignored by rseqc/infer_experiment because it exceeded search pattern filesize limit: CV18_BaseFreqs_ForGlobalAln.csv
[2021-05-18 21:37:06	451] multiqc [DEBUG ] Ignoring file as matched an ignore pattern: CV18_clean_1.fastq
[2021-05-18 21:37:06	453] multiqc [DEBUG ] Ignoring file as matched an ignore pattern: CV18_clean_2.fastq
[2021-05-18 21:37:06	611] multiqc [DEBUG ] File ignored by hicexplorer because it exceeded search pattern filesize limit: CV18_consensus_MinCov_15_30.fasta
[2021-05-18 21:37:06	723] multiqc [DEBUG ] File ignored by longranger/invocation because it exceeded search pattern filesize limit: CV18_consensus_MinCov_15_30.fasta
[2021-05-18 21:37:07	121] multiqc [DEBUG ] File ignored by hicexplorer because it exceeded search pattern filesize limit: CV18_consensus_MinCov_15_30_ForGlobalAln.fasta
[2021-05-18 21:37:07	214] multiqc [DEBUG ] File ignored by longranger/invocation because it exceeded search pattern filesize limit: CV18_consensus_MinCov_15_30_ForGlobalAln.fasta
[2021-05-18 21:37:07	592] multiqc [DEBUG ] File ignored by hicexplorer because it exceeded search pattern filesize limit: CV18_contigs_NoShortOnes.fasta
[2021-05-18 21:37:07	697] multiqc [DEBUG ] File ignored by longranger/invocation because it exceeded search pattern filesize limit: CV18_contigs_NoShortOnes.fasta
[2021-05-18 21:37:08	132] multiqc [DEBUG ] File ignored by hicexplorer because it exceeded search pattern filesize limit: CV18_coords.csv
[2021-05-18 21:37:08	215] multiqc [DEBUG ] File ignored by longranger/invocation because it exceeded search pattern filesize limit: CV18_coords.csv
[2021-05-18 21:37:09	820] multiqc [DEBUG ] File ignored by hicexplorer because it exceeded search pattern filesize limit: CV18_cut_wRefs.fasta
[2021-05-18 21:37:09	901] multiqc [DEBUG ] File ignored by longranger/invocation because it exceeded search pattern filesize limit: CV18_cut_wRefs.fasta
[2021-05-18 21:37:10	347] multiqc [DEBUG ] File ignored by hicexplorer because it exceeded search pattern filesize limit: CV18_InsertSizeCounts.csv
[2021-05-18 21:37:10	434] multiqc [DEBUG ] File ignored by longranger/invocation because it exceeded search pattern filesize limit: CV18_InsertSizeCounts.csv
[2021-05-18 21:37:10	773] multiqc [DEBUG ] File ignored by hicexplorer because it exceeded search pattern filesize limit: CV18_raw_wRefs.fasta
[2021-05-18 21:37:10	867] multiqc [DEBUG ] File ignored by longranger/invocation because it exceeded search pattern filesize limit: CV18_raw_wRefs.fasta
[2021-05-18 21:37:11	295] multiqc [DEBUG ] File ignored by hicexplorer because it exceeded search pattern filesize limit: CV18_ref.fasta
[2021-05-18 21:37:11	384] multiqc [DEBUG ] File ignored by longranger/invocation because it exceeded search pattern filesize limit: CV18_ref.fasta
[2021-05-18 21:37:12	007] multiqc [DEBUG ] Ignoring file as matched an ignore pattern: CV18_remap.bam
[2021-05-18 21:37:12	010] multiqc [DEBUG ] Ignoring file as matched an ignore pattern: CV18_remap.bam.bai
[2021-05-18 21:37:12	172] multiqc [DEBUG ] File ignored by hicexplorer because it exceeded search pattern filesize limit: CV18_remap_BaseFreqs.csv
[2021-05-18 21:37:12	259] multiqc [DEBUG ] File ignored by longranger/invocation because it exceeded search pattern filesize limit: CV18_remap_BaseFreqs.csv
[2021-05-18 21:37:12	260] multiqc [DEBUG ] File ignored by rockhopper because it exceeded search pattern filesize limit: CV18_remap_BaseFreqs.csv
[2021-05-18 21:37:12	260] multiqc [DEBUG ] File ignored by rseqc/bam_stat because it exceeded search pattern filesize limit: CV18_remap_BaseFreqs.csv
[2021-05-18 21:37:12	260] multiqc [DEBUG ] File ignored by rseqc/junction_annotation because it exceeded search pattern filesize limit: CV18_remap_BaseFreqs.csv
[2021-05-18 21:37:12	260] multiqc [DEBUG ] File ignored by rseqc/read_distribution because it exceeded search pattern filesize limit: CV18_remap_BaseFreqs.csv
[2021-05-18 21:37:12	260] multiqc [DEBUG ] File ignored by rseqc/infer_experiment because it exceeded search pattern filesize limit: CV18_remap_BaseFreqs.csv
[2021-05-18 21:37:13	900] multiqc [DEBUG ] File ignored by hicexplorer because it exceeded search pattern filesize limit: CV18_remap_consensus_MinCov_15_30.fasta
[2021-05-18 21:37:13	997] multiqc [DEBUG ] File ignored by longranger/invocation because it exceeded search pattern filesize limit: CV18_remap_consensus_MinCov_15_30.fasta
[2021-05-18 21:37:14	403] multiqc [DEBUG ] File ignored by hicexplorer because it exceeded search pattern filesize limit: CV18_remap_InsertSizeCounts.csv
[2021-05-18 21:37:14	495] multiqc [DEBUG ] File ignored by longranger/invocation because it exceeded search pattern filesize limit: CV18_remap_InsertSizeCounts.csv
[2021-05-18 21:37:14	828] multiqc [DEBUG ] File ignored by hicexplorer because it exceeded search pattern filesize limit: CV18_remap_ref.fasta
[2021-05-18 21:37:14	907] multiqc [DEBUG ] File ignored by longranger/invocation because it exceeded search pattern filesize limit: CV18_remap_ref.fasta
[2021-05-18 21:37:15	574] multiqc [DEBUG ] Ignoring file as matched an ignore pattern: temp_1_sorted.fastq
[2021-05-18 21:37:15	576] multiqc [DEBUG ] Ignoring file as matched an ignore pattern: temp_2_sorted.fastq
[2021-05-18 21:37:16	574] multiqc [DEBUG ] File ignored by hicexplorer because it exceeded search pattern filesize limit: temp_BlastDB.ndb
[2021-05-18 21:37:16	660] multiqc [DEBUG ] File ignored by longranger/invocation because it exceeded search pattern filesize limit: temp_BlastDB.ndb
[2021-05-18 21:37:17	074] multiqc [DEBUG ] File ignored by longranger/invocation because it exceeded search pattern filesize limit: temp_BlastDB.nhr
[2021-05-18 21:37:18	232] multiqc [DEBUG ] File ignored by hicexplorer because it exceeded search pattern filesize limit: temp_BlastDB.nsq
[2021-05-18 21:37:18	328] multiqc [DEBUG ] File ignored by longranger/invocation because it exceeded search pattern filesize limit: temp_BlastDB.nsq
[2021-05-18 21:37:18	618] multiqc [DEBUG ] File ignored by hicexplorer because it exceeded search pattern filesize limit: temp_BlastDB.ntf
[2021-05-18 21:37:18	708] multiqc [DEBUG ] File ignored by longranger/invocation because it exceeded search pattern filesize limit: temp_BlastDB.ntf
[2021-05-18 21:37:19	454] multiqc [DEBUG ] File ignored by hicexplorer because it exceeded search pattern filesize limit: temp_GappyRefWithExtraSeq.fasta
[2021-05-18 21:37:19	542] multiqc [DEBUG ] File ignored by longranger/invocation because it exceeded search pattern filesize limit: temp_GappyRefWithExtraSeq.fasta
[2021-05-18 21:37:20	824] multiqc [DEBUG ] File ignored by hicexplorer because it exceeded search pattern filesize limit: temp_HIVcontigs_cut.fasta
[2021-05-18 21:37:20	916] multiqc [DEBUG ] File ignored by longranger/invocation because it exceeded search pattern filesize limit: temp_HIVcontigs_cut.fasta
[2021-05-18 21:37:21	316] multiqc [DEBUG ] File ignored by hicexplorer because it exceeded search pattern filesize limit: temp_HIVcontigs_uncut1.fasta
[2021-05-18 21:37:21	430] multiqc [DEBUG ] File ignored by longranger/invocation because it exceeded search pattern filesize limit: temp_HIVcontigs_uncut1.fasta
[2021-05-18 21:37:21	791] multiqc [DEBUG ] File ignored by hicexplorer because it exceeded search pattern filesize limit: temp_HIVcontigs_uncut2.fasta
[2021-05-18 21:37:21	888] multiqc [DEBUG ] File ignored by longranger/invocation because it exceeded search pattern filesize limit: temp_HIVcontigs_uncut2.fasta
[2021-05-18 21:37:22	246] multiqc [DEBUG ] File ignored by hicexplorer because it exceeded search pattern filesize limit: temp_HIVcontigs_wRefs_3.fasta
[2021-05-18 21:37:22	338] multiqc [DEBUG ] File ignored by longranger/invocation because it exceeded search pattern filesize limit: temp_HIVcontigs_wRefs_3.fasta
[2021-05-18 21:37:22	827] multiqc [DEBUG ] File ignored by hicexplorer because it exceeded search pattern filesize limit: temp_HIVcontigs_wRefs_MafftAdd.fasta
[2021-05-18 21:37:22	930] multiqc [DEBUG ] File ignored by longranger/invocation because it exceeded search pattern filesize limit: temp_HIVcontigs_wRefs_MafftAdd.fasta
[2021-05-18 21:37:23	899] multiqc [DEBUG ] File ignored by hicexplorer because it exceeded search pattern filesize limit: temp_InsertSizes.txt
[2021-05-18 21:37:24	002] multiqc [DEBUG ] File ignored by longranger/invocation because it exceeded search pattern filesize limit: temp_InsertSizes.txt
[2021-05-18 21:37:26	805] multiqc [DEBUG ] File ignored by hicexplorer because it exceeded search pattern filesize limit: temp_InsertSizes2.txt
[2021-05-18 21:37:26	902] multiqc [DEBUG ] File ignored by longranger/invocation because it exceeded search pattern filesize limit: temp_InsertSizes2.txt
[2021-05-18 21:37:27	141] multiqc [DEBUG ] Ignoring file as matched an ignore pattern: temp_MapOut.sam
[2021-05-18 21:37:27	144] multiqc [DEBUG ] Ignoring file as matched an ignore pattern: temp_MapOutStep1.bam
[2021-05-18 21:37:27	147] multiqc [DEBUG ] Ignoring file as matched an ignore pattern: temp_MapOutStep2.bam
[2021-05-18 21:37:27	150] multiqc [DEBUG ] Ignoring file as matched an ignore pattern: temp_MapOutStep3.bam
[2021-05-18 21:37:27	157] multiqc [DEBUG ] Ignoring file as matched an ignore pattern: temp_reads1trim2.fastq
[2021-05-18 21:37:27	173] multiqc [DEBUG ] Ignoring file as matched an ignore pattern: temp_reads2trim2.fastq
[2021-05-18 21:37:27	359] multiqc [DEBUG ] File ignored by hicexplorer because it exceeded search pattern filesize limit: temp_RefAlignment.fasta
[2021-05-18 21:37:27	495] multiqc [DEBUG ] File ignored by longranger/invocation because it exceeded search pattern filesize limit: temp_RefAlignment.fasta
[2021-05-18 21:37:27	963] multiqc [DEBUG ] File ignored by hicexplorer because it exceeded search pattern filesize limit: temp_RefAndContaminantContigs.fasta
[2021-05-18 21:37:28	057] multiqc [DEBUG ] File ignored by longranger/invocation because it exceeded search pattern filesize limit: temp_RefAndContaminantContigs.fasta
[2021-05-18 21:37:28	548] multiqc [DEBUG ] File ignored by hicexplorer because it exceeded search pattern filesize limit: temp_RefWithGaps.fasta
[2021-05-18 21:37:28	661] multiqc [DEBUG ] File ignored by longranger/invocation because it exceeded search pattern filesize limit: temp_RefWithGaps.fasta
[2021-05-18 21:37:29	065] multiqc [DEBUG ] File ignored by hicexplorer because it exceeded search pattern filesize limit: temp_smaltRefIndex.sma
[2021-05-18 21:37:29	167] multiqc [DEBUG ] File ignored by longranger/invocation because it exceeded search pattern filesize limit: temp_smaltRefIndex.sma
[2021-05-18 21:37:29	517] multiqc [DEBUG ] File ignored by hicexplorer because it exceeded search pattern filesize limit: temp_smaltRefIndex.smi
[2021-05-18 21:37:29	618] multiqc [DEBUG ] File ignored by longranger/invocation because it exceeded search pattern filesize limit: temp_smaltRefIndex.smi
[2021-05-18 21:37:29	993] multiqc [DEBUG ] File ignored by hicexplorer because it exceeded search pattern filesize limit: temp_test.fasta
[2021-05-18 21:37:30	085] multiqc [DEBUG ] File ignored by longranger/invocation because it exceeded search pattern filesize limit: temp_test.fasta
[2021-05-18 21:37:31	582] multiqc [DEBUG ] File ignored by hicexplorer because it exceeded search pattern filesize limit: ExistingRefAlignment.fasta
[2021-05-18 21:37:31	690] multiqc [DEBUG ] File ignored by longranger/invocation because it exceeded search pattern filesize limit: ExistingRefAlignment.fasta
[2021-05-18 21:37:32	709] multiqc [DEBUG ] File ignored by hicexplorer because it exceeded search pattern filesize limit: ExistingRefsBlastDatabase.ndb
[2021-05-18 21:37:32	819] multiqc [DEBUG ] File ignored by longranger/invocation because it exceeded search pattern filesize limit: ExistingRefsBlastDatabase.ndb
[2021-05-18 21:37:34	732] multiqc [DEBUG ] File ignored by hicexplorer because it exceeded search pattern filesize limit: ExistingRefsBlastDatabase.nsq
[2021-05-18 21:37:34	848] multiqc [DEBUG ] File ignored by longranger/invocation because it exceeded search pattern filesize limit: ExistingRefsBlastDatabase.nsq
[2021-05-18 21:37:35	222] multiqc [DEBUG ] File ignored by hicexplorer because it exceeded search pattern filesize limit: ExistingRefsBlastDatabase.ntf
[2021-05-18 21:37:35	329] multiqc [DEBUG ] File ignored by longranger/invocation because it exceeded search pattern filesize limit: ExistingRefsBlastDatabase.ntf
[2021-05-18 21:37:36	328] multiqc [DEBUG ] File ignored by hicexplorer because it exceeded search pattern filesize limit: ExistingRefsUngapped.fasta
[2021-05-18 21:37:36	440] multiqc [DEBUG ] File ignored by longranger/invocation because it exceeded search pattern filesize limit: ExistingRefsUngapped.fasta
[2021-05-18 21:37:36	920] multiqc [DEBUG ] File ignored by hicexplorer because it exceeded search pattern filesize limit: primers.fasta
[2021-05-18 21:37:37	038] multiqc [DEBUG ] File ignored by longranger/invocation because it exceeded search pattern filesize limit: primers.fasta
[2021-05-18 21:37:37	526] multiqc [DEBUG ] File ignored by hicexplorer because it exceeded search pattern filesize limit: NC_045512.2.fasta
[2021-05-18 21:37:37	654] multiqc [DEBUG ] File ignored by longranger/invocation because it exceeded search pattern filesize limit: NC_045512.2.fasta
[2021-05-18 21:37:37	974] multiqc [DEBUG ] Ignoring file as matched an ignore pattern: CV29.bam
[2021-05-18 21:37:38	122] multiqc [DEBUG ] File ignored by hicexplorer because it exceeded search pattern filesize limit: CV29.fasta
[2021-05-18 21:37:38	245] multiqc [DEBUG ] File ignored by longranger/invocation because it exceeded search pattern filesize limit: CV29.fasta
[2021-05-18 21:37:38	427] multiqc [DEBUG ] Ignoring file as matched an ignore pattern: CV29.fastp.html
[2021-05-18 21:37:38	783] multiqc [DEBUG ] Ignoring file as matched an ignore pattern: CV29.sam
[2021-05-18 21:37:38	784] multiqc [DEBUG ] Ignoring file as matched an ignore pattern: CV29_1.fastq
[2021-05-18 21:37:38	786] multiqc [DEBUG ] Ignoring file as matched an ignore pattern: CV29_2.fastq
[2021-05-18 21:37:38	787] multiqc [DEBUG ] Ignoring file as matched an ignore pattern: CV29_r1_trimmed.fq
[2021-05-18 21:37:38	789] multiqc [DEBUG ] Ignoring file as matched an ignore pattern: CV29_r2_trimmed.fq
[2021-05-18 21:37:39	172] multiqc [DEBUG ] Ignoring file as matched an ignore pattern: icarus.html
[2021-05-18 21:37:39	316] multiqc [DEBUG ] File ignored by hicexplorer because it exceeded search pattern filesize limit: quast.log
[2021-05-18 21:37:39	414] multiqc [DEBUG ] File ignored by longranger/invocation because it exceeded search pattern filesize limit: quast.log
[2021-05-18 21:37:39	638] multiqc [DEBUG ] Ignoring file as matched an ignore pattern: report.html
[2021-05-18 21:37:39	640] multiqc [DEBUG ] Ignoring file as matched an ignore pattern: report.pdf
[2021-05-18 21:37:39	882] multiqc [DEBUG ] File ignored by longranger/invocation because it exceeded search pattern filesize limit: report.tex
[2021-05-18 21:37:40	743] multiqc [DEBUG ] File ignored by longranger/invocation because it exceeded search pattern filesize limit: report.txt
[2021-05-18 21:37:42	205] multiqc [DEBUG ] Ignoring file as matched an ignore pattern: cumulative_plot.pdf
[2021-05-18 21:37:42	207] multiqc [DEBUG ] Ignoring file as matched an ignore pattern: NAx_plot.pdf
[2021-05-18 21:37:42	209] multiqc [DEBUG ] Ignoring file as matched an ignore pattern: NGAx_plot.pdf
[2021-05-18 21:37:42	212] multiqc [DEBUG ] Ignoring file as matched an ignore pattern: cumulative_plot.pdf
[2021-05-18 21:37:42	214] multiqc [DEBUG ] Ignoring file as matched an ignore pattern: CV29_GC_content_plot.pdf
[2021-05-18 21:37:42	517] multiqc [DEBUG ] File ignored by longranger/invocation because it exceeded search pattern filesize limit: gc.icarus.txt
[2021-05-18 21:37:42	772] multiqc [DEBUG ] Ignoring file as matched an ignore pattern: GC_content_plot.pdf
[2021-05-18 21:37:42	776] multiqc [DEBUG ] Ignoring file as matched an ignore pattern: NGx_plot.pdf
[2021-05-18 21:37:42	778] multiqc [DEBUG ] Ignoring file as matched an ignore pattern: Nx_plot.pdf
[2021-05-18 21:37:43	588] multiqc [DEBUG ] File ignored by hicexplorer because it exceeded search pattern filesize limit: CV29_genomic_features_any.txt
[2021-05-18 21:37:43	716] multiqc [DEBUG ] File ignored by longranger/invocation because it exceeded search pattern filesize limit: CV29_genomic_features_any.txt
[2021-05-18 21:37:43	957] multiqc [DEBUG ] Ignoring file as matched an ignore pattern: features_cumulative_plot.pdf
[2021-05-18 21:37:43	960] multiqc [DEBUG ] Ignoring file as matched an ignore pattern: features_frcurve_plot.pdf
[2021-05-18 21:37:45	096] multiqc [DEBUG ] File ignored by hicexplorer because it exceeded search pattern filesize limit: contigs.fasta
[2021-05-18 21:37:45	196] multiqc [DEBUG ] File ignored by longranger/invocation because it exceeded search pattern filesize limit: contigs.fasta
[2021-05-18 21:37:45	965] multiqc [DEBUG ] Ignoring file as matched an ignore pattern: CV29.bam
[2021-05-18 21:37:45	967] multiqc [DEBUG ] Ignoring file as matched an ignore pattern: CV29.bam.bai
[2021-05-18 21:37:46	411] multiqc [DEBUG ] Ignoring file as matched an ignore pattern: CV29_1.fastq
[2021-05-18 21:37:46	413] multiqc [DEBUG ] Ignoring file as matched an ignore pattern: CV29_2.fastq
[2021-05-18 21:37:46	550] multiqc [DEBUG ] File ignored by hicexplorer because it exceeded search pattern filesize limit: CV29_BaseFreqs.csv
[2021-05-18 21:37:46	641] multiqc [DEBUG ] File ignored by longranger/invocation because it exceeded search pattern filesize limit: CV29_BaseFreqs.csv
[2021-05-18 21:37:46	641] multiqc [DEBUG ] File ignored by rockhopper because it exceeded search pattern filesize limit: CV29_BaseFreqs.csv
[2021-05-18 21:37:46	641] multiqc [DEBUG ] File ignored by rseqc/bam_stat because it exceeded search pattern filesize limit: CV29_BaseFreqs.csv
[2021-05-18 21:37:46	641] multiqc [DEBUG ] File ignored by rseqc/junction_annotation because it exceeded search pattern filesize limit: CV29_BaseFreqs.csv
[2021-05-18 21:37:46	641] multiqc [DEBUG ] File ignored by rseqc/read_distribution because it exceeded search pattern filesize limit: CV29_BaseFreqs.csv
[2021-05-18 21:37:46	641] multiqc [DEBUG ] File ignored by rseqc/infer_experiment because it exceeded search pattern filesize limit: CV29_BaseFreqs.csv
[2021-05-18 21:37:48	290] multiqc [DEBUG ] File ignored by hicexplorer because it exceeded search pattern filesize limit: CV29_BaseFreqs_ForGlobalAln.csv
[2021-05-18 21:37:48	375] multiqc [DEBUG ] File ignored by longranger/invocation because it exceeded search pattern filesize limit: CV29_BaseFreqs_ForGlobalAln.csv
[2021-05-18 21:37:48	375] multiqc [DEBUG ] File ignored by rockhopper because it exceeded search pattern filesize limit: CV29_BaseFreqs_ForGlobalAln.csv
[2021-05-18 21:37:48	375] multiqc [DEBUG ] File ignored by rseqc/bam_stat because it exceeded search pattern filesize limit: CV29_BaseFreqs_ForGlobalAln.csv
[2021-05-18 21:37:48	375] multiqc [DEBUG ] File ignored by rseqc/junction_annotation because it exceeded search pattern filesize limit: CV29_BaseFreqs_ForGlobalAln.csv
[2021-05-18 21:37:48	375] multiqc [DEBUG ] File ignored by rseqc/read_distribution because it exceeded search pattern filesize limit: CV29_BaseFreqs_ForGlobalAln.csv
[2021-05-18 21:37:48	375] multiqc [DEBUG ] File ignored by rseqc/infer_experiment because it exceeded search pattern filesize limit: CV29_BaseFreqs_ForGlobalAln.csv
[2021-05-18 21:37:50	067] multiqc [DEBUG ] Ignoring file as matched an ignore pattern: CV29_clean_1.fastq
[2021-05-18 21:37:50	069] multiqc [DEBUG ] Ignoring file as matched an ignore pattern: CV29_clean_2.fastq
[2021-05-18 21:37:50	210] multiqc [DEBUG ] File ignored by hicexplorer because it exceeded search pattern filesize limit: CV29_consensus_MinCov_15_30.fasta
[2021-05-18 21:37:50	297] multiqc [DEBUG ] File ignored by longranger/invocation because it exceeded search pattern filesize limit: CV29_consensus_MinCov_15_30.fasta
[2021-05-18 21:37:50	697] multiqc [DEBUG ] File ignored by hicexplorer because it exceeded search pattern filesize limit: CV29_consensus_MinCov_15_30_ForGlobalAln.fasta
[2021-05-18 21:37:50	780] multiqc [DEBUG ] File ignored by longranger/invocation because it exceeded search pattern filesize limit: CV29_consensus_MinCov_15_30_ForGlobalAln.fasta
[2021-05-18 21:37:51	133] multiqc [DEBUG ] File ignored by hicexplorer because it exceeded search pattern filesize limit: CV29_contigs_NoShortOnes.fasta
[2021-05-18 21:37:51	217] multiqc [DEBUG ] File ignored by longranger/invocation because it exceeded search pattern filesize limit: CV29_contigs_NoShortOnes.fasta
[2021-05-18 21:37:51	619] multiqc [DEBUG ] File ignored by hicexplorer because it exceeded search pattern filesize limit: CV29_coords.csv
[2021-05-18 21:37:51	708] multiqc [DEBUG ] File ignored by longranger/invocation because it exceeded search pattern filesize limit: CV29_coords.csv
[2021-05-18 21:37:53	384] multiqc [DEBUG ] File ignored by hicexplorer because it exceeded search pattern filesize limit: CV29_cut_wRefs.fasta
[2021-05-18 21:37:53	469] multiqc [DEBUG ] File ignored by longranger/invocation because it exceeded search pattern filesize limit: CV29_cut_wRefs.fasta
[2021-05-18 21:37:53	469] multiqc [DEBUG ] File ignored by rockhopper because it exceeded search pattern filesize limit: CV29_cut_wRefs.fasta
[2021-05-18 21:37:53	470] multiqc [DEBUG ] File ignored by rseqc/bam_stat because it exceeded search pattern filesize limit: CV29_cut_wRefs.fasta
[2021-05-18 21:37:53	470] multiqc [DEBUG ] File ignored by rseqc/junction_annotation because it exceeded search pattern filesize limit: CV29_cut_wRefs.fasta
[2021-05-18 21:37:53	470] multiqc [DEBUG ] File ignored by rseqc/read_distribution because it exceeded search pattern filesize limit: CV29_cut_wRefs.fasta
[2021-05-18 21:37:53	470] multiqc [DEBUG ] File ignored by rseqc/infer_experiment because it exceeded search pattern filesize limit: CV29_cut_wRefs.fasta
[2021-05-18 21:37:53	470] multiqc [DEBUG ] File ignored by snpeff because it exceeded search pattern filesize limit: CV29_cut_wRefs.fasta
[2021-05-18 21:37:53	470] multiqc [DEBUG ] File ignored by stacks/sumstats because it exceeded search pattern filesize limit: CV29_cut_wRefs.fasta
[2021-05-18 21:38:04	838] multiqc [DEBUG ] File ignored by hicexplorer because it exceeded search pattern filesize limit: CV29_InsertSizeCounts.csv
[2021-05-18 21:38:04	929] multiqc [DEBUG ] File ignored by longranger/invocation because it exceeded search pattern filesize limit: CV29_InsertSizeCounts.csv
[2021-05-18 21:38:05	269] multiqc [DEBUG ] File ignored by hicexplorer because it exceeded search pattern filesize limit: CV29_raw_wRefs.fasta
[2021-05-18 21:38:05	351] multiqc [DEBUG ] File ignored by longranger/invocation because it exceeded search pattern filesize limit: CV29_raw_wRefs.fasta
[2021-05-18 21:38:05	981] multiqc [DEBUG ] File ignored by hicexplorer because it exceeded search pattern filesize limit: CV29_ref.fasta
[2021-05-18 21:38:06	076] multiqc [DEBUG ] File ignored by longranger/invocation because it exceeded search pattern filesize limit: CV29_ref.fasta
[2021-05-18 21:38:06	721] multiqc [DEBUG ] Ignoring file as matched an ignore pattern: CV29_remap.bam
[2021-05-18 21:38:06	723] multiqc [DEBUG ] Ignoring file as matched an ignore pattern: CV29_remap.bam.bai
[2021-05-18 21:38:06	875] multiqc [DEBUG ] File ignored by hicexplorer because it exceeded search pattern filesize limit: CV29_remap_BaseFreqs.csv
[2021-05-18 21:38:06	960] multiqc [DEBUG ] File ignored by longranger/invocation because it exceeded search pattern filesize limit: CV29_remap_BaseFreqs.csv
[2021-05-18 21:38:06	960] multiqc [DEBUG ] File ignored by rockhopper because it exceeded search pattern filesize limit: CV29_remap_BaseFreqs.csv
[2021-05-18 21:38:06	960] multiqc [DEBUG ] File ignored by rseqc/bam_stat because it exceeded search pattern filesize limit: CV29_remap_BaseFreqs.csv
[2021-05-18 21:38:06	960] multiqc [DEBUG ] File ignored by rseqc/junction_annotation because it exceeded search pattern filesize limit: CV29_remap_BaseFreqs.csv
[2021-05-18 21:38:06	960] multiqc [DEBUG ] File ignored by rseqc/read_distribution because it exceeded search pattern filesize limit: CV29_remap_BaseFreqs.csv
[2021-05-18 21:38:06	960] multiqc [DEBUG ] File ignored by rseqc/infer_experiment because it exceeded search pattern filesize limit: CV29_remap_BaseFreqs.csv
[2021-05-18 21:38:08	696] multiqc [DEBUG ] File ignored by hicexplorer because it exceeded search pattern filesize limit: CV29_remap_consensus_MinCov_15_30.fasta
[2021-05-18 21:38:08	783] multiqc [DEBUG ] File ignored by longranger/invocation because it exceeded search pattern filesize limit: CV29_remap_consensus_MinCov_15_30.fasta
[2021-05-18 21:38:09	182] multiqc [DEBUG ] File ignored by hicexplorer because it exceeded search pattern filesize limit: CV29_remap_InsertSizeCounts.csv
[2021-05-18 21:38:09	271] multiqc [DEBUG ] File ignored by longranger/invocation because it exceeded search pattern filesize limit: CV29_remap_InsertSizeCounts.csv
[2021-05-18 21:38:09	609] multiqc [DEBUG ] File ignored by hicexplorer because it exceeded search pattern filesize limit: CV29_remap_ref.fasta
[2021-05-18 21:38:09	690] multiqc [DEBUG ] File ignored by longranger/invocation because it exceeded search pattern filesize limit: CV29_remap_ref.fasta
[2021-05-18 21:38:10	321] multiqc [DEBUG ] Ignoring file as matched an ignore pattern: temp_1_sorted.fastq
[2021-05-18 21:38:10	324] multiqc [DEBUG ] Ignoring file as matched an ignore pattern: temp_2_sorted.fastq
[2021-05-18 21:38:10	916] multiqc [DEBUG ] File ignored by hicexplorer because it exceeded search pattern filesize limit: temp_AllSeqsInAln.txt
[2021-05-18 21:38:11	001] multiqc [DEBUG ] File ignored by longranger/invocation because it exceeded search pattern filesize limit: temp_AllSeqsInAln.txt
[2021-05-18 21:38:11	346] multiqc [DEBUG ] File ignored by hicexplorer because it exceeded search pattern filesize limit: temp_BlastDB.ndb
[2021-05-18 21:38:11	430] multiqc [DEBUG ] File ignored by longranger/invocation because it exceeded search pattern filesize limit: temp_BlastDB.ndb
[2021-05-18 21:38:13	014] multiqc [DEBUG ] File ignored by hicexplorer because it exceeded search pattern filesize limit: temp_BlastDB.nsq
[2021-05-18 21:38:13	099] multiqc [DEBUG ] File ignored by longranger/invocation because it exceeded search pattern filesize limit: temp_BlastDB.nsq
[2021-05-18 21:38:13	388] multiqc [DEBUG ] File ignored by hicexplorer because it exceeded search pattern filesize limit: temp_BlastDB.ntf
[2021-05-18 21:38:13	498] multiqc [DEBUG ] File ignored by longranger/invocation because it exceeded search pattern filesize limit: temp_BlastDB.ntf
[2021-05-18 21:38:14	249] multiqc [DEBUG ] File ignored by hicexplorer because it exceeded search pattern filesize limit: temp_ContaminantReads_1.txt
[2021-05-18 21:38:14	339] multiqc [DEBUG ] File ignored by longranger/invocation because it exceeded search pattern filesize limit: temp_ContaminantReads_1.txt
[2021-05-18 21:38:14	339] multiqc [DEBUG ] File ignored by rockhopper because it exceeded search pattern filesize limit: temp_ContaminantReads_1.txt
[2021-05-18 21:38:14	339] multiqc [DEBUG ] File ignored by rseqc/bam_stat because it exceeded search pattern filesize limit: temp_ContaminantReads_1.txt
[2021-05-18 21:38:14	339] multiqc [DEBUG ] File ignored by rseqc/junction_annotation because it exceeded search pattern filesize limit: temp_ContaminantReads_1.txt
[2021-05-18 21:38:14	339] multiqc [DEBUG ] File ignored by rseqc/read_distribution because it exceeded search pattern filesize limit: temp_ContaminantReads_1.txt
[2021-05-18 21:38:14	340] multiqc [DEBUG ] File ignored by rseqc/infer_experiment because it exceeded search pattern filesize limit: temp_ContaminantReads_1.txt
[2021-05-18 21:38:14	340] multiqc [DEBUG ] File ignored by snpeff because it exceeded search pattern filesize limit: temp_ContaminantReads_1.txt
[2021-05-18 21:38:14	340] multiqc [DEBUG ] File ignored by stacks/sumstats because it exceeded search pattern filesize limit: temp_ContaminantReads_1.txt
[2021-05-18 21:38:29	897] multiqc [DEBUG ] File ignored by hicexplorer because it exceeded search pattern filesize limit: temp_ContaminantReads_1_unsorted.txt
[2021-05-18 21:38:29	987] multiqc [DEBUG ] File ignored by longranger/invocation because it exceeded search pattern filesize limit: temp_ContaminantReads_1_unsorted.txt
[2021-05-18 21:38:29	987] multiqc [DEBUG ] File ignored by rockhopper because it exceeded search pattern filesize limit: temp_ContaminantReads_1_unsorted.txt
[2021-05-18 21:38:29	987] multiqc [DEBUG ] File ignored by rseqc/bam_stat because it exceeded search pattern filesize limit: temp_ContaminantReads_1_unsorted.txt
[2021-05-18 21:38:29	988] multiqc [DEBUG ] File ignored by rseqc/junction_annotation because it exceeded search pattern filesize limit: temp_ContaminantReads_1_unsorted.txt
[2021-05-18 21:38:29	988] multiqc [DEBUG ] File ignored by rseqc/read_distribution because it exceeded search pattern filesize limit: temp_ContaminantReads_1_unsorted.txt
[2021-05-18 21:38:29	988] multiqc [DEBUG ] File ignored by rseqc/infer_experiment because it exceeded search pattern filesize limit: temp_ContaminantReads_1_unsorted.txt
[2021-05-18 21:38:29	988] multiqc [DEBUG ] File ignored by snpeff because it exceeded search pattern filesize limit: temp_ContaminantReads_1_unsorted.txt
[2021-05-18 21:38:29	988] multiqc [DEBUG ] File ignored by stacks/sumstats because it exceeded search pattern filesize limit: temp_ContaminantReads_1_unsorted.txt
[2021-05-18 21:38:45	383] multiqc [DEBUG ] File ignored by hicexplorer because it exceeded search pattern filesize limit: temp_ContaminantReads_2.txt
[2021-05-18 21:38:45	472] multiqc [DEBUG ] File ignored by longranger/invocation because it exceeded search pattern filesize limit: temp_ContaminantReads_2.txt
[2021-05-18 21:38:45	472] multiqc [DEBUG ] File ignored by rockhopper because it exceeded search pattern filesize limit: temp_ContaminantReads_2.txt
[2021-05-18 21:38:45	472] multiqc [DEBUG ] File ignored by rseqc/bam_stat because it exceeded search pattern filesize limit: temp_ContaminantReads_2.txt
[2021-05-18 21:38:45	472] multiqc [DEBUG ] File ignored by rseqc/junction_annotation because it exceeded search pattern filesize limit: temp_ContaminantReads_2.txt
[2021-05-18 21:38:45	472] multiqc [DEBUG ] File ignored by rseqc/read_distribution because it exceeded search pattern filesize limit: temp_ContaminantReads_2.txt
[2021-05-18 21:38:45	472] multiqc [DEBUG ] File ignored by rseqc/infer_experiment because it exceeded search pattern filesize limit: temp_ContaminantReads_2.txt
[2021-05-18 21:38:45	472] multiqc [DEBUG ] File ignored by snpeff because it exceeded search pattern filesize limit: temp_ContaminantReads_2.txt
[2021-05-18 21:38:45	472] multiqc [DEBUG ] File ignored by stacks/sumstats because it exceeded search pattern filesize limit: temp_ContaminantReads_2.txt
[2021-05-18 21:39:00	977] multiqc [DEBUG ] File ignored by hicexplorer because it exceeded search pattern filesize limit: temp_ContaminantReads_2_unsorted.txt
[2021-05-18 21:39:01	062] multiqc [DEBUG ] File ignored by longranger/invocation because it exceeded search pattern filesize limit: temp_ContaminantReads_2_unsorted.txt
[2021-05-18 21:39:01	062] multiqc [DEBUG ] File ignored by rockhopper because it exceeded search pattern filesize limit: temp_ContaminantReads_2_unsorted.txt
[2021-05-18 21:39:01	062] multiqc [DEBUG ] File ignored by rseqc/bam_stat because it exceeded search pattern filesize limit: temp_ContaminantReads_2_unsorted.txt
[2021-05-18 21:39:01	062] multiqc [DEBUG ] File ignored by rseqc/junction_annotation because it exceeded search pattern filesize limit: temp_ContaminantReads_2_unsorted.txt
[2021-05-18 21:39:01	062] multiqc [DEBUG ] File ignored by rseqc/read_distribution because it exceeded search pattern filesize limit: temp_ContaminantReads_2_unsorted.txt
[2021-05-18 21:39:01	062] multiqc [DEBUG ] File ignored by rseqc/infer_experiment because it exceeded search pattern filesize limit: temp_ContaminantReads_2_unsorted.txt
[2021-05-18 21:39:01	062] multiqc [DEBUG ] File ignored by snpeff because it exceeded search pattern filesize limit: temp_ContaminantReads_2_unsorted.txt
[2021-05-18 21:39:01	062] multiqc [DEBUG ] File ignored by stacks/sumstats because it exceeded search pattern filesize limit: temp_ContaminantReads_2_unsorted.txt
[2021-05-18 21:39:16	529] multiqc [DEBUG ] File ignored by hicexplorer because it exceeded search pattern filesize limit: temp_GappyRefWithExtraSeq.fasta
[2021-05-18 21:39:16	614] multiqc [DEBUG ] File ignored by longranger/invocation because it exceeded search pattern filesize limit: temp_GappyRefWithExtraSeq.fasta
[2021-05-18 21:39:17	427] multiqc [DEBUG ] File ignored by hicexplorer because it exceeded search pattern filesize limit: temp_HIVContigsListUser.txt
[2021-05-18 21:39:17	512] multiqc [DEBUG ] File ignored by longranger/invocation because it exceeded search pattern filesize limit: temp_HIVContigsListUser.txt
[2021-05-18 21:39:17	834] multiqc [DEBUG ] File ignored by hicexplorer because it exceeded search pattern filesize limit: temp_HIVcontigs_cut.fasta
[2021-05-18 21:39:17	914] multiqc [DEBUG ] File ignored by longranger/invocation because it exceeded search pattern filesize limit: temp_HIVcontigs_cut.fasta
[2021-05-18 21:39:18	281] multiqc [DEBUG ] File ignored by hicexplorer because it exceeded search pattern filesize limit: temp_HIVcontigs_uncut1.fasta
[2021-05-18 21:39:18	364] multiqc [DEBUG ] File ignored by longranger/invocation because it exceeded search pattern filesize limit: temp_HIVcontigs_uncut1.fasta
[2021-05-18 21:39:18	731] multiqc [DEBUG ] File ignored by hicexplorer because it exceeded search pattern filesize limit: temp_HIVcontigs_uncut2.fasta
[2021-05-18 21:39:18	815] multiqc [DEBUG ] File ignored by longranger/invocation because it exceeded search pattern filesize limit: temp_HIVcontigs_uncut2.fasta
[2021-05-18 21:39:19	207] multiqc [DEBUG ] File ignored by hicexplorer because it exceeded search pattern filesize limit: temp_HIVcontigs_wRefs_3.fasta
[2021-05-18 21:39:19	293] multiqc [DEBUG ] File ignored by longranger/invocation because it exceeded search pattern filesize limit: temp_HIVcontigs_wRefs_3.fasta
[2021-05-18 21:39:20	267] multiqc [DEBUG ] File ignored by hicexplorer because it exceeded search pattern filesize limit: temp_HIVcontigs_wRefs_MafftAdd.fasta
[2021-05-18 21:39:20	355] multiqc [DEBUG ] File ignored by longranger/invocation because it exceeded search pattern filesize limit: temp_HIVcontigs_wRefs_MafftAdd.fasta
[2021-05-18 21:39:21	312] multiqc [DEBUG ] File ignored by hicexplorer because it exceeded search pattern filesize limit: temp_HIVcontigs_wRefs_MafftAddFrags.fasta
[2021-05-18 21:39:21	401] multiqc [DEBUG ] File ignored by longranger/invocation because it exceeded search pattern filesize limit: temp_HIVcontigs_wRefs_MafftAddFrags.fasta
[2021-05-18 21:39:22	321] multiqc [DEBUG ] File ignored by hicexplorer because it exceeded search pattern filesize limit: temp_InsertSizes.txt
[2021-05-18 21:39:22	408] multiqc [DEBUG ] File ignored by longranger/invocation because it exceeded search pattern filesize limit: temp_InsertSizes.txt
[2021-05-18 21:39:22	409] multiqc [DEBUG ] File ignored by rockhopper because it exceeded search pattern filesize limit: temp_InsertSizes.txt
[2021-05-18 21:39:22	409] multiqc [DEBUG ] File ignored by rseqc/bam_stat because it exceeded search pattern filesize limit: temp_InsertSizes.txt
[2021-05-18 21:39:22	409] multiqc [DEBUG ] File ignored by rseqc/junction_annotation because it exceeded search pattern filesize limit: temp_InsertSizes.txt
[2021-05-18 21:39:22	409] multiqc [DEBUG ] File ignored by rseqc/read_distribution because it exceeded search pattern filesize limit: temp_InsertSizes.txt
[2021-05-18 21:39:22	409] multiqc [DEBUG ] File ignored by rseqc/infer_experiment because it exceeded search pattern filesize limit: temp_InsertSizes.txt
[2021-05-18 21:39:22	579] multiqc [DEBUG ] File ignored by stacks/sumstats because it exceeded search pattern filesize limit: temp_InsertSizes.txt
[2021-05-18 21:39:29	828] multiqc [DEBUG ] File ignored by hicexplorer because it exceeded search pattern filesize limit: temp_InsertSizes2.txt
[2021-05-18 21:39:29	920] multiqc [DEBUG ] File ignored by longranger/invocation because it exceeded search pattern filesize limit: temp_InsertSizes2.txt
[2021-05-18 21:39:30	118] multiqc [DEBUG ] Ignoring file as matched an ignore pattern: temp_MapOut.sam
[2021-05-18 21:39:30	120] multiqc [DEBUG ] Ignoring file as matched an ignore pattern: temp_MapOutStep1.bam
[2021-05-18 21:39:30	122] multiqc [DEBUG ] Ignoring file as matched an ignore pattern: temp_MapOutStep2.bam
[2021-05-18 21:39:30	124] multiqc [DEBUG ] Ignoring file as matched an ignore pattern: temp_MapOutStep3.bam
[2021-05-18 21:39:30	131] multiqc [DEBUG ] Ignoring file as matched an ignore pattern: temp_reads1trim2.fastq
[2021-05-18 21:39:30	145] multiqc [DEBUG ] Ignoring file as matched an ignore pattern: temp_reads2trim2.fastq
[2021-05-18 21:39:30	291] multiqc [DEBUG ] File ignored by hicexplorer because it exceeded search pattern filesize limit: temp_RefAlignment.fasta
[2021-05-18 21:39:30	375] multiqc [DEBUG ] File ignored by longranger/invocation because it exceeded search pattern filesize limit: temp_RefAlignment.fasta
[2021-05-18 21:39:30	773] multiqc [DEBUG ] File ignored by hicexplorer because it exceeded search pattern filesize limit: temp_RefAndContaminantContigs.fasta
[2021-05-18 21:39:30	858] multiqc [DEBUG ] File ignored by longranger/invocation because it exceeded search pattern filesize limit: temp_RefAndContaminantContigs.fasta
[2021-05-18 21:39:31	270] multiqc [DEBUG ] File ignored by hicexplorer because it exceeded search pattern filesize limit: temp_RefWithGaps.fasta
[2021-05-18 21:39:31	348] multiqc [DEBUG ] File ignored by longranger/invocation because it exceeded search pattern filesize limit: temp_RefWithGaps.fasta
[2021-05-18 21:39:31	695] multiqc [DEBUG ] File ignored by hicexplorer because it exceeded search pattern filesize limit: temp_smaltRefIndex.sma
[2021-05-18 21:39:31	791] multiqc [DEBUG ] File ignored by longranger/invocation because it exceeded search pattern filesize limit: temp_smaltRefIndex.sma
[2021-05-18 21:39:32	076] multiqc [DEBUG ] File ignored by hicexplorer because it exceeded search pattern filesize limit: temp_smaltRefIndex.smi
[2021-05-18 21:39:32	166] multiqc [DEBUG ] File ignored by longranger/invocation because it exceeded search pattern filesize limit: temp_smaltRefIndex.smi
[2021-05-18 21:39:32	448] multiqc [DEBUG ] File ignored by hicexplorer because it exceeded search pattern filesize limit: temp_test.fasta
[2021-05-18 21:39:32	531] multiqc [DEBUG ] File ignored by longranger/invocation because it exceeded search pattern filesize limit: temp_test.fasta
[2021-05-18 21:39:33	863] multiqc [DEBUG ] File ignored by hicexplorer because it exceeded search pattern filesize limit: ExistingRefAlignment.fasta
[2021-05-18 21:39:33	983] multiqc [DEBUG ] File ignored by longranger/invocation because it exceeded search pattern filesize limit: ExistingRefAlignment.fasta
[2021-05-18 21:39:34	869] multiqc [DEBUG ] File ignored by hicexplorer because it exceeded search pattern filesize limit: ExistingRefsBlastDatabase.ndb
[2021-05-18 21:39:34	968] multiqc [DEBUG ] File ignored by longranger/invocation because it exceeded search pattern filesize limit: ExistingRefsBlastDatabase.ndb
[2021-05-18 21:39:36	912] multiqc [DEBUG ] File ignored by hicexplorer because it exceeded search pattern filesize limit: ExistingRefsBlastDatabase.nsq
[2021-05-18 21:39:37	019] multiqc [DEBUG ] File ignored by longranger/invocation because it exceeded search pattern filesize limit: ExistingRefsBlastDatabase.nsq
[2021-05-18 21:39:37	379] multiqc [DEBUG ] File ignored by hicexplorer because it exceeded search pattern filesize limit: ExistingRefsBlastDatabase.ntf
[2021-05-18 21:39:37	483] multiqc [DEBUG ] File ignored by longranger/invocation because it exceeded search pattern filesize limit: ExistingRefsBlastDatabase.ntf
[2021-05-18 21:39:38	393] multiqc [DEBUG ] File ignored by hicexplorer because it exceeded search pattern filesize limit: ExistingRefsUngapped.fasta
[2021-05-18 21:39:38	500] multiqc [DEBUG ] File ignored by longranger/invocation because it exceeded search pattern filesize limit: ExistingRefsUngapped.fasta
[2021-05-18 21:39:38	916] multiqc [DEBUG ] File ignored by hicexplorer because it exceeded search pattern filesize limit: primers.fasta
[2021-05-18 21:39:39	025] multiqc [DEBUG ] File ignored by longranger/invocation because it exceeded search pattern filesize limit: primers.fasta
[2021-05-18 21:39:39	487] multiqc [DEBUG ] File ignored by hicexplorer because it exceeded search pattern filesize limit: NC_045512.2.fasta
[2021-05-18 21:39:39	609] multiqc [DEBUG ] File ignored by longranger/invocation because it exceeded search pattern filesize limit: NC_045512.2.fasta
[2021-05-18 21:39:39	989] multiqc [DEBUG ] File ignored by hicexplorer because it exceeded search pattern filesize limit: bwa_human_reference_index.log
[2021-05-18 21:39:40	050] multiqc [DEBUG ] File ignored by longranger/invocation because it exceeded search pattern filesize limit: bwa_human_reference_index.log
[2021-05-18 21:39:40	830] multiqc [DEBUG ] File ignored by hicexplorer because it exceeded search pattern filesize limit: CV18_bwa_human_contamination_map.log
[2021-05-18 21:39:40	903] multiqc [DEBUG ] File ignored by longranger/invocation because it exceeded search pattern filesize limit: CV18_bwa_human_contamination_map.log
[2021-05-18 21:39:41	928] multiqc [DEBUG ] File ignored by hicexplorer because it exceeded search pattern filesize limit: CV18_quast.log
[2021-05-18 21:39:42	013] multiqc [DEBUG ] File ignored by longranger/invocation because it exceeded search pattern filesize limit: CV18_quast.log
[2021-05-18 21:39:43	373] multiqc [DEBUG ] File ignored by hicexplorer because it exceeded search pattern filesize limit: CV18_shiver_map_reads.log
[2021-05-18 21:39:43	449] multiqc [DEBUG ] File ignored by longranger/invocation because it exceeded search pattern filesize limit: CV18_shiver_map_reads.log
[2021-05-18 21:39:44	381] multiqc [DEBUG ] File ignored by hicexplorer because it exceeded search pattern filesize limit: CV29_bwa_human_contamination_map.log
[2021-05-18 21:39:44	458] multiqc [DEBUG ] File ignored by longranger/invocation because it exceeded search pattern filesize limit: CV29_bwa_human_contamination_map.log
[2021-05-18 21:39:45	451] multiqc [DEBUG ] File ignored by hicexplorer because it exceeded search pattern filesize limit: CV29_quast.log
[2021-05-18 21:39:45	532] multiqc [DEBUG ] File ignored by longranger/invocation because it exceeded search pattern filesize limit: CV29_quast.log
[2021-05-18 21:39:46	842] multiqc [DEBUG ] File ignored by hicexplorer because it exceeded search pattern filesize limit: CV29_shiver_map_reads.log
[2021-05-18 21:39:46	921] multiqc [DEBUG ] File ignored by longranger/invocation because it exceeded search pattern filesize limit: CV29_shiver_map_reads.log
[2021-05-18 21:39:56	260] multiqc.plots.bargraph [DEBUG ] Using matplotlib version 3.4.2
[2021-05-18 21:39:56	273] multiqc.plots.linegraph [DEBUG ] Using matplotlib version 3.4.2
[2021-05-18 21:39:56	297] multiqc [DEBUG ] No samples found: custom_content
[2021-05-18 21:39:56	342] multiqc [DEBUG ] No samples found: ngsderive
[2021-05-18 21:39:56	395] multiqc [DEBUG ] No samples found: purple
[2021-05-18 21:39:56	448] multiqc [DEBUG ] No samples found: conpair
[2021-05-18 21:39:56	499] multiqc [DEBUG ] No samples found: peddy
[2021-05-18 21:39:56	548] multiqc [DEBUG ] No samples found: somalier
[2021-05-18 21:39:56	593] multiqc [DEBUG ] No samples found: methylQA
[2021-05-18 21:39:56	694] multiqc [DEBUG ] No samples found: mosdepth
[2021-05-18 21:39:56	741] multiqc [DEBUG ] No samples found: phantompeakqualtools
[2021-05-18 21:39:56	759] multiqc [DEBUG ] No samples found: qualimap
[2021-05-18 21:39:56	806] multiqc [DEBUG ] No samples found: preseq
[2021-05-18 21:39:56	862] multiqc.modules.quast.quast [INFO ] Found 2 reports
[2021-05-18 21:39:56	931] multiqc [DEBUG ] No samples found: qorts
[2021-05-18 21:39:56	977] multiqc [DEBUG ] No samples found: rna_seqc
[2021-05-18 21:39:57	027] multiqc [DEBUG ] No samples found: rockhopper
[2021-05-18 21:39:57	080] multiqc [DEBUG ] No samples found: rsem
[2021-05-18 21:39:57	252] multiqc [DEBUG ] No samples found: rseqc
[2021-05-18 21:39:57	294] multiqc [DEBUG ] No samples found: busco
[2021-05-18 21:39:57	338] multiqc [DEBUG ] No samples found: goleft_indexcov
[2021-05-18 21:39:57	387] multiqc [DEBUG ] No samples found: disambiguate
[2021-05-18 21:39:57	435] multiqc [DEBUG ] No samples found: supernova
[2021-05-18 21:39:57	629] multiqc [DEBUG ] No samples found: deeptools
[2021-05-18 21:39:57	672] multiqc [DEBUG ] No samples found: sargasso
[2021-05-18 21:39:57	718] multiqc [DEBUG ] No samples found: verifybamid
[2021-05-18 21:39:57	762] multiqc [DEBUG ] No samples found: mirtrace
[2021-05-18 21:39:57	808] multiqc [DEBUG ] No samples found: happy
[2021-05-18 21:39:57	854] multiqc [DEBUG ] No samples found: mirtop
[2021-05-18 21:39:57	926] multiqc [DEBUG ] No samples found: homer
[2021-05-18 21:39:57	970] multiqc [DEBUG ] No samples found: hops
[2021-05-18 21:39:58	013] multiqc [DEBUG ] No samples found: macs2
[2021-05-18 21:39:58	060] multiqc [DEBUG ] No samples found: theta2
[2021-05-18 21:39:58	104] multiqc [DEBUG ] No samples found: snpeff
[2021-05-18 21:39:58	184] multiqc [DEBUG ] No samples found: gatk
[2021-05-18 21:39:58	232] multiqc [DEBUG ] No samples found: htseq
[2021-05-18 21:39:58	290] multiqc [DEBUG ] No samples found: bcftools
[2021-05-18 21:39:58	333] multiqc [DEBUG ] No samples found: featureCounts
[2021-05-18 21:39:58	446] multiqc [DEBUG ] No samples found: fgbio
[2021-05-18 21:39:58	620] multiqc [DEBUG ] No samples found: dragen
[2021-05-18 21:39:58	665] multiqc [DEBUG ] No samples found: dedup
[2021-05-18 21:39:58	717] multiqc [DEBUG ] No samples found: damageprofiler
[2021-05-18 21:39:59	104] multiqc [DEBUG ] No samples found: biobambam2
[2021-05-18 21:39:59	145] multiqc [DEBUG ] No samples found: jcvi
[2021-05-18 21:39:59	191] multiqc [DEBUG ] No samples found: mtnucratio
[2021-05-18 21:39:59	195] multiqc [DEBUG ] No samples found: picard
[2021-05-18 21:39:59	302] multiqc [DEBUG ] No samples found: sentieon
[2021-05-18 21:39:59	360] multiqc [DEBUG ] No samples found: prokka
[2021-05-18 21:39:59	408] multiqc [DEBUG ] No samples found: qc3C
[2021-05-18 21:39:59	457] multiqc [DEBUG ] No samples found: samblaster
[2021-05-18 21:39:59	570] multiqc.modules.samtools.samtools [INFO ] Found 2 flagstat reports
[2021-05-18 21:39:59	623] multiqc [DEBUG ] No samples found: sexdeterrmine
[2021-05-18 21:39:59	666] multiqc [DEBUG ] No samples found: eigenstratdatabasetools
[2021-05-18 21:39:59	725] multiqc [DEBUG ] No samples found: bamtools
[2021-05-18 21:39:59	771] multiqc [DEBUG ] No samples found: jellyfish
[2021-05-18 21:39:59	872] multiqc [DEBUG ] No samples found: vcftools
[2021-05-18 21:39:59	918] multiqc [DEBUG ] No samples found: longranger
[2021-05-18 21:39:59	965] multiqc [DEBUG ] No samples found: stacks
[2021-05-18 21:40:00	013] multiqc [DEBUG ] No samples found: varscan2
[2021-05-18 21:40:00	241] multiqc [DEBUG ] No samples found: bbmap
[2021-05-18 21:40:00	290] multiqc [DEBUG ] No samples found: bismark
[2021-05-18 21:40:00	340] multiqc [DEBUG ] No samples found: biscuit
[2021-05-18 21:40:00	387] multiqc [DEBUG ] No samples found: hicexplorer
[2021-05-18 21:40:00	438] multiqc [DEBUG ] No samples found: hicup
[2021-05-18 21:40:00	485] multiqc [DEBUG ] No samples found: hicpro
[2021-05-18 21:40:00	537] multiqc [DEBUG ] No samples found: salmon
[2021-05-18 21:40:00	583] multiqc [DEBUG ] No samples found: kallisto
[2021-05-18 21:40:00	629] multiqc [DEBUG ] No samples found: slamdunk
[2021-05-18 21:40:00	681] multiqc [DEBUG ] No samples found: star
[2021-05-18 21:40:00	729] multiqc [DEBUG ] No samples found: hisat2
[2021-05-18 21:40:00	781] multiqc [DEBUG ] No samples found: tophat
[2021-05-18 21:40:00	828] multiqc [DEBUG ] No samples found: bowtie2
[2021-05-18 21:40:00	875] multiqc [DEBUG ] No samples found: bowtie1
[2021-05-18 21:40:00	928] multiqc [DEBUG ] No samples found: snpsplit
[2021-05-18 21:40:00	973] multiqc [DEBUG ] No samples found: kat
[2021-05-18 21:40:01	021] multiqc [DEBUG ] No samples found: leehom
[2021-05-18 21:40:01	071] multiqc [DEBUG ] No samples found: adapterRemoval
[2021-05-18 21:40:01	120] multiqc [DEBUG ] No samples found: clipandmerge
[2021-05-18 21:40:01	168] multiqc [DEBUG ] No samples found: cutadapt
[2021-05-18 21:40:01	210] multiqc [DEBUG ] No samples found: flexbar
[2021-05-18 21:40:01	253] multiqc [DEBUG ] No samples found: kaiju
[2021-05-18 21:40:01	302] multiqc [DEBUG ] No samples found: kraken
[2021-05-18 21:40:01	347] multiqc [DEBUG ] No samples found: malt
[2021-05-18 21:40:01	401] multiqc [DEBUG ] No samples found: trimmomatic
[2021-05-18 21:40:01	457] multiqc [DEBUG ] No samples found: sickle
[2021-05-18 21:40:01	506] multiqc [DEBUG ] No samples found: skewer
[2021-05-18 21:40:01	553] multiqc [DEBUG ] No samples found: sortmerna
[2021-05-18 21:40:01	602] multiqc [DEBUG ] No samples found: biobloomtools
[2021-05-18 21:40:01	656] multiqc [DEBUG ] No samples found: fastq_screen
[2021-05-18 21:40:01	706] multiqc [DEBUG ] No samples found: afterqc
[2021-05-18 21:40:01	776] multiqc.modules.fastp.fastp [INFO ] Found 2 reports
[2021-05-18 21:40:01	841] multiqc [DEBUG ] No samples found: fastqc
[2021-05-18 21:40:01	893] multiqc [DEBUG ] No samples found: pychopper
[2021-05-18 21:40:01	945] multiqc [DEBUG ] No samples found: pycoqc
[2021-05-18 21:40:01	992] multiqc [DEBUG ] No samples found: minionqc
[2021-05-18 21:40:02	039] multiqc [DEBUG ] No samples found: multivcfanalyzer
[2021-05-18 21:40:02	085] multiqc [DEBUG ] No samples found: clusterflow
[2021-05-18 21:40:02	135] multiqc [DEBUG ] No samples found: bcl2fastq
[2021-05-18 21:40:02	178] multiqc [DEBUG ] No samples found: interop
[2021-05-18 21:40:02	225] multiqc [DEBUG ] No samples found: ivar
[2021-05-18 21:40:02	273] multiqc [DEBUG ] No samples found: flash
[2021-05-18 21:40:02	318] multiqc [DEBUG ] No samples found: seqyclean
[2021-05-18 21:40:02	362] multiqc [DEBUG ] No samples found: optitype
[2021-05-18 21:40:02	371] multiqc [INFO ] Compressing plot data
[2021-05-18 21:40:02	498] multiqc [INFO ] Report : results/multiqc/multiqc_report.html
[2021-05-18 21:40:02	499] multiqc [INFO ] Data : results/multiqc/multiqc_data
[2021-05-18 21:40:02	499] multiqc [DEBUG ] Moving data file from '/tmp/tmpoqe0zdmc/multiqc_data' to 'results/multiqc/multiqc_data'
[2021-05-18 21:40:03	946] multiqc [INFO ] MultiQC complete
[truncated: 52 more columns]
