# Supplementary material for: VGEA: an RNA viral assembly toolkit
Source: PeerJ. 2021 Sep 6;9:e12129. doi: 10.7717/peerj.12129 (PMC8428259; doi:10.7717/peerj.12129)
Supplement: Supplemental Information 2 [file peerj-09-12129-s002.zip › Supplementary_File_2/Performance_Evaluation_Data_for_Table_1/multiqc/multiqc_data/multiqc_general_stats.txt]

Sample	Samtools_mqc-generalstats-samtools-flagstat_total	Samtools_mqc-generalstats-samtools-mapped_passed	QUAST_mqc-generalstats-quast-N50	QUAST_mqc-generalstats-quast-Total_length	fastp_mqc-generalstats-fastp-pct_duplication	fastp_mqc-generalstats-fastp-after_filtering_q30_rate	fastp_mqc-generalstats-fastp-after_filtering_q30_bases	fastp_mqc-generalstats-fastp-after_filtering_gc_content	fastp_mqc-generalstats-fastp-pct_surviving	fastp_mqc-generalstats-fastp-pct_adapter
CV18	2942828	0	29903.0	29903.0	38.5361	0.972624	320407184.0	0.501747	99.68338570752542	2.167034085849127
CV29	1525270	0	29986.0	29986.0	30.911	0.969217	175409093.0	0.456779	99.27766851817401	0.2502635518820705
