# Supplementary material for: VGEA: an RNA viral assembly toolkit
Source: PeerJ. 2021 Sep 6;9:e12129. doi: 10.7717/peerj.12129 (PMC8428259; doi:10.7717/peerj.12129)
Supplement: Supplemental Information 2 [file peerj-09-12129-s002.zip › Supplementary_File_2/Performance_Evaluation_Data_for_Table_1/multiqc/multiqc_data/multiqc_sources.txt]

Module	Section	Sample Name	Source
QUAST	all_sections	CV18	/mnt/c/Users/paule/Documents/VGEA/results/CV18/CV18.quast_results/report.tsv
QUAST	all_sections	CV29	/mnt/c/Users/paule/Documents/VGEA/results/CV29/CV29.quast_results/report.tsv
Samtools	flagstat	CV18	/mnt/c/Users/paule/Documents/VGEA/results/CV18/CV18.flagstat
Samtools	flagstat	CV29	/mnt/c/Users/paule/Documents/VGEA/results/CV29/CV29.flagstat
fastp	all_sections	CV18	/mnt/c/Users/paule/Documents/VGEA/results/CV18/CV18.fastp.json
fastp	all_sections	CV29	/mnt/c/Users/paule/Documents/VGEA/results/CV29/CV29.fastp.json
