# Supplementary material for: VGEA: an RNA viral assembly toolkit
Source: PeerJ. 2021 Sep 6;9:e12129. doi: 10.7717/peerj.12129 (PMC8428259; doi:10.7717/peerj.12129)
Supplement: Supplemental Information 2 [file peerj-09-12129-s002.zip › Supplementary_File_2/Performance_Evaluation_Data_for_Table_1/multiqc/multiqc_data/multiqc_fastp.txt]

Sample	command
CV18	fastp --in1 data/ncov/CV18_r1.fastq --in2 data/ncov/CV18_r2.fastq --out1 results/CV18/CV18_r1_trimmed.fq --out2 results/CV18/CV18_r2_trimmed.fq --report_title CV18 --thread 4 --json results/CV18/CV18.fastp.json --html results/CV18/CV18.fastp.html
CV29	fastp --in1 data/ncov/CV29_r1.fastq --in2 data/ncov/CV29_r2.fastq --out1 results/CV29/CV29_r1_trimmed.fq --out2 results/CV29/CV29_r2_trimmed.fq --report_title CV29 --thread 4 --json results/CV29/CV29.fastp.json --html results/CV29/CV29.fastp.html
