# Supplementary material for: VGEA: an RNA viral assembly toolkit
Source: PeerJ. 2021 Sep 6;9:e12129. doi: 10.7717/peerj.12129 (PMC8428259; doi:10.7717/peerj.12129)
Supplement: Supplemental Information 2 [file peerj-09-12129-s002.zip › Supplementary_File_2/Performance_Evaluation_Data_for_Table_1/multiqc/multiqc_data/multiqc_data.json]

{
    "report_data_sources": {
        "QUAST": {
            "all_sections": {
                "CV18": "/mnt/c/Users/paule/Documents/VGEA/results/CV18/CV18.quast_results/report.tsv",
                "CV29": "/mnt/c/Users/paule/Documents/VGEA/results/CV29/CV29.quast_results/report.tsv"
            }
        },
        "Samtools": {
            "flagstat": {
                "CV18": "/mnt/c/Users/paule/Documents/VGEA/results/CV18/CV18.flagstat",
                "CV29": "/mnt/c/Users/paule/Documents/VGEA/results/CV29/CV29.flagstat"
            }
        },
        "fastp": {
            "all_sections": {
                "CV18": "/mnt/c/Users/paule/Documents/VGEA/results/CV18/CV18.fastp.json",
                "CV29": "/mnt/c/Users/paule/Documents/VGEA/results/CV29/CV29.fastp.json"
            }
        }
    },
    "report_general_stats_data": [
        {
            "CV18": {
                "# contigs (>= 0 bp)": 1.0,
                "# contigs (>= 1000 bp)": 1.0,
                "# contigs (>= 5000 bp)": 1.0,
                "# contigs (>= 10000 bp)": 1.0,
                "# contigs (>= 25000 bp)": 1.0,
                "# contigs (>= 50000 bp)": 0.0,
                "Total length (>= 0 bp)": 29903.0,
                "Total length (>= 1000 bp)": 29903.0,
                "Total length (>= 5000 bp)": 29903.0,
                "Total length (>= 10000 bp)": 29903.0,
                "Total length (>= 25000 bp)": 29903.0,
                "Total length (>= 50000 bp)": 0.0,
                "# contigs": 1.0,
                "Largest contig": 29903.0,
                "Total length": 29903.0,
                "Reference length": 29903.0,
                "GC (%)": 38.0,
                "Reference GC (%)": 37.97,
                "N50": 29903.0,
                "NG50": 29903.0,
                "N75": 29903.0,
                "NG75": 29903.0,
                "L50": 1.0,
                "LG50": 1.0,
                "L75": 1.0,
                "LG75": 1.0,
                "# misassemblies": 0.0,
                "# misassembled contigs": 0.0,
                "Misassembled contigs length": 0.0,
                "# local misassemblies": 0.0,
                "# scaffold gap ext. mis.": 0.0,
                "# scaffold gap loc. mis.": 0.0,
                "# unaligned mis. contigs": 0.0,
                "# unaligned contigs": 0.0,
                "# unaligned contigs_partial": 0.0,
                "Unaligned length": 0.0,
                "Genome fraction (%)": 99.769,
                "Duplication ratio": 1.002,
                "# N's per 100 kbp": 230.75,
                "# mismatches per 100 kbp": 33.52,
                "# indels per 100 kbp": 0.0,
                "# genomic features": 56.0,
                "# genomic features_partial": 3.0,
                "Largest alignment": 29834.0,
                "Total aligned length": 29834.0,
                "NA50": 29834.0,
                "NGA50": 29834.0,
                "NA75": 29834.0,
                "NGA75": 29834.0,
                "LA50": 1.0,
                "LGA50": 1.0,
                "LA75": 1.0,
                "LGA75": 1.0
            },
            "CV29": {
                "# contigs (>= 0 bp)": 1.0,
                "# contigs (>= 1000 bp)": 1.0,
                "# contigs (>= 5000 bp)": 1.0,
                "# contigs (>= 10000 bp)": 1.0,
                "# contigs (>= 25000 bp)": 1.0,
                "# contigs (>= 50000 bp)": 0.0,
                "Total length (>= 0 bp)": 29986.0,
                "Total length (>= 1000 bp)": 29986.0,
                "Total length (>= 5000 bp)": 29986.0,
                "Total length (>= 10000 bp)": 29986.0,
                "Total length (>= 25000 bp)": 29986.0,
                "Total length (>= 50000 bp)": 0.0,
                "# contigs": 1.0,
                "Largest contig": 29986.0,
                "Total length": 29986.0,
                "Reference length": 29903.0,
                "GC (%)": 38.07,
                "Reference GC (%)": 37.97,
                "N50": 29986.0,
                "NG50": 29986.0,
                "N75": 29986.0,
                "NG75": 29986.0,
                "L50": 1.0,
                "LG50": 1.0,
                "L75": 1.0,
                "LG75": 1.0,
                "# misassemblies": 0.0,
                "# misassembled contigs": 0.0,
                "Misassembled contigs length": 0.0,
                "# local misassemblies": 0.0,
                "# scaffold gap ext. mis.": 0.0,
                "# scaffold gap loc. mis.": 1.0,
                "# unaligned mis. contigs": 0.0,
                "# unaligned contigs": 0.0,
                "# unaligned contigs_partial": 0.0,
                "Unaligned length": 0.0,
                "Genome fraction (%)": 99.241,
                "Duplication ratio": 1.01,
                "# N's per 100 kbp": 383.51,
                "# mismatches per 100 kbp": 23.59,
                "# indels per 100 kbp": 0.0,
                "# genomic features": 54.0,
                "# genomic features_partial": 5.0,
                "Largest alignment": 29676.0,
                "Total aligned length": 29676.0,
                "NA50": 29676.0,
                "NGA50": 29676.0,
                "NA75": 29676.0,
                "NGA75": 29676.0,
                "LA50": 1.0,
                "LGA50": 1.0,
                "LA75": 1.0,
                "LGA75": 1.0
            }
        },
        {
            "CV18": {
                "total_passed": 2942828,
                "total_failed": 0,
                "secondary_passed": 0,
                "secondary_failed": 0,
                "supplementary_passed": 0,
                "supplementary_failed": 0,
                "duplicates_passed": 0,
                "duplicates_failed": 0,
                "mapped_passed": 0,
                "mapped_failed": 0,
                "mapped_passed_pct": 0.0,
                "mapped_failed_pct": NaN,
                "paired in sequencing_passed": 2942828,
                "paired in sequencing_failed": 0,
                "read1_passed": 1471414,
                "read1_failed": 0,
                "read2_passed": 1471414,
                "read2_failed": 0,
                "properly paired_passed": 0,
                "properly paired_failed": 0,
                "properly paired_passed_pct": 0.0,
                "properly paired_failed_pct": NaN,
                "with itself and mate mapped_passed": 0,
                "with itself and mate mapped_failed": 0,
                "singletons_passed": 0,
                "singletons_failed": 0,
                "singletons_passed_pct": 0.0,
                "singletons_failed_pct": NaN,
                "with mate mapped to a different chr_passed": 0,
                "with mate mapped to a different chr_failed": 0,
                "with mate mapped to a different chr (mapQ >= 5)_passed": 0,
                "with mate mapped to a different chr (mapQ >= 5)_failed": 0,
                "flagstat_total": 2942828
            },
            "CV29": {
                "total_passed": 1525270,
                "total_failed": 0,
                "secondary_passed": 0,
                "secondary_failed": 0,
                "supplementary_passed": 0,
                "supplementary_failed": 0,
                "duplicates_passed": 0,
                "duplicates_failed": 0,
                "mapped_passed": 0,
                "mapped_failed": 0,
                "mapped_passed_pct": 0.0,
                "mapped_failed_pct": NaN,
                "paired in sequencing_passed": 1525270,
                "paired in sequencing_failed": 0,
                "read1_passed": 762635,
                "read1_failed": 0,
                "read2_passed": 762635,
                "read2_failed": 0,
                "properly paired_passed": 0,
                "properly paired_failed": 0,
                "properly paired_passed_pct": 0.0,
                "properly paired_failed_pct": NaN,
                "with itself and mate mapped_passed": 0,
                "with itself and mate mapped_failed": 0,
                "singletons_passed": 0,
                "singletons_failed": 0,
                "singletons_passed_pct": 0.0,
                "singletons_failed_pct": NaN,
                "with mate mapped to a different chr_passed": 0,
                "with mate mapped to a different chr_failed": 0,
                "with mate mapped to a different chr (mapQ >= 5)_passed": 0,
                "with mate mapped to a different chr (mapQ >= 5)_failed": 0,
                "flagstat_total": 1525270
            }
        },
        {
            "CV18": {
                "filtering_result_passed_filter_reads": 3281910.0,
                "filtering_result_low_quality_reads": 10424.0,
                "filtering_result_too_many_N_reads": 0.0,
                "filtering_result_too_short_reads": 0.0,
                "filtering_result_too_long_reads": 0.0,
                "pct_duplication": 38.5361,
                "after_filtering_total_reads": 3281910.0,
                "after_filtering_total_bases": 329425422.0,
                "after_filtering_q20_bases": 321932792.0,
                "after_filtering_q30_bases": 320407184.0,
                "after_filtering_q20_rate": 0.977255,
                "after_filtering_q30_rate": 0.972624,
                "after_filtering_read1_mean_length": 100.0,
                "after_filtering_read2_mean_length": 100.0,
                "after_filtering_gc_content": 0.501747,
                "before_filtering_total_reads": 3292334.0,
                "pct_surviving": 99.68338570752542,
                "adapter_cutting_adapter_trimmed_reads": 71346.0,
                "adapter_cutting_adapter_trimmed_bases": 2047674.0,
                "pct_adapter": 2.167034085849127
            },
            "CV29": {
                "filtering_result_passed_filter_reads": 1793050.0,
                "filtering_result_low_quality_reads": 13046.0,
                "filtering_result_too_many_N_reads": 0.0,
                "filtering_result_too_short_reads": 0.0,
                "filtering_result_too_long_reads": 0.0,
                "pct_duplication": 30.911,
                "after_filtering_total_reads": 1793050.0,
                "after_filtering_total_bases": 180980178.0,
                "after_filtering_q20_bases": 176292343.0,
                "after_filtering_q30_bases": 175409093.0,
                "after_filtering_q20_rate": 0.974098,
                "after_filtering_q30_rate": 0.969217,
                "after_filtering_read1_mean_length": 100.0,
                "after_filtering_read2_mean_length": 100.0,
                "after_filtering_gc_content": 0.456779,
                "before_filtering_total_reads": 1806096.0,
                "pct_surviving": 99.27766851817401,
                "adapter_cutting_adapter_trimmed_reads": 4520.0,
                "adapter_cutting_adapter_trimmed_bases": 117926.0,
                "pct_adapter": 0.2502635518820705
            }
        }
    ],
    "report_general_stats_headers": [
        {
            "N50": {
                "title": "N50 (Kbp)",
                "description": "N50 is the contig length such that using longer or equal length contigs produces half (50%) of the bases of the assembly (kilo base pairs)",
                "min": 0,
                "suffix": "Kbp",
                "scale": "RdYlGn",
                "modify": 0.001,
                "namespace": "QUAST",
                "rid": "mqc-generalstats-quast-N50",
                "format": "{:,.1f}",
                "colour": "55,126,184",
                "hidden": null,
                "max": null,
                "ceiling": null,
                "floor": null,
                "minRange": null,
                "shared_key": null,
                "placement": 1000.0,
                "dmax": 29.986,
                "dmin": 0.0
            },
            "Total length": {
                "title": "Length (Mbp)",
                "description": "The total number of bases in the assembly (mega base pairs).",
                "min": 0,
                "suffix": "Mbp",
                "scale": "YlGn",
                "modify": 1e-06,
                "namespace": "QUAST",
                "rid": "mqc-generalstats-quast-Total_length",
                "format": "{:,.1f}",
                "colour": "55,126,184",
                "hidden": null,
                "max": null,
                "ceiling": null,
                "floor": null,
                "minRange": null,
                "shared_key": null,
                "placement": 1000.0,
                "dmax": 0.029986,
                "dmin": 0.0
            }
        },
        {
            "flagstat_total": {
                "title": "M Reads",
                "description": "Total reads in the bam file (millions)",
                "min": 0,
                "modify": 1e-06,
                "shared_key": "read_count",
                "placement": 100.0,
                "hidden": true,
                "namespace": "Samtools",
                "rid": "mqc-generalstats-samtools-flagstat_total",
                "scale": "GnBu",
                "format": "{:,.1f}",
                "colour": "77,175,74",
                "max": null,
                "ceiling": null,
                "floor": null,
                "minRange": null,
                "dmax": 2.942828,
                "dmin": 0.0
            },
            "mapped_passed": {
                "title": "M Reads Mapped",
                "description": "Reads Mapped in the bam file (millions)",
                "min": 0,
                "modify": 1e-06,
                "shared_key": "read_count",
                "placement": 101.0,
                "namespace": "Samtools",
                "rid": "mqc-generalstats-samtools-mapped_passed",
                "scale": "GnBu",
                "format": "{:,.1f}",
                "colour": "77,175,74",
                "hidden": null,
                "max": null,
                "ceiling": null,
                "floor": null,
                "minRange": null,
                "dmax": 2.942828,
                "dmin": 0.0
            }
        },
        {
            "pct_duplication": {
                "title": "% Duplication",
                "description": "Duplication rate before filtering",
                "max": 100,
                "min": 0,
                "suffix": "%",
                "scale": "RdYlGn-rev",
                "namespace": "fastp",
                "rid": "mqc-generalstats-fastp-pct_duplication",
                "format": "{:,.1f}",
                "colour": "152,78,163",
                "hidden": null,
                "ceiling": null,
                "floor": null,
                "minRange": null,
                "shared_key": null,
                "modify": null,
                "placement": 1000.0,
                "dmax": 100.0,
                "dmin": 0.0
            },
            "after_filtering_q30_rate": {
                "title": "% > Q30",
                "description": "Percentage of reads > Q30 after filtering",
                "min": 0,
                "max": 100,
                "modify": 100.0,
                "scale": "GnBu",
                "suffix": "%",
                "hidden": true,
                "namespace": "fastp",
                "rid": "mqc-generalstats-fastp-after_filtering_q30_rate",
                "format": "{:,.1f}",
                "colour": "152,78,163",
                "ceiling": null,
                "floor": null,
                "minRange": null,
                "shared_key": null,
                "placement": 1000.0,
                "dmax": 100.0,
                "dmin": 0.0
            },
            "after_filtering_q30_bases": {
                "title": "Mb Q30 bases",
                "description": "Bases > Q30 after filtering (millions)",
                "min": 0,
                "modify": 1e-06,
                "scale": "GnBu",
                "shared_key": "base_count",
                "hidden": true,
                "namespace": "fastp",
                "rid": "mqc-generalstats-fastp-after_filtering_q30_bases",
                "format": "{:,.1f}",
                "colour": "152,78,163",
                "max": null,
                "ceiling": null,
                "floor": null,
                "minRange": null,
                "placement": 1000.0,
                "dmax": 320.407184,
                "dmin": 0.0
            },
            "after_filtering_gc_content": {
                "title": "GC content",
                "description": "GC content after filtering",
                "max": 100,
                "min": 0,
                "suffix": "%",
                "scale": "Blues",
                "modify": 100.0,
                "namespace": "fastp",
                "rid": "mqc-generalstats-fastp-after_filtering_gc_content",
                "format": "{:,.1f}",
                "colour": "152,78,163",
                "hidden": null,
                "ceiling": null,
                "floor": null,
                "minRange": null,
                "shared_key": null,
                "placement": 1000.0,
                "dmax": 100.0,
                "dmin": 0.0
            },
            "pct_surviving": {
                "title": "% PF",
                "description": "Percent reads passing filter",
                "max": 100,
                "min": 0,
                "suffix": "%",
                "scale": "BuGn",
                "namespace": "fastp",
                "rid": "mqc-generalstats-fastp-pct_surviving",
                "format": "{:,.1f}",
                "colour": "152,78,163",
                "hidden": null,
                "ceiling": null,
                "floor": null,
                "minRange": null,
                "shared_key": null,
                "modify": null,
                "placement": 1000.0,
                "dmax": 100.0,
                "dmin": 0.0
            },
            "pct_adapter": {
                "title": "% Adapter",
                "description": "Percentage adapter-trimmed reads",
                "max": 100,
                "min": 0,
                "suffix": "%",
                "scale": "RdYlGn-rev",
                "namespace": "fastp",
                "rid": "mqc-generalstats-fastp-pct_adapter",
                "format": "{:,.1f}",
                "colour": "152,78,163",
                "hidden": null,
                "ceiling": null,
                "floor": null,
                "minRange": null,
                "shared_key": null,
                "modify": null,
                "placement": 1000.0,
                "dmax": 100.0,
                "dmin": 0.0
            }
        }
    ],
    "report_multiqc_command": "/mnt/c/Users/paule/Documents/VGEA/.snakemake/conda/9b0a4ba5120af26ece70d10754032c36/bin/multiqc results -o results/multiqc",
    "report_plot_data": {
        "quast_num_contigs": {
            "plot_type": "bar_graph",
            "samples": [
                [
                    "CV18",
                    "CV29"
                ]
            ],
            "datasets": [
                [
                    {
                        "name": "25000-50000 bp",
                        "data": [
                            1.0,
                            1.0
                        ]
                    }
                ]
            ],
            "config": {
                "id": "quast_num_contigs",
                "title": "QUAST: Number of Contigs",
                "ylab": "# Contigs",
                "yDecimals": false
            }
        },
        "samtools-flagstat-dp": {
            "plot_type": "beeswarm",
            "samples": [
                [
                    "CV18",
                    "CV29"
                ],
                [
                    "CV18",
                    "CV29"
                ],
                [
                    "CV18",
                    "CV29"
                ],
                [
                    "CV18",
                    "CV29"
                ],
                [
                    "CV18",
                    "CV29"
                ],
                [
                    "CV18",
                    "CV29"
                ],
                [
                    "CV18",
                    "CV29"
                ],
                [
                    "CV18",
                    "CV29"
                ],
                [
                    "CV18",
                    "CV29"
                ],
                [
                    "CV18",
                    "CV29"
                ]
            ],
            "datasets": [
                [
                    2.942828,
                    1.52527
                ],
                [
                    2.942828,
                    1.52527
                ],
                [
                    0.0,
                    0.0
                ],
                [
                    0.0,
                    0.0
                ],
                [
                    2.942828,
                    1.52527
                ],
                [
                    0.0,
                    0.0
                ],
                [
                    0.0,
                    0.0
                ],
                [
                    0.0,
                    0.0
                ],
                [
                    0.0,
                    0.0
                ],
                [
                    0.0,
                    0.0
                ]
            ],
            "categories": [
                {
                    "namespace": "",
                    "title": "Total Reads",
                    "description": "Total Reads",
                    "max": 2.942828,
                    "min": 0.0,
                    "suffix": "M reads",
                    "decimalPlaces": 2,
                    "bordercol": "rgb(55,126,184)"
                },
                {
                    "namespace": "",
                    "title": "Total Passed QC",
                    "description": "Total Passed QC",
                    "max": 2.942828,
                    "min": 0.0,
                    "suffix": "M reads",
                    "decimalPlaces": 2,
                    "bordercol": "rgb(55,126,184)"
                },
                {
                    "namespace": "",
                    "title": "Mapped",
                    "description": "Mapped",
                    "max": 2.942828,
                    "min": 0.0,
                    "suffix": "M reads",
                    "decimalPlaces": 2,
                    "bordercol": "rgb(55,126,184)"
                },
                {
                    "namespace": "",
                    "title": "Duplicates",
                    "description": "Duplicates",
                    "max": 2.942828,
                    "min": 0.0,
                    "suffix": "M reads",
                    "decimalPlaces": 2,
                    "bordercol": "rgb(55,126,184)"
                },
                {
                    "namespace": "",
                    "title": "Paired in Sequencing",
                    "description": "Paired in Sequencing",
                    "max": 2.942828,
                    "min": 0.0,
                    "suffix": "M reads",
                    "decimalPlaces": 2,
                    "bordercol": "rgb(55,126,184)"
                },
                {
                    "namespace": "",
                    "title": "Properly Paired",
                    "description": "Properly Paired",
                    "max": 2.942828,
                    "min": 0.0,
                    "suffix": "M reads",
                    "decimalPlaces": 2,
                    "bordercol": "rgb(55,126,184)"
                },
                {
                    "namespace": "",
                    "title": "Self and mate mapped",
                    "description": "Reads with itself and mate mapped",
                    "max": 2.942828,
                    "min": 0.0,
                    "suffix": "M reads",
                    "decimalPlaces": 2,
                    "bordercol": "rgb(55,126,184)"
                },
                {
                    "namespace": "",
                    "title": "Singletons",
                    "description": "Singletons",
                    "max": 2.942828,
                    "min": 0.0,
                    "suffix": "M reads",
                    "decimalPlaces": 2,
                    "bordercol": "rgb(55,126,184)"
                },
                {
                    "namespace": "",
                    "title": "Mate mapped to diff chr",
                    "description": "Mate mapped to different chromosome",
                    "max": 2.942828,
                    "min": 0.0,
                    "suffix": "M reads",
                    "decimalPlaces": 2,
                    "bordercol": "rgb(55,126,184)"
                },
                {
                    "namespace": "",
                    "title": "Diff chr (mapQ >= 5)",
                    "description": "Mate mapped to different chromosome (mapQ >= 5)",
                    "max": 2.942828,
                    "min": 0.0,
                    "suffix": "M reads",
                    "decimalPlaces": 2,
                    "bordercol": "rgb(55,126,184)"
                }
            ]
        },
        "fastp_filtered_reads_plot": {
            "plot_type": "bar_graph",
            "samples": [
                [
                    "CV18",
                    "CV29"
                ]
            ],
            "datasets": [
                [
                    {
                        "name": "Passed Filter",
                        "data": [
                            3281910.0,
                            1793050.0
                        ]
                    },
                    {
                        "name": "Low Quality",
                        "data": [
                            10424.0,
                            13046.0
                        ]
                    },
                    {
                        "name": "Too Many N",
                        "data": [
                            0.0,
                            0.0
                        ]
                    },
                    {
                        "name": "Too short",
                        "data": [
                            0.0,
                            0.0
                        ]
                    }
                ]
            ],
            "config": {
                "id": "fastp_filtered_reads_plot",
                "title": "Fastp: Filtered Reads",
                "ylab": "# Reads",
                "cpswitch_counts_label": "Number of Reads",
                "hide_zero_cats": false
            }
        },
        "fastp-duprates-plot": {
            "plot_type": "xy_line",
            "datasets": [
                [
                    {
                        "name": "CV18",
                        "data": [
                            [
                                1,
                                63.528530678326376
                            ],
                            [
                                2,
                                20.83163540645616
                            ],
                            [
                                3,
                                9.129706928643017
                            ],
                            [
                                4,
                                3.9412095113274668
                            ],
                            [
                                5,
                                1.5980704208288818
                            ],
                            [
                                6,
                                0.6277740453979757
                            ],
                            [
                                7,
                                0.22412634778682114
                            ],
                            [
                                8,
                                0.07709505820676894
                            ],
                            [
                                9,
                                0.024229875436413098
                            ],
                            [
                                10,
                                0.011564258731015343
                            ],
                            [
                                11,
                                0.0038547529103384473
                            ],
                            [
                                12,
                                0.0005506789871912068
                            ],
                            [
                                13,
                                0.0
                            ],
                            [
                                14,
                                0.0
                            ],
                            [
                                15,
                                0.0005506789871912068
                            ],
                            [
                                16,
                                0.0011013579743824136
                            ],
                            [
                                17,
                                0.0
                            ],
                            [
                                18,
                                0.0
                            ],
                            [
                                19,
                                0.0
                            ],
                            [
                                20,
                                0.0
                            ],
                            [
                                21,
                                0.0
                            ],
                            [
                                22,
                                0.0
                            ],
                            [
                                23,
                                0.0
                            ],
                            [
                                24,
                                0.0
                            ],
                            [
                                25,
                                0.0
                            ],
                            [
                                26,
                                0.0
                            ],
                            [
                                27,
                                0.0
                            ],
                            [
                                28,
                                0.0
                            ],
                            [
                                29,
                                0.0
                            ],
                            [
                                30,
                                0.0
                            ],
                            [
                                31,
                                0.0
                            ]
                        ]
                    },
                    {
                        "name": "CV29",
                        "data": [
                            [
                                1,
                                68.97754411284642
                            ],
                            [
                                2,
                                21.21711939247118
                            ],
                            [
                                3,
                                7.014243252066045
                            ],
                            [
                                4,
                                2.0291050289503976
                            ],
                            [
                                5,
                                0.5540951497345498
                            ],
                            [
                                6,
                                0.13487277288112298
                            ],
                            [
                                7,
                                0.042094050134872774
                            ],
                            [
                                8,
                                0.01632218270535883
                            ],
                            [
                                9,
                                0.005154373485902789
                            ],
                            [
                                10,
                                0.003436248990601859
                            ],
                            [
                                11,
                                0.0025771867429513944
                            ],
                            [
                                12,
                                0.0008590622476504648
                            ],
                            [
                                13,
                                0.0
                            ],
                            [
                                14,
                                0.0
                            ],
                            [
                                15,
                                0.0
                            ],
                            [
                                16,
                                0.0
                            ],
                            [
                                17,
                                0.0008590622476504648
                            ],
                            [
                                18,
                                0.0017181244953009295
                            ],
                            [
                                19,
                                0.0
                            ],
                            [
                                20,
                                0.0
                            ],
                            [
                                21,
                                0.0
                            ],
                            [
                                22,
                                0.0
                            ],
                            [
                                23,
                                0.0
                            ],
                            [
                                24,
                                0.0
                            ],
                            [
                                25,
                                0.0
                            ],
                            [
                                26,
                                0.0
                            ],
                            [
                                27,
                                0.0
                            ],
                            [
                                28,
                                0.0
                            ],
                            [
                                29,
                                0.0
                            ],
                            [
                                30,
                                0.0
                            ],
                            [
                                31,
                                0.0
                            ]
                        ]
                    }
                ]
            ],
            "config": {
                "id": "fastp-duprates-plot",
                "title": "Fastp: Duplication Rate",
                "xlab": "Duplication level",
                "ylab": "Read percent",
                "yCeiling": 100,
                "ymin": 0,
                "yLabelFormat": "{value}%",
                "tt_label": "{point.x}: {point.y:.2f}%",
                "xDecimals": false
            }
        },
        "fastp-insert-size-plot": {
            "plot_type": "xy_line",
            "datasets": [
                [
                    {
                        "name": "CV18",
                        "data": [
                            [
                                1,
                                0.0
                            ],
                            [
                                2,
                                0.0
                            ],
                            [
                                3,
                                0.0
                            ],
                            [
                                4,
                                0.0
                            ],
                            [
                                5,
                                0.0
                            ],
                            [
                                6,
                                0.0
                            ],
                            [
                                7,
                                0.0
                            ],
                            [
                                8,
                                0.0
                            ],
                            [
                                9,
                                0.0
                            ],
                            [
                                10,
                                0.0
                            ],
                            [
                                11,
                                0.0
                            ],
                            [
                                12,
                                0.0
                            ],
                            [
                                13,
                                0.0
                            ],
                            [
                                14,
                                0.0
                            ],
                            [
                                15,
                                0.0
                            ],
                            [
                                16,
                                0.0
                            ],
                            [
                                17,
                                0.0
                            ],
                            [
                                18,
                                0.0
                            ],
                            [
                                19,
                                0.0
                            ],
                            [
                                20,
                                0.0
                            ],
                            [
                                21,
                                0.0
                            ],
                            [
                                22,
                                0.0
                            ],
                            [
                                23,
                                0.0
                            ],
                            [
                                24,
                                0.0
                            ],
                            [
                                25,
                                0.0
                            ],
                            [
                                26,
                                0.0
                            ],
                            [
                                27,
                                0.0
                            ],
                            [
                                28,
                                0.0
                            ],
                            [
                                29,
                                0.0
                            ],
                            [
                                30,
                                0.0
                            ],
                            [
                                31,
                                0.0
                            ],
                            [
                                32,
                                0.08472524812394094
                            ],
                            [
                                33,
                                0.10409101912369886
                            ],
                            [
                                34,
                                0.08714596949891067
                            ],
                            [
                                35,
                                0.0944081336238199
                            ],
                            [
                                36,
                                0.08472524812394094
                            ],
                            [
                                37,
                                0.14040183974824497
                            ],
                            [
                                38,
                                0.15976761074800291
                            ],
                            [
                                39,
                                0.1767126603727911
                            ],
                            [
                                40,
                                0.25175502299685304
                            ],
                            [
                                41,
                                0.1718712176228516
                            ],
                            [
                                42,
                                0.1888162672476398
                            ],
                            [
                                43,
                                0.19607843137254902
                            ],
                            [
                                44,
                                0.19607843137254902
                            ],
                            [
                                45,
                                0.19849915274751875
                            ],
                            [
                                46,
                                0.22996853062212538
                            ],
                            [
                                47,
                                0.2590171871217623
                            ],
                            [
                                48,
                                0.22754780924715565
                            ],
                            [
                                49,
                                0.29048656499636893
                            ],
                            [
                                50,
                                0.25659646574679257
                            ],
                            [
                                51,
                                0.25659646574679257
                            ],
                            [
                                52,
                                0.2856451222464294
                            ],
                            [
                                53,
                                0.20818203824739773
                            ],
                            [
                                54,
                                0.22270636649721615
                            ],
                            [
                                55,
                                0.23238925199709515
                            ],
                            [
                                56,
                                0.22754780924715565
                            ],
                            [
                                57,
                                0.22028564512224644
                            ],
                            [
                                58,
                                0.2856451222464294
                            ],
                            [
                                59,
                                0.2929072863713386
                            ],
                            [
                                60,
                                0.2735415153715807
                            ],
                            [
                                61,
                                0.3243766642459453
                            ],
                            [
                                62,
                                0.31227305737109656
                            ],
                            [
                                63,
                                0.3025901718712176
                            ],
                            [
                                64,
                                0.28080367949648993
                            ],
                            [
                                65,
                                0.2638586298717018
                            ],
                            [
                                66,
                                0.32195594287097556
                            ],
                            [
                                67,
                                0.34858387799564267
                            ],
                            [
                                68,
                                0.3025901718712176
                            ],
                            [
                                69,
                                0.3001694504962479
                            ],
                            [
                                70,
                                0.3001694504962479
                            ],
                            [
                                71,
                                0.33405954974582425
                            ],
                            [
                                72,
                                0.31227305737109656
                            ],
                            [
                                73,
                                0.30501089324618735
                            ],
                            [
                                74,
                                0.32679738562091504
                            ],
                            [
                                75,
                                0.3703703703703704
                            ],
                            [
                                76,
                                0.32195594287097556
                            ],
                            [
                                77,
                                0.3727910917453401
                            ],
                            [
                                78,
                                0.3655289276204309
                            ],
                            [
                                79,
                                0.35584604212055193
                            ],
                            [
                                80,
                                0.3001694504962479
                            ],
                            [
                                81,
                                0.3752118131203098
                            ],
                            [
                                82,
                                0.4187847978697652
                            ],
                            [
                                83,
                                0.41636407649479545
                            ],
                            [
                                84,
                                0.40426046961994677
                            ],
                            [
                                85,
                                0.4357298474945534
                            ],
                            [
                                86,
                                0.42604696199467446
                            ],
                            [
                                87,
                                0.3969983054950375
                            ],
                            [
                                88,
                                0.4381505688695231
                            ],
                            [
                                89,
                                0.3679496489954006
                            ],
                            [
                                90,
                                0.39941902687000724
                            ],
                            [
                                91,
                                0.3897361413701283
                            ],
                            [
                                92,
                                0.4187847978697652
                            ],
                            [
                                93,
                                0.5010893246187363
                            ],
                            [
                                94,
                                0.3945775841200678
                            ],
                            [
                                95,
                                0.4575163398692811
                            ],
                            [
                                96,
                                0.4357298474945534
                            ],
                            [
                                97,
                                0.4793028322440087
                            ],
                            [
                                98,
                                0.43330912611958367
                            ],
                            [
                                99,
                                0.5616073589929799
                            ],
                            [
                                100,
                                0.532558702493343
                            ],
                            [
                                101,
                                0.5010893246187363
                            ],
                            [
                                102,
                                0.5059307673686759
                            ],
                            [
                                103,
                                0.4357298474945534
                            ],
                            [
                                104,
                                0.5616073589929799
                            ],
                            [
                                105,
                                0.532558702493343
                            ],
                            [
                                106,
                                0.5277172597434036
                            ],
                            [
                                107,
                                0.5131929314935851
                            ],
                            [
                                108,
                                0.5301379811183732
                            ],
                            [
                                109,
                                0.5349794238683128
                            ],
                            [
                                110,
                                0.6051803437424352
                            ],
                            [
                                111,
                                0.6197046719922537
                            ],
                            [
                                112,
                                0.6318082788671024
                            ],
                            [
                                113,
                                0.6366497216170419
                            ],
                            [
                                114,
                                0.5858145727426772
                            ],
                            [
                                115,
                                0.5906560154926168
                            ],
                            [
                                116,
                                0.672960542241588
                            ],
                            [
                                117,
                                0.6535947712418301
                            ],
                            [
                                118,
                                0.6148632292423142
                            ],
                            [
                                119,
                                0.597918179617526
                            ],
                            [
                                120,
                                0.6899055918663761
                            ],
                            [
                                121,
                                0.7189542483660131
                            ],
                            [
                                122,
                                0.7020091987412249
                            ],
                            [
                                123,
                                0.7722101186153474
                            ],
                            [
                                124,
                                0.6995884773662552
                            ],
                            [
                                125,
                                0.738320019365771
                            ],
                            [
                                126,
                                0.7867344468651658
                            ],
                            [
                                127,
                                0.888404744613895
                            ],
                            [
                                128,
                                0.8012587751149842
                            ],
                            [
                                129,
                                0.8351488743645605
                            ],
                            [
                                130,
                                0.8109416606148633
                            ],
                            [
                                131,
                                0.8133623819898329
                            ],
                            [
                                132,
                                0.9755507141128056
                            ],
                            [
                                133,
                                0.9174534011135318
                            ],
                            [
                                134,
                                0.9561849431130478
                            ],
                            [
                                135,
                                0.9803921568627451
                            ],
                            [
                                136,
                                1.0118615347373519
                            ],
                            [
                                137,
                                0.9707092713628662
                            ],
                            [
                                138,
                                1.067538126361656
                            ],
                            [
                                139,
                                1.0530137981118373
                            ],
                            [
                                140,
                                1.0893246187363834
                            ],
                            [
                                141,
                                1.0869038973614136
                            ],
                            [
                                142,
                                1.1062696683611717
                            ],
                            [
                                143,
                                1.0263858629871703
                            ],
                            [
                                144,
                                1.130476882110869
                            ],
                            [
                                145,
                                1.1111111111111112
                            ],
                            [
                                146,
                                1.2321471798595982
                            ],
                            [
                                147,
                                1.299927378358751
                            ],
                            [
                                148,
                                1.1643669813604454
                            ],
                            [
                                149,
                                1.2466715081094166
                            ],
                            [
                                150,
                                1.4137012829823288
                            ],
                            [
                                151,
                                1.5444202372306948
                            ],
                            [
                                152,
                                1.4330670539820867
                            ],
                            [
                                153,
                                1.4306463326071168
                            ],
                            [
                                154,
                                1.476640038731542
                            ],
                            [
                                155,
                                1.4282256112321472
                            ],
                            [
                                156,
                                1.5952553861050593
                            ],
                            [
                                157,
                                1.6606148632292423
                            ],
                            [
                                158,
                                1.5783103364802713
                            ],
                            [
                                159,
                                1.6025175502299684
                            ],
                            [
                                160,
                                1.5783103364802713
                            ],
                            [
                                161,
                                1.6654563059791818
                            ],
                            [
                                162,
                                1.8058581457274268
                            ],
                            [
                                163,
                                1.6751391914790608
                            ],
                            [
                                164,
                                1.7404986686032435
                            ],
                            [
                                165,
                                1.7671266037279107
                            ],
                            [
                                166,
                                1.7622851609779715
                            ],
                            [
                                167,
                                2.0430888404744616
                            ],
                            [
                                168,
                                2.074558218349068
                            ],
                            [
                                169,
                                2.006778019849915
                            ],
                            [
                                170,
                                2.1084483175986444
                            ],
                            [
                                171,
                                1.934156378600823
                            ],
                            [
                                172,
                                2.130234809973372
                            ]
                        ]
                    },
                    {
                        "name": "CV29",
                        "data": [
                            [
                                1,
                                0.0
                            ],
                            [
                                2,
                                0.0
                            ],
                            [
                                3,
                                0.0
                            ],
                            [
                                4,
                                0.0
                            ],
                            [
                                5,
                                0.0
                            ],
                            [
                                6,
                                0.0
                            ],
                            [
                                7,
                                0.0
                            ],
                            [
                                8,
                                0.0
                            ],
                            [
                                9,
                                0.0
                            ],
                            [
                                10,
                                0.0
                            ],
                            [
                                11,
                                0.0
                            ],
                            [
                                12,
                                0.0
                            ],
                            [
                                13,
                                0.0
                            ],
                            [
                                14,
                                0.0
                            ],
                            [
                                15,
                                0.0
                            ],
                            [
                                16,
                                0.0
                            ],
                            [
                                17,
                                0.0
                            ],
                            [
                                18,
                                0.0
                            ],
                            [
                                19,
                                0.0
                            ],
                            [
                                20,
                                0.0
                            ],
                            [
                                21,
                                0.0
                            ],
                            [
                                22,
                                0.0
                            ],
                            [
                                23,
                                0.0
                            ],
                            [
                                24,
                                0.0
                            ],
                            [
                                25,
                                0.0
                            ],
                            [
                                26,
                                0.0
                            ],
                            [
                                27,
                                0.0
                            ],
                            [
                                28,
                                0.0
                            ],
                            [
                                29,
                                0.0
                            ],
                            [
                                30,
                                0.0
                            ],
                            [
                                31,
                                0.0
                            ],
                            [
                                32,
                                0.13876040703052728
                            ],
                            [
                                33,
                                0.09250693802035154
                            ],
                            [
                                34,
                                0.023126734505087884
                            ],
                            [
                                35,
                                0.04625346901017577
                            ],
                            [
                                36,
                                0.06938020351526364
                            ],
                            [
                                37,
                                0.09250693802035154
                            ],
                            [
                                38,
                                0.06938020351526364
                            ],
                            [
                                39,
                                0.0
                            ],
                            [
                                40,
                                0.06938020351526364
                            ],
                            [
                                41,
                                0.09250693802035154
                            ],
                            [
                                42,
                                0.09250693802035154
                            ],
                            [
                                43,
                                0.16188714153561518
                            ],
                            [
                                44,
                                0.09250693802035154
                            ],
                            [
                                45,
                                0.16188714153561518
                            ],
                            [
                                46,
                                0.13876040703052728
                            ],
                            [
                                47,
                                0.13876040703052728
                            ],
                            [
                                48,
                                0.16188714153561518
                            ],
                            [
                                49,
                                0.04625346901017577
                            ],
                            [
                                50,
                                0.16188714153561518
                            ],
                            [
                                51,
                                0.2543940795559667
                            ],
                            [
                                52,
                                0.2543940795559667
                            ],
                            [
                                53,
                                0.16188714153561518
                            ],
                            [
                                54,
                                0.20814061054579094
                            ],
                            [
                                55,
                                0.20814061054579094
                            ],
                            [
                                56,
                                0.16188714153561518
                            ],
                            [
                                57,
                                0.11563367252543941
                            ],
                            [
                                58,
                                0.023126734505087884
                            ],
                            [
                                59,
                                0.13876040703052728
                            ],
                            [
                                60,
                                0.20814061054579094
                            ],
                            [
                                61,
                                0.11563367252543941
                            ],
                            [
                                62,
                                0.11563367252543941
                            ],
                            [
                                63,
                                0.20814061054579094
                            ],
                            [
                                64,
                                0.18501387604070307
                            ],
                            [
                                65,
                                0.20814061054579094
                            ],
                            [
                                66,
                                0.18501387604070307
                            ],
                            [
                                67,
                                0.11563367252543941
                            ],
                            [
                                68,
                                0.32377428307123035
                            ],
                            [
                                69,
                                0.23126734505087881
                            ],
                            [
                                70,
                                0.11563367252543941
                            ],
                            [
                                71,
                                0.09250693802035154
                            ],
                            [
                                72,
                                0.16188714153561518
                            ],
                            [
                                73,
                                0.13876040703052728
                            ],
                            [
                                74,
                                0.11563367252543941
                            ],
                            [
                                75,
                                0.09250693802035154
                            ],
                            [
                                76,
                                0.30064754856614245
                            ],
                            [
                                77,
                                0.11563367252543941
                            ],
                            [
                                78,
                                0.18501387604070307
                            ],
                            [
                                79,
                                0.30064754856614245
                            ],
                            [
                                80,
                                0.3469010175763182
                            ],
                            [
                                81,
                                0.20814061054579094
                            ],
                            [
                                82,
                                0.20814061054579094
                            ],
                            [
                                83,
                                0.20814061054579094
                            ],
                            [
                                84,
                                0.23126734505087881
                            ],
                            [
                                85,
                                0.30064754856614245
                            ],
                            [
                                86,
                                0.46253469010175763
                            ],
                            [
                                87,
                                0.32377428307123035
                            ],
                            [
                                88,
                                0.23126734505087881
                            ],
                            [
                                89,
                                0.30064754856614245
                            ],
                            [
                                90,
                                0.18501387604070307
                            ],
                            [
                                91,
                                0.2543940795559667
                            ],
                            [
                                92,
                                0.3469010175763182
                            ],
                            [
                                93,
                                0.37002775208140615
                            ],
                            [
                                94,
                                0.32377428307123035
                            ],
                            [
                                95,
                                0.16188714153561518
                            ],
                            [
                                96,
                                0.32377428307123035
                            ],
                            [
                                97,
                                0.2543940795559667
                            ],
                            [
                                98,
                                0.32377428307123035
                            ],
                            [
                                99,
                                0.46253469010175763
                            ],
                            [
                                100,
                                0.5550416281221091
                            ],
                            [
                                101,
                                0.46253469010175763
                            ],
                            [
                                102,
                                0.30064754856614245
                            ],
                            [
                                103,
                                0.4856614246068455
                            ],
                            [
                                104,
                                0.37002775208140615
                            ],
                            [
                                105,
                                0.5319148936170213
                            ],
                            [
                                106,
                                0.4162812210915819
                            ],
                            [
                                107,
                                0.5319148936170213
                            ],
                            [
                                108,
                                0.6244218316373727
                            ],
                            [
                                109,
                                0.393154486586494
                            ],
                            [
                                110,
                                0.43940795559666973
                            ],
                            [
                                111,
                                0.43940795559666973
                            ],
                            [
                                112,
                                0.5781683626271971
                            ],
                            [
                                113,
                                0.7169287696577243
                            ],
                            [
                                114,
                                0.4856614246068455
                            ],
                            [
                                115,
                                0.6938020351526364
                            ],
                            [
                                116,
                                0.5550416281221091
                            ],
                            [
                                117,
                                0.7169287696577243
                            ],
                            [
                                118,
                                0.5781683626271971
                            ],
                            [
                                119,
                                0.6244218316373727
                            ],
                            [
                                120,
                                0.971322849213691
                            ],
                            [
                                121,
                                0.5319148936170213
                            ],
                            [
                                122,
                                0.5319148936170213
                            ],
                            [
                                123,
                                0.8788159111933395
                            ],
                            [
                                124,
                                0.6706753006475485
                            ],
                            [
                                125,
                                0.8094357076780758
                            ],
                            [
                                126,
                                0.7169287696577243
                            ],
                            [
                                127,
                                0.6938020351526364
                            ],
                            [
                                128,
                                0.5319148936170213
                            ],
                            [
                                129,
                                0.7631822386679001
                            ],
                            [
                                130,
                                0.7400555041628123
                            ],
                            [
                                131,
                                0.5550416281221091
                            ],
                            [
                                132,
                                0.8556891766882516
                            ],
                            [
                                133,
                                1.0175763182238668
                            ],
                            [
                                134,
                                1.1563367252543941
                            ],
                            [
                                135,
                                0.8556891766882516
                            ],
                            [
                                136,
                                1.1563367252543941
                            ],
                            [
                                137,
                                1.2025901942645698
                            ],
                            [
                                138,
                                1.2719703977798333
                            ],
                            [
                                139,
                                1.2257169287696577
                            ],
                            [
                                140,
                                0.9250693802035153
                            ],
                            [
                                141,
                                1.2719703977798333
                            ],
                            [
                                142,
                                1.179463459759482
                            ],
                            [
                                143,
                                1.2488436632747455
                            ],
                            [
                                144,
                                1.4569842738205365
                            ],
                            [
                                145,
                                1.179463459759482
                            ],
                            [
                                146,
                                1.364477335800185
                            ],
                            [
                                147,
                                1.179463459759482
                            ],
                            [
                                148,
                                1.4107308048103608
                            ],
                            [
                                149,
                                1.7807585568917668
                            ],
                            [
                                150,
                                1.4801110083256246
                            ],
                            [
                                151,
                                1.2950971322849214
                            ],
                            [
                                152,
                                1.4801110083256246
                            ],
                            [
                                153,
                                1.6188714153561516
                            ],
                            [
                                154,
                                1.2719703977798333
                            ],
                            [
                                155,
                                1.9195189639222943
                            ],
                            [
                                156,
                                1.7807585568917668
                            ],
                            [
                                157,
                                1.9195189639222943
                            ],
                            [
                                158,
                                2.127659574468085
                            ],
                            [
                                159,
                                2.0582793709528215
                            ],
                            [
                                160,
                                1.942645698427382
                            ],
                            [
                                161,
                                2.0351526364477337
                            ],
                            [
                                162,
                                2.150786308973173
                            ],
                            [
                                163,
                                2.2432932469935247
                            ],
                            [
                                164,
                                2.0351526364477337
                            ],
                            [
                                165,
                                1.8963922294172062
                            ],
                            [
                                166,
                                2.3126734505087883
                            ],
                            [
                                167,
                                3.0989824236817762
                            ],
                            [
                                168,
                                2.497687326549491
                            ],
                            [
                                169,
                                2.335800185013876
                            ],
                            [
                                170,
                                2.3126734505087883
                            ],
                            [
                                171,
                                2.4745605920444036
                            ],
                            [
                                172,
                                2.358926919518964
                            ]
                        ]
                    }
                ]
            ],
            "config": {
                "id": "fastp-insert-size-plot",
                "title": "Fastp: Insert Size Distribution",
                "xlab": "Insert size",
                "ylab": "Read percent",
                "yCeiling": 100,
                "ymin": 0,
                "yLabelFormat": "{value}%",
                "tt_label": "{point.x}: {point.y:.2f}%",
                "xDecimals": false,
                "smooth_points": 300,
                "smooth_points_sumcounts": false
            }
        },
        "fastp-seq-quality-plot": {
            "plot_type": "xy_line",
            "datasets": [
                [
                    {
                        "name": "CV18",
                        "data": [
                            [
                                1,
                                32.9461
                            ],
                            [
                                2,
                                32.8865
                            ],
                            [
                                3,
                                33.1865
                            ],
                            [
                                4,
                                33.222
                            ],
                            [
                                5,
                                33.2478
                            ],
                            [
                                6,
                                35.9327
                            ],
                            [
                                7,
                                35.9501
                            ],
                            [
                                8,
                                35.869
                            ],
                            [
                                9,
                                35.8452
                            ],
                            [
                                10,
                                35.7563
                            ],
                            [
                                11,
                                35.6305
                            ],
                            [
                                12,
                                35.607
                            ],
                            [
                                13,
                                37.5143
                            ],
                            [
                                14,
                                37.5398
                            ],
                            [
                                15,
                                37.5391
                            ],
                            [
                                16,
                                37.5466
                            ],
                            [
                                17,
                                37.537
                            ],
                            [
                                18,
                                37.5206
                            ],
                            [
                                19,
                                37.559
                            ],
                            [
                                20,
                                37.5633
                            ],
                            [
                                21,
                                37.5335
                            ],
                            [
                                22,
                                37.5127
                            ],
                            [
                                23,
                                38.1432
                            ],
                            [
                                24,
                                38.1588
                            ],
                            [
                                25,
                                38.1258
                            ],
                            [
                                26,
                                38.0925
                            ],
                            [
                                27,
                                38.0964
                            ],
                            [
                                28,
                                38.11
                            ],
                            [
                                29,
                                38.0941
                            ],
                            [
                                30,
                                38.0631
                            ],
                            [
                                31,
                                38.0817
                            ],
                            [
                                32,
                                38.0746
                            ],
                            [
                                33,
                                38.0624
                            ],
                            [
                                34,
                                38.0371
                            ],
                            [
                                35,
                                38.0425
                            ],
                            [
                                36,
                                38.0482
                            ],
                            [
                                37,
                                38.0211
                            ],
                            [
                                38,
                                38.0162
                            ],
                            [
                                39,
                                38.0361
                            ],
                            [
                                40,
                                38.0446
                            ],
                            [
                                41,
                                38.0259
                            ],
                            [
                                42,
                                37.9376
                            ],
                            [
                                43,
                                37.9896
                            ],
                            [
                                44,
                                38.0288
                            ],
                            [
                                45,
                                38.0126
                            ],
                            [
                                46,
                                37.9588
                            ],
                            [
                                47,
                                38.0256
                            ],
                            [
                                48,
                                38.0097
                            ],
                            [
                                49,
                                37.9892
                            ],
                            [
                                50,
                                37.9418
                            ],
                            [
                                51,
                                37.9937
                            ],
                            [
                                52,
                                38.0091
                            ],
                            [
                                53,
                                37.9837
                            ],
                            [
                                54,
                                37.9365
                            ],
                            [
                                55,
                                37.98
                            ],
                            [
                                56,
                                37.9729
                            ],
                            [
                                57,
                                37.9515
                            ],
                            [
                                58,
                                37.9455
                            ],
                            [
                                59,
                                37.9941
                            ],
                            [
                                60,
                                37.9841
                            ],
                            [
                                61,
                                37.9206
                            ],
                            [
                                62,
                                37.8921
                            ],
                            [
                                63,
                                37.9826
                            ],
                            [
                                64,
                                37.9179
                            ],
                            [
                                65,
                                37.9147
                            ],
                            [
                                66,
                                37.8569
                            ],
                            [
                                67,
                                37.8979
                            ],
                            [
                                68,
                                37.8572
                            ],
                            [
                                69,
                                37.8461
                            ],
                            [
                                70,
                                37.8698
                            ],
                            [
                                71,
                                37.9135
                            ],
                            [
                                72,
                                37.8697
                            ],
                            [
                                73,
                                37.8317
                            ],
                            [
                                74,
                                37.8382
                            ],
                            [
                                75,
                                37.8605
                            ],
                            [
                                76,
                                37.7831
                            ],
                            [
                                77,
                                37.7979
                            ],
                            [
                                78,
                                37.7849
                            ],
                            [
                                79,
                                37.8499
                            ],
                            [
                                80,
                                37.7733
                            ],
                            [
                                81,
                                37.7485
                            ],
                            [
                                82,
                                37.7427
                            ],
                            [
                                83,
                                37.7984
                            ],
                            [
                                84,
                                37.7307
                            ],
                            [
                                85,
                                37.7564
                            ],
                            [
                                86,
                                37.7091
                            ],
                            [
                                87,
                                37.7845
                            ],
                            [
                                88,
                                37.6553
                            ],
                            [
                                89,
                                37.6609
                            ],
                            [
                                90,
                                37.6813
                            ],
                            [
                                91,
                                37.7047
                            ],
                            [
                                92,
                                37.6322
                            ],
                            [
                                93,
                                37.6297
                            ],
                            [
                                94,
                                37.6574
                            ],
                            [
                                95,
                                37.6032
                            ],
                            [
                                96,
                                37.5767
                            ],
                            [
                                97,
                                37.5918
                            ],
                            [
                                98,
                                37.5931
                            ],
                            [
                                99,
                                37.6143
                            ],
                            [
                                100,
                                37.4405
                            ],
                            [
                                101,
                                36.8744
                            ]
                        ]
                    },
                    {
                        "name": "CV29",
                        "data": [
                            [
                                1,
                                32.7081
                            ],
                            [
                                2,
                                32.9584
                            ],
                            [
                                3,
                                33.0116
                            ],
                            [
                                4,
                                33.1467
                            ],
                            [
                                5,
                                33.0115
                            ],
                            [
                                6,
                                35.9509
                            ],
                            [
                                7,
                                35.9403
                            ],
                            [
                                8,
                                35.8749
                            ],
                            [
                                9,
                                35.8875
                            ],
                            [
                                10,
                                35.8191
                            ],
                            [
                                11,
                                35.7232
                            ],
                            [
                                12,
                                35.7252
                            ],
                            [
                                13,
                                37.4397
                            ],
                            [
                                14,
                                37.4719
                            ],
                            [
                                15,
                                37.4651
                            ],
                            [
                                16,
                                37.4904
                            ],
                            [
                                17,
                                37.4808
                            ],
                            [
                                18,
                                37.4569
                            ],
                            [
                                19,
                                37.5032
                            ],
                            [
                                20,
                                37.5069
                            ],
                            [
                                21,
                                37.4828
                            ],
                            [
                                22,
                                37.4732
                            ],
                            [
                                23,
                                38.1324
                            ],
                            [
                                24,
                                38.1562
                            ],
                            [
                                25,
                                38.1134
                            ],
                            [
                                26,
                                38.0768
                            ],
                            [
                                27,
                                38.0939
                            ],
                            [
                                28,
                                38.1126
                            ],
                            [
                                29,
                                38.0988
                            ],
                            [
                                30,
                                38.069
                            ],
                            [
                                31,
                                38.0797
                            ],
                            [
                                32,
                                38.0828
                            ],
                            [
                                33,
                                38.0666
                            ],
                            [
                                34,
                                38.053
                            ],
                            [
                                35,
                                38.067
                            ],
                            [
                                36,
                                38.0621
                            ],
                            [
                                37,
                                38.0452
                            ],
                            [
                                38,
                                38.0423
                            ],
                            [
                                39,
                                38.0543
                            ],
                            [
                                40,
                                38.0803
                            ],
                            [
                                41,
                                38.0508
                            ],
                            [
                                42,
                                37.9624
                            ],
                            [
                                43,
                                38.021
                            ],
                            [
                                44,
                                38.0604
                            ],
                            [
                                45,
                                38.0498
                            ],
                            [
                                46,
                                37.9953
                            ],
                            [
                                47,
                                38.0678
                            ],
                            [
                                48,
                                38.0604
                            ],
                            [
                                49,
                                38.0375
                            ],
                            [
                                50,
                                37.9917
                            ],
                            [
                                51,
                                38.054
                            ],
                            [
                                52,
                                38.0625
                            ],
                            [
                                53,
                                38.0498
                            ],
                            [
                                54,
                                37.9989
                            ],
                            [
                                55,
                                38.0364
                            ],
                            [
                                56,
                                38.0418
                            ],
                            [
                                57,
                                38.0287
                            ],
                            [
                                58,
                                38.0317
                            ],
                            [
                                59,
                                38.0902
                            ],
                            [
                                60,
                                38.0772
                            ],
                            [
                                61,
                                38.0193
                            ],
                            [
                                62,
                                37.9731
                            ],
                            [
                                63,
                                38.0649
                            ],
                            [
                                64,
                                38.0176
                            ],
                            [
                                65,
                                38.008
                            ],
                            [
                                66,
                                37.961
                            ],
                            [
                                67,
                                38.0015
                            ],
                            [
                                68,
                                37.965
                            ],
                            [
                                69,
                                37.9572
                            ],
                            [
                                70,
                                37.9658
                            ],
                            [
                                71,
                                38.0147
                            ],
                            [
                                72,
                                37.9824
                            ],
                            [
                                73,
                                37.9478
                            ],
                            [
                                74,
                                37.9547
                            ],
                            [
                                75,
                                37.9815
                            ],
                            [
                                76,
                                37.9204
                            ],
                            [
                                77,
                                37.9294
                            ],
                            [
                                78,
                                37.9093
                            ],
                            [
                                79,
                                37.9801
                            ],
                            [
                                80,
                                37.9118
                            ],
                            [
                                81,
                                37.8874
                            ],
                            [
                                82,
                                37.8813
                            ],
                            [
                                83,
                                37.9452
                            ],
                            [
                                84,
                                37.8894
                            ],
                            [
                                85,
                                37.9076
                            ],
                            [
                                86,
                                37.8697
                            ],
                            [
                                87,
                                37.9462
                            ],
                            [
                                88,
                                37.8209
                            ],
                            [
                                89,
                                37.8314
                            ],
                            [
                                90,
                                37.8454
                            ],
                            [
                                91,
                                37.8682
                            ],
                            [
                                92,
                                37.7976
                            ],
                            [
                                93,
                                37.8069
                            ],
                            [
                                94,
                                37.8408
                            ],
                            [
                                95,
                                37.7925
                            ],
                            [
                                96,
                                37.7751
                            ],
                            [
                                97,
                                37.788
                            ],
                            [
                                98,
                                37.795
                            ],
                            [
                                99,
                                37.827
                            ],
                            [
                                100,
                                37.682
                            ],
                            [
                                101,
                                37.1595
                            ]
                        ]
                    }
                ],
                [
                    {
                        "name": "CV18",
                        "data": [
                            [
                                1,
                                32.9489
                            ],
                            [
                                2,
                                32.8894
                            ],
                            [
                                3,
                                33.189
                            ],
                            [
                                4,
                                33.2242
                            ],
                            [
                                5,
                                33.2511
                            ],
                            [
                                6,
                                35.9355
                            ],
                            [
                                7,
                                35.9533
                            ],
                            [
                                8,
                                35.8722
                            ],
                            [
                                9,
                                35.8481
                            ],
                            [
                                10,
                                35.7594
                            ],
                            [
                                11,
                                35.6336
                            ],
                            [
                                12,
                                35.6105
                            ],
                            [
                                13,
                                37.5178
                            ],
                            [
                                14,
                                37.5431
                            ],
                            [
                                15,
                                37.5425
                            ],
                            [
                                16,
                                37.55
                            ],
                            [
                                17,
                                37.5409
                            ],
                            [
                                18,
                                37.5246
                            ],
                            [
                                19,
                                37.5629
                            ],
                            [
                                20,
                                37.5672
                            ],
                            [
                                21,
                                37.5378
                            ],
                            [
                                22,
                                37.5174
                            ],
                            [
                                23,
                                38.1484
                            ],
                            [
                                24,
                                38.1647
                            ],
                            [
                                25,
                                38.1323
                            ],
                            [
                                26,
                                38.0992
                            ],
                            [
                                27,
                                38.1035
                            ],
                            [
                                28,
                                38.1172
                            ],
                            [
                                29,
                                38.1013
                            ],
                            [
                                30,
                                38.0706
                            ],
                            [
                                31,
                                38.0896
                            ],
                            [
                                32,
                                38.0827
                            ],
                            [
                                33,
                                38.0708
                            ],
                            [
                                34,
                                38.0463
                            ],
                            [
                                35,
                                38.0521
                            ],
                            [
                                36,
                                38.0581
                            ],
                            [
                                37,
                                38.0306
                            ],
                            [
                                38,
                                38.0256
                            ],
                            [
                                39,
                                38.0463
                            ],
                            [
                                40,
                                38.055
                            ],
                            [
                                41,
                                38.0366
                            ],
                            [
                                42,
                                37.9485
                            ],
                            [
                                43,
                                38.0006
                            ],
                            [
                                44,
                                38.0399
                            ],
                            [
                                45,
                                38.0243
                            ],
                            [
                                46,
                                37.9703
                            ],
                            [
                                47,
                                38.0372
                            ],
                            [
                                48,
                                38.0214
                            ],
                            [
                                49,
                                38.0008
                            ],
                            [
                                50,
                                37.9543
                            ],
                            [
                                51,
                                38.0063
                            ],
                            [
                                52,
                                38.0224
                            ],
                            [
                                53,
                                37.9975
                            ],
                            [
                                54,
                                37.9507
                            ],
                            [
                                55,
                                37.9945
                            ],
                            [
                                56,
                                37.988
                            ],
                            [
                                57,
                                37.9677
                            ],
                            [
                                58,
                                37.9625
                            ],
                            [
                                59,
                                38.0117
                            ],
                            [
                                60,
                                38.0022
                            ],
                            [
                                61,
                                37.9403
                            ],
                            [
                                62,
                                37.9127
                            ],
                            [
                                63,
                                38.003
                            ],
                            [
                                64,
                                37.9391
                            ],
                            [
                                65,
                                37.9371
                            ],
                            [
                                66,
                                37.8798
                            ],
                            [
                                67,
                                37.9214
                            ],
                            [
                                68,
                                37.8819
                            ],
                            [
                                69,
                                37.8711
                            ],
                            [
                                70,
                                37.8955
                            ],
                            [
                                71,
                                37.9399
                            ],
                            [
                                72,
                                37.8965
                            ],
                            [
                                73,
                                37.8593
                            ],
                            [
                                74,
                                37.866
                            ],
                            [
                                75,
                                37.8882
                            ],
                            [
                                76,
                                37.8118
                            ],
                            [
                                77,
                                37.8275
                            ],
                            [
                                78,
                                37.8147
                            ],
                            [
                                79,
                                37.8801
                            ],
                            [
                                80,
                                37.8055
                            ],
                            [
                                81,
                                37.7815
                            ],
                            [
                                82,
                                37.7765
                            ],
                            [
                                83,
                                37.8325
                            ],
                            [
                                84,
                                37.7657
                            ],
                            [
                                85,
                                37.7907
                            ],
                            [
                                86,
                                37.7451
                            ],
                            [
                                87,
                                37.82
                            ],
                            [
                                88,
                                37.6934
                            ],
                            [
                                89,
                                37.6981
                            ],
                            [
                                90,
                                37.7191
                            ],
                            [
                                91,
                                37.7423
                            ],
                            [
                                92,
                                37.6713
                            ],
                            [
                                93,
                                37.6701
                            ],
                            [
                                94,
                                37.6977
                            ],
                            [
                                95,
                                37.6436
                            ],
                            [
                                96,
                                37.619
                            ],
                            [
                                97,
                                37.6334
                            ],
                            [
                                98,
                                37.6369
                            ],
                            [
                                99,
                                37.6576
                            ],
                            [
                                100,
                                37.4877
                            ],
                            [
                                101,
                                36.9281
                            ]
                        ]
                    },
                    {
                        "name": "CV29",
                        "data": [
                            [
                                1,
                                32.7073
                            ],
                            [
                                2,
                                32.9575
                            ],
                            [
                                3,
                                33.0105
                            ],
                            [
                                4,
                                33.1458
                            ],
                            [
                                5,
                                33.0103
                            ],
                            [
                                6,
                                35.9531
                            ],
                            [
                                7,
                                35.9431
                            ],
                            [
                                8,
                                35.8772
                            ],
                            [
                                9,
                                35.8901
                            ],
                            [
                                10,
                                35.822
                            ],
                            [
                                11,
                                35.7256
                            ],
                            [
                                12,
                                35.7279
                            ],
                            [
                                13,
                                37.4418
                            ],
                            [
                                14,
                                37.4741
                            ],
                            [
                                15,
                                37.4671
                            ],
                            [
                                16,
                                37.4924
                            ],
                            [
                                17,
                                37.4829
                            ],
                            [
                                18,
                                37.4592
                            ],
                            [
                                19,
                                37.5057
                            ],
                            [
                                20,
                                37.51
                            ],
                            [
                                21,
                                37.4855
                            ],
                            [
                                22,
                                37.476
                            ],
                            [
                                23,
                                38.1353
                            ],
                            [
                                24,
                                38.1597
                            ],
                            [
                                25,
                                38.1171
                            ],
                            [
                                26,
                                38.0814
                            ],
                            [
                                27,
                                38.0985
                            ],
                            [
                                28,
                                38.1172
                            ],
                            [
                                29,
                                38.1036
                            ],
                            [
                                30,
                                38.0745
                            ],
                            [
                                31,
                                38.0846
                            ],
                            [
                                32,
                                38.0888
                            ],
                            [
                                33,
                                38.0732
                            ],
                            [
                                34,
                                38.06
                            ],
                            [
                                35,
                                38.0734
                            ],
                            [
                                36,
                                38.0688
                            ],
                            [
                                37,
                                38.0516
                            ],
                            [
                                38,
                                38.0487
                            ],
                            [
                                39,
                                38.0607
                            ],
                            [
                                40,
                                38.0874
                            ],
                            [
                                41,
                                38.0585
                            ],
                            [
                                42,
                                37.9702
                            ],
                            [
                                43,
                                38.0287
                            ],
                            [
                                44,
                                38.0682
                            ],
                            [
                                45,
                                38.058
                            ],
                            [
                                46,
                                38.0038
                            ],
                            [
                                47,
                                38.0765
                            ],
                            [
                                48,
                                38.0695
                            ],
                            [
                                49,
                                38.0466
                            ],
                            [
                                50,
                                38.0013
                            ],
                            [
                                51,
                                38.0635
                            ],
                            [
                                52,
                                38.0726
                            ],
                            [
                                53,
                                38.06
                            ],
                            [
                                54,
                                38.0085
                            ],
                            [
                                55,
                                38.0459
                            ],
                            [
                                56,
                                38.0522
                            ],
                            [
                                57,
                                38.0387
                            ],
                            [
                                58,
                                38.0426
                            ],
                            [
                                59,
                                38.1018
                            ],
                            [
                                60,
                                38.0892
                            ],
                            [
                                61,
                                38.0314
                            ],
                            [
                                62,
                                37.9851
                            ],
                            [
                                63,
                                38.0778
                            ],
                            [
                                64,
                                38.0299
                            ],
                            [
                                65,
                                38.0211
                            ],
                            [
                                66,
                                37.9743
                            ],
                            [
                                67,
                                38.0153
                            ],
                            [
                                68,
                                37.979
                            ],
                            [
                                69,
                                37.9717
                            ],
                            [
                                70,
                                37.9807
                            ],
                            [
                                71,
                                38.0293
                            ],
                            [
                                72,
                                37.997
                            ],
                            [
                                73,
                                37.9627
                            ],
                            [
                                74,
                                37.9705
                            ],
                            [
                                75,
                                37.997
                            ],
                            [
                                76,
                                37.9357
                            ],
                            [
                                77,
                                37.9446
                            ],
                            [
                                78,
                                37.9246
                            ],
                            [
                                79,
                                37.9957
                            ],
                            [
                                80,
                                37.9278
                            ],
                            [
                                81,
                                37.9031
                            ],
                            [
                                82,
                                37.8971
                            ],
                            [
                                83,
                                37.9612
                            ],
                            [
                                84,
                                37.9056
                            ],
                            [
                                85,
                                37.9245
                            ],
                            [
                                86,
                                37.8869
                            ],
                            [
                                87,
                                37.9634
                            ],
                            [
                                88,
                                37.8379
                            ],
                            [
                                89,
                                37.849
                            ],
                            [
                                90,
                                37.8632
                            ],
                            [
                                91,
                                37.8858
                            ],
                            [
                                92,
                                37.8158
                            ],
                            [
                                93,
                                37.8252
                            ],
                            [
                                94,
                                37.8598
                            ],
                            [
                                95,
                                37.8121
                            ],
                            [
                                96,
                                37.7948
                            ],
                            [
                                97,
                                37.8075
                            ],
                            [
                                98,
                                37.8148
                            ],
                            [
                                99,
                                37.8471
                            ],
                            [
                                100,
                                37.7029
                            ],
                            [
                                101,
                                37.1805
                            ]
                        ]
                    }
                ],
                [
                    {
                        "name": "CV18",
                        "data": [
                            [
                                1,
                                32.2655
                            ],
                            [
                                2,
                                32.6056
                            ],
                            [
                                3,
                                32.7865
                            ],
                            [
                                4,
                                32.6945
                            ],
                            [
                                5,
                                32.8369
                            ],
                            [
                                6,
                                35.5081
                            ],
                            [
                                7,
                                35.5897
                            ],
                            [
                                8,
                                35.3858
                            ],
                            [
                                9,
                                35.4399
                            ],
                            [
                                10,
                                35.4104
                            ],
                            [
                                11,
                                35.3026
                            ],
                            [
                                12,
                                35.2656
                            ],
                            [
                                13,
                                37.2194
                            ],
                            [
                                14,
                                37.1985
                            ],
                            [
                                15,
                                37.2069
                            ],
                            [
                                16,
                                37.1841
                            ],
                            [
                                17,
                                37.1442
                            ],
                            [
                                18,
                                37.1442
                            ],
                            [
                                19,
                                37.1536
                            ],
                            [
                                20,
                                37.1569
                            ],
                            [
                                21,
                                37.1791
                            ],
                            [
                                22,
                                37.1696
                            ],
                            [
                                23,
                                37.7254
                            ],
                            [
                                24,
                                37.7276
                            ],
                            [
                                25,
                                37.6841
                            ],
                            [
                                26,
                                37.595
                            ],
                            [
                                27,
                                37.6011
                            ],
                            [
                                28,
                                37.6351
                            ],
                            [
                                29,
                                37.6416
                            ],
                            [
                                30,
                                37.6516
                            ],
                            [
                                31,
                                37.6473
                            ],
                            [
                                32,
                                37.6663
                            ],
                            [
                                33,
                                37.6445
                            ],
                            [
                                34,
                                37.5949
                            ],
                            [
                                35,
                                37.5981
                            ],
                            [
                                36,
                                37.5947
                            ],
                            [
                                37,
                                37.5764
                            ],
                            [
                                38,
                                37.5768
                            ],
                            [
                                39,
                                37.5525
                            ],
                            [
                                40,
                                37.5906
                            ],
                            [
                                41,
                                37.5527
                            ],
                            [
                                42,
                                37.5226
                            ],
                            [
                                43,
                                37.4806
                            ],
                            [
                                44,
                                37.5042
                            ],
                            [
                                45,
                                37.5105
                            ],
                            [
                                46,
                                37.4766
                            ],
                            [
                                47,
                                37.499
                            ],
                            [
                                48,
                                37.4655
                            ],
                            [
                                49,
                                37.4829
                            ],
                            [
                                50,
                                37.4195
                            ],
                            [
                                51,
                                37.4362
                            ],
                            [
                                52,
                                37.4217
                            ],
                            [
                                53,
                                37.4277
                            ],
                            [
                                54,
                                37.403
                            ],
                            [
                                55,
                                37.3928
                            ],
                            [
                                56,
                                37.4182
                            ],
                            [
                                57,
                                37.4474
                            ],
                            [
                                58,
                                37.3892
                            ],
                            [
                                59,
                                37.4021
                            ],
                            [
                                60,
                                37.4244
                            ],
                            [
                                61,
                                37.4178
                            ],
                            [
                                62,
                                37.412
                            ],
                            [
                                63,
                                37.3674
                            ],
                            [
                                64,
                                37.3699
                            ],
                            [
                                65,
                                37.3879
                            ],
                            [
                                66,
                                37.3237
                            ],
                            [
                                67,
                                37.3058
                            ],
                            [
                                68,
                                37.3644
                            ],
                            [
                                69,
                                37.3539
                            ],
                            [
                                70,
                                37.3123
                            ],
                            [
                                71,
                                37.2738
                            ],
                            [
                                72,
                                37.3049
                            ],
                            [
                                73,
                                37.3148
                            ],
                            [
                                74,
                                37.2609
                            ],
                            [
                                75,
                                37.2772
                            ],
                            [
                                76,
                                37.2632
                            ],
                            [
                                77,
                                37.2815
                            ],
                            [
                                78,
                                37.2302
                            ],
                            [
                                79,
                                37.2357
                            ],
                            [
                                80,
                                37.2602
                            ],
                            [
                                81,
                                37.2347
                            ],
                            [
                                82,
                                37.1985
                            ],
                            [
                                83,
                                37.1629
                            ],
                            [
                                84,
                                37.1897
                            ],
                            [
                                85,
                                37.1637
                            ],
                            [
                                86,
                                37.0829
                            ],
                            [
                                87,
                                37.1104
                            ],
                            [
                                88,
                                37.1325
                            ],
                            [
                                89,
                                37.0834
                            ],
                            [
                                90,
                                37.0137
                            ],
                            [
                                91,
                                37.0466
                            ],
                            [
                                92,
                                37.0629
                            ],
                            [
                                93,
                                36.9975
                            ],
                            [
                                94,
                                36.9591
                            ],
                            [
                                95,
                                36.9545
                            ],
                            [
                                96,
                                36.9322
                            ],
                            [
                                97,
                                36.8432
                            ],
                            [
                                98,
                                36.8182
                            ],
                            [
                                99,
                                36.687
                            ],
                            [
                                100,
                                36.7061
                            ],
                            [
                                101,
                                35.854
                            ]
                        ]
                    },
                    {
                        "name": "CV29",
                        "data": [
                            [
                                1,
                                31.786
                            ],
                            [
                                2,
                                31.6266
                            ],
                            [
                                3,
                                32.0403
                            ],
                            [
                                4,
                                32.2948
                            ],
                            [
                                5,
                                32.1033
                            ],
                            [
                                6,
                                35.1242
                            ],
                            [
                                7,
                                35.3216
                            ],
                            [
                                8,
                                35.1655
                            ],
                            [
                                9,
                                35.2188
                            ],
                            [
                                10,
                                35.203
                            ],
                            [
                                11,
                                35.111
                            ],
                            [
                                12,
                                35.0994
                            ],
                            [
                                13,
                                36.847
                            ],
                            [
                                14,
                                36.8327
                            ],
                            [
                                15,
                                36.851
                            ],
                            [
                                16,
                                36.8355
                            ],
                            [
                                17,
                                36.7975
                            ],
                            [
                                18,
                                36.7785
                            ],
                            [
                                19,
                                36.7773
                            ],
                            [
                                20,
                                36.8133
                            ],
                            [
                                21,
                                36.8207
                            ],
                            [
                                22,
                                36.8208
                            ],
                            [
                                23,
                                37.3999
                            ],
                            [
                                24,
                                37.4129
                            ],
                            [
                                25,
                                37.3803
                            ],
                            [
                                26,
                                37.2652
                            ],
                            [
                                27,
                                37.3058
                            ],
                            [
                                28,
                                37.3566
                            ],
                            [
                                29,
                                37.3826
                            ],
                            [
                                30,
                                37.3695
                            ],
                            [
                                31,
                                37.3535
                            ],
                            [
                                32,
                                37.3831
                            ],
                            [
                                33,
                                37.3762
                            ],
                            [
                                34,
                                37.3442
                            ],
                            [
                                35,
                                37.332
                            ],
                            [
                                36,
                                37.336
                            ],
                            [
                                37,
                                37.3259
                            ],
                            [
                                38,
                                37.302
                            ],
                            [
                                39,
                                37.2814
                            ],
                            [
                                40,
                                37.3211
                            ],
                            [
                                41,
                                37.2989
                            ],
                            [
                                42,
                                37.2944
                            ],
                            [
                                43,
                                37.2354
                            ],
                            [
                                44,
                                37.2076
                            ],
                            [
                                45,
                                37.2107
                            ],
                            [
                                46,
                                37.1804
                            ],
                            [
                                47,
                                37.2074
                            ],
                            [
                                48,
                                37.2001
                            ],
                            [
                                49,
                                37.2055
                            ],
                            [
                                50,
                                37.1508
                            ],
                            [
                                51,
                                37.1759
                            ],
                            [
                                52,
                                37.1439
                            ],
                            [
                                53,
                                37.1711
                            ],
                            [
                                54,
                                37.144
                            ],
                            [
                                55,
                                37.1096
                            ],
                            [
                                56,
                                37.1519
                            ],
                            [
                                57,
                                37.1879
                            ],
                            [
                                58,
                                37.1383
                            ],
                            [
                                59,
                                37.1565
                            ],
                            [
                                60,
                                37.1766
                            ],
                            [
                                61,
                                37.2012
                            ],
                            [
                                62,
                                37.149
                            ],
                            [
                                63,
                                37.1138
                            ],
                            [
                                64,
                                37.1249
                            ],
                            [
                                65,
                                37.1517
                            ],
                            [
                                66,
                                37.0957
                            ],
                            [
                                67,
                                37.0905
                            ],
                            [
                                68,
                                37.1171
                            ],
                            [
                                69,
                                37.1159
                            ],
                            [
                                70,
                                37.0749
                            ],
                            [
                                71,
                                37.0524
                            ],
                            [
                                72,
                                37.1117
                            ],
                            [
                                73,
                                37.0912
                            ],
                            [
                                74,
                                37.0433
                            ],
                            [
                                75,
                                37.0809
                            ],
                            [
                                76,
                                37.0616
                            ],
                            [
                                77,
                                37.0904
                            ],
                            [
                                78,
                                37.0279
                            ],
                            [
                                79,
                                37.0535
                            ],
                            [
                                80,
                                37.0695
                            ],
                            [
                                81,
                                37.0389
                            ],
                            [
                                82,
                                37.0358
                            ],
                            [
                                83,
                                36.9962
                            ],
                            [
                                84,
                                37.0498
                            ],
                            [
                                85,
                                37.0019
                            ],
                            [
                                86,
                                36.9523
                            ],
                            [
                                87,
                                36.9739
                            ],
                            [
                                88,
                                36.9858
                            ],
                            [
                                89,
                                36.9577
                            ],
                            [
                                90,
                                36.8848
                            ],
                            [
                                91,
                                36.9374
                            ],
                            [
                                92,
                                36.9665
                            ],
                            [
                                93,
                                36.9024
                            ],
                            [
                                94,
                                36.8661
                            ],
                            [
                                95,
                                36.8905
                            ],
                            [
                                96,
                                36.869
                            ],
                            [
                                97,
                                36.8091
                            ],
                            [
                                98,
                                36.7919
                            ],
                            [
                                99,
                                36.669
                            ],
                            [
                                100,
                                36.7087
                            ],
                            [
                                101,
                                35.9195
                            ]
                        ]
                    }
                ],
                [
                    {
                        "name": "CV18",
                        "data": [
                            [
                                1,
                                32.2817
                            ],
                            [
                                2,
                                32.6223
                            ],
                            [
                                3,
                                32.8041
                            ],
                            [
                                4,
                                32.7118
                            ],
                            [
                                5,
                                32.8576
                            ],
                            [
                                6,
                                35.5323
                            ],
                            [
                                7,
                                35.6156
                            ],
                            [
                                8,
                                35.4129
                            ],
                            [
                                9,
                                35.4662
                            ],
                            [
                                10,
                                35.4378
                            ],
                            [
                                11,
                                35.3303
                            ],
                            [
                                12,
                                35.2956
                            ],
                            [
                                13,
                                37.2508
                            ],
                            [
                                14,
                                37.2314
                            ],
                            [
                                15,
                                37.2406
                            ],
                            [
                                16,
                                37.2186
                            ],
                            [
                                17,
                                37.1808
                            ],
                            [
                                18,
                                37.1808
                            ],
                            [
                                19,
                                37.1912
                            ],
                            [
                                20,
                                37.1965
                            ],
                            [
                                21,
                                37.2194
                            ],
                            [
                                22,
                                37.2118
                            ],
                            [
                                23,
                                37.7696
                            ],
                            [
                                24,
                                37.772
                            ],
                            [
                                25,
                                37.7296
                            ],
                            [
                                26,
                                37.6401
                            ],
                            [
                                27,
                                37.6479
                            ],
                            [
                                28,
                                37.6824
                            ],
                            [
                                29,
                                37.6899
                            ],
                            [
                                30,
                                37.7014
                            ],
                            [
                                31,
                                37.6963
                            ],
                            [
                                32,
                                37.7158
                            ],
                            [
                                33,
                                37.6962
                            ],
                            [
                                34,
                                37.6472
                            ],
                            [
                                35,
                                37.6507
                            ],
                            [
                                36,
                                37.6475
                            ],
                            [
                                37,
                                37.631
                            ],
                            [
                                38,
                                37.6302
                            ],
                            [
                                39,
                                37.6091
                            ],
                            [
                                40,
                                37.6475
                            ],
                            [
                                41,
                                37.6109
                            ],
                            [
                                42,
                                37.5806
                            ],
                            [
                                43,
                                37.5398
                            ],
                            [
                                44,
                                37.5642
                            ],
                            [
                                45,
                                37.5713
                            ],
                            [
                                46,
                                37.539
                            ],
                            [
                                47,
                                37.5631
                            ],
                            [
                                48,
                                37.5304
                            ],
                            [
                                49,
                                37.5495
                            ],
                            [
                                50,
                                37.487
                            ],
                            [
                                51,
                                37.5048
                            ],
                            [
                                52,
                                37.4913
                            ],
                            [
                                53,
                                37.4992
                            ],
                            [
                                54,
                                37.4749
                            ],
                            [
                                55,
                                37.4656
                            ],
                            [
                                56,
                                37.494
                            ],
                            [
                                57,
                                37.5243
                            ],
                            [
                                58,
                                37.4682
                            ],
                            [
                                59,
                                37.4827
                            ],
                            [
                                60,
                                37.5062
                            ],
                            [
                                61,
                                37.503
                            ],
                            [
                                62,
                                37.4987
                            ],
                            [
                                63,
                                37.4558
                            ],
                            [
                                64,
                                37.46
                            ],
                            [
                                65,
                                37.4789
                            ],
                            [
                                66,
                                37.416
                            ],
                            [
                                67,
                                37.3986
                            ],
                            [
                                68,
                                37.4588
                            ],
                            [
                                69,
                                37.4488
                            ],
                            [
                                70,
                                37.4082
                            ],
                            [
                                71,
                                37.3711
                            ],
                            [
                                72,
                                37.4028
                            ],
                            [
                                73,
                                37.4131
                            ],
                            [
                                74,
                                37.36
                            ],
                            [
                                75,
                                37.3781
                            ],
                            [
                                76,
                                37.366
                            ],
                            [
                                77,
                                37.3851
                            ],
                            [
                                78,
                                37.3359
                            ],
                            [
                                79,
                                37.3438
                            ],
                            [
                                80,
                                37.3705
                            ],
                            [
                                81,
                                37.3481
                            ],
                            [
                                82,
                                37.3141
                            ],
                            [
                                83,
                                37.2811
                            ],
                            [
                                84,
                                37.3108
                            ],
                            [
                                85,
                                37.2877
                            ],
                            [
                                86,
                                37.2102
                            ],
                            [
                                87,
                                37.2418
                            ],
                            [
                                88,
                                37.2673
                            ],
                            [
                                89,
                                37.2229
                            ],
                            [
                                90,
                                37.1573
                            ],
                            [
                                91,
                                37.1949
                            ],
                            [
                                92,
                                37.2184
                            ],
                            [
                                93,
                                37.1583
                            ],
                            [
                                94,
                                37.1269
                            ],
                            [
                                95,
                                37.1288
                            ],
                            [
                                96,
                                37.1131
                            ],
                            [
                                97,
                                37.0316
                            ],
                            [
                                98,
                                37.0146
                            ],
                            [
                                99,
                                36.8893
                            ],
                            [
                                100,
                                36.9171
                            ],
                            [
                                101,
                                36.0749
                            ]
                        ]
                    },
                    {
                        "name": "CV29",
                        "data": [
                            [
                                1,
                                31.8681
                            ],
                            [
                                2,
                                31.7092
                            ],
                            [
                                3,
                                32.1303
                            ],
                            [
                                4,
                                32.3842
                            ],
                            [
                                5,
                                32.1948
                            ],
                            [
                                6,
                                35.2269
                            ],
                            [
                                7,
                                35.4282
                            ],
                            [
                                8,
                                35.2722
                            ],
                            [
                                9,
                                35.3254
                            ],
                            [
                                10,
                                35.3101
                            ],
                            [
                                11,
                                35.2229
                            ],
                            [
                                12,
                                35.2085
                            ],
                            [
                                13,
                                36.968
                            ],
                            [
                                14,
                                36.9533
                            ],
                            [
                                15,
                                36.9725
                            ],
                            [
                                16,
                                36.9604
                            ],
                            [
                                17,
                                36.9226
                            ],
                            [
                                18,
                                36.9061
                            ],
                            [
                                19,
                                36.9147
                            ],
                            [
                                20,
                                36.9497
                            ],
                            [
                                21,
                                36.9613
                            ],
                            [
                                22,
                                36.962
                            ],
                            [
                                23,
                                37.5456
                            ],
                            [
                                24,
                                37.5619
                            ],
                            [
                                25,
                                37.5313
                            ],
                            [
                                26,
                                37.4219
                            ],
                            [
                                27,
                                37.4661
                            ],
                            [
                                28,
                                37.515
                            ],
                            [
                                29,
                                37.5399
                            ],
                            [
                                30,
                                37.5331
                            ],
                            [
                                31,
                                37.5186
                            ],
                            [
                                32,
                                37.5487
                            ],
                            [
                                33,
                                37.5436
                            ],
                            [
                                34,
                                37.5121
                            ],
                            [
                                35,
                                37.5062
                            ],
                            [
                                36,
                                37.5106
                            ],
                            [
                                37,
                                37.5045
                            ],
                            [
                                38,
                                37.4848
                            ],
                            [
                                39,
                                37.4657
                            ],
                            [
                                40,
                                37.5087
                            ],
                            [
                                41,
                                37.4858
                            ],
                            [
                                42,
                                37.4811
                            ],
                            [
                                43,
                                37.4216
                            ],
                            [
                                44,
                                37.3986
                            ],
                            [
                                45,
                                37.4036
                            ],
                            [
                                46,
                                37.3746
                            ],
                            [
                                47,
                                37.4022
                            ],
                            [
                                48,
                                37.3963
                            ],
                            [
                                49,
                                37.4049
                            ],
                            [
                                50,
                                37.3509
                            ],
                            [
                                51,
                                37.3796
                            ],
                            [
                                52,
                                37.3486
                            ],
                            [
                                53,
                                37.3772
                            ],
                            [
                                54,
                                37.3507
                            ],
                            [
                                55,
                                37.3201
                            ],
                            [
                                56,
                                37.3644
                            ],
                            [
                                57,
                                37.4023
                            ],
                            [
                                58,
                                37.3539
                            ],
                            [
                                59,
                                37.3744
                            ],
                            [
                                60,
                                37.3966
                            ],
                            [
                                61,
                                37.4227
                            ],
                            [
                                62,
                                37.3747
                            ],
                            [
                                63,
                                37.3406
                            ],
                            [
                                64,
                                37.3545
                            ],
                            [
                                65,
                                37.3833
                            ],
                            [
                                66,
                                37.3291
                            ],
                            [
                                67,
                                37.3266
                            ],
                            [
                                68,
                                37.3548
                            ],
                            [
                                69,
                                37.355
                            ],
                            [
                                70,
                                37.3154
                            ],
                            [
                                71,
                                37.2937
                            ],
                            [
                                72,
                                37.3543
                            ],
                            [
                                73,
                                37.3338
                            ],
                            [
                                74,
                                37.2866
                            ],
                            [
                                75,
                                37.3253
                            ],
                            [
                                76,
                                37.3061
                            ],
                            [
                                77,
                                37.3357
                            ],
                            [
                                78,
                                37.2728
                            ],
                            [
                                79,
                                37.2995
                            ],
                            [
                                80,
                                37.3162
                            ],
                            [
                                81,
                                37.2854
                            ],
                            [
                                82,
                                37.2829
                            ],
                            [
                                83,
                                37.2428
                            ],
                            [
                                84,
                                37.2973
                            ],
                            [
                                85,
                                37.2496
                            ],
                            [
                                86,
                                37.1995
                            ],
                            [
                                87,
                                37.2212
                            ],
                            [
                                88,
                                37.2335
                            ],
                            [
                                89,
                                37.2057
                            ],
                            [
                                90,
                                37.1331
                            ],
                            [
                                91,
                                37.1862
                            ],
                            [
                                92,
                                37.2158
                            ],
                            [
                                93,
                                37.1516
                            ],
                            [
                                94,
                                37.1155
                            ],
                            [
                                95,
                                37.1411
                            ],
                            [
                                96,
                                37.1196
                            ],
                            [
                                97,
                                37.0597
                            ],
                            [
                                98,
                                37.0427
                            ],
                            [
                                99,
                                36.9195
                            ],
                            [
                                100,
                                36.9599
                            ],
                            [
                                101,
                                36.1671
                            ]
                        ]
                    }
                ]
            ],
            "config": {
                "id": "fastp-seq-quality-plot",
                "title": "Fastp: Sequence Quality",
                "xlab": "Read Position",
                "ylab": "R1 Before filtering: Sequence Quality",
                "ymin": 0,
                "xDecimals": false,
                "data_labels": [
                    {
                        "name": "Read 1: Before filtering",
                        "ylab": "R1 Before filtering: Sequence Quality"
                    },
                    {
                        "name": "Read 1: After filtering",
                        "ylab": "R1 After filtering: Sequence Quality"
                    },
                    {
                        "name": "Read 2: Before filtering",
                        "ylab": "R2 Before filtering: Sequence Quality"
                    },
                    {
                        "name": "Read 2: After filtering",
                        "ylab": "R2 After filtering: Sequence Quality"
                    }
                ]
            }
        },
        "fastp-seq-content-gc-plot": {
            "plot_type": "xy_line",
            "datasets": [
                [
                    {
                        "name": "CV18",
                        "data": [
                            [
                                1,
                                69.6036
                            ],
                            [
                                2,
                                44.481500000000004
                            ],
                            [
                                3,
                                45.665099999999995
                            ],
                            [
                                4,
                                42.6857
                            ],
                            [
                                5,
                                30.6452
                            ],
                            [
                                6,
                                43.8222
                            ],
                            [
                                7,
                                48.3192
                            ],
                            [
                                8,
                                46.8701
                            ],
                            [
                                9,
                                66.5779
                            ],
                            [
                                10,
                                44.3008
                            ],
                            [
                                11,
                                53.7384
                            ],
                            [
                                12,
                                47.603899999999996
                            ],
                            [
                                13,
                                54.366099999999996
                            ],
                            [
                                14,
                                54.9704
                            ],
                            [
                                15,
                                51.578
                            ],
                            [
                                16,
                                50.327299999999994
                            ],
                            [
                                17,
                                49.8208
                            ],
                            [
                                18,
                                48.2997
                            ],
                            [
                                19,
                                50.131499999999996
                            ],
                            [
                                20,
                                50.29
                            ],
                            [
                                21,
                                50.59
                            ],
                            [
                                22,
                                50.2981
                            ],
                            [
                                23,
                                50.031400000000005
                            ],
                            [
                                24,
                                51.638099999999994
                            ],
                            [
                                25,
                                49.276599999999995
                            ],
                            [
                                26,
                                51.119099999999996
                            ],
                            [
                                27,
                                50.4102
                            ],
                            [
                                28,
                                49.2595
                            ],
                            [
                                29,
                                50.775800000000004
                            ],
                            [
                                30,
                                47.9022
                            ],
                            [
                                31,
                                49.980999999999995
                            ],
                            [
                                32,
                                51.242900000000006
                            ],
                            [
                                33,
                                50.960300000000004
                            ],
                            [
                                34,
                                50.6791
                            ],
                            [
                                35,
                                49.6745
                            ],
                            [
                                36,
                                50.5127
                            ],
                            [
                                37,
                                51.0154
                            ],
                            [
                                38,
                                50.1537
                            ],
                            [
                                39,
                                50.2699
                            ],
                            [
                                40,
                                49.866
                            ],
                            [
                                41,
                                51.5856
                            ],
                            [
                                42,
                                50.5342
                            ],
                            [
                                43,
                                50.2166
                            ],
                            [
                                44,
                                48.7717
                            ],
                            [
                                45,
                                49.7122
                            ],
                            [
                                46,
                                50.157399999999996
                            ],
                            [
                                47,
                                50.209
                            ],
                            [
                                48,
                                49.473099999999995
                            ],
                            [
                                49,
                                49.943799999999996
                            ],
                            [
                                50,
                                49.9584
                            ],
                            [
                                51,
                                50.2503
                            ],
                            [
                                52,
                                49.816500000000005
                            ],
                            [
                                53,
                                51.3845
                            ],
                            [
                                54,
                                49.8142
                            ],
                            [
                                55,
                                50.726400000000005
                            ],
                            [
                                56,
                                50.49829999999999
                            ],
                            [
                                57,
                                50.8872
                            ],
                            [
                                58,
                                51.199099999999994
                            ],
                            [
                                59,
                                50.221000000000004
                            ],
                            [
                                60,
                                50.0842
                            ],
                            [
                                61,
                                49.5553
                            ],
                            [
                                62,
                                50.6591
                            ],
                            [
                                63,
                                50.985800000000005
                            ],
                            [
                                64,
                                50.849999999999994
                            ],
                            [
                                65,
                                50.1249
                            ],
                            [
                                66,
                                50.0028
                            ],
                            [
                                67,
                                50.5836
                            ],
                            [
                                68,
                                50.488699999999994
                            ],
                            [
                                69,
                                50.314
                            ],
                            [
                                70,
                                49.991600000000005
                            ],
                            [
                                71,
                                50.2718
                            ],
                            [
                                72,
                                50.092999999999996
                            ],
                            [
                                73,
                                50.1824
                            ],
                            [
                                74,
                                50.4104
                            ],
                            [
                                75,
                                50.031400000000005
                            ],
                            [
                                76,
                                50.985499999999995
                            ],
                            [
                                77,
                                50.5513
                            ],
                            [
                                78,
                                48.9813
                            ],
                            [
                                79,
                                49.7222
                            ],
                            [
                                80,
                                49.796
                            ],
                            [
                                81,
                                51.25110000000001
                            ],
                            [
                                82,
                                51.145799999999994
                            ],
                            [
                                83,
                                50.529599999999995
                            ],
                            [
                                84,
                                49.605700000000006
                            ],
                            [
                                85,
                                49.973800000000004
                            ],
                            [
                                86,
                                50.0549
                            ],
                            [
                                87,
                                50.7698
                            ],
                            [
                                88,
                                50.773
                            ],
                            [
                                89,
                                49.8327
                            ],
                            [
                                90,
                                49.6977
                            ],
                            [
                                91,
                                49.937799999999996
                            ],
                            [
                                92,
                                50.2753
                            ],
                            [
                                93,
                                50.6182
                            ],
                            [
                                94,
                                50.234100000000005
                            ],
                            [
                                95,
                                50.393600000000006
                            ],
                            [
                                96,
                                51.2108
                            ],
                            [
                                97,
                                49.5981
                            ],
                            [
                                98,
                                50.30949999999999
                            ],
                            [
                                99,
                                49.6043
                            ],
                            [
                                100,
                                50.6888
                            ],
                            [
                                101,
                                50.1858
                            ]
                        ]
                    },
                    {
                        "name": "CV29",
                        "data": [
                            [
                                1,
                                68.5378
                            ],
                            [
                                2,
                                40.4578
                            ],
                            [
                                3,
                                42.6145
                            ],
                            [
                                4,
                                40.7374
                            ],
                            [
                                5,
                                27.4876
                            ],
                            [
                                6,
                                41.4069
                            ],
                            [
                                7,
                                44.0475
                            ],
                            [
                                8,
                                42.5949
                            ],
                            [
                                9,
                                60.283
                            ],
                            [
                                10,
                                41.48
                            ],
                            [
                                11,
                                50.58240000000001
                            ],
                            [
                                12,
                                43.414500000000004
                            ],
                            [
                                13,
                                50.493900000000004
                            ],
                            [
                                14,
                                50.954699999999995
                            ],
                            [
                                15,
                                46.4861
                            ],
                            [
                                16,
                                46.3768
                            ],
                            [
                                17,
                                44.297399999999996
                            ],
                            [
                                18,
                                43.9394
                            ],
                            [
                                19,
                                45.1088
                            ],
                            [
                                20,
                                46.1115
                            ],
                            [
                                21,
                                45.218199999999996
                            ],
                            [
                                22,
                                45.7233
                            ],
                            [
                                23,
                                45.316
                            ],
                            [
                                24,
                                45.6126
                            ],
                            [
                                25,
                                44.8658
                            ],
                            [
                                26,
                                45.672200000000004
                            ],
                            [
                                27,
                                45.4796
                            ],
                            [
                                28,
                                45.6088
                            ],
                            [
                                29,
                                45.988299999999995
                            ],
                            [
                                30,
                                44.0256
                            ],
                            [
                                31,
                                45.0727
                            ],
                            [
                                32,
                                46.2081
                            ],
                            [
                                33,
                                45.4224
                            ],
                            [
                                34,
                                45.8685
                            ],
                            [
                                35,
                                45.222
                            ],
                            [
                                36,
                                45.9182
                            ],
                            [
                                37,
                                45.4922
                            ],
                            [
                                38,
                                45.856700000000004
                            ],
                            [
                                39,
                                45.6072
                            ],
                            [
                                40,
                                45.0626
                            ],
                            [
                                41,
                                46.356
                            ],
                            [
                                42,
                                45.5905
                            ],
                            [
                                43,
                                45.5856
                            ],
                            [
                                44,
                                45.0582
                            ],
                            [
                                45,
                                45.5329
                            ],
                            [
                                46,
                                46.352900000000005
                            ],
                            [
                                47,
                                45.4513
                            ],
                            [
                                48,
                                45.4534
                            ],
                            [
                                49,
                                45.3787
                            ],
                            [
                                50,
                                46.0816
                            ],
                            [
                                51,
                                44.82
                            ],
                            [
                                52,
                                45.3272
                            ],
                            [
                                53,
                                46.116800000000005
                            ],
                            [
                                54,
                                45.8184
                            ],
                            [
                                55,
                                45.5642
                            ],
                            [
                                56,
                                45.9258
                            ],
                            [
                                57,
                                45.2104
                            ],
                            [
                                58,
                                45.8099
                            ],
                            [
                                59,
                                46.0196
                            ],
                            [
                                60,
                                45.4438
                            ],
                            [
                                61,
                                45.7473
                            ],
                            [
                                62,
                                46.1049
                            ],
                            [
                                63,
                                45.9921
                            ],
                            [
                                64,
                                46.1246
                            ],
                            [
                                65,
                                45.2368
                            ],
                            [
                                66,
                                45.786500000000004
                            ],
                            [
                                67,
                                45.974
                            ],
                            [
                                68,
                                45.8582
                            ],
                            [
                                69,
                                45.6284
                            ],
                            [
                                70,
                                45.2552
                            ],
                            [
                                71,
                                45.5722
                            ],
                            [
                                72,
                                45.3847
                            ],
                            [
                                73,
                                45.867999999999995
                            ],
                            [
                                74,
                                46.0689
                            ],
                            [
                                75,
                                45.6517
                            ],
                            [
                                76,
                                45.6141
                            ],
                            [
                                77,
                                45.967999999999996
                            ],
                            [
                                78,
                                44.6609
                            ],
                            [
                                79,
                                45.5082
                            ],
                            [
                                80,
                                45.628
                            ],
                            [
                                81,
                                45.7776
                            ],
                            [
                                82,
                                46.8182
                            ],
                            [
                                83,
                                45.5784
                            ],
                            [
                                84,
                                45.7408
                            ],
                            [
                                85,
                                45.9197
                            ],
                            [
                                86,
                                45.260099999999994
                            ],
                            [
                                87,
                                45.834599999999995
                            ],
                            [
                                88,
                                45.8367
                            ],
                            [
                                89,
                                45.3239
                            ],
                            [
                                90,
                                45.1179
                            ],
                            [
                                91,
                                45.9017
                            ],
                            [
                                92,
                                46.2041
                            ],
                            [
                                93,
                                45.5905
                            ],
                            [
                                94,
                                45.4351
                            ],
                            [
                                95,
                                45.7464
                            ],
                            [
                                96,
                                45.7085
                            ],
                            [
                                97,
                                45.9734
                            ],
                            [
                                98,
                                45.8368
                            ],
                            [
                                99,
                                45.0122
                            ],
                            [
                                100,
                                46.0877
                            ],
                            [
                                101,
                                45.8998
                            ]
                        ]
                    }
                ],
                [
                    {
                        "name": "CV18",
                        "data": [
                            [
                                1,
                                69.60159999999999
                            ],
                            [
                                2,
                                44.4791
                            ],
                            [
                                3,
                                45.658500000000004
                            ],
                            [
                                4,
                                42.6668
                            ],
                            [
                                5,
                                30.641299999999998
                            ],
                            [
                                6,
                                43.8127
                            ],
                            [
                                7,
                                48.310700000000004
                            ],
                            [
                                8,
                                46.8652
                            ],
                            [
                                9,
                                66.5648
                            ],
                            [
                                10,
                                44.2941
                            ],
                            [
                                11,
                                53.7196
                            ],
                            [
                                12,
                                47.5852
                            ],
                            [
                                13,
                                54.345200000000006
                            ],
                            [
                                14,
                                54.9575
                            ],
                            [
                                15,
                                51.5558
                            ],
                            [
                                16,
                                50.314400000000006
                            ],
                            [
                                17,
                                49.8112
                            ],
                            [
                                18,
                                48.276599999999995
                            ],
                            [
                                19,
                                50.1181
                            ],
                            [
                                20,
                                50.270700000000005
                            ],
                            [
                                21,
                                50.5725
                            ],
                            [
                                22,
                                50.2907
                            ],
                            [
                                23,
                                50.010600000000004
                            ],
                            [
                                24,
                                51.626099999999994
                            ],
                            [
                                25,
                                49.2594
                            ],
                            [
                                26,
                                51.107899999999994
                            ],
                            [
                                27,
                                50.395500000000006
                            ],
                            [
                                28,
                                49.2392
                            ],
                            [
                                29,
                                50.766999999999996
                            ],
                            [
                                30,
                                47.8825
                            ],
                            [
                                31,
                                49.9716
                            ],
                            [
                                32,
                                51.2344
                            ],
                            [
                                33,
                                50.948899999999995
                            ],
                            [
                                34,
                                50.6563
                            ],
                            [
                                35,
                                49.660700000000006
                            ],
                            [
                                36,
                                50.4884
                            ],
                            [
                                37,
                                51.0016
                            ],
                            [
                                38,
                                50.1389
                            ],
                            [
                                39,
                                50.248599999999996
                            ],
                            [
                                40,
                                49.8618
                            ],
                            [
                                41,
                                51.5813
                            ],
                            [
                                42,
                                50.5231
                            ],
                            [
                                43,
                                50.2151
                            ],
                            [
                                44,
                                48.7674
                            ],
                            [
                                45,
                                49.7143
                            ],
                            [
                                46,
                                50.1572
                            ],
                            [
                                47,
                                50.2387
                            ],
                            [
                                48,
                                49.486799999999995
                            ],
                            [
                                49,
                                49.958000000000006
                            ],
                            [
                                50,
                                49.9899
                            ],
                            [
                                51,
                                50.2672
                            ],
                            [
                                52,
                                49.8327
                            ],
                            [
                                53,
                                51.416799999999995
                            ],
                            [
                                54,
                                49.8317
                            ],
                            [
                                55,
                                50.7551
                            ],
                            [
                                56,
                                50.5115
                            ],
                            [
                                57,
                                50.911300000000004
                            ],
                            [
                                58,
                                51.2034
                            ],
                            [
                                59,
                                50.23609999999999
                            ],
                            [
                                60,
                                50.0853
                            ],
                            [
                                61,
                                49.553599999999996
                            ],
                            [
                                62,
                                50.6734
                            ],
                            [
                                63,
                                50.983000000000004
                            ],
                            [
                                64,
                                50.841
                            ],
                            [
                                65,
                                50.11600000000001
                            ],
                            [
                                66,
                                49.9823
                            ],
                            [
                                67,
                                50.580400000000004
                            ],
                            [
                                68,
                                50.4791
                            ],
                            [
                                69,
                                50.31099999999999
                            ],
                            [
                                70,
                                49.9813
                            ],
                            [
                                71,
                                50.256699999999995
                            ],
                            [
                                72,
                                50.0888
                            ],
                            [
                                73,
                                50.153099999999995
                            ],
                            [
                                74,
                                50.40219999999999
                            ],
                            [
                                75,
                                50.009899999999995
                            ],
                            [
                                76,
                                50.977
                            ],
                            [
                                77,
                                50.5456
                            ],
                            [
                                78,
                                48.9388
                            ],
                            [
                                79,
                                49.6921
                            ],
                            [
                                80,
                                49.7765
                            ],
                            [
                                81,
                                51.2564
                            ],
                            [
                                82,
                                51.1543
                            ],
                            [
                                83,
                                50.528099999999995
                            ],
                            [
                                84,
                                49.588100000000004
                            ],
                            [
                                85,
                                49.952600000000004
                            ],
                            [
                                86,
                                50.0445
                            ],
                            [
                                87,
                                50.7551
                            ],
                            [
                                88,
                                50.7781
                            ],
                            [
                                89,
                                49.8049
                            ],
                            [
                                90,
                                49.6757
                            ],
                            [
                                91,
                                49.9056
                            ],
                            [
                                92,
                                50.271100000000004
                            ],
                            [
                                93,
                                50.607400000000005
                            ],
                            [
                                94,
                                50.2079
                            ],
                            [
                                95,
                                50.37779999999999
                            ],
                            [
                                96,
                                51.2004
                            ],
                            [
                                97,
                                49.5634
                            ],
                            [
                                98,
                                50.288999999999994
                            ],
                            [
                                99,
                                49.571799999999996
                            ],
                            [
                                100,
                                50.6814
                            ],
                            [
                                101,
                                50.1676
                            ]
                        ]
                    },
                    {
                        "name": "CV29",
                        "data": [
                            [
                                1,
                                68.5373
                            ],
                            [
                                2,
                                40.4379
                            ],
                            [
                                3,
                                42.5833
                            ],
                            [
                                4,
                                40.6765
                            ],
                            [
                                5,
                                27.4501
                            ],
                            [
                                6,
                                41.3735
                            ],
                            [
                                7,
                                44.0054
                            ],
                            [
                                8,
                                42.5777
                            ],
                            [
                                9,
                                60.2535
                            ],
                            [
                                10,
                                41.4546
                            ],
                            [
                                11,
                                50.5667
                            ],
                            [
                                12,
                                43.3929
                            ],
                            [
                                13,
                                50.474399999999996
                            ],
                            [
                                14,
                                50.899300000000004
                            ],
                            [
                                15,
                                46.4462
                            ],
                            [
                                16,
                                46.3478
                            ],
                            [
                                17,
                                44.263999999999996
                            ],
                            [
                                18,
                                43.905
                            ],
                            [
                                19,
                                45.084
                            ],
                            [
                                20,
                                46.090900000000005
                            ],
                            [
                                21,
                                45.2078
                            ],
                            [
                                22,
                                45.6988
                            ],
                            [
                                23,
                                45.3008
                            ],
                            [
                                24,
                                45.6065
                            ],
                            [
                                25,
                                44.816
                            ],
                            [
                                26,
                                45.6256
                            ],
                            [
                                27,
                                45.427499999999995
                            ],
                            [
                                28,
                                45.5933
                            ],
                            [
                                29,
                                45.94
                            ],
                            [
                                30,
                                43.9944
                            ],
                            [
                                31,
                                45.0406
                            ],
                            [
                                32,
                                46.191700000000004
                            ],
                            [
                                33,
                                45.3759
                            ],
                            [
                                34,
                                45.8441
                            ],
                            [
                                35,
                                45.1692
                            ],
                            [
                                36,
                                45.8833
                            ],
                            [
                                37,
                                45.4733
                            ],
                            [
                                38,
                                45.824799999999996
                            ],
                            [
                                39,
                                45.5545
                            ],
                            [
                                40,
                                45.0472
                            ],
                            [
                                41,
                                46.3368
                            ],
                            [
                                42,
                                45.5821
                            ],
                            [
                                43,
                                45.5625
                            ],
                            [
                                44,
                                45.0312
                            ],
                            [
                                45,
                                45.5263
                            ],
                            [
                                46,
                                46.3032
                            ],
                            [
                                47,
                                45.447199999999995
                            ],
                            [
                                48,
                                45.4289
                            ],
                            [
                                49,
                                45.3513
                            ],
                            [
                                50,
                                46.048
                            ],
                            [
                                51,
                                44.7967
                            ],
                            [
                                52,
                                45.2939
                            ],
                            [
                                53,
                                46.0759
                            ],
                            [
                                54,
                                45.8124
                            ],
                            [
                                55,
                                45.5351
                            ],
                            [
                                56,
                                45.904
                            ],
                            [
                                57,
                                45.1997
                            ],
                            [
                                58,
                                45.779199999999996
                            ],
                            [
                                59,
                                45.994099999999996
                            ],
                            [
                                60,
                                45.4228
                            ],
                            [
                                61,
                                45.7305
                            ],
                            [
                                62,
                                46.070299999999996
                            ],
                            [
                                63,
                                45.9708
                            ],
                            [
                                64,
                                46.0859
                            ],
                            [
                                65,
                                45.183299999999996
                            ],
                            [
                                66,
                                45.7552
                            ],
                            [
                                67,
                                45.9354
                            ],
                            [
                                68,
                                45.8221
                            ],
                            [
                                69,
                                45.608399999999996
                            ],
                            [
                                70,
                                45.239000000000004
                            ],
                            [
                                71,
                                45.5424
                            ],
                            [
                                72,
                                45.3514
                            ],
                            [
                                73,
                                45.8155
                            ],
                            [
                                74,
                                46.0192
                            ],
                            [
                                75,
                                45.6254
                            ],
                            [
                                76,
                                45.5955
                            ],
                            [
                                77,
                                45.9435
                            ],
                            [
                                78,
                                44.602599999999995
                            ],
                            [
                                79,
                                45.4768
                            ],
                            [
                                80,
                                45.5878
                            ],
                            [
                                81,
                                45.759499999999996
                            ],
                            [
                                82,
                                46.7716
                            ],
                            [
                                83,
                                45.524300000000004
                            ],
                            [
                                84,
                                45.691700000000004
                            ],
                            [
                                85,
                                45.8999
                            ],
                            [
                                86,
                                45.2297
                            ],
                            [
                                87,
                                45.8152
                            ],
                            [
                                88,
                                45.789
                            ],
                            [
                                89,
                                45.2845
                            ],
                            [
                                90,
                                45.0822
                            ],
                            [
                                91,
                                45.8594
                            ],
                            [
                                92,
                                46.1602
                            ],
                            [
                                93,
                                45.5338
                            ],
                            [
                                94,
                                45.4033
                            ],
                            [
                                95,
                                45.7201
                            ],
                            [
                                96,
                                45.6738
                            ],
                            [
                                97,
                                45.9073
                            ],
                            [
                                98,
                                45.7941
                            ],
                            [
                                99,
                                44.9445
                            ],
                            [
                                100,
                                46.0265
                            ],
                            [
                                101,
                                45.8527
                            ]
                        ]
                    }
                ],
                [
                    {
                        "name": "CV18",
                        "data": [
                            [
                                1,
                                70.1822
                            ],
                            [
                                2,
                                44.550200000000004
                            ],
                            [
                                3,
                                45.6847
                            ],
                            [
                                4,
                                42.5743
                            ],
                            [
                                5,
                                30.8641
                            ],
                            [
                                6,
                                43.952799999999996
                            ],
                            [
                                7,
                                48.336400000000005
                            ],
                            [
                                8,
                                46.989999999999995
                            ],
                            [
                                9,
                                66.37150000000001
                            ],
                            [
                                10,
                                44.4426
                            ],
                            [
                                11,
                                53.8636
                            ],
                            [
                                12,
                                47.755700000000004
                            ],
                            [
                                13,
                                54.44409999999999
                            ],
                            [
                                14,
                                55.0041
                            ],
                            [
                                15,
                                51.6764
                            ],
                            [
                                16,
                                50.4067
                            ],
                            [
                                17,
                                49.7807
                            ],
                            [
                                18,
                                48.4784
                            ],
                            [
                                19,
                                50.1474
                            ],
                            [
                                20,
                                50.5499
                            ],
                            [
                                21,
                                50.6869
                            ],
                            [
                                22,
                                50.4147
                            ],
                            [
                                23,
                                50.003600000000006
                            ],
                            [
                                24,
                                51.778999999999996
                            ],
                            [
                                25,
                                49.382799999999996
                            ],
                            [
                                26,
                                51.0442
                            ],
                            [
                                27,
                                50.4301
                            ],
                            [
                                28,
                                49.0394
                            ],
                            [
                                29,
                                50.6262
                            ],
                            [
                                30,
                                48.0486
                            ],
                            [
                                31,
                                50.1603
                            ],
                            [
                                32,
                                51.218399999999995
                            ],
                            [
                                33,
                                51.034800000000004
                            ],
                            [
                                34,
                                50.7158
                            ],
                            [
                                35,
                                49.82
                            ],
                            [
                                36,
                                50.4553
                            ],
                            [
                                37,
                                51.017500000000005
                            ],
                            [
                                38,
                                50.09439999999999
                            ],
                            [
                                39,
                                50.3487
                            ],
                            [
                                40,
                                49.924
                            ],
                            [
                                41,
                                51.5423
                            ],
                            [
                                42,
                                50.4674
                            ],
                            [
                                43,
                                50.16890000000001
                            ],
                            [
                                44,
                                48.789300000000004
                            ],
                            [
                                45,
                                49.8185
                            ],
                            [
                                46,
                                50.246
                            ],
                            [
                                47,
                                50.312599999999996
                            ],
                            [
                                48,
                                49.4074
                            ],
                            [
                                49,
                                49.8208
                            ],
                            [
                                50,
                                50.0927
                            ],
                            [
                                51,
                                50.3722
                            ],
                            [
                                52,
                                49.7957
                            ],
                            [
                                53,
                                51.3406
                            ],
                            [
                                54,
                                49.9762
                            ],
                            [
                                55,
                                51.0288
                            ],
                            [
                                56,
                                50.671600000000005
                            ],
                            [
                                57,
                                50.9918
                            ],
                            [
                                58,
                                51.197
                            ],
                            [
                                59,
                                50.2035
                            ],
                            [
                                60,
                                50.0342
                            ],
                            [
                                61,
                                49.5739
                            ],
                            [
                                62,
                                50.7055
                            ],
                            [
                                63,
                                51.116099999999996
                            ],
                            [
                                64,
                                50.8976
                            ],
                            [
                                65,
                                50.1599
                            ],
                            [
                                66,
                                50.132
                            ],
                            [
                                67,
                                50.5177
                            ],
                            [
                                68,
                                50.5328
                            ],
                            [
                                69,
                                50.502
                            ],
                            [
                                70,
                                50.1233
                            ],
                            [
                                71,
                                50.4438
                            ],
                            [
                                72,
                                50.200100000000006
                            ],
                            [
                                73,
                                50.1783
                            ],
                            [
                                74,
                                50.3688
                            ],
                            [
                                75,
                                50.047200000000004
                            ],
                            [
                                76,
                                50.8633
                            ],
                            [
                                77,
                                50.615500000000004
                            ],
                            [
                                78,
                                48.912800000000004
                            ],
                            [
                                79,
                                49.870599999999996
                            ],
                            [
                                80,
                                49.8273
                            ],
                            [
                                81,
                                51.2783
                            ],
                            [
                                82,
                                51.1744
                            ],
                            [
                                83,
                                50.588100000000004
                            ],
                            [
                                84,
                                49.7063
                            ],
                            [
                                85,
                                50.0182
                            ],
                            [
                                86,
                                50.0506
                            ],
                            [
                                87,
                                50.786500000000004
                            ],
                            [
                                88,
                                50.8722
                            ],
                            [
                                89,
                                49.8539
                            ],
                            [
                                90,
                                49.717099999999995
                            ],
                            [
                                91,
                                49.8423
                            ],
                            [
                                92,
                                50.2945
                            ],
                            [
                                93,
                                50.7772
                            ],
                            [
                                94,
                                50.2676
                            ],
                            [
                                95,
                                50.3593
                            ],
                            [
                                96,
                                51.2449
                            ],
                            [
                                97,
                                49.621900000000004
                            ],
                            [
                                98,
                                50.312900000000006
                            ],
                            [
                                99,
                                49.588
                            ],
                            [
                                100,
                                50.6576
                            ],
                            [
                                101,
                                50.4001
                            ]
                        ]
                    },
                    {
                        "name": "CV29",
                        "data": [
                            [
                                1,
                                69.346
                            ],
                            [
                                2,
                                41.2774
                            ],
                            [
                                3,
                                43.3747
                            ],
                            [
                                4,
                                40.7617
                            ],
                            [
                                5,
                                28.4522
                            ],
                            [
                                6,
                                42.2591
                            ],
                            [
                                7,
                                44.1114
                            ],
                            [
                                8,
                                43.4032
                            ],
                            [
                                9,
                                60.4801
                            ],
                            [
                                10,
                                41.6769
                            ],
                            [
                                11,
                                51.0525
                            ],
                            [
                                12,
                                43.6789
                            ],
                            [
                                13,
                                50.706700000000005
                            ],
                            [
                                14,
                                51.068000000000005
                            ],
                            [
                                15,
                                46.2614
                            ],
                            [
                                16,
                                46.6953
                            ],
                            [
                                17,
                                44.9125
                            ],
                            [
                                18,
                                44.6549
                            ],
                            [
                                19,
                                45.5314
                            ],
                            [
                                20,
                                46.184599999999996
                            ],
                            [
                                21,
                                45.5696
                            ],
                            [
                                22,
                                46.2848
                            ],
                            [
                                23,
                                45.853500000000004
                            ],
                            [
                                24,
                                45.855000000000004
                            ],
                            [
                                25,
                                45.4578
                            ],
                            [
                                26,
                                45.7566
                            ],
                            [
                                27,
                                45.5965
                            ],
                            [
                                28,
                                45.4347
                            ],
                            [
                                29,
                                45.7127
                            ],
                            [
                                30,
                                43.7257
                            ],
                            [
                                31,
                                45.3305
                            ],
                            [
                                32,
                                46.3219
                            ],
                            [
                                33,
                                45.9999
                            ],
                            [
                                34,
                                46.3569
                            ],
                            [
                                35,
                                45.3249
                            ],
                            [
                                36,
                                46.1054
                            ],
                            [
                                37,
                                46.1012
                            ],
                            [
                                38,
                                46.124500000000005
                            ],
                            [
                                39,
                                45.5732
                            ],
                            [
                                40,
                                45.5316
                            ],
                            [
                                41,
                                46.2156
                            ],
                            [
                                42,
                                45.3991
                            ],
                            [
                                43,
                                45.374199999999995
                            ],
                            [
                                44,
                                45.056000000000004
                            ],
                            [
                                45,
                                45.6123
                            ],
                            [
                                46,
                                45.881499999999996
                            ],
                            [
                                47,
                                45.8262
                            ],
                            [
                                48,
                                45.3428
                            ],
                            [
                                49,
                                45.5845
                            ],
                            [
                                50,
                                46.4376
                            ],
                            [
                                51,
                                44.76
                            ],
                            [
                                52,
                                45.5641
                            ],
                            [
                                53,
                                46.6467
                            ],
                            [
                                54,
                                46.5386
                            ],
                            [
                                55,
                                45.5661
                            ],
                            [
                                56,
                                45.8957
                            ],
                            [
                                57,
                                45.116499999999995
                            ],
                            [
                                58,
                                45.5968
                            ],
                            [
                                59,
                                46.3281
                            ],
                            [
                                60,
                                45.081500000000005
                            ],
                            [
                                61,
                                45.1613
                            ],
                            [
                                62,
                                45.7959
                            ],
                            [
                                63,
                                46.154
                            ],
                            [
                                64,
                                46.0783
                            ],
                            [
                                65,
                                45.4608
                            ],
                            [
                                66,
                                45.8488
                            ],
                            [
                                67,
                                46.2691
                            ],
                            [
                                68,
                                45.7507
                            ],
                            [
                                69,
                                46.045700000000004
                            ],
                            [
                                70,
                                45.312400000000004
                            ],
                            [
                                71,
                                45.3112
                            ],
                            [
                                72,
                                45.1042
                            ],
                            [
                                73,
                                45.2811
                            ],
                            [
                                74,
                                45.78
                            ],
                            [
                                75,
                                45.501200000000004
                            ],
                            [
                                76,
                                45.8399
                            ],
                            [
                                77,
                                45.7764
                            ],
                            [
                                78,
                                44.3402
                            ],
                            [
                                79,
                                45.1698
                            ],
                            [
                                80,
                                45.921
                            ],
                            [
                                81,
                                46.1824
                            ],
                            [
                                82,
                                46.4387
                            ],
                            [
                                83,
                                45.3155
                            ],
                            [
                                84,
                                45.3009
                            ],
                            [
                                85,
                                45.9702
                            ],
                            [
                                86,
                                45.2286
                            ],
                            [
                                87,
                                46.064
                            ],
                            [
                                88,
                                45.6277
                            ],
                            [
                                89,
                                45.8511
                            ],
                            [
                                90,
                                44.973200000000006
                            ],
                            [
                                91,
                                45.6102
                            ],
                            [
                                92,
                                45.9033
                            ],
                            [
                                93,
                                45.3266
                            ],
                            [
                                94,
                                45.3311
                            ],
                            [
                                95,
                                45.429700000000004
                            ],
                            [
                                96,
                                45.7426
                            ],
                            [
                                97,
                                45.6652
                            ],
                            [
                                98,
                                45.5341
                            ],
                            [
                                99,
                                44.8288
                            ],
                            [
                                100,
                                45.7532
                            ],
                            [
                                101,
                                45.6944
                            ]
                        ]
                    }
                ],
                [
                    {
                        "name": "CV18",
                        "data": [
                            [
                                1,
                                70.1871
                            ],
                            [
                                2,
                                44.5134
                            ],
                            [
                                3,
                                45.6498
                            ],
                            [
                                4,
                                42.5319
                            ],
                            [
                                5,
                                30.8216
                            ],
                            [
                                6,
                                43.918800000000005
                            ],
                            [
                                7,
                                48.296299999999995
                            ],
                            [
                                8,
                                46.963100000000004
                            ],
                            [
                                9,
                                66.3529
                            ],
                            [
                                10,
                                44.4106
                            ],
                            [
                                11,
                                53.8355
                            ],
                            [
                                12,
                                47.7262
                            ],
                            [
                                13,
                                54.4129
                            ],
                            [
                                14,
                                54.9816
                            ],
                            [
                                15,
                                51.6408
                            ],
                            [
                                16,
                                50.3691
                            ],
                            [
                                17,
                                49.7469
                            ],
                            [
                                18,
                                48.4425
                            ],
                            [
                                19,
                                50.1158
                            ],
                            [
                                20,
                                50.5275
                            ],
                            [
                                21,
                                50.661100000000005
                            ],
                            [
                                22,
                                50.38740000000001
                            ],
                            [
                                23,
                                49.973600000000005
                            ],
                            [
                                24,
                                51.7524
                            ],
                            [
                                25,
                                49.351800000000004
                            ],
                            [
                                26,
                                51.0202
                            ],
                            [
                                27,
                                50.407199999999996
                            ],
                            [
                                28,
                                49.014
                            ],
                            [
                                29,
                                50.6057
                            ],
                            [
                                30,
                                48.0242
                            ],
                            [
                                31,
                                50.14229999999999
                            ],
                            [
                                32,
                                51.2
                            ],
                            [
                                33,
                                51.0178
                            ],
                            [
                                34,
                                50.6897
                            ],
                            [
                                35,
                                49.7988
                            ],
                            [
                                36,
                                50.439299999999996
                            ],
                            [
                                37,
                                50.9961
                            ],
                            [
                                38,
                                50.0698
                            ],
                            [
                                39,
                                50.324000000000005
                            ],
                            [
                                40,
                                49.9069
                            ],
                            [
                                41,
                                51.52719999999999
                            ],
                            [
                                42,
                                50.4578
                            ],
                            [
                                43,
                                50.163199999999996
                            ],
                            [
                                44,
                                48.7691
                            ],
                            [
                                45,
                                49.8126
                            ],
                            [
                                46,
                                50.2363
                            ],
                            [
                                47,
                                50.3189
                            ],
                            [
                                48,
                                49.4142
                            ],
                            [
                                49,
                                49.8217
                            ],
                            [
                                50,
                                50.1034
                            ],
                            [
                                51,
                                50.3714
                            ],
                            [
                                52,
                                49.7999
                            ],
                            [
                                53,
                                51.354699999999994
                            ],
                            [
                                54,
                                49.9761
                            ],
                            [
                                55,
                                51.0398
                            ],
                            [
                                56,
                                50.6719
                            ],
                            [
                                57,
                                51.010999999999996
                            ],
                            [
                                58,
                                51.1969
                            ],
                            [
                                59,
                                50.198600000000006
                            ],
                            [
                                60,
                                50.0139
                            ],
                            [
                                61,
                                49.5494
                            ],
                            [
                                62,
                                50.6857
                            ],
                            [
                                63,
                                51.0996
                            ],
                            [
                                64,
                                50.876
                            ],
                            [
                                65,
                                50.1386
                            ],
                            [
                                66,
                                50.0988
                            ],
                            [
                                67,
                                50.5038
                            ],
                            [
                                68,
                                50.515299999999996
                            ],
                            [
                                69,
                                50.484899999999996
                            ],
                            [
                                70,
                                50.094899999999996
                            ],
                            [
                                71,
                                50.4184
                            ],
                            [
                                72,
                                50.1897
                            ],
                            [
                                73,
                                50.159600000000005
                            ],
                            [
                                74,
                                50.361900000000006
                            ],
                            [
                                75,
                                50.00750000000001
                            ],
                            [
                                76,
                                50.8589
                            ],
                            [
                                77,
                                50.6073
                            ],
                            [
                                78,
                                48.8871
                            ],
                            [
                                79,
                                49.8603
                            ],
                            [
                                80,
                                49.823699999999995
                            ],
                            [
                                81,
                                51.284
                            ],
                            [
                                82,
                                51.1956
                            ],
                            [
                                83,
                                50.60059999999999
                            ],
                            [
                                84,
                                49.7005
                            ],
                            [
                                85,
                                50.0246
                            ],
                            [
                                86,
                                50.05
                            ],
                            [
                                87,
                                50.7963
                            ],
                            [
                                88,
                                50.88740000000001
                            ],
                            [
                                89,
                                49.8327
                            ],
                            [
                                90,
                                49.702600000000004
                            ],
                            [
                                91,
                                49.822300000000006
                            ],
                            [
                                92,
                                50.294799999999995
                            ],
                            [
                                93,
                                50.76819999999999
                            ],
                            [
                                94,
                                50.2513
                            ],
                            [
                                95,
                                50.32600000000001
                            ],
                            [
                                96,
                                51.2243
                            ],
                            [
                                97,
                                49.5646
                            ],
                            [
                                98,
                                50.267300000000006
                            ],
                            [
                                99,
                                49.526199999999996
                            ],
                            [
                                100,
                                50.622299999999996
                            ],
                            [
                                101,
                                50.3449
                            ]
                        ]
                    },
                    {
                        "name": "CV29",
                        "data": [
                            [
                                1,
                                69.3031
                            ],
                            [
                                2,
                                41.0375
                            ],
                            [
                                3,
                                43.1882
                            ],
                            [
                                4,
                                40.680899999999994
                            ],
                            [
                                5,
                                28.1618
                            ],
                            [
                                6,
                                42.0248
                            ],
                            [
                                7,
                                44.0978
                            ],
                            [
                                8,
                                43.1836
                            ],
                            [
                                9,
                                60.389700000000005
                            ],
                            [
                                10,
                                41.6032
                            ],
                            [
                                11,
                                50.924800000000005
                            ],
                            [
                                12,
                                43.6409
                            ],
                            [
                                13,
                                50.5957
                            ],
                            [
                                14,
                                50.9279
                            ],
                            [
                                15,
                                46.2046
                            ],
                            [
                                16,
                                46.537099999999995
                            ],
                            [
                                17,
                                44.7268
                            ],
                            [
                                18,
                                44.452999999999996
                            ],
                            [
                                19,
                                45.346
                            ],
                            [
                                20,
                                46.1223
                            ],
                            [
                                21,
                                45.3916
                            ],
                            [
                                22,
                                46.0905
                            ],
                            [
                                23,
                                45.652300000000004
                            ],
                            [
                                24,
                                45.745599999999996
                            ],
                            [
                                25,
                                45.2766
                            ],
                            [
                                26,
                                45.6549
                            ],
                            [
                                27,
                                45.5475
                            ],
                            [
                                28,
                                45.431
                            ],
                            [
                                29,
                                45.7063
                            ],
                            [
                                30,
                                43.749900000000004
                            ],
                            [
                                31,
                                45.2007
                            ],
                            [
                                32,
                                46.2748
                            ],
                            [
                                33,
                                45.833
                            ],
                            [
                                34,
                                46.1573
                            ],
                            [
                                35,
                                45.209700000000005
                            ],
                            [
                                36,
                                45.953500000000005
                            ],
                            [
                                37,
                                45.9189
                            ],
                            [
                                38,
                                45.9598
                            ],
                            [
                                39,
                                45.502900000000004
                            ],
                            [
                                40,
                                45.4042
                            ],
                            [
                                41,
                                46.1817
                            ],
                            [
                                42,
                                45.4351
                            ],
                            [
                                43,
                                45.4299
                            ],
                            [
                                44,
                                44.9984
                            ],
                            [
                                45,
                                45.5893
                            ],
                            [
                                46,
                                45.894800000000004
                            ],
                            [
                                47,
                                45.7135
                            ],
                            [
                                48,
                                45.335300000000004
                            ],
                            [
                                49,
                                45.4483
                            ],
                            [
                                50,
                                46.2798
                            ],
                            [
                                51,
                                44.7241
                            ],
                            [
                                52,
                                45.426
                            ],
                            [
                                53,
                                46.4774
                            ],
                            [
                                54,
                                46.3396
                            ],
                            [
                                55,
                                45.5131
                            ],
                            [
                                56,
                                45.8388
                            ],
                            [
                                57,
                                45.058
                            ],
                            [
                                58,
                                45.602199999999996
                            ],
                            [
                                59,
                                46.2136
                            ],
                            [
                                60,
                                45.0567
                            ],
                            [
                                61,
                                45.1916
                            ],
                            [
                                62,
                                45.7911
                            ],
                            [
                                63,
                                46.0504
                            ],
                            [
                                64,
                                46.0432
                            ],
                            [
                                65,
                                45.333
                            ],
                            [
                                66,
                                45.8203
                            ],
                            [
                                67,
                                46.1306
                            ],
                            [
                                68,
                                45.6953
                            ],
                            [
                                69,
                                45.9401
                            ],
                            [
                                70,
                                45.263999999999996
                            ],
                            [
                                71,
                                45.318799999999996
                            ],
                            [
                                72,
                                45.1305
                            ],
                            [
                                73,
                                45.3212
                            ],
                            [
                                74,
                                45.791900000000005
                            ],
                            [
                                75,
                                45.514900000000004
                            ],
                            [
                                76,
                                45.751
                            ],
                            [
                                77,
                                45.8105
                            ],
                            [
                                78,
                                44.3313
                            ],
                            [
                                79,
                                45.1998
                            ],
                            [
                                80,
                                45.8494
                            ],
                            [
                                81,
                                46.0939
                            ],
                            [
                                82,
                                46.4426
                            ],
                            [
                                83,
                                45.3349
                            ],
                            [
                                84,
                                45.3288
                            ],
                            [
                                85,
                                45.8651
                            ],
                            [
                                86,
                                45.2494
                            ],
                            [
                                87,
                                45.9908
                            ],
                            [
                                88,
                                45.617200000000004
                            ],
                            [
                                89,
                                45.7352
                            ],
                            [
                                90,
                                44.9552
                            ],
                            [
                                91,
                                45.6082
                            ],
                            [
                                92,
                                45.9413
                            ],
                            [
                                93,
                                45.3461
                            ],
                            [
                                94,
                                45.359
                            ],
                            [
                                95,
                                45.482
                            ],
                            [
                                96,
                                45.7055
                            ],
                            [
                                97,
                                45.6925
                            ],
                            [
                                98,
                                45.592
                            ],
                            [
                                99,
                                44.8743
                            ],
                            [
                                100,
                                45.805099999999996
                            ],
                            [
                                101,
                                45.705600000000004
                            ]
                        ]
                    }
                ]
            ],
            "config": {
                "id": "fastp-seq-content-gc-plot",
                "title": "Fastp: Read GC Content",
                "xlab": "Read Position",
                "ylab": "R1 Before filtering: Base Content Percent",
                "ymax": 100,
                "ymin": 0,
                "xDecimals": false,
                "yLabelFormat": "{value}%",
                "tt_label": "{point.x}: {point.y:.2f}%",
                "data_labels": [
                    {
                        "name": "Read 1: Before filtering",
                        "ylab": "R1 Before filtering: Base Content Percent"
                    },
                    {
                        "name": "Read 1: After filtering",
                        "ylab": "R1 After filtering: Base Content Percent"
                    },
                    {
                        "name": "Read 2: Before filtering",
                        "ylab": "R2 Before filtering: Base Content Percent"
                    },
                    {
                        "name": "Read 2: After filtering",
                        "ylab": "R2 After filtering: Base Content Percent"
                    }
                ]
            }
        },
        "fastp-seq-content-n-plot": {
            "plot_type": "xy_line",
            "datasets": [
                [
                    {
                        "name": "CV18",
                        "data": [
                            [
                                1,
                                0.0
                            ],
                            [
                                2,
                                0.0
                            ],
                            [
                                3,
                                0.0
                            ],
                            [
                                4,
                                0.0
                            ],
                            [
                                5,
                                0.0
                            ],
                            [
                                6,
                                0.0
                            ],
                            [
                                7,
                                0.0
                            ],
                            [
                                8,
                                0.0
                            ],
                            [
                                9,
                                0.0
                            ],
                            [
                                10,
                                0.0
                            ],
                            [
                                11,
                                0.0
                            ],
                            [
                                12,
                                0.0
                            ],
                            [
                                13,
                                0.0
                            ],
                            [
                                14,
                                0.0
                            ],
                            [
                                15,
                                0.0
                            ],
                            [
                                16,
                                0.0
                            ],
                            [
                                17,
                                0.0
                            ],
                            [
                                18,
                                0.0
                            ],
                            [
                                19,
                                0.0
                            ],
                            [
                                20,
                                0.0
                            ],
                            [
                                21,
                                0.0
                            ],
                            [
                                22,
                                0.0
                            ],
                            [
                                23,
                                0.0
                            ],
                            [
                                24,
                                0.0
                            ],
                            [
                                25,
                                0.0
                            ],
                            [
                                26,
                                0.0
                            ],
                            [
                                27,
                                0.0
                            ],
                            [
                                28,
                                0.0
                            ],
                            [
                                29,
                                0.0
                            ],
                            [
                                30,
                                0.0
                            ],
                            [
                                31,
                                0.0
                            ],
                            [
                                32,
                                0.0
                            ],
                            [
                                33,
                                0.0
                            ],
                            [
                                34,
                                0.0
                            ],
                            [
                                35,
                                0.0
                            ],
                            [
                                36,
                                0.0
                            ],
                            [
                                37,
                                0.0
                            ],
                            [
                                38,
                                0.0
                            ],
                            [
                                39,
                                0.0
                            ],
                            [
                                40,
                                0.0
                            ],
                            [
                                41,
                                0.0
                            ],
                            [
                                42,
                                0.0
                            ],
                            [
                                43,
                                0.0
                            ],
                            [
                                44,
                                0.0
                            ],
                            [
                                45,
                                0.0
                            ],
                            [
                                46,
                                0.0
                            ],
                            [
                                47,
                                0.0
                            ],
                            [
                                48,
                                0.0
                            ],
                            [
                                49,
                                0.0
                            ],
                            [
                                50,
                                0.0
                            ],
                            [
                                51,
                                0.0
                            ],
                            [
                                52,
                                0.0
                            ],
                            [
                                53,
                                0.0
                            ],
                            [
                                54,
                                0.0
                            ],
                            [
                                55,
                                0.0
                            ],
                            [
                                56,
                                0.0
                            ],
                            [
                                57,
                                0.0
                            ],
                            [
                                58,
                                0.0
                            ],
                            [
                                59,
                                0.0
                            ],
                            [
                                60,
                                0.0
                            ],
                            [
                                61,
                                0.0
                            ],
                            [
                                62,
                                0.0
                            ],
                            [
                                63,
                                0.0
                            ],
                            [
                                64,
                                0.0
                            ],
                            [
                                65,
                                0.0
                            ],
                            [
                                66,
                                0.0
                            ],
                            [
                                67,
                                0.0
                            ],
                            [
                                68,
                                0.0
                            ],
                            [
                                69,
                                0.0
                            ],
                            [
                                70,
                                0.0
                            ],
                            [
                                71,
                                0.0
                            ],
                            [
                                72,
                                0.0
                            ],
                            [
                                73,
                                0.0
                            ],
                            [
                                74,
                                0.0
                            ],
                            [
                                75,
                                0.0
                            ],
                            [
                                76,
                                0.0
                            ],
                            [
                                77,
                                0.0
                            ],
                            [
                                78,
                                0.0
                            ],
                            [
                                79,
                                0.0
                            ],
                            [
                                80,
                                0.0
                            ],
                            [
                                81,
                                0.0
                            ],
                            [
                                82,
                                0.0
                            ],
                            [
                                83,
                                0.0
                            ],
                            [
                                84,
                                0.0
                            ],
                            [
                                85,
                                0.0
                            ],
                            [
                                86,
                                0.0
                            ],
                            [
                                87,
                                0.0
                            ],
                            [
                                88,
                                0.0
                            ],
                            [
                                89,
                                0.0
                            ],
                            [
                                90,
                                0.0
                            ],
                            [
                                91,
                                0.0
                            ],
                            [
                                92,
                                0.0
                            ],
                            [
                                93,
                                0.0
                            ],
                            [
                                94,
                                0.0
                            ],
                            [
                                95,
                                0.0
                            ],
                            [
                                96,
                                0.0
                            ],
                            [
                                97,
                                0.0
                            ],
                            [
                                98,
                                0.0
                            ],
                            [
                                99,
                                0.0
                            ],
                            [
                                100,
                                0.0
                            ],
                            [
                                101,
                                0.0
                            ]
                        ]
                    },
                    {
                        "name": "CV29",
                        "data": [
                            [
                                1,
                                0.0
                            ],
                            [
                                2,
                                0.0
                            ],
                            [
                                3,
                                0.0
                            ],
                            [
                                4,
                                0.0
                            ],
                            [
                                5,
                                0.0
                            ],
                            [
                                6,
                                0.0
                            ],
                            [
                                7,
                                0.0
                            ],
                            [
                                8,
                                0.0
                            ],
                            [
                                9,
                                0.0
                            ],
                            [
                                10,
                                0.0
                            ],
                            [
                                11,
                                0.0
                            ],
                            [
                                12,
                                0.0
                            ],
                            [
                                13,
                                0.0
                            ],
                            [
                                14,
                                0.0
                            ],
                            [
                                15,
                                0.0
                            ],
                            [
                                16,
                                0.0
                            ],
                            [
                                17,
                                0.0
                            ],
                            [
                                18,
                                0.0
                            ],
                            [
                                19,
                                0.0
                            ],
                            [
                                20,
                                0.0
                            ],
                            [
                                21,
                                0.0
                            ],
                            [
                                22,
                                0.0
                            ],
                            [
                                23,
                                0.0
                            ],
                            [
                                24,
                                0.0
                            ],
                            [
                                25,
                                0.0
                            ],
                            [
                                26,
                                0.0
                            ],
                            [
                                27,
                                0.0
                            ],
                            [
                                28,
                                0.0
                            ],
                            [
                                29,
                                0.0
                            ],
                            [
                                30,
                                0.0
                            ],
                            [
                                31,
                                0.0
                            ],
                            [
                                32,
                                0.0
                            ],
                            [
                                33,
                                0.0
                            ],
                            [
                                34,
                                0.0
                            ],
                            [
                                35,
                                0.0
                            ],
                            [
                                36,
                                0.0
                            ],
                            [
                                37,
                                0.0
                            ],
                            [
                                38,
                                0.0
                            ],
                            [
                                39,
                                0.0
                            ],
                            [
                                40,
                                0.0
                            ],
                            [
                                41,
                                0.0
                            ],
                            [
                                42,
                                0.0
                            ],
                            [
                                43,
                                0.0
                            ],
                            [
                                44,
                                0.0
                            ],
                            [
                                45,
                                0.0
                            ],
                            [
                                46,
                                0.0
                            ],
                            [
                                47,
                                0.0
                            ],
                            [
                                48,
                                0.0
                            ],
                            [
                                49,
                                0.0
                            ],
                            [
                                50,
                                0.0
                            ],
                            [
                                51,
                                0.0
                            ],
                            [
                                52,
                                0.0
                            ],
                            [
                                53,
                                0.0
                            ],
                            [
                                54,
                                0.0
                            ],
                            [
                                55,
                                0.0
                            ],
                            [
                                56,
                                0.0
                            ],
                            [
                                57,
                                0.0
                            ],
                            [
                                58,
                                0.0
                            ],
                            [
                                59,
                                0.0
                            ],
                            [
                                60,
                                0.0
                            ],
                            [
                                61,
                                0.0
                            ],
                            [
                                62,
                                0.0
                            ],
                            [
                                63,
                                0.0
                            ],
                            [
                                64,
                                0.0
                            ],
                            [
                                65,
                                0.0
                            ],
                            [
                                66,
                                0.0
                            ],
                            [
                                67,
                                0.0
                            ],
                            [
                                68,
                                0.0
                            ],
                            [
                                69,
                                0.0
                            ],
                            [
                                70,
                                0.0
                            ],
                            [
                                71,
                                0.0
                            ],
                            [
                                72,
                                0.0
                            ],
                            [
                                73,
                                0.0
                            ],
                            [
                                74,
                                0.0
                            ],
                            [
                                75,
                                0.0
                            ],
                            [
                                76,
                                0.0
                            ],
                            [
                                77,
                                0.0
                            ],
                            [
                                78,
                                0.0
                            ],
                            [
                                79,
                                0.0
                            ],
                            [
                                80,
                                0.0
                            ],
                            [
                                81,
                                0.0
                            ],
                            [
                                82,
                                0.0
                            ],
                            [
                                83,
                                0.0
                            ],
                            [
                                84,
                                0.0
                            ],
                            [
                                85,
                                0.0
                            ],
                            [
                                86,
                                0.0
                            ],
                            [
                                87,
                                0.0
                            ],
                            [
                                88,
                                0.0
                            ],
                            [
                                89,
                                0.0
                            ],
                            [
                                90,
                                0.0
                            ],
                            [
                                91,
                                0.0
                            ],
                            [
                                92,
                                0.0
                            ],
                            [
                                93,
                                0.0
                            ],
                            [
                                94,
                                0.0
                            ],
                            [
                                95,
                                0.0
                            ],
                            [
                                96,
                                0.0
                            ],
                            [
                                97,
                                0.0
                            ],
                            [
                                98,
                                0.0
                            ],
                            [
                                99,
                                0.0
                            ],
                            [
                                100,
                                0.0
                            ],
                            [
                                101,
                                0.0
                            ]
                        ]
                    }
                ],
                [
                    {
                        "name": "CV18",
                        "data": [
                            [
                                1,
                                0.0
                            ],
                            [
                                2,
                                0.0
                            ],
                            [
                                3,
                                0.0
                            ],
                            [
                                4,
                                0.0
                            ],
                            [
                                5,
                                0.0
                            ],
                            [
                                6,
                                0.0
                            ],
                            [
                                7,
                                0.0
                            ],
                            [
                                8,
                                0.0
                            ],
                            [
                                9,
                                0.0
                            ],
                            [
                                10,
                                0.0
                            ],
                            [
                                11,
                                0.0
                            ],
                            [
                                12,
                                0.0
                            ],
                            [
                                13,
                                0.0
                            ],
                            [
                                14,
                                0.0
                            ],
                            [
                                15,
                                0.0
                            ],
                            [
                                16,
                                0.0
                            ],
                            [
                                17,
                                0.0
                            ],
                            [
                                18,
                                0.0
                            ],
                            [
                                19,
                                0.0
                            ],
                            [
                                20,
                                0.0
                            ],
                            [
                                21,
                                0.0
                            ],
                            [
                                22,
                                0.0
                            ],
                            [
                                23,
                                0.0
                            ],
                            [
                                24,
                                0.0
                            ],
                            [
                                25,
                                0.0
                            ],
                            [
                                26,
                                0.0
                            ],
                            [
                                27,
                                0.0
                            ],
                            [
                                28,
                                0.0
                            ],
                            [
                                29,
                                0.0
                            ],
                            [
                                30,
                                0.0
                            ],
                            [
                                31,
                                0.0
                            ],
                            [
                                32,
                                0.0
                            ],
                            [
                                33,
                                0.0
                            ],
                            [
                                34,
                                0.0
                            ],
                            [
                                35,
                                0.0
                            ],
                            [
                                36,
                                0.0
                            ],
                            [
                                37,
                                0.0
                            ],
                            [
                                38,
                                0.0
                            ],
                            [
                                39,
                                0.0
                            ],
                            [
                                40,
                                0.0
                            ],
                            [
                                41,
                                0.0
                            ],
                            [
                                42,
                                0.0
                            ],
                            [
                                43,
                                0.0
                            ],
                            [
                                44,
                                0.0
                            ],
                            [
                                45,
                                0.0
                            ],
                            [
                                46,
                                0.0
                            ],
                            [
                                47,
                                0.0
                            ],
                            [
                                48,
                                0.0
                            ],
                            [
                                49,
                                0.0
                            ],
                            [
                                50,
                                0.0
                            ],
                            [
                                51,
                                0.0
                            ],
                            [
                                52,
                                0.0
                            ],
                            [
                                53,
                                0.0
                            ],
                            [
                                54,
                                0.0
                            ],
                            [
                                55,
                                0.0
                            ],
                            [
                                56,
                                0.0
                            ],
                            [
                                57,
                                0.0
                            ],
                            [
                                58,
                                0.0
                            ],
                            [
                                59,
                                0.0
                            ],
                            [
                                60,
                                0.0
                            ],
                            [
                                61,
                                0.0
                            ],
                            [
                                62,
                                0.0
                            ],
                            [
                                63,
                                0.0
                            ],
                            [
                                64,
                                0.0
                            ],
                            [
                                65,
                                0.0
                            ],
                            [
                                66,
                                0.0
                            ],
                            [
                                67,
                                0.0
                            ],
                            [
                                68,
                                0.0
                            ],
                            [
                                69,
                                0.0
                            ],
                            [
                                70,
                                0.0
                            ],
                            [
                                71,
                                0.0
                            ],
                            [
                                72,
                                0.0
                            ],
                            [
                                73,
                                0.0
                            ],
                            [
                                74,
                                0.0
                            ],
                            [
                                75,
                                0.0
                            ],
                            [
                                76,
                                0.0
                            ],
                            [
                                77,
                                0.0
                            ],
                            [
                                78,
                                0.0
                            ],
                            [
                                79,
                                0.0
                            ],
                            [
                                80,
                                0.0
                            ],
                            [
                                81,
                                0.0
                            ],
                            [
                                82,
                                0.0
                            ],
                            [
                                83,
                                0.0
                            ],
                            [
                                84,
                                0.0
                            ],
                            [
                                85,
                                0.0
                            ],
                            [
                                86,
                                0.0
                            ],
                            [
                                87,
                                0.0
                            ],
                            [
                                88,
                                0.0
                            ],
                            [
                                89,
                                0.0
                            ],
                            [
                                90,
                                0.0
                            ],
                            [
                                91,
                                0.0
                            ],
                            [
                                92,
                                0.0
                            ],
                            [
                                93,
                                0.0
                            ],
                            [
                                94,
                                0.0
                            ],
                            [
                                95,
                                0.0
                            ],
                            [
                                96,
                                0.0
                            ],
                            [
                                97,
                                0.0
                            ],
                            [
                                98,
                                0.0
                            ],
                            [
                                99,
                                0.0
                            ],
                            [
                                100,
                                0.0
                            ],
                            [
                                101,
                                0.0
                            ]
                        ]
                    },
                    {
                        "name": "CV29",
                        "data": [
                            [
                                1,
                                0.0
                            ],
                            [
                                2,
                                0.0
                            ],
                            [
                                3,
                                0.0
                            ],
                            [
                                4,
                                0.0
                            ],
                            [
                                5,
                                0.0
                            ],
                            [
                                6,
                                0.0
                            ],
                            [
                                7,
                                0.0
                            ],
                            [
                                8,
                                0.0
                            ],
                            [
                                9,
                                0.0
                            ],
                            [
                                10,
                                0.0
                            ],
                            [
                                11,
                                0.0
                            ],
                            [
                                12,
                                0.0
                            ],
                            [
                                13,
                                0.0
                            ],
                            [
                                14,
                                0.0
                            ],
                            [
                                15,
                                0.0
                            ],
                            [
                                16,
                                0.0
                            ],
                            [
                                17,
                                0.0
                            ],
                            [
                                18,
                                0.0
                            ],
                            [
                                19,
                                0.0
                            ],
                            [
                                20,
                                0.0
                            ],
                            [
                                21,
                                0.0
                            ],
                            [
                                22,
                                0.0
                            ],
                            [
                                23,
                                0.0
                            ],
                            [
                                24,
                                0.0
                            ],
                            [
                                25,
                                0.0
                            ],
                            [
                                26,
                                0.0
                            ],
                            [
                                27,
                                0.0
                            ],
                            [
                                28,
                                0.0
                            ],
                            [
                                29,
                                0.0
                            ],
                            [
                                30,
                                0.0
                            ],
                            [
                                31,
                                0.0
                            ],
                            [
                                32,
                                0.0
                            ],
                            [
                                33,
                                0.0
                            ],
                            [
                                34,
                                0.0
                            ],
                            [
                                35,
                                0.0
                            ],
                            [
                                36,
                                0.0
                            ],
                            [
                                37,
                                0.0
                            ],
                            [
                                38,
                                0.0
                            ],
                            [
                                39,
                                0.0
                            ],
                            [
                                40,
                                0.0
                            ],
                            [
                                41,
                                0.0
                            ],
                            [
                                42,
                                0.0
                            ],
                            [
                                43,
                                0.0
                            ],
                            [
                                44,
                                0.0
                            ],
                            [
                                45,
                                0.0
                            ],
                            [
                                46,
                                0.0
                            ],
                            [
                                47,
                                0.0
                            ],
                            [
                                48,
                                0.0
                            ],
                            [
                                49,
                                0.0
                            ],
                            [
                                50,
                                0.0
                            ],
                            [
                                51,
                                0.0
                            ],
                            [
                                52,
                                0.0
                            ],
                            [
                                53,
                                0.0
                            ],
                            [
                                54,
                                0.0
                            ],
                            [
                                55,
                                0.0
                            ],
                            [
                                56,
                                0.0
                            ],
                            [
                                57,
                                0.0
                            ],
                            [
                                58,
                                0.0
                            ],
                            [
                                59,
                                0.0
                            ],
                            [
                                60,
                                0.0
                            ],
                            [
                                61,
                                0.0
                            ],
                            [
                                62,
                                0.0
                            ],
                            [
                                63,
                                0.0
                            ],
                            [
                                64,
                                0.0
                            ],
                            [
                                65,
                                0.0
                            ],
                            [
                                66,
                                0.0
                            ],
                            [
                                67,
                                0.0
                            ],
                            [
                                68,
                                0.0
                            ],
                            [
                                69,
                                0.0
                            ],
                            [
                                70,
                                0.0
                            ],
                            [
                                71,
                                0.0
                            ],
                            [
                                72,
                                0.0
                            ],
                            [
                                73,
                                0.0
                            ],
                            [
                                74,
                                0.0
                            ],
                            [
                                75,
                                0.0
                            ],
                            [
                                76,
                                0.0
                            ],
                            [
                                77,
                                0.0
                            ],
                            [
                                78,
                                0.0
                            ],
                            [
                                79,
                                0.0
                            ],
                            [
                                80,
                                0.0
                            ],
                            [
                                81,
                                0.0
                            ],
                            [
                                82,
                                0.0
                            ],
                            [
                                83,
                                0.0
                            ],
                            [
                                84,
                                0.0
                            ],
                            [
                                85,
                                0.0
                            ],
                            [
                                86,
                                0.0
                            ],
                            [
                                87,
                                0.0
                            ],
                            [
                                88,
                                0.0
                            ],
                            [
                                89,
                                0.0
                            ],
                            [
                                90,
                                0.0
                            ],
                            [
                                91,
                                0.0
                            ],
                            [
                                92,
                                0.0
                            ],
                            [
                                93,
                                0.0
                            ],
                            [
                                94,
                                0.0
                            ],
                            [
                                95,
                                0.0
                            ],
                            [
                                96,
                                0.0
                            ],
                            [
                                97,
                                0.0
                            ],
                            [
                                98,
                                0.0
                            ],
                            [
                                99,
                                0.0
                            ],
                            [
                                100,
                                0.0
                            ],
                            [
                                101,
                                0.0
                            ]
                        ]
                    }
                ],
                [
                    {
                        "name": "CV18",
                        "data": [
                            [
                                1,
                                0.0
                            ],
                            [
                                2,
                                0.0
                            ],
                            [
                                3,
                                0.0
                            ],
                            [
                                4,
                                0.0
                            ],
                            [
                                5,
                                0.0
                            ],
                            [
                                6,
                                0.0
                            ],
                            [
                                7,
                                0.0
                            ],
                            [
                                8,
                                0.0
                            ],
                            [
                                9,
                                0.0
                            ],
                            [
                                10,
                                0.0
                            ],
                            [
                                11,
                                0.0
                            ],
                            [
                                12,
                                0.0
                            ],
                            [
                                13,
                                0.0
                            ],
                            [
                                14,
                                0.0
                            ],
                            [
                                15,
                                0.0
                            ],
                            [
                                16,
                                0.0
                            ],
                            [
                                17,
                                0.0
                            ],
                            [
                                18,
                                0.0
                            ],
                            [
                                19,
                                0.0
                            ],
                            [
                                20,
                                0.0
                            ],
                            [
                                21,
                                0.0
                            ],
                            [
                                22,
                                0.0
                            ],
                            [
                                23,
                                0.0
                            ],
                            [
                                24,
                                0.0
                            ],
                            [
                                25,
                                0.0
                            ],
                            [
                                26,
                                0.0
                            ],
                            [
                                27,
                                0.0
                            ],
                            [
                                28,
                                0.0
                            ],
                            [
                                29,
                                0.0
                            ],
                            [
                                30,
                                0.0
                            ],
                            [
                                31,
                                0.0
                            ],
                            [
                                32,
                                0.0
                            ],
                            [
                                33,
                                0.0
                            ],
                            [
                                34,
                                0.0
                            ],
                            [
                                35,
                                0.0
                            ],
                            [
                                36,
                                0.0
                            ],
                            [
                                37,
                                0.0
                            ],
                            [
                                38,
                                0.0
                            ],
                            [
                                39,
                                0.0
                            ],
                            [
                                40,
                                0.0
                            ],
                            [
                                41,
                                0.0
                            ],
                            [
                                42,
                                0.0
                            ],
                            [
                                43,
                                0.0
                            ],
                            [
                                44,
                                0.0
                            ],
                            [
                                45,
                                0.0
                            ],
                            [
                                46,
                                0.0
                            ],
                            [
                                47,
                                0.0
                            ],
                            [
                                48,
                                0.0
                            ],
                            [
                                49,
                                0.0
                            ],
                            [
                                50,
                                0.0
                            ],
                            [
                                51,
                                0.0
                            ],
                            [
                                52,
                                0.0
                            ],
                            [
                                53,
                                0.0
                            ],
                            [
                                54,
                                0.0
                            ],
                            [
                                55,
                                0.0
                            ],
                            [
                                56,
                                0.0
                            ],
                            [
                                57,
                                0.0
                            ],
                            [
                                58,
                                0.0
                            ],
                            [
                                59,
                                0.0
                            ],
                            [
                                60,
                                0.0
                            ],
                            [
                                61,
                                0.0
                            ],
                            [
                                62,
                                0.0
                            ],
                            [
                                63,
                                0.0
                            ],
                            [
                                64,
                                0.0
                            ],
                            [
                                65,
                                0.0
                            ],
                            [
                                66,
                                0.0
                            ],
                            [
                                67,
                                0.0
                            ],
                            [
                                68,
                                0.0
                            ],
                            [
                                69,
                                0.0
                            ],
                            [
                                70,
                                0.0
                            ],
                            [
                                71,
                                0.0
                            ],
                            [
                                72,
                                0.0
                            ],
                            [
                                73,
                                0.0
                            ],
                            [
                                74,
                                0.0
                            ],
                            [
                                75,
                                0.0
                            ],
                            [
                                76,
                                0.0
                            ],
                            [
                                77,
                                0.0
                            ],
                            [
                                78,
                                0.0
                            ],
                            [
                                79,
                                0.0
                            ],
                            [
                                80,
                                0.0
                            ],
                            [
                                81,
                                0.0
                            ],
                            [
                                82,
                                0.0
                            ],
                            [
                                83,
                                0.0
                            ],
                            [
                                84,
                                0.0
                            ],
                            [
                                85,
                                0.0
                            ],
                            [
                                86,
                                0.0
                            ],
                            [
                                87,
                                0.0
                            ],
                            [
                                88,
                                0.0
                            ],
                            [
                                89,
                                0.0
                            ],
                            [
                                90,
                                0.0
                            ],
                            [
                                91,
                                0.0
                            ],
                            [
                                92,
                                0.0
                            ],
                            [
                                93,
                                0.0
                            ],
                            [
                                94,
                                0.0
                            ],
                            [
                                95,
                                0.0
                            ],
                            [
                                96,
                                0.0
                            ],
                            [
                                97,
                                0.0
                            ],
                            [
                                98,
                                0.0
                            ],
                            [
                                99,
                                0.0
                            ],
                            [
                                100,
                                0.0
                            ],
                            [
                                101,
                                0.0
                            ]
                        ]
                    },
                    {
                        "name": "CV29",
                        "data": [
                            [
                                1,
                                0.0
                            ],
                            [
                                2,
                                0.0
                            ],
                            [
                                3,
                                0.0
                            ],
                            [
                                4,
                                0.00011073599999999999
                            ],
                            [
                                5,
                                0.0
                            ],
                            [
                                6,
                                0.0
                            ],
                            [
                                7,
                                0.0
                            ],
                            [
                                8,
                                0.0
                            ],
                            [
                                9,
                                0.00011073599999999999
                            ],
                            [
                                10,
                                0.0
                            ],
                            [
                                11,
                                0.0
                            ],
                            [
                                12,
                                0.0
                            ],
                            [
                                13,
                                0.0
                            ],
                            [
                                14,
                                0.0
                            ],
                            [
                                15,
                                0.0
                            ],
                            [
                                16,
                                0.0
                            ],
                            [
                                17,
                                0.0
                            ],
                            [
                                18,
                                0.0
                            ],
                            [
                                19,
                                0.0
                            ],
                            [
                                20,
                                0.0
                            ],
                            [
                                21,
                                0.0
                            ],
                            [
                                22,
                                0.0
                            ],
                            [
                                23,
                                0.0
                            ],
                            [
                                24,
                                0.0
                            ],
                            [
                                25,
                                0.00011073599999999999
                            ],
                            [
                                26,
                                0.0
                            ],
                            [
                                27,
                                0.0
                            ],
                            [
                                28,
                                0.0
                            ],
                            [
                                29,
                                0.0
                            ],
                            [
                                30,
                                0.0
                            ],
                            [
                                31,
                                0.0
                            ],
                            [
                                32,
                                0.0
                            ],
                            [
                                33,
                                0.0
                            ],
                            [
                                34,
                                0.0
                            ],
                            [
                                35,
                                0.00011073599999999999
                            ],
                            [
                                36,
                                0.0
                            ],
                            [
                                37,
                                0.0
                            ],
                            [
                                38,
                                0.0
                            ],
                            [
                                39,
                                0.0
                            ],
                            [
                                40,
                                0.0
                            ],
                            [
                                41,
                                0.0
                            ],
                            [
                                42,
                                0.0
                            ],
                            [
                                43,
                                0.0
                            ],
                            [
                                44,
                                0.0
                            ],
                            [
                                45,
                                0.0
                            ],
                            [
                                46,
                                0.0
                            ],
                            [
                                47,
                                0.0
                            ],
                            [
                                48,
                                0.0
                            ],
                            [
                                49,
                                0.0
                            ],
                            [
                                50,
                                0.0
                            ],
                            [
                                51,
                                0.0
                            ],
                            [
                                52,
                                0.0
                            ],
                            [
                                53,
                                0.0
                            ],
                            [
                                54,
                                0.0
                            ],
                            [
                                55,
                                0.0
                            ],
                            [
                                56,
                                0.0
                            ],
                            [
                                57,
                                0.0
                            ],
                            [
                                58,
                                0.0
                            ],
                            [
                                59,
                                0.0
                            ],
                            [
                                60,
                                0.0
                            ],
                            [
                                61,
                                0.0
                            ],
                            [
                                62,
                                0.00011073599999999999
                            ],
                            [
                                63,
                                0.0
                            ],
                            [
                                64,
                                0.0
                            ],
                            [
                                65,
                                0.0
                            ],
                            [
                                66,
                                0.0
                            ],
                            [
                                67,
                                0.0
                            ],
                            [
                                68,
                                0.0
                            ],
                            [
                                69,
                                0.0
                            ],
                            [
                                70,
                                0.0
                            ],
                            [
                                71,
                                0.0
                            ],
                            [
                                72,
                                0.0
                            ],
                            [
                                73,
                                0.0
                            ],
                            [
                                74,
                                0.0
                            ],
                            [
                                75,
                                0.0
                            ],
                            [
                                76,
                                0.0
                            ],
                            [
                                77,
                                0.0
                            ],
                            [
                                78,
                                0.0
                            ],
                            [
                                79,
                                0.0
                            ],
                            [
                                80,
                                0.0
                            ],
                            [
                                81,
                                0.0
                            ],
                            [
                                82,
                                0.0
                            ],
                            [
                                83,
                                0.0
                            ],
                            [
                                84,
                                0.0
                            ],
                            [
                                85,
                                0.0
                            ],
                            [
                                86,
                                0.0
                            ],
                            [
                                87,
                                0.0
                            ],
                            [
                                88,
                                0.0
                            ],
                            [
                                89,
                                0.0
                            ],
                            [
                                90,
                                0.0
                            ],
                            [
                                91,
                                0.0
                            ],
                            [
                                92,
                                0.0
                            ],
                            [
                                93,
                                0.0
                            ],
                            [
                                94,
                                0.0
                            ],
                            [
                                95,
                                0.0
                            ],
                            [
                                96,
                                0.0
                            ],
                            [
                                97,
                                0.0
                            ],
                            [
                                98,
                                0.0
                            ],
                            [
                                99,
                                0.0
                            ],
                            [
                                100,
                                0.0
                            ],
                            [
                                101,
                                0.0
                            ]
                        ]
                    }
                ],
                [
                    {
                        "name": "CV18",
                        "data": [
                            [
                                1,
                                0.0
                            ],
                            [
                                2,
                                0.0
                            ],
                            [
                                3,
                                0.0
                            ],
                            [
                                4,
                                0.0
                            ],
                            [
                                5,
                                0.0
                            ],
                            [
                                6,
                                0.0
                            ],
                            [
                                7,
                                0.0
                            ],
                            [
                                8,
                                0.0
                            ],
                            [
                                9,
                                0.0
                            ],
                            [
                                10,
                                0.0
                            ],
                            [
                                11,
                                0.0
                            ],
                            [
                                12,
                                0.0
                            ],
                            [
                                13,
                                0.0
                            ],
                            [
                                14,
                                0.0
                            ],
                            [
                                15,
                                0.0
                            ],
                            [
                                16,
                                0.0
[truncated: 750,695 more chars]
