# Supplementary material for: VGEA: an RNA viral assembly toolkit
Source: PeerJ. 2021 Sep 6;9:e12129. doi: 10.7717/peerj.12129 (PMC8428259; doi:10.7717/peerj.12129)
Supplement: Supplemental Information 2 [file peerj-09-12129-s002.zip › Supplementary_File_2/Performance_Evaluation_Data_for_Table_1/benchmarks/samtools_extract/CV29.tsv]

s	h:m:s	max_rss	max_vms	max_uss	max_pss	io_in	io_out	mean_load	cpu_time
160.3455	0:02:40	16.21	26.34	12.56	13.33	15.70	0.00	17.55	27.87
