# Supplementary material for: VGEA: an RNA viral assembly toolkit
Source: PeerJ. 2021 Sep 6;9:e12129. doi: 10.7717/peerj.12129 (PMC8428259; doi:10.7717/peerj.12129)
Supplement: Supplemental Information 2 [file peerj-09-12129-s002.zip › Supplementary_File_2/Performance_Comparison_Assembly_Pipelines_Table_2/CV115/velvet/CV115_velvet_contigs.fasta]

>Contig_1
CCTTTAGTGTTATTAGCTCTCAGGTTGTCTAAGTTAACAAAATGAGAGAGAGAATGTCTTTCATAAGTCTTTTGACCAGCTTTATCAAAGTAAAGATGGATGGAACCATTCTTCACTGTAACACTATCAACGATGTAAGAAGACTGGTCAGTAGGATTTATTGGTCTTTTAAACTGTAGTGACAAGTCTCTCGCAACTTCATCACTAATAAATGTACTACCAGCACAGAATGTATCACAATTAACACAATTCCAATTGTGT
>Contig_2
CTTACACCGTGCGGCACAGGCACTAGTACTGATGTCGTATATAGGGCTTTTGACATCTACAATGATAAAGTAGCTGGTTTTGCTAAATTCCTAAAAACTAATTGTTGTCGCTTCCAAGAAAAGGACGAAGATGACAATTTAATTGATTCTTACTTTGTAGTTAAGAGACACACTTTCTCTAACTACCAACATGAAGAAACAATTTATAATTTACTTAAGGATTGTCCAGCTGTTGCTAAACATGACTTCTTTAAGTTTAGAATAGACGGTGACATGGTACCACATATATCACGTCAACGTCT
>Contig_3
TGCTGGCACGTAGTTAGCCGGTGCTTATTCTTCAGGTACCGTCATCAGCTGTCGGTATTAGCGACAGCCTTTTCTTCCCTGACAAAAGTCCTTTACAACCCGAAGGCCTTCTTCA
>Contig_4
TGGGTGGCGAGTGGCGAACGGGTGAGTAACATATCGGAACGTACCGAGTAATGGGGGATAACTAATCGAAAGATTAGCTAATACCGCATATTCTCTGAGGAGGAAAGCAGGGGACCTTCGGGCCTTGCGTTATTCGAGCGGCCGATATCTGATTAGCTAGTTGGTGGGGTAAAGGCCTACCAA
>Contig_5
GAGCGGCCGATATCTGATTAGCTAGTTGGTGGGGTAAAGGCCTACCAAGGCGACGATCAGTAGCGGGTCTGAGAGGATGATCCGCCACACTGGGACTGAGACACGGCCCAGACTCCTACGGGAGGCAGCAG
>Contig_6
GAAGCAGCCATTCATTCAAAGAGTGCGTAACAGCTCACTAGTCGAGGGACCGTGCATGGATAATAATCGGGTATTAAGCCCGGTGCCGAAGCCGTGGGATGTTTTTATAACATCGGTAGGGGAGCATTCATGCGGCCTTGAAGCTCGAGGGACAACCTCGGGTGGAGCTTCATGAAAAGCAAATGTAGGTATAAGTAACGATAAAGANNNNNNNNNNCTTAATGACATCGGTAGGGGAGCATTCATGCGGCCTTGAAGCCCAAGGGACGACCTTGGGTGGAGCTTCATGAAAAGCAAATGTAGGTATAAGTAACGATAAAGAGTGTGAGATGCACTCTCGCCGAAAGACTAAGGTTTCCAGGGCAACGTTAATCGTCCCTGGGTCAGTCGGGTCCTAAGGCTCATCCTAATGGAGAGGCCGATGGCAGAAACGGTTAATATTCCGTTACTATCTATTGGGGCGATGTGGAGACGGAGGAGTGACACTTCCGCGAGCTGACGGAATAGCTCGTTAAAGACCGTAGGTGTTGAGGATGGCAGGCAAATCCACCATCCGAGCTGAAAGTCGATAGTATGCAGCGTCTTCGGACAATGCAATAGCGAAGGTAATCCTACTCCCGAGAAAATCCGCTAAGCTTAACCCTTTAGATACCCGTACCGTAAACGGACACACGTAGTCGGGTAGAATATACTAAGGCGTTGAGAGATTCATGGTTAAGGAACT
>Contig_7
GTCATATTCACTCAAACCACTGAAACAGCTCACTCTTGTAATGTAAACAGATTTAATGTTGCTATTACCAGAGCAAAAGTAGGCATACTTTGCATAATGTCTGATAGAGACCTTTATGACAAGTTGCAATTTACAAGTCTTGAAATTCCACGTAGGAATGTGGCAACTTTACAAGCTGAAAATGTAACAGGACTCTTTAAAGATTGTAGTAAGGTAATCACTGGGTTACATCCTACACAGGCACCTACACAC
>Contig_8
ATGTGCATTACCATGGACTTGACAATACAGATCATGGTTGCTTTGTAGGTTACCTGTAAAACCCCATTGTTGAACATCAATCATAAACGGATTATAGACGTAATCAAATCCAATAGAATGATGCCAACAGGCATAAGTGTCTGAAGCAGTGGAAAAGCATGTGGCACGTCTATCACATAGACAACAGGTGCGCTCAGGTCCTATTTTCACAAAATACTTCATAGATGTCAACTCAAAGCCATGTGCCCATAAGACAAATACGACTCTGTCAGAGAGATTTTTAAGTGTGTCACTTAACATTTGTACAATCTTTATACGCACTACATTCCAAGGAAGTCCTTTGTACATAAGTGGTATGAGGTGTTTAAATTGATCTCCAGGCGGTGGTTTAGCACTAACTCTGGAAAAATCTGTATTATTAGGTGTATCAACATAACCTGTAGGTACAGCAACTAGGTTAACACCTGTAGAAAAACCTAGCTGTAAAGGTAAATTGGTACCAACAGCTTCTCTAGTAGCATGACACCCCTCGACATCGAAGCCAATCCATGCACGTACATGTCTTATAGCTTCTTCGCGGGTGATAAACATGTTAGGGTAACCATTAACTTGATAATTCATTTTAAAACCCATCATAGAGATGAGTCTTCTATAGGTCATGTCCTTAGGTATGCCAGGTATGTCAACACATAAACCTTCAGTTTTGAATTTAGTGTCAACACTGAGGTGTGTAGGTGCCTGTGTAG
>Contig_9
ACATTGAGCCTTGATGTGTAGGATAGGTGGGAGGCTTTGAAGTGTGGACGCCAGTCTGCATGGAGCCGACCTTGAAATACCACCCTTTAATGTTTGATGTTCTAACGTTGGCCCGTTATCCGGGTTGCGGACAGTGTCTGGTGGGTAGTTTGACTGGGGCGGTCTCCTCCTAAAGAGTAACGGAGGAGCACGAAGGTTGGCTAATCCTGGT
>Contig_10
TTTGATGTACTGAAGTCAGAGGACGCGCAGGGAATGGATAATCTTGCCTGCGAAGATCTAAAACCAGTCTCTGAAGAAGTAGTGGAAAATCCTACCATACAGAAAGACGTTCTTGAGTGTAATGTGAAAACTACCGAAGTTGTAGGAGACATTATACTTAAACCAGCAAATAATAGTTTAAAAATTACAGAAGAGGTTGGCCACACAGATCTAATGGCTGCTTATGTAGACAATTCTAGTCTTACTATTAAGAAACCTAATGAATTATCTAGAGTATTAGGTTTGAAAACCCTTGCTACTCATGGTTTAGCTGCTGTTAATAGTGTCCCTTGGGATACTATAGCTAATTATGCTAAGCCTTTTCTTAACAAAGTTGTTAGTACAACTACTAACATAGTTACACGGTGTTTAAACCGTGTTTGTACTAATTATATGCCTTATTTCTTTACTTTATTGCTACAATTGTGTACTTTTACTAGAAGTACAAATTCTAGAATTAAAGCATCTATGCCGACTACTATAGCAAAGAATACTGTTAAGAGTGTCGGTAAATTTTGTCTAGAGGCTTCATTTAATTATTTGAAGTCACCTAATTTTTCTAAACTGATAAATATTATAATTTGGTTTTTACTATTAAGTGTTTGCCTAGGTTCTTTAATCTACTCAACCGCTGCTTTAGGTGTTTTAATGTCTAATTTAGGCATGCCTTCTTACTGTACTGGTTACAGAGAAGGCTATTTGAACTCTACTAATGTCACTATTGCAACCTACTGTACTGGTTCTATACCTTGTAGTGTTTGTCTTAGTGGTTTAGATTCTTTAGACACCTATCCTTCTTTAGAAACTATACAAATTACCATTTCATCTTTTAAATGGGATTTAACTGCTTTTGGCTTAGTTGCAGAGTGGTTTTTGGCATATATTCTTTTCACTAGGTTTTTCTATGTACTTGGATTGGCTGCAATCATGCAATTGTTTTTCAGCTATTTTGCAGTACATTTTATTAGTAATTCTTGGCTTATGTGGTTAATAATTAATCTTGTACAAATGGCCCCGATTTCAGCTATGGTTAGAATGTACATCTTCTTTGCATCATTTTATTATGTATGGAAAAGTTATGTGCATGTTGTAGACGGTTGTAATTCATCAACTTGTATGATGTGTTACAAACGTAATAGAG
>Contig_11
ACTCATAAAGTCTGTGTTGTAAATTGCGGACATACTTATCGGCAATTTTGTTACCATCAGTAGATAAAAGTGCATTAACATTGGCCGTGACAGCTTGACAAATGTTAAAAACACTATTAGCATAAGCAGTTGTGGCATCTCCTGATGAGGTTCCACCTGGTTTAACATATAGTGAACCGCCACACATGACCATTTCACTCAATACTTGAGCACACTCATTAGCTAATCTATAGAAACGGTGTGACAAGCTACAACACGTTGTATGTTTGCGAGCAAGAACAAGTGAGGCCATAATTCTAAGCATGTTAGGCATGGCTCTATCACATTTAGGATAATCCCAACCCATAAGGTGAGGGTTTTCTACATCACTATAAACAGTTTTTAACATGTTGTGCCAACCACCATAGAATTTGCTTGTTCCAATTACTACAGTAGCTCCTCTAGTGGCGGCTATTGATTTCAATAATTTTTGATGAAACTGTCTATTGGTCATAGTACTACAGATAGAGACACCAGCTACGGTGCGAGCTCTATTCTTTGCACTAATGGCATACTTAAGATTCATTTGAGTTATAGTAGGGATGACATTACGTTTTGTATATGCGAAAAGTGCATCTTGATCCTCATAACTCATTGAATCATAATAAAGTCTAGCCTTACCCCATTTAATAAATGGAAAACCAGCTGATTTGTCTAGGTTGTTGACGATGACTTGGTTAGCATTAATACAGCCACCATCGTAACAATCAAAGTACTTATCAACAACTTCAACTACAAATAGTAGTTGTCTGATATCACACATTGTTGGTAGATTATAACGATAGTAGTCATAATCGCTGATAGCAGCATTACCATCCTGAGCAAAGAAGAAGTGTTTTAATTCAACAGAACTTCCTTCCTTAAAGAAACCCTTAGACACAGCAAAGTCATAGAAGTCTTTGTTAAAATTACCGGGTTTGACAGTTTGAAAAGCAACATTGTTAGTAAGTGCAGCTACTGAAAAGCACGTAGTGCGTTTATCTAGTAATAGATTACCAGAAGCAGCGTGCATAGCAGGGTCAGCAGCATACACAAGTAATTCCTTAAAACTAAGTCTAGAGCTATGTAAGTTTACATCCTGATTATGTACAACACCTAGCTCTCTGAAGTGGTATCCA
>Contig_12
TACCGTAAGGGAAAGTTGAAAAGAACTTTGAAGAGAGAGTTCAAGAGGTTTCACGCCCTCTTGAACTCTCTCTTCAAAGTTCTTTTCAACTTTCCCTTACGGTA
>Contig_13
CTATCGGTCAGTCAGTAGTATTTAGCCTTGGAGGATGGTCCCCCCATGTTCAGACAAAGTTTCTCGTGCTCCGTCCTACTCGATTTCACTTCAAAGATCCTTTCGCG
>Contig_14
GCTCAGGATGAACGCTAGCTACAGGCTTAACACATGCAAGTCGAGGGGCAGCATGGAAGAAGCTTGCTTCTTCTGATGGCGACCGGCGCACGGGTGCGTAACGCGTATCAAACCTGCCTCATACTCGGGGATAGCCTTGCGAAAGTAAGATTAATACCCGATGTTGTTGCTTTCTCGCATGGGAGAGTAACCAAAGATTTATCGGTATGAGATGGTGATGCGTCCGATTAGGTAGTAGGCGGGGTAACGGCCCACCTAGCCTTCGATCGGTAGGGGTTCTGAGAGGAAGGTCCCCCACACTGGAACTGAGACACGGTCCAGACTCCTACGGGAGGCAGCAGTGAGGAATATTGGTCAATGGACGAAAGTCTGAACCAGCCAAGTAGCGTGCAGGATGACGGCCCTCCGGGTTGTAAACTGCTTTTAGTTGGGAATAAAAAAAGGGACGTGTCCCTTATTGTATGTACCTTCAGAAAAAGGACCGGCTAATTCCGTGCCAGCAGCCGCGGTAATACGGAAGGTCC
>Contig_15
GTAGATTGTACAATGTACATTTGTGGTGATTCAACTGAATGCAGCAATCTTTTGTTGCAATATGGCAGTTTTTGTACACAATTAAACCGTGCTTTAACTGGAATAGCTGTTGAACAAGACAAAAACACCCAAGAAGTTTTTGCACAAGTCAAACAAATTTACAAAACACCACCAATTAAAGATTTTGGTGGTTTTAATTTTTCACAAATATTACCAGATCCATCAAAACCAAGCAAGAGGTCATTTATTGAAGATCTACTTTTCAACAAAGTGACACTTGCAGATGCTGGCTTCATCAAACAATATGGTGATTGCCTTGGTGATATTGCTGCTAGAGACCTCATTTGTGCACAAAAGTTTAACGGCCTTACTGTTTTGCCACCTTTGCTCACAGATGAAATGATTGCTCAATACACTTCTGCACTGTTAGCGGG
>Contig_16
ATACGTCCACTTTCGTGTTTGCAGAGTGCTGTGTTTTTAATAAACAGTCGCAGCGGCCTGGTATCTTCGACCAGCCAGAGCTTACGGAGTAAATCCTTCACCCTAGCCGGCGCACCTTCTCCCGAAGT
>Contig_17
TGACTCTTACCAGTACCAGGTGGTCCCTGGAGTGTAGAATACTTTTGCATACCAACCTTTTGATAATTTGCAACATTGCTAGAAAACTCATCTGAGATATTGAGTGTTGGGTATAAGCCAGTAATTCTAACATAGTGCTCTTGTGGCACTAGTGTAGGTGCACTTAATGGCATTACTGTATGTGATGTCAGCACAAAATAATCACCAACATTTAATTTGTAAGTTGTTGTACCTCGGTAAACAACAGCATCACCATAGTCACCTTTTTCAAAGGTGTACTCTCCTATTTGTACTTTACTGTTTTTAGTTACACGATAACCAGTAAAGACATAATTTCGGTTAAGTGGTGGTCTAGGTTTACCAACTTCCCATGAAAGATGTAATTCTCTGTCAGACAGCACTTCACGTACAGTAGCAATACCATAAGACAGTTTAAATGTCTCCTCAGTAGCTTTGAGCGTTTCTGCTGCAAAAAGCTTGAGTCTTTCAGTACAGGTGTTAGCTAAAATGTAATCACCAGCATTTGTCCAGTCACATGTTGCAATTGCATTAAAGTCAGTAACATTATCGCTACCAACACATGTATTTTTATATAAACCAAAAACTTGTCCATTAGCACACAATGGAAAACTAATGGGTGGTTTATGTGATTTACAATAATAGCTCATACCTCCTAAGTAAAGTTGAGTCACATCTGTGACATCACAACCTGGAGCATTGCAAACATACGGATTAACAGACAAGACTAATTTATGTGATGTTGATATGACATGGTCGTAACAGCATTTACAACATAAGAATGGTCTACGTATGCAAGCACCACATCTTAATGAAGTCTGTGAATTGCAAAGAACACAAGCCCCAACAGCCTGTAAGACTGTATGCGGTGTGTACATAGCCTCATAAAACTCAGGTTCCCAATACCTTGAAGTGTTATCATTAGTAAGCATAACAGGACACATGTTAGACATGT
>Contig_18
CTCCCCCGGATTTTCAAGGGCCAGCGAGAGCTCACCGGACGCCGCCGGGCTGTTCACCTTGGAGACCTGCTGCGGATATGGGTACGGCCCGGCGCGAGATTTACACCCTCTC
>Contig_19
CTAAACGAACATGAAATTTCTTGTTTTCTTAGGAATCATCACAACTGTAGCTGCATTTCACCAAGAATGTAGTTTACAGTCATGTACTCAACATCAACCATATGTAGTTGATGACCCGTGTCCTATTCACTTCTATTCTAAATGGTATATTAGAGTAGGAGCTAGAAAATCAGCACCTTTAATTGAATTGTGCGTGGATGAGGCTGGTTCTAAATCACCCATTCAGTACATCGATATCGGTAATTATACAGTTTCCTGTTTACCTTTTACAATTAATTGCCAGGAACCTAAATTGGGTAGTCTTGTAGTGCGTTGTTCGTTCTATGAAGACTTTTTAGAGTATCATGACGTTCGTGTTGTTTTAGATTTCATCTAAACGAACAAACTAAAATGTCTGATAATGGACCCCAAAATCAGCG
>Contig_20
AGGGGCTGCTCCTAGTACGAGAGGACCGGAGTGGACGAACCTCTGGTGTACCGGTTGTAACGCCAGTTGCATAGCCGGGTAGCTAAGTTCGGAAGAGATAAGCGCTGAAAGCATCTAAGCGCGAAACTCGCCTGAAGATGAGACTTCCCTTGTGGTTTAACCACACTAAAGAGTCGTTCGAGACCAGGACGTTGATAGGTGGGGTGTGGAAGCGCGGTAACGCGTGAAGCTAACCCATACTAATTGCTCGTGAGGCTTGACTC
>Contig_21
CAGGAGTATTTAGCCTTGGAGGATGGTCCCCCCATATTCAGACAGGATACCACGTGTCCCGCCCTACTCATCGAGCTCACAGTATGTGCATTTTTGTGTACGGGGCTGTCACCCTGTATCGCGCGCCTTTCCAGACGCTTCCACTAACACACACACTGATTCAGGCTCTGGGCTCC
>Contig_22
GTAACTATGGCCACCAGCTCCTTTATTACCGTTCTTACGAAGAAGAACCTTGCGGTAAGCCACTGGTATTTCGCCCACATGAGGGACAAGGACACCAAGTGTCTCACCACTACGACCGTACTGAATGCCTTCGAGTTCTGCTACCAGCTCAACCATAACATGACCATGAGGTGCAGTTCGAGCATCCGAACGTTTGATGAACACATAGGGCTGTTCAAGTTGAGGCAAAACGCCTTTTTCAACTTCTACTAAGCCACAAGTGCCATCTTTAAGATGTTGACGTGCCTCTGATAAGACCTCCTCCACGGAGTCTCCAAAGCCACGTACGAGCACGTCGCGAACCTGTAAAACAGGCAAACTGAGTTGGACGTGTGTTTTCTCGTTGAAACCAGGGACAAGGCTCTCCATCTTACCTTTCGGTCACACCCGGACAAAACCTAGATGTGCTGATGATCGGCTGC
>Contig_23
AGAGTGAGCTGTTTCAGTGGTTTGAGTGAATATGACATAGTCATATTCTGAGCCCTGTGATGAATCAACAGTTTGAGTTGGTAGTCCCAAAATCTTTGAGGCTACAGCATTCTGTGAATTATAAGGTGAAATAAAGACAGCTTTTCTCCAAGCAGGGTTACGTGTAAGGAATTCTCTTACCACGCCTATTTGTGGCCTGTTA
>Contig_24
CTTCTTCATCCTCATCTGGAGGGTAAAAAGAACAATACATATGTGAAGCCAATTTAAACTCACCAGACTCATCAAATAAGTAGTATGTAGCCATACTCCACTCATCTAAATCAATGCCCAGTGGTGTAAGTAATTCAGATACTGGTTGCAAAGTTTTTATGACAGCATCTGCCACAACACAGGCGAACTCATTTACTTCTGTACCGAGTTCAACTGTATAGGCAGAGCACTTCTCATTAAGTACTTTATCAATCCTTTCATCAAGTTCAAAAGTGATATTCACACTCTTGTAACCTTGCACTTCTATCACAGTGTCATCACCAAAAGTAACCTTTGTTGGTGCACCGCCTTTGAGTGTGAAGGTATTGTTTGTTACCATCATATTAGGTGCAA
>Contig_25
GGGCCATCGCTCAACGGATAAAAGGTACTCCGGGGATAACAGGCTGATTCCGCCCAAGAGTTCATATCGACGGCGGAGTTTGGCACCTCGATGTCGGCTCATCACATCCTGGGGCTGTAGTCGGTCCCAAGGGTATGGCTGTTCGCCATTTAAAGTGGTACGTGAGCTGGGTTTAAAACGTCGTGAGACAGTTTGGTCCCTATCTGCAGTGGGCGTTGGAAGTTTGACGGGGGCTGCTCCTAGTACGAGAGGACCGGAGTGGACGAACCTCTGGTG
>Contig_26
GGGCAGTGCCATTGGCATGACAACCCGAACACCAGTGATGCGTCCACTTTCGTGTTTGCACAGTGCTGTGTTTTTAATAAACAGTTGCAGCCAGCTGGTATCTTCGACTGATTTCAGCTCCACGAGCAAGTCGCTTCACCTACATATCAGCGTGCCTTCTCCCGAAGTTACGGCACCATTTTGCCTAGTTCCTTCACCCGAGTTCTCTCAAGCGCCTTGGTAT
>Contig_27
CTATCTCCGAGCTTGATTAGCCTTTCACTCCGATCCACAAGTCATCCCCTACCTTTTCAACGGGAGTGGGTTCGGTCCTCCAGTCAGTGTTACCTAACCTTCAACCTGCTCATGGATAGATCGCCCGGTTTCGGGTCTATACCCAGCGACT
>Contig_28
ACAACACCTAGCTCTCTGAAGTGGTATCCAGTTGAAACTACAAATGGAACACCATCAACAAATATTTTTCTCACTAGTGGTCCAAAACTTGTAAGTGGGAACACTGTAGAGAATAAAACATTAAAGTTTGCACAATGCAGAATGCATCTGTCATCCAAACAGTTAACACAATTTGGGTGGTATGTCTGATCCCAATATTTAAAATAACGGTCAAAGAGTTTTAACCTCTCTTCCGTGAAGTCATATTTTAACAAATCCCACTTAATGTAAGGCTTTGTTAAGTCAGTGTCAACATGTGACTCTGCAGTTAAAGCCCTGGTCAAGGTTAATATAGGCATTAACAATGAATAATAAGAATCTACAACAGGAACTCCACTACCTGGCGTGGTTTGTATGAAATCACCGAAATCATACCAGTTACCATTGAGATCTTGATTATCTAATGTCAGTACACCAACAATACCAGCATTTCGCATGGCATCACAGAATTGTACTGTTTTTAACAAAGCTTGGCGTACACGTTCACCTAAGTTGGCGTATACGCGTAATATATCTGGGTTTTCTACAAAATCATACCAGTCCTTTTTATTGAAATAATCATCATCACAACAATTGTATGTGACAAGTATTTCTTTTAATGTGTCACAATTACCTTCATCAAAATGCCTTAAAGCATAGACGAGGTCTGCCATTGTGTGTTTAGAATAGAC
>Contig_29
CCCAACATCTCACGACACGAGCTGACGACAGCCATGCAGCACCTGTGTTACGGCTCCCGAAGGCACCCCTCCGTCTCTGGAGGGTTCCGTACATGTCAAGACCAGGTAAGGTTCTTCGCGTTGCATCGAATTAATCCACATCATCCACCGCTTGTGCGGGTCCCCGTCAATTCCTTTGAGTTTTAATCTTGCGACCGTACTCCCCAGGCGGTCAATTTCACGCGTTAGCT
>Contig_30
CAATTTAATAGTGCTATTGGCAAAATTCAAGACTCACTTTCTTCCACAGCAAGTGCACTTGGAAAACTTCAAGATGTGGTCAACCAAAATGCACAAGCTTTAAACACGCTTGTTAAACAACTTAGCTCCAATTTTGGTGCAATTTCAAGTGTTTTAAATGATATCCTTTCACGTCTTGACAAAGTTGAGGCTGAAGTGCAAATTGATAGGTTGATCACAGGCAGACTTCAAAGTTTGCAGACATATGTGACTCAACAATTAATTAGAGCTGCAGAAATCAGAGCTTCTGCTAATCTTGCTGCTACTAAAATGTCAGAGTGTGTACTTGGACAATCAAAAAGAGTTGATTTTTGTGGAAAGGGCTATCATCTTATGTCCTTCCCTCAGTCAGCACCTCATGGTGTAGTCTTCTTGCATGTGACTTATGTCCCTGCACAAGAAAAGAACTTCACAACTGCTCCTGCCATTTGTCATGATGGAAAAGCACACTTTCCTCGTGAAGGTGTCTTTGTTTCAAATGGCACACACTGGTTTGTAACACAAAGGAATTTTTATGAACCACAAATCATTACTACAGACAACACATTTGTGTCTGGTAACTGTGATGTTGTAATAGGAATTGTCAACAACACAGTTTATGATCCTTTGCAACCTGAATTAGACTCATTCAAGGAGGAGTTAGATAAATATTTTAAGAATCATACATCACCAGATGTTGATTTAGGTGACATCTCTGGCATTAATGCTTCAGTTGTAAACATTCAAAAAGAAATTGACCGCCTCAATGAGGTTGCCAAGAATTTAAATGAATCTCTCATCGATCTCCAAGAACTTGGAAAGTATGAGCAGTATATAAAATGGCCATGGTACATTTGGCTAGGTTTTATAGCTGGCTTGATTGCCATAGTAATGGTGACAATTATGCTTTGCTGTATGACCAGTTGCTGTAGTTGTCTCAAGGGCTGTTGTTCTTGTGGATCCTGCTGCAAATTTGATGAAGACGACTCTGAGCCAGTGCTCAAAGGAGTCAAATTACATTACACATAAACGAACTTATGGATTTGTTTATGAGAATCTTCACAATTGGAACTG
>Contig_31
GTTTTCATGTTACTTATACTAACATTAGTTCTTCTATAGGGTGATAGATTGGTCCAATTGGGTGTGAGGAGTTCAGTTATATGTTTGGGATTTTTTAGGTAGT
>Contig_32
GTCAATTTCACTGGTTAAAAGTAAGAGACAGCTGAACCCTCGTGGAGCCATTCATACAGGTCCCTATTTAAGGAACAAGTGATTATGCTACCTTTGCACGGTTAGGGTACCGCGGCCGTTAAACATGTGTCACTGGGCAGGCGGTGCCTCTAATACTGGTGATGCTAGAGGTGATGTTTTTGGTAAACAGGCGGGGTAAGATTTGCCGAGTTCCTTTTACTTTTTTTAACCTTTCCTTATGAGCATGCCTGTGTTGGGTTGACAGTGGGGGTAATAATGACTTGTTGGTTGATTGTAGATATTGGGCTGTTAATTGTCAGTTCAGTGTTTTAATCTGACGCAGGCTTATGCGGAGGAGAATGTTTT
>Contig_33
TGAGAGCTAATAACACTAAAGGTTCATTGCCTATTAATGTTATAGTTTTTGATGGTAAATCAAAATGTGAAGAATCATCTGCAAAATCAGCGTCTGTTTACTACAGTCAGCTTATGTGTCAACCTATACTGTTACTAGATCAGGCATTAGTGTCTGATGTTGGTGATAGTGCGGAAGTTGCAGTTAAAATGTTTGATGCTTACGTTAATACGTTTTCATCAACTTTTAACGTACCAATGGAAAAACTCAAAACACTAGTTGCAACTGCAGAAGCTGAACTTGCAAAGAATGTGTCCTTAGACAATGTCTTATCTACTTTTATTTCAGCAGCTCGGCAAGGGTTTGTTGATTCAGATGTAGAAACTAAAGATGTTGTTGAATGTCTTAAATTGTCACATCAATCTGACATAGAAGTTACTGGCGATAGTTGTAATAACTATATGCTCACCTATAACAAAGTTGAAAACATGACACCCCGTGACCTTGGTGCTTGTATTGACTGTAGTGCGC
>Contig_34
AGATTATAAGAGCCCACATGGAAATGGCTTGATCTAAAGCATTACCATAATAAACTTTATAAACGAGTGTCAAGACATTCATAAGTGTCCACACTCTCCTAGCACCATCATCATACACAGTTCTTGCTGTCATAAGGATTAGTAACACTACAGCTGATGCATACATAACACAGTCTTTTAGCTTAAAACCAGACAAACTAGTATCAACCATATCCAACCATGTCATAATACGCATCACCCAACTAGCAGGCATATAGACCATATTAAAATAAGCTACAGTGGCAAGAGAAGGTAACAAAAACAAACAGAGAAATGCATGCTTATGTTTGACAAACATCATTGCAAAAGCAGACATAGCAATAATACCCATAGCAAAAGGTAAAAAGGCATTTTCATACAAAAAAAAGAACAAAGACCATTGAGTACTCTGGACTAAAACTAAAAGTGAAGTCAAAATTGTGAGTAACAACCAGTGGTGTGTACCCTTGATTGTTCTTTTCACTGCACTTTGGAAAGTAACACCTGAGCATTGTCTAACAACATCAAAAGGTGTAAATTCATCTTCTAATAAAGCACTACCCAATATGGTACGTCCATTCATACCATTTTGCAGTAATTCTTTTAATGAAGCACACATATCTAAAACGGCAATTCCAGTTTGAGCAGAAAGAGGTCCTAGTATGTCAACATGGTCTTGTGTTAGAGGTTCATAATTGTACTTCATAGCCACAAGGTTAAAGTCATTAAGCGTTGTGGTAAATCGATTGAGAAACCACCTGTCTCCATTTATAACAGCAGCGTACAACCAAGCTAAAACATTAACTGTAATAGTTGTGTCCGTACCAGCTGCTTGTGCTGTTTGCCTGTCAACAAAAGGTCCATAAAAGTTACCTTCTAAGTCTGTGCCAGCATGAACTCCAGTTGGTAATTCCATATGGTGCATGTAACAAAAAGAGACACAGTCATAATCTATGTTAAAACCAACACTACCACATGAACCATTAAGGAATGAACCCTTAATAGTGAAATTGGGCCTCATAGCACATTGGTAAACACCAGATGGTGAACCATTGTAACAAGCTAACACTGAAAAAGTCTGTCCTGGTTGAATGCGAACAAACTTATACTTAGGTGTCTTAGGATTGGCTGTATCAACCTTAAGCTTAAGTACACAATTTTGCATAGAATGTCCAATAACCCTGAGTTGAACATTACCAGCCTGTACCAAGAAATTATGATTAGACTTACGAATGAGTAAATCTTCATAATTAGGGTTAAGCATGTCTTCAGAGGTGCAGATCACATGTCTTGGACAGTAAACTACGTCATCAAGCCAAAGACCGTTAAGTGTAGTTGTACCACAAGTTACTTGTACCATACAACCCTCAACTTTACCAGATGGGAATGCCATTTTTCTAAAACCACTCTGCAAAACAGCTGAGGTGATAGAGGTTTGTGGTGGTTGGTAAAGAACATCAGAACCTGAGTTACTGAAGTCATTGAGAGCCTTTGCGAGATGACAACAAGCAGCTTCTCTGTAGCTAGTTGTATCCATTGCTCCACTAAAATACTTGTACTTATTATAAAGAGCTAAGTATCTATTATATTGCGTAAGAGGTAATAGCACATCACTACGCAACTTTAGATACATTTCTTTATTTAACAAAAAGGTGCACAGCGCAGCTTCTTCAAAAGTACTAAAGGAAACACCATTAAAGACTACACGTCTCTTTAGGTAATTACTAAAGAACCAATAGAAATGCTTTGTGGAAATACAAATGATATAAGCAATTGTTATCCAGAAAGGTACTAAAGGTGTGAACATAACCATCCACTGAATATGTGCTAAAAAAGAAACATCATTAGTAAGATAAAATGTCAAGTACAAGTAAATAACAGAATAAACACCAGGTAAGAATGAGTAAACTGGTGTTAAACAGAGTACAGTGAATGACATAAGGAATAGTAAAGTATTAAAGGCAACTACATGACTGTATTCACCAAAAGCTCTTCTAAACCTCATAAAATAGTAGGCAAGGCATGTTACTACGATAGCTACAATACCACCAGCTACTATAGATGCTGATATGTCCAAAGCACCAATAGGTTGAATTAGTGGTGTAAACATATTAGTAAGTAAATTTACAGCATCTACACCACAGAAAACTCCTGGTAAAGATCTGTAATAATCATTGTTAAGTACCCATCTACCACTAGTAGATACACAAACACCAGCTTCTGATCTTTCACAAGTGCCGTGCCTACAGTACTCAGAATCAAAAGTTGTTACCACTCTAACAGAACCTTCAAGGTAGGTGTTAGGAAATTGAATAATAGAGCCATCCATGAGCACATAACGTGTGTCAGGGCGTAAACTTTCATAAGCAACAGAACCTTCTAGTACATTGGTATCATAACAATATGGTACTGGCTTACCAGAAGCATCTTTAAAAATTGTACATTCAGCAGCCAAAACACAAGCTGATGTTGCAAAGTCAGTGTACTCTATAAGTTTTGATGGTGTGTAACAGATGTTACCAACTGCACTAAAAACTCTAGGTAAGAAATGCAAAAAGTCACCATTAGTTGTGCGTAATATCGTGCCAGGCAAACCAGGCACGACAAAACCCACTTCTCTTGTTATGACTGCAGCAATCAATGGGCAAGCTTTGTCATTAGTATAACTACCACCACGCTGGCTAAACCATGTGTCAAAATCAGCATGTTTGTTAGCAAAACAAGTATCTGTAGATGCTATGTCACTCGTGACACCACCATCAATAGCCTTGTATCCTATGATTTCACTTGAAAAGTCAGTATGTTTAGACATGACATGAACAGGTGTTA
>Contig_35
ATGATGGCTGCTTCTAAGCCAACATCCTGGCTGTCTGGGCCTTCCCACTTCGTTTACCACTTAATCTATCATTTGGGACCTTAGCTGGCGGTCTGGGTTGTTTCCCTCTTGACAACGGACGTTAGCACCCGCTGTCTGTCTCCCGAGGAACCACTTGATGGTATTCTTAGTTTGCCATGGGTTGGTAAGTTGCAATAACCCCCTAGCCATAACAGTGCTTTACCCCCATCAGTGTCTTGCTCGAGGCACTACCTAAATAGTTTTCGGGGAGAACCAGCTATCTCCGAGTTTGTTTAGCCTTTCACCCCTATCCACAGCTCATCCCCGCATTTTGCAACATGCGTGGGTTCGGTCCTCCAGTACCTGTTACGGCACCTTCAACCTGGCCATGGATAGATCACTCGGTTTCGGGTCTACACCCAGCAACTGTTCGCCCTATTAAGACTCGGTTTCCCTACGCCTCCCCTATTCGGTTAAGCTCGCTACTGAATGTAAGTCGTTGACCCATTATACAAAAGGTACGCAGTCACACCACATGGGTGCTCCCACTGTTTGTATGCATCAGGTTTCAGGTTCTATTTCACTCCCCTCCCGGGGTTCTTTTCGCCTTTCCCTCACGGTACTGGTTCACTATCGGTC
>Contig_36
ACACGTACAAGGTATCTGAACACCTTTCTTAAATTGTTCATAAGAAAGTGTGCCCATGTACATAACAGCTTCTACACCCTTAAGGGTTGTCTGCTGTTGTCCACAAGTTTTACACACCACGTTCAAGACTCTTTTGCAAGAATCTAAATTGGCATGTTGAAACAAGTAACTCATTGTTTCTCTAACATCACCTAACTCACCTACTGTCTTATTACAGTAGGCTAAGATAAGTGCACAAAAGTTAGCAGCTTCACCAGCCC
>Contig_37
AGGTAAAACATTTTATGTTTTACCTAATGATGACACTCTACGTGTTGAGGCTTTTGAGTACTACCACACAACTGATCCTAGTTTTCTGGGTAGGTACATGTCAGCATTAAATCACACTAAAAAGTGGAAATACCCACAAGTTAATGGTTTAACTTCTATTAAATGGGCAGATAACAACTGTTATCTTGCCACTGCATTGTTAACACTCCAACAAAT
>Contig_38
ATTTTGCTACATAGACGGGTGTGCTCTTTTAGCTGTTCTTAGGTAGCTCGTCTGGTTTCGGGGGTCTTAGCTTTGGCTCTCCTTGCAAAGTTATTTCTAGTTAATTCATTATGCAGAAGGTATAGGGGTTAGTCCTTGCTA
>Contig_39
GGAAAAGAAAGGTAAGAACAAGTCCTGAGTTGAATGTAAAACTGAGGATCTGAAAACTTTGTCAGGGTAATAAACACCACGTGTGAAAGAATTAGTGTATGCAGGGGGTAATTGAGTTCTGGTTGTAAGATTAACACACTGACTAGAGACTAGTGGCAATAAAACAAGAAAAACAAACATTGTTCGTTTAGTTGTTAACAAGAACATCACTAGAAATAACAACTCTGTTGTTTTCTCTAATTATAAGTCTACCTTTACTAAGAAGAGATAAAATCATATCATTGATTTGACCTTCTTTTAAAGACATAACAGCAGTACCCCTTAATTTAAGGGGAAATTTACTCATGTCAAATAAAGAATAGGAAGACAACTGAATTGGATTTGTATTCCTCCAAAATATGTAATTTGCATGCATGACATAACCATCTATTTGTTCGCGTGGTTTGCCAAGATAATTACATCCAATTAAAAATGCTTCAGATGATGACGCATTCACATTAGTAACAAAGGCTGTCCACCATGCGAAGTGTCCCATGAGCTTATAAAGATCAGCATTCCAAGAATGTTCTGTTATCTTTATAGCCACGGAACCTCCAAGAGCTAGCTTTTGTTGTATAAACCCACAAATGTAAGTGAAAAAACCCTCTTTAGAGTCATTTTCTTTTGTAACATTTTTAGTCTTAGGGTCGTACATATCACTAATAATGAGATCCCATTTATTAGCTGTATGTACAGTTGCACAATCACCAATCAAAGTTGAATCTGCATCAGAGACAAAGTCATTAAGATCTGAATCGACAAGCAGCGTACCCGTAGGCAACCACTGTCTTAAAACAGCTGTACCTGGTGCAACTCCTTTATCAGAACCAGCACCAAAATGTATAACTCTCATATTATAGGGTACAGCTAATGTTAATGTGTTTAAATATTGACACAGTTGAGTATATTTTGCGACATTCATCATTATGCCTTTAGGTAATGTTGCACTATCACCATAATTTTGAAGGTCACACTTTTCTAATAGCATTCTTTGCATTTTGTAAAGATTAGGCATAGCAACACCCGGTTGCCACGCTTGACTAGATTGTAATTTTGGGTAAAATGTTTCTACATGGCCATCTTTACACCAAAGCATAAATGAAATTTCTGTATAGTCAATAGTCACTTTGACAACCTTAGAAACTACAG
>Contig_40
AAATTTCTGTATAGTCAATAGTCACTTTGACAACCTTAGAAACTACAGATAAATCTTGGGATTTTATTATTTCAACAAAATCATCAAGTAATAAATCAATAACAGAACACACACACTTAGATGAACCTGTTTGCGCATCTGTTATGAAATAGTTTTTAACTGTA
>Contig_41
ATGGTGTGACGGGCGGTGTGTACAAGGCCCGGGAACGTATTCACCGTGGCATTCTGATCCACGATTACTAGCGATTCCGACTTCATGGAGTCGAGTTGCAGACTCCAAT
>Contig_42
TAGCGATTCCGACTTCATGGAGTCGAGTTGCAGACTCCAATCCGGACTACGACGCACTTTATGAGGTCCGCTTGCTCTCGCGAGGTCGCTTCTCTTTGTATGCGCCATTGTAGCACGTGTGTAGCCCT
>Contig_43
ACAGTTGTTTTACTGGTGTAAAAGTAAAATCTAGCACCATAATCAACCACACCCTCTTGTATTTTAATACCCTTATATTTACGCTGTATAGTTGAAACTATGGCTTTAGTTTCCACACAGACAGGCATTAATTTGCGTGTTTCTTCTGCATGTGCAAGCATTTCTCGCAAATTCCAAGAAACAGTTCCAAGAATTTCTTGCTTCTCATTAGAGATAATAGATGGTAGAATGTAAAAGGCACTTTTACACTTTTTAAGCACTGTCTTTGCCTCCTCTACAGTGTAACCATTTAAACCCTGACCCGGGTAAGTGGTTATATAATTGTCTGTTGGCACTTTTCTCAAAGCTTTCGCTAGCATTTCAGTAGTGCCACCAGCCTTTTTAGTAGGTATAACCACAGCAGTTAAAACACCCTCTTGAACAACATCACCCACTATATATGGAGCATCTTTCTTTAAGAAAGTGATGTCAATGTCACTAACAAGAGTGGCAGAATCTGGATGAAGATTGCCATTAATGTCAATATAAAGTAACAAGTTTTCTGTGAGGAACTTAGTTTCTTCCAGAGTTGTTGTAACTTCTTCAACACAAGCTTTGATTTTCTTATCATCTTGTTTTCTCTGTTCAACTGAAGGTTTACTTTCAGTTATAAATGGCTTAACTTCCTCTTTAGGAATCTCAGCGATCTTTTGTTCAACTTGCTTTTCACTCTTCATTTCCAAAAAGCTTGAAACAAGTTTGTCATAGAGATTTTTATCAAAGACAGCTAAGTAGACATTTGTGCGAACAGTATCTACACAAACTCTTAAAGAATGTATAGGGTCAGCAC
>Contig_44
TGGTACGGGTAATCATGCAATATGCTTAGCGGATTTTCTTGGGAGCACCGTTACAGTTGTCCATATCTCCTTGTGCAAGCACTCAGAGTACTGTCAGGTTCGGATCTCCGAGCGGATTTGCCTACTCAGATCAACTCCTACACCCTTCAACCAACTATTCCGTCAGTTGGCAGGACCGTCACATCTCCGTCTCCACATCGCTCACATAATTAGTACCGGAATATTAACCGGTTCTTCCATCGGGTGCGCCGTTCGGCTTCCCCTTAGGCCCCGACTAACCCTGATCCGATTAGCGTTGATCAGGAAACCTTAGTCTTTCGGCGAGGAGGTTTCTCACCTCCTTTATCGTTACTTATACCTACATTTGCTTTTCTAGAAACTCCAGCAAGAGTTGTCCTCTCACCTTCTGCGTCGCTAGAATGCTCCCCTACCGATGTTTACACATCCCACAGCTTCGGTAAATAGCTTATGCCCGATTATTATCCACGCCAAAGCACTCGACTAGTGAGCTGTTACGCACTCTTTAAATGAATGGCTGCTTCCAAGCCAACATCCTAGCTGTCTTCGCACTCTGACTTCGTTTGGTCAACTTAGCTATTATTTCGGGACCTTAGCCGATGGTCTGGATTCTTCTCCTCTCGGACATGGACCTTAGCACCCATGCCCTCACTCCGTGGATCTTACTTAACGTGCATTCGGAGTTTGTCTGGACTTGATAGCCGGTGAAAGCCTCGCATCCAATCAGTCGCTCTACCTCACGTAAGAAACTCCACAGGCTGCACCTAAATGCATTTCGGGGAGTACGAGCTATCTCCAAGTTT
>Contig_45
TTATCCAACTTTCTAAGCATAGTGAAAAGCATTGTCTGCATAGCACTAGTAACTTTTGCCCTCTTGTCCTCAGATCTAGCCTGTTTATACATTTGGGTCATAGCTTGATCAGCCATCTTTTCCAACTTACGTTGCATGGCTGCATCACGGTCAAATTCAGATTTAGCCACATTCAAAGACTTCTTCAACTTTTTAAGAACAACTTCAGAATCACCATTAGCAACAGCCTGCTCATAAGCTTCTTGAGCAGTAGCAAAAGCTGCATATGATGGAAGGGAACTAAACTCTGAGGCTATAGCTTGTAAGGTTGCCCTGTTGTCCAGCATTTCTTCACAAAGCTTGTTTATGTCTACAGCACCCTGCATGGAAAGCAAAACAGAAAGTAGTGAAACCATTTTTTCAAAGGCTTCAGTAGTATCTTTAGCTAAGAGAATGTCATTGTGTAACTGGACACATTGAGCCCACAATTTAGATGATGATTCTACTCTGAGTTGTTGCAAAACTGAGAGTAAGACTACTGATGTGCACTTTACATCTGACATTTTAGACTGTACAGTGGCTACTTTGATACAAGGTTTGCCACCAACACCCAACAATTTAATGTTGAGTTTGAAGGCATCTATGCTATTCTTGGGTGGGAGTAGTCCCTGTGAATTCATATATCTAAACTCCTGTGTAGAAACTAAGTAATCATAAACACCAAGAGTCAGTCTAAAGTAGCGGTTGAGTAAACAAAAGAGGCCAAAGTAACAAGTACAAAAATAGCCTAAGAAACAATAAACTAGCATTATACACTGAAGTGTATTACCAGTTATGAAGAAAATAGGGCAATACTCAACACACATAAAAACAATACCTCTGGCCAAAAACATGACAGTTGTAACTACACCTGAGTAGTTAGAAGTAACAGAGATTATAAGAGCCCACATGG
>Contig_46
GCAATGGCTTGTCTTGTAGGCTTGATGTGGCTCAGCTACTTCATTGCTTCTTTCAGACTGTTTGCGCGTACGCGTTCCATGTGGTCATTCAATCCAGAAACTAACATTCTTCTCAACGTGCCACTCCATGGCACTATTCTGACCAGACCGCTTCTAGAAAGTGAACTCGTAATCGGAGCTGTGATCCTTCGTGGACATCTTCGTATTGCTGGACACCATCTAGGACGCTGTGACATCAAGGACCTGCCTAAAGAAATCACTGTTGCTACATCACGAACGCTTTCTTATTACAAATTGGGAGCTTCGCAGCGTGTAGCAGGTGACTCAGGTTTTGCTGCATACAGTCGCTACAGGATTGGCAACTATAAATTAAACACAGACCATTCCAGTAGCAGTGACAATATTGCTTTGCTTGTACAGTAAGTGACAACAGATGTTTCATCTCGTAGACTTTCAGGTTACTATAGCAGAGATATTACTAATTATTATGAGGACTTTTAAAGTTTCCATTTGGAATCTTGATTACATCATAAACCTCATAATTAAAAATTTATCTAAGTCACTAACTGAGAATAAATATTCTCAATTAGATGAAGAGCAACCAATGGAGATTGATTAAACGAACATGAAAATTATTCTTTTCTTGGCACTGATAACACTCGCT
>Contig_47
TGTTTGGGACCTACAGATGGTTGTAAACCTTTAACACTACCTTCTGTAATAAGAACACCATTACGGGCATTTCTAAATAAGTCTACTTGACCATCAACTCTACCATCAAAAAAGACAGTGAGTGGTGCACAAATCGTTTCAGTTGGTTTCTTGGCTATGTCAGTCATAGAACAAACACCAATAGTAGATATATGTGCTGGAGCATCTCTTTTGTAGTCCCAGATCACAGTATTAGCAGCAATGTCCACACCCAAATTATTGAGTATTTTCACCTCTGGTACTGGTTTAATGTTGCGCTTAGCCCAAAGCTCAAATGCTACATTAACAGGTAATGTTGTTTTATTTTCAAACAATTCTACATCAACACCATCAACTTTTGTGTAAACAGTGTTATTAATGATAGAAACTGGTACTTCACCCTGTTGTCCATCAAAGTGTCCCTTATTTACAACATTAAAAGCCACATTTTCTAAACTCTGAAGTCTTGTAAAAGTGTTCCAGAGGTTATAAGTATCAAATTGTTTGTAAACCCACAAGCTAAAGCCAGCTGAGATCATCATGTTATAAGCATCGAGATACAATCTGTACTCATTAGCATGATGTCTACAGACAGCACCACCTAAATTGCAACGTGTTATACACGTAGCAGACTTTAGTGGTACATAATCTATATCTGACACTACTTGTTTTCCATGAGACTCACATGGACTGTCAGAGTAATAGAAAAATGGTAATTGTTTTAAATTAACAAAAGCACTTTTATCAAAAGCTGGTGTGTGGAATGCATGTTTATTTACATACAAACTGCCACCATCACAACCAGGCAAGTTAAGGTTAGATAGCACTCTAGTGTCAAATCTACAAACAATGGAATTAGCAGGATATCTATCGACATTGCAATTCCAAAATAGGCATACACCATCTGTGAATTTGTCAGAATGTGTGGCATAAGAATAGAATAATTCTTCTATTTTATAAGCTTTGTCACTACAAGGCTGTGCATCATAGAACTTCCATTCTACATCAGCTTGAGGTACACACTTAATAGCTTTAGGGTTACCAATGTCGTGAAGAACTGGGAATTTGTCTGCTAATAATGCAGCTTTAACAACCATGTGTTGAACCTTTCTACAAGCCGCATTAATCTTCAGTTCATCACCAATTATAGGATATTCAATAGTCCAGTCAACACGCTTAACAAAGCACTCGTGGACAGCTAGACACCTAGTCATGATTGCATCACAACTAGCTACA
>Contig_48
GAAGCGAACCCGGAGAACTGAACCATCTAAGTACCCGGAGGAAAAGAAATCAACCGAGATTCCGCAAGTAGTGGCGAGCGAACGCGGAGGAGCCTGTACGTAATAACTGTCGAGATAG
>Contig_49
GAGGTGATCCAACCGCAGGTTCCCCTACGGTTACCTTGTTACGACTTCACCCCAGTCATGAATCATACCGTGGTAAACGCCCTCCCGAAGGTTAAGCTATCTACTTCTGGTACAACCCACTCCCATGGTGTGACGGGCGGTGTGTACAAGGCCCGGGAACGTATTCACCG
>Contig_50
CGTTGAGCGATGGCCCTTCCATTCAGAACCACCGGATCACTATGACCTGCTTTCGCACCTGCTCGCGCCGTCACGCTCGCAGTCAAGCTGGCTTATGCCATTGCACTAACCTCCTG
>Contig_51
GTCGGGTAAGTTCCGACCTGCACGAATGGCGTAATGATGGCCAGGCTGTCTCCACCCGAGACTCAGTGAAATTGAACTCGCTGTGAAGATGCAGTGTACCCGCGGCAAGACGGAAAGACCCCGTGAACCTTTACTAT
>Contig_52
TGCAGTGTACCCGCGGCAAGACGGAAAGACCCCGTGAACCTTTACTATAGCTTGACACTGAACATTGAGCCTTGATGTGTAGGATAGGTGGGAGGCTTTGAAGTGTGGA
>Contig_53
GAACTCATCTCGGGGCAAGTTTCGTGCTTAGATGCTTTCAGCACTTATCTCTTCCGCATTTAGCTACCGGGCAGTGCCATTGGCATGACAACCCGAACACCAGTGATGCGTCCACT
>Contig_54
GTAGTAATATAATTGTTGGGACGATTAGTTTTAGCATTGGAGTAGGTTTAGGTTATGTACGTAGTCTAGGCCATATGTGTTGGAGATTGAGACTAGTAGGGCTAGGCCCACCGCTGCTTCGCAGGCGGCAAAGACTAGTATGGCAATAGGCACAATATTGGCTAAGAGGGAGTGGGTGTTGAGGGTTATGAGAGTAGCTATAATGAACAGCGATAGTATTATTCCTTCTAGGCATAGTAGGGAGGATATGAGGTGTGAGCGATATACTAGTATTCCTAGAAGTGAGATGGTAAATGCTAGTATAATATTTACCATCTCACTTCTAGGAATACTAGT
>Contig_55
GATGCGGAATTATATAGGACAGAATAATCAGCAACACAGTTGCTGATTCTCTTCCTGTTCCAAGCATAAACAGATGCAAATCTGGTGGCGTTAAAAACTTCACCAAAAGGGCACAAGTTTGTAATATTAGGAAATCTAACAATAGATTCTGTTGGTTGGACTCTAAAGTTAGAAGTTTGATAGATTCCTTTTTCTACAGTGAAGGATTTCAACGTACACTTTGTTTCTGAGAGAGGGTCAAGTGCACAGTCTACAGCATCTGTAATGGTTCCATTTTCATTATATTTTAATAGAAAAGTCCTAGGTTGAAGATAACCCACATAATAAGCTGCAGCACCAGCTGTCCAACCTGAAGAAGAATCACCAGGAGTCAAATAACTTCTATGTAAAGCAAGTAAAGTTTGAAACCTAGTGATGTTAATACCTATTGGCAAATCTACCAATGGTTCTAAAGCCGAAAAACCCTGAGGGAGATCACGCACTAAATTAATAGGCGTGTGCTTAGAATATATTTTAAAATAACCATCAATATTCTTAAACACAAATTCCCTAAGATTTTTGAAATTACCCTGTTTTCCTTCAAGGTCCATAAGAAAAGGCTGAGAGACATATTCAAAAGTGCAATTATTCGCACTAGAATAAACTCTGAACTCACTTTCCATCCAACTTTTGTTGTTTTTGTGGTAATAAACACCCAAAAATGGATCATTACAAAATTGAAATTCACAGACTTTAATAACAACATTAGTAGCGTTATTAACAATAAGTAGGGACTGGGTCTTCGAATCTAAAGTAGTACCAAAAATCCAGCCTCTTATTATGTTAGACTTCTCAGTGGAAGCAAAATAAACACCATCATTAAATGGTAGGACAGGGTTATCAAACCTCTTAGTACCATTGGTCCCAGAGACATGTATAGCATGGAACCAAGTAACATTGGAAAAGAAAGGTAAGAACAAGTCCT
>Contig_56
CACGCACCGCACGTTCGTGGGGAACCTGGCGCTAAACCATTCGTAGACAAACCCTTGTGTCGAGGGCTGACTTTCAATAGATCGCAGCGAGGGAGCTGCTCTGCTACGTACGAAACCCCGACCCAGAAGCAGGTCGTCTACGAATGGTTTAGCGCCAGGTTCCCC
>Contig_57
CGCTACCTTAGGACCGTTATAGTTACGGCCGCCGTTTACTGGGGCTTCGATCCGATGCTTGCACATCTTCAATTAACCTTCCAGCACCGGGCAGGCGTCACACCCTATACGTCCACTTTCGTGTTAGCAGAGTGCTGTGTTTTTAATAAACAGTCGCAGCCACCTATTCTCTGCGACCCTCCAGGGCTTACGGAGCAAGTCCTTAACCTTAGAGGGCATACCTTCTCCCGAAGTTACGGTATCAATTTGCCGAGTTCCTTCTCCCGAGTTCTCTCAAGCGCCTTAGAATTCTCATCCTGCCCACCTGTGTCGGTTTGCGGTACGGTTCGATTCAAACTGAAGCTTAGTGGCTTTTCCTGGAAGCGTGGTATCGGTTACTTCATGTCCGTAGACACTCGTCGTCACTTCTCGGTGTTAAGAAGACCCGGATTTGCCTAAGTCTTCCACCTACCGGCTTAAACAAGCTATTCCAACAGCTTGCTAACCTAACCTTCTCCGTCCCCACATCGCATTTGAATCAAGTACAGGAATATTAACCTGTTTCCCATCGACTACGCATTTCTGCCTCGCCTTAGGGGCCGACTCACCCTACGCCGATGAACGTTGCGTAGGAAACCTTGGGCTTTCGGCGAGCGGGCTTTTCACCCGCTTTATCGCTACTCATGTCAACATTCGCACTTCTGATACCTCCAGCACACTTTACAATGCACCTTCATCGGCCTACAGAACGCTCCCCTACCATGCCAGT
>Contig_58
ATGATGGCTGCTTCTAAGCCAACATCCTGGCTGTCTGGGCCTTCCCACATCGTTTCCCACTTAACCATGACTTTGGGACCTTAGCTGGCGGTCTGGGTTGTTTCCCTCTTCACG
>Contig_59
GTAGCTGAGCCACATCAAGCCTACAAGACAAGCCATTGCGATAGCAATTCCACCGGTGATCCAATTTATTCTGTAAACAGCAGCAAGCACAAAACAAGCTAAAGTTACTGGCCATAACAGCCAGAGGAAAATTAACTTAATTATATACAAAAACCTATTCCTGTTGGCATAGGCAAATTGTAGAAGACAAATCCATGTAAGGAATAGGAAACCTATTACTAGGTTCCATTGTTCAAGGAGCTTTTTAAGCTCTTCAACGGTAATAGTACCGTTGGAATCTGCCATGGCTAAAATTAAAGTTCCAAACAGAAAAACTAATATAATATTTAGTTCGTTTAGACCAGAAGATCAGGAACTCTAGAAGAATTCAGATTTTTAACACGAGAGTAAACGTAAAAAGAAGGTTTTACAAGACTCACGTTAACAATATTGCAGCAGTACGCACACAATCGAAGCGCAGTAAGGATGGCTAGTGTAACTAGCAAGAATACCACGAAAGCAAGAAAAAGAAGTACGCTATTAACTATTAACGTACCTGTCTCTTCCGAAACGAATGAGTACATAAGTTCGTACTCATCAGCTTGTGCTTACAAAGGCACGCTAGTAGTCGTCGTCGGTTCATC
>Contig_60
TAAACGAACATGAAAATTATTCTTTTCTTGGCACTGATAACACTCGCTACTTGTGAGCTTTATCACTACCAAGAGTGTGTTAGAGGTACAACAGTACTTTTAAAAGAACCTTGCTCTTCTGGAACATACGAGGGCAATTCACCATTTCATCCTCTAGCTGATAACAAATTTGCACTGACTTGCTTTAGCACTCAATTTGCTTTTGCTTGTCCTGACGGCGTAAAACACGTCTATCAGTTACGTGCCAGATCAGTTTCACCTAAACTGTTCATCAGACAAGAGGAAGTTCAAGAACTTTACTCTCCAATTTTTCTTATTGTTGCGGCAATAGTGTTTATAACACTTTGCTTCACACTCAAAAGAAAGACAGAATGATTGAACTTTCATTAATTGACTTCTATTTGTGCTTTTTAGCCTTTCTGCTATTCCTTGTTTTAATTATGCTTATTATCTTTTGGTTCTCACTTGAACTGCAAGATCATAATGAAACTTGTCACGCCTAAACGAACATGAAATTTCTTGTTTTCTTAGGAATCATCACAACTGT
>Contig_61
GTTGGACAGGAACCCTTGGTCTTCCGGCGAGCGGGCTTTTCACCCGCTTTATCGTTACTTATGTCAGCATTCGCACTTCTGATACCTCCAGCATACCTCACAGTACACCTTCACAGGCTTACAGAACGCTCCCCTACCCAACAACACATAGTGTCGCTGCCGCAGCTTCGGTGCATGGTTTAGCCCCGTTACATCTTCCGCGCAGGCCGACTCGACCAGTGAGCTATTACGCTTTCTTTAAATGATGGCTGCTTC
>Contig_62
CCGTGTTTCAAGACGGGTCGGGTGGGTAGCCGACGTCGCCGCCGACCCCGTGCGCTCGCTCCGCCGTCCCCCTCTTCGGGGGACGCGCGCGTGGCCCCGAGAGAACCTCCCCCGGGCCCGACGGCGCGACCCGC
>Contig_63
CCCCGAGAGAACCTCCCCCGGGCCCGACGGCGCGACCCGCCCGGGGCGGACTGTCCCCAGTGCGCCCCGGGCGGGTCGCGCCGTCGGGCCCGGGGGAGGTTCTCTCGGGG
>Contig_64
CACCTTCATCCGCTTACAGAACGCTCCCCTACCCAACAGACTTTCGTCTGATGCCGCAGCTTCGGTGCTATATTTGAGCCCCGTTACATCTTCCGCGCAGGCCGACTCGACTAGTGAGCT
>Contig_65
CCTTGGCTCACGGAGGCGATGAAGGACGTGATAAGCTGCGATAAGCCTTGGGTAGGTGCAAATAACCTTTGATCCAAGGATTTCCGAATGGGACAACCCAGCAGGTTGAAGACCTGTTATCACTACATTAGGTAGTGAGGCGAACGAAGGGAACTGAAACATCTTAGTACCTTTAGGAAGAGAAAATAAATAATGATTCCCCTAGTAGTGGCGAGCGAACGGGGAATAGCCCAAACCTGCTTTGTGGCAACGCTTAGCAGGGGTTGTAGGACCACGCTGTCGTACTTAGATTGTGAGAAGAATGTTCTGGAAAGAACAATCATAGAGGGTGATAATCCCGTATTCGAAGCATGACGAGACGTAGTGGTATCCTGAGTAACGCGGAACACGTGAAATTCTGCGCGAATCTGCCGGGACCATCCGGTAAGGCTAAATACTCCCGTGAGACCGATAGTGAACGAGTACTGTGAAGGAAAGGTGAAAAGCACTCCGATGAGGAGAGTGAAATAGTTCCTGAAACCATGCGCCTACAAGCGGTCGGAGCCGCGTAAGCGGTGACGGCGTGCCTTTTGCATAATGAACCTACGAGTTACCATGTCTGGCAAGGATAAGCGTCATGAGACGCGCATCCGCAGTGAAAGCGAGCCTGAATAGGGCGTCGAGTCAGATGGGGTAGACGCGAAACCAAGTGATCTACACTTGCCCAGGTTGAAGTCCGGGTAACACCGGATGGAGGACCGCACGGATAAGCGTTGAAAAGCTTCCCGATGAGGTGAGTGTAGGAGTGAAAGGCCAATCAAACTTGGAGATAGCT
>Contig_66
AAGGTCCTAAAGTGAAGTATTTATACTTTATTAAAGGATTAAACAACCTAAATAGAGGTATGGTACTTGGTAGTTTAGCTGCCACAGTACGTCTACAAGCTGGTAATGCAACAGAAGTGCCTGCCAATTCAACTGTATTATCTTTCTGTGCTTTTGCTGTAGATGCTGCTAAAGCTTACAAAGATTATCTAGCTAGTGGGGGACAACCAATCACTAATTGTGTTAAGATGTTGTGTACACACACTGGTACTGGTCAGGCAATAACAGTTACACCGGAAGCCAATATGGATCAAGAATCCTTTGGTGGTGCATCGTGTTGTCTGTACTGCCGTTGCCACATAGATCATCCAAATCCTAAAGGATTTTGTGACTTAAAAGGTAAGTATGTACAAATACCTACAACTTGTGCTAATGACCCTGTGGGTTTTACACTTAAAAACACAGTCTGTACCGTCTGCGGTATGTGGAAAGGTTATGGCTGTAGTTGTGATCAACTCCGCGAACCCATGCTTCAGTCAGCTGATGCACAATCGTTTTTAAACGGGTTTGCGGTGTAAGTGCAGCCCGTCTTACACCGTGCGGCACAGGCACTAGTAC
>Contig_67
TACAATAGTCGTAACAATTAGTATGCCAGCAAAGAAAATAGTTGGCATCATAAAGTAATGGGTTTTTGGAACGGCATTTCCAGCAAAGCCAAAGCCTCATTATTATTCTTACAAAGTTTATACTCTGCAAGAAGTAGACTAAAGCATAAAGATAGAGAAAAGGGGCTTCAAGGCCAGCAGCAACGAGCAAAAGGTGTGAGTAAACTGTTACAAACAACAACAGCAAGTTGCAAACAAAGTGAACACCCTTGGAGAGTGCTAGTTGCCATCTCTTTTTGAGGGTTATGATTTTGGAAGCGCTCTGAAAAACAGCAAGAAGTGCAACGCCAACAATAAGCCATCCGAAAGGGAGTGAGGCTTGTATCGGTATCGTTGCAGTAGCGCGAACAAAATATGAAGGAGTAGCATCCTTGATTTCACCTTGCTTCAAAGTTACAGTTCCAATTGTGAAGATTCTCATAAACAAATCCATAAGTTCGTTTA
>Contig_68
TTTCGGGGAGAACCAGCTATCTCCCGGTTTGATTGGCCTTTCACCCCCAGCCACAAGTCATCCGCTAATTTTTCAACATTAGTCGGTTCGGTCCTCCAGTTAGTGTTACCCAACCTTCAACCTGCCCATGGCTAGATCACCGGGTTTCGGGTCTATACCCTGCAACTTAACGCCCAGTTAAGACTCGGTTTCCCTTCGGCTCCCCTATTCGGTTAACCT
>Contig_69
GTGACTGCGTACCTTTTGTATAATGGGTCAGCGACTTATATTCTGTAGCAAGGTTAACCGAATAGGGGAGCCGAAGGGAAACCGAGTCTTAACTGGGC
>Contig_70
GTACTACCAGCACAGAATGTATCACAATTAACACAATTCCAATTGTGTAGTTTGCAAAAGCCTTTACCTCCATTAGCATAGACATAAAAGGACCTTCTAACACCATTAACAATAGTTGTACATTCGACTCTTGTTGCTCTATTACG
>Contig_71
ATCGTCTTTACACCTACACCCTATCAACGTCATCGTCTATGACGACCCTTATGAGGAGTTCTCATCTTGCGGCTGGCTTCGCACTTAGATGCTTTCAGCGCTTATCCAATCCAGACTCAGATACCCAGCGGTGCACCTGGCGGCACAACTGGTAAACCGGAGGTCTGTCCAACACGGTCCTCTCGTACTAGTGTCAGCACCACTCAAAACTCCAACGCCCACGATAGATAGAGACCGAACTGTCTCACGACGTTCTGAACCCAGCTCGCGTGC
>Contig_72
TTCTTTTCCTCCGGGTACTTAGATGGTTCAGTTCTCCGGGTTCGCTTCGCTTATCCTATGTATTCAGATAAGGATACCTCCTAAGAGGTGGGTTTCCCCATTCGGACACCGCGGGATCATAGCTTTATTGCCAGCTCCCCCGCGCTTTTCGCAGGCTTACACGTCCTTCGTCGCCTATCATCGCCAAGGC
>Contig_73
GTTGAGCTTGAACGCTTTCTTAATTGGTGGCTGCTTTTAGGCCTACTATGGGTGTTAAATTTTTTACTCTCTCTACAAGGTTTTTTCCTAGTGTCCAAAGAG
>Contig_74
AAAGTCGATAGTATGCAGCGTCTTCGGACAATGCAATAGCGAAGGTAAGCATACTCCCGAGAAAATCCGCTAAGCTTAACCCATTGGATACCCGTACCGCAAACGGACACACGTAGTCGGGTAGAATATACTAAGGCGCTTGGAAGATTCATGGTTAAGGAACTAGGCAAATTGACCCCGTACGTTCGCAATAAGGGGTCCTCGTCGCAAGGCGAGGCGCAGAGAATAGGTCCAGGCAACTGTTTAACAAAAACACAGGGCTGTGCCAACTCGAAAGATGATGTATACAGCCTGACACCTGCCCGGTGCCGGAAGGTTAAGAGG
>Contig_75
TATCATTAGTAAGCATAACAGAATACATGTCTAACATGTGTCCTGTTAACTCATCATGTAGCTTTCTTATGTATTGTAAGTACAAATGAAAGACATCAGCATACTCCTGATTAGGATGTTTAGTAAGTGGGTAAGCATCTATAGCTAAAGACACGAACCGTTCAATCATAAGTGTACCATCTGTTTTTACGATATCATCTACAAAACAGCCGGCCCCTAGGATTCTTGATGGATCTGGGTAAGGAAGGTACACATAATCATCACCCTGTTTAACTAGCATTGTATGTTGAGAGCAAAATTCATGAGGTCCTTTAGTAAGGTCAGTCTCAGTCCAACATTTTGCTTCAGACATAAAAACATTGTTTTGATAATAAAGAACTGACTTAAAGTTCTTTATGCTAGCCACTAGACCTTGAGATGCATAAGTGCTATTGAAACACACAACAGCATCGTCAGAGAGTATCATCATTGAGAAATGTTTACGCA
>Contig_76
CGGCGCACCGCCGCGGTGGAAATGCGCCCGGCGGCGGCCGGTCGCCGGCGGGGGACCGTCCCCCGACCGGCGACCGGCCGCCGCCGGGCGCATTTCCACCGCGGCG
>Contig_77
CTGTTGTAAACACCTTAATAGTCCTCACTTCTCTCAAAGAAAGAAGTGTCTTAAGATTGTCAAAGGTGATAACTTCACCATCTAGGTGGAATGTGGTAGGATTACTAGTGTAATATACACTTTTATCACCTCTCTTAAGAAATTCTATACCTAGTTGTGTAGATTG
>Contig_78
TGTAACACATGGCTTAAATTTGGAAGAAGCTGCTCGGTATATGAGATCTCTCAAAGTGCCAGCTACAGTTTCTGTTTCTTCACCTGATGCTGTTACAGCGTATAATGGTTATCTTACTTCTTCTTCTAAAACACCTGAAGAACATTTTATTGAAACCATCTCACTTGCTGGTTCCTATAAAGATTGGTCCTATTCTGGACAATCTACACAACTAGGTATAGAATTTCT
>Contig_79
AAACTTGGAGATAGCTCGTACTCCCCGAAATGCATTTAGGTGCAGCCTCGGGCGTTCCCTGTGTGAGGTAGAGCGACTGATTGGATGCGAGGGCTTCACCGCCTATCAAGTCCAGACAAACTCCGAATGCACACAGGCTAAGCCCGGGAGTGAGGGCGTGGGTGCTAAGGTCCACGCCCGAGAGGAGAAGAATCCTGATCACCGGCTAAGGCCCCGAAATCCGGGCTAAGTTAAACTAACGAAGTGTGGTCCCCGTGACAGCTAGGATGTTGGCTTGGAAGCAGCCATTCATTC
>Contig_80
AACCAGTTAACTGGTTATAAGAAACCTGCTTCAAGAGAGCTTAAAGTTACATTTTTCCCTGACTTAAATGGTGATGTGGTGGCTATTGATTATAAACACTACACACCCTCTTTTAAGAAAGGAGCTAAATTGTTACATAAACCTATTGTTTGGCATGTTAACAATGCAACTAATAA
>Contig_81
CATTCCCTGCGCGTCCTCTGACTTCAGTACATCAAACGAATTTGATGTTTCAACTGGTTTTGTGCTCCAAAGACAACGTATACACCAGGTATTTGGTTTATACGTGGCTTTATTAGTTGCATTGTTA
>Contig_82
ATAAGTGCTGAAAGCATCTAAGCACGAAACTTGCCCCGAGATGAGTTCCTTCAGGACTCTCAAGGAGTCAGGGAGAACTCATCTCGGGGCAAGTTTCGTGCTTAGATGCTTTCAGCACTTAT
>Contig_83
CAACAGCTTCACTAGTAGGTTGTTCTAATGGTTGTAAATCACCAGTTTTCAAGACAACTTCCTCTGTTAACACTTCTGTGGGAAGTGTTTCTCCCTCTAAGAAGATAATTTCTTTTGGGGCTTTTAGAGGCATGAGTAGGCCAGTTTCTTCTCTGGATTTAACACACTTTCTGTACAATCCCTTTGAGTGCGTGACAAATGTTTCACCTAAATTCAAGGCTTTAAGTTTAGCTCCACCAATAATGATAGAGTCAGCACACAAAGCCAAAAATTTATTTACAAGCTTAAAGAATGTCTGAACACTCTCCTTAATTTCCTTTGCACAGGTGACAATTTGTCCACCGACAATTTCACAAGCACAGGTTGAGATAAATTTAACAATTTCCCAACCGTCTCTAAGAAACTCTACACCTTCCTTAAACTTCTCTTCAAGCCAATCAAGGACGGGTTTGAGTTTTTCATAAACAGTGCCAAAGATGTTAGTTAGCCACTGCGAAGTCAACTGAACAACACCACCTGTAATGTAGGCCATTACAACTAGATTGTTAGTAGCCAAATCAGATGTGAACATCATAGCATCAATGAGTCTCAGTGAATACTGTGAAATTCCATCTAGTATTGTTATAGCGGCCTTCTGTAAAACACGCACAGAATTTTGAGCAGTTTCAAGAGTGCGGGAGAAAATTGATCGTACAACACGAGCAGCCTCTGATGCAAATGCATAAAGAGGACTCAGTATTGATTTCTGTTCACCAATATTCCAGGCACCTTTTTTAGCTTTTCCTTTTGTAACTTTAAAATTACCACAGGATTCAACAATTTGTTTGAATGCTTTATAATCCAAACCTTTCACAGTTTCCACAAAAGCACTTGTGGAAGCAGAAAAAGATGCCAAAATAATGGCGATCTCTTCATTAAGTTTAAAGTCACCAACAATATTGATGTTGACTTTCTCTTTTTGGAGTATTTCAAGAAGGTTGTCATTAAGACCTTCGGAACCTTCTCCAACAACACCTGTATGGTTACAACCTATGTTAGCGCTAGCACGTGGAACCCAATAGGCACACTTGTTATGGCAACCAACATAAGAGAACACACAGCCTCCAAAGGCAATAGTGCGACCACC
>Contig_84
GCTTTAGTGGCAGTACGTTTTTGCCGAGGCTTCTTAGAAGCCTCAGCAGCAGATTTCTTAGTGACAGTTTGGCCTTGTTGTTGTTGGCCTTTACCAGACATTTTGCTCTCAAGCTGGTTCAATCTGTCAAGCAGCAGCAAAGCAAGAGCAGCATCACCGCCATTGCCAGCCATTCTAGCAGGAGAAGTTCGTTTACTGCTGCCTGGAGTTGAATTTCTTGAACTGTTGCGACTACGTGATGAGGAACGAGAAGAGGCTTGACTGCCGCCTCTGCTCCCTTCTGCGTAGAAGCCTTTTGGCAATGTTGTTCCTTGAGGAAGTTGTAGCACGATTGCAGCATTGTTAGCAGGATTGCGGGTGCCAATGTGATCTTTTGGTGTATTCAAGGCTCCCTCAGTTGCAACCCATATGATGCCGTCTTTGTTAGCACCATAGGGAAGTCCAGCTTCTGGCCCAGTTCCTAGGTAGTAGAAATACCATCTTGGACTGAGATCTTTCATTTTACCGTCACCACCACGAATTCGTCTGGTAGCTCTTCGGTAGTAGCCAATTTGGTCATCTGGACTGCTATTGGTGTTAATTGGAACGCCTTGTCCTCGAGGGAATTTAAGGTCTTCCTTGCCATGTTGAGTGAGAGCGGTGAACCAAGACGCAGTATTATTGGGTAAACCTTGGGGCCGACGTTGTTTTGATCGCGCCCCACTGCGTTCTCCATTCTGGTTACTGCCAGTTGAATCTGAGGGTCCACCAAACGTAATGCGGGGTGCATTTCGCTGATTTTGGGGTCCATTATCAGACATTTTAGTTTGTTCGTTTAGA
>Contig_85
TTAGAGAACAGATCTACAAGAGATCGAAAGTTGGTTGGTTTGTTACCTGGGAAGGTATAAACCAACCAACTTTCGATCTCTTGTAGATCTGTTCTCTAAA
>Contig_86
ACTGGCAAGCTTGAGTCTCGTAGAGGGGGGTAGAATTCCAGGTGTAGCGGTGAAATGCGTAGAGATCTGGAGGAATACCGGTGGCGAAGGCGGCCCCCTGGACGAAGACTGACGCTCAGGTGCGAAAGCGTGGGGAGCAAACAGGATTAGATACCCTGGTAGTCC
>Contig_87
GTTGAGCGATGGCCCTTCCACTCGGCACCACCGGATCACTAAGCCCGACTTTCGTCCCTGCTCGACCTGTCCGTCTCGCAGTCAAGCTCCCTTCTGCCTTTACACTCTTCGAGCGATTTCCGTCCGCTCTGAGGGAACCTTTGGGCGCCTCCGTTACTCTTTAGGAGGCGACCGCCCCAGTCAAACTGCCCGCCTAAGACTGTCCGGCCGGTCGTTACTCGGCCCGTTAGAAATCAATTAATGAAAGGGTGGTATCCCAACAGCGACTCCCCTAAAACTGGCGTCCTAGGTTCTACGTCTCCCACCTATCCTGTACATTCATTAACTAAGTTCAATCTTAGGTTGCAGTAAAGCTCCATGGGGTCTTTCTGTCCAGTCGCGGGTAACCTGCATCTTCACAGGTACTTCAATTTCACCGGGTCCCTCGTTGAGACAGTGCGCAAGTCGTTACACCTTTCGTGCGGGTCGGAACTTACC
>Contig_88
TGACATGCCCATTGGTGCAGGTATATGCGCTAGTTATCAGACTCAGACTAATTCTCCTCGGCGGGCACGTAGTGTAGCTAGTCAATCCATCATTGCCTACACTATGTCACTTGGTGCAGAAAATTCAGTTGCTTACTCTAATAACTCTATTGCCATACCCACAAATTTTACTATTAGTGTTACCACAGAAATTCTACCAGTGTCTATGACCAAGACATCAGTAGATTGTACAATGTACAT
>Contig_89
GCGGACTACCAGGGTATCTAATCCTGTTCGATACCCGCACCTTCGAGCTTAAGCGTCAGTTGCGCTCCCGTCAGCTGCCTTCGCAATCGGAGTTCTTCGTCATATCTAAGCATTTCACCGCTACACGACGAATTCCGCCAACGTTGTGCGTACTCAAGGAAACCAGTATGCGCTGCAATTCAGACGTTGAGCGTCTACATTTCACAACACACTTAATCTCCAGCCTACGCTCCCTTTAAACCCAATAAATCCGGATAACGCCTGGACCTT
>Contig_90
ACTCCTACGGGAGGCAGCAGTGAGGAATATTGGTCAATGGACGGAAGTCTGAACCAGCCAAGTAGCGTGCAGGATGACGGCCCTATGGGTTGTAAACTGCTTTTGTATGGGGATAAAGTTAGGGACGTGTCCCTATTTGCAGGTACCATACGAATAAGGACCGGCTAATTCCGTGCCAGCAGCCGCGGTAATACGGAAGGTCC
>Contig_91
AACCAACCAACTTTCGATCTCTTGTAGATCTGTTCTCTAAACGAACTTTAAAATCTGTGTGGCTGTCACTCGGCTGCATGCTTAGTGCACTCACGCAGTATAATTAATAACTAATTACTGTCGTTGACAGGACACGAGTAACTCGTCTATCTTCTGCAGGCTGCTTACGGTTTCGTCCGTGTTGCAGCCGATCATCAGCACATCTA
>Contig_92
TACTTCACTTTAGGACCTTTAGGTGTGTCTGTAACAAACCTACAAGGTGGTTCCAGTTCTGTATAGATAGTACCAGTTCCATCACTCTTAGGGAATCTAGCCCATTTCAAATCCTGTAAATCGGATAACAGTGCAAGTACAAACCTACCTCCCTTTGTTGTGTTGTAGTAAGCTAACGCATTGTCATCAGTGCAAGCAGTTTGTGTAGTACCGGCAGCACAAGACATCTGTCGTAGTGCAACAGGACTAAGCTCATTATTCTGTAATTTGACAGCAGAATTGGCCCTTAAAGCTGTTACAATAAGAGGCCATGCTAAATTAGGTGAATTGTCCATACTAATTTCACTAAGTTGAACAATTTTACTATCTGCATCTACAACCTGTTGGATTTCCCACAATGCTGATGCATAAGTAAATGTTGTACCATCACACGTATTTTTATATGTGTTATAGTCTGGTATGACAACCATTAGTTTGGCTGCTGTTGTAAGAGGTATTATGTTCAAGGGAACACAACCATCTCTTGCATTGTTGATAATGTTGTTGAGTGCATCATTATCCAACTTTCTAAGCATAGTG
>Contig_93
TCAACACGTAGAGTGTCATCATTAGGTAAAACATAAAATGTTTTACCTTCATGTGAATTATGAGGTTTTATTTTAGTAACATCAGCTCCATCCAAATAAGTTGGACCAAACTGTTGTCCATATGTCATTGACATGTCCACAACTTGCGTGTGGAGGTTAATGTTGTCTACTGTTGTAAACACCTTAATAGTCCTCACTTCT
>Contig_94
GACATCGTTTAGGGCGTGGACTACCAGGGTATCTAATCCTGTTTGCTACCCACGCTTTCGGGCATGAACGTCAGTGTTATCCCAGGAGGCTGCCTTCGCCATCGGTATTCCTCCACATCTCTACGCATTTCACTGCTACACGTGGAATTCTACCTCCCTCTGACACACTCTAGTCACCCAGTTCAGAACGCAGTTCCCAGGTTGAGCCCGGGGATTTCACATCCTGCTTAAGTAACCGTCTGCGCTCGCTTTACGCCCAGTAATTCCGATTAACGCTCGCACCCTACGTATTACCGCGGCTGCTGGCACGTAGTTAGCCGGTGCTTATTCTTCAGGTACCGTCATCA
>Contig_95
AATCAGCAACTGTGTTGCTGATTATTCTGTCCTATATAATTCCGCATCATTTTCCACTTTTAAGTGTTATGGAGTGTCTCCTACTAAATTAAATGATCTCTGCTTTACTAATGTCTATGCAGATTCATTTGTAATTAGAGGTGATGAAGTCAGACAAATCGCTCCAGGGCAAACTGGAAAGATTGCTGATTATAATTATAAATTACCAGATGATTTTACAGGCTGCGTTATAGCTTGGAATTCTAACAATCTTGATTCTAAGGTTGGTGGTAATTATAATTACCTGTATAGATTGTTTAGGAAGTCTAATCTCAAACCTTTTGAGAGAGATATTTCAACTGAAATCTATCAGGCCGGTAGCACACCTTGTAATGGTGTTGAAGGTTTTAATTGTTACTTTCCTTTACAATCATATGGTTTCCAACCCACTAATGGTGTTGGTTACCAACCATACAGAGTAGTAGTACTTTCTTTTGAACTTCTACATGCACCAGCAACTGTTTGTGGACCTAAAAAGTCTACTAATTTGGTTAAAAACAAATGTGTCAATTTCAACTTCAATGGTTTAACAGGCACAGGTGTTCTTACTGAGTCTAACAAAAAGTTTCTGCCTTTCCAACAATTTGGCAGAGACATTGCTGACACTACTGATGCTGTCCGTGATCCACAGACACTTGAGATTCTTGACATTACACCATGTTC
>Contig_96
TTAAGCCGACACCTCACGGCACGAGCTGACGACAACCATGCAGCACCTACATAGATGTCCCGAAGGAAAACTCCCTTTCAGGAGCGGTCATCTACATTTCAATCCCGGGTAAGGTTCCTCGCGTATCATCGAATTAAACCACATGTTCCTC
>Contig_97
CCCGGGGTTAGTCGGGTCCTAAGTCTCAGCCGAACGGCGAAGGCGATGGCAGATGCGGTTAATATTCCGCAACTCGCATATACAGTGATGTGGAGACGGAGCAGTGACACTGCCGCGCCCTGACGGAATAGGGCGTTTAAGTGCGTAGGCTATGAGGAAGGCAGGCAAATCCACCTTCCGAGCTGAACCATGAAAGTACAGGTAATCCTTCGGGATGACTTGAGTGCAGGTAATCATACTTCCGAGAAAATCCGCTAAACTTAATGTATGTGCGACCCGTACCGCAAACGGACACACGTGGTCGGGTAGAATATACTAAGGCGTTGAGAGATTCATGGTTAAGGAACTAGGCAAATTGACCCCGTAACTTCGGGATAAGGGGTCCTCATAGCAATATGAGGCGCAGAGAATCGGTCCAGGCAACTGTTTAACAAAAACACAGGGCTGTGCAAACTCGAAAGATGA
>Contig_98
TCTGTAGGTCCCAAACAAGCTAGTCTTAATGGAGTCACATTAATTGGAGAAGCCGTAAAAACACAGTTCAATTATTATAAGAAAGTTGATGGTGTTGTCCAACAATTACCTGAAACTTACTTTACT
>Contig_99
CTTTACTCAGAGTAGAAATTTACAAGAATTTAAACCCAGGAGTCAAATGGAAATTGATTTCTTAGAATTAGCTATGGATGAATTCATTGAACGGTATAAATTAGAAGGCTATGCCTTCGAACATATCGTTTATGGAGATTTTAGTCATAGTCAGTTAGGTGGTTTACATCTACTGATTGGACTAGCTAA
>Contig_100
TTAGATGAACCTGTTTGCGCATCTGTTATGAAATAGTTTTTAACTGTACTGTCCATAGGAATAAAATCTTCTAATTCAAAAGGTGATTCCTTAAAACGTTTAGCTAGTC
>Contig_101
CTTTAGAAGTTATATGTTTATAGTGACCACACTGGTAATTACCAGTGTACTCACTAGCACAAGTAAATGTACCATGCTTAAGTTCATACTGAGCAGGTGGTGCTGACATCATAACAAAAGGTGACTCCTGTTGTACTAGATATTTTGTAGCTTGTTTACCACACGTACAAGGTATCTGAACACCTTTCTTA
>Contig_102
GTAACTGGTTTTATGGTTGTTGTGTAACTGTTTTCTTTGTAGAAAACATCCGTAATAGGACCTTTGTATTCTGAGGACTTTGTAAGTAAAGCACCGTCTATGCAATACAAAGTTTCTTTAGAAGTTATATGTTTATAGTGACCACACTGGTAATTACCAGTGT
>Contig_103
CAACTACGCTCTAGCTGCTTAATGCGGCTAGCAGTCGCTAGGGGATGCCTGTAAACCCGAAACGACTGTCAGATAGAACAGGATCGCCGCCAAGTTCGCTGTAGACGTAACGGCTAAAACTCATACAGCTCGCTCCAAGCACCCTGCCACTCGGGCGGCGCGGAGTTAACTCAGTAGAGCTGGCTAAGCATGTAGAACCGATAGCGGAGAGCTGGCGGACGGGGGTTCAAATC
>Contig_104
GAGGCGAGGCGCCGCGCGGAACCGCGGCCCCGGGGGCGGACCCGGCGGAGGGGCCGCGGGCCGGTCCCCCCCGCCGGGTCCGCCCCCGGGGCCGCGGTTCCGCGCGGCGCCTCGCCTC
>Contig_105
AACATTAGAACAGTATGTCTTTTGTACTGTAAATGCATTGCCTGAGACGACAGCAGATATAGTTGTCTTTGATGAAATTTCAATGGCCACAAATTATGATTTGAGTGTTGTCAATGCCAGATTACGTGCTAAGCACTATGTGTACATTGGCGACCCTGCTCAATTACCTGCACCACGCACATTGCTAACTAAGGGCACACTAGAACCAGAATATTTCAATTCAGTGTGTAGACTTATGAAAACTATAGGTCCAGACATGTTCCTCGGAACTTGTCGGCGTTGTCCTGCTGAAATTGTTGACACTGTGAGTGCTTTGGTTTATGATAATAAGCTTAAAGCACATAAAGACAAATCAGCTCAATGCTTTAAAATGTTTTATAAGGGTGTTATCACGCATGATGTTTCATCTGCAATTAACAGGCCACAAATAGG
>Contig_106
CTGTGTCTTTGATTTCGAGCAACATAAGCCCGTTAATACAAACTGGTGTACCAACCAATGGAGCTTCAACAGCTTCACTAGTAGGTTGTTCTAATGGTTGTAAATCACCAGTTT
>Contig_107
AGCCATCAGGGCCACAGAAGTTGTTATCGACATAGCGAGTGTATGCCCCTCCGTTAAGCTCACGCATGAGTTCACGGGTAACACCACTGCTATGTTTAGTGTTCCAGTTTTCTTGAAAATCTTCATAAGGATCAGTGCCAAGCTCGTCGCCTAAGTCAAATGACTTTAGATCGGCGCCGTAACTATGGCCACCAGCTCCTTTATTACCGTTCTT
>Contig_108
GTCCGGGCTCCATAGGGCAGAGTGCCAGGTAACGCCTGGGAGGCGCGAGCCTACGGAAAGTGCCACAGAAAATAACCGCCTAAGCGCAACAGCGCCGGTAAGGGTGAAAAGGTGCGGTAAGAGCGCACCGCACGGCTGGCAACAGTGCGTGGCTAGGTAAACCCCACTCGGAGCAAGACCAAATAGGAATCCATTGGCGCGGCCCGCGTTGGATTCGGGTAGGTCGCTTGAGGCGTACAGTGATGTGCGTCCCAGAGGAATGGCTGTCCTCGACAGAACCCGGCTTATAGATC
>Contig_109
GCTACTACCGATTGGATGGTTTAGTGAGGCCCTCGGATCGGCCCCGCCAGGGCCGTGGGCCGACCCCGGCGGGGCCGATCCGAGGGCCTCACTAAACCATCCAATCGGTAGTAGC
>Contig_110
TCCACAATGTCTGCATTTTTAATGTATACATTGTCAGTAAGTTTTAAATAACCACTAAAACTATTCACTTCAATAGTCTGAACAACTGGTGTAAGTTCCATCTCTAATTGAGGTTGAACCTCAACAATTGTTTGAATAGTAGTTGTCTGATTGTCCTCACTGCCGTCTTGTTGACCAACAGTTTGTTGACTATCATCATCTAACCAATCTTCTTCTTGCTCTTC
>Contig_111
GACATTCCGAAGAACGCTGAAGCGCTGGGGGCAAATTGTGCAATTTGCGGCCAATGTTTGTAATCAGTTCCTTGTCTGATTAGTTCCTGGTCCCCAAAATTTCCTTGGGTTTGTTCTGGACCACGTCTGCCGAAAGCTTGTGTTACATTGTATGCTTTAGTGGCAGTACGTTTTTGC
>Contig_112
CTTAGAACGCTCTCCTACCATTGTCCAAAGGACAATGGTAGGAGAGCGTTCTAAGGGCGTCGAAGCATGATCGCAAGGACATGTGGAGCGCTTAGAAGTGAGAATGCCGGTGTGAGTAGCGAAAGACGGGTGAGAATCCCGTCCACCGATTGACTAAGGTTTCCAGAGGAAGGCTCGTCCGCTCTGGGTTAGTCGGGTCCTAAGCTGAGGCCGACAGGCGTAGGCGATGGATAACAGGTTGATATTCCTGTACCACCTAGTATCGTTTTAATCGATGGGGGGACGCAGTAGGATAGGCGAAGCGTGCTG
>Contig_113
CCTTTGAGTTTCACCGTTGCCGGCGTACTCCCCAGGTGGGATGCTTAATGCTTTCGCTTAGCCGCTGATACCAGGTACCAACAGCGGGCATCCATCGTTTACTGTGCGGACTACCAGGGTATCTAATCCTGTTCG
>Contig_114
TCCACGGGAAGGGCCCGGCTCGCGTCCAGAGTCGCCGCCGCCGCCGGGGAGCCCGGCGGGCGCCGGCGCGCCCCCCCCACCCCCACCCCACGTCTCGTCGCGCGCGCGTCCGCTGGGGGCGGGGAGCGGTCGGGCCTGTCTCTTATACACATCTCCGAGCCCACGAGACCTAAC
>Contig_115
CTACAGAATATAAGTCGCTGACCCATTATACAAAAGGTACGCAGTCACCCCATAAAGAGGCTCCCACTGCTTGTACGTACACGGTTTCAGGTTCTTTTTCACTCCCC
>Contig_116
TACGGAAACCTTGTTACGACTTTTACTTCCTCTAAATGACCAAGTTTGACTAGCTTCTCGGTTCCAGAATGGAGTTGCCCCCTTTCCTAAACCAATCCGGAAGCCTCACTAAGCCATTCAATCGGTAGTAGCGACGGGCGGTGTGTACAAAGGGCAGGGACGTAAT
>Contig_117
TAGTAGGCCTAAAAGCAGCCACCAATTAAGAAAGCGTTCAAGCTCAACACCCACTACCTAAAAAATCCCAAACATATAACTGAACTCCTCACACCCAATT
>Contig_118
CTGAGACACGGTCCAGACTCCTACGGGAGGCAGCAGTGGGGAATATTGCACAATGGGCGCAAGCCTGATGCAGCCATGCCGCGTGTATGAAGAAGGCCTTCGGGTT
>Contig_119
CCGGAGGAAGGTGGGGATGACGTCAAGTCCTCATGGCCCTTATGACCAGGGCTTCACACGTCATACAATGGTCGGTACAGAGGGTAGCCAAGCCGCGAGGTGGAGCCAATCTCACAAAACCGATCGTAGTCCGGATTGCACTCTGCAACTCGAGTGCATGAAGTCGGAATCGCTAGTAATCGCAGGTCAGCATACTGCGGTGAATACGTTCCCGGGTCTTGTACACACCGCCCGTCACACCATGGGAGTGGGGGATACCAGAAGTAGGTAGGGTAACCGCAAGGAGCCCGCTTACCACGGTATGCTTCATGACTGGGGTGAAGTCGTAACAAGGTAGCCGTAGGGGAACCTG
>Contig_120
TCCTTAACGAGGGTTTTCCCGCGCACCTTAGGATTCTCTCCCCGCCTACCTGTGTCGGTTTTGGTACGGGCGATGTGTCTCTACCTAGAAGCTTTTCTCGACAGTGTAGGATCAATCACTTCGTTACTATCGCTAGTAACTCGTCATCACATCTCAGCTTTTAGAGCTACGGATTTGCCTATAGCTCAACCTACATGCTTAAACACGCACTTCCAATCGCGTGCTGACCTACCTTACTGTGTCACTCCATCGATCAAACGATTCACACCGGTACAGGAATTTCAACCTGTTGTCCATCGCCTACGCTTTTCCGCCTCGGCTTAGGTCCCGACTTACCCTGAGACGACGATCGTTGCTCAGGAACCCTTAGGCTTTCGGTGGAATGGATTCTCACCATTCTTTTCGCTACTCATACCGACATTCTCACTTCTCATCAGTCCACAACTCCTTACGGTACTGCTTCAGCCCGATGAGAACGCTCCCCTACCCATATACATTGCTGCATATGACACGACTTCGGTTTTACACTTTAGCCCCGGACATCTTCGGCGCAGAGTCTCTCGACCAGTGAGCTATTACGCACTCTTTAAATGGTGGCTGCTTCTAAGCCAACATCCTGGTTGTTTTGGAAACTCCACATCCTTCGCCACTTAGTGTAACATTTGGGACCTTAGTCGGTGTTCTGGGCTGTTTCCCTCTTGACAATGGACCTTATCATTCACTGTCTGACTCCCGAGTATAAGTATAGCCATTCGTAGTTTGACTAGGTTCGGTAACCGGTATGGCCCCTAGCCCGATCAGTGCTCTACCGCCTATACTCTCAACCTCGAGGCTAGCCCTAAAGCTATTTCGGGGAGAACCAGCTATCTCCGTGTTCGATTGGCATTTCACCCCTATCCACAACTCATCCCAAAGCTTTTCAACGCTCACGAGTTCGGTCCTCCACACAATTTTACCTGTGCTTCAACCTGGCCATGGATAGATCACTACGGTTTCGGGTCTACTATTACTAACTGAACGCCCTGTTCAGACTCGCTTTCGCTGCGGCTCCATGTTTTCCACTTAACCTCGCTAGCAACAGTAACTCGTCGGTTCATTCTTCAATAGGCACGCCGTCGTCCTGATATATATACAGACTTCGACTGTTTGTAGACATACGGTTTCAGGTTCTCTTTCACTCCCCGCCAGGGGTTCTTTTCACCTTTCCCTCACGGTACTATGCGCTATCGGTCGATATCAGTATTTTGGCTTGGAGGGTGGTCCCCCCTGCTTCCCACAAGGTTTCACGTGTCTCGTGGTACTCTGGATACAGTCCCATGTATGCAAGGTTTCGATTACAGGGCTTTCACCTTCTGCGGCTATGCTTTCCAGCATGATTCTTCTACCTCATTTACACTTGATGACTGTCCTCAACCCCGGTGCGGTTGCCCGCTCCGGGGTTGAGG
>Contig_121
ACAGTACAAAAGACATACTGTTCTAATGTTGAATTCACTTTGAATTTATCAAAACACTCTACACGAGCACGTGCAGGTATAATTCTACTACATTTATCTATAGGCAAATATTTTAATGCCTTCTCACATAGTGCATCAACAGCGGCATGAGAGCAAGCTGTATACACTATGCGAGCAGAAGGGTAGTAGAGAGCTAGGCCAATAGCAAAA
>Contig_122
TTTTCCTCCGCTGAACTTAAGCATATCAATAAGCGGAGGAAAAGAAACTAACAAGGATTCCCCTAGTAACGGCGAGCGAAGCGGGAAGAGCTCAAATTTGAAAGCTGGCGTCTTCGGCGTCCGCGTTGTAATCTCGAGACGTGTTTTCCGTGCGGCTCCATGGACAAGTCCCTTGGAACAGGGCATCGTAGAGGGTGAAAATCCCGTACTTGCCATGGAAGTACCGTGCTTTGTGATACACGCTCCAAGAGTCGAGTAGTTTGGGATTGCTGCTCAAAGTGGGTGGTAGACTCCATCTAAAGCTAAATATCGGGGAGAGACCGATAGCGAACAAGTACCGTGAGGGAAAGATGAAAAGCACTTTGGAAAGAGAGTTAAAAGTACGTGAAATTGTCGAAAGGGAAGCACTTGAAGTC
>Contig_123
GTAACTTCTTCAATTGTCATTACTTCAGGTGATGGCACAACAAGTCCTATTTCTGAACATGACTACCAGATTGGTGGTTATACTGAAAAATGGGAATCTGGAGTAAAAGACTGTGTTGTATTACACAGTTACTTCACTTCAGAC
>Contig_124
CCTCATTAACCTATGGATTCAGTTAATGATAGTGTGACGAATCACACTGGGTTTCCCCATTCGGAAATCGCCGGTTATAACGGTTCATATCACCTTACCGACGCT
>Contig_125
GGCTGAGGGGCTTCAGCCCCTGCGCCGCAGTGAAAGCGAGCCTGAAGAGGGCGTTTTTAGTCGGAGGTGGCAGACGCGAAACCAAGTGATCTACACTTGGCCAGGGTGAAGTCCCGGTAACACGGGATGGAGGCCCGCACCGATAAGCGTTGAAAAGCTTCCGGATGAGCCGAGTGTAGGAGTGAAAGGCCAATCAAACTTGGAGATAGCTCGTACTCCCCGAAAGGCATTTAGGTGCCGCGTGCGCCGTTCCGCATGAGAGGTAGAGCGACCGGTAGGTCGAGAGGGCTTCGCCGCCTGTCGAGACCTGACGAACTCCGAATGCTCATGCGCCGCAGGCGCGCAGTAAGGGGGCGGGTGCTAAGGTCCGTCCCCGAGAGGAGAAGAATC
>Contig_126
CAACATTTCACAACACGAGCTGACGACAGCCATGCAGCACCTGTCTCAGAGTTCCCGAAGGCACCAATCCATCTCTGGAATGTTCTCTGGATGTCAAGAGTAGGTAAGGTTCTTCGCGTTGCATCGAATTAAACCACATGCTCCACCGC
>Contig_127
AAGCACCGGCTAACTCCGTGCCAGCAGCCGCGGTAATACGGAGGGTGCGAGCGTTAATCGGAATAACTGGGCGTAAAGGGCACGCAGGCGGTGACTTAAGTGAGGTGTGAAAGCCCCGGGCTTAACCTGGGAATTGCATTTCATACTGGGTCGCTAGAGTACTTTAGGGAGGGGTAGAATTCCACGTGTAGCGGTGAAATGCGTAGAGATGTGGAGGAATACCGAAGGCGAAGGCAGCCCCTTGGGAATGTACTGACGCTCATGTGCGAAAGCGTGGGGAGCAAACAGGATTAGATACCCTGGTAGTCCAC
>Contig_128
GAATGAATGGCTGCTTCCAAGCCAACATCCTAGCTGTCACGGGGACCAGACTTCGTTAGACTAACTTAGACAGAATTTCGGGACCTTAGACGGCGGTCTGGATTCTTCTCCTCTCGGGGACGGACCT
>Contig_129
TTAATCTTGCGACCGTACTCCCCAGGCGGTCGATTTCACGCGTTAGCTTCGCTACTAAGCAGTCATGCTGCCCAACAGCTAATCGACATCGTTTAGGGCGTGGACTACCAGGGTATCTAATCCTGTTTGCTA
>Contig_130
TGAAGAAGGCCTTCGGGTTGTAAAGGACTTTTGTCAGGGAAGAAAAGGGCGGGGTTAATACCCCTGTCTGATGACGGTACCTGAAGAATAAGCACCGGCTAACTACGTGCCAGCA
>Contig_131
TGAGGCTTAGCGCATTTTCTCGGGAGTATGATTACCCACGCTATTGGCGCCCCCCGGAGGGGGGGCCATACTATGGGGGTTCGGCTCGGGCCGCGGACTTGCCTGCGGCCCTCGACGCCTACGCCCGTCAACGGGGGCTTCCGTCGCCCCGCGGTGGTGTCACTGCTCCGTCAGCGCGTCGCTCCCTGTGGCAGTCACGGAATGTTGACCGTGTCTTCCATCGCCCCTCGCCGTACGGCTGGGGCTTAGGGCCCGACTGACCCCGGGCAATGCCAGTCAGCCCGGGGT
>Contig_132
AGGTTAGGTTATCGCACTGTTGGATATGTGCGTTTAAGTTTGTAGGTGGGAAGTTTAGGCAAATCCGGACTTCTATTAAACACTGAGAGATGATGACGAGGCTCTACGGAGCTGAAGTAACCGATA
>Contig_133
AAAGGTAAAACCAACAGTGGTTGTTAATGCAGCCAATGTTTACCTTAAACATGGAGGAGGTGTTGCAGGAGCCTTAAATAAGGCTACTAACAATGCCATGCAAGTTGAATCTGA
>Contig_134
CTTTCATACGGAACTACCCTATCTCTTAGGATCGGCTCACCCATGTCCAACTGCTGTTACCATGGAACCTTTCTCCACTTCAGTCTTCAAGGTTCTCACTTGAATATTTGCTACTACCACCAAGATCTGCACTAGAGGCTGTTCCACCCAGCATCACTGCCTAGGCTTCGATACAACCTCCACGCCTGCCTACTCGTCAGCGCATCGCTCTAACACTGACGGTGAGGTATAGGTAACACGCTTAAGCGCCATCCATTTTCAGGGCTAGTTCATTCGGCAGGTGAGTTGTTACACACTCCTTAGCGGATTCCGACTTCCATGGCCACCGTCCTGCTGTCTAGATGAACTAACACCTTTTGTGGTGTCTGATGAGCGTGTATTCCGGCACCTTAACCTCACGATCGGTTCATCCCGCATCGCCAGTTCTGCTTACCAAAAATGGCCCACTAGAAACTCTCATTCGCATGTCCACGTTCACTCAAGTAACAAGGACTTCTTACACATTTAAAGTTTGAGAATAGGTTAAGGTGCCGGAATACACGCTCATCAGAC
>Contig_135
GAGACTCAGCGAAGTTGAAGTGGTTGTGAAGATGCAATCTACCCGCTGCTAGACGGTAAGACCCCGTGAACCTTTACTGTAGCTTTGCATTGGACTTTGAAGTCACTTGTGTAGGATAGGTGGGAGGCTTTGAAGCAGAGACGCCAGTCTCTGTGGAGCCGTCCTTGAAATACCACCCTGGTGTCTTTGAGGTTCTAACCCAGACCCGTAATCCGGGTCGGGGACCGTGCATGGTAGGCAGTTTGACTGGGGCGGTCTCCTCCCAAAGAGTAACGGAGGAGTTCGAAGGTTACCTAGGTCCGGTCGGAAATCGGACTGATAGTGCAATGGCAAAAGGTAGCTTAACTGCGAGACCGACAAGTCGAGCAGGTGCGAAAGCAGGACATAGTGATCCGGTGGTTCTGTATGGAAGGGCCATCGCTCAACGGATAAA
>Contig_136
CTGCTGCCTCCCGTAGGAGTCTGGGCCGTGTCTCAGTCCCAGTGTGGCTGGTCATCCTCTCAGACCAGCTAGAGATCGTCGGCTTGGTGAGCCTTTACCTCACCAACTACCTAATCCCACTTGGGCTCATCCTATGGCATGTGGCCCGAAGGTCCCACACTTTAATCTTTCGATATTACGCGGTATTAGCTACAGTTTCCCGTAGTTATCCCCCTCCATAAGCTAGATTCCCAAGCATTACTCACCCGTCCGCCACTCGTCATCAAAGAAGCAAGCTTCTTTATGTTACCGTTCGACTTGCATGTGTTAAGCCTGCCGCCAGCGTTCAATCTGAGCCATGATCAAATTGAACGCTGGC
>Contig_137
AACAACTTGTCTAGTAGTTGCACATGTCAACTTAAAAGGTAAGTTATTCTTTTTAGCAGCACTACGTATTTGTTTTCGTAGTTGTTCAGACAATGACATGAAATCTTTAACGTTCCATATCAAAGCAATGTTGTGACTTTTTGCTACCTGCGCATTAATATGACGCGCACTACAGTCAA
>Contig_138
AGGTCCGTCCCCGAGAGGAGAAGAATCCTGACCGCCGTCTAAGGTCCCCGAGTTCTGCCTGAGTTAGTCTAACGAAGTGCGGTCCCTGTGACAGCCAGGATGTTGGCTTGGAAGCAGCCATTCATTCAAAGAGTGCGTAACAGC
>Contig_139
ATCTTACCCTCCTTGTCGTTACTTATACCTACATTTGCCTTGCCGTGCGCTCCGGGAGGGGTCGCCCCCTCCGTTCAACGCAGCACGCCATGCTCCCCTACCGGTACTTTCTTCAATGCTACCCCGCGTCTTCGGTGTCTGCCTTATACCCGATTATTATCCACGCACGGACCCTCGACCAGTGAGCTGTTACGCACTCTTTGAATGAATGGCTGCTTCCAAGCCAAC
>Contig_140
CAATTTGCCCCCAGCGCTTCAGCGTTCTTCGGAATGTCGCGCATTGGCATGGAAGTCACACCTTCGGGAACGTGGTTGACCTACACAGGTGCCATCAAATTGGATGACAAAGATCCAAATTTCAAAGATCAAGTCATTTTGCTGAATAAGCATATTGACGCATACAAAACATTCCCACCAACAGAGCCTAAAAAGGACAAAAAGAAGAAGGCTGATGAAACTCAAGCCTTACCGCAGAGACAGAAGAAACAGCAA
>Contig_141
CCCCGAAAGCTATTTAGGTAGCGCCTCGTGAATTCATCTCCGGGGGTAGAGCACTGTTTCGGCAAGGGGGTCATCCCGACTTACCAACCCGATGCAAACTGCGAATACCGGAGAATGTTATCACGGGAGACACACGGCGGGTGCTAACGTCCGTCGTGAAGAGGGAAACAACCCAGACCG
>Contig_142
CCAAAAATACCAGCTGATAATAATGGTGCAAGTAGAACTTCGTGCTGATTAAAATTTTCATAAGCACTCTTAAGAAGTTGAATGTCTTCACCTTTGTTAACATTTGGGCCGACAACATGAAGACAGTGTTTAGCAAGATTGTGTCCGCTTAAAACACAACTACCACCCACTTTAAGTGGTCCATTAGTAGCTATGTAATCATCAGATTCAACTTGCATGGCATTGTTAGTAGCCTTATTTAAGGCTACT
>Contig_143
TTTAAAACTTACTGACAATGTATACATTAAAAATGCAGACATTGTGGAAGAAGCTAAAAAGGTAAAACCAACAGTGGTTGTTAATGCAGCCAATGTTTACCTTAA
>Contig_144
AGCGGGTACAATCACTTCTGGTTGGACCTTTGGTGCAGGTGCTGCATTACAAATACCATTTGCTATGCAAATGGCTTATAGGTTTAATGGTATTGGAGTTACA
>Contig_145
GATGAGTATTTAGCCTTGGAGGATGGTCCCCCCATATTCAGACAGGATTTCACGTGTCCCGCCCTACTTTTCGTACGCTTAGTACCACCGTTGAGATTTCGAATACGGGACTATCACCCACTATGGTCAAGCTTCCCAGCTTGTTCT
>Contig_146
CCGTCAATTCCTTTGAGTTTCACCGTTGCCGGCGTACTCCCCAGGTGGTATACTTAATGCTTTCGCTTGGCGGCTTACTGTCTATCGCAAACCGCGAGTATACATCGTTTACTGTGTGGACTACCAGGGTATCTAATCCTGTTTGATACCCACACTTTCGAGCCTCAGCGTCAGTTGCAGCCCGGACACCTGCCTTCGCGATCGGAGTTCTTCGTGATATCTAAGCATTTCACCGCTACACCACGAATTCCGGCATCCCTGTCTGCACTCAAGATCGCCAGTTTCAACGGCAATGCATGGTTGAGCCACACCCTTTAACCGCTGACTTAACAATCCGCCTACGCTCCCTTTAAACCCAATAAATCCGGATAACGCCTGGACCTT
>Contig_147
AACTTTAAGCTCTCTTGAAGCAGGTTTCTTATAACCAGTTAACTGGTTTAAATCATCAGCAAATTTGATATTATCACATACAAACTTAAAATTATCGAAGCTTGCGTTTGGATATGGTTGGTTTGGTACAAGATCAATTGGTTGCTCTGTGAAATAAGAATTGTCTTTCTTATAATAATTGTCCAACTTAGGGTCAATTTCTGTACAAACAACACCATCCAATTTATAAGTAACTGGTTTTATGGTTGTTGTGTAACTGTTTTCT
>Contig_148
TCTTCGATAAGAAGAGTGAAATAGATCCTGAACCCATGCGCCTACAAGCGGTCGGAGCATTTTATGATGTGACGGCGTGCCTTTTGCATAATGAACCTACGAGTTACCGTCACTGGCAAGGTTAATCCTCTTAAGTGGAGCAACCGCAGTGAAAGCGAGCCTTAACAGGGCGTTAAGTCAGTGGTGGTAGACGCGAAACCAAGTGATCTACACTTGTCCAGGATGAAGTTCCGGTAACACGGAATGGAGGTCCGAACCAATAAGCGTTGAAAAGCTTCTGGATGAGGTGAGTGTAGGAGTGAAAGGCCAATCAAACTTGGAGATAGCT
>Contig_149
AACATTTCACAACACGAGCTGACGACAGCCATGCAGCACCTGTCTCACGGTTCCCGAAGGCACATTCTCATCTCTGAAAACTTCCGTGGATGTCAAGACCAGGTAAGGTTCTTCGCGTTGCATCGAATTAAAC
>Contig_150
TCGCCCATTGACCAATATTCCTCACTGCTGCCTCCCGTAGGAGTCTGGTCCGTGTCTCAGTACCAGTGTGGGGGTTCAACCTCTCAGTTCCCCTACCCATCGTCGCCTTGGTGAGCCGTTACCTCACCAACTAGCTAATGGGACGCATGCCTATCTCACAGCGAATTTCATTTCCTCTACTTTGGATGCCCAAAGTGGAGTGTACGCGGTATTAGTCCGTCTTTCGACGGGTTATCCCCCTCTGTGAGGCAAGTTGCATACGCGTTACGCACCCGTGCGCCGGTCGCCATCAGTCTTAGCAAGCTAAGACCATGCTGCCCCTCGACTTGCATGTGTTAAGCCTATCGCTAGCGTTCATCCTG
>Contig_151
TCGCGCCTCCCAGGCGTTACCTGGCACTCTGCCCTATGGAGCCCGGACAGTCGCTGTCGCGCAATAGCGCGGTGGAGGAAAGTCCGGGCTCCATAGGGCAGAGTGCCAGGTAACGCCTGGGAGGCGCGA
>Contig_152
GGTTGATTATGGTGCTAGATTTTACTTTTACACCAGTAAAACAACTGTAGCGTCACTTATCAACACACTTAACGATCTAAATGAAACTCTTGTTACAATGCCACTTGGCTATG
>Contig_153
CACCTACCAACTTAAACGCACATATCCAACAGTGCGATAACCTAACCTGCTCCGTCCCCACATCGCAGTTTATCCAAGTACGGGAATATTAACCCGTTTCCCATCGACTACGCTTTTCAGCCTCGCCTTAGGGGCCGACTCACCCTGCCCCGATTAACGTTGGACAGGAACCCTTGGTCTTCC
>Contig_154
ACAGCCTGCACGTGTTTGAAAAACATTAGAACCTGTAGAATAAACACGCCAAGTAGGAGTAAGTTGATCTGCATGAATAGCAACAGGGACTTCTGTGCAGTTAACACCCTGATAAAGAACAGCAACCTGGTTAGAAGTATTTGTTCCTGGTGTTATAACACTGACACCACCAAAAGAACATGGTGTAATGTCAAGAATCTCAAGTGTC
>Contig_155
GGAAAATCAAGGCTGAGGCGTGATGACGAGGCACTACGGTGCTGAAGCAACAAATGCCCTGCTTCCAGGAAAAGCCTCTAAGCATCAGGTAACATCAAATCGTACCC
>Contig_156
AGTCATGGAGGCCATGGGGTTGGCTTGAAACCAGCTTTGGGGGGTTCGATTCCTTCCTTTTTTGTCTAGATTTTATGTATACGGGTTCTTCGAATGTGTGGTAGGGTGGGGGGCATCCATATAGTCACTCCAGGTTTATGGAGGGTTCTTCTACTATTAGGACTTTTCGCTTCGAAGCGAAGGCTTCTCAAATCATGAAAATTATTAATATTACTGCTGTTAGAGAAATGAATGAACCTACAGATGATAGGATATTTCATGTGGTGTATGCATCGGGGTAGTCCGAGTAACGTCGGGGCATTCCGGATAGGCCGAGAAAGTGTTGTGGGAAGAAGGTTAGATTTACGCCGATGAATATGATAGTGAAATGG
>Contig_157
TACCAGGCTTCGGAATAATCTCCCATATTGTAACTTACTACTCCGGAAAAAAAGAACCATTTGGATACATAGGTATGGTCTGAGCTATGATATCAATTGGCTTCCTAGGGTTTATCGTGTGAGCACACCATATATTTACAGTAGGAATAGACGTAGACACACGAGCATATTTCACCTCCGCTACCATAATCATCGCTATCCCCACCGGCGTCAAAGTATTTAGCTGACTCGCCACACTCCACGGAAGCAATATGAAATGATCTGCTGCAGTGCTCTGAGCCCTAGGATTCATCTTTCTTTTCACCGTAGGTGGCCTGACTGGCATTGTATTAGCAAACTCATCACTAGACATCGTACTACACGACACGTACTACGTTGTAGCTCACTTCCACTATGTCCTATCAATAGGAGCTGTATTTGCCATCATAGGAGGCTTCATTCACTGATTTCCCCTATTCTCAGGCTACACCCTAGACCAAACCTACGCCAAAATCCATTTCACTATCATATTCATCGGCGTAAATCTAACCTTCTTCC
>Contig_158
GTCTGGAGTCTTGGAAGCTTGACTACCCTACGTTCTCCTACAAATGGACCTTGAGAGCTTGTTTGGAGGTTCTAGCAGGGGAGCGCAGCTACTCGTATACCCTTGACCGAAGACCGGTCCTCCTCTATCGGGGATGGTCGTCCTCTTCGACCGAGCGCGCAGCTTCGGGAGGGACGCACATGGAGCGGTGAGGGAGGAAGGGGACACCCGCCTAGCCAGCCAGATCAGCCGAATCAACCC
>Contig_159
AGTATCAGATGCAGTTCCCAGGTTGAGCCCGGGGATTTCACATCTGACTTAACAAACCGCCTGCGTGCGCTTTACGCCCAGTAATTCCGATTAACGCTTGCACCCTCCGTATTACCGCGGCTGCTGGCACGGAGTTAGCCGGTGCTT
>Contig_160
CTCCAAGACTCTTACAACGTGAGGCTAGCCCTAAAGCTATTTCGGAGAGAACCAGCTATCTCCAAGTTCGATTGGAATTTCTCCGCTACCCTCAGTTCATCCGCTCACTTTTCAACGTAAGTCGGTTCGGTCCTCCATTCAGTGTTACCTGAACTTCAACCTGACCAAGGGTAGATCACCTGGTTTCGGGTCTACGACCAAATACTCAACGCCCTATTCAGACTCGCTTTCGCTGCGGCTCCACATTTGCTGCTTAACCTTGCATCAGATCGTAACTCGCCGGTTCATTCTACAAAAGGCACGCCATCACCCATTAACGGGCTCTGACTACTTGTAAGCACACGGTTTCAAGTTCTCTTTCACTCCCCTTCCGGGGTACTTTTCACCTTTCCCTCACGGTACTGGTTCACTATCGGTCACTAGAGAGTATTTAGCCTTAGGAGATGGTCCTCCCAGATTCCGACGGAATTTCACGTGCTCCGTCGTACTCAGGATCCACTCAAGAGAGAATATGTTTTCGACTACAGGATTATTACCTTCTTTGATTCATCTTTCCAGATGATTCGTCTAACATGTTCTTTTGTAGAATGAACCGGCGAGTTACGATCT
>Contig_161
TTCCATCGGCTTGAGCCGATAGTCCTGCTAAATAGCCAGGCCCGCTTTGGCGGGTCGCCGGCTTCTTAGAGGGACTATCGGCTCAAGCCGATGGAAGTTTGAGGCAATAACAGGTCTGTGATGCCCTTAGATGTTCTGGGCCGCACGCGCGCTACACTGACAG
>Contig_162
CTTCATCGGCCTACAGAACGCTCCCCTACCATGCCAGTAAACTGGCATCCGCAGCTTCGGTTATAGATTTGAGCCCCGTTACATCTTCCGCGCAGGACGACTCGACCAGTGAGCTATTACGCTTTCTTTAAATGATGGCTGCTTC
>Contig_163
CAATTCATTTGAGTTTTAACCTTGCGGCCGTACTCCCCAGGCGGTCGATTTATCACGTTAGCTACGGGCGCCAAACTTAAAGTTCAACCCCCAAATCGACATCGTTTACAGCGTGGACTACCAGGGTATCTAATCCTGTTTGCTCCCCACGCTTTCGC
>Contig_164
AGGAGTGAAAGGCCAATCAAACTTGGAGATAGCTCGTACTCCCCGAAAGGCATTTAGGTGCCGCGTGCGACGATCTCCATAAGAGGTAGAGCGACCGATAGGTCAAGAGGGCTTCACCGCCTATCGAGACCTGACGAACTCCGAATGCTTATGGACTGCAGTCGTGCAGTAAGGGGGCGGGTGCTAAGGTCCGTCCCCGAGAGGAGAAGAATC
>Contig_165
CATCGCCTTCGCCGTTCGGCTGAGACTTAGGACCCGACTAACCCCGGGCTGATTGGCATCGCCCGGGAAACCTCGGTCTTTCGGCGAAAGGGAATCTCACCCTTTTTATCGTTACTTATACCTACATTTGCTTTTCCATAAGCTCCAGGATCGGTTACCCTCACCATTCAACGCCGATGGAATGCTCCCCTACCGATACTTTTAATATACATTACTATCCCGCGCCTTCGGTATCTGACTTATACCCGATTATTATCCATGCCCGGACCCTCGACTAGTGAGCTGTTACGCACTCTTTGAATGAATGGCTGCTTC
>Contig_166
GAAGACCTGTTATCCCGCAAATGCGGGAGGCTAACGGGGGGAACTGAAACATCTTAGTACCCCTAGGAAAAGAAAATAATAATGATTCCCCTAGTAGTGGCGAGCGAACGGGGAAGAGCCCAAACCATATAGATTTCGGTCTATATGGGGTTGTAGGACCACGACGTTGCAAGAAGTACGGTTAGAGGAACGCTTTGGAAAGAGCGACCATAGAGAGTGACAGTCTCGTACTCGACAATCGTATGAAGCATAGTGGTATCCTGAGTAGGGCGGGACACGTGAAATCCTGTCTGAATCCGGCGGGCCCATCCGCCAAGGCTAAATACTCGTAAGAGACCGATAGCGAACCAGTACCGTGAGGGAAAGGTGAAAAGCACCTCTGTCAGAGGAGTGAAAAAGTTCCTGAAACCGTACGCCTACAAGCGGTCGGAGCAACGTAAGTTGTGACGGCGTGCCTTTTGCATAATGAACCTACGAGTTGCCGTCGTCGGCAAGGTTAAGCGCAATGATGCGCGCAACCGAAGCGAAAGCGAGTCTGAATAGGGCGCATAGTCGGCGGTGGCAGACGCGAAACCAAGTGATCTACCCTTGTCCAGGTTGAAGTCCCGGTAACACGGGATGGAGGACCGAACCGATAAGCGTTGAAAAGCTTCCGGATGAGGTGAGGGTAGGAGTGAAAGGCCAATCAAACTTGGAGATAGCTCGTACTCCCCGA
>Contig_167
AGATAACAACTGTTATCTTGCCACTGCATTGTTAACACTCCAACAAATAGAGTTGAAGTTTAATCCACCTGCTCTACAAGATGCTTATTACAGAGCAAGGGCTGGTGAAGCTGCT
>Contig_168
GGAGGAAGGGGACACCCGCCTAGCCAGCCAGATCAGCCGAATCAACCCTGGCGATCAATGGGGTGACAGATGTCGCAGCCAGATCGCCCGGGTTGATTCGGCTGATCTGGCTGGCTAGGCGGGTGTCCCCTTCCTCC
>Contig_169
TGCACCTAAATGCATTTCGGGGAGTACGAGCTATCTCCAAGTTTGATTAGCCTTTCACCCCTACCCTCAGTTCATCCGAAAGCTTTTCAACGCTTACCGGTGCGGTCCTCCAGTTGGTTTTACCCAACCTTCAACCTGACCAAGGGTAGATCACTTGGTTTCGCGTCTACTCCCTCTGACTAAACCGCCCTATTCAGACTCGCTTTCGCTTCGGCTCACGTGACTCTTCATCACTTAACCTTGCCAGAGAAAGTAACTCGTAGGTTCATTATGCAAAAGGCACGCAGTCACAGCACAGGGCTGCTCCTACCGCTTGTAGGCAGACGGGTTCAGGATCTATTGCACTCCTCTGTTCGAGGTTCTTTTCACCTTTCCCTCACGGTACTGGTTCACTATCGGTCTCTCGGGAGTATTTAGCCTTACGGGATGGGCCCCGCAGATTCACACAGGATTTCACGTGTCCCGCGCTACTCAGGATACCTCTAAGTCCAACGAAGATTTTCGGATACACAGCTGTCATGTTCTATGGCCGGCCTTTCCAGACCGTTCTCCTAATCTTGTCTTCCTATATCGAGGTCCTACAACCCCAAGTTTGCCGAAACAAACTTGGTTTGGGCTAGTCCCCGTTCGCTCGCCACTACTAAGGGAATCACTTTTGTTTTCTTCTCCTATGGGTACTTAGATGTTTCAGTTCCCCACGTTCGCTCACTGCTCTGCAGTGTGACATGTCTTCTACATGCCGGGTTGCCCCATTCGG
>Contig_170
TTTCACTTGAAAAGTCAGTATGTTTAGACATGACATGAACAGGTGTTATTAAATAGAAAATAGCAGCAACAAAAAGGAACACAAGTGTAACTTTAATTAACTGCTTCAACCAATTATTAACA
>Contig_171
TGCGACCACCCTTACGAAGAATGGTTTTCAAGCCAGATTCATTATGGTATTCGGCAAGACTATGCTCAGGTCCTACTTCTGAATTGTGACATGCTGGACAATAAATTTTAACAACAGCATTTTGGGGTAAGTAACCACAAGTAGTGGCACCTTCTTTAGTCAAATTCTCAGTGCCACAAAATTCGCAAGTGGCTTTAACAAAATCGCCCGTCTGCCATGAAGTTTCACCACAATGATCACACTTCATGAGAGTTGAAAGGCACATTTGGTTGCATTCATTTGGTGACGCAACTGGATAGACAGATCGAATTCTACCCATAAAGCCATCAAGCTTTTTCTTTTCAACCCTTGGTTGAATAGTCTTGATTATGGAATTTAAGGGAAATACAAAATTTGGACATTCCCCATTGAAGGTGTCAAATTTCTTTGCCAATTTAATTTCAAAAGGTGTCTGCAATTCATAGCTCTTTTCAGAACGTTCCGTGTACCAAGCAATTTCATGCTCATGTTCACGGCAGCAGTATACACCCCTCTTAGTGTCAATAAAGTCCAGTTGTTCGGACAAAGTGCATGAAGCTTTACCAGCACGTGCTAGAAGGTCTTTAATGCACTCAAGAGGGTAGCCATCAGGGC
>Contig_172
GATATGAGCTCTTGGGAGCGATCAGCCTGTTATCCCCGGAGTACCTTTTATCCTTTGAGCGATGGCCCTTCCATACGGAACCACCGGATCACTATGCTCTAGTTTCCTACCTGTGCGACTTGTTAGTCTCCCAGTCAAGCACCCTTGTGCCATTACACTCTACGACCGGTTACCAATCGGTCTGAGGGTACCTTTAGAAGCCTCCGTTACACTTTTGGAGGCGACCACCCCAGTCAAACTACCCACCATGCAATGTCCTCGCATCC
>Contig_173
TGGGTTAAGTCCCGCAACGAGCGCAACCCTTATCCTTTGTTGCCAGCGATTTGGTCGGGAACTCAAAGGAGACTGCCGGTGATAAACCGGAGGAAGGTGGGGATGACGTCAAGTCATCATGGCCCTTACGAGTAGGGCTACACACGTGCTACAATGGCGTATACAGAGGGAAGCGATAGTGCGAGCTGGAGCGAATCTCACAAAGTACGTCTAAGTCCGGATTGGAGTCTGCAACTCGACTCCATGAAGTCGGAATCGCTA
>Contig_174
TGGGTTAAGTCCCGCAACGAGCGCAACCCTTATCCTTTGTTGCCAGCGGTCCGGCCGGGAACTCAAAGGAGACTGCCAGTGATAAACTGGAGGAAGGTGGGGATGACGTCAAGTCATCATGGCCCTTACGACCAGGGCTACACACGTGCTACAATGGCGCATACAAAGA
>Contig_175
CGGACGTAAGGGCCGTGCTGATTTGACGTCATCCCCACCTTCCTCACACCTTACGGTGGCAGTGTCTCCAGAGTGCCCAGCTTAACCTGATGGCAACTGAAGAGAGGGGTTGCGCTCGTTATGGCACTTAAGCCGACACCTCACGGCACGAG
>Contig_176
CCACCTGGGGAGTACGCCGGCAACGGTGAAACTCAAAGGAATTGACGGGGGCCCGCACAAGCGGAGGAACATGTGGTTTAATTCGATGATACGCGAGGAACCTTACCCGGG
>Contig_177
CCACACTGGGACTGAGACACGGCCCAGACTCCTACGGGAGGCAGCAGTAGGGAATCTTCGGCAATGGACGGAAGTCTGACCGAGCAACGCCGCGTGAGTGAAGAAGGTTTTCGGATCGTAAAGCTCTGTTGTAAGAGAAGAACGAGTGTGAGAGTGGAAAGTTCACACTGTGACGGTATCTTACCAGAAAGGGACGGCTAACTACGTGCCAGCAGCCGCGGTAATACGTAGGTCCCGAGCGTTATCCGGATTTATTG
>Contig_178
GCATGTGTTAGGCCTGCCGCCAGCGTTCAATCTGAGCCATGATCAAACTCTTCAGTTCAATACTGCTTGGGTTTTGAGAAAACCCTAAACTTGGCTCAGCAATCGCATTCTCTTAAAAAGAGATAAAACTCTCGAATTCACGAGTGTTACTTGCGTTGCTGATAATCTTGCGATCACCAGTCTTACATCACAAGA
>Contig_179
CCGTCAATTCCTTTGAGTTTCACCGTTGCCGGCGTACTCCCCAGGTGGATAACTTAACGCTTTCGCTTAGGAGCATACTGTATATCGCATACGCCCAGTTATCATCGTTTACTGCGTGGACTACCAGGGTATCTAATCCTGTTTGATACCCACGCTTTCGTGCTTCAGCGTCAGTTGTACCTTAGTAAGCTGCCTTCGCAATCGGAGTTCTGCGTGATATCTATGCATTCCACCGCTACACCACGCATTCCGCCTACCTCATCTACACTCAAGCCCGCCAGTATCAATGGCAATTTAGGAGTTAAGCTCCTAGATTTCACCGCTGACTTAACAGGCCGCCTACGCACCCTTTAAACCCAATAAATCCGGATAACGCTCGCATCCTCCGTATTACCGCGGCTGCTGGCACGGAGTTAGCCGATGCTTATTCATACGGTACATGCAGGGAGCCACACGTGACTCTTGTTATTCCCGTATAAAAGAAGTTTACAATCCATAAGACAGTCATCCTTCACGCGACTTGGCTGGTTCAGGCTCTCGCCCATTGACCAATATTCCTCACTGCTGCCTCCCGTAGGAGTCTGG
>Contig_180
TGGAAGTCGGAATCCGCTAAGGAGTGTGTAACAACTCACCTGCCGAATGAACTAGCCCTGAAAATGGATGGCGCTCAAGCGTACTACCAATACCTCGCCGCTAGGGTAGAAACGATGCCCTAGCGAGTAGGCAGGCGTGGAGGCCCGTGACGAAGCCTTGGGGGTGACCCCGGGTAGAACGGCCTCTAGTGCAGATCTTGGTGGTAGTAGCAAATACTCAAATGAGAACTTTGAGGACTGAAGTGGGGAAAGGTTCC
>Contig_181
TTCTTTTCCTCCGGGTACTTAGATGGTTCAGTTCTCCGGGTTCGCTTCTCTAAGTCTATGTATTCAACTTAGGATACTGCACAGAATGCAGTGGGTTTCCCCATTCGGACATCGCGGGATCATAGCTTTATTGCCAGCTCCCCCACGCTTTTCGCAGGCTTACACGTCCTTCGTCGCCTATCATCGCCAAGGC
>Contig_182
GGGACTGAGACACGGCCCAGACTCCTACGGGAGGCAGCAGTGGGGAATTTTGGACAATGGGCGCAAGCCTGATCCAGCCATGCCGCGTGTCTGAAGAAGGCCTTCGGGTTGTAAAGGACTTTTGTCAGGGAAGAAAAGG
>Contig_183
GGCGGAGGAGAGTAGTCTGAATTGGGTTATGAGGTCCCCTGCGGGGTACCTCACCTCAGCCATTGAACTCACTTCGCTGGCCGTGAGTCTGTTCCAAGTTCCGGCAAAGGAGGCATCCGCCGGGCCCCTCCCCGAAGGGCGGGGTCCACGGCATCTCCTGCCCAGTCTGACCTCGCGCGGAGCCCCGTTCTCTGGGAACTCACCTCCCCGAAGCTCAGGGAGAGCCCTGTTAGGGCCGCCTCTGGCCCTAGTCTCAG
>Contig_184
TGTGAAGAAGAAGAGTTTGAGCCATCAACTCAATATGAGTATGGTACTGAAGATGATTACCAAGGTAAACCTTTGGAATTTGGTGCCACTTCTGCTGCTCTTCAACCTGAAGAAGAGCAAGAAGAAGATTGGTTAGATGATGA
>Contig_185
TTGGATGTGGTAGCCGTTTCTCAGGCTCCCTCTCCGGAGTCGAACCCTAATTCCCCGTTACCCGTTGATACCATGGTAGGCCACTATCCTACCATCGAAAGTTGATAGGGCAGAAATTTGAATGAACCATCGCCAGCACAAGGCCATGCGATTCGAAAAGTTATTATGAATCATCAAAGAGTCCGAAGACATTGATTTTTTATCTAATAAATACATCCCTTCCAAACAGTCGGGATTTTAAGCATGTATTAGCTCTAGAATTACCACGGTTATCCAAGTAGTAAGGTA
>Contig_186
TCGTCATCACGCCTCAGCCTTGATTTTCCGGATTTGCCTGGAAAATCAGCCTACACGCTTAAACCGGGACAACCGTCGCCCGGCCAACATAGCCTTCTCCGTCCCCCCTTCGCAGTAACACCAAGTACAGGAATATTAACCTGTTTCCCATCGACTACGCCTTTCGGCCTCGCCTTAGGGGTCGACTCACCCTGCCCCGATTAACGTTGGACAGGAACCCTTGGTCTTCC
>Contig_187
GTTTAATTCGATGCAACGCGAAGAACCTTACCTGGTCTTGACATCCACAGAACTTTCCAGAGATGGATTGGTGCCTTCGGGAACTGTGAGACAGGTGCTGCATGGCTGTCGTCAGCTCGTGTTGTGAAATGTT
>Contig_188
TTTCAATTTCTATCGCCTATACTTTATTTGGGTAAATGGTTTGGCTAAACCTAGCCCCAAACCCACTCCACCTTACTACCAGACAACCTTAGCCAAACCATTTACCCAAATAAAGTATAGGCGATAGAAATTGAAA
>Contig_189
GCTGATTTGCTGACGAGTGGCGGACGGGTGAGTAATGTCTGGGAAACTGCCTGATGGAGGGGGATAACTACTGGAAACGGTAGCTAATACCGCATAACGTCGCAAGACCAAAGAGGGGGACCTTCGGGCCTCTTGCCATCGGATGTGCCCAGATGGGATTAGCTAGTAGGTGGGGTAACGGCT
>Contig_190
GGAGGTGTTCCAGCCGCACCTTCCGGTACGGCTACCTTGTTACGACTTAGCCCCAGTCACCTGTATTACCCTAGGCCGACCCTCGCGGTTACGGACTTTAGGTACTCCAGACTCCCATGGCTTGACGGGCGGTGTGTACAAGGCCCGGGAACGTATTCACCGCGCCATGGCTGATGCGCGATTACTAGCGAATCCAGCTTCGTGGGGTCGGGTTGCAGACCCCAGTCCGAACTGGGACCGGCTTTCAAGATTTGATGCAATTTGCATTACACCATCCCTCTGTACCGGCCATTGTAACACGTGTGTAGCCCCGGACGTAAGGGCCGTGCTGATTTG
>Contig_191
TCCGTATTACCGCGGCTGCTGGCACGGAGTTAGCCGGTGCTTCTTCTGTAGTTAACGTCAATCACCTAGTCTATTAAACTAAATGCCTTCCTCGCTACCGAAAGAACTTTACAACCCGAAGGCCTTCTTCATTCACGCGGCATGGCTGCGTCAGGGTTGCCCCCATTGCGCAATATTCCCCACTGCTGCCTCCCGTAGGAGTCTGGGCCGTGTCTCAGTCCC
>Contig_192
ATGAACGCTGGCTACAGGCTTAACACATGCAAGTCGAGGGGCAGCATGGGGTTTGCTTGCAAACCCCGATGGCGACCGGCGCACGGGTGAGTAACGCGTATCCAACCTTCCCGCGACCAAGGGATAACCTGCCGAAAGGCAGACTAATACCTTATGTCCTCCTTTGAAGGCATCTGACGAGGAGCAAAGATCCGTCGGTCACGGATGGGGATGCGTCCGATTAGCTTGTTGGCGGGGCAACGGCCCACCAAGGCATCGATCGGTAGGGGTTCTGAGAGGAAGGCCCCCCACACTGGAACTGAGACACGGTCCAGACTCCTACGGGAGGCAGCAGT
>Contig_193
GCAAATGGCTTATAGGTTTAATGGTATTGGAGTTACACAGAATGTTCTCTATGAGAACCAAAAATTGATTGCCAACCAATTTAATAGTGCTATTGGCAAAATTCAAGAC
>Contig_194
CTCGGTACGTTCCGATATGTTACTCACCCGTTCGCCACTCGCCACCCAAGAAGCAAGCTTCTCTGTGCTGCCGTCCGACTTGCATGTGTAAAGCATGCCGCCAGCGTTCAATCTGAGCCAGGATCAAACTCTTATGTTCAATCTCTAACTTATAACTTCTGGTCTGCTTCAAAGAAACCGACAGGACAATGTCTAAAACATCATCTTGTCTGTCTTTCAAACAGTGTGAGGCCTAATGCACTCACACTGTTTGAAAGACAGACAAGATGATGTTTTAGACATTGTCCT
>Contig_195
AGCCGACACCTCACGGCACGAGCTGACGACAACCATGCAGCACCTTCACAGAGGCCCCGAAGGGCGTCATTATCTCTAAATCCTTCCTCTGCAATTCAAGCCCGGGTAAGGTTCCTCGCGTATCATCGAATTAAACCACATG
>Contig_196
CCCTAGTCGGCATAGTTTATGGTTAAGACTACGACGGTATCTGATCATCTTCGATCCCCTAACTTTCGTTCTTGATTAATGAAAACGTCCTTGGTAAATGCTTTCGCAGTAGTTAGTCTTCAGTAAATCCAAGAATTTCACCTCTGACAACTGAATACTGATACCCCCGACCGTCCCTATTAATCATTACGATGGTCCTAGAAACCAACAAAATAGAACCATAACGTCCTATTCTATTATTCCATGCTAATATATTCGAGCAAAGGCCTGCTTTGAACACTCTAATTTTTTCAAAGTAAAAGTCCTGGTTC
>Contig_197
TCATTTGAGTTTTAACCTTGCGGCCGTACTCCCCAGGCGGTCGACTTAACGCGTTAGCTCCGGAAGCCACGCCTCAAGGGCACAACCTCCAAGTCGACATCGTTTACGGCGTGG
>Contig_198
AAGTGGTGCGGGTTAGAAAGCCAACACAGCTAGGGTAGTATCCCACCAACGCCTCCACGTAAGCTAGCGCTCACGTTTCAAAGGCTCCTACCTATCCTGTACAAGCTGTGCCGAATTTCAATATCAGGCTACAGTAAAGCTCCACGGGGTCTTTCCGTCCTGTCGCGGGTAACCTGCATCTTCACAGGTACTATGATTTCACCGAGTCTCTCGTTGAGACAGTGCCCAAATCGTTACGCCTTTCGTGCGGGTC
>Contig_199
CGTGTGTAGCCCAGGTCATAAGGGGCATGATGATTTGACGTCATCCCCGCCTTCCTCCGCATTGTCTGCGGCAGTCTCTCATGAGTTCCCACCCGAAGTGCTGGCAACATAAGATAGGGGTTGCGCTCGTTGCGGGACTTAACCCAACATCTCACGACACGAGCTGACGACAACCGTGCACCACCTGTTTTCTGGCTTCCGAAGAAGAGGAACTATCTCTAGTTCTGTCCATCAATGTCAAGACCTGGTAAGGTTCTTCGCGTTGCGTCGAATTAAACCACATACTCCACCGCTTGTGCGGGCCCCCGTCAATTCCTTTGAGTTTCAACCTTGCGGTCGTACTCCCCAGGCGGGGTACTTATTGCGTTAACTCCGGCACAGAAGGGGTCGATACCTCCTACACCTAGTACCCATCGTTTACGGCCAGGACTACCGGGGTATCTAATCCCGTTCGCTCCCCTGGCTTTCGCGCCTCAGCGTCAGTTTTCGTCCAGAAAGTCGCCTTCGCCACTGGTGTTCTTCCTAATATCTACGCATTTCACCGCTACACTAGGAATTCCACTTTCCTCTCCGATACTCTAGATCAGCAGTTTCCATCCCATCACGGGGTTAAGCCCCGAACTTTTAAGACAGACTGACTGATCCGCCTGCGCGCGCTTTACGCCCAATAATTCCGGACAACGCTTGCCACCTACGTATTACCGCGGCTGCTGGCACGTAGTTAGCCGTGGCTTTCTATTCCGGTACCGTCAATTCTTCTAACTATTCGCAAGAAGACCTTTCGTCCCGATTAACAGAGCTTTACAACCCGAAGGCCGTCATCACTCACGCGGCGTTGCTCCGTCAGACTTTCGTCCATTGCGGAAGATTCCCCACTGCTGCCTCCCGTAGGAGTCTGGGCCGTGTCTCAGTCCCAATGTGGCCGTTCATCCTCTCAGACCGGCTACTGATCATTGCCTTGGTGGGCCGTTACCCCTCCAACTAGCTAATCAGACGCAATCCCCTCCTTCAGTGATAGCTTATAAATAGAGGCCACCTTTCATCCATCCTCGATGCCGAGATTGGATCGTATGCGGTATTAGCAGTCGTTTCCAACTGTTGTCCCCCTCTGAAGGGCAGGTTGATTACGCGTTACTCACCCGTTCGCCACGAAGAGCGATGGAAGCTTGCTTCTATCAATCTTAGTGGCGAACGGGTGAGTAACGCGTAATCAACCTGCCCTTCAGAGGGGG
>Contig_200
GCCCAGTTAAGACTCGGTTTCCCTTCGGCTCCCCTATTCGGTTAACCTCGCTACAAAATATAAGTCGCTGACCCATTATACAAAAGGTACGCAGTCACCCTTAAAGGGCTCCCACTGCTTGTACGTACAAGGTTTCAGGTTCTATTTCACTCCCCTCACCGGGGTTCTTTTCGCCTTTCCTTCACAGTACTGGTTCACTATCGGTCAATCAGGAGTATTTAGCCTTGGAGGATGGTCCCCCCATCTTCAAACAGGATATCACGTGTCCCGCCCTACTTGTCGTTAGCTTAGTACCATGACCTGGACTTCGAGTACGGGGCTATCACCCTGTATCGCCAAGCTTCCCAGCTTGTTCCTCTGTCTCTGTCATTATCACTAACAGGCTCCTTCGCGTTCGCTCGCCGCTACTAACGAAATCTCGGTTGATTTCTTTTCCTCGGGGTACTTAGATGTTTCAGTTCTCCCGGTTTGCCTCACTTACCTATG
>Contig_201
ACAGTTAAATTTACAAGGGGATTTAGAGGGTTCTGTGGGCAAATTTAAAGTTGAACTAAGATTCTATCTTGGACAACCAGCTATCACCAGGCTCGGTAGGTTTGTCGCCTCTACCTATAAATCTTCCCACTATTT
>Contig_202
CGCTACCTTAGGACCGTTATAGTTACGGCCGCCGTTTACTGGGGCTTCAATTCAATGCTTCTCTTGCGATGACATCTCCTCTTAACCTTCCAGCACCGGGCAGGTGTCAGGCTATATACAGTATCTTTCGATTTAGCATAGCCATGTGTTTTTGTTAAACAGTCGCCTGGGCCTATTCTCTGCGGCTCACAGCCTTCACTGTGAGCGTCCTTTATTCCGAAGTTACAGGACTATTTTGCCTAGTTCCTTAACCGCGAATCACTCGAGCGCCTTAGTATACTCAACCCAACCACCTGTGTCGGTTTATGGTACGGGTAATCATGCAATATGCTTAGCGGATTTTCTTGGGAGC
>Contig_203
GCCTGTTATCCCCGGGGTAGCTTTTATCCGTTGAGCGATGGCCCTTCCATGCGGAACCACCGGATCACTAAGTCCGTCTTTCGACCCTGCTCGACTTGTAGGTCTCGCAGTCAAGCTCCCTTATGCCTTTACACTCTATGAATGATTTCCAACCATTCTGAGGGAACCTTTGAGCGCCTCCGTTACCTTTTAGGAGGCGACCGCCCCAGTCAAACTGCCCGCCTGACACTGTCTCGC
>Contig_204
TTCCTCGTTGAAGAGCAATAATTGCAATGCTCTATCCCCAGCACGACAGGGTTTAACAAGATTACCCGGACCTCTCGGCCAAGGTGATGTACTCGCTGACCCTGTCAGTGTAGCGCGCGTGCGGCCCAGAACATCTAAGGGCATCAC
>Contig_205
GACGGCAACTCGTAGGTTCATTATGCAAAAGGCACGCCGTCACTGCCAAAAGGCAGCTCCGACCGCTTGCAGGCGCAGGGTTTCAGGATCTCTTTCACCCTTCTCGTCGAAGTGCTTTTCACCTTTCCTTCACAGTACTCGTCCACTATCGGTCTCACGGGAGTATTCAGCCTTGCCGGATGGTCCCGGCGGATTCGCGCAGGATTCCTCGTGTCCCGCGCTACTCAGGATGCCGCTATGCCGGCGCAAGCTTCGGGTACGGGGCTATCACCCCCTGCGGCGCGGCTTTCCAGCCGCTTCCCCTCGCCATTGCCGTGCAACACCGCGGTCCTACAACCCCCGGCGTGCGTCGCCACACGCCGGGTTTGGGCTCCTCCCCGGTCGCTCGCCGCTACTGGGGGAATCATTGGATTATTTTCTTTTCCTCCGGGTACTAAGATGTTTCAGTTCCCCGGGTGGGCA
>Contig_206
GCATCCCCTAGCGACTGCTAGCCGCATTAAGCAGCTAGAGCGTAGTTGCCAACGACGACAACTACGCTCTAGCTGCTTAATGCGGCTAGCAGTCGCTAGGGGATGC
>Contig_207
GAGCAACAATTACAATGCTCTATCCCCAGCACGACGGAGTTTCACAAGATTTCCCAGACCTCTCGGCCAAGGTTTATACTCGCTGGCTCCGTCAGTGTAGCGCGCGTGCGGCCCAGAACGTCTAAGGGCATCACAGACCTGTTATTGCCTCAAACTTCCATCGACTTGAAATCGATAGTCCCTCTAAGAAGTGACTATACCAGCAAATGCTAGCAGCACTATTTAGTTGGTGGAGTGATTTG
>Contig_208
CTACAGAATATAAGTCGCTGACCCATTATACAAAAGGTACGCAGTCACACGCCGAAGCGTGCTCCCACTGCTTGTACGTACACGGTTTCAGGTTCTTTTTCACTCCCC
>Contig_209
TACCACAGGGATAACTGGCTTGTGGCGGCCAAGCGTTCATAGCGACGTTGCTTTTTGATCCTTCGATGTCGGCTCTTCCTATCATACCGAAGCAGAATTCGGTAAGCGTTGGATTGTTCACCCACTAATA
>Contig_210
CATGGTGTGACGGGCGGTGTGTACAAGGCCCGGGAACGTATTCACCGCAACATTCTGATTTGCGATTACTAGCGATTCCGACTTCATGGAGTCGAGTTGCAGACTCCAAT
>Contig_211
GGCAGTCTCATTAGAGTGCCCAACTTAATGATGGCAACTAATGACAAGGGTTGCGCTCGTTGCGGGACTTAACCCAACATCTCACGACACGAGCTGACGACAGCCATGCA
>Contig_212
GTGATAGAAGTAAGACTGAATGATCTCTTTCACTGGTGATCATTCAAGTCAAGGTAAAATTTGCGAGTTCAAGCGCGAATTTTCGGCGAATGTCGTCTTCACAGTATAACCAGATTGCTTGGGGTTATATGGTCAAGTGAAGAAGCGCATACGGTGGATGCCTTGGCAGTCAGAGGCGATGAAAGACGTGGTAG
>Contig_213
CCTTTTATCCTTTGAGCGACGGAGTTTCCATACACATCCGCCGGATCACTATGCCCTAGTTTCCTACCTGGTCGGCATGTCTGCCTCTCAGTCAAGCACCCTTATGCCATTGCACTCTAATAGGTCGGTTACCAATCGACCTGAGGGTACCTTTGGAAGCCTCCGTTACGCTTTTGGAGGCGACCACCCCAGTCAAACTACCCACCAAACGCGGTCCTCCCATCAAGGGAGTTAGGAACCAGACAGCCGAAGGGCCGTATTTCAACAGCGACTCCACGAACACTGGCGTGCCCGCTTCAAAGTCTCCGGCCTATCCTACACATCGACTGCCCGGTTACAACGTTAAGCTATAGTAAAGGTTCACGGGGTCTTTTCGTCCCATCGCGGGTAATCGGCATNNNNNNNNNNGCAGTGTCCGCGCAAACTGCGCGTTAGACCTCAGACAGCCAAAGGGCCGTATTTCAAGGATGGCTCCACGAATGCTGGCGCACCCGCTTCAAAGCCTCCGGCCTATCCTACACATCGGATGACCAAGGTCAATGCTAAGCTGTAGTAAAGGTTCACGGGGTCTTTTCGTCCCATCGCGGGTAATCGGCATCTTCACCGATACTACAATTTCACTGAGCTCATGGTTGAGACAGCGTCCAGATCATTACACCATTCGTGCAGGTCGGAACTTACCCGACAAGGAATTTCGCTACCTTA
>Contig_214
CACCCTGCCCCGATTAACGTTGGACAGGAACCCTTGGTCTTCCGGCGAACGGGTTTTTCACCCGTTTTATCGTTACTTATGTCAGCATTCGCACTTCTGATACGTCCAGCA
>Contig_215
CTTCACATATGTATTGTTCTTTTTACCCTCCAGATGAGGATGAAGAAGAAGGTGATTGTGAAGAAGAAGAGTTTGAGCCATCAACTCAATATGAGTATGGTACT
>Contig_216
TTAAGCCGACACCTCACGGCACGAGCTGACGACAACCATGCAGCACCTCCAACGGTGTCCGAAGAAAAATCTATCTCTAGATCTGTCACCGTTAGTTCAAGCCCGGGTAAGGTTCCTCGCGTATCATCGAATTAAACCACATG
>Contig_217
CGGACGTAAGGGCCGTGCTGATTTGACGTCATCCCCACCTTCCTCACATCTTACGATGGCAGTGTCCACGGAGTGCCCGGCATTACCCGATGGCAACCGAGGAGAAGGGTTGCGCTCGTTATGGCACTTAAGCCGACACCTCACGGCACGAGCT
>Contig_218
CCTTTGTGCTGTCCGGTGCGCTCTCGACGACCCTTGAAAATCCGCCGGAAGGAATGATTTTCACGCGAGGTCGTACTCATAACCGCAGCAGGTCTCCAAGGTGAACAGCCTCTAGTTGATAGAACAATGTAGATAAGGGAAGTCGGCAAAATAGATCCGTAACTTCGGGAAAAGGATTGGCTCTGAGG
>Contig_219
GTTTTATCGTTACTTATGTCAGCATTCGCACTTCTGATACGTCCAGCAAACCTCTCGATTCACCTTCATCCGCTTACAGAACGCTCCCCTACCCAACAGACTTTCGTC
>Contig_220
GGGGGTGAAAGGCCAATCAAACCGGGAGATAGCTGGTTCTCCCCGAAATCTATTTAGGTAGAGCCTTGAGCGGACACCTTCGGGGGTAGAGCACTGTTTCGGCTAGGGGTCCATCCCGGATTACCAACCCGATGCAAACTACGAATACCGAAGAGTGATACTCAGGAGACACACGGCGGGTGCTAACGTCCGTCGTGGAGAGGGAAACAACCCAGACCGCCAGCTAAGGTCCCAAAGTCTATATTAAGTGGGAAACGAAGTGGGAAGGCTTAGACAGCTAGGATGTTGGCTTAGAAGCAGCCATCATTTAAAGAAAGCGTAATAGCT
>Contig_221
CATTCGGAAATCGCCGGTTATAACGGTTCATATCACCTTACCGACGCTTATCGCAGATTAGCGTCGGTAAGGTGATATGAACCGTTATAACCGGCGATTTCCGAATG
>Contig_222
AATTAGTATCTGTTAGCTCAACGGCTCGCACCGCTTACACACCAGACCTATCTACGTCTTAGTCTTAAACAACCCTTACAGATTTTAAATCTGGGAGAACTCATCTCTTGGCAAGTTTCGTGCTTAGATGCTTTCAGCACTTATCTCTTCCGCACTTAGCTACCCGGCAATGCGTCTGGCGACACAACCGGAACACCAGTGGTGCGTCCACTCCGGTCCTCTCGTACTAGGAGCAGCCCCAATCAATTCTCCAACGCCCACGGCAGATAGGGACCGAACTGTCTCACGACGTTCTAAACCCA
>Contig_223
TATTCACCGCGCCATGGCTGATGCGCGATTACTAGCGAATCCAGCTTCGTGGGGTCGGGTTGCAGACCCCAGTCCGAACTGGGACCGGATTTCGGGATTCACCCGCACTTGCATGCGGACAGCCCTCTGTACCGGCCATTGTAACACGTGTGTGGCCCCGGACGTAAGGGCCGTGCTGATTTGACGTCATCCCCACCTTCCTCGCACCTTGCGGCGGCAGTGTCCGCAGAGTGCCCGGCATCACCCGATGGCAACTGCGGAGAGGGGTTGCGCTCGTTATGGCACTTGAGCCGACACCTCACGGCACGAGCTGACGACAACCATGCAGCACCTTCA
>Contig_224
GGTAGAGGGGGTGCTATAGGGTAAATACGGGCCCTATTTCAAAGATTTTTAGGGGAATTAATTCTAGGACGATGGGTATGAAACTGTGGTTTGCTCCACAGATTTCAGAGCATTGACCGTAGTATACCCCCGGTCGTGTAGCGGTGAAAGTGGTTTGGTTTAGACGTCCGGGAATTGCATCTGTTTTTAAGCCTAATGTGGGGACAGCTCATGAGTGCAAGACGTCTTGTGATGTAATTATTATACGAATGGGGGCTTCAATCGGGAGTACTACTCGATTGTCAACGTCAAGGAGTCGCAGGTCGCCTGGTTCTAGGAATAATGGGGGAAGTATGTAGGAGTTGAAGATTAGTCCGCCGTAGTCGGTGTACTCGTAGGTTCAGTACCATTGGTGGCCAATTGATTTGATGGTAAGGGAGGGATCGTTGACCTCGTCTGTTATGTAAAGGATGCGTAGGGATGGGAGGGCGATGAGGACTAGGATGATGGCGGGCAGGATAGTTCAGACGGTCTCTATTTCCTGAGCGTCTGAGATGTTAGTATTAGTTAGTTTTGTTGTGAGTGTTAGGAAAAGGGCATACAGGACTAGGAAGCAGATAAGGAAAATGATTATGAGGGCGTGATCATGAAAGGTGATAAGCTCTTCTATGATAGGGGAAGTAG
>Contig_225
CTACTCGGCTATGACGTCACCGCCTTTACACCTGTAGCCTATCAAGGTCATCGTCTATAACCACCCTTATAATGAGATCTAATCTTGAGGCAAGCTTCGTACTTAGATGCTTTCAGCACTTATCTCAACCGAACGTAGCTACTCGGCAATACGCCTGGCGGCATAACCGATAAACCAGCGGTTCGTCCAACACGGTCCTCTCGTACTAGTGTCAGGCCCCCTCAAATCTCAAACGCCCACAACAGATAGAGACCGAACTGTCTCACGACGTTCTGAACCCAGCTCGCGTGC
>Contig_226
TACCTTACTACATGGATAACCGTGGTAATTCTAGAGCTAATACATGCTAAAAACCTCGACTTCGGAAGGGGTGTATTTATTAGATAAAAAACCAATGCCCTTCGGGGCTCCTTGGTGAATCATAATAACTTAACGAATCGCATGGCCTTGCGCCGGCGATGGTTCATTCAAATT
>Contig_227
AGCCAGGATGAACGCTAGCTACAGGCTTAACACATGCAAGTCGAGGGGAAACGGCATTGAGTGCTTGCACTCTTTGGACGTCGACCGGCGCACGGGTGAGTAACGCGTATCCAACCTTCCCATTACTGTGGGATAACCTGCCGAAAGGCAGACTAATACCGCATAGTCTTCGATGACGGCATCAGATTTGAAGTAAAGATTTATCGGTAATGGATGGGGATGCGTCTGATTAGCTTGTTGGCGGGGTAACGGCCCACCAAGGCGACGATCAGTAGGGGTTCTGAGAGGAAGGTCCCCCACATTGGAACTGAGACACGGTCCAAACTCCTACGGGAGGCAGCAGTGAGGAATATTGGTCAATGGACGGAAGT
>Contig_228
GCTGGGTTTGGTTTAATCCACCTCAACTGCCTGCTATGATGGATAAGATTGAGAGAGTGAGGAGAAGGCTTACGTTTAGTGAGGGAGAGATTTGGTATATGATTGAGATGGGGGCTAGTTTTTGTCATGTGAGAAGAAGCAGGCCGGATGTCAGAGGGGTGCCTTGGGTAACCTCTGGGACTCAGAAGTGAAAGGGGGCTATTCCTAGTTTTATTGCTATAGCCATTATGATTATTAATGATGAGTATTGATT
>Contig_229
ATACGTCCACTTTCGTGTTTGCAGAGTGCTGTGTTTTTAATAAACAGTTGCAGCCAGCTGGTATCTTCGACCGGTTCAACCTTCGCCCGCAAGGGACTACAATCTACGCCGGCGCACCTTCTCCCGAAGTTACGGTGCTATTTTGCCTAGTTCCTTCACCCGAGTTCTCTCAAGCGCCTGAGTATTCTCTACCTGACCACCTGTGTCGGTTTTCAGTACGGTTTAGATAAACCTGAAGCTTAGTGGCTTTTCCTGGAAGTGTGGTATCGGTTACTTCAGCTCCGTAGAGCCTCGTCATCATCTCTCAGTGTT
>Contig_230
CCATGAATCAAACTGTCCAAACCTTCTTCTCTCCTGTCAACAGCGGCCAGCCCCCCAACTATGAGATGCTCAAGGAGGAGCACGAGGTGGCTGTGCTGGGGGCGCCCCACAACCCTGCTCCCCCGACGTCCACCGTGATCCACATCCGCAGCGAGACCTCCGTGCCCGACCATGTCGTCTGGTCCCTGTTCAACACCCTCTTCATGAACCCCTGCTGCCTGGGCTTCATAGCATTCGCCTACTCCGTGAAGTCTAGGGACAGGAAGATGGTTGGCGACGTGACCGGGGCCCAGGCCTATGCCTCCACCGCCAAGTGCCTGAACATCTGGGCCCTGATTCTGGGCATCCTCATGACCATTCTGCTCATCGTCATCCCAGTGCTGATCTTCCAGGCCTATGGATAGATCAGGAGGCATCACTGAGGCCAGGAGCTCTGCCCATGACCTGTATCCCACGTACTCCAACTTCCATTCCTCGCCCTGCCCCCGGAGCCGAGTCCTGTATCAGCCCTTTATCCTCACACGCTTTTCTACAATGG
>Contig_231
ATTCAGTAAGTGATAGTAGATTCTTCATCTACTGGGTTTCCCCATTCGGACATCTTGGATTAAACGCCTCTTATCGACTCATCCAAGCTTTTCGCAGATTAGCACGTCCTTCATCGCCTCTGATTGCCAAGGCGATGAAGGACGTGCTAATCTGCGAAAAGCTTGGATGAG
>Contig_232
TTAATCTTGCGACCGTACTCCCCAGGCGGTCAATTTCACGCGTTAGCTACGCTACTAAGCAATCAAGTTGCCCAACAGCTAATTGACATCGTTTAGGGCGTGGACTACCAGGGTATCTAATCCTGTTTGCTA
>Contig_233
CATCGCCATCGCCATTCGGCTGAGACTTAGGACCCGACTAACCCCGGGGTGATTGACATTGCCCGGGAAACCTTGGTCTTACGGCGGGAGGGAATCTTACCCTCCTTATCGTTACTTATACCTACATTTGCTTTTCCATAAACTCCAGATATAGTTGTCCTATATCATTCAACGTCGATGGAATGCTCCCCTACCGATACTTTTTTAAATACTATCCCGCGCCTTCGGTATCTGCCTTATACCCGATTATTATCCATGCCCGGACCCTCGACCAGTGAGCTGTTACGCACTCTTTAAATGAATGGCTGCTTCCAAGCCAACATCCTGGCTGTCATGGGGACCAGACTTCGTTAGACTAACTTAGACAGAATTTGGGGACCTTAAACGACGGTCTGGATTCTTCTCCTCTCGGGGACGGACCTTAGCACCCGCCCCC
>Contig_234
GACCGATAGTGAACCAGTACCGTGAGGGAAAGGTGAAAAGCACCCCGGGAGGGGAGTGAAATAGAACCTGAAACCGTGTGCCTACAACAAGTTCGAGCCCGTTAATGGGTGAGAGCGTGCCTTTTGTAGAATGAACCGGCGAGTTACGATATGATGCGAGGTTAAGTTGAAGAGACGGAGCCGTAGGGAAACCGAGTCTGAATAGGGCGCCTTAGTATCATGA
>Contig_235
CGTTGAGCGATGGCCCTTCCATTCAGAACCACCGGATCACTATGACCTACTTTCGTACCTGCTCGACTTGTCTGTCTCGCAGTTAAGCTTGCTTATACCATTGCACTAACCTGACGATGTCCGACCGTCATTAGCAAACCTTCGTGCTCCTCCGTTACTCTTTGGGAGGAG
>Contig_236
CGCCATGGCTGATGCGCGATTACTAGCGAATCCAGCTTCACGGAGTCGAGTTGCAGACTCCGATCCGAACTGTGATAAGGTTTAGAGATTCGCATCCTGTCGCCAGGTAGCTGCCCTTTGTCCTTACCATTGTAACACGTGTGTCGCCCCGGATGTAAGGGCCGTGCTGATTTGACGTCATCCCCACCTTCCTCACGCCTTACGACGGCAGTCTCTACGGAGTTCCCAGCATTACCTGATGGCAACCGTAGACAGGGGTTGCGCTCGTTATGGCACTTAAGCCGACACCTCACGGCACGAG
>Contig_237
TGGGTGGCGAGTGGCGAACGGGTGAGTAACATATCGGAACGTACCGAGCAGTGGGGGATAACTAATCGAAAGATTAGCTAATACCGCATATTTTCTGAGGAAGAAAGCAGGGGACCATTTGGCCTTGCGCTGTTTGAGCGGCCGATATCTGATTAGCTAGTTGGTGGGGTAAAGGCCTACCAA
>Contig_238
CATGGCTCAGATTGAACGCTGGCGGCAGGCCTAACACATGCAAGTCGAACGGTAACAGGAATCAGCTTGCTGATTTGCTGACGAGTGGCGGACGGGTGAGTAATGT
>Contig_239
GCGGACTACCAGGGTATCTAATCCTGTTCGATACCCGCACCTTCGAGCCTCAGCGTCAGTGGCGCCACAGCGGGCTGCCTTCGCAATCGGGGTTCTTCGTGATATCTAAGCATTTCACCGCTACACCACGAATTCCGCCCGCTTCCGGCGCACTCAAGCCAGGCAGTTCGCGCCGCAGGGCAGCGGTTGGGCCGCTGCTTTTCACGGCACGCTTGCACGGCGGCCTGCGCTCCCTTTAAACCCAATAAATCCGGATAACGCCCGGACCTTCCGTATTACCGCGGCTGCTGGCACGGAATTAGCCGGTCCTT
>Contig_240
CTTCCCCACAACAATATTCATGTGCCTAGACCAAGAAGTTATTATCTCGAACTGACACTGAGCCACAACCCAAACAACCCAGCTCTCCCTAAGCTTCAAACTAGACTACTTCTCCATAATATTCATCCCTGTAGCATTGTTCGTTACATGGTCCATCATAGAATTCTCACTGTGATATAT
>Contig_241
ACCCAATTACCATAAGGTAATTATCATATATATGATATATGAGGCGAACCGAGGGAACTGAAACATCTTAGTACCTCGAGGAAGAGAAAATAAACTAATGATTCCCCTAGTAGTGGCGAGCGAACGGGGATTAGCCCAAACCAATGTTGTATTATGCAATGTTGGGGTTGTAGGACTACGTTGTTGTACTTGAATTGCGAGAAGAATATTCTGGAAAGTTTAGCCATAGCAGGTGAAAGCCCTTTATTCGAAGCATGCCAAGACATAGTAGTATCCTGAGTAGCGCGGGACACGTGTAATCCTGTGTGAATCTGCCGGGCCCATCCGGTAAGGCTAAATACTCCCATGAGACCGATAGCGTACCAGTACCGTGA
>Contig_242
GCACTCATCGTTTACGGCGTGGACTACCAGGGTATCTAATCCTGTTTGATCCCCACGCTTTCGCACATCAGCGTCAGTTACAGACCAGAAAGTCGCCTTCGCCACTGGTGTTCCTCCATATCTCTGCGCATTTCACCGCTACACATGGAATTCCACTTTCCTCTTCTGCACTCAAGTTTTCCAGTTTCCAATGACCCTCCACGGTTGAGCCGTGGGCTTTCACATCAGACTTAAAAAACCGCCTACGCGCGCTTTACGCCCAATAATTCCGGATAACGCTTGCCACCTACGTATTACCGCGGCTGCTGGCACGTAGTTAGCCGTGGCTTTCTGATTAGGTACCGTCAAGACGTGCATAGTTACTTACACATTTGTTCTTCCCTAATAACAGAGTTTTACGATCCGAAGACCTTCATCACTCACGCGGCGTTGCTCCGTCAGGCTTTCGCCCATTGCGGAAGATTCCCTACTGCTGCCTCCCGTAGGAGTCTGGACCGTGTCTCAGTTCCAGTGTGGCCGATCACCCTCTCAGGTCGGCTACGCATCGTTGCCTTGGTAAGCCGTTACCTTACCAACTAGCTAATGCGGCGCGGATCCATCTATAAGTGACAGCAAAACCGTCTTTCACTATTGAACCATGCGGTTCAATATATTATCCGGTATTAGCTCCGGTTTCCCGAAGTTATCCCAGTCTTATAGGTAGGTTATCCACGTGTTACTCACCCGTCCGCCGCTAACATCAGAGAAGCAAGCTTCTCGTCCG
>Contig_243
CTCGATGTCGGCTCATCACATCCTGGGGCTGAAGTAGGTCCCAAGGGTTCGGCTGTTCGCCGATTAAAGTGGTACGTGAGCTGGGTTCAGAACGTCGTGAGACAGTTCGGTCCCTATCCATCGCGGGCGCAAGAAACTTGAAGGGGGCTGCTCCTAGTACGAGAGGACCGGAGTGGACGAACCGCTGGTGTACCAATTATCCTGCCAAGGGTACAGTTGGGTAGCTACGTTCGGGACGGATAAACGCTGAAAGCATCTAAGCGTGAAACCAGCCTTGAGATGAGGTTTCTCATAGCATAAGCTAGTAAGATCCCATGTAGACGACATGGTTGATAGGCCAGGTGTGGAAGAGCCGTGAGGTTTGGAGCTGACTGGTACTAATAGATCG
>Contig_244
CGCCATGGCTGATGCGCGATTACTAGCGAATCCAGCTTCACGGAGTCGGGTTGCAGACTCCGATCCGAACTGAGAGAGGTTTTAAAGATTAGCATCCCGTCGCCGGGTAGCGGCCTTCTGTACCCCCCATTGTAACACGTGTGTAGCCCCGGACGTAAGGGCCGTGCTGATTTG
>Contig_245
GACGAAAGTCTGTTGGGTAGGGGAGCGTTCTGTAAGCGGATGAAGGTGGCTCGAGAGGGCTGCTGGACGTATCAGAAGTGCGAATGCTGACATAAGTAACGATAAAAC
>Contig_246
CCGCAGGCGCAGATTCATGAACACGGTGCTCAGGGGCTTGAGGCCGTACTCCCCCAGCGGGAGCTGGTCCTCCAGGGGCTTCCCCTCGAAGGTCAGCCAGAACAGGTCGTCCTGCACACCCTCCAGCCCGCTCACTTGCTGCTTCAGGTGGGCCACGGTCTGCGTCAGCCGCACCTCGTAGGTGCTGCTGCGGCCCTTGTTATTCCTCACCAGGATGTTCAGAGGTTCGTCGCATTTGTCCACCACCAGCAGGACCGTGCTGCCGGGGCCCAGGCCCTGGCTGGCAAGGGGGACCCTGTCCTGCAGCGCCACACCGCTCGGGTGGACAGCCAGACGCTGCTGGAAGGCGTGCACGCCGATCTTCTGGGTGATCTGCGCCTTCAGCTCTGACACCGACATGGAGCTGCTCAGGGACACCTGGAATTCGTTGCCCGCCAGCATCTTCACCGTCAGGTCCCAGCCCATGGCTGTGGGCTGTGGGCTGTGGGCCACGGCACGAGCTCCTGTAC
>Contig_247
AAGGAATTTCGCTACCTTAGGACCGTTATAGTTACGGCCGCCGTTTACCGGGGCTTCGATCAAGAGCTTCGCTTGCGCTAACCCCATCAATTAACCTTCCGGCACCGGGCAGGCGTCACACCCTATACGTCCACTTTCGTGTTTGCAGAGTGCTGTG
>Contig_248
CTGCTGGCACGTAGTTAGCCGGTGCTTATTCTTCAGGTACCGTCATCAAACAGAGGTATTAACCCTGTCCTTTTCTTCCCTGACAAAAGTCCTTTACAACCCGAAGGCCTTCTTCA
>Contig_249
CTCATGCTGAGATGGGAGCCATCTTCCCAGTCCACCATCCCCATCGTGGGCATTGTTGCTGGCCTGGCTGTCCTAGCAGTTGTGGTCATCGGAGCTGTGGTCGCTACTGTGATGTGTAGGAGGAAGAGCTCAGGTGGAAAAGGAGGGAGCTACTCTCAGGCTGCGTCCAGCGACAGTGCCCAGGGCTCTGATGTGTCTCTCACAGCT
>Contig_250
TATCGGTTACTTCAGCTCCGTAGAGCCTCGTCATCATCTCTCAGTGTTAAAGAAGTCCGGATTTGCCTAAACTTCACACCTACCAACTTAAACGCACATATCCAACAGTGCGATAACCTAACCT
>Contig_251
CTGTCTTTACACCTACACCCTATCAACGTCGTCGTCTACAACGACCCTCAAAGGAGTTCTAATCTTGCGGATGGCTTCGCACTTAGATGCTTTCAGCGCTTATCCAAACCAGACTCGGATACCCAGCGGTGCCCCTGGCGGAACAACTGGTAAACCGGAGGTCTGTCCATCACGGTCCTCTCGTACTAGTG
>Contig_252
TTCTAGCATGGATTCTGACTTAGAGGCGTTCAGCCATAATCCAGCAGATGGTAGCTTCGCGGCGTTGCCTGATCAGACAGCCGCAAAAACCAATTATCTGAATGAACGGTTCCTCTCGTACTAAGTTCAATTACTATTGCGACAACATTCATCAGTAGGGTAAAACTAACCTGTCTCACGACGGTCTAAACCCAGC
>Contig_253
AGCTGGGTTTAGACCGTCGTGAGACAGGTTAGTTTTACCCTACTGATGGAGGGTTATCGCAATAGTAATTCAACTTAGTACGAGAGGAACCGTTGATTCAGATAATTGGTATTTGCATCTGTCCGATCGGGCAATGGTGCGAAGCTATCATCTGCTGGATAATGGCTGAACGCCTCTAAGCCAGAATCCGTGCTAGAAGCGATAACGTTGGTCCCGCACATGCCTAGTGTTGGAATAGAGCTTTGCTCGTACAC
>Contig_254
CCTTTGAGTTTCACCGTTGCCGGCGTACTCCCCAGGTGGGATGCTTAACGCTTTCGCTAAGCCACTGACCACAAAGGCCAACAGCGAGCATCCATCGTTTACTGTGCGGACTACCAGGGTATCTAATCCTGTTCG
>Contig_255
GTTCAAAGATTCGATGATTCACGAATATCTGCAATTCAACAACGGATCTCTTGGTTCTCGCATCGATGAAGAACGCAGCGAAATGCGATACGTAATATGAATTGCAGATATTCGTGAATCATCGAATCTTTGAACGCACATTGCGCCCTTTGGTATTCCAAAGGGCATGCCCT
