# Supplementary material for: VGEA: an RNA viral assembly toolkit
Source: PeerJ. 2021 Sep 6;9:e12129. doi: 10.7717/peerj.12129 (PMC8428259; doi:10.7717/peerj.12129)
Supplement: Supplemental Information 2 [file peerj-09-12129-s002.zip › Supplementary_File_2/Performance_Comparison_Assembly_Pipelines_Table_2/CV29/spades/CV29_spades_contigs.fasta]

>Contig_1
AAACCAACCAACTTTCGATCTCTTGTAGATCTGTTCTCTAAACGAACTTTAAAATCTGTGTGGCTGTCACTCGGCTGCATGCTTAGTGCACTCACGCAGTATAATTAATAACTAATTACTGTCGTTGACAGGACACGAGTAACTCGTCTATCTTCTGCAGGCTGCTTACGGTTTCGTCCGTGTTGCAGCCGATCATCAGCACATCTAGGTTTTGTCCGGGTGTGACCGAAAGGTAAGATGGAGAGCCTTGTCCCTGGTTTCAACGAGAAAACACACGTCCAACTCAGTTTGCCTGTTTTACAGGTTCGCGACGTGCTCGTACGTGGCTTTGGAGACTCCGTGGAGGAGGTCTTATCAGAGGCACGTCAACATCTTAAAGATGGCACTTGTGGCTTAGTAGAAGTTGAAAAAGGCGTTTTGCCTCAACTTGAACAGCCCTATGTGTTCATCAAACGTTCGGATGCTCGAACTGCACCTCATGGTCATGTTATGGTTGAGCTGGTAGCAGAACTCGAAGGCATTCAGTACGGTCGTAGTGGTGAGACACTTGGTGTCCTTGTCCCTCATGTGGGCGAAATACCAGTGGCTTACCGCAAGGTTCTTCTTCGTAAGAACGGTAATAAAGGAGCTGGTGGCCATAGTTACGGCGCCGATCTAAAGTCATTTGACTTAGGCGACGAGCTTGGCACTGATCCTTATGAAGATTTTCAAGAAAACTGGAACACTAAACATAGCAGTGGTGTTACCCGTGAACTCATGCGTGAGCTTAACGGAGGGGCATACACTCGCTATGTCGATAACAACTTCTGTGGCCCTGATGGCTACCCTCTTGAGTGCATTAAAGACCTTCTAGCACGTGCTGGTAAAGCTTCATGCACTTTGTCCGAACAACTGGACTTTATTGACACTAAGAGGGGTGTATACTGCTGCCGTGAACATGAGCATGAAATTGCTTGGTACACGGAACGTTCTGAAAAGAGCTATGAATTGCAGACACCTTTTGAAATTAAATTGGCAAAGAAATTTGACATCTTCAATGGGGAATGTCCAAATTTTGTATTTCCCTTAAATTCCATAATCAAGACTATTCAACCAAGGGTTGAAAAGAAAAAGCTTGATGGCTTTATGGGTAGAATTCGATCTGTCTATCCAGTTGCGTCACCAAATGAATGCAACCAAATGTGCCTTTCAACTCTCATGAAGTGTGATCATTGTGGTGAAACTTCATGGCAGACGGGCGATTTTGTTAAAGCCACTTGCGAATTTTGTGGCACTGAGAATTTGACTAAAGAAGGTGCCACTACTTGTGGTTACTTACCCCAAAATGCTGTTGTTAAAATTTATTGTCCAGCATGTCACAATTCAGAAGTAGGACCTGAGCATAGTCTTGCCGAATACCATAATGAATCTGGCTTGAAAACCATTCTTCGTAAGGGTGGTCGCACTATTGCCTTTGGAGGCTGTGTGTTCTCTTATGTTGGTTGCCATAACAAGTGTGCCTATTGGGTTCCACGTGCTAGCGCTAACATAGGTTGTAACCATACAGGTGTTGTTGGAGAAGGTTCCGAAGGTCTTAATGACAACCTTCTTGAAATACTCCAAAAAGAGAAAGTCAACATCAATATTGTTGGTGACTTTAAACTTAATGAAGAGATCGCCATTATTTTGGCATCTTTTTCTGCTTCCACAAGTGCTTTTGTGGAAACTGTGAAAGGTTTGGATTATAAAGCATTCAAACAAATTGTTGAATCCTGTGGTAATTTTAAAGTTACAAAAGGAAAAGCTAAAAAAGGTGCCTGGAATATTGGTGAACAGAAATCAATACTGAGTCCTCTTTATGCATTTGCATCAGAGGCTGCTCGTGTTGTACGATCAATTTTCTCCCGCACTCTTGAAACTGCTCAAAATTCTGTGCGTGTTTTACAGAAGGCCGCTATAACAATACTAGATGGAATTTCACAGTATTCACTGAGACTCATTGATGCTATGATGTTCACATCTGATTTGGCTACTAACAATCTAGTTGTAATGGCCTACATTACAGGTGGTGTTGTTCAGTTGACTTCGCAGTGGCTAACTAACATCTTTGGCACTGTTTATGAAAAACTCAAACCCGTCCTTGATTGGCTTGAAGAGAAGTTTAAGGAAGGTGTAGAGTTTCTTAGAGACGGTTGGGAAATTGTTAAATTTATCTCAACCTGTGCTTGTGAAATTGTCGGTGGACAAATTGTCACCTGTGCAAAGGAAATTAAGGAGAGTGTTCAGACATTCTTTAAGCTTGTAAATAAATTTTTGGCTTTGTGTGCTGACTCTATCATTATTGGTGGAGCTAAACTTAAAGCCTTGAATTTAGGTGAAACATTTGTCACGCACTCAAAGGGATTGTACAGAAAGTGTGTTAAATCCAGAGAAGAAACTGGCCTACTCATGCCTCTAAAAGCCCCAAAAGAAATTATCTTCTTAGAGGGAGAAACACTTCCCACAGAAGTGTTAACAGAGGAAGTTGTCTTGAAAACTGGTGATTTACAACCATTAGAACAACCTACTAGTGAAGCTGTTGAAGCTCCATTGGTTGGTACACCAGTTTGTATTAACGGGCTTATGTTGCTCGAAATCAAAGACACAGAAAAGTACTGTGCCCTTGCACCTAATATGATGGTAACAAACAATACCTTCACACTCAAAGGCGGTGCACCAACAAAGGTTACTTTTGGTGATGACACTGTGATAGAAGTGCAAGGTTACAAGAGTGTGAATATCACTTTTGAACTTGATGAAAGGATTGATAAAGTACTTAATGAGAAGTGCTCTGCCTATACAGTTGAACTCGGTACAGAAGTAAATGAGTTCGCCTGTGTTGTGGCAGATGCTGTCATAAAAACTTTGCAACCAGTATCTGAATTACTTACACCACTGGGCATTGATTTAGATGAGTGGAGTATGGCTACATACTACTTATTTGATGAGTCTGGTGAGTTTAAATTGGCTTCACATATGTATTGTTCTTTTTACCCTCCAGATGAGGATGAAGAAGAAGGTGATTGTGAAGAAGAAGAGTTTGAGCCATCAACTCAATATGAGTATGGTACTGAAGATGATTACCAAGGTAAACCTTTGGAATTTGGTGCCACTTCTGCTGCTCTTCAACCTGAAGAAGAGCAAGAAGAAGATTGGTTAGATGATGATAGTCAACAAACTGTTGGTCAACAAGACGGCAGTGAGGACAATCAGACAACTACTATTCAAACAATTGTTGAGGTTCAACCTCAATTAGAGATGGAACTTACACCAGTTGTTCAGACTATTGAAGTGAATAGTTTTAGTGGTTATTTAAAACTTACTGACAATGTATACATTAAAAATGCAGACATTGTGGAAGAAGCTAAAAAGGTAAAACCAACAGTGGTTGTTAATGCAGCCAATGTTTACCTTAAACATGGAGGAGGTGTTGCAGGAGCCTTAAATAAGGCTACTAACAATGCCATGCAAGTTGAATCTGATGATTACATAGCTACTAATGGACCACTTAAAGTGGGTGGTAGTTGTGTTTTAAGCGGACACAATCTTGCTAAACACTGTCTTCATGTTGTCGGCCCAAATGTTAACAAAGGTGAAGACATTCAACTTCTTAAGAGTGCTTATGAAAATTTTAATCAGCACGAAGTTCTACTTGCACCATTATTATCAGCTGGTATTTTTGGTGCTGACCCTATACATTCTTTAAGAGTTTGTGTAGATACTGTTCGCACAAATGTCTACTTAGCTGTCTTTGATAAAAATCTCTATGACAAACTTGTTTCAAGCTTTTTGGAAATGAAGAGTGAAAAGCAAGTTGAACAAAAGATCGCTGAGATTCCTAAAGAGGAAGTTAAGCCATTTATAACTGAAAGTAAACCTTCAGTTGAACAGAGAAAACAAGATGATAAGAAAATCAAAGCTTGTGTTGAAGAAGTTACAACAACTCTGGAAGAAACTAAGTTCCTCACAGAAAACTTGTTACTTTATATTGACATTAATGGCAATCTTCATCCAGATTCTGCCACTCTTGTTAGTGACATTGACATCACTTTCTTAAAGAAAGATGCTCCATATATAGTGGGTGATGTTGTTCAAGAGGGTGTTTTAACTGCTGTGGTTATACCTACTAAAAAGGCTGGTGGCACTACTGAAATGCTAGCGAAAGCTTTGAGAAAAGTGCCAACAGACAATTATATAACCACTTACCCGGGTCAGGGTTTAAATGGTTACACTGTAGAGGAGGCAAAGACAGTGCTTAAAAAGTGTAAAAGTGCCTTTTACATTCTACCATCTATTATCTCTAATGAGAAGCAAGAAATTCTTGGAACTGTTTCTTGGAATTTGCGAGAAATGCTTGCACATGCAGAAGAAACACGCAAATTAATGCCTGTCTGTGTGGAAACTAAAGCCATAGTTTCAACTATACAGCGTAAATATAAGGGTATTAAAATACAAGAGGGTGTGGTTGATTATGGTGCTAGATTTTACTTTTACACCAGTAAAACAACTGTAGCGTCACTTATCAACACACTTAACGATCTAAATGAAACTCTTGTTACAATGCCACTTGGCTATGTAACACATGGCTTAAATTTGGAAGAAGCTGCTCGGTATATGAGATCTCTCAAAGTGCCAGCTACAGTTTCTGTTTCTTCACCTGATGCTGTTACAGCGTATAATGGTTATCTTACTTCTTCTTCTAAAACACCTGAAGAACATTTTATTGAAACCATCTCACTTGCTGGTTCCTATAAAGATTGGTCCTATTCTGGACAATCTACACAACTAGGTATAGAATTTCTTAAGAGAGGTGATAAAAGTGTATATTACACTAGTAATCCTACCACATTCCACCTAGATGGTGAAGTTATCACCTTTGACAATCTTAAGACACTTCTTTCTTTGAGAGAAGTGAGGACTATTAAGGTGTTTACAACAGTAGACAACATTAACCTCCACACGCAAGTTGTGGACATGTCAATGACATATGGACAACAGTTTGGTCCAACTTATTTGGATGGAGCTGATGTTACTAAAATAAAACCTCATAATTCACATGAAGGTAAAACATTTTATGTTTTACCTAATGATGACACTCTACGTGTTGAGGCTTTTGAGTACTACCACACAACTGATCCTAGTTTTCTGGGTAGGTACATGTCAGCATTAAATCACACTAAAAAGTGGAAATACCCACAAGTTAATGGTTTAACTTCTATTAAATGGGCAGATAACAACTGTTATCTTGCCACTGCATTGTTAACACTCCAACAAATAGAGTTGAAGTTTAATCCACCTGCTCTACAAGATGCTTATTACAGAGCAAGGGCTGGTGAAGCTGCTAACTTTTGTGCACTTATCTTAGCCTACTGTAATAAGACAGTAGGTGAGTTAGGTGATGTTAGAGAAACAATGAGTTACTTGTTTCAACATGCCAATTTAGATTCTTGCAAAAGAGTCTTGAACGTGGTGTGTAAAACTTGTGGACAACAGCAGACAACCCTTAAGGGTGTAGAAGCTGTTATGTACATGGGCACACTTTCTTATGAACAATTTAAGAAAGGTGTTCAGATACCTTGTACGTGTGGTAAACAAGCTACAAAATATCTAGTACAACAGGAGTCACCTTTTGTTATGATGTCAGCACCACCTGCTCAGTATGAACTTAAGCATGGTACATTTACTTGTGCTAGTGAGTACACTGGTAATTACCAGTGTGGTCACTATAAACATATAACTTCTAAAGAAACTTTGTATTGCATAGACGGTGCTTTACTTACAAAGTCCTCAGAATACAAAGGTCCTATTACGGATGTTTTCTACAAAGAAAACAGTTACACAACAACCATAAAACCAGTTACTTATAAATTGGATGGTGTTGTTTGTACAGAAATTGACCCTAAGTTGGACAATTATTATAAGAAAGACAATTCTTATTTCACAGAGCAACCAATTGATCTTGTACCAAACCAACCATATCCAAACGCAAGCTTCGATAATTTTAAGTTTGTATGTGATAATATCAAATTTGCTGATGATTTAAACCAGTTAACTGGTTATAAGAAACCTGCTTCAAGAGAGCTTAAAGTTACATTTTTCCCTGACTTAAATGGTGATGTGGTGGCTATTGATTATAAACACTACACACCCTCTTTTAAGAAAGGAGCTAAATTGTTACATAAACCTATTGTTTGGCATGTTAACAATGCAACTAATAAAGCCACGTATAAACCAAATACCTGGTGTATACGTTGTCTTTGGAGCACAAAACCAGTTGAAACATCAAATTCGTTTGATGTACTGAAGTCAGAGGACGCGCAGGGAATGGATAATCTTGCCTGCGAAGATCTAAAACCAGTCTCTGAAGAAGTAGTGGAAAATCCTACCATACAGAAAGACGTTCTTGAGTGTAATGTGAAAACTACCGAAGTTGTAGGAGACATTATACTTAAACCAGCAAATAATAGTTTAAAAATTACAGAAGAGGTTGGCCACACAGATCTAATGGCTGCTTATGTAGACAATTCTAGTCTTACTATTAAGAAACCTAATGAATTATCTAGAGTATTAGGTTTGAAAACCCTTGCTACTCATGGTTTAGCTGCTGTTAATAGTGTCCCTTGGGATACTATAGCTAATTATGCTAAGCCTTTTCTTAACAAAGTTGTTAGTACAACTACTAACATAGTTACACGGTGTTTAAACCGTGTTTGTACTAATTATATGCCTTATTTCTTTACTTTATTGCTACAATTGTGTACTTTTACTAGAAGTACAAATTCTAGAATTAAAGCATCTATGCCGACTACTATAGCAAAGAATACTGTTAAGAGTGTCGGTAAATTTTGTCTAGAGGCTTCATTTAATTATTTGAAGTCACCTAATTTTTCTAAACTGATAAATATTATAATTTGGTTTTTACTATTAAGTGTTTGCCTAGGTTCTTTAATCTACTCAACCGCTGCTTTAGGTGTTTTAATGTCTAATTTAGGCATGCCTTCTTACTGTACTGGTTACAGAGAAGGCTATTTGAACTCTACTAATGTCACTATTGCAACCTACTGTACTGGTTCTATACCTTGTAGTGTTTGTCTTAGTGGTTTAGATTCTTTAGACACCTATCCTTCTTTAGAAACTATACAAATTACCATTTCATCTTTTAAATGGGATTTAACTGCTTTTGGCTTAGTTGCAGAGTGGTTTTTGGCATATATTCTTTTCACTAGGTTTTTCTATGTACTTGGATTGGCTGCAATCATGCAATTGTTTTTCAGCTATTTTGCAGTACATTTTATTAGTAATTCTTGGCTTATGTGGTTAATAATTAATCTTGTACAAATGGCCCCGATTTCAGCTATGGTTAGAATGTACATCTTCTTTGCATCATTTTATTATGTATGGAAAAGTTATGTGCATGTTGTAGACGGTTGTAATTCATCAACTTGTATGATGTGTTACAAACGTAATAGAGCAACAAGAGTCGAATGTACAACTATTGTTAATGGTGTTAGAAGGTCCTTTTATGTCTATGCTAATGGAGGTAAAGGCTTTTGCAAACTACACAATTGGAATTGTGTTAATTGTGATACATTCTGTGCTGGTAGTACATTTATTAGTGATGAAGTTGCGAGAGACTTGTCACTACAGTTTAAAAGACCAATAAATCCTACTGACCAGTCTTCTTACATCGTTGATAGTGTTACAGTGAAGAATGGTTCCATCCATCTTTACTTTGATAAAGCTGGTCAAAAGACTTATGAAAGACATTCTCTCTCTCATTTTGTTAACTTAGACAACCTGAGAGCTAATAACACTAAAGGTTCATTGCCTATTAATGTTATAGTTTTTGATGGTAAATCAAAATGTGAAGAATCATCTGCAAAATCAGCGTCTGTTTACTACAGTCAGCTTATGTGTCAACCTATACTGTTACTAGATCAGGCATTAGTGTCTGATGTTGGTGATAGTGCGGAAGTTGCAGTTAAAATGTTTGATGCTTACGTTAATACGTTTTCATCAACTTTTAACGTACCAATGGAAAAACTCAAAACACTAGTTGCAACTGCAGAAGCTGAACTTGCAAAGAATGTGTCCTTAGACAATGTCTTATCTACTTTTATTTCAGCAGCTCGGCAAGGGTTTGTTGATTCAGATGTAGAAACTAAAGATGTTGTTGAATGTCTTAAATTGTCACATCAATCTGACATAGAAGTTACTGGCGATAGTTGTAATAACTATATGCTCACCTATAACAAAGTTGAAAACATGACACCCCGTGACCTTGGTGCTTGTATTGACTGTAGTGCGCGTCATATTAATGCGCAGGTAGCAAAAAGTCACAACATTGCTTTGATATGGAACGTTAAAGATTTCATGTCATTGTCTGAACAACTACGAAAACAAATACGTAGTGCTGCTAAAAAGAATAACTTACCTTTTAAGTTGACATGTGCAACTACTAGACAAGTTGTTAATGTTGTAACAACAAAGATAGCACTTAAGGGTGGTAAAATTGTTAATAATTGGTTGAAGCAGTTAATTAAAGTTACACTTGTGTTCCTTTTTGTTGCTGCTATTTTCTATTTAATAACACCTGTTCATGTCATGTCTAAACATACTGACTTTTCAAGTGAAATCATAGGATACAAGGCTATTGATGGTGGTGTCACTCGTGACATAGCATCTACAGATACTTGTTTTGCTAACAAACATGCTGATTTTGACACATGGTTTAGCCAGCGTGGTGGTAGTTATACTAATGACAAAGCTTGCCCATTGATTGCTGCAGTCATAACAAGAGAAGTGGGTTTTGTCGTGCCTGGTTTGCCTGGCACGATATTACGCACAACTAATGGTGACTTTTTGCATTTCTTACCTAGAGTTTTTAGTGCAGTTGGTAACATCTGTTACACACCATCAAAACTTATAGAGTACACTGACTTTGCAACATCAGCTTGTGTTTTGGCTGCTGAATGTACAATTTTTAAAGATGCTTCTGGTAAGCCAGTACCATATTGTTATGATACCAATGTACTAGAAGGTTCTGTTGCTTATGAAAGTTTACGCCCTGACACACGTTATGTGCTCATGGATGGCTCTATTATTCAATTTCCTAACACCTACCTTGAAGGTTCTGTTAGAGTGGTAACAACTTTTGATTCTGAGTACTGTAGGCACGGCACTTGTGAAAGATCAGAAGCTGGTGTTTGTGTATCTACTAGTGGTAGATGGGTACTTAACAATGATTATTACAGATCTTTACCAGGAGTTTTCTGTGGTGTAGATGCTGTAAATTTACTTACTAATATGTTTACACCACTAATTCAACCTATTGGTGCTTTGGACATATCAGCATCTATAGTAGCTGGTGGTATTGTAGCTATCGTAGTAACATGCCTTGCCTACTATTTTATGAGGTTTAGAAGAGCTTTTGGTGAATACAGTCATGTAGTTGCCTTTAATACTTTACTATTCCTTATGTCATTCACTGTACTCTGTTTAACACCAGTTTACTCATTCTTACCTGGTGTTTATTCTGTTATTTACTTGTACTTGACATTTTATCTTACTAATGATGTTTCTTTTTTAGCACATATTCAGTGGATGGTTATGTTCACACCTTTAGTACCTTTCTGGATAACAATTGCTTATATCATTTGTATTTCCACAAAGCATTTCTATTGGTTCTTTAGTAATTACCTAAAGAGACGTGTAGTCTTTAATGGTGTTTCCTTTAGTACTTTTGAAGAAGCTGCGCTGTGCACCTTTTTGTTAAATAAAGAAATGTATCTAAAGTTGCGTAGTGATGTGCTATTACCTCTTACGCAATATAATAGATACTTAGCTCTTTATAATAAGTACAAGTATTTTAGTGGAGCAATGGATACAACTAGCTACAGAGAAGCTGCTTGTTGTCATCTCGCAAAGGCTCTCAATGACTTCAGTAACTCAGGTTCTGATGTTCTTTACCAACCACCACAAACCTCTATCACCTCAGCTGTTTTGCAGAGTGGTTTTAGAAAAATGGCATTCCCATCTGGTAAAGTTGAGGGTTGTATGGTACAAGTAACTTGTGGTACAACTACACTTAACGGTCTTTGGCTTGATGACGTAGTTTACTGTCCAAGACATGTGATCTGCACCTCTGAAGACATGCTTAACCCTAATTATGAAGATTTACTCATTCGTAAGTCTAATCATAATTTCTTGGTACAGGCTGGTAATGTTCAACTCAGGGTTATTGGACATTCTATGCAAAATTGTGTACTTAAGCTTAAGGTTGATACAGCCAATCCTAAGACACCTAAGTATAAGTTTGTTCGCATTCAACCAGGACAGACTTTTTCAGTGTTAGCTTGTTACAATGGTTCACCATCTGGTGTTTACCAATGTGCTATGAGGCCCAATTTCACTATTAAGGGTTCATTCCTTAATGGTTCATGTGGTAGTGTTGGTTTTAACATAGATTATGACTGTGTCTCTTTTTGTTACATGCACCATATGGAATTACCAACTGGAGTTCATGCTGGCACAGACTTAGAAGGTAACTTTTATGGACCTTTTGTTGACAGGCAAACAGCACAAGCAGCTGGTACGGACACAACTATTACAGTTAATGTTTTAGCTTGGTTGTACGCTGCTGTTATAAATGGAGACAGGTGGTTTCTCAATCGATTTACCACAACTCTTAATGACTTTAACCTTGTGGCTATGAAGTACAATTATGAACCTCTAACACAAGACCATGTTGACATACTAGGACCTCTTTCTGCTCAAACTGGAATTGCCGTTTTAGATATGTGTGCTTCATTAAAAGAATTACTGCAAAATGGTATGAATGGACGTACCATATTGGGTAGTGCTTTATTAGAAGATGAATTTACACCTTTTGATGTTGTTAGACAATGCTCAGGTGTTACTTTCCAAAGTGCAGTGAAAAGAACAATCAAGGGTACACACCACTGGTTGTTACTCACAATTTTGACTTCACTTTTAGTTTTAGTCCAGAGTACTCAATGGTCTTTGTTCTTTTTTTTGTATGAAAATGCCTTTTTACCTTTTGCTATGGGTATTATTGCTATGTCTGCTTTTGCAATGATGTTTGTCAAACATAAGCATGCATTTCTCTGTTTGTTTTTGTTACCTTCTCTTGCCACTGTAGCTTATTTTAATATGGTCTATATGCCTGCTAGTTGGGTGATGCGTATTATGACATGGTTGGATATGGTTGATACTAGTTTGTCTGGTTTTAAGCTAAAAGACTGTGTTATGTATGCATCAGCTGTAGTGTTACTAATCCTTATGACAGCAAGAACTGTGTATGATGATGGTGCTAGGAGAGTGTGGACACTTATGAATGTCTTGACACTCGTTTATAAAGTTTATTATGGTAATGCTTTAGATCAAGCCATTTCCATGTGGGCTCTTATAATCTCTGTTACTTCTAACTACTCAGGTGTAGTTACAACTGTCATGTTTTTGGCCAGAGGTATTGTTTTTATGTGTGTTGAGTATTGCCCTATTTTCTTCATAACTGGTAATACACTTCAGTGTATAATGCTAGTTTATTGTTTCTTAGGCTATTTTTGTACTTGTTACTTTGGCCTCTTTTGTTTACTCAACCGCTACTTTAGACTGACTCTTGGTGTTTATGATTACTTAGTTTCTACACAGGAGTTTAGATATATGAATTCACAGGGACTACTCCCACCCAAGAATAGCATAGATGCCTTCAAACTCAACATTAAATTGTTGGGTGTTGGTGGCAAACCTTGTATCAAAGTAGCCACTGTACAGTCTAAAATGTCAGATGTAAAGTGCACATCAGTAGTCTTACTCTCAGTTTTGCAACAACTCAGAGTAGAATCATCATCTAAATTGTGGGCTCAATGTGTCCAGTTACACAATGACATTCTCTTAGCTAAAGATACTACTGAAGCCTTTGAAAAAATGGTTTCACTACTTTCTGTTTTGCTTTCCATGCAGGGTGCTGTAGACATAAACAAGCTTTGTGAAGAAATGCTGGACAACAGGGCAACCTTACAAGCTATAGCCTCAGAGTTTAGTTCCCTTCCATCATATGCAGCTTTTGCTACTGCTCAAGAAGCTTATGAGCAGGCTGTTGCTAATGGTGATTCTGAAGTTGTTCTTAAAAAGTTGAAGAAGTCTTTGAATGTGGCTAAATCTGAATTTGACCGTGATGCAGCCATGCAACGTAAGTTGGAAAAGATGGCTGATCAAGCTATGACCCAAATGTATAAACAGGCTAGATCTGAGGACAAGAGGGCAAAAGTTACTAGTGCTATGCAGACAATGCTTTTCACTATGCTTAGAAAGTTGGATAATGATGCACTCAACAACATTATCAACAATGCAAGAGATGGTTGTGTTCCCTTGAACATAATACCTCTTACAACAGCAGCCAAACTAATGGTTGTCATACCAGACTATAACACATATAAAAATACGTGTGATGGTACAACATTTACTTATGCATCAGCATTGTGGGAAATCCAACAGGTTGTAGATGCAGATAGTAAAATTGTTCAACTTAGTGAAATTAGTATGGACAATTCACCTAATTTAGCATGGCCTCTTATTGTAACAGCTTTAAGGGCCAATTCTGCTGTCAAATTACAGAATAATGAGCTTAGTCCTGTTGCACTACGACAGATGTCTTGTGCTGCCGGTACTACACAAACTGCTTGCACTGATGACAATGCGTTAGCTTACTACAACACAACAAAGGGAGGTAGGTTTGTACTTGCACTGTTATCCGATTTACAGGATTTGAAATGGGCTAGATTCCCTAAGAGTGATGGAACTGGTACTATCTATACAGAACTGGAACCACCTTGTAGGTTTGTTACAGACACACCTAAAGGTCCTAAAGTGAAGTATTTATACTTTATTAAAGGATTAAACAACCTAAATAGAGGTATGGTACTTGGTAGTTTAGCTGCCACAGTACGTCTACAAGCTGGTAATGCAACAGAAGTGCCTGCCAATTCAACTGTATTATCTTTCTGTGCTTTTGCTGTAGATGCTGCTAAAGCTTACAAAGATTATCTAGCTAGTGGGGGACAACCAATCACTAATTGTGTTAAGATGTTGTGTACACACACTGGTACTGGTCAGGCAATAACAGTTACACCGGAAGCCAATATGGATCAAGAATCCTTTGGTGGTGCATCGTGTTGTCTGTACTGCCGTTGCCACATAGATCATCCAAATCCTAAAGGATTTTGTGACTTAAAAGGTAAGTATGTACAAATACCTACAACTTGTGCTAATGACCCTGTGGGTTTTACACTTAAAAACACAGTCTGTACCGTCTGCGGTATGTGGAAAGGTTATGGCTGTAGTTGTGATCAACTCCGCGAACCCATGCTTCAGTCAGCTGATGCACAATCGTTTTTAAACGGGTTTGCGGTGTAAGTGCAGCCCGTCTTACACCGTGCGGCACAGGCACTAGTACTGATGTCGTATACAGGGCTTTTGACATCTACAATGATAAAGTAGCTGGTTTTGCTAAATTCCTAAAAACTAATTGTTGTCGCTTCCAAGAAAAGGACGAAGATGACAATTTAATTGATTCTTACTTTGTAGTTAAGAGACACACTTTCTCTAACTACCAACATGAAGAAACAATTTATAATTTACTTAAGGATTGTCCAGCTGTTGCTAAACATGACTTCTTTAAGTTTAGAATAGACGGTGACATGGTACCACATATATCACGTCAACGTCTTACTAAATACACAATGGCAGACCTCGTCTATGCTTTAAGGCATTTTGATGAAGGTAATTGTGACACATTAAAAGAAATACTTGTCACATACAATTGTTGTGATGATGATTATTTCAATAAAAAGGACTGGTATGATTTTGTAGAAAACCCAGATATATTACGCGTATACGCCAACTTAGGTGAACGTGTACGCCAAGCTTTGTTAAAAACAGTACAATTCTGTGATGCCATGCGAAATGCTGGTATTGTTGGTGTACTGACATTAGATAATCAAGATCTCAATGGTAACTGGTATGATTTCGGTGATTTCATACAAACCACGCCAGGTAGTGGAGTTCCTGTTGTAGATTCTTATTATTCATTGTTAATGCCTATATTAACCTTGACCAGGGCTTTAACTGCAGAGTCACATGTTGACACTGACTTAACAAAGCCTTACATTAAGTGGGATTTGTTAAAATATGACTTCACGGAAGAGAGGTTAAAACTCTTTGACCGTTATTTTAAATATTGGGATCAGACATACCACCCAAATTGTGTTAACTGTTTGGATGACAGATGCATTCTGCATTGTGCAAACTTTAATGTTTTATTCTCTACAGTGTTCCCACTTACAAGTTTTGGACCACTAGTGAGAAAAATATTTGTTGATGGTGTTCCATTTGTAGTTTCAACTGGATACCACTTCAGAGAGCTAGGTGTTGTACATAATCAGGATGTAAACTTACATAGCTCTAGACTTAGTTTTAAGGAATTACTTGTGTATGCTGCTGACCCTGCTATGCACGCTGCTTCTGGTAATCTATTACTAGATAAACGCACTACGTGCTTTTCAGTAGCTGCACTTACTAACAATGTTGCTTTTCAAACTGTCAAACCCGGTAATTTTAACAAAGACTTCTATGACTTTGCTGTGTCTAAGGGTTTCTTTAAGGAAGGAAGTTCTGTTGAATTAAAACACTTCTTCTTTGCTCAGGATGGTAATGCTGCTATCAGCGATTATGACTACTATCGTTATAATCTACCAACAATGTGTGATATCAGACAACTACTATTTGTAGTTGAAGTTGTTGATAAGTACTTTGATTGTTACGATGGTGGCTGTATTAATGCTAACCAAGTCATCGTCAACAACCTAGACAAATCAGCTGGTTTTCCATTTAATAAATGGGGTAAGGCTAGACTTTATTATGATTCAATGAGTTATGAGGATCAAGATGCACTTTTCGCATATACAAAACGTAATGTCATCCCTACTATAACTCAAATGAATCTTAAGTATGCCATTAGTGCAAAGAATAGAGCTCGCACCGTAGCTGGTGTCTCTATCTGTAGTACTATGACCAATAGACAGTTTCATCAAAAATTATTGAAATCAATAGCCGCCACTAGAGGAGCTACTGTAGTAATTGGAACAAGCAAATTCTATGGTGGTTGGCACAACATGTTAAAAACTGTTTATAGTGATGTAGAAAACCCTCACCTTATGGGTTGGGATTATCCTAAATGTGATAGAGCCATGCCTAACATGCTTAGAATTATGGCCTCACTTGTTCTTGCTCGCAAACATACAACGTGTTGTAGCTTGTCACACCGTTTCTATAGATTAGCTAATGAGTGTGCTCAAGTATTGAGTGAAATGGTCATGTGTGGCGGTTCACTATATGTTAAACCAGGTGGAACCTCATCAGGAGATGCCACAACTGCTTATGCTAATAGTGTTTTTAACATTTGTCAAGCTGTCACGGCCAATGTTAATGCACTTTTATCTACTGATGGTAACAAAATTGCCGATAAGTATGTCCGCAATTTACAACACAGACTTTATGAGTGTCTCTATAGAAATAGAGATGTTGACACAGACTTTGTGAATGAGTTTTACGCATATTTGCGTAAACATTTCTCAATGATGATACTCTCTGACGATGCTGTTGTGTGTTTCAATAGCACTTATGCATCTCAAGGTCTAGTGGCTAGCATAAAGAACTTTAAGTCAGTTCTTTATTATCAAAACAATGTTTTTATGTCTGAAGCAAAATGTTGGACTGAGACTGACCTTACTAAAGGACCTCATGAATTTTGCTCTCAACATACAATGCTAGTTAAACAGGGTGATGATTATGTGTACCTTCCTTACCCAGATCCATCAAGAATCCTAGGGGCCGGCTGTTTTGTAGATGATATCGTAAAAACAGATGGTACACTTATGATTGAACGGTTCGTGTCTTTAGCTATAGATGCTTACCCACTTACTAAACATCCTAATCAGGAGTATGCTGATGTCTTTCATTTGTACTTACAATACATAAGAAAGCTACATGATGAGTTAACAGGACACATGTTAGACATGTATTCTGTTATGCTTACTAATGATAACACTTCAAGGTATTGGGAACCTGAGTTTTATGAGGCTATGTACACACCGCATACAGTCTTACAGGCTGTTGGGGCTTGTGTTCTTTGCAATTCACAGACTTCATTAAGATGTGGTGCTTGCATACGTAGACCATTCTTATGTTGTAAATGCTGTTACGACCATGTCATATCAACATCACATAAATTAGTCTTGTCTGTTAATCCGTATGTTTGCAATGCTCCAGGTTGTGATGTCACAGATGTGACTCAACTTTACTTAGGAGGTATGAGCTATTATTGTAAATCACATAAACCACCCATTAGTTTTCCATTGTGTGCTAATGGACAAGTTTTTGGTTTATATAAAAATACATGTGTTGGTAGCGATAATGTTACTGACTTTAATGCAATTGCAACATGTGACTGGACAAATGCTGGTGATTACATTTTAGCTAACACCTGTACTGAAAGACTCAAGCTTTTTGCAGCAGAAACGCTCAAAGCTACTGAGGAGACATTTAAACTGTCTTATGGTATTGCTACTGTACGTGAAGTGCTGTCTGACAGAGAATTACATCTTTCATGGGAAGTTGGTAAACCTAGACCACCACTTAACCGAAATTATGTCTTTACTGGTTATCGTGTAACTAAAAACAGTAAAGTACAAATAGGAGAGTACACCTTTGAAAAAGGTGACTATGGTGATGCTGTTGTTTACCGAGGTACAACAACTTACAAATTAAATGTTGGTGATTATTTTGTGCTGACATCACATACAGTAATGCCATTAAGTGCACCTACACTAGTGCCACAAGAGCACTATGTTAGAATTACTGGCTTATACCCAACACTCAATATCTCAGATGAGTTTTCTAGCAATGTTGCAAATTATCAAAAGGTTGGTATGCAAAAGTATTCTACACTCCAGGGACCACCTGGTACTGGTAAGAGTCATTTTGCTATTGGCCTAGCTCTCTACTACCCTTCTGCTCGCATAGTGTATACAGCTTGCTCTCATGCCGCTGTTGATGCACTATGTGAGAAGGCATTAAAATATTTGCCTATAGATAAATGTAGTAGAATTATACCTGCACGTGCTCGTGTAGAGTGTTTTGATAAATTCAAAGTGAATTCAACATTAGAACAGTATGTCTTTTGTACTGTAAATGCATTGCCTGAGACGACAGCAGATATAGTTGTCTTTGATGAAATTTCAATGGCCACAAATTATGATTTGAGTGTTGTCAATGCCAGATTACGTGCTAAGCACTATGTGTACATTGGCGACCCTGCTCAATTACCTGCACCACGCACATTGCTAACTAAGGGCACACTAGAACCAGAATATTTCAATTCAGTGTGTAGACTTATGAAAACTATAGGTCCAGACATGTTCCTCGGAACTTGTCGGCGTTGTCCTGCTGAAATTGTTGACACTGTGAGTGCTTTGGTTTATGATAATAAGCTTAAAGCACATAAAGACAAATCAGCTCAATGCTTTAAAATGTTTTATAAGGGTGTTATCACGCATGATGTTTCATCTGCAATTAACAGGCCACAAATAGGCGTGGTAAGAGAATTCCTTACACGTAACCCTGCTTGGAGAAAAGCTGTCTTTATTTCACCTTATAATTCACAGAATGCTGTAGCCTCAAAGATTTTGGGACTACCAACTCAAACTGTTGATTCATCACAGGGCTCAGAATATGACTATGTCATATTCACTCAAACCACTGAAACAGCTCACTCTTGTAATGTAAACAGATTTAATGTTGCTATTACCAGAGCAAAAGTAGGCATACTTTGCATAATGTCTGATAGAGACCTTTATGACAAGTTGCAATTTACAAGTCTTGAAATTCCACGTAGGAATGTGGCAACTTTACAAGCTGAAAATGTAACAGGACTCTTTAAAGATTGTAGTAAGGTAATCACTGGGTTACATCCTACACAGGCACCTACACACCTCAGTGTTGACACTAAATTCAAAACTGAAGGTTTATGTGTTGACATACCTGGCATACCTAAGGACATGACCTATAGAAGACTCATCTCTATGATGGGTTTTAAAATGAATTATCAAGTTAATGGTTACCCTAACATGTTTATCACCCGCGAAGAAGCTATAAGACATGTACGTGCATGGATTGGCTTCGATGTCGAGGGGTGTCATGCTACTAGAGAAGCTGTTGGTACCAATTTACCTTTACAGCTAGGTTTTTCTACAGGTGTTAACCTAGTTGCTGTACCTACAGGTTATGTTGATACACCTAATAATACAGATTTTTCCAGAGTTAGTGCTAAACCACCGCCTGGAGATCAATTTAAACACCTCATACCACTTATGTACAAAGGACTTCCTTGGAATGTAGTGCGTATAAAGATTGTACAAATGTTAAGTGACACACTTAAAAATCTCTCTGACAGAGTCGTATTTGTCTTATGGGCACATGGCTTTGAGTTGACATCTATGAAGTATTTTGTGAAAATAGGACCTGAGCGCACCTGTTGTCTATGTGATAGACGTGCCACATGCTTTTCCACTGCTTCAGACACTTATGCCTGTTGGCATCATTCTATTGGATTTGATTACGTCTATAATCCGTTTATGATTGATGTTCAACAATGGGGTTTTACAGGTAACCTACAAAGCAACCATGATCTGTATTGTCAAGTCCATGGTAATGCACATGTAGCTAGTTGTGATGCAATCATGACTAGGTGTCTAGCTGTCCACGAGTGCTTTGTTAAGCGTGTTGACTGGACTATTGAATATCCTATAATTGGTGATGAACTGAAGATTAATGCGGCTTGTAGAAAGGTTCAACACATGGTTGTTAAAGCTGCATTATTAGCAGACAAATTCCCAGTTCTTCACGACATTGGTAACCCTAAAGCTATTAAGTGTGTACCTCAAGCTGATGTAGAATGGAAGTTCTATGATGCACAGCCTTGTAGTGACAAAGCTTATAAAATAGAAGAATTATTCTATTCTTATGCCACACATTCTGACAAATTCACAGATGGTGTATGCCTATTTTGGAATTGCAATGTCGATAGATATCCTGCTAATTCCATTGTTTGTAGATTTGACACTAGAGTGCTATCTAACCTTAACTTGCCTGGTTGTGATGGTGGCAGTTTGTATGTAAATAAACATGCATTCCACACACCAGCTTTTGATAAAAGTGCTTTTGTTAATTTAAAACAATTACCATTTTTCTATTACTCTGACAGTCCATGTGAGTCTCATGGAAAACAAGTAGTGTCAGATATAGATTATGTACCACTAAAGTCTGCTACGTGTATAACACGTTGCAATTTAGGTGGTGCTGTCTGTAGACATCATGCTAATGAGTACAGATTGTATCTCGATGCTTATAACATGATGATCTCAGCTGGCTTTAGCTTGTGGGTTTACAAACAATTTGATACTTATAACCTCTGGAACACTTTTACAAGACTTCAGAGTTTAGAAAATGTGGCTTTTAATGTTGTAAATAAGGGACACTTTGATGGACAACAGGGTGAAGTACCAGTTTCTATCATTAATAACACTGTTTACACAAAAGTTGATGGTGTTGATGTAGAATTGTTTGAAAATAAAACAACATTACCTGTTAATGTAGCATTTGAGCTTTGGGCTAAGCGCAACATTAAACCAGTACCAGAGGTGAAAATACTCAATAATTTGGGTGTGGACATTGCTGCTAATACTGTGATCTGGGACTACAAAAGAGATGCTCCAGCACATATATCTACTATTGGTGTTTGTTCTATGACTGACATAGCCAAGAAACCAACTGAAACGATTTGTGCACCACTCACTGTCTTTTTTGATGGTAGAGTTGATGGTCAAGTAGACTTATTTAGAAATGCCCGTAATGGTGTTCTTATTACAGAAGGTAGTGTTAAAGGTTTACAACCATCTGTAGGTCCCAAACAAGCTAGTCTTAATGGAGTCACATTAATTGGAGAAGCCGTAAAAACACAGTTCAATTATTATAAGAAAGTTGATGGTGTTGTCCAACAATTACCTGAAACTTACTTTACTCAGAGTAGAAATTTACAAGAATTTAAACCCAGGAGTCAAATGGAAATTGATTTCTTAGAATTAGCTATGGATGAATTCATTGAACGGTATAAATTAGAAGGCTATGCCTTCGAACATATCGTTTATGGAGATTTTAGTCATAGTCAGTTAGGTGGTTTACATCTACTGATTGGACTAGCTAAACGTTTTAAGGAATCACCTTTTGAATTAGAAGATTTTATTCCTATGGACAGTACAGTTAAAAACTATTTCATAACAGATGCGCAAACAGGTTCATCTAAGTGTGTGTGTTCTGTTATTGATTTATTACTTGATGATTTTGTTGAAATAATAAAATCCCAAGATTTATCTGTAGTTTCTAAGGTTGTCAAAGTGACTATTGACTATACAGAAATTTCATTTATGCTTTGGTGTAAAGATGGCCATGTAGAAACATTTTACCCAAAATTACAATCTAGTCAAGCGTGGCAACCGGGTGTTGCTATGCCTAATCTTTACAAAATGCAAAGAATGCTATTAGAAAAGTGTGACCTTCAAAATTATGGTGATAGTGCAACATTACCTAAAGGCATAATGATGAATGTCGCAAAATATACTCAACTGTGTCAATATTTAAACACATTAACATTAGCTGTACCCTATAATATGAGAGTTATACATTTTGGTGCTGGTTCTGATAAAGGAGTTGCACCAGGTACAGCTGTTTTAAGACAGTGGTTGCCTACGGGTACGCTGCTTGTCGATTCAGATCTTAATGACTTTGTCTCTGATGCAGATTCAACTTTGATTGGTGATTGTGCAACTGTACATACAGCTAATAAATGGGATCTCATTATTAGTGATATGTACGACCCTAAGACTAAAAATGTTACAAAAGAAAATGACTCTAAAGAGGGTTTTTTCACTTACATTTGTGGGTTTATACAACAAAAGCTAGCTCTTGGAGGTTCCGTGGCTATAAAGATAACAGAACATTCTTGGAATGCTGATCTTTATAAGCTCATGGGACACTTCGCATGGTGGACAGCCTTTGTTACTAATGTGAATGCGTCATCATCTGAAGCATTTTTAATTGGATGTAATTATCTTGGCAAACCACGCGAACAAATAGATGGTTATGTCATGCATGCAAATTACATATTTTGGAGGAATACAAATCCAATTCAGTTGTCTTCCTATTCTTTATTTGACATGAGTAAATTTCCCCTTAAATTAAGGGGTACTGCTGTTATGTCTTTAAAAGAAGGTCAAATCAATGATATGATTTTATCTCTTCTTAGTAAAGGTAGACTTATAATTAGAGAAAACAACAGAGTTGTTATTTCTAGTGATGTTCTTGTTAACAACTAAACGAACAATGTTTGTTTTTCTTGTTTTATTGCCACTAGTCTCTAGTCAGTGTGTTAATCTTACAACCAGAACTCAATTACCCCCTGCATACACTAATTCTTTCACACGTGGTGTTTATTACCCTGACAAAGTTTTCAGATCCTCAGTTTTACATTCAACTCAGGACTTGTTCTTACCTTTCTTTTCCAATGTTACTTGGTTCCATGCTATACATGTCTCTGGGACCAATGGTACTAAGAGGTTTGATAACCCTGTCCTACCATTTAATGATGGTGTTTATTTTGCTTCCACTGAGAAGTCTAACATAATAAGAGGCTGGATTTTTGGTACTACTTTAGATTCGAAGACCCAGTCCCTACTTATTGTTAATAACGCTACTAATGTTGTTATTAAAGTCTGTGAATTTCAATTTTGTAATGATCCATTTTTGGGTGTTTATTACCACAAAAACAACAAAAGTTGGATGGAAAGTGAGTTCAGAGTTTATTCTAGTGCGAATAATTGCACTTTTGAATATGTCTCTCAGCCTTTTCTTATGGACCTTGAAGGAAAACAGGGTAATTTCAAAAATCTTAGGGAATTTGTGTTTAAGAATATTGATGGTTATTTTAAAATATATTCTAAGCACACGCCTATTAATTTAGTGCGTGATCTCCCTCAGGGTTTTTCGGCTTTAGAACCATTGGTAGATTTGCCAATAGGTATTAACATCACTAGGTTTCAAACTTTACTTGCTTTACATAGAAGTTATTTGACTCCTGGTGATTCTTCTTCAGGTTGGACAGCTGGTGCTGCAGCTTATTATGTGGGTTATCTTCAACCTAGGACTTTTCTATTAAAATATAATGAAAATGGAACCATTACAGATGCTGTAGACTGTGCACTTGACCCTCTCTCAGAAACAAAGTGTACGTTGAAATCCTTCACTGTAGAAAAAGGAATCTATCAAACTTCTAACTTTAGAGTCCAACCAACAGAATCTATTGTTAGATTTCCTAATATTACAAACTTGTGCCCTTTTGGTGAAGTTTTTAACGCCACCAGATTTGCATCTGTTTATGCTTGGAACAGGAAGAGAATCAGCAACTGTGTTGCTGATTATTCTGTCCTATATAATTCCGCATCATTTTCCACTTTTAAGTGTTATGGAGTGTCTCCTACTAAATTAAATGATCTCTGCTTTACTAATGTCTATGCAGATTCATTTGTAATTAGAGGTGATGAAGTCAGACAAATCGCTCCAGGGCAAACTGGAAAGATTGCTGATTATAATTATAAATTACCAGATGATTTTACAGGCTGCGTTATAGCTTGGAATTCTAACAATCTTGATTCTAAGGTTGGTGGTAATTATAATTACCTGTATAGATTGTTTAGGAAGTCTAATCTCAAACCTTTTGAGAGAGATATTTCAACTGAAATCTATCAGGCCGGTAGCACACCTTGTAATGGTGTTGAAGGTTTTAATTGTTACTTTCCTTTACAATCATATGGTTTCCAACCCACTAATGGTGTTGGTTACCAACCATACAGAGTAGTAGTACTTTCTTTTGAACTTCTACATGCACCAGCAACTGTTTGTGGACCTAAAAAGTCTACTAATTTGGTTAAAAACAAATGTGTCAATTTCAACTTCAATGGTTTAACAGGCACAGGTGTTCTTACTGAGTCTAACAAAAAGTTTCTGCCTTTCCAACAATTTGGCAGAGACATTGCTGACACTACTGATGCTGTCCGTGATCCACAGACACTTGAGATTCTTGACATTACACCATGTTCTTTTGGTGGTGTCAGTGTTATAACACCAGGAACAAATACTTCTAACCAGGTTGCTGTTCTTTATCAGGGTGTTAACTGCACAGAAGTCCCTGTTGCTATTCATGCAGATCAACTTACTCCTACTTGGCGTGTTTATTCTACAGGTTCTAATGTTTTTCAAACACGTGCAGGCTGTTTAATAGGGGCTGAACATGTCAACAACTCATATGAGTGTGACATACCCATTGGTGCAGGTATATGCGCTAGTTATCAGACTCAGACTAATTCTCCTCGGCGGGCACGTAGTGTAGCTAGTCAATCCATCATTGCCTACACTATGTCACTTGGTGCAGAAAATTCAGTTGCTTACTCTAATAACTCTATTGCCATACCCACAAATTTTACTATTAGTGTTACCACAGAAATTCTACCAGTGTCTATGACCAAGACATCAGTAGATTGTACAATGTACATTTGTGGTGATTCAACTGAATGCAGCAATCTTTTGTTGCAATATGGCAGTTTTTGTACACAATTAAACCGTGCTTTAACTGGAATAGCTGTTGAACAAGACAAAAACACCCAAGAAGTTTTTGCACAAGTCAAACAAATTTACAAAACACCACCAATTAAAGATTTTGGTGGTTTTAATTTTTCACAAATATTACCAGATCCATCAAAACCAAGCAAGAGGTCATTTATTGAAGATCTACTTTTCAACAAAGTGACACTTGCAGATGCTGGCTTCATCAAACAATATGGTGATTGCCTTGGTGATATTGCTGCTAGAGACCTCATTTGTGCACAAAAGTTTAACGGCCTTACTGTTTTGCCACCTTTGCTCACAGATGAAATGATTGCTCAATACACTTCTGCACTGTTAGCGGGTACAATCACTTCTGGTTGGACCTTTGGTGCAGGTGCTGCATTACAAATACCATTTGCTATGCAAATGGCTTATAGGTTTAATGGTATTGGAGTTACACAGAATGTTCTCTATGAGAACCAAAAATTGATTGCCAACCAATTTAATAGTGCTATTGGCAAAATTCAAGACTCACTTTCTTCCACAGCAAGTGCACTTGGAAAACTTCAAGATGTGGTCAACCAAAATGCACAAGCTTTAAACACGCTTGTTAAACAACTTAGCTCCAATTTTGGTGCAATTTCAAGTGTTTTAAATGATATCCTTTCACGTCTTGACAAAGTTGAGGCTGAAGTGCAAATTGATAGGTTGATCACAGGCAGACTTCAAAGTTTGCAGACATATGTGACTCAACAATTAATTAGAGCTGCAGAAATCAGAGCTTCTGCTAATCTTGCTGCTACTAAAATGTCAGAGTGTGTACTTGGACAATCAAAAAGAGTTGATTTTTGTGGAAAGGGCTATCATCTTATGTCCTTCCCTCAGTCAGCACCTCATGGTGTAGTCTTCTTGCATGTGACTTATGTCCCTGCACAAGAAAAGAACTTCACAACTGCTCCTGCCATTTGTCATGATGGAAAAGCACACTTTCCTCGTGAAGGTGTCTTTGTTTCAAATGGCACACACTGGTTTGTAACACAAAGGAATTTTTATGAACCACAAATCATTACTACAGACAACACATTTGTGTCTG
>Contig_2
GGTTGAGTAAATGCCCAAGAGAGGGCGTTGAAGAACGAAAGACGACAGCCTCCGCAGACTTAAAGTTTAAAATAAAAATGAGAAAAGCAAAACCAAAGAAGCGTGTAGTCCTTCCAGATCCAAAGTTTAATGATCAGAAGGTGTCAAAGTTCGTAAATCACTTGATGTATGATGGTAAGAAGAATACCTCATACGAAATTTTCTATGCAGCCCTCGATATCGTAGGCGGTAAGATGAAGGATGAAGAGAAGTCTCCACTTGAGGTGTGGAAGCAGGCTCTCGACAACATCACTCCACAGGTAGAAGTAAAGAGCCGCCGTATTGGTGGTGCTACTTTCCAGGTACCAACAGAGATTCGCCCAGATCGTAAGGAGAGTGTTTCAATGAAGAATATGATTGCCTTTGCACGTAAGCGTGGTGGTAAGAGCATGGCTGATAAGCTTGCTTCTGAGATCATGGATGCTTTCAATAACCAGGGTGGTGCTTACAAGCGTAAGGAAGATATGCACCGTATGGCTGAGGCTAACCGTGCGTTTGCTCACTTCAGATTCTAATCAAGTTATTATAATAAGGTAAAAGAAATGGCAAATCACGATTTACATTTGACTCGTAATATCGGTATTATGGCACACATCGATGCCGGTAAGACGACAACATCTGAACGTATTCTTTTTTATACAGGTAAGACTCACAAGATTGGTGAGGTTCATGATGGTGCTGCAACCATGGACTGGATGGCACAGGAGCAGGAGCGTGGTATCACAATTACATCTGCTGCTACAACATGTAACTGGAACTATCTCGGCAAGTCTTATAAGATTAACTTGATTGATACTCCGGGACACGTTGACTTTACTGCTGAGGTAGAGCGTTCACTCCGTGTTCTCGATGGTGCAGTTGCTACTTATTCTGCAGCCGATGGTGTACAGCCACAGTCTGAGACTGTTTGGCGTCAGGCTGATAAGTACAATGTTCCACGTATTGGTTATGTAAACAAGATGGACCGCTCTGGTGCTGACTTCTATGAGACAGTACAGCAGATGAAGGATATCCTTGGTGCTAATCCTATCGCTATTCAGATTCCTATCGGCGCAGAGGAGAACTTCAAGGGTGTTGTAGACCTTATCAAGATGAAGGCTATCTTGTGGCATGATGAGACTATGGGTGCTCAGTATGATGTTGAGGATATCCCTGCTGATCTTGCTGATGAGGCTGCTGAGTGGCGTGAGAAGTTGCTCGAGGGTGCAGCTAACTACGATGATGAGTTGATGGAGATGTACCTTGAGGGACAGGATATTCCAGAGGATAAGCTGATTGCTGCAATCCGTAAGGGTTGTATCGCTATGGAGTGCTGCCCAATGCTTCTTGGTTCTTCTTATAAGAATAAGGGTGTACAGCCTCTTCTCGATTACGTTTGTGCTTTCTTGCCTTCTCCATTGGATACACCAGCTATCGTTGGTATTAATCCAGATACAGAGGAGGAAGAGGATCGTAAGCCAAGTGAGAGCGAGCCTACATCTGCTTTGGCATTTAAGATTGCTACTGACCCATTCATGGGCCGTTTGGTATTCTTCCGTGTCTACTCAGGTAAGGTTGTTGCTGGTTCTTACGTATTCAATACACGTTCTGGCAAGAAGGAGCGTATCAGCCGTCTATTCCAGATGAACTCTAATAAGGAAATTCCTATGGAGTCAATCGATGCAGGTGATATCGGTGCTGGTGTAGGTTTCAAGGATATTCGTACTGGTGATACTCTCTGTGATGAGAATGCACCAATTATCCTCGAGTCTATTACCTTCCCTGACACTGTGATCTCTATCGCTGTTGAGCCAAAGAGCCAGGCTGACGTTGCTAAGCTTGATAACGGTCTTTCTAAGCTTGCTGAGGAGGATCCAACATTCACCGTTCGTACTGATGAGCAGAGTGGTCAGACCATTATCTCTGGTATGGGTGAGCTTCACCTCGATATTATTATCGACCGTCTGAAGCGTGAGTTCAAGGTAGAGTGTAACCAGGGTAAGCCACAGGTTAACTACAAGGAGGCTATTACTAAGGCAGCTCAGAGCCGTGAGACTTATAAGAAGCAGTCTGGTGGTCGTGGTAAGTTCGCTTGTATTGACGTAACTATCGAGCCAAAGGACGAGGATTACGAGGAGGGCGACTTGCAGTTTATCAACGTTGTTAAGGGTGGTAACGTACCTAAGGAGTTCATCCCTGCAGTAGAGAAGGGTTTCAAGGATTGTCTTGGCAACGGTGTACTCGGTGGTTTCCCAATGACTGGTCTTAAGGTTACATTGACTGATGGTTCTTTCCACCCAGTTGACTCTGACCAGTTGTCATTCGAGCTCGTAGCTCACCAGGCATTCAAGGTTCTCTGTCCTAAGGCAGGTCCTGTTCTTATGGAGCCTATCATGAAGGTAGAGGTTGTTACTCCAGAGGAGAACATGGGTGATGTTATCGGTGACTTGAACAAGCGTCGTGGTCTTGTACAGGGTATGGAAGAGGCTCGTAGCGGTGCTCGTATCGTTAAGGCTATGGTACCATTGTCTGAGATGTTCGGTTATGTAACAGCTCTTCGTACTATTACTTCTGGTCGTGCTACTTCTTCTATGGAGTATGATCACCACTCACCAGTATCAAGCACTCTCGCTAAGGAGATTCTTGATGAGTTGAAGGGTAATTCAGACCTCGTTAAGTAAATAATGTAAGGTTCTGCTCTCTCATAGCGAATGACTCTTATGAGAGAGCAACCTTTCTCTATATTCAATAATAAATAAAAAGTAAAACATGAGTCAGAAGATTCGTATTAAGCTGAAGTCTTACGACCACCAGTTGGTTGACAAGTCAGCAGAGAAGATTGTGAAGGCTGTAAAGGCTACTGGCGCTATCGTTAGCGGTCCTATTCCATTGCCAACACACAAGCGTATTTACACTGTAAACCGCTCTACATTCGTTAACAAGAAGTCACGTGAGCAGTTCCAGCTCTCAGATTTCAAGCGTCTCATCGATATTTACAGCTCTACAGCAAAGACTGTTGACGCTTTGATGAAGCTTGAGTTGCCTTCAGGTGTAGAGGTTGAAATCAAGGTGTAGTCATCTGTTGACAAATAAGAAACAAATTAATACAAAAAGCATTTACATTCATTTTAAAATCATTAATTGAAATGCCAGGATTATTAGGAAAGAAAATCGGAATGACATCCGTTTTCAGTGCCGACGGTAAGAATGTACCGTGCACTGTTATCGAAGCTGGTCCTTGTGTTGTAACCCAGGTTAAAACCGTTGAAAAGGATGGTTACAAGGCTGTTCAGTTAGGTTTCGGCGAGGCAAAGGAGAAGAGAACTTCTAAGCCACAGCAGGGACACTTTAAGAAAGCCGGCACAACACCAAAGAAGCACTTGGCCGAGTTCAAGTTTGACGAGGAGTATAACCTCGGTGACACTGTTACTGTTGAATTGTTCAGCAATGCTAAGTTCGTAGACGTTGTAGGTACATCTAAGGGTAAAGGTTTCCAGGGTGTTGTTAAGCGTCACGGATTCGGTGGTGTAGGTCAGTCTACTCACGGTCAGGATGACCGCGCACGTAAGCCGGGTTCTATTGGTGCTTGTTCTTACCCAGCTAAGGTCTTCAAGGGCATGCGCATGGGCGGCCAGATGGGAGGCGACAGAGTTACTACTCAGAACCTTCAGGTGTTAAAGGTTATTCCAGAGCACAATCTTATCCTTGTTAAGGGTAGTGTTGCTGGATGTAATGGTTCAACCGTAATAATTAAGAAGTAATGGATATTAACGTATTAGATATCAAAGGTCAGGAGACCGGCCGTAAGGTAACTCTTAACGAGAATATCTTCGGAATTGAGCCTAACGATCACGTCCTCTATCTCGCAGTTAAGCAGTATCTCGCTGATCAGCGTCAGGGTACAGCTAAGTCAAAGGAAAGAAGTGAGCACGCTGGTTCTACTCGTAAGTTGGGTCGTCAGAAGGGCGGCGGCGGTGCTCGTCGTGGTGATATCAATTCTCCAGTCCTCGTAGGTGGTGGTCGTGTATTCGGTCCTAAGCCACGTGATTACAGCTTCAAGCTGAATAAGAAGGTAAAGGTTCTTGCTCGTAAGTCTGCATTGGCTTATAAGGCACAGGATAATGCTATCGTTGTTGTTGAAGATTTCAATCTTGACGCTCCAAAGACTAAAGATTTTGTAAATATTGCAAAAAATCTTAAAGTTGATAGCAAGAAAGTTCTTCTTGTTTTGCCAGAAGTAGAGAAAAACGTATATTTGTCGGCTCGTAATCTACAGAAAGCTGAGGTTATGACAGCTGCTCAGGTAAATTCATACAAAGTTTTGAATGCTGACGTAGTTGTTATCACAGAGAACTCTCTGAAGGTTATCGACGAAATCTTAACCAAGTAATTATTAGGAGACAAGAAGAATTATGGGATTTATCATTAAACCAGTGGTCACTGAGAAGATGACCAAGTTGACTGACAAGTCTTCTGAGGATAAGGTTGTAAAGCACAAGGGTGAGAAGAGAACTATTTTGGCTCAGCCAAAGTATGGTTTCATCGTTAAGCCTGAGGCCAACAAGCTTGAGATTAAGAAAGAAGTTGAGGCTTTGTACAACGTTACAGTAGTAGATGTGAATACGATTCGTTACGCAGGTAAGCGTCAGGCACGTTATACCAAGGCGGGTCTCGTTAAGGGACAGAAGAACGCATTCAAGAAGGCTATCGTCACTTTGAAGAATGGCGATTCAATCGATTTTTACAGCAATATTTAAATAAAAAATGGCAGTACGTAAATTAAACCCGGTTACTCCGGGACAAAGACACAAGGTTATTGGCACGTTCGAGGATATTACTGCATCCGTGCCAGAGAAGTCTCTCGTTTACGGTAAACGTTCTACCGGTGGTCGAAACAACACCGGTAAGATGACTGTTCGCTACATGGGCGGTGGTCACAAGAAGAAGTATCGTCTTATCGACTTCAAGCGAGAGAAAGATGGTGTTCCAGCTGTAGTGAAGACAATCGAGTATGATCCTAACAGATCAGCTCGCATTGCGCTGTTATACTATGCTGATGGTGAAAAACGTTACATTATTGCTCCTAACGGACTGCAGGTTGGTGCAACACTGATGTCTGGTGCTGAGGCAGCACCTGAGGTTGGTAACGCACTTCCTTTGGCTAACATTCCTGTTGGTACTGTAATTCATAACATTGAGTTACGTCCAGGTCAGGGTGCATTGCTCGTTCGTTCGGCTGGTAACTTTGCTCAGCTTACTTCTCGTGAAGGCAGTTATTGTGTTATCAAGCTCCCTTCTGGTGAAACACGCCAGATTTTGTCAGCTTGTAAGGCAACTGTAGGTAGTGTAGGTAACTCTGACCACGCTCTTGAGCAGTCTGGTAAGGCTGGTCGTTCTCGCTGGTTGGGACGTCGTCCTCACAACCGTGGTGTTGTTATGAACCCTGTTGATCACCCAATGGGTGGTGGTGAAGGTCGCCAGTCTGGTGGACATCCACGTTCACGTAAGGGCTTGTACGCTAAGGGTCTTAAGACTCGTGCACCTAAGAAGCTTTCAAACAAGTACATTATTGAGAGAGCTAACAAGAAGTAATCAAAGTAATTAAGAGTAAATTATGAGTCGTTCATTAAAAAAAGGTCCATACATCAACGTATCACTCGAGAAGAAGATTCTTGCTATGAATGAGAGTGGTAAGCAGAATGTAGTTAAGACATGGGCCAGAGCATCAATGATTTCCCCTGATTTTGTGGGTCACACTGTTGCAGTTCATAACGGAAATAAATTTATCCCTGTTTACATTACTGAGAATATGGTAGGTCACAAGCTCGGAGAGTTCAGCCCTACACGCCGTTTCGGTGGTCACTCTGGTAATAATAAGAGGTAAGCAGGTCATAATCCATTTAGAAAATAGAAAAATATAATGGGAGCAAGAAAACATATAAAGGCTGAAGCTCGTAAAGAAGCTTTGAAAAGCCAGTATTTTGCAAAGCTCAAGGACTGTCCTTCTTCTCCACGTAAGATGCGCTATGTAGTAGACATGGTTCGTGGTATGGAGGTCAATCGTGCCCTTGGCGTGCTGAGATTCTCCAAGAAGGCAGCTGCTCAGAACGTTGAGAAACTTCTGCGTTCAGCTATCAACAACTGGGAGACAAAGAATGACCGCAAGGCTGAAGACGGTGAACTTTATATCTCTAAGATCTTCGTTGATGAAGGCGTTACAATGAAGCGCATGCGTCCTGCACCACAGGGCCGTGGCTACAGAATCCGCAAACGTTCTAACCACGTCACTCTTTTCGTTGATTCAAAGAATGACGCTAATAATGATGATAAATAAATAGTAGAATGGGACAGAAAGTTAATCCAATTAGCAACCGTCTTGGTATCATCCGCGGTTGGGAGTCAAATTGGTTCGGTGGCAAGAATTTCGGGGATAATCTCGTAGAGGATCGTAAGATTCGTACTTACCTGAACAAGCGTTTGGAAAAAGCAAGCGTTTCCCGTATTGTCATTGAGCGCACATTGAAGCTCGTCACCATTACTATTTGCACCGCTCGTCCGGGTATCGTTATCGGTAAAGGTGGTCAGGATGTTGATAAGCTTAAAGAAGAGTTGAAGAACCTTTTCAAGAAGGAGATTCAGATTAATATCTTCGAGGTTAAGAAACCTGAACTTGATGCAAACATCGTTGGTAACAATATCGCTCGCCAGGTAGAGGGTAAGATTGCTTACCGTCGTGCTATCAAGATGGCAGTCGCTAACACTATGCGTGCTGGTGCTGAGGGTATCAAAGTTCAAATTACAGGTCGTCTGAACGGTGCCGAAATGGCTCGTAAGGAAATGTTTAAAGAGGGTCGTACTCCTCTGCATACATTCCGTGCAGACATCGATTATTGTCAGACAGAAGCCCTTACAAAGGTTGGTCTGCTGGGTATTAAGGTGTGGATTTGCCGTGGTGAAGTTTACAACAAGGTAGATCTTACTCCTAACTTTACTCAGGAGAAGAGCAATGGCCGTTCTAACAATGGTGGCCGTTCTGGAAGAGGTAATCGTAGAAGAAACAATAACCGTTAAAAGAAGAAGCTATCATGTTACAGCCAAAAAGAGTAAAATATAGAAGACCTCAAGACGGACGTGGCAATAAAGGCAACGCCCACAGAGGTACACAGCTGGCTTTCGGCTCATTCGGCATCAAGACACTTGAGGCTAAGTGGATCGACAGCCGTCAGATTGAGGCCGCTCGTATAGCAGTAAACCGCTATATGAACCGTCAGGGCCAGGTCTGGATTCGCATCTTCCCTGATAAGCCAATCACTCGTAAGCCTGCCGATGTTCGTATGGGTAAGGGTAAGGGTGATCCAGCAGGATGGGTTGCACCAGTTACTCCAGGTCGTGTTCTCTTTGAAGTAGAGGGCGTAAGCTTTGATATTGCAAAGGAGGCTCTCCGCCTCGCTGCACAGAAGCTGCCTGTTAAGACAAAGTTTATTGTTAGACGTGATTTCGATAAAAACGCTTAAGAAAGATGAAGATTAAAGAAGTAAAAGAACTCGAGACCAAGGATTTGGTTGAGAAAATTGAGAATGCTGAGACAGCTCTCGCAAAGATGAAGCTGAATCATCAGATTACTCCGCTTGAGAATCCATCTCAGATTAAGGCCGCTCGTCGTGATATTGCACGTATGAAAACAGAACTTTCTCAGAGAGAACTTAATAAATAACAATGGTCCAGATGGAAACAAGAAATTTAAGAAAAGTAAGACAGGGTGTCGTTATCAGCAACAAAATGGATAAAACCATCGTTATTGCAGCTAAGTTCAAGGAGAAGCACCCTATTTATGGTAAGTTTGTCCAGAAGACAAAGAAGTACCATGCTCATGACGAGAAGAATGAGGCTAATGTAGGTGATACAGTACTCATTATGGAGACTCGTCCTCTTTCTAAGACAAAGAGATGGAGATTAGTTCAAATTGTAGAAAAAGCTAAGTAATTATGATACAGACAGAATCAAAACTTACAGTATGTGATAACAGCGGTGCTCGTGAAGCTAAGTGCATTCGTGTACTCGGTGGTACTCGCCGTCGTTACGCAAGTGTTGGTGACGTTATCGTAGTTGCTGTACAGAACGTCATCCCATCAAGTGAATTGAAAAAGGGTGCAGTATCAAAGGCTTTGATCGTTCGCACAAAGAAGGAAATTCGTCGTGCTGATGGTTCATACATCCGCTTCGATGATAATGCATGTGTATTGCTGAACAACGCTGGCGAAATTCGTGGTAGCCGTATCTTCGGCCCTGTTGCTCGTGAGTTGCGTGCAGTGAACATGAAGGTCGTTTCTTTGGCACCTGAGGTTCTTTAATTATTAAATAGAATAATAAAATGGCAAAATTCCATATAAAGAAAGACGATCAGGTCATTGTTCTTGCCGGTGCGGACAAGGGCAAGACTGGAAAGGTGCTTAAGGTCATCGCAGACAAGGAGCGTGCTATCGTTGAGGGCGTGAATATGGTCTCTAAGAGCACAAAACCTTCTGCTGCTAACCCTCAGGGTGGTATCGTTAAGCAGGAGGCTGCAATTCATATCTCAAATTTAAGTCTCATCGATCCGAAGAGCGGTAAGGCTACACGTATCAAGATTGAGCGTGAAGGCAAGACTGTTAAGCGTATCGCTAAAAAGTCAGGGGAGGAAATTAAGTAATGAATACAGCTCAGTTAAAGAAACAGTATAAGGAGCAGATTGCTCCTGCTTTGCAGAAGCAGTTTAACTATTCTTCAGCTATGCAGGTTCCTGTTTTGAAGAAGATTGTTATCAATCAGGGTCTTGGTGATGCAACTCAGGATAAGAAACTTATCGAGGTTGCAGTGAACGAGATTTCTTCTATCACAGGTCAGAAGGCTGTTGCAACATATTCTAAAAAGGATATTGCAAACTTCAAGTTGCGTAAGAAGATGCCTATTGGCGTTATGGTAACTCTGCGTCGTGAGCGTATGTATGAGTTCCTCGAGAAACTCGTTCGCGTATCTTTGCCACGTATCCGTGACTTCAAGGGTATCGAGAGCAAGTTCGATGGTCGTGGAAATTATACTCTCGGTATCACCGAGCAGATTATTTTCCCAGAGATTAATATCGATCAGGTTGACCGCATCCAGGGTATGAACATTACCTTTGTAACATCAGCTAAGACTGATGAAGAGGGTTATGCTTTGCTGAAGGGCTTCGGACTTCCATTCAAGAATGCTAAAAACGATTAATTGATATGGCAAAAGAATCAATGAAAGCTCGCGAGGTAAAGCGTGCAAAGCTTGTTGCTCGCTATGCTGAGAAACGCGCTGCTCTGAAGAAGATTATCGCTACTTCAAATGATCCTGAAGAGGCTTATGAGGCTGCTCGCAAGTTGCAGTCTATTCCTAAGAATGCTAATCCAATCCGTTTGCACAATCGTTGCAAGATAACAGGACGTCCAAAGGGTTACATTCGTCAGTTCGGTCTCTCTCGTATCCAGTTCCGTGAGATGGCATCTCAGGGACTCATTCCAGGAGTTAAGAAGGCAAGCTGGTAAGCAAATATATCGACGCGGATAGTGAATTGTGAAATTTATTTTGTATCTTTGCAGTTCATTATCCGCTTTCAAGCGATTTTTTAATATTGTCGGGGTAGTCCCGATTAATTAAACATTTATATTTTATGACAGATCCAATAGCAGATTATCTGACAAGACTCAGAAACGCAATCATGGCTCATCACCGTGTTGTAGAGGTTCCTGCGTCTAACTTGAAGAAGTCTATTACTAAGATTCTCTTCGAGAAGGGTTACATCTTGAACTATAAGTTCATCGAGGATGGTCCCCAAGGTTCAATCAAGGTCGCACTTAAGTACGATCCTGTAACAAAGCAGAGCGCTATCAAGAAGTTGAAGCGTGTTTCTACCCCAGGTCTTCGCCAGTATACTGGTTACAAAGACATGCCGAGAGTAATTAACGGACTTGGAATTGCTATCCTTTCCACGTCTAAAGGTGTAATGACAGACAAGGAAGCTGCTGCAGAGAAGATCGGTGGTGAGGTTCTTTGCTATGTTTATTAATTGGAGGATTGAATATGTCAAGAATAGGAAAATTACCAATTAGTGTTCCAGCTGGCGTTACAGTTGCTCTTAACAATGGTGTTGTTACAGTAAAGGGTCCTAAGGGTGAACTTTCTCAGAAGGTAGATTCTTCTATTAAGACTATCATCGAGGACGGTCAGGTAACATTCGAAATTGATGAGAATAGCCCAGTAAACTACAAGCAGAAGCAGGCTTTTCATGGTCTTTATCGTTCACTTGTTAACAACATGGTTGTTGGTGTAAGTGAGGGTTACAAAAAGACATTGGAACTTGTTGGTGTAGGTTATCGTGTTTCTAACCAGGGCAACTTGGTAGAGTTCTCTCTTGGTTATACTCACCCAATCTTTATTCAGCTTCCTTCAGAAGTTAAGGTTGAGACAAAGAGCGAGCGTAACCAGAATCCAATCATCACTCTTGAATCAGCTGACAAGCAGCTGCTTGGTCTCATCTGTGCAAAGATTCGTTCTTTCCGTAAGCCTGAGCCTTACAAGGGTAAGGGTGTCCTGTTCCAGGGTGAGGTTATTCGCAGAAAGTCTGGTAAGACAGCTGCAGCTAAGTAACTTTAATTTATCATTACGATTATGACAACAAAGAAAGAACAAAGAAGAATTAAGATAAAGTTCCGCATTCGTAAGAGTGTGAACGGTACTGCTGAGCGCCCACGTTTGAGCGTTTTCCGCAGTAATAAGCAGATTTATGCACAGGTTATTAACGATCTGACAGGAACAACCCTCGCTTCTGCTTCTTCACTTGGCCTTGAGAAGATGGCTAAGATCGATCAGGCTAAGAAGGTAGGTGCACTTGTTGCTGAGCATGCTAAGGCTGCTGGCGTAGAGCAGGTTGTTTTTGACCGTAACGGTTATCTCTATCACGGACGTGTACAGGCTTTGGCTGATGCTGCACGTGAGGGAGGACTTAAATTCTAAACGATTATGGCAATGAATAGAGTAAAAGTAAATAGTGATGTAGAACTGAAAGATCGCTTGGTTGCTATCAACCGTGTAACTAAGGTTACAAAGGGTGGTCGTACTTTCACATTCGCAGCTATCGTCGTTGTAGGTGACGGTAAGGGCGTTATTGGCTGGGGTCTTGGTAAGGCTGGTGAGGTTACTGCTGCTATCCAGAAGGGTACAGATTCAGCAAAGAAGAACCTTGTTAAGGTTCCTGTTTTGAAGGGTACTGTTCCTCATGAGGCAGAAGCTCGCTTCAGCGGTGCTCATGTTCTCCTTAAGCCAGCTGCAGCCGGTACTGGTTTGAAGGCCGGTGGTGCTATGCGTGCTGTTCTTGAGAGCGCAGGTGTTACTGACGTGATTGCAAAGTCAAAGGGTTCTTCTAACCCTCATAACCTTGTAAAGGCTACTATCGCTGCCCTCGCTGATATGCGTGACGCATATACAATCGCTGGTGAGCGTGGTATCAGCATGGATAAAGTATTTAACGGTTAATTTTAGGAGGTATTAAATTATGGCAACAATTAAGATTAAGCAGATTAAGAGCCGTATTGGTGCTCCTAAGGACCAGAAGGAAACTTTGCAGGCATTGGGACTTCGTAAGATTTCTCAGGTTGTTGAGGTAGAGGATACTCCAAGCTGCCGCGGTATGATCCGTAAGGTGCATCACCTGGTATCAGTAATTGATTAATTAATCTTTTAAAGAAAACAGTAATTATGAAATTAAATAATTTGAAACCAGCTGTTGGCTCTACACATTCACGTCGTCGTATTGGTCGTGGTCCAGGTTCTGGACTCGGTGGTACTTCTACTCGTGGTCATAAGGGTGCAAAGTCACGTTCTGGTTATAAGAAGAAGATTGGCTTTGAGGGTGGTCAGATGCCTCTCCAGCGTCGTGTACCGAAGGCTGGTTTCAAGAACATCAACCACAAGGAATATTTCGCTGTAAATCTTTCTACTCTTCAGGCACTTGCTGAGAAGAACAATCTTACTAAGATTGGTGTTGAGGAGCTTAAGGCTGCTGGACTTACCAATGGTAAGGAACTTGTTAAGGTTCTCGGTAATGGTGAATTGAAGGCTAAGTTGGAGGTTTCTGCAAATGCCTTCTCTAAGACTGCTGAAGAGGCTATCAAGGCAGTAGGTGGTAACACAACTATAATCTAAGTTAATGAAAAAGTTTATTGAGACACTGAAGAACTGTTGGAAAATTGAGGATTTGCGTCAGCGACTTCTCATTACTATTCTGTTCACAGCTATTTACCGGTTTGGGTCGTTTGTGGTGCTTCCTGGCATCAATCCTACCCTGTTGGAAAAATTGCAGGCACAGACCAAGGGCGGTCTTATGTCACTTTTGGACATGTTCTCCGGTGGTGCATTTTCTCATGCGTCAATCTTCGCATTAGGAATTATGCCATACATCTCAGCTTCTATCGTTATGCAGCTCCTTGCCGTTGCTGTACCTTATTTTCAGAAGATGCAGCGTGAAGGCGAGAGTGGCCATAAGAAGATAAATTGGTATACGCGTGTCCTGACAGTAGTGATCCTACTGTTTCAGGCACCGTCTTACCTGATGAACTTAAAAATGCAGGCCGCTGGTGCGTTAGCATCAGGTATTGATTGGACTACATTTATGATTCCAGCTACAATTATTCTTGCAGCTGGTTCAATGTTCATTCTTTGGCTCGGTGAGCGTATTACGGATAAAGGTGTCGGAAACGGTATCTCTATTATCATTATGATTGGTATCATTGCGCGTCTGCCACAAGCGCTTATTTTGGAATTCGGTAACCGTGTTTCAGAAGCTATCGGTGGTGGTATTGTGATGCTTATCATTGAGATTATCATCCTTTATGCTGTTGTATGTGCGGCTATACTTCTGACACAGGGAACTCGTAAGATTCCTGTGCAGTATGCTAAGCGTGTTGTTGGAAATAAACAATATGGTGGTGCACGTCAGTATATTCCATTGAAACTTTTTGCAGCTAACGTAATGCCTATTATCTTTGCGCAAGCATTGATGTTTATTCCGTTGGCAATCGTTCAGTATTCATCTGATAGTACAAGTTCAGTACTTCAGTCTTTGATGAACACGAAAAGTTTGGCTTATAACTGTATTTATGTGTTTCTTATCGTAGTGTTTACTTATTTCTATACTGCGATTACACTTAATCCAACTCAGATGGCTGAGGATATGAAGCGTAACAACGGTTTTATCCCTGGCGTTAAACCTGGAAAGGATACTGCAGATTACATTGATACTGTTATGTCTCGTCTTACGGGACCAGGAGCTTTGTTTATCGCTTTTATTGCTATTATGCCAGCATTAGCAGGATATTTAAATGTTGCTGATGCATTTGGTCAGTTCTTTGGTGGTACCTCATTGTTGATTCTTGTTGGTGTTGTTATTGATACACTCCAGCAGATTGAGTCACATTTGATGATGCGTCACTATGATGGACTTCTCAATTCTGGACATACACGTGGCAATAGTGGTGTTGCAGCCTATTAAATCTTTATCTTAAGAAATGAGTATATTTCTAAAGACTGAAGATGAAATTGAACTCATGCGTGAGGCCAACCTGCTGGTCGGTAAAACGCTGGCAGAAGTTGGTCGTCATGTCAAGCCTGGTGTCACAACTCTCCAGTTAGATAAAATAGCTGAAGAGTTTATTCGTGACAATGGTGCTATACCCACATTCAAAGGTTATCCAAGTTCTTATGGACCTCCTTTCCCTGGCAGTATCTGTGCGTCTGTAAACGATGTTGTGGTGCATGGGGTGCCAAGTGAGGATGTAGTTTTGAAAGATGGAGATATTATCTCTGTTGATTGTGGGACTTTACTTAATGGCTTCAACGGAGATAGTTGTTATACTTTTTGTGTTGGGGAAGTAAGTGAAGATGTCAAGAAGTTGCTTCGTACAACGAAGGAATCCCTTTATAAGGGTATTGAGGTAGCACAAGCAGGTCATCATGTAGGTGATATTGGTCAAGTGATTCAGGATTATTGCCAAGCACAAGGTTATGGTATAGTTCGTGAATTAACAGGACATGGTATTGGCCGTGAGATGCATGAGGAGCCATCCGTTCCCAATTATGGTAAGCGTGGAAGTGGAGTATTGCTTAAGGCAGGAATGTGTATTGCGATAGAACCGATGGTAACTATGGGTAAACGAGAAATTGGTTTATTACCTGATCGTTGGAGTATCGTTACACGTGATCGTCATCCGGCAGCCCATTTCGAGCATACTATTGCGATTAGGGCTGGTAAGGCTGATATTTTATCTTCTTTTGAGGAAGTTGAACATTTAGAAGGACAAAATTTTTAATTAGTATATGGCAAAGCAAACTGCAATAGAGCAGGATGGAACAATTCTTGAAGCACTTTCAAATGCAATGTTCCGAGTGGAATTAGAGAATGGTGTTGACATCACCGCTCATATTTCCGGTAAAATGAGAATGCACTACATCAAGATTCTTCCTGGTGACAAGGTGAAGGTTGAGATGAGTCCATACGATTTAACTAAAGGTCGAATCGTTTTCAGATACAAATAAACAACATAGAGATATGAAGACAAGAGCATCATTAAAGAAGCGTACAGCTGACTGCAAGATCGTTCGTCGTAAGGGTCGTCTGTTCGTTATTAACAAGAAAAACCCTAAGTTCAAAACACGTCAGGGTTAAGTTAAAAAAGCGTAAAGAGTAAGTTTTCTCGTAATTAATGCTTACCTTTGCGTGCTTTTTAGCGGTAAATGACATTTATTTATTTAATTATCAAACAATGGCAATAAGAATTGTTGGAGTAGATTTGCCCCAGAATAAGCGTGGCGAAATCGCATTGACCTATATCTATGGTATTGGTCGAAGTAGTTCAGCAAAGATATTGGATAAGGCTGGTATTAGCCGTGACCTGAAGGTCAGCGAGTGGTCTGATGACCAGGCAGCCAAGATCCGTGAAATTATCGGTGCTGAATTCAAAGTTGAAGGTGATCTCCGTTCTGAGATTCAAATGAACATCAAGCGCCTCATGGATATAGGTTGCTATCGTGGTGTTAGACATCGTAATGGTCTTCCTGTTCGCGGTCAGAGTACTAAGAACAATGCTCGTACCCGTAAGGGAAAGAAGAAGACTGTTGCTAATAAGAAGAAGGCTACTAAGTAATTCTAAGGAGGAAATTAATTATGGCAAAGAAATCAGCAACATCTAAAAAAAGAAATGTAAGAGTTGATGCGTTGGGACAGCTCCACGTTCACAGCTCATTCAATAACATCATTGTATCTTTGGCTAACAACGAGGGTCAGGTTATCTCTTGGTCTTCGGCTGGTAAGATGGGATTCCGTGGATCAAAGAAGAATACTCCTTACGCTGCTCAGATGGCAGCAGAGGATTGCTCTAAGGTAGCTTTCGATCTTGGTCTTCGTAAGGTTAAGGCATTCGTTAAGGGTCCAGGTAACGGTCGTGAGAGCGCAATCCGTGCGGTGAATGCAGCAGGTATTCAGGTAACTGAAATCGTTGACGTTACTCCATTGCCACACAACGGCTGCCGTCCTCCAAAGCGTCGTCGTGTATAATCACATCTTATAACAATTAAAAGAATTCATATTAATTATGGCAAGATACATAGGTCCAAAATCACGAATTGCACGCCGTTTCGGTGAGCCAATTTTCGGCGCAGATAAGGTATTAGCTAAGAGAAACTTCCCTCCTGGACAGCACGGTAATAACCGTCGTCGCAAGGTATCTGAGTATGGTGCTCAGCTTGCAGAGAAGCAGAAGGCTAAATACACTTATGGCGTTTTGGAGCGTCAGTTCCGTAATCTGTTCGATAAGGCTGCAAAGGCAGAGGGTATTACTGGTGAGGTTCTTCTTCAGAGCCTTGAGAGCCGTCTGGATAATGTAGTGTTCCGTCTTGGTATCGCTCCTACTCGTGCAGCTGCTCGTCAGCTCGTTAGCCACAAGCACATTGTTGTTAACGGTAATGTCGTAAATATTGCTTCATATCAGGTAAAGGCAGGTGACGTTGTAGGCGTTCGCGAGAAGGCTAAGTCACTTGAGGTTATCGAGGCTGCTTTGGCAGGCTTCAATCACAGCAAGTATCCTTGGCTCGAGTGGGATGATAACGCTAAGTGCGGTAAGTTCCTCCATCGTCCAGACCGTGCTGACATCCCTGAGAACATTAAGGAGCAGTTAATCGTTGAGTTGTACTCTAAACAATAAAATTCATTAAATTAATGGCGATATTAGCATTTCAAAAACCTGATAAAGTAGTGATGCTGGAGGCCAATGACCATTTCGGCAAGTTCGAATTCCGTCCTCTTGAGCCTGGCTTTGGTGTTACCATTGGTAACGCTCTTCGCCGCATCCTCCTTTCATCGCTGGAAGGTTTCGCAATCAACACCATCCGTATAGCTGGTGTTGAGCACGAGTTCTCTTCAGTTCCAGGTGTAAAGGAAGATGTTACCAACATCATCTTGAATCTCAAACAAGTTCGATTCAAGCAAGTAGTAGAAGAATTCGAGAATGAGAAAGTTAGTATCACCGTAGAGAATTCCACCGAATTCAAAGCAGGTGATATTGGTAAGTATCTGACTGGATTTGAAGTGTTAAACCCTGATTTGGTGATTTGTCATTTAGACTCCAAGGCTTCTATGCAGATTGATTTGACCATCAACAAGGGACGTGGTTACGTTCCTGCTGAGGAAAATCGTGAATACTGCACTGATGTAAACGTACTCCCAATCGATTCCATCTACACCCCAATTCGTAACGTAAAATATGCCGTTGAGCCATATCGTGTTGAACAGAAGACCGACTATGACAAATTGGTTGTTGAAGTTACGACTGATGGTTCCATCCACCCAAAGGATGCCCTGAAAGAGGCTGCAAAGATTCTTATTTATCACTTCATGTTGTTCTCTGATGAGAAGATTACTCTCGAGAATCCAGATCAGGAGGGCAACCAAGAGTTTGATGAGGAGGTTCTGCACATGCGCCAGCTCTTGAAGACCAAGTTGACCGACGCAAGTCTCAACTTGAGTGTTCGTGCACTCAACTGCTTGAAGGCAGCTGATGTAGAGACATTAGGCGACCTTGTACAGTACAACAAGACGGATCTTCTTAAGTTCCGTAACTTTGGTAAGAAATCGCTTTCTGAGCTTGATGATTTGCTCGAGAGTCTGAATCTGTCGTTTGGAACCGACATTACAAAGTATAAATTGGATAAAGAATAGTTGACGAGTTGTCTAAACGACAAGTTGACGGGTTTATCCACAACAAGTTAAAAACAAAATGAGACATAATAAGAAATTCAACCATTTGGGTCGTACTGCTGACCACCGCGCTGCGTTGCTTTCAAACTTGGCAGTCGCTTTGATTCAGCACAAAAGAATCACTACGACTCTTGCTAAGGCAAAGGCTCTTAAGAAGTATGTTGAGCCGCTGATTACACGTTCTAAGAATGATACAACTAACTCACGTCGTGTTGTATTCCGTTATCTTCAGAACAAAGAGGCTGTTACTGAGCTCTTCAAGGAGATCTCAGTTAAGGTAGCTGATCGTCCAGGCGGTTATACACGCGTTATCAAGCTCGGTACTCGTCAGGGTGACGCTGCTCAGATAGCATTTATCGAGTTGGTTGACTACAATGAGAATATGGCTAAGTCTCCAAAGGCTGAAGCTAAGAAGACTCGTCGTAGCCGTCGTTCTACAAAGAAGGCTGATGCACCTGCAGAGGCAGCTGAGAACGTTGCTGAAGAAGCAAAGGCTGAAT
>Contig_3
TTTTCGCTTTTCCGTTTACGATATATAGTCTACTCTTGTGCAGAATGAATTCTCCTAAGAAGCTATTAAAATCACATGGGGATAGCACTACTAAGATTAATTTTACACATTAGGGCTCTTCCATATAGGCAGCTCTCCCTAGCATTGTTCACTGTACACTCGATCGTACTCCGCGTGGCCTCGGTGAAAATGTGGTGGCTCTTTCAAGTCCTCCCTAATGTTACACACTGATTAAAGATTGCTATGTGAGATTAAAGTTAACTACATCTACTTGTGCTATGTAGTTACGAGAATTCATTCTGCACAAGAGTAGACTATATATCGTAAACGGAAAAGCGAAAACGTTTATATAGCCCATCTGCCTTGTGTGGTCTGCATGAGTTTAGGCCTGAGTTGAGTCAGCACTGCTCATGGATTGTTGCAATTGTTTGGAGAAATCATCCAAATCTGCAGCAGGAAGAAGAGTCACAGTTTGCTGTTTCTTCTGTCTCTGCGGTAAGGCTTGAGTTTCATCAGCCTTCTTCTTTTTGTCCTTTTTAGGCTCTGTTGGTGGGAATGTTTTGTATGCGTCAATATGCTTATTCAGCAAAATGACTTGATCTTTGAAATTTGGATCTTTGTCATCCAATTTGATGGCACCTGTGTAGGTCAACCACGTTCCCGAAGGTGTGACTTCCATGCCAATGCGCGACATTCCGAAGAACGCTGAAGCGCTGGGGGCAAATTGTGCAATTTGCGGCCAATGTTTGTAATCAGTTCCTTGTCTGATTAGTTCCTGGTCCCCAAAATTTCCTTGGGTTTGTTCTGGACCACGTCTGCCGAAAGCTTGTGTTACATTGTATGCTTTAGTGGCAGTACGTTTTTGCCGAGGCTTCTTAGAAGCCTCAGCAGCAGATTTCTTAGTGACAGTTTGGCCTTGTTGTTGTTGGCCTTTACCAGACATTTTGCTCTCAAGCTGGTTCAATCTGTCAAGCAGCAGCAAAGCAAGAGCAGCATCACCGCCATTGCCAGCCATTCTAGCAGGAGAAGTTCCCCTACTGCTGCCTGGAGTTGAATTTCTTGAACTGTTGCGACTACGTGATGAGGAACGAGAAGAGGCTTGACTGCCGCCTCTGCTCCCTTCTGCGTAGAAGCCTTTTGGCAATGTTGTTCCTTGAGGAAGTTGTAGCACGATTGCAGCATTGTTAGCAGGATTGCGGGTGCCAATGTGATCTTTTGGTGTATTCAAGGCTCCCTCAGTTGCAACCCATATGATGCCGTCTTTGTTAGCACCATAGGGAAGTCCAGCTTCTGGCCCAGTTCCTAGGTAGTAGAAATACCATCTTGGACTGAGATCTTTCATTTTACCGTCACCACCACGAATTCGTCTGGTAGCTCTTCGGTAGTAGCCAATTTGGTCATCTGGACTGCTATTGGTGTTAATTGGAACGCCTTGTCCTCGAGGGAATTTAAGGTCTTCCTTGCCATGTTGAGTGAGAGCGGTGAACCAAGACGCAGTATTATTGGGTAAACCTTGGGGCCGACGTTGTTTTGATCGCGCCCCACTGCGTTCTCCATTCTGGTTACTGCCAGTTGAATCTGAGGGTCCACCAAACGTAATGCGGGGTGCATTTCGCTGATTTTGGGGTCCATTATCAGACATTTTAGTTTGTTCGTTTAGATGAAATCTAAAACAACACGAACGTCATGATACTCTAAAAAGTCTTCATAGAACGAACAACGCACTACAAGACTACCCAATTTAGGTTCCTGGCAATTAATTGTAAAAGGTAAACAGGAAACTGTATAATTACCGATATCGATGTACTGAATGGGTGATTTAGAACCAGCCTCATCCACGCACAATTCAATTAAAGGTGCTGATTTTCTAGCTCCTACTCTAATATACCATTTAGAATAGAAGTGAATAGGACACGGGTCATCAACTACATATGGTTGATGTTGAGTACATGACTGTAAACTACATTCTTGGTGAAATGCAGCTACAGTTGTGATGATTCCTAAGAAAACAAGAAATTTCATGTTCGTTTAGGCGTGACAAGTTTCATTATGATCTTGCAGTTCAAGTGAGAACCAAAAGATAATAAGCATAATTAAAACAAGGAATAGCAGAAAGGCTAAAAAGCACAAATAGAAGTCAATTAATGAAAGTTCAATCATTCTGTCTTTCTTTTGAGTGTGAAGCAAAGTGTTATAAACACTATTGCCGCAACAATAAGAAAAATTGGAGAGTAAAGTTCTTGAACTTCCTCTTGTCTGATGAACAGTTTAGGTGAAACTGATCTGGCACGTAACTGATAGACGTGTTTTACGCCGTCAGGACAAGCAAAAGCAAATTGAGTGCTAAAGCAAGTCAGTGCAAATTTGTTATCAGCTAGAGGATGAAATGGTGAATTGCCCTCGTATGTTCCAGAAGAGCAAGGTTCTTTTAAAAGTACTGTTGTACCTCTAACACACTCTTGGTAGTGATAAAGCTCACAAGTAGCGAGTGTTATCAGTGCCAAGAAAAGAATAATTTTCATGTTCGTTTAATCAATCTCCATTGGTTGCTCTTCATCTAATTGAGAATATTTATTCTCAGTTAGTGACTTAGATAAATTTTTAATTATGAGGTTTATGATGTAATCAAGATTCCAAATGGAAACTTTAAAAGTCCTCATAATAATTAGTAATATCTCTGCTATAGTAACCTGAAAGTCAACGAGATGAAACATCTGTTGTCACTTACTGTACAAGCAAAGCAATATTGTCACTGCTACTGGAATGGTCTGTGTTTAATTTATAGTTGCCAATCCTGTAGCGACTGTATGCAGCAAAACCTGAGTCACCTGCTACACGCTGCGAAGCTCCCAATTTGTAATAAGAAAGCGTTCGTGATGTAGCAACAGTGATTTCTTTAGGCAGGTCCTTGATGTCACAGCGTCCTAGATGGTGTCCAGCAATACGAAGATGTCCACGAAGGATCACAGCTCCGATTACGAGTTCACTTTCTAGAAGCGGTCTGGTCAGAATAGTGCCATGGAGTGGCACGTTGAGAAGAATGTTAGTTTCTGGATTGAATGACCACATGGAACGCGTACGCGCAAACAGTCTGAAAGAAGCAATGAAGTAGCTGAGCCACATCAAGCCTACAAGACAAGCCATTGCGATAGCAATTCCACCGGTGATCCAATTTATTCTGTAAACAGCAGCAAGCACAAAACAAGCTAAAGTTACTGGCCATAACAGCCAGAGGAAAATTAACTTAATTATATACAAAAACCTATTCCTGTTGGCATAGGCAAATTGTAGAAGACAAATCCATGTAAGGAATAGGAAACCTATTACTAGGTTCCATTGTTCAAGGAGCTTTTTAAGCTCTTCAACGGTAATAGTACCGTTGGAATCTGCCATGGCTAAAATTAAAGTTCCAAACAGAAAAACTAATATAATATTTAGTTCGTTTAGACCAGAAGATCAGGAACTCTAGAAGAATTCAGATTTTTAACACGAGAGTAAACGTAAAAAGAAGGTTTTACAAGACTCACGTTAACAATATTGCAGCAGTACGCACACAATCGAAGCGCAGTAAGGATGGCTAGTGTAACTAGCAAGAATACCACGAAAGCAAGAAAAAGAAGTACGCTATTAACTATTAACGTACCTGTCTCTTCCGAAACGAATGAGTACATAAGTTCGTACTCATCAGCTTGTGCTTACAAAGGCACGCTAGTAGTCGTCGTCGGTTCATCATAAATTGGTTCCATTACTGGATTAACAACTCCGGATGAACCGTCGATTGTGTGAATTTGGACATGTTCTTCAGGCTCATCAACAATTTTATTGTAGATGAAGAAGGTAACATGTTCAACACCAGTGTCTGTACTCAATTGAGTTGAGTACAGCTGGTAATAGTCTGAAGTGAAGTAACTGTGTAATACAACACAGTCTTTTACTCCAGATTCCCATTTTTCAGTATAACCACCAATCTGGTAGTCATGTTCAGAAATAGGACTTGTTGTGCCATCACCTGAAGTAATGACAATTGAAGAAGTTACACTATTGTAAGGTATACAATAGTCGTAACAATTAGTATGCCAGCAAAGAAAATAGTTGGCATCATAAAGTAATGGGTTTTTGGAACGGCATTTCCAGCAAAGCCAAAGCCTCATTATTATTCTTACAAAGTTTATACTCTGCAAGAAGTAGACTAAAGCATAAAGATAGAGAAAAGGGGCTTCAAGGCCAGCAGCAACGAGCAAAAGGTGTGAGTAAACTGTTACAAACAACAACAGCAAGTTGCAAACAAAGTGAACACCCTTGGAGAGTGCTAGTTGCCATCTCTTTTTGAGGGTTATGATTTTGGAAGCGCTATGAAAAACAGCAAGAAGTGCAACGCCAACAATAAGCCATCCGAAAGGGAGTGAGGCTTGTATCGGTATCGTTGCAGTAGCGCGAACAAAATCTGAAGGAGTAGCATCCTTGATTTCACCTTGCTTCAAAGTTACAGTTCCAATTGTGAAGATTCTCATAAACAAATCCATAAGTTCGTTTATGTGTAATGTAATTTGACTCCTTTGAGCACTGGCTCAGAGTCGTCTTCATCAAATTTGCAGCAGGATCCACAAGAACAACAGCCCTTGAGACAACTACAGCAACTGGTCATACAGCAAAGCATAATTGTCACCATTACTATGGCAATCAAGCCAGCTATAAAACCTAGCCAAATGTACCATGGCCATTTTATATACTGCTCATACTTTCCAAGTTCTTGGAGATCGATGAGAGATTCATTTAAATTCTTGGCAACCTCATTGAGGCGGTCAATTTCTTTTTGAATGTTTACAACTGAAGCATTAATGCCAGAGATGTCACCTAAATCAACATCTGGTGATGTATGATTCTTAAAATATTTATCTAACTCCTCCTTGAATGAGTCTAATTCAGGTTGCAAAGGA
>Contig_4
TCCCTATATATGTCAAAAGACACAAAAAGGTTAGGACTCACCTACTTGGTAAATCCTAACCGTATTTTTTATTAATGTAAGGAAAAAGTAGAATTACTTCAACTCAACCTTAGCACCCTCAGCCTCAATAGCAGCCTTCAGGTTCTCAGCCTCAGCCTTAGCCATACCCTCCTTCAAAGTAGAAGGTGCACCATCTACGAGGTCCTTAGCTTCCTTCAAACCGAGACCACAAGCCTCCTTAACAGCCTTAACAACCTTGAGCTTGTTAGCACCAGCGTCAACAAGAACTACGTCAAAATCTGACTTCTCCTCAGCTGCGCCACCTGCAGCAGCTGCAGCAGGACCAGCTACAGCAACAGCTGCAGCTGCAGGCTCAATACCATACTCGTCCTTGAGGACAGTTGCCAACTCATTTACTTCCTTAACAGTAAGATTTACTAACTCTTCTGCAATAGCTTTTACGTCTGCCATTTTATTCTAAATTTTTAATTTTTTGTTCTAAAAATAATATACCTTATTGACTTTATTAGATTTTTTACTCAGGACGCTCGCCTAAAGTCTTAAGCACACCATGGATGGTGCCAGCACCTGACTGGAGAGCAGAAACAACGTTCTTTGCTGGAGACTGTAGCAATGCCACAACGTCTGCAATAAGTTCGTTCTTGCTCTTGAGAGCTGCAAGTTCTTCGAGTTTATCAGCACCAATAAACAGAGATTCCTCTGCGTAAGCTGCCTTAAGAGCAGGAATACCTTCCTTCTTATACTCCTTCAACAACTTTGCTGGCACATTAGCAGTCTGAGAAAACAAAACTGCTGTATTACCCTTCAAAGAACCATACAGTGGTTCAAAATCTACATCTGAAGCTTCAAAAGCTTTGTGAAGAAGGTTATTCTTCACAACAACCATATTGATTTCGCTCTTGAAACACTTACGGCGAAGAGAACTTGTAGCCTCAGCATTCAATCCAGTTACATCAACCAAATAGAAATGAGGATAGTTCTTTAACTTCTCACCGAGTTCAGCGATAATTGTATCTTTTACTTCTTTCTTCATTGTACAAAACTTTTAGAGTTATTCAGCTGATTTAGGATCAATCTTGACACCCTTACTCATTGTGCTAGAAATAAAGATACTCTTGATATATGTACCTTTAGCAGCAGCAGGCTTCAGCTTGATAACAGTAGAGATAAACTCCTTCGCGTTACCACAAATCTGCTCAGCGGTCATACTAACCTTACCGATTGAAGTATGGATAATACCAGCCTTATCAACCTTAAAGTCAATCTTACCCTGCTTAACGTCCTTTACTGCCTTAGCAACATCCATAGTCACAGTACCGCTCTTTGGGTTTGGCATCAAGCCACGAGGACCGAGTACACGACCCAAAGGACCTAACTTACCCATGCATGATGGCATAGTGATAATAACATCAATATCAGTCCATCCGCCCTTGATCTTTTCAACGTATTCGTCAAGACCAACATAATCAGCACCAGCTTCCTTAGCGGCAGCCTCCTGATCAGGTGTACAGAGACAAAGCACACGTGTAACCTTACCAGTACCATGTGGAAGTGACACAACGCCACGAACCATCTGGTTAGCTTTACGTGGGTCAACACCGAGACGTACATCAACATCTACAGAAGCGTCAAACTTAGTAGTGGTAATTTCTTTTACCAACTGTGATGCTTCTGCCAATGAATATGCCTTCCCTGCTTCAACCTTCTCAGCTACTGATTTCTGATTTTTTGTCAGTTTACTCATTTTTACTTTTGAAGTTTAAAATTATTTACCAGGGAAGTCCCCTTTTACAGTGATACCCATACTACGAGCAGTACCAGCAATAAGCTTCATTGCACTCTCTACTGTGAAACAGTTGAGGTCTGGCATTTTGTCTTCTGCGATAGCTCTTACCTGCTCCCAAGTTACGGATCCAACCTTTCTACGGTTTGGCTCTCCAGATCCACCTTTCACCTTAGCAGCTTCCATGAGCTGTACAGCTGCAGGAGGAGTCTTAATGATAAAGCTGAAAGACTTATCGTTGTAGTAGGTAATTACGACTGGAAGAACTTTACCAGCCTTGTCCTGGGTACGGGCGTTGAACTCCTTACAAAATCCCATGATATTAATACCCTTAGAACCCAATGCAGGGCCTACTGGAGGGGAAGGATTTGCAGCGCCACCTTTAATCTGTAATTTGATTAATCCAGCTACTTCTTTAGCCATTTCTTTTGTTAATATTAAAAATTAAACTATAGTAGAATAGTATCCGTAACAACACTATTCTTCTTTTGCGACTTGCATAAAACTTAACTCCAATGGATTCTGACGACCAAAAATCATCACCATCACTTTCAGCTTATGCTTCTCGGCATTCACCTCTTCGATGATACCATGGAAACCACTGAAAGGACCATCAGTAACCTGAACAGTTTCACCAACCATATATGGTACATTCTGAACCTCTTCAAGTTCAGTATCTTCCACATTACCCAACAGACGATTAATATCTGCTTGGCGTACTGGCGATGGTTCAGACATACCTCCGAGGAATCCTAAGACATTAGGCATGAAACGCAACGTAGAAGCTACGTCAGGTGTCATATTGGCCTGAACAAGCACATAACCAGGGAGACTTAATTTCTCCTTGACAACACGCTTCCCATCTTTACGCACAGTTGCGTGTTTTTCCATAGGTAATAAAACCTCAAAAACACGCTCAGCAAGTTTTTCGTTCAGACGTAATTGAGCATCGATATATTCTTTTACCTTTGCCTCTTTACCGCTGACAGCACGAAGAACATACCATTTCTTTTCTGTATCTGCCATTTCCTAATGAATTATCTTGGATATACAAATTCCATTACGCGTTGGAACACAGAGTCCATTGCAAACACAACCAATGCAATGATAACGGAAGCAGAAATAACTACCATTGCACTATGTGTAAGTTGAGCGCGTGATGGCCATGTAGTTTTATGCGCAAGTTCGTCGTAGCAAGCCTTGCAATAATTAACTATCTTATTAAACATAAAATATTTTCTTTTTGCACGGGTTGAAGGGCTCGAACCCTCGACACCTGGTTTTGGAGACCAGTGCTCTACCAACTGAGCTAAACCCGTAAGTTAGTTCCCGATTCCCAAGAAAATCGGGAACTATATCTTGTAATATAAGATTACTGATTAGTTTACGTCTGGAAGGATCTCTGTGATCTGACCAGAACCTACTGTACGACCACCCTCACGGATAGCGAAACGAAGACCCTCGTTCAAAGCAACCTTATAAATCAATACAACTTCAATCTCTACGTTGTCACCTGGCATAACCATCTCAACGCCCTCTGGGAGGTGGATTTCACCTGTACAGTCCATTGTACGGAGGTAGAACTGTGGACGATACTTGTTACCGAATGGAGTATGACGACCACCCTCTTCCTTCTTCAATACATAGATAGATGCCTTGAAGTGATCGTGAGGAGTAATAGCACCTGGGTGCACAACAACCATACCACGCTTAACCTCAGCCTTATCGATACCACGGAGGAGGAGACCTACGTTGTCACCAGCCTGACCTGTTGGAAGGTTCTTACGGAACATCTCAACACCAGTGATAACAGACTTCTTGTCCTCACCGAGACCGAGCAACTGAACCTCATCACCTACCTTACAGATACCAGTCTCGATACGACCAGTAGCAACAGTACCACGACCTGTGATAGAGAATACGTCCTCAACAGGCATCAAGAAAGGCTTATCGATCTCACGCTCTGGCTCTTCAATCCAAGTATCAACAGTATCCATGAGCTCCATTACAGAGTCTACCCACTTCTCAACACCGTTCAAAGCACCGAGTGCAGAACCACGAATGATAGGAGTATCCTCCTCATAACCGTACTGCTCGAGGATCTCACGAACCTCCATCTCAACGAGGTCAAGCATCTCAGCATCGTCAACCATATCACACTTGTTCAAGAACACAACCAAGCGTGGTACGTTTACCTGACGAGCGAGCAATACGTGCTCACGAGTCTGAGGCATAGGACCATCAGTAGCAGCTACAACCAAGATAGCACCATCCATCTGAGCAGCACCAGTTACCATGTTCTTTACATAGTCGGCGTGACCAGGACAGTCTACGTGTGCGTAGTGACGATTAGCTGTTTCGTACTCAATATGTGCAGAGTTAATGGTAATACCACGCTCTTTCTCCTCAGGAGCATTATCAATCTGATCAAAAGACTTAACATCTTCTGTACCGAAGCCCTTCTCGTGAAGAACCTTTGAGATTGCTGCAGTAAGAGTGGTCTTACCGTGGTCAACGTGACCGATAGTACCAATGTTTACATGCGGTTTGGTGCGCACGAATTCTTCTTTAGCCATAGCTTTTTCTTATTTAATATTAAATGAATAATCTGTGCTTTTAGTTACACTAAATTAACAACTATAATAGCAGAGCTGTAACTGAGAGTTGAACTCAGGACCTCTTCCTTACCAAGGAAGTGCTCTACCACTGAGCTATTACAGCAAAACCATAGAGCGGAAAACGGGGCTCAAACCCGCGACCCCCAGCTTGGAAGGCTAGTGCTCTATCAACTGAGCTATTTCCGCAAATTACATTTTCTGAAGTGGGTAGTGATGGATTCGAACCACCGAAGCTAGAAGCAGCAGATTTACAGTCTGCCCCATTTGGCCACTCTGGAAACTACCCGTCAGCAAATGTATCCCCCTTTCAAGG
>Contig_5
CGTAGTATTCTTGAACAAAGCTGACATGGTTGACGATGAAGAATTGATCGAATTAGTAGAAATGGAAGTTCGTGAACTTCTTTCCTCCTACGAATTCCCTGGCGACGAAGTACCTATCGTTGTAGGTTCCGCTTTGAAAGCTTTGGAAGGCGACGCTCAATATGTAGCTAAAATCGACGAATTGATGGCAGCTGTAGACTCCTACATCCCAACTCCAGTTCGTGATACTGACAAACCTTTCTTGATGCCTGTGGAAGACGTATTCACAATCACTGGTCGTGGTACAGTAGCAACTGGCCGTGTTGAACGTGGTCAAGTAAACGTTGGTGATACAGTTGAAGTAGTAGGCTTGAAAGAAAAAGCTGAACAATACGTAGTAACTGGTCTTGAAATGTTCCGTAAAGTGTTGGATTCTGCAGTAGCAGGTGACAACGTAGGTGCATTGCTTCGTGGTGTTGATCGTAAAGATATCGAACGTGGTCAAGTATTGGCTAAACCAGGCTCCATCAACCCACACACAAAATTCAAAGCAGAAGTATACGTATTGACTAAAGAAGAAGGTGGCCGTCATACTCCATTCTTCTCCAACTACCGTCCACAATTCTACTTCCGTACAACAGACGTAACAGGTGTTGTAAACCTTCCTGAAGGTGTAGAAATGTGTATGCCTGGCGATAACGTAACAATGGAAATCGAATTGATTACTCCAATCGCTATCGAAGAAGGTCTTCGCTTCGCGATCCGCGAAGGTGGCCATACAGTAGGCGCTGGCGTTGTAACTGAAATCGAAGGTTAATTTAACCTTTTATGCTCATCGTAGTGATGCGTTGAGCACAATACATGCAGCATTCAGAGCGGCAGTAATGCCGCTCTAGTGTTGTGTTTTTAAACTATGAAGTAGAAGGTTGCCTCTGCGGAGGAGAATTTCTATGGAGCAGCCCATTCACGAAATGGACGACAGGAGGAATTATTAATAATGGCTAAACAGCAAAAAATCCGTATTCGCCTTAAGGCATACGACCACAAAGCTCTCGATCAAAGCGCTGCTAAGATCGTAGACACTGCAAAAAGAAATGGCGCTATGGTATCTGGTCCGATTCCATTGCCAACAGAAAAGAATATCTTCACAATTCTTCGTTCTGTACACGTAAACAAAGATTCTCGTGAACAATTCGAAATGCGTACACATAAACGCTTAATCGATATTCTTGAACCAAATTCGAAAACAGTAGATGCTATCACTCGTTTAGATTTACCAGCTGGTGTATCTATTGAAATAAAACTATAAGGAGGTGCGATAATGTCTAAAGCTATTTTGGGTAAAAAATTAGGAATGACACAAGTCTTCACAGCTGAAGGCCAATTAGTTCCTGTAACAGTAGTGGAAACTACCCCAAGCGTTGTAGTGCGCGTAAAGACTGTAGAAACAGACGGCTACGAAGCAGTACAAATTGGTTACGGTTCCATTAAAGAAAAACATTTAACAAAACCTGTAAAAGGTCAGTTCGACAAAGCTGGCGTAGCTCCAGTGAAATATCTTCGCGAAGTTCGCGTAGCTAATGCAGCTGACTACACAGTAGGCCAAACTCTGGCAGCTGATATCTTCGCAGAAGGTGAATTGGTGGACGTAGTGGGTACAGGTAAAGGTAAGGGTTTTGCTGGCACAATTAAACGCCATAACTTCTCCCGTGGTCCTGAAACTCATGGTTCTAAATCTCACCGTGAACCTGGTTCCATCGGTCCTATGATCTCCGGTGGCGGCGGTAAGGTATACAAAGGTAAAAAACTCCCTGGACAAATGGGTGGTTACAGAGTTACCGTACAACGCTTATCCGTTGTGAAAGTTGATGCTGAACGTAACCTTTTATTGGTTAAAGGTGGTATCCCAGGCGCTAAAGGTAGCTTGGTTATGGTTCGCAACACGGTTAAACCTGTTAAATAATCATTTGTCGAAAGGAGGATTATGTAATGCCTACAGTAGCAACATATAATCAATCCGGCGTTAAAGTCGGTGAAATACAGTTAAACGATGCAGTATTCGGCGTTGAAGTTAACGAAGCCGTAATGCATCAAGCCGTAGTTCGTCAATTGTCTAACGAACGTCTCGGCACACATGCAACAAAAACTAGAGGTATGGTTCGTGGCGGTGGCCGCAAACCTTGGAAACAAAAAGGTACTGGCCGTGCACGGTCCGGGTCCAGCCGCTCCCCAATCTGGATCGGTGGTGGTACTACATTTGGTCCACAACCTCGCAGCTATTACAAAGCTATGCCTCGTAAGGCTAGACGTTTAGCAGTTAAATCTGCTCTTAGCGATAAAGTGAATAATAGCGAATTATACGTTTTGGAAGAAATCACATTAGCAGCTCCTAAAACTAAAGAAGTGTTGAACATTATCAATAGCTTCAATGTTGGTGATGCAAAAGTATTGTTCATCACTGAAGGTGATGTAAATGTTGAACGTTCCGCTCGTAATATCCAAGGTGTTAAAGCTTTGGCTTGCGAAGGTATGAACATTTTCGATCTTCTTCATTACGATAAGCTCTTCATTACTAAAGGCGCTGTCGCAAAAATCGAGGAGGTGCTCGGATAATGCAATTACATGATGTACTAATCCGCCCGGTTATTACCGAAAAATCCACTATGCTTATGGAAGAAGGCAAATACACTTTCCGTGTGCCTTTGACTGCAAATAAAGTGCAAATCCGTCAAGCAGTTGAAAAAATCTTCAATGTAAAAGTAGAAAAAGTAGCTACTATTCGTGTTTTAGGTAAGACTAAACGCATGGGTCGTACACAAGGTAAACGTAGCGATTATAAAAAAGCTATCGTAACCTTAAAAGCTGGCGAATCCATTGAATTCTTTGAAGGTGTCTAAGAGTCTAGTTGTAAGGAGGCCCACTAATGGCAATTAAATCATTTAAACCGTACTCCGCTGGTCGCCGGTTTATGACAGTATCCGCCTTCGACGAAATCACAGCAAGCAAACCAGAAAAATCCTTGCTCGCTAAGATTTCTCAAAAAGGTGGTCGTAACAATACTGGTAAAATGACAGTTCGTCACCAAGGTGGCGGTCACAAACGTCAATACCGTATTATTGACTTCAAACGTACTAAAGATAATATTCCAGCTAAAGTAGCAACAATCGAGTATGATCCTAACCGTTCTTCTCGTATCGCTTTGCTTAACTACGCTGATGGTGAAAAACGCTACATTTTAGCTCCTAACGGTCTAAAAGTTGGTGACGTTGTATTCTCCGGTCCTGAGTCCGATATTAAACCTGGTAACTGCTTACCATTGGCTAATATTCCAGACGGTACACAAATCCACAATATCGAATTGAAAATCGGTAAAGGTGGTCAAATCGTTCGTTCCGCTGGTACATCTGCTCAATTGATGGGTAAAGATAATGGCTACGCTATTCTTCGTTTACCATCTGGTGAAATGCGTCGTGTTCGTCAAGAGTGCCGTGCAACAATTGGTGTTGTTGGTAACGCTGACCACAGCAACCTTGTAATTGGTAAAGCTGGTCGTCATCGTTGGATGGGCGTTCGCCCTGGCAACCGTGGTGTTGTAATGAACCCTTGTGACCATCCACATGGTGGTGGTGAAGGTAAATCTCCTGTTGGTCGTAAACATCCTGTTACACCTTGGGGCAAACCAGCACATGGTGTTAAAACTCGCGACAAGAAAAAAGCTTCTAACAGCTTAATTATTAAACGTCGTACAAAATAGGATAAAGGAAAGGAGATAAAATAGTGTCCAGATCTATTAAAAAAGGCCCTTTCGTAGCAGATCATTTGCTTAAGAAAGTTGAAGCTTTAAACGAAACTAACGAAAAGAAAGTTGTAAAAACCTGGTCCCGTGCCTCTACTATTATCCCAAGTTTTGTAGGCCACACAATTGCTGTGCATGATGGTCGCAAACATGTACCTGTATTCATTACAGAAGATATGGTAGGTCATAAATTAGGTGAGTTCGCTCCTACACGTACTTTTAAAGGTCATGGTAAGGACGAAAAATCTACAGGCAAAAAATAGGAGGAAATAATACATGGAAGCAAAAGCAATCGCTAGACATATCCGAATCGCGCCTCGTAAAATCCGTATCGTTGCAGATTTAGTGCGCGGTAAAAACATCGGCGAAGCATTTGCCATCTTGAAGTTCACTCCGAAAGTTGGCGCTGATGTAGTAGAAAAAGTTATGCGTTCTGCAATCGCAAACGCTGAACATAATTTCGATATGAATGTTGACAATCTTTACGTATCCGAGATCTTCGTTGATCAAGGCCCTACATTAAAACGCATTCATCCTCGTTCCCGTGGTCAAGCTTTCAAAATTTTGAAACGCACTAGCCATGTAACAGTAGTAGTTAAAGAAAGAGCT
>Contig_6
CGTTCGATTACTACGTCCATTACGAGATGAGCTGTCTCATCCATTGTCGCAATCACTAGTTCAGGATTCAATACTTCTACTTCTGGTGGGAATTGCTCAGCTAAGTCAGTAGCTGTCAATACGCCGTCCTTTTGGAAGTCAAAATGAACTTCCAAAGGTAATTGAACATCTTCTTCAACTTTGATGCACAATTGCTTTAAGTTAAGGATGATATCCGTAACGTCTTCGCGAATACCAGGAATAGTAGAGAATTCATGAAGAACTCCATCAATTTTGATAGAGGTGATAGCTGCCCCATCCAAGGATGAAAGCAAAATTCTGCGTAAGCTATTACCGAGAGTGATACCATAGCCACGGTCTAATGGTTCACATACGAACTTACCATAGCGACCGCCTTCGGCGATGTCCACTTTCTCGATTTTAAGTTTCTTTTCTTCGCTCATCAGGAACATCCTCCTATATAACACACGTTCATAGTTAATTATAGCACCGTATCATATCGGTCGCTATAAATTATACACGACGGCGTTTTGGAGGGCGACAACCATTGTGAGGAATTGGAGTTACGTCTTTAATGGAAGTAACTTCAAGACCTGCAGCTTGTAAAGCACGGATTGCAGCTTCACGGCCGGATCCAGGACCTTTTACGAATACTTCAACAGTGCGAAGACCATGTTCCATTGCAGCTTTAGCAGCTTGTTCAGCAGCCATTTGAGCAGCAAATGGAGTGGATTTACGAGAACCACGGAAGCCCAAGCCACCAGCGGAAGCCCAAGACAACGCATTACCGTTTGTATCTGTCAAAGTTACGATAGTGTTATTGAATGTAGAACGAATATGAGCCGCACCGGATTCAATATGTTTCTTTTCTTTTCTTTTAGTTCTAACAACTTTTTTAGCCACGCTTTATCCCTCCTTTATCTTATTTCTTTTTACCAGCAATTGCTTTTCTAGGACCTTTGCGAGTACGTGCATTCGTTTTAGTACGTTGACCACGAAGTGGTAAACCCATACGATGACGTTTGCCTCGATAGGAGTTGATTTCAATTAAGCGTTTAATGTTAAGAGCTTCTTCACGACGAAGGTCACCTTCTACTTTGTAATCAGCATCTAACAATTCACGGATTTTCGCTACTTCATCTTCAGAAAGATCGCGAACGCGTGTGTCAGGATTGATGCCAGTTTTAGCAATAATTTCAGATGCTAAAGTCGGACCAATACCATAAATATAAGTTAAACCAATTTCCACTCGTTTATCACGAGGTAAATCTACACCGGCGATACGTGCCATCTAATCATCCACCTCCTATCAGATTATCCTTGTTTTTGTTTATGTTTTGGATTTTCGCAAATAACCATTACACGGCCTTTGCGTTTAATGATTTTACATTTTTCGCATATCTTTTTAACTGATGGTTGAACCTTCATTAGTACCTCCTTTGTGGACCCTATGCTTATTTAAAGCGATAGGTGATGCGACCACGATTTAAGTCATACGGTGTCAGTTCCATAGTAACTTTATCACCAGGAAGAATACGGATAAAATTCATACGCATTTTACCTGACACATGAGCCAATACGATATGACCATTTTCCAATTCAACTTGGAACATGGCATTCGGTAATGCCTCAACGACCGTACCTTCCACCTCAATAACGTCTTCTTTTGACATATCTTTTCCTCCGGTTACCTGTTTATTTAATTAACCGCGGTTCTTCCCGCATAGTTAATATTTCAGGGCCGTTTTCTGTAACAACCACTGTATGTTCGAAATGAGCAGCAGGTTTACCATCTACTGTAACTGCTGTCCAGTCATCCCCTAATACACGAACACGATGCGTACCTAGAGTAATCATCGGTTCAATACACAATACCATACCTGGTTTCATAAGAGGTCCTTGATCAGGACTACCATAGTTTGGTATTTGCGGATCTTCATGCATTTCGCGGCCTAAACCATGACCTACGAAGTCGCGTACGACACCGTAACCATGTTTCTCACAATACGTTTGAACAGCGTGACCGATAGCACCAATACGGTTACCGACTTTCACTTGTTCAATTCCCTTGAACAGACTTTCCTCTGTAACTTTTAACAATTTCATCACATCAGGTTTGACGTGACCGATAGGAATCGTCACAGCCGAATCGCCGTGATATCCATCAATAGATGATACAAGATCAATACTGAGGACATCACCGTTTTTAAGCTTGCGCTTAGCGCTCGGAATACCATGAACAACTTCATCATTGATAGAAGCACAGATTGTAGCAGGGAATCCATAGTACCCTTTACAACTTGGTATACCACCGTGGCTGCGAATATATTCTTCGGCAATTGTATCTAACTCAAGCGTCGTGATGCCAGGTTTAGCCTTTTCTACTAACAAGGACAACGTGTCTGCTGTAAGCTTACTTGCCTTGCGGATACATTCAATCTCATGGGGCGATTTCAAAATAATCATGGATTATTTCTCCAAAGCCTTAATGATGTCAGCAAATACTGCGTCTACATCTTGTAAACCATTAATTTCTTCATATAAACCGCTATTGCGATAGTAGTCGATTAATGGTTTAGTAGATTCTTCGTACACAGCTAGACGTTTCTGTACTGTTTCAGGGTTATCATCAGCACGATTTTCTAGAACAGCTCGTTCGCTAATACGTTTAACCAATTCCTCGGAAGGAACGTTTAAATTAAGTACAGCGTCCAAAGAAATTCCTAATTCTTTAAGGATTGCATCCAAGGATACAGCTTGCGCTGTAGTTCTTGGGAATCCATCAAGAATAAATCCAGATTTGCAGTCATCTTTCACCAAGCGATCACGTACGATACCAACAGTTACACTGTCTGGTACCAATTGACCAGCATCGATGTATTTCTTAGCCTCAACTCCAAGAGGTGTTTCGTTCTTAATCGCAGCGCGGAACATATCACCTGTTGAAATTTGGGGAATACCGTATTTTTCAATAAGTCGAGCTGCCTGAGTGCCTTTACCAGCACCAGGAGGTCCCATTAATAAAATATACATATCGTTTCCCTCCTATTTCACAAAGCCTTTATAGTGGCGTGTTACCATGAGCGACTCAATTTGTTGCATTGTATCAAGTGCTACACCTACAACGATAAGAAGAGCCGTACCACCAAAGTATACGCCTTGGACGCCGGTTATACTACCGAGGAAATTCGGTATAATAGCAACGACAGCTAAGAATACAGCGCCAGCCAAAGTGATCTTGGTCATCACGTTATCCACATAATCAGCAGTTGGTTTACCCGCACGAATACCTGGGATAAAACCACCGTATTTTTTCATATTATCTGCCATATCTGTAATGTTGATAGAGATTGCAGTATAGAAATACGTAAAGATAAAGATCAATATCGCATACAATGCCGTTTGTAACGGCGTCCCCCATGTAAATAAATCAGCAACTTTATGAACAAATTCATTGTCAATAAATTGTGCAATTGTTACAGGGAACATCAACACAGATGACGCAAAGATAATTGGGATTACACCTGCCTGATTGACTTTCAACGGCAAGAATGTAGAGTGACCACCGTACATTTTACGCCCTACTACGCGTTTTGCGTATTGGATAGGAATGCGACGTTGGCCTTGTGTAACTGCCACTACGACAGCGATCATCGCAAGTGCAATTACAGCAAATAAGAATGCTTGGAACATGTTAATGGTTCCGTTTTGGATATATTGATAAATAGTTTCTAAACCATCAGGTAATCGAGCTACGATACCAGCAAAGATGATCAAGGAAATACCATTACCTATACCATATGCTGTGATTTGCTCACCAATCCACATCAACAAACATGTGCCTGCTGTGAGGATGATGGCCACAACGAATACGCTAAGGAAATCATTATTTACCAAAGCGTTGTTTGCTCTAAGAGCAAATGCCATACCAGCGGCTTGTACAAAGCCAAGGACTACGGTGCCATAACGAGTTACCTTCGCTATTTTCTTACGCCCGTCTTCACCATCTTTACTCCATGCTTCAAACTGAGGAACTACAGACTGAAGCAGTTGCATGATGATGGAAGCATTAATGTAAGGGGTAATACTCATCGCAAAGATAGAGAACTTACTTAGCGCACCACCAGCAAACAAGTCTAATAGACC
>Contig_7
ATCGTTCAATTGTTTAACATTTACAGCATCGTTGTCTTCTACACCAGCAGTTACATTTTTGATTTGTGTATTGTTAGCATTGAAGCCATTTGCTGTAACGAATTGTTTGTTGTTAATTGCCAAACCATCGTTGTTGATAGTTGTTTGACCAGTTGTTACGCTGTTCAAGCCTGTTAAGTCTTTTGCAAGTTTAACATTCAACTTACCGTTTTCGGATACCACACCGATGTTGTTGTCAGACAATTTAGATTTCTCAGTAATGCCACCTACAACATCCAATGTTTGACCAAGATCTTTATGGATTAATTCGCCAGAATCAGCTTGGAAGTTCAAGCCTTTCTTAGTCAAGTCAGTGCTGTTGTCAGTGATTTTCTTATCAACAATTTTCAATTGGTCTTCTGTTGCAGCTTGACCACTTGTGAAGTTTTTGCCATCCCAAGTGATGTTTGTCAAGTTATTTACAGTACCAGCAGTACCGTTGACAGTCACTTTACCGGAGTTGATAGTGCCGTTTGTACCATTGATAGTTACAGCATTAGCACCGTCACCAGCTTTCACGATACCTGTAGTACCGTTGATGTTGATTGCTTTATCGCCGGAACCTAAAGTTACATTGTCTTTCAATGCTACTTTGTAAGTTTTAGCGTGTGTATTAGGGTCTACGGTGGAATCAACATTGATGTTTTCGCTACCTTCAACTGTAGTGTTAGATGCATTTTTAACTTCGTTCAATTGATTCAAGTTAACTGCATCATTACCGTCAGTACCAGCTTTTACGTTTTTGATTTGTGTATTGTTAGCATCAAAACCGTTAGCTGTAACGAATTTCTTACCACCAATTGTTAAACCTTCATTATTAATTGTTGTAGCACCAGTTGTTACACTTGTTAAGCCAGTCAACTCTTTAGCAAGTTTAACATTCAATACACCGTTGTTATTAACTACGCCGATGTTATTTTCTGAAAGTTTAGATGCGTCAGCTTGACCACCAGAGATTTTCAATGTTTGACCAAGGTCTTTATGAATTGCAGTACCTGCATCGCCTTGGAAGTTCAAGCCTTTTTCTACGATTTCAGTTTTTGTAGTATCAATTTTATTGTCTACTACTTTCAATTGATCTTCTGTCGCAGCTTGACCATTAGTAATAGCATTAGGATTCCAAGTTCTGTTAGTCAATTCGTTAACAGTACCTGTAGTACCATTGATTGTTACTTTACCGGAGTTGATAGTACCATTTGTGCCATTGATAGTTACAGCATTAGCACCGTCGCCAGCTTTTACAATACCTGTTGTACCGTTAATATTGATAGCTGTATTACCAGAGCCTAATGTTACTTCATCTTTCAAGCCTACAGTATACGTTTTAGCTTTAGTTACATTGTCGATGCTTTCATCAACTTTAATGTTTTTGCCTTCAGCTACCTTCGTATTTGCTGCAGATGCACTGTTGGATACTTCTTTCAATTGTGCCAAGTTTACTGCATCGCTGTCGATTGTACCACGAGCAACGTTAGTAATCTTGTTACCACCATTATCTAAACCGGATTTAGTAAGGGATACAGATGCATTATTTGTAGCACCGTTGCTGATAGTTACACCGTTAGAAGTAACTTTTGTATCACCTACAGTTACGCTGTTCAAACCTTTAAGGTCTTTAGCCAAACGAACTTTCAAGTCGTTGGAGCCATCAGATACAACACCGATGTTATCTTCAGCAGTCAATTTGGATGCTTCTGTAATGCCACCTTTAACATTTACTTGTTCACCAAGTTTTTTATTGATTACGTTACCGGAGTCAGCACCGAATTTCATGCCTTTATTAATCAATTCTTCTTTAGTCTTGAACAATTGGCTGCCGTTGATAGCATCTGTGGATGTAGCTGTTACAGCACCATCTTTTACATTTGTAATAGTAGTACCGTTCGCACCTTCCAATGTTACCTTAGTTTTATCAACAACACCGTTATTGATGTCGTATTTAACTGCACGATCAGTCAATTTATCTACGGAAGATTTGGATGCAATGTTATTGATTGTAACTTGCTCTTTAACGCCTGCATGGTTTTTATCCTCTACAGTCAAGGATACTTCACCATTGTCATTTACCTTGTAGGAGCCGTCAGCGCTGGAGTTTCTTACAAGACGATAGTCAGTTGCACTGCTACCTTGTTGAGTAATTTGTTCGCTAACTTTTTTCAACTGATCTTCAGTCGCAGCACGACCGGATACGATAGATGTGGAATCCCAGTTTTTATTGCTCAAGTTAGTTACATAATTACCAGTTTCGCTTGCATTTTTCGTATTTTGAACAGTTTGAGCACCCATTACAACAGCACCAGCAGTCACTCTGCCTGCAGTACCATCAAGAACTACTTGATTGTTACCGCTACCCAATGTCACTTTGTTGTTCAAACGAAGATCATATTTAGCACCTTCAGTGCTTGTAGCAGGAGTCGTTGTCAATTTGAGGTTATCATCGGAAACAGTTACTTTTGAATGTTTGCCTGCTTCGATTTTTACATCATGCAATTGGCTACCATTTACAGCATCTGTAGAAGTAGAGGATACTTCACCGGCTTTCAAGTTAGTAATTGTAGTACCGCCTTGGCCTTCCAAAGTAACCTTGTTTTTATTAACAGTTGTACCATTAAGATCATATTTAACAGCACGTTCTGTCAATTTATCCAATTCAGTTTTGGATGCGATATTGTTGATTGTTACCGTATTAGCAGGGTTGTTAGGATGAGCTTCATCTTTAACTTTTAAATCAACTTTGTTGTTTTCTACAGAGTAAGAACCATCTGCAGAATTTGTATTGTTAATCAAACGGTAATCTGTTTTCGCTGCATTAGTAGTCTTGATTTCATCAGACACTTTCTTCAACTGATCTTCAGTTGCTGCGCGACCAGATGTGATTGTAGGGTTTTGAACATTCCATTCTTTGTTGTCCAAACCAGTTACATAGTTTTTATTGTCGCTATGTTTACCTACACGAATAGAACCTGCAGTTACGCTGTTCAAACCTGTTAGGTCTTTTGCCAACTTAACATTAAGGTTGCCGTCTTTAGCTACAACACCGATGTTGTTGTCAGATAAAGCACCTGTAGCGCCACCAGTAATACCTAAAGTATCGCCAAGTTGTTTATTGATTTTAACATTATTATCGCCTTGGAAGCTCAAGCCTTTAGCGATTTTAATGTTAAAATCAATAAACAA
>Contig_8
TAAAAATTAAAATTTTATCAAATTATGGCAACTACACAACAAAAACCAGCCCCACAGAAAAAGTCTGAGGGCTTCACAGGAGTTAGAGGTGCATTCTGGATTATCGTCGTTTGCGCTGTCGTTGCGTTCACATTGTTCTACACATGGTTCAATAATCCAATGCACTTCCAGGATGGAGCTGCACGTGAGAACCCTGCAGACGTTTGGGGTACTATCTACAAGGGTGGCGTAGTCGTTCCAGTTATCCACACTCTCTTGCTGACCGTGCTCGCTATGTCTATCGAGCGTTGGATGGCTTTGAAGACTGCTTTCGGTAAGGGTGCCCTTCCAAAGTTCGTTGCAAACATTAAGAGTGCTCTTAATGCGAATGACCTTGCTAAGGCTAACCAGCTCTGCGATCAGCAGAAGGGTTCTGTAGCAAACGTTGTTAAGGCTTCTTTGAATGCTTACAAGGATATGGAGACTGGTGCTAATGTAAACCTTAAGAAGGCTCAGAAGGTAGCTAAGATTCAGCAGGCTCACGAGGAGGCTACTCAGCTCGAGATGCCAACTCTGACAATGAACCTCCCTATCATTGCTACTCTCGTAACACTTGGTACTCTTACTGGTCTTCTCGGTACTGTAACCGGTATGATCAAGTCGTTCTCTGCTCTTGCTGCAGGTGGTGGTGCTGACTCTGCTGCACTTTCTGCTGGTATTTCTGAGGCGTTGATCAACACCGCATTCGGTATTGCAACATCTTGGTGTGCGGTAGTATCTTATAACTACTATTCAAACAAGGTTGACAAGTTGACTTTCGCCCTCGACGAGGTTGGTTATTCTATCGCTCAGACATACGAAGTAAACCACACAGACGAGGCTTAATTTTTGCTGACCCTTTAAAAATTTATCGCTATGGGTAAAGTAAAAGTTAAGAAGAGTGACACCTTTATCGACATGACGCCTATGTCAGACGTTATGACCCTGTTGCTTACCTTCTTCATGCTGACATCTACGTTCGTAAAGAACGAGCCAGTGAAGGTAAATACTCCAGGCTCTGTGTCTGAAACTAAGGTGCCTGAGAATGGTGTCTTGACAATTCTTGTGAGTCCTGAAAAAGGACCTACAGGAAAGCCTACTGGCGAAGGCCAGGTGTTTATGAGTTACGACAATACCAAAGAGTTGGGACAAATCGTAGATAATATGGGCATTACATTGACTCCTGCACAGAAGAAGACTTTTGTTGCTGAGTCTACATTTGGTACTCCGCTCGATAAGTTAGCTGCTTATTTATCAAAGCCAGCTGCTGAGCGTGGTAAAGAACTCCCTAAGATGGGTATTCCTCTCGATAGTATCCAAGGACAGGAGATGACTGAGTTCCAACAGTGGGTTAACGCAGCCCGCCAGGTGAACCCTAAGGTTAGACTTGCTATCAAGTCTGATGCTGACTCTCCTTATGGTACCGTTAAGAAGGTAATGAGCGAACTCCAGGATATGGATGAGAGCCATTACTATATGATCACACAGTTGGACGCTAAAAAGGCTGCGCAGGCAGCTAATAAGTAAGGAGATCAAAGTATGGAAATGATGGATACAGGAAAAGAAGGCGGCAAGCAGAAGAAGATGACCGTCCGCGTAGACTTTACGCCGATGGTGGATATGCTTATGTTGCTGATTACCTTCTTCATGCTTTGTACTTCACTTAGCAAGCCTTCAACTATGGAGTTGACGATGCCAAGTAATGATAAAACTCAGAAGGACACTCAGAAGAATGAGGCCAAGGAGTCACACTCTATTACGATTTACATTGCTGACGGAGATAAAATCTTCTACGGTAACGGTAAACCAGAGTATGATAACGCTAATTGGTTGAAGCCAGCTGATTGGAGCAACACTCCAAGTGGTATTCGCTACGTTCTTCAGCATAAGCAGGTGGGTGACCCTTCAACAGGTGATCCAGTCTCTATCCCATATCAGGATATGGACATCGCTGTGAAGGAACTCAATCGTAAGAAGCAGGCTAACCCAGCTTCTTATCCTGACAGCATTTATCAGGCTGATTTGGCTGCGATCAAAACTGGTATGATTAATGGCAAGAAGGTTTCTACTATGACAGTCATTATCAAGCCAACTGATCAAGCTTCTTATCGTCATTTGGTAGATATCCTCGATGAAATGCAGATTTCATATATTGGAACTTACGTCATTGACAAGCTGACAGACCAAGACAAGGCTCTCTTAGCCAAGAAAGGTATAAAGGCTTAATCACTGAATAGTAACAATTAAAGAAAGAAAACAATGGCAAAAATAGATTTATGCGATCCTAAATGGGTCGACATGGTGTTCGCCGACAAGAACAAGGAGTACGGTGCATACAAGCTTCGTAAAACTGTTTCTCAGCGTAACATCAAGGCTTTAGCTATTCTGCTTTGTGCTGCATTCCTCGGTGGTGGTTACTTAGCTTATCAGATCAAGAAGCATAACGACGACTTGGCTGCGCAAGCTGAATATGCAGCAAAGATGGAGTTAGCAGCTCTTGAGCAGGCTAAGAAAGAGCAGGCTGAACGTAAGAAGCAGCAGAAGAAGGAAGAACCTAAGAAGATTGAACCTGAAAAGGTTGTTCCTGAGACTCGTGCAACAGTTAAGTTTACAGCCCCTGTCATCAAGGATGATAAGGATGTAAAGGAAGAGATGCCACCAATGGTCAAGATGAATAAGGAGACTAAGGCAGTCGGTGTTGAGAACAAGGAAGGTACGGAAGATCGTACTGAAGTTGCTGCTCGTAGCACTGTTGCTACTCCTGAACAGATTGTACCAAAGATCGAGAAACCAGTTGTTGAGGCTCCAAAACCAGAGCCAAAGCAGGAGGTTGAGAACAAGGTCTTTACAGTGGCAGAGGTTATGCCTTCATTCCCTAATGTAAATGCTTGGTTGGCTTCTCATATCCAATACCCAGCAGTTGCAGCAGAGAATGGTGTGCAGGGACGTGTTATTGTCAAGTTCGTTGTAGGACGTGACGGTAGCGTTAGTCAGGCACAAATCGTTCGTGGTGTTGATCAGGCACTCGACCGTGAGGCACTTCGCGTTGTTAATAGCATGCCGAAGTGGTCTCCAGGTATGAACAATGGTCAGCCAGCAAACGTTTGGTTTACTCTCCCTATTACTTTCAAACTGCAGTAAAAGCAAATATTATATGAAAAGAACCAGATTCTACATAACAGTAGGATTGATGC
>Contig_9
GGGTTGTTGTTTAGTGTTGGCCCATTAGTACCAGTCGGCTCACGAGCACATTGCTGTGCTTCCACCTCTGGCCTATCAACCCGCTAGTCTGGCGGGGGCCTCTCACCCCACGAAGGGGGCGTGGAAACCTCATCTTGAAGCAGGCTTCCCGCTTAGATGCTTTCAGCGGTTATCCCTTCCGAACGTAGCCAACCAGCCATGCACCTGGCGGTACAACTGGCACACCAGAGGTTCGTCCATCCCGGTCCTCTCGTACTAGGGACGGCCCTTCTCAAGTTTCCTGCGCGCACAGAGGATAGGGACCGAACTGTCTCACGACGTTCTGAACCCAGCTCGCGTACCGCTTTAATGGGCGAACAGCCCAACCCTTGGGACCGACTCCAGCCCCAGGATGCGACGAGCCGACATCGAGGTGCCAAACCATGCCGTCGATATGGACTCTTGGGCAAGATCAGCCTGTTATCCCCGGGGTACCTTTTATCCGTTGAGCGACCACGCACCCACGTGCCATGGCCGGATCACTAGTTCCTGCTTTCGCACCTGCTCGACCCGTCGGTCTCACAGTCAAGCTCCCTTGTACACTTGCACTCGCCACCTGATTACCAACCAGGCTGAGGGAACCTTTGAGCGCCTCCGTTACATTTTAGGAGGCAACCGCCCCAGTTAAACTACCCACCAGGCACTGTCCCCAACCCGGATCACGGGTCTAGGTTGAGGTGACCGCTTGAACCAGAATGGTATTTCAACGACGACTCCACCACCGCTGGCGCGGCAGCTTCACAGTCTCCCACCTATCCTACACAAGTCCAAGCGAACACCAATACCAAGCTATAGTAAAGGTCCCGGGGTCTTTCCGTCCTTCTGCGCGAAACGAGCATCTTTACTCGTACTGCAATTTCACCGAGTTCATGGTTGAGACAGCGGAGAAGTCGTTACGCCATTCGTGCAGGTCGGAACTTACCCGACAAGGAATTTCGCTACCTTAGGATGGTTATAGTTACCACCGCCGTTTACTGGGGCTTAAATTCACCGCTTCACACCCCGGGGGGGTGTTGACAGTTCCTCTTAACCTTCCAGCACCGGGCAGGCGTCAGTGCGTATACATCGCCTTACGGCTTCGCACGCACCTGTGTTTTTGATAAACAGTCGCTTCTCCCTATTCTCTGCGACCCCACAACCCAACACCCACGCGAGGCGGGCCCAAGTTACGGGGTCCTCCTTATCCCGAAGTTACGGAGGAATTTTGCCGAGTTCCTTAACCACGATTCACTCGAACGCCTCGGTATACTCTACCTGACCACCTGAGTCGGTTTAGGGTACGGGCGCGTTATGCCCTCACGTCGAGGCTTTTCTCGGCAGCTTAGGATCACCACAAGTCCACACACGCGTGTGTCCCTCATCAGTTCTCACCCTTATGCCTCCCGGATTTACCTGGGAGGCGGGCCACAACCTTAAATACGCACAACCATCGGCGCACTGCAGCTACCTGTCTGCGTCACCCCTGTTAACACGCTTGCCTACAATCACCGGGGCCCCAAGACCCACACACACCACAAAACCCGAAGGAATCATGGTGGCGTGAGCAAATTGGTTAGCACAATGACTTCAGCATGGGCGGTCATAACGCGGTACCAGAATATCAACTGGTTGTCCATCGACTACGCCTGTCGGCCTCGCCTTAGGACCCGACTAACCCAGGGCGGATAAACCTAGCCCTGGAACCCTTAGTCAATCGGCGCTGCGGATTCTCACCGCAGATTCGTTACTCATGCCTGCATTCTCACTCCCACACAATCCACCAGAAGTTCCCTCCAGGCTTCACCTCGTGCAGGACGCTCCCCTACCCAACAACACACCAGCACTCCAGTTCCTGGCGCCAGCATCGCGTGTTGTTGCCACAGCTTCGGCGGTACGCTTGAGCCCCGCTACATTGTCGGCGCAGAACCACTTGACCAGTGAGCTATTACGCACTCTTTCAAGGATGGCTGCTTCTAAGCCAACCTCCTGGTTGTCACCGCGACTCCACATCCTTTCCCACTTAGCGTACGCTTAGGGGCCTTAGCTGATGATCTGGGCTGTTTCCCTCTCGACTACGAAGCTTATCCCCCGCAGTCTCACTGCCGCGCTACACCTAATGGCATTCGGAGTTTGGCTGACGTCAGTAACCCATAGGGCCCATCGGCCATCCAGTAGCTCTACCTCCACCAGGGACCACGCGACGCTGCACCTAAATGCATTTCGGGGAGAACCAGCTATCACGGAGTTTGATTGGCCTTTCACCCCTACCCACAGTTCATCCCCCAGGTTTTCAACCCTGGTGGGTTCGGTCCTCCACACAGTCTTACCTCTGCTTCAACCTGACCATGGGTAGATCACCCCGCTTCGGGTCTAGAACACGCGACAGGCGCCATATTTCAGACTCGCTTTCGCTACGCATACCCCACACGGGTTAAGCACGCCACGTATCACTAACTCGCAGGCTCATTCTTCAAAAGGCACGCCATCACCCCACAAGGCTCTGACGGCTTACAGGCACACGGTTTCAGGTACTATTTCACTCCCCTCCCGGGGTACTTTTCACCATTCCCTCACGGTACTATGCACTATCGGTCATCAAGTAGTATTTAGGCTTACCAAGTGGTCTTGGCAGATTCACACGAGATTTCACGAGTCCCGCGCTACTCGGGTACCACACCCACACGCCCTACCACCGGTCCGCTTACACGACTCTCACGCTCTTCGGTCAGCCATCCCAGACTGTTCAACTCCCAGCAACAACACGCGCGACCCCCCGGCAGAAGGATCCAACATGGCCCCACAACACCAAACACGCAACGGCCGCCGCCTCTCACACGCATCTGGTTTAGCCTCCTCCGCTTTCGCTCGCCACTACTCACGGAATATCTTTTCCTGCGGGTACTGAGATGTTTCACTTCCCCGCGTTCCCCCCACCACCCTATACACGTTCAGATGATGGTAACCCAGCACAACCCAGGTTAGGTTCCCCCATTCGGACACCCTCGGATAATAACGCTCGCTCGCCAGCTCCCCGAGGCATATCGCAGGCCGCAACGTCCTTCATCAGCTCTTGATGCCAAGGCAT
>Contig_10
TGGCTCACGGAGGCGATGAAGGACGTGATAAGCTGCGATAAGCCTTGGGTAGGTGCAAATAACCTTTGATCCAAGGATTTCCGAATGGGACAACCCAGCAGGTTGAAGACCTGTTATCACTACAAATGTAGTGAGGCGAACGAAGGGAACTGAAACATCTTAGTACCTTTAGGAAGAGAAAATAAATAATGATTCCCCTAGTAGTGGCGAGCGAACGGGGATGAGCCCAAACCTGCTTTGTGGCAACGCTTAGCAGGGGTTGTAGGACCACGCTATCGTACTTAGATTGTGAGAAGAATGTTCTGGAAAGAACAATCACAGAGGGTGATAATCCCGTATTCGAAGCATGACGAGACGTAGTGGTATCCTGAGTAACGCGGAACACGTGAAATTCTGCGCGAATCTGCCGGGACCATCCGGTAAGGCTAAATACTCCCGTGAGACCGATAGTGAACGAGTACTGTGAAGGAAAGGTGAAAAGCACTCCGATGAGGAGAGTGAAATAGTTCCTGAAACCATGCGCCTACAAGCGGTCGGAGCCGCGTAAGCGGTGACGGCGTGCCTTTTGCATAATGAACCTACGAGTTACCATGTCTGGCAAGGATAAGCGTCATGAGACGCGCATCCGCAGTGAAAGCGAGCCTGAATAGGGCGTCGAGTCAGATGGGGTAGACGCGAAACCAAGTGATCTACACTTGCCCAGGTTGAAGTCCGGGTAACACCGGATGGAGGACCGCACGGATAAGCGTTGAAAAGCTTCCCGATGAGGTGAGTGTAGGAGTGAAAGGCCAATCAAACTTGGAGATAGCTCGTACTCCCCGAAAGGCATTTAGGTGCCGCGTGCGACGATCTCCATAAGAGGTAGAGCGACCGATAGGTCAAGAGGGCTTCACCGCCTATCGAGACCTGACGAACTCCGAATGCTTATGGACTGCAGTCGTGCAGTAAGGGGGCGGGTGCTAAGGTCCGTCCCCGAGAGGAGAAGAATCCAGACCGCCGTCTAAGGTCCCGAAATTCTGTCTAAGTTAGTCTAACGAAGTCTGGTCCCCGTGACAGCTAGGATGTTGGCTTGGAAGCAGCCATTCATTCAAAGAGTGCGTAACAGCTCACTAGTCGAGGGTCCGGGCATGGATAATAATCGGGTATAAGTCAGATACCGAAGGCGCGGGATAGTAATGTATATTAAAAGTATCGGTAGGGGAGCATTCCATCGGCGTTGAATGGTGAGGGTAACCGATCCTGGAGCTTATGGAAAAGCAAATGTAGGTATAAGTAACGATAAAAAGGGTGAGATTCCCTTTCGCCGAAAGACCGAGGTTTCCCGGGCGATGCCAATCAGCCCGGGGTTAGTCGGGTCCTAAGTCTCAGCCGAACGGCGAAGGCGATGGCAGATGCGGTTAATATTCCGCAACTCGCATATACAGTGATGTGGAGACGGAGCAGTGACACTGCCGCGCCCTGACGGAATAGGGCGTTTAAGTGCGTAGGCTATGAGGAAGGCAGGCAAATCCACCTTCCGAGCTGAACCATGAAAGTACAGGTAATCCTTCGGGATAACTTGAGTGCAGGTAATCATACTTCCGAGAAAATCCGCTAAACTTAATGTATATGCGACCCGTACCGCAAACGGACACACGTGGTCGGGTAGAATATACTAAGGCGTTGAGAGATTCATGGTTAAGGAACTAGGCAAATTGACCCCGTAACTTCGGGATAAGGGGTCCTCATAGCAATATGAGGCGCAGAGAATCGGTCCAGGCAACTGTTTAACAAAAACACAGGGCTGTGCAAACTCGAAAGATGACGTATACAGCCTGACACCTGCCCGGTGCCGGAAGGTTAAGAGGAGATGTCACCAGCAATGGGAAGCATTGAATTGAAGCCCCGGTAAACGGCGGCCGTAACTATAACGGTCCTAAGGTAGCGAAATTCCTTGTCGGGTAAGTTCCGACCTGCACGAATGGTGTAATGATCTGGACGCTGTCTCAACCATGAGCTCAGTGAAATTGTAGTATCGGTGAAGATGCCGATTACCCGCGATGGGACGAAAAGACCCCGTGAACCTTTACTACAGCTTAGCATTGACCTTGGTCATCCGATGTGTAGGATAGGCCGGAGGCTTCGAAGCGGGTGCGCCAGCATTCGTGGAGCCATCCTTGAAATACGGCCCTTTGGCTGTCTGAGGTCTAACGCGCAGTTTGCGCGGACACTGCTTGGTGGGTAGTTTGACTGGGGTGGTCGCCTCCAAAAGCGTAACGGAGGCTTCCAAAGGTGCCCTCGGGCCGATTGGTAACCGGCCTTATAGAGTGCAATGGCATAAGGGCGCTTGACTGGGAGGCAGACATGCCGAGCAGGCAGGAAACTGGGGCATAGTGATCCGGCGGACGTGTATGGAAACTCCGTCGCTCAAAGGATAAAAGGTACTCCGGGGATAACAGGCTGATCCCCCCCAAGAGCTCATATCGACGGGGTGGTTTGGCACCTCGATGTCGGCTCGTCACATCCTGGGGCTGGAGAAGGTCCCAAGGGTTGGGCTGTTCGCCCATTAAAGTGGCACGCGAGCTGGGTTCAGAACGTCGTGAGACAGTTCGGTCTCTATCTATCGTGGGCGTTGGAGTTTTGCGTGGTGCTGACACTAGTACGAGAGGACCGTGTTGGACAGACCTCCGGTTTACCAGTTGTGCCGCCAGGTGCACCGCTGGGTATCTGAGTCTGGATTGGATAAGCGCTGAAAGCATCTAAGTGCGAAGCCAGCCGCAAGATGAGAACTCCTCATAAGGGTCGTCATAGACGATGACGTTGATAGGGTGTAGGTGTAAAGACGGTGACGTCAAAGCCGAGCACTACTAATTGCCCGAAACTTTCTTCGGGTCTCCCGCCTCCAGAGTTTGGAGTGCGGGGACCAGTGACTCAGACTTTGAGCTGTGTATTCTTCTA
>Contig_11
GAGTAACTTTAGTACCCAACGCCATACCTTCACGAACTTTGAAGTTCGCAATGGATTTTTTAGCTTTTGTGATTACAGGTTTTTGACCAGCGATGATAGTCAAATCATTAACTGCTGCTTCCAATGTTTTTGCATTGCCTACTGCATCACCTACGCCGATGTTGATAACGATTTTTTCCAATTTAGGAATTTCCATTACATTGCCGTATTGGAATTTTTCTTGCATACTCTTTTTGATTTCAGAGTTGTATTGTTCAAACAAACGAGACATTTATGTAGCTCCTCCTTTCCTGATTATTTAAGTACTGTACCGGATTTAACAGTAGCGCGAACGAATTTACCGTCCTTGCCTTCTACCTTTTTGATACGAGTAGCTGTTTTAGTTTCTGGGTCGACAACCATTACGTTAGAAACATGAATGCCAGCTTCTTTAGTAACGATGCCGCCTTGTGGGTTAGCTTGAGAAGGTTTTGTGTGACGTTTTACAGTGTTAACGCCTTCAACAAATACGCGTTCTTTTTTAGGTTCAGTTGCGATAACTGTACCTTGCTTACCTTTATCTTTACCGGAGATAACAACAACTGTATCGCCTTTTTTGATTTGTAGCTTAGCCATATGCTGCGTTCCTCCTTCTTATAATACTTCTGGAGCCAAAGAAACGATTTTCATGAAGTCTTTTTCACGAAGTTCTCTAGCTACAGGTCCAAAGATACGAGTACCACGAGGGGTCTTGTCATCTTTAATAACTACTGCTGCGTTTTCATCGAAACGAATATAGGAACCGTCTTGACGGCGGATACCTTTTTTAGAACGAACAATAACAGCTTTAACTACGTCGCCTTTCTTGACAACGCCACCGGGTGATGCATCTTTTACAGAAGCAACGATTACGTCACCGATATTGCCGAATTTGCGATAAGAACCGCCCATGACTTGGATGCACATAATACGTTTAGCACCAGTGTTGTCGGCAACATTCAAAATTGTTTGTTGCTGGATCATCGTCTATTCCTCCTTACATCACTCTTATTTTTGTCTTTCAAGAATTTCAACAACTCTCCAACATTTATCTTTAGAAAGTGGACGAGTTTCTACAATTTTAACTGTATCGCCAATTTGACACTCATTATTTTCATCATGAGCTTTGAAGCGTTTTGTGCTAACCATTGGCTTGTTATATAATGCGTGAGGTACTTTACGTTCAACAGCAACAACAACAGTTTTGTCCATTTTGTCGCTAACAACTTTACCTACGCGGACTTTACGTACGTTTCTTTCTTCTGCCACGATTTTAAGCCTCCTTTTCAAACTTTAACAAATCTGTTATTATGCGTTTTCAGATTTAAGTTCAACTTCACGTTGTACAGTTTTAATACGAGCGATTGTCTTCTTAACTTCACGAATGCGCATAGGATTTTCTAATTGACCTGTTGCAAGCTGAAAACGGAGGTTAAATAACTCTTCCTTAAGACCGGAAACTTTTTGTTCCATTTCGGCAGCGCTCATATTGCGAATGTCATTAACCTTCATTTACGTCACCACCCAATTCTTTACCCTTAACAACAAATTTGCATTTGATTGGAAGTTTATGGCTTGCAAGACGCATAGCTTCACGAGCTGTAGCTTCTGGCACACCGTCCATTTCAAACATTACACGACCTGGTTTAACTACTGCTACCCAGTATTCAGGAGAACCTTTACCGGAACCCATACGAGTACCAGCTGGTTTAGCTGTGATTGGTTTGTCAGGGAAAATTTTAATCCATACTTTACCACCACGTTTGATATAACGAGTCATAGCAATACGGGCAGCTTCGATTTGACGGTTAGTGATCCAAGATGGTTCGCATGCTACCAAGCCGAACTCACCATGAGACACTGTATTACCGCGCATAGCACGACCTTTCATACGGCCGCGGAATTGCTTACGATGTTTTACACGCTTTGGAATAAGCATTACTTGCCACCTTCTTCCTTCTTAGCAGGTGCTTGTTTTGCTTCTGGCAAAACTTCACCTTTGTAAATCCATACTTTAATGCCGATACAACCATATGTTGTATGAGCTTCAGCAGTACCGTAGTCGATGTCTGCACGAAGTGTATGCAAAGGAATAGAACCTTCACGATAGGATTCGCTACGAGCGATTTCAGCACCGCCAAGACGACCGCTTACCATGATTTTAATACCTTTTGCACCTAAGCGCATTGTACGACCTACAGCTTGTTTCATTGCACGGCGGAAGCCGATACGACGTTCCAATTGGCCCGCAATGTTTTCAGCAACTAATGTTGCATCCATGTCTGCTTGTTTAATTTCTGCGATGTTAACGTCCACTTGTTTGTCAGTGAAACGAGTCATTGCTTTTTTGATATCTTCGATACCAGCACCACCACGACCGATAACCATACCTGGTTTTGCAGTGTGGATAGTCAATTTAATACGTTTATTTGTACGCTCGATTTCAATGCGGGAAATACCAGCAATGAAAAGGGTTTCTTTCAAGAAGTTACGAATTTTTACGTCTTCATGAAGATTAGCAGCGAAATCTTTATCTGCATACCATTTTGCGTCCCAATCTTTTACGATACCGACACGCAAACCGTGTGGATTAACTTTTTGACCCACTCTGTTTCCCTCCTTCTTAAGCTCTTTCTTTAACTACTACTGTTACATGGCTAGTGCGTTTCAAAATTTTGAAA
>Contig_12
CAATTAACCGACGATATTATTTTAATTCTATATTACAAAGGTTTATGAAGAAGAAGGATTACGTAAAGCCTAATGCACAGGTATTGAGTCTTTACACAGACGAGTTTATGGAGGGTGGATTCCATGCACAAAGTAGTATAAAGGGTAGCCTTGATAAAGGTGACGATGAGAAAGATCCAGAGGAAGAAAATCCAACTGCATTGTAGTTTTAACAAAGTTATTTAAGGAAATTAGAAAACAAACCTGTAGGGAATAATTACCTACATAACGAAAACAAAAATAAATGAAAAAACTATTTTATTCATTCATCGCTGTTTTTGCATTGCTTTTCACTGGCTGTGCAGACAAGGATGTTGTTGAGGCTATCTCAAATGGTGATAATCAGCCGGGTGTCACTGTGTCTATGTCAATGGAGGGTGATATGGGGCAGACTGCTGCTGCTACTCGCGTTAGATCTAACGCTATTGGTTATGAAACTAATGATGCCAACGGTTTCCCAATACCAGTTGGTCTTTTTGACAAGGGTTTGAACAACGGAAAGGAAATCGCAGATGGTACACCGGTGCCAATTTATCTTATTTTCAGAAGTACAGATGATACACAGCCTGTAACAAAGGTTATCACAAACTGGACTTATAAGAAGGGTGGTCACTTGACTTTGATGCCAAGTGAAACTTTTGAGATGAAATCGGGTACTGACCTTAGCAAGGGTGATTGGTATGTATGCGGTATCTTAGGAGGTGAGATGCTCTCTAATCAGGTGAAGTTCAACGGTTACTCTGAAGGTCATGTTTCTCGTGATGTTGATGGTAATAAGGTAACTTGGGGTGCAAATATTCCTTATATCTTCGGTTGGCGTAAGTTGACAACCAATGCTGCAAACAAGACTATTAAGGCTGAAAAGGCGGTTAAGTTCAAGCAGTTTGGTACAATTGTACGTTTGAGAATTACCAACAATACTGGTTTTGACTTTAAGTATAATGGTGTTCGTATCATTACAAGTAATATTCTTTGCGGTCAGTTTGACTTGAGTTCTTTTGATGATAAGGATTTGGTTAAATCAGCTGATCTTAAAGATACAGAGGATTCTGATGTTGCTTCAGCAAAGTCTGAATCTTACAAGAAGGTTTTCAAGCCATTTAAGTTCTATCAGCGTCCATTGGATGATGCTGCAATGACTGGTGGTTCTGTTCCTGCTGAGGGACTTATTCAGAAGAGAAGATTCCGTATCGATGGTAATGGTGCTGGTGTAGATCCTAAGAACTACGTTGCAAACTATCAAGAGGAGCAGAGTGGAAAAGCTAATACTGCACTTTATTATTATGACCATACTTTCTTGGCTAACTCTGCAGGAGAGAACTTTGAGACTGTTCGTAATGGCAATCAGGCTGCAAGCTATATCTATGTATGGATGGCACCACAAAAGCAGGATGTGAAGATTTATGATGGCGCTAAAGAAGGAACTGGATCTTACAAAGAAGTGAAGGTTGCTAAAACACAGTTCTTGTTGATGGCAGAGCCAACTGAGACAAGTGCAGGAACAAGAGTTGTTCCTACCTCTATTAATATGCTTCCAGCATACGGTACACTTAAGGCCTATGAGTCTGGTGCTAACTATCCTGCTTTGGGTTCTGTGGTTTACAAATTCGCTCCATTGAGCTATGTTGCTAAGCACGATAACTTTGGTACCGAGGCTGAGGTTTCAAGTACTGCAAATCAAGATATTGCTCATACAACACGTTATACATATAGTCAGGTACTTGCAAATCAGTCAAATATCCCAAATGGTTTTGACTTTGCAAGAAACGAATATTGGCGTAGTTTTATTTCTCACTATTTTGCATTCGCTGGTTTGCGTAATGATGGTGCAACATACAATCACTCTGTTGGTTTTGTTTCACCAGCTATGCTCCCAGGTTGGACAAGTCCAAAACTTGTATTCCACTCTTACTCTAAGGGTGTAAAGGTGAATGGTAAGACTGTAGCTTATATGTTGGGTATGTCTAAGAAACCAGAATATATCACCAACGATGGAGAAGGATGTGTATATATGGGTTATGCAAAACAATCTGCAGCTGAGGTGCCTTCTGGTATTTCAACAGTACCAGCATGGGTAACTAACAATGACTATCGTTTTACGATTCGTTGGGAGGATAAGAATAATGCTGCTGTACTCACACAGCGTTATCTTGGTCCACGTTTTGTCCTTGATATGGATGATATTGCTAATGAGAACTTCTGGGCTGAGCCAAGTAATTATGGTCATGTTTATCCAAAGGATGTAGAGCGTGTATTCCCATACGCAGGTGTGAATGTTCCTGCGGAGGTTGGAAATCAAACTTTCTGGTATTTTGATCAGAATTCTAAGAATAAGGCAACTCAATATTGGACTCCAGATGATACATCGCAGGGTGGTCGTTTCGCTACTAAGCGTGGAGATAAAACAGGTGCAATGTTAGATATAAATAATAAGGAGCCAAAGTTGTCTGTTAACTTCATGGGTCCATTGAATGGTGATGTAACAAGTGGTTTCTTCCTTTACCCACTTTATACAAACGTTCCAACTACAGGTAATGTAGCTCAGGGAGCAAAAGATGATTCAAGATTTAAACTTAACTTCATCATGGATGGTCCTATCCGCTTGTGGAAGAAAATACCATACGCTAACTAATAAGAGAAGATTAGATTCATCTATAT
>Contig_13
CAGGCGGGGTACTTATTGCGTTAACTCCGGCACAGAAGGGGTCGATACCTCCTAAACCTAGCCCCAAACCCACTCCACCTTACTACCAGACAACCTTAGCCAAACCATTTACCCAAATAAAGTATAGGCGATAGAAATTGAAACCTGGCGCAATAGATATAGTACCGCAAGGGAAAGATGAAAAATTATAACCAAGCATAACATAGCAAGGACTAACCCCTATACCTTCTGCATAATGAATTAACTAGAAATAACTTTGCAAGGAGAGCCAAAGCTAAGACCCCCGAAACCAGACGAGCTACCTAAGAACAGCTAAAAGAGCACACCCGTCTATGTAGCAAAATAGTGGGAAGATTTATAGGTAGAGGCGACAAACCTACCGAGCCTGGTGATAGCTGGTTGTCCAAGATAGAATCTTAGTTCAACTTTAAATTTGCCCACAGAACCCTCTAAATCCCCTTGTAAATTTAACTGTTAGTCCAAAGAGGAACAGCTCTTTGGACACTAGGAAAAAACCTTGTAGAGAGAGTAAAAAATTTAACACCCATAGTAGGCCTAAAAGCAGCCACCAATTAAGAAAGCGTTCAAGCTCAACACCCACTACCTAAAAAATCCCAAACATATAACTGAACTCCTCACACCCAATTGGACCAATCTATCACCCTATAGAAGAACTAATGTTAGTATAAGTAACATGAAAACATTCTCCTCTGCATAAGCCTGCGTCAGATTAAAACACTGAACTGACAATTAACAGCCCAATATCTACAATCAACCAACAAGTCATTATTACCCCCACTGTCAACCCAACACAGGCATGCTCATAAGGAAAGGTTAAAAAAAGTAAAAGGAACTCGGCAAATCTTACCCCGCCTGTTTACCAAAAACATCACCTCTAGCATCACCAGTATTAGAGGCACCGCCTGCCCAGTGACACATGTTTAACGGCCGCGGTACCCTAACCGTGCAAAGGTAGCATAATCACTTGTTCCTTAATTAGGGACCTGTATGAATGGCTCCACGAGGGTTCAGCTGTCTCTTACTTTTAACCAGTGAAATTGACCTGCCCGTGAAGAGGCGGGCATGACACAGCAAGACGAGAAGACCCTATGGAGCTTTAATTTATTAATGCAAACAGTACCTAACAAACCCACAGGTCCTAAACTACCAAACCTGCATTAAAAATTTCGGTTGGGGCGACCTCGGAGCAGAACCCAACCTCCGAGCAGTACATGCTAAGACTTCACCAGTCAAAGCGAACTACTATACTCAATTGATCCAATAACTTGACCAACGGAACAAGTTACCCTAGGGATAACAGCGCAATCCTATTCTAGAGTCCATATCAACAATAGGGTTTACGACCTCGATGTTGGATCAGGACATCCCGATGGTGCAGCCGCTATTAAAGGTTCGTTTGTTCAACGATTAAAGTCCTACGTGATCTGAGTTCAGACCGGAGTAATCCAGGTCGGTTTCTATCTACTTCAAATTCCTCCCTGTACGAAAGGACAAGAGAAATAAGGCCTACTTCACAAAGCGCCTTCCCCCGTAAATGATATCATCTCAACTTAGTATAATACCCACACCCACCCAAGAACAGGGTTTGTTAAGATGGCAGAGCCCGGTAATCGCATAAAACTTAAAACTTTACAGTCAGAGGTTCAATTCCTCTTCTTAACAACATACCCATGGCCAACCTCCTACTCCTCATTGTACCCATTCTAATCGCAATGGCATTCCTAATGCTTACCGAACGAAAAATTCTAGGCTATATACAACTACGCAAAGGCCCCAACGTTGTAGGCCCCTACGGGCTACTACAACCCTTCGCTGACGCCATAAAACTCTTCACCAAAGAGCCCCTAAAACCCGCCACATCTACCATCACCCTCTACATCACCGCCCCGACCTTAGCTCTCACCATCGCTCTTCTACTATGAACCCCCCTCCCCATACCCAACCCCCTGGTTAACCTCAACCTAGGCCTCCTATTTATTCTAGCCACCTCTAGCCTAGCCGTTTACTCAATCCTCTGATCAGGGTGAGCATCAAACTCAAACTACGCCCTGATCGGCGCACTGCGAGCAGTAGCCCAAACAATCTCATATGAAGTCACCCTAGCCATCATTCTACTATCAACATTACTAATAAGTGGCTCCTTTAACCTCTCCACCCTTATCACAACACAAGAACACCTCTGATTACTCCTGCCATCATGACCCTTGGCCATAATATGATTTATCTCCACACTAGCAGAGACCAACCGAACCCCCTTCGACCTTGCCGAAGGGGAGTCCGAACTAGTCTCAGGCTTCAACATCGAATACGCCGCAGGCCCCTTCGCCCTATTCTTCATAGCCGAATACACAAACATTATTATAATAAACACCCTCACCACTACAATCTTCCTAGGAACAACATATGACGCACTCTCCCCTGAACTCTACACAACATATTTTGTCACCAAGACCCTACTTCTGACCTCCCTGTTCTTATGAATTCGAACAGCATACCCCCGATTCCGCTACGACCAACTCATACACCTCCTATGAAAAAACTTCCTACCACTCACCCTAGCATTACTTATATGATATGTCTCCATACCCATTACAATCTCCAGCATTCCC
>Contig_14
TTATGGCATTGACCTTCATATTCTCTAATTCATTAATTAGAGTTATTGACTCCACATATTGTTCTGGAAAAATAGAAGGAATGTCATCTTTAACACTGAAGGCAAAGCCCTGTGTACCCTCTGCATCCATGAACCTCTCTACAGAGTAATCTTTCTTACTGACAATAGTACTGACAGGAATCTCGTCAAGTTTCGTGGTGATGGTCTGTACACAACGGTACTTGTAGTCTCTTTGTGTCAGACCACCTTCTTGAACGTGACCGTGTAATCGATCTATTAAACTCATTGTCTACGCGTTATTTAATATTGACAACTCCGCCTTTACCTTGGTTAATGTTGACAGGGTTACCCACAATGTCTACAGGACCATCAGCTGAAATGGTTACACCCAAATTTTCATTTAGTCCGACAACAGTCTTTGTTGTTCCCTTTATGTTTATTGTAGTACCATTAAGATTAATATTGGAGCTATTTATATTAATACCATTTTTATCAATAAAGATAGAAGAACTTCCAACCGTAAAGGTAATAGTAGAATCAGCAGATAAAAAAACGTTACCATTTTTTTCAAGTATGAGTTCACTATTAGTATCCCCTACTGAAAGACCTATTTTTGATTGAGCATCTAAGCAAGCATTTCCTGCACCATCAAAGTTCATGTTTACGGTGCCCTTATCGTGCAATGTGACACTACCTACAGAATCATCAAGTTTCAAGGAACTGCCGGTGCGACTGGTAAGGCTCTTGCAGTTGTTGCCTTGACCACCGCCACCACCAGTTGTTCCGTTAAACAAGCTACCCAGCACGTCCTTACGTTATGGGTAGCTTGTTTAACGGAACAACTGGTATGCACCGTTGCCATCTGTGTCTCTGCCAATGGCATACGCACCTTAGGACTTGGCATTGCCTTTATTGTTGCAGGGATAGCCTTGAAGCGGTTCTTGTAGTAGCTGCCTTGACTCACCTCATGGGTTATCTCGATGATGATAAAGTCACCCAAACTTTCTTCTGATAAGTTTCCTACACGTTCCAAGAACGAGCTGTAGAGACTTACGACAGAACCTACACGCAGGGTTGGTACCTGACTCTCAGCTGTGATATAATGTGTCTCAGCCGTCTCAGCCGCTTGCTTACGCCCCATGTAATTAATGAGCTCCGTCTCATTGCTGACACGTGGCAGCGCATGCTGGCGTGCAGGTTTTGAGAACATACCTAATGATGCACGGAAAGCCTCACCCGCAAGTTTATCATGACCATATGCCAAGTCTGGTGTCATACGCTGCATCTCATGGTCAGCACCAGAGTGGTAAGAGAACACCTGCTCAGAGCGTGCGAGGGTCTGTAAACCAATATCGAGGGAAGACAGCGTTGTTCCATATTCTAATCTTATAGGGTCAGCCAATTTCCTTGGTTTACCAAAGATGAGTTTTGTTCCATCGAAATACATCCACTCTTGATACTGATGAGCAAGACGACGGATAAAGTCGAAGTCCGACTCTTCATACTGGCAGATAAAGTCCTTGGTTTCCTTGAATGCAGGATTTAATTCCAACTGCACCTTAGCGTCTGCGCATAGTTTCTTAACCACATTTCCAATGGTTGTGTCATTCCATGAGAAGCAGCTGTGTGCCGTTTCCATTCTGTAAGTTGCAGAGTAGCCAGAAACGATAATACACCCAAAGTCACTTCCTTCTCTGTGTAACTGTACATTTGTCACCACACCAACGAAGATAGGCTTGTTAGCCGCTTTGACCACGATACTTTCTCCGAGCCAGTCCTTGCTGCTATTGATATTATGTACATATCTATTGCTACCCGTTTCCAATTCAACAGACATTTGGAAACGGTGGTGTTTACCTATGTTTTGTTCGATTTGTAGAGAAATAAAAGAAGAAAGAGACTTCTTTCCTACGCTGATAGTGATGGGGTTGAAAGGAATTGACATGGGTTGTTTGTTTTGAAAATTAAAAGCTAATTGGCGTGCTGGGGTATTATATCTTTAGTCTTAGGAGGCAGACGATAACTGCAATATAAAACTGATTTAAGTCCCCTTTGAGTGTTGAAAGCGAAAAAGGACTATGCCGAGTACGAAGGCTCAGCATAGTCCTAATGTTTCTCAGACTTATGTGCGAGGCCAACGGTTGTCGAGCTCAGCATTGCCCACGGTGATATTCTCAGCAGAGAAAGTCATACCGATAGTCATAGGAGCCTCGTTGTTAACGTCGAGTGTTTCCTTATAATGAACGATGTAAGCATTCTTGAAAGAGATCTCCTTCATCTTAGCATCCTCTTCGCTCTTCTTGTAAACGATCTTACCCTCAACAGGCTTGAACTGGCTGTTAAGCATAGCCTCGATAGTAGAAGTGTCATCAGTAGACTCGATAGTTACACTGATACGACCGCCAGAGATGCTTGATGCAGGCTGACCCTTCTTGTCAGTTGTACGGCTGAACTCGTAGTTAGAGTAGAGTACGTCATACTCCTTACCACCCAATTCCAAAGTTGCTCTAAATGAACTCATAAT
>Contig_15
ACTTTATATTCACCGTTGCTACCAGCTGCAGGGTTTGCAATCAAGCGGTAGTCAGTTTTGGAAAGACCGTTAGAGATTTTAGAGATATCAACATCGAATGTTTGATTGTCATTACGTGTCAATGTCAATCTTTTACCGTCATTGGATACTGTACCGGATGTAACATAAGTATTTTTCAAACCTGTTACTTCAGCAGTCAAACCGTTTGTACCGGTCATGTTAATCTTGCCATTACCGTTTGCTTCATAAGTAGCAGCACCACGTTGTAAGTATTTATCGTATTTAGCCGCAATACGAGAGATATCACCGATATTAGCCGCATTTGTTAATGTATCGCCACCGGATTTTACATTAGTGATTTGATTACCGCCAGCATTGATACCTCTTGTGCTCATGGATACATTACCTGTTGTAACGGAGTTGAAGCTTGCGTCATCAACAGTTGCAACCGTAACATTATCTCCGGAGCCTTCTAATGCAATATTTTTACCAGCTTTAAAGTTAACTGTACGATTAGGCGCTTTTACATCTTTTAGCTTTCTACCGTCAACTTGAAGTTCCCAACCTTGATTTACGGATTGAATTGCTTCATGAACGGTATTTTTACCTGTATCACCAATGTTAGTCATAGTGATAGTACCGTTTTGGTCAACCTTAGCATTACCGCCCAAGATATTCTTAGTGCTGTTAGCTACATTGCCCACTGCATTAGCAACACCATATAATTGGCTACCATTAATAGCATCTGTAGATTGTGCATTCACACGACCAGCAGCTACGTTAGTGATTGTACGTTTTGTAGAATTGTTACCAACGCTAACTGTGGAATCAGCAGTACCACCGGCATAGTTATATTTTAAGCCGTTAATAGTTTCACTAGCAGTGCTCACAGGGGCCGCTGTTTCAGATTTAGCACCTAACGCAACACCACGAACGTTATTTACTGTCGCATTGCTACCGAGAGCTAAGCCTTCGTTGGCTTGAACACTTGCTTCACTACCGATTGCTACAGCATCTGTTACTTCTTTTTGAGCTTTAAGTTTAGTGATTAATTCAGGATTATCTTTATAAACACTACGATCACGTACACGTTCTAATGTACCTGCTTGAGCGCTTACGCCCAATGCGATGGAACGAGAACCAGTTGCTTGTGCATCATCACCGATAGCCACAACATTTTTCTTATCCCCATCTTGAGTGCTCAAAGCACTAGCTTCACGCCCCATAGCAATAGAGCCGTAACCTTCAGAATGAGCATTGTTACCGATAGCTGTAGAACGTTCACCCAATGCCCATGCAGCATTACCGGCTGCTACAGAAGATCCGCCCAATGCATACGTATCATTACCCAATGCCACGCCGGAACCACCATGAGCACGCGCAGAATTACCTACAGCAACGGAGTTATTTACTCTATATTGAGGGTCATTTTGAATACCGGATTCAGCATTATTACCAATAGCAATGCCGTCCATTGCACGAGTTTTGGCATTGTTACCAAGAGCAACCCCGTTATCACGATAATGTGCTGCACCGTTACCGATAGCCACGCCTTGAATACCTTGAGATGTCGCATGATTACCGATGGCTACGCCGCTTACATAACCTTCACCTTTATAATTTGTACCTGCTGCTACATTAGCACCTGTCCCCATAGCAACACTATCTACAGTATTTGATTTAGCACCTTGACCGATAGCGATTGCACGAGCAGCGTTAGCTTGGGTATTAGTACTTCCGTCATATGCTGTATATTTTGTGCCTTTATCATCCTTCATTGGTGTTGGATTTGCAGAGCCGATAGCAATAGATTGCTCACCTGTTGCCAATGCAGAGTGACCCATGGCCAAACTAGCTTTACCCTGTGCGGATGCTGCTGTACCGATTGCTGCCGCATATTGTTCTCCTGCGTAAGCTTGACGCATCATCGCCAAGGAGTTGAATCCATCCGCTTTTGTAGCTGCACCTATCGCAAGAGAGCCAATATCGTTGGACTGTGCATAATGACCAAGGGCCACACCCAATCCACGAGAGTTAGAATAATCGCCGATAGAAATACCGGATACGGAGCCATCATCAGCGCGTGCACTAGCCTTATTACCGATTTGGATACCAAATACCTTGTTATTGGTATACAAGTAACCTTGTCCTTTATTCCCTGGCGTATTATAGTCAAACATATTAATAGTTGGTGCACCAGGTTTTGGTGTTAACCATGTCACACCGCCCGCAGTATGTTCCTTAGGATCCGCAGGATCCGCATTAGCTGGTGTTAAAGCAACCCCTCGATCAGATTCTGCCTGAACACCCGAAATCAACCCACTACCGCAGGTTAAAACCATAGCCGCCAAGCCAACTTTTACCGTAGCTTTAGCGGAATTACTAACAAAGCTTTTGGAGCCACGAGTATGGCTTTTTGCGATTTCAGATACAACGACATATGCGCCCCGTACCTGACTCCAAATTACCCTATAAATACGATTCATTTAGTAGTACCTACCTTTCACACAGTTTTATAAG
>Contig_16
TGAATGAGTGGTTAATTAATTTTATTAGGGGGTTAATTTTGCGTATTGGGGTCATTGGTGTTCTTGTAGTTGAAATACAACGATGGTTTTTCATATCATTGGTCGTGGTTGTAGTCCGTGCGAGAATAATGATGTATGCTTTGTTTCTGTTGAGTGTGGGTTTAGTAATGGGGTTTGTGGGGTTTTCTTCTAAGCCTTCTCCTATTTATGGGGGTTTAGTATTGATTGTTAGCGGTGTGGTCGGGTGTGTTATTATTCTGAATTTTGGGGGAGGTTATATGGGTTTAATAGTTTTTTTAATTTATTTAGGGGGAATGATGGTTGTCTTTGGATATACTACAGCGATGGCTATTGAGGAGTATCCTGAGGCATGGGGGTCAGGGGTTGAGGTCTTGGTGAGTGTTTTAGTGGGGTTAGCGATGGAGGTAGGATTGGTGCTGTGGGTGAAAGAGTATGATGGGGTGGTGGTTGTGGTAAACTTTAATAGTGTAGGAAGCTGAATAATTTATGAAGGAGAGGGGTCAGGGTTGATTCGGGAGGATCCTATTGGTGCGGGGGCTTTGTATGATTATGGGCGTTGATTAGTAGTAGTTACTGGTTGAACATTGTTTGTTGGTGTATATATTGTAATTGAGATTGCTCGGGGGAATAGGTTATGTGATTAGGAGTAGGGTTAGGATGAGTGGGAAGAAGAAAGAGAGGAAGTAAAGTTTAATTATGCCTTTTTGGGTTGAGGTGATGATGGAGGTGGAGATTTGGTGCTGTGAAATTGTTTTAGGTAATAGCTTTTCTAGTCAGGTTAGGTCTAGGAGGAGTAGGGGCAGGTTTTGGCTCGTAAGAAGGGCTAGATAGGGGATTGTGCGGTGTGTGATGGTAGGGTAGAATCCGAGTATGTTGGAGAAATAAAATGTGCATAGTGGGGATTTTATTTTAAGTTTGTTGGTTAGGTAGTTGAGGTCTAGGGCTGTTAGAAGTCCTAGGAAAGTGACAGCGAGGGCTGTGAGTTTTAGGTAGAGGGGGATTGTTGTTTGGAAGGGGGATGCGGGGGAAATGTTGTTAGTAATGAGAAATCCTGCGAATAGGCTTCCGGCTGTCAGGCGTTTAATGGGGTTTAGTAGGGTGGGGTTATTTTCGTTAATGTTAGTAAGGGTAGGGAAGCGAGGTTGACCTGTTAGGGTGAGAAGAATTATTCGAGTGCTATAGGCGCTTGTTAGGGAGGTAGCGATGAGAGTAATAGATAGGGCTCAGGCGTTTGTGTATGATATGTTTGCGGTTTCGATGATGTGGTCTTTGGAGTAGAAACCTGTGAGGAAAGGTATTCCTGCTAATGCTAGGCTGCCAATGGTGAGGGAGGTTGAAGTGAGAGGTATGGTTTTGAGTAGTCCTCCTATTTTTCGAATATCTTGTTCATTGTTAAGGTTGTGGATGATGGACCCGGAGCACATAAATAGTATGGCTTTGAAGAAGGCGTGGGTACAGATGTGCAGGAATGCTAGGTGTGGTTGGTTGATGCCGATTGTAACTATTATGAGTCCTAGTTGACTTGAAGTGGAGAAGGCTACGATTTTTTTGATGTCATTTTGTGTAAGGGCGCAGACTGCTGCGAACAGAGTGGTGATGGCGCCTAAGCATAGTGTTAGAGTTTGGATTAGTGGGCTATTTTCTGCTAGGGGGTGGAAGCGGATGAGTAAGAAGATTCCTGCTACAACTATAGTGCTTGAGTGGAGTAGGGCTGAGACTGGGGTGGGGCCTTCTATGGCTGAGGGGAGTCAGGGGTGGAGACCTAATTGGGCTGATTTGCCTGCTGCTGCTAGGAGGAGGCCTAGTAGTGGGGTGAGGCTTGGATTAGCGTTTAGAAGGGCTATTTGTTGTGGGTCTCATGAGTTGGAGTGTAGGATAAATCATGCTAAGGCGAGGATGAAACCGATATCGCCGATACGGTTGTATAGGATTGCTTGAATGGCTGCTGTGTTGGCATCTGCTCGGGCGTATCATCAACTGATGAGCAAGAAGGATATAATTCCTACGCCCTCTCAGCCGATGAACAGTTGGAATAGGTTGTTAGCGGTAACTAAGATTAGTATGGTAATTAGGAAAATGAGTAGATATTTGAAGAACTGATTAATGTTTGGGTCTGAGTTTATATATCACAGTGAGAATTCTATGATGGACCATGTAACGAACAATGCTACAGGGATGAATATTATGGAGAAGTAGTCTAGTTTGAAGCTTAGGGAGAGCTGGGTTGTTTGGGTTGTGGCTCAGTGTCAGTTCGAGATAATAACTTCTTGGTCTAGGCACATGAATATTGTTGTGGGGAAGAGACTGATAATAAAGGTGGATGCGACAATGGATTTTACATAATGGGGGTATGAGTTTTTTTTGTTAGGGTTAACGAGGGTGGTAAGGATGGGGGGAATTAGGGAAGTCAGGGTTAGGGTGGTTATAGTAGTGTGCATGGTTATTACTTTTATTTGGAGTTGCACCAAAATTTTTGGGGCCTAAGACC
>Contig_17
TGTTGAGCCTGTGACTTTCTCACTCCAGCAAGCTTAACTTTTACAGTAACCGTGTCTGTTGTCACGCTCGTAGGCTGTGTTCCGAACGAATAGTTATATAATGTGTCAGAAGCATTATTGAGGTCGAAATAAACCTGGTTTGCTCCTTCGAAAGTACCATCCTTTGAGTATTCACCTTTGTACTCATCGTTTGAACACGCTGCCAACGACAATGCGATGACACCGATAGCGAAGAAGTTTGTGATTGATTTATACATAATCATTTTGTTTTTTAGTGTTGTCCGATAAGCAATTTCCATGTAGCTTTGTCTTTTTCTCCCTTATTATATAGGACTGTGACGACTTCACTTTTCCATGTTTTGCCAATGTCTTAAGTACCCGCACATGTGGTGCGAAGGCTCAGCACGGATGGTGCGGAGGGCTAACACCAATGGTGCTGCATATTAGTTAGCCCATCAAAGAGCTTATACTACTTAAGTATTATCGGATTACAATATTTGTTTTTATGTTTATATCTCTTCTTTTATACACTCAAGTCAGTGATTTAGCGATGCTAAACGTTTTTCACAAGTAGTCTTGCTCGTATCGCTTAGCAGTGCTAAACCATGCTAACTCTTTGATATGAACTATTCGTTGTGTACAGCCTGATCACCGTACTCATTCTCTCTATCTGGCCAAGGGAGATTGAAGATAGCATCTGAAGGCTGATACGTGTCGATGTTTCTGAAGTCAGTGAAACTACGGTTATAGTGCTTCAACGCATAGAAGGTCTGTCCCATACCAGGGAACTCACGCATACGCTCACGCATCATCTCCTGCTCGAAGAGTGTACGTGTAGCTACCTTAGCCGCATCAACATCACCCAGTCCCCTACTCTTTCTTACCTGATTGAGCAGACTGATTGCCTCTGTCTGATTTGTATCATAAAGACTTTCGCTCAAAATATAATACATCTCTGGCAGACTAATTAACACAAAGCCTTTCAACACGCCTCTTGTAGCCTCAGCATCATTCTGAATTAGACGGATAAAGCTGAAAGAAGATGCTGAACCTGACGTATTCTCTCTAAAGAAAGAGGTGAAACGGAGGTCAGAGCTAAGCGCTGTAAAGAGGTCGGTCTCATAGAGACTACGTGTATCACGACGACCCTCAAGGAAAGAGCCGTAACCTGTAGAACGCAGGAAGGCTGTACGGATTGCTGTTGAACGATCGGCTGCATAAACACCAAAAATCATCTCCTTACTTGCAGGGAAACGCATCACAGAGTCAAGTGAAGTACTTGTATTCAACTTAAAGTTCTGTGTAGCATTGATGACTTCACGAGCATACTTTGCAGCTTCTGTGTACTTACCCATAGCGTAGTACACACGAGCTTTGGTAGCCTTTACTGCATACTTATTGAAAAGAATCACACGTCCCTTGCTATAATCACGTACGAAAGTATTATCGTAAGTAACATCATTGTCGTCTGTCAACAATGAGTCAGCCTGATTCAAGTCCTTAAGAATAAGGTTGAACGTTGCCTGCAAGGTGTAACGTGTGCGGTTCTTCAAATTGAACTCTGTTGCATAAGGCAGACCAAGCGTGTTTGCATCACTGCGCGTATAGTCTGTACAATAGAGGCGAGCGAGGTCGAAGTGCATAAAGCCACGCAGACCCAACGCCTCACCATGAATCATCTTGCGCTCTTGTGCACCTGCACTAATATCATTAATGTGCCTCAACACATTGTTGACATTAGAGATATTGTTATACATATTGCTCCAAACAGCATCCACGATGTTGCGTGCTTGCTGATTGGTATATTGGTAGCGGTTCAGATAATAACTAACATCTTGTGTGTTGTCATAACCGAACTGCTGACCTAACTCATCTACCATACCCCATGAAAGGTTACTACCATAGAGATTAGATGAAGCCAACTTACCGTAGATACCAAACATAGCATCCTCATAACCAGTAAGGTCAGTGCACATCTCGTCATCGGTAAGCTGTCCTTTAGACTGCACATCCAAGAAGTCGCTACATGATGTAAGCAAAGCAAACACCATGGATAGTCCTATATATTTCGTTATCTTCTTCATTGTTATCCTAATTTAGTTTTAGAGTGAGAATCGTAATGAGAATTCAAAGCTTCTGTCATATGGATAGTTCAAACCACGCTCTCTCTTCGCTGTTGACAGGTAGAAGAGGTCGTTAGTAAGAAGCTCCAAGAACATACGCTTCAATCCATACTTCTGAATAAAGTTTGTTGGTACCTCATAAGAGAGTGACAAACTGCTCATACGCAGGAAGTTGTTCTTCTCTACGAAGCGTGATGTCTGATACGGAGTAGTTGTATCGTCGATACGCTTATACTTTGCTACAGTTCCTGGAGTCTTCCATCTGTCATTCAATACACGCTCATCAGCATTGTACTTAGGGTTGGCTCCCTCTACCTTTGTAGCCAAAGTTTCATTATAGACAGAACCTCCGAAAGAGTACAAGAACGAACAACTCAAT
>Contig_18
GAAGATTCTGCATAAGGAACTGTCCACTTCTGCCGAGCAAACTCAGCTTATCAACAGCTTTTTGGATGAAGTTGCTTCTTCTAACGGAACAGAAAGTAAATAATCGCTTATGAATACAGGTGTAATATCGGTTCGCTATGCTCGTGCGCTGTTGAAGGCTGCCTGTGAGCAAGGTATCGAGGACAAGGTGTATGCTATCATGCAAACACTTGCCCAGAATTACCTTCAGGTGCCCGAACTCCGCATGACGATTGAAAGCCCGATGCTTCCGAAGGACAAGAAGCGCAAGCTATTGGAAGTAGCCTGTGGCGACGATTGTCCTGAGCTTGTTGGTAATTTCCTTTCCCTTGTCTTGAAGGGTGATAGAGAGGAGTTGCTACAGCTTATGGCGAATGACTATGTCGCTCTGTATCGTAAGCAGAAGAACATCATTCGCGGAAAGGTCATCACAGCCTCGCCTGTCTCTTCCCAGACGGAAGACAAGATGAAAGCACTGGTACAATCCAGAGCACAGGGAACCGTTGAGTTCAACACTGAGGTTGACCCTTCACTCATAGGTGGCTTTATTCTTGAGTACGATACTTACAGAATGGACGCCAGCGTGAAGAGCAAACTGAATGCTATCCTCACACAATTAAAAAAGTAATTAGATTAATAACATGTCAGATAAAATTAAACCAAGTGAGGTGTCTGAGATTCTTTTGAAAGAACTTCAAGGCATCAACTCTGAGGAGAAGTTTGATGAAGTCGGTAGCGTACTGACCGTCAGCGACGGTGTAGCACGTGTCTATGGTCTTCGCAATGCTGAAGCCAACGAGTTGCTTGAATTTGAGAATGGCACCATGGCTATTGTCATGAACTTGGAGGAAGACAATGTAGGTTGTGTCCTTCTTGGTCCTACTGAAGGTATCAAGGAGGGACAGAGCGTGAAGCGTACACACCGTATTGCCTCTATCCGTGTCAATGACAACTTCTTGGGACGTGTAGTCAATCCGCTTGGAGAGGCTATCGATGGTAAGGGTGAAATCGACTTGACTGACTCTTTCGAAATGCCATTGGACCGTAAGGCGCCAGGTGTTATCTATCGTCAGCCAGTGAAGGAACCACTCCAGACGGGTCTGAAGGCTGTTGACTCAATGATTCCTATCGGTCGTGGTCAGCGTGAGCTTATCATTGGTGACCGCCAGACAGGTAAGACAGCCATTGCCGTTGATGCCATCATCAATCAGAAGAGCTTCTACGAGCAGGGTAATCCTGTTTATTGTATCTATGTTGCCATCGGTCAGAAGGCTTCTACCGTTGCTACATTGGTACAGAACCTCAAGGAGCGTGGCGCATTACCTTATACAATTATCGTAAGTGCTACAGCGGCTGATCCTGCTGCTATGCAGTATTATGCTCCATTTGCCGGTGCTGCCATTGGTGAGTACTTCCGCGATCGTGGCTACTCAGCCCTCGTTATCTACGATGACTTGTCAAAGCAGGCTGTTGCCTATCGTGAGGTATCATTGATTCTCCGTCGTCCTTCTGGTCGTGAGGCTTACCCTGGTGACGTCTTCTATCTCCACTCTCGTCTGCTTGAGCGTGCTGCACGTATCAACAACCAGCAGGAGATTGCAGAGAAGATGAACGACCTCCCAGAGTGTATGAAGGGTCATGTACGTGGTGGTGGTTCACTCACTGCATTGCCTATCATTGAGACACAGGCAGGTGACGTGTCAGCCTACATTCCTACTAACGTGATTTCCATTACCGACGGTCAGATTTATCTTGAGTCAGACCTCTTCAATCAGGGCTTCCGTCCAGCTATTAACGTAGGTATCTCCGTATCTCGTGTAGGTGGTTCAGCGCAGGTTAAGAGTATGAAGAAGGTAGCTGGTACGTTGAAGATTGATATGGCACAGTATCGTGAGTTGGAGGCATTCTCTAAGTTCTCATCAGATATGGACAAGGTTACAGCGATGACCCTCGACCGTGGACGTAAGAACAACCAGTTACTTATCCAGCCACAGTACAGTCCAATGCCAGTGGGTGAGCAGATTGCAATCCTCTACTGCGGTGTACACGGCTTGATGTGCGACGTACCTGTTGATCAGGTTCGCCAGTGTCAGGATCAGTTCCTCGAGACCATGCGCACTGCTCATGCCGACGTCATCAGCGATTTGGCTGCTGGTAACCTCGAAGAAACTTCTATCAAGGTAATCGAAGAAGTCATGGGCAATATTGCCGGACAATATAAATAAAGACAATACAGAATGGCATCCTTAAAGGAAATCAAGACTCGTATAGCCAGTGTTCAGAGTACTCGTAAGATCACGAGTGCGATGAAGATGGTTGCGTCGAGTAAGTTACACCATGCCCAGAATGCCATCGAGAGTATGCTTCCATACGCGGCTATGCTCGAACACATTCTCAAGGCTTTCCTTGTCTCTACGCCCGATACGGATACTCCGTTCGACAAGCAGAGACCGGTGAAACGTG
>Contig_19
ATTCCAACCACAACCATCACTACCACCATTACCGGTATTATCAATCTTAGAGAAAGGACTCAACATGATTTCATCTGCTAATACAGAACTCTCTATAGTAGTAGGCTTTATATATTCTTTTTTCATGACCTTAATTACTTAACGAATACCTTTTTGTTATTTACAATATAAACACCAGCTGGCAAAGTGTTCAATTGAGAATCATTCTCAGCCACTTTCTGTCCCTGGAGGTTGTATACAGGAGTCTTAACAGCGTTGCCATCTGCAGCAACTCCAATACCTTCAATACCAGTCACGGTTCTTGTCACATCCTCATCATCAACAAAGATTGAGAGAGCCTTTGCAGGAGTACTGCCATTAACTTCTATCCAGCTTCTGAAGCCCTTAACATCAAGAGCTTTGTTTGTGTAATACCACTTTCCGTCTTTTGCACCAATCACATAAGACTGAGCTGGAATAAAGCTTGTTTTACTAACAAATGAGCCACAGAATTGAACAGTTCCGTTCACTGTAGACGAAGCCTTTGCAGCCTCCTTGAATGTCTCTGAAGGAGTAAGATTAACAGGTACTACATTATTGATTGTGTAATAAGGTGCCTGAACTGTCAATGAACCATGAGGCTGCAAATTCTTTGTGTACGAACCTGTTGTAACATTGGCAGCACGTGTGGTCTTCATGATATAAAGCGTATTTGCCTTCAAAACAACTTCATTATCATTAGAGAGGTCTACTGACTTAAATTTAAGACGAAGAGTCTTTACAGCATCTTGACCAACGAAAGTAGACAACTTAGCCTGATCACCGAAAGCAGTCTTAAATTGAGCAGCAGTAAGGTTTACAGGAAGAGTGATAGATGCCCACTGCCCTGGAGTAAGCTTACGCTTGAGGATAAGCGTGTAAGCATTTGTTGTAAGCAATCCCTGCTGATTAAGATATCCAAGAGAAGTCTGATCCTCATCCAAAATCATATCATTATCACCACAATACTTCAACTGGAAGTTGTCGAAAACAGTCCAGTCAAGTGGCTTATCAGAACCTTCAACCTTAATACCAACATTTAACTTATCACCATCAGCTGGCACATAAACAAGGATAGAGTTGTTATATACACCCGTTTCAAAAAGCTTAGCTGCCTTTACGTATGGACTTTCTGTTCCAGCATTAGCTTTAGCAGTATTATAAGTATCTGTCAAATCAGTTTGGTCATATGTAAATTCTTTACCAAAAGTATTTAACATAGCAGAAACGTTTGAACGACCATCTGTTGTGTTATCAACATTAGCAAACAGACTTGCTTTCATACCGCTTCCTGTACCAGGGCTAAAGAAACCATCACATGAAACCTTATACCATCCCTTCTTGAGAGTAGTCACTTTCTGACTGACAGTACCATTTGCCTTAGCATTATTACCAAGATTCCTAATTGAAGCATTCCAGTAGCTACCATAAACCCTTGTATACTTGTCTGGCCAACCATTAAATTGACCCACACCAACATAATAGGTATTTGGAGCCTTCACATCAAAAGCATAAATATTCTTATTAGAATTATCCTTTTCTTCTGCTGACTGAAAACCCGTTACCGTCCAGTTAGTAATACCACTATGACTTCTAACAAAGTCAGGATCAGACATCAAGAAAGTTGCATCAGCTGGAGCCTCAGCAGAAGCAAACTGACCCTTAAAGGCTTTTTTCAAATCATCGAGTGTTACAAGTTTCCACTCGCCATTTGTATTACTAACACTTGTTGGATAATCATATAAAACACGATTAGAGTTTGAAGCACCAGACTTTACAACAAGATAACGCTTACCCTTTACAATTTCAGGCTGTACATAGCCAGTTGGAACAGTACTATTATCACAGCACAGTGTATAAGTCTTATTTGTTGCACTATAACTACCTGCCTTTTTGATAATCCAGTTTACATTTGCATTATCCGTCTTACGATCACAGAATACACGGTCCCAACTTGACTGCTTGTCAGCATTATTGTCAACAGATTTAACATAAGGGAAACCCATAAAGTTTCCATCTGTAGTTGTCAACGCGCCCTGAATAGTATAAGTATCTGCTCCTACACTGTTCAACTTCACCGACAAACCTACATTGTAAGCATTAATAGCGGTACCCCAAACATCACCTACGTTCAAATACTTACCAGTACCAACATTATACAAATAAACTTTGTTCATGTCTGGATTTGAATTCCCAATGACCGTTGAGATATCATTACCAACCCACTGGTAATTAGCATCCTGACCTTGTGCCTTTACATTTAAAGAAATGGAAGACAACAAAACTGTCAGAACAAGCATTAAAAACACTCCTGATTTTCTACTCATAATATAAGTTTCGTTTATAATAAGTT
>Contig_20
TATATAGCTTATCTACGAACCATCATTTCTTCAAGATTGAGAACATCAGCAATTTCATCAACATCGTCACAGATATATTCGGCATCCGCTTCTTTTAACTCAGATTCCGCACCATAACCATAGGTAACGCCAATGGAGATACAGCCAAGTTCATTAGCTGCTTCTACATCGTACTTACGATCTCCAACCATGAATGTCAATCGACGACCATTTTCATCAGTTAATGGGTTACCACATAGCGTGAGAGCTTTTTCAAGAATTTCTTTTTTGTGTAACAATCCCGCTTCGTAATTAGCACCAACAATAACATCAAAGTATGGTGTCAATTCAAAGTGATCAAGAATATCTTTAGCATAATGTTCTGGTTTTGCAGTAGCTACAGCTATAGTATATTGTTCAGTTTTGCATTTAGCCAATAAGTCTACAATATTCGGATATACTTTATTTTCAAATTTACCGATGGTACCATAACGTTCACGGAATTTAAAGTATGTTTCTTCCGCTTGCTCAAAGGTCAAACCACAATGTTCTTGGAAAGCATCTACCAATGGTGGTCCTAAGAACAATTGTAATGTTTCTTCATCAGGTACAGTATAACCGAAATGTTCCAATGCAAATTTAATGCTTTTAAGAATACCTTCTTGAGAGTCAGTTAAGGTTCCATCTAAATCAAATAATATCGTTTTCTTCATATTATTTCTTTAAAGCCTCTTTCAATGTATGCCATGCAAGAACTGCACATTTTACACGTGCTGGCATATTAGAAATATTTTGTAGAGCCATAGCATCTTCTAATTCTTCTAACTCATTTTCATCGGTAATCTCTTTTTTAATCATACCCAAGAAAATTTCTACTAAACGAAGTGCTTCCTCAACAGATTTGCCCTTAATGATATCAATCATCATAGATGCAGATGCTTGGCTAATAGCACAGCCAGAACCTGTATATGCAGCATCTTTAATGATACCATCTACTACATTGAGTTGTAATGTTAGATCATCACCACAACTAGGGTTATGTCCATGTTCAGAATTTGTAAATTCAGATAATTCATGCTTATTACGTTTATCTTGGTTATGTTCCAAAATAAGTTCCGTATATAATTGATCCATTTCCATTAGTGGTAATTCTCCTAATCTTTAAAACCCATTACTGAACGAACAGTCTTTAATACTTCAAGGAATGCGTCTAAATCTTCCTTGCGAGTGTATAAGTACATACTTAAACGAGTAGATGCAGATACATTGTAGAACGCACCTAATGGTTGTGCACAATGGTGACCGGAACGAACGCAGATCCCCTTAGAATCCAAAATTGTAGCTACGTCATGAGGATGTACATCATCTACAGTGAACGCAATAACGCCATGTTTCTCCTTAGGATTTTGAGAACCAATAACATGGACATGTGGCAATTCAATAATCTTAGGAAGAATATAAGCTACTAACTCCTCTTCATAGGCTTCTATAGCATCCATTCCAAAGGATTCCAAATAATCAATAGCTGCATGCAAGGAAACGGCACCATCAGCATTTGGAGTACCTGCCTCAAACTTATATGGAAGCTCATTGAATGTAGCAGTTTGTTCTTTTACATACTCAATCATATCGCCACCCAATAGGAATGGAGGCATAGTTTCTAATAAATCACGTTTACCGTATAGTACACCAATCCCTTGAGATGCACACATTTTATGGCCAGAGAATACGAAGAAATCGCAATCCAATGCTTGTACGTCAATTTTTTTATGAGGTGTAGATTGAGCACCGTCTAGAACAACAATAGCACCTACAGAGTGAGCCTTCTCAGTTAATTCTTTTACTGGGAATTCCATACCAAGCACGTTACTAACATGAGCGAAAGCAACAATTTTAGTCTTTTCATCAATTTTATTGATTTCACCATCTTTTAAGTGCCCATGTTCATCAAGATACATGTATTCTAAGGTTGCCCCCGTCTGTTCTGCCACATATTGCCATGTTACAAGATTCGCATGATGTTCAGCAACAGTAATGACAATCTTGTCACCTTTTTTCACATTATGAAGGCCATAGCTGTGGGCAATCAAGTTCATTGACTCCGTACTATTACGTGTAAATATAACCTCTTCTCGTTCGCGAGCATTGATAAATTCAACTACGCGATCCCGTGCATTTTCATAGTCTTCAGATGCTTCAATGGCTAAAATATGAGAACCACGATGTGGGTTACCATTACGTTGTGTCATATGTTCCACAACACGGTCAATTACGGACTGTGGAATTTGAGCAGTAGCACCGCTATCTAAATAGATAACACGATGCCCATTATGCTCTTTATGTAATATA
>Contig_21
GGCTTAACGATAATAACAAGAATCTCTTTGGTGCAAAAGGCAGCGAGGCTGCTAACCTCTTCTTCAACTACAACTGGAACTCAGATTGGTTGTTGCAGGAGTCTGTAGATAAGGCTGCGGAAATTGAACGTAGCCCATTGGATCTCTACGCTGGTATTAATATGCAGGGTGGTGAGCCAAGAAGCGGTTCACGTTGGACTTTGTTGAAGAAGTATCCTATCTCTATCGGTCTTTGGGGTGCTCACTCACAGAACATGTTCTTCGAGAGTCGTGGTGAGAAGGGTAGTGACCCAGAGACACAGCAGCGCACTTATATGTTGCGTACTGAGCGTTGGTTCTCAAGCGGTTCACGTAACCCAGTTAACTCTCTCCAAATCAATAACAGCTTGAACTACAATGCTGATAACACAGACTTCGCTGGTATGTCAGCGATGATGACTGCACGTAGTTCTATGTCTTGGGACTTGACACAGGAGCCATTGATTACTTACTTCAACCTCGGTAACGGTAAGTTCTTCAACTACGGTGGTGTACGTCAGAACGATCGTCCATGGGCTAACGTAGGTGTACAGGATTACTTGCCAACATGGCGTTGGTGGTTTGCAAGCAAGTTGCTCGGTCGTACCGCAGCTGATGTTCCTGCAACTGGTCTTGATGCAGAGTTTGTATGGGACGATGCTTACATGGGTGGTTCTACTGTTCGTGTACATGGTTCTACTCCTAAGGAGTATCTCCACCTCTTCAAGACAAAGTATGCTTTGAAGTCAGGCGACGTTATCACCTTCCGTTATAAGGTTAAGGGTGGTAAGGCTGATGCTTCTTTGGTATTCGCTACAGAAGATAATGTAAACGCAGAGAAGGCTTATCCAGTATTGACAACTGCTGATGAGGCTGATGAGGACAAGTGGGTTGAGAAGACTATCACTGTTGATGGTACTTTGAACGGTAAGACACTTGCACTCGTTGCGCTCAAGATGGAGAATGCTGCCGACTTGAATCTCTACCTCGGTGAGTTCTCAATCGTTCGTGGTAGCTTCGATGCTCCAGCACAGCCAATCGATGTAAAGACAACCTTGTTGCACGCTGCAAAGAATGGTGTTGATGCTAAGATTATCTTCAACATGCCTAACACTAAGGGTCAGGGCGAGCCTTGCTACAACACAGACGTGAAGACTTCTCTCTTCAAGCTCTGGGCTAAGCAGGAAGGTAAGGACCCAATCCTCATGGGTGTAACTACTTCATGGGCAGGTATGTTCTATTCTGTTCCTGTAGACCTCAAGGGTCAGGGCAAGGTGAAGTTTGGTGTATCTGCAGTATCTCTCGATATGAAGAAGGAGAGTGCTATCGCTTGGGGCGAGGATCACGAAATCTTCAATAGCTATGAATATAGCGACGAAATCAAGGCAGACAAGTCTGTGATTAAGCCTAACGAGGCTTTCACTATCGCTTATGTTGACCCACGTCACGAGGCAGGTAACTGGAAGATTGAGCACAATGGTGCAACTGTTGCAAGCAGCAACAATGCTAATGAAATCAAGGTTGAGAATGGTTTGAGCCAGACAGGCTTCTACGATCTCGTTCTTACAGGTGCAGTTAATGAGAATGGTGTGCGCGTTAATAAGGAGGTAAGATACGCTAACTATATTCAGATTACTTCTGATGCAGTAGGTGCTGTTCCTCAAATCAACAAGCTCACAGCTAACAACAGCGAGACTTCTATCGAGGTTCTTGCTAACAGCGAGGTAACAATGCAGTACGAGGGTAAGAAGGCTGACGGTTCTGGTTCAAGAGGTATCAAGACTCTCGAGAAGCCAGTAGGCGTTAAGGTTTCTGAACTCGGCTTGACAAGTAACAATCAGGCATGGACACTCGCATTCTGGGTTAAGTTCAATGGCTTTACTGGTAATACTCAGATTATTGACATGCGTGACCCAGGTACAGGCTGGCCACAGAACAACTGGGGTACAATGTGGTCTACATACGATCCTAACACTGGTATCTATGAGTTGACACTCCGTGCTAAGAACGGCGGTGGCTCTCCAGAGTACAAGCAGCGTTGGAAGGTTGACTTCATCCCAGGTGCTTGGACACACTTCACTTTGGCTATGGATGGTAATGGTTCTGATACCAAGCCTATGCTCTATATCAATGGTAAGGAAGCTAAGGCATACAACTGGAGCTACGGCACTGATGGTGAAGGTCTGAACTCTCAGAGATTCGCAAACAATGGTTGGTGGGCTGATAATGTTCTCGGTATCAGTCTTGGTCGTCACAGCACAGCAGCGATGAACGCTACTGTTGACGATGTTAAGTTC
>Contig_22
CCTTCAGCCTCTGTGAGTGCCTTCTTTACGTCAGCCAGACCTGCGCCAGTCATAGCGCGGAGCTTCTTGATATCTTCAATAGATACAGCCATTTTTTTGTTTTCCTTTCTAATATTATTAAATATTGTGGGCGTTGATGAGGGATAATAAACTTCACCTATTATTATAAATAAGATAGAAGCTCATTAGCACTCACCAGCGCCCACTATGTTTCTTTTAATTATTCAGCAGCTGGTGCCTCGTTCTCAGCCTTTGGAGCCTCTTCTGCCTTACGAGCAGCACGCTTTGGCTTTGCCTCAGCAGCCTCTTCAGCCTGCTCTGCAGCAGCCTTCTCGTCAGCCTTCTCAGCCTTACGCTCCTCAAGACCCTCTGCGATAGCACCGCAGCAAGCAGTGAGGATAGCCTCTACTGAATCCTTAGCATCGTCATTAGCTGGAATGATGTAGTCGATGTTCTTTGGATCAGAGTTGGTATCAACGATACCGAATACAGGAATGCCGAGACGGTTAGCCTCCTTAACAGCGATGTGCTCCTTCATTACGTCTACAACGAAGAGGGCAGATGGCAAACGAGTCAAGTCAGAGATAGAACCGAGGTTCTTCTCGAGCTTAGCACGCTGACGTGAAATCTGCAAAAGCTCACGCTTAGAGAGGTTAGAGAATGTACCGTCGTTCATCAACTTGTCGATGTTCGTCATTTTCTTCACAGCCTTACGGATGGTTGGGAAGTTGGTCAGCATACCGCCAGCCCAACGCTCGTTTACGTATGGCATGTTAACAGCTGCAGCCTTCTCAGCTACAACTTCCTTAGCCTGTTTTTTAGTAGCGACGAACAAGATCTTCTTACCACTCTTAGCGATACCCTTGAGTGCCTCTGCTGCCTCGTCTACCTTAGCTACAGTCTTGTGAAGATCGATGATGTGGATACCATTGCGCTCCATGAAGATGTAAGGAGCCATAGCTGGATTCCACTTACGACGGAGGTGGCCAAAGTGACATCCTGCCTCCAATAACTGGTCAAAATTTGTTCTTGACATTTTGTTTGTTTTTACTTGTTTACTTTCTTTTTAATTCTTTCTTGGCGAATGAGCTTCACCACGCTTTGTTAGAATCAACTGACGGGTAGTCCCCCGATAAGGAATCGCGTCAGTTTAGATACTAAACCCTTTTCCTTTGAACGAAACCTTTGAACTTTGAGCTTTGAATTTTGAACTTTAGCCTTTCAGCTCTTAACTTTGAACTTTGAGCTTTGAGTTTTGAACTTTACCTTTCTGCTTTGCTTTATTCTTTTATCAAACACAACATATCATAAAGTTCAAAGTTCCAAATTCAATGTTCAATGGCTATTGTTCAATGTTCAATGTCAATTGTTCAATGTTCCAAGTTCAATGACAAAGGAAAATATTAACGCTTACTGAACTGGAAGTGAGCACGAGCCTTAGGCTGACCTGGCTTCTTACGCTCAACAGTACGGCTGTCGCGTGTCAGGAATCCCTGGTCCTTAAGTGCTTTCTTATCCTCAGCGTTAACCTTAACCAATGCACGAGCGATAGCAAGACGCAGTGCCTGGCTCTGACCAGTAAAGCCACCACCATCGAGGTTGGCCTTAATGTCATACTGACCTTCTACACCGAGCAACTGCAGTGGCTGCTTAACCACGTACTGCAGGATAGCTGATGGGAAGAATTCAGTTAAATCTTTCTTGTTGATAGTGATCTTACCGGTGCCCTCTGAGAGGTATACACGCGCTACAGCGCTCTTACGGCGACCAATTGCATTAATTACTTCCATCTTTCTCCTTATTATTTATACTGGTTAATATCAATTGCCTTTGGCTTCTGTGCCTCGAGACCGTTGAGCTCTGTACCTTCGATAACATAGAGGTTATCCAACAGATGACGACCTAAAGGACCCTTTGGTAACATACCCTTAACAGCATGACGAATCATCTTGTCAATACCGTTCTTACGAGTACGAAGCTGTGCAGGTGTGTTGAAACGCTGACCACCAGGGTAACCAGTATAACGTGTGTAAACCTTATCAGTCTCCTTCTTACCAGAGAATACAACCTTAGCTGCATTGATAATGATTACGTTGTCACCACAATCTACGTGTGGGGTGAAAGTTGGCTTGTACTTTCCGCGAAGAAGCTTAGCTACTTTAGAGCAAAGACGACCTACAACCTGATCGCTCGCGTCAATAACGACCCACTCTTTCTTAGCTGTTTCCTTGTTTACGGAAATAGTCTTGTAACTTAAAGTGTCCATTCTAAAATTATTAATTTTTTAGAATGGACACTTTAAGT
>Contig_23
TATTGCCTTACTCATTGCTTCCTTTATTTGGGGCATTTATGAGACATATCAGGATAAGAACCCACGTCGTCAGAACATAGCATTCTTGGCAGCACTGGGACTGATTGGTATTCCATTCTATGGTTATGGATGGACAGCATTCTTTACTGGACTTGTCGTTCTTGCACTCGTTTACGTACTGCTTCAGTGGCAACGTCCATTTAACAAAGATGGCAAAAAGCAGCGTGTTGCACTTGTTTCTTCACGCATAAAGAATACAGCTTTACTGTGTATGCTGATGTTGTTTATCGGCTACTCTTCATATGCTGTAATCGTTATACGCTCAACAGCCAATCCACCAATGGATCAGAACTCACCAGAGGATATCTTTACTTTGGGTAGTTATCTGAGTCGTGACCAGTATGGTGACCGTCCATTACTCTACGGACAGGCATACTCAAGTCAACCTGCTGTGGCAGAAGATGGTATGCACTATAAGTTTGATGAGGGTGCACCTGTTTATGAGCGTAAGGAGAAAGCGTCTAAAGACGAGAAAGACTCTTACTTCATTGTCCGTCATAAAGCAACACAGGTATTCGAACAGAATATGTTATTCCCACGTATGTACAACCCTGGTTCTGCAGGTCTATACGAACAGTGGATGGGTGGTATTACTGGACATGATGTTGATGGCGTAAAGATGCCTACACAATGGGAAAACTTAAAGTTCTTCCTTTCTTACCAGTGTAACTTCATGTACTGGCGTTACTTCATGTGGAACTTTGCAGGACGACAGAACGATATTCAAGGTAATGGTGAACCAGAACATGGTAACTGGATTACAGGTATATCATTCATAGACAATTCACTTTATGGTGACCAAAACTTGTTACCAGATGAGTTGAAAGCAAACAAGGGACACAACGTCTTCTATTGTCTACCATTATTGCTCGGTCTAATCGGTCTTTTCTGGCAGGCATGGCGTGGAAAACGTGGTATACAACAGTTCTGGGTCGTATTCTTCTTGTTCTTTATGACTGGTCTTGCCATTGTTATCTACCTGAATCAGACACCAAGTCAGCCACGTGAACGTGACTATGCTTATGCTGCATCATTCTATGCATACGCTATCTGGTGTGGATTAGGAGTATTGGCACTCTACGACTGGGCACGTAAACTCAAGGTTGCACCAGTATTGTCAGCCTCTGTCATCTCACTTGTTTGTCTGCTTGTCCCTATCCAGATGGCATCTCAGACATGGGATGACCACGATCGTTCAGGTCGATATACTTGCCGTGACTTTGGTCAGAACTATCTTAATTCATTACAGCAGAAGGGTAATCCTATTATCTTTACGAATGGTGACAACGACACCTTCCCACTTTGGTATAACCAAGAGGTTGAGGGAGTGCGTACAGATACACGTGTTTGTAACCTTAATTATCTGCAGACAGACTGGTACATCGATCAAATGCGCCGTCCAGCATACAACTCACCAAGTGTACTTATCTCATGGCCACGCCTTGATTATGTAAGCGGAACAAATGAGTATGTACAGATTCAACCAGAATTCAAGGAACAAATACGAGAGTTCTACAAGCAGGATCCTGTATCAGCAAAGGCACAATTTGGTGACGATCCATTTGAATTAAAGAATATCCTCAAGTATTGGGTACGCTCAAAGAATGCTGACAGCCATGTTATCCCTACTGATACCATCTACATGACTATCGATAAGGAGGCTGTTCGTCGCAGTGGTATGATGCGTCCAGGTGATTCTATTCCAGATCGAATGGTTATCTCATTGGCAGGAAAACAAGCTCTATACAAGAATGACTTGATGATGCTTGAGATGATTGCTAACTGTAACTGGACACGTCCTCTCTATGTAGCTGTAACCGTTGGAGCTGAGAACTTTATGAACTTAGGTGAAAACTTCATTCAAGAAGGTCTCGTAAATCGTATTACTCCATTCTCTACAATGGACAATGCAAATTCTACTGGCATCAATATGCGTAACTTCGATACAGAGAAGACTTATGATGTCATGATGAATCGCTTCAAATGGGGTGGCCTTAGCAAGCCAGGACTTTACATTGATGAAACTGTAGCTCGTATGTGCTATACACATCGTCGTGAGATGGCTGACCTTGCACTTCACCTCATTGCAAAGGGTGAGAAGGCTAAAGCGTTGAAAGTATTACAGAAGGCTGAGAAGGAAATACCAAGCTATAACGTACCAATCAGCTACATGAGTGGTTCATCAGATATGGCACGTGCATACGCATTACTTGGTCAGAAAGTAAAGGCACGCCAGATG
>Contig_24
GTGTTCGCAGAGAACTTCCCTATCACCGATACGCGTAATAATTTCGTCCTTGATTTCCTGGATTATTATGTTGACCCACCAAGATATTCTATTGATGAATGTTTGGAGCGTGGCTTGACATATAGTGTACCTTTGAAGGCTAAGATGAAGCTGTATTGTACTGACCCAGATCATGAGGATTTCGGTACATTTATTCAAGATGTATTTTTGGGTACAATTCCATACATGACCAGCAATGGTACTTTTGTTATCAATGGTGCTGAGCGTGTTGTTGTTTCTCAGTTACATCGTTCTCCGGGTGTATTCTTTGGTCAGGGTGTCCATGCTAATGGTACTGTTCTTTATAGTGCACGTATCATTCCATTTAAGGGCTCATGGATAGAGTTTGCTACTGACATAAACAATGTCATGTATGCTTATATTGACCGTAAGAAGAAGTTGCCTGTAACCACGATGCTTCGTGCTATTGGTTATGAGTCTGACCGTGATATTCTTCAGATTTTTGATCTTTGCGAAGAGGTAAAGGTGAATAAGAAGAATATGAAGGCAGCTATCGGTCGCAAGATTGCTGGTAATGTCATGAAGTCTTGGACTGAAGACTTTGTTGATGAGGATACAGGTGAGGTTGTATCTATAGAACGTAATGAGGTTGTTGTAGAGCGTGAGACTATCATCACAGAAGACAATGTTGATCAGATTCTTGATAGCTCAGTTTCTTCAATCTTGCTACATAAGGATGAGGATGCTGCAAGTAAGTATTCTATCATCTTCAACACACTTGCCAAAGATCCAAGCCACTCAGAGATTGAGGCAGTAAATTATATTTATCGTCAGCTGCGTAATGCAGATGCTGCTGATGATGCAAGTGCACGTGAGGTATTCCAAAACCTATTCTTCTCAGACAAGCGTTATGACTTGGGTGAGGTTGGTCGTTACCGAATCAATAAGAAGTTGAATTTGGAAACGGATATGGATGTACGTGTACTGACAAAGGACGATATCATCGAGATTATTAAGTATCTTATCAGCCTTATCAATTCAAATGCTACGGTTGATGATATTGACCACTTGTCAAATCGTCGTGTTCGTACTGTTGGAGAGCAGTTAGCTAACCAGTTCTCTGTCGGCCTTGCACGTATGAATCGTACTATCCGTGAGCGTATGAACGTTCGTGATAGTGAAGTATTCCAGCCAACGGATTTGATTAATGCAAAGACTATATCAAGCGTCATTAACTCATTCTTTGGAACTAACCCATTGAGCCAGTTTATGGACCAAACCAACCCATTGGCAGAGGTAACTCATAAGCGTCGTCTTTCTGCTCTTGGTCCTGGTGGTCTGTCTCGTGAGCGTGCAGGTTTCGAGGTACGTGACGTTCACTATACCCATTATGGTCGTCTTTGTCCTATTGAGTCTCCTGAAGGTCCTAACATCGGATTGATTTCATCACTCTGTATGTATGCTAAGATTAATGATCTTGGCTTTATCGTTACACCATATCGTCGTGTGAAGGATGCTAAGGTGGATATGGATAATAAGGATGTAGTCTTCTTGACAGCAGAGGAGGAAGAAGAGCAGATTATCGGACAGGGTAATGCACCATTGAATGCAGATGGTACATTTATCCGTGACGTTGTTAAGTGTCGTCAGGATGCTGATTATCCAGTAGTTACTCCAGACTCTGTTGCTCTTATCGACGTATCTCCACAACAGATTGCATCTGTGTCAGCAGGTTTGATTCCATTCTTGGAGCATGATGATGGTCACCGTGCATTGATGGGATGTAACATGATGCGTCAGGCTGTTCCTTTGCTTCACAATGATGCACCTATTGTTGGTACAGGTCTTGAGAAGCAGGTATGTGAGGATTCACGTACTATGGTTACTGCAGAGGGTGATGGTGTTATCGAGTATGTTGATGCTACAACAATCCGTATTCTCTATGATCGTACAGATGATGAGGAGTTTGTAAGTTTCGAGCCTGCTCTTAAAGAGTATCGCATTCCTAAGTTCCGTCGTACTAACCAGAACATGGTTGTAGACCTTCGTCCAATTTGTGATAAGGGTCAGCGCGTGAAAAAGGGTGATATCCTTACAGAGGGTTATGCAACAGAGAACGGTGAGTTAGCATTGGGTCGTAACCTTGTTGTGGCTTACATGCCTTGGAAGGGTTACAACTATGAGGATGCTATCGTTATTTCTGAGCGCATGGTTCGTGAGGATGTATTGACCTCTGTTCATGTTGATGAATAGAGGTCAATACATCCTCACGAACCATGCGCTCAGAAATAAC
>Contig_25
CATTGAAGTAGTTATCATCAATCCAAATGGTCTTCAAAGCATAGTCACGCTGAAGAATCTCGTTAGAGTGTGCGCAAAGCAAAGCGAGCAACTCATTCTCCTTTGTTGTAAGCTTAGTAGCCTTCTCTGGATTGTTATCCAATGTAAGCAACTGCTTCTGCGTATCGAAAGTAAAGCGACCAATGGTGTACATTGTTGACTCCTTAGTCTTCTTTCCTCTTACACGACGGAGGATAGCCTCAATACGGAATACGAGTTCCTCCATAGAGAATGGCTTAGTGATATAATCATCAGCACCAATCTTGAAACCTTCCAAGATATCCTCTTTCAACTGCTTTGCAGTAAGGAAGATGATAGGAACTTCTGCATTTGCCTGACGAATCTCTTGTGCAAGGGTGAAACCATCCTTCTTTGGCATCATAACATCAAGCACACAGATATCATACTTGCTCTTCAAGAAAGCTCTGTAACCAACCTCACCATCAGGGCAGAGGTCAGCTTGGAAGCCTTTTGCCTGCAGATATTCACTCAACAGTGTTCCGAGATTCTCATCGTCTTCACACAACAGAATTTTCAATTTATCATCCATAACTTATACGTATTAAATTGTTTATACTCTTAATTATCTTTTATTCTTCATCTTCCTCATCGCGAATAACGGGGAGTTTGATGACGAATTTTGTTCCTTTACCATATTCGCTCAGCACCTTAATCTCTCCTTCATGTAAGTCAACCATCTTCTTTACATATGCCAAGCCTAATCCAAAGCCTTTGACATCGTGGAGATTACCAGTGTGAACACGATAGAACTTATCAAAGATTTTCTTTAAGTTCTCCTTCTTTATTCCTTGACCTGTATCACGAACTGAGAGATAGAGATTCTCATTCGTATTCCATGTCTTCAAATAGACATCTAATGGTTGGTCGGGTTTCGCATATTTAACTGCATTATCCAAGAGGTTGAAAATGACATTCTGGAAATGCATTTCATCAACATACATGAGCGAATCAACCGCTTCTATCTCTGTGTACACCTTACCACCAGTATGCTCTACACGCAAACTAAAGGAGTGAGCAATCGTCTCAACCATCTCGTTAAGGTCGGTGTATTTCTTCTTTAGAACAGCCTTCTTGCGGTCGTACATACTCATCTGTAGAACCTTCTCAACAAGGAAACGCAGACGTTTTGACTCATCATTGATAACACCTCCTAAGTGTTCTATCATCTTCGGACTCTTTGTCAACGTTTTATCGTTCATCATCTGAGCTGCCAAAGAGATACTTGCAATAGGCGTCTTAAGCTCGTGCGTCATGTTATTGATAAAGTCATTCTTTATCTCACTGTACCGTTTCTGTCGGAAGATAGTCACAATCGTAAAGATAAAGGTAACCAACAGTACGAAAGTGAAGATGATTGACGGAATCATAAACCGTACACTGGAGAAGATGTAGTTGTTCATTTGTGGGAAATGAACCTTTACAACACCCATTCTGTTTACAGGGTCATTACGGAACAACACCTGAGAATAAGTATTCTCCTCACCATCACTTACATAATCAGGACATTTATAGACCTCTCGACCGTCTTGAGTCGTCACCGTGAAATGATAAGGAATATTGATTCCATTGTTCATCATCTCTGCCTTTAAGTCCTGATCCAACAGCTTGAAGTTGATTCTATTGCGCAATGGTTTGTCTGAAGCGGAATAAAGGATATTGTATATTACCTCTTCCAACATCGCCTTCTGATAGACATAACGATTGCGGACAATCTCCTGCATGTTACGCTTTGTAGCAGACAGTGTACTACTATCATTGCGCAGAATCATAGCCTTTGGTGTCAAAGATGGCTTTGCTTGAAGCAGCTTTGCCTCGAATGAGGTATAGGGTTCGCCTTGATCATCTGTGACAGGAGCCTGATGTGCAGCAGTAGATGTATCTTTATCTGTGTTCTGCTCGTCGTCTTGTGAGCGTTCCTTCTTGTTTACATCATCCTCCAAATAACGAAGAGTCTCATTCAACTCCATATTGCGTGATGCCTGATAGAGGGCACGATTGACGGATTCGTCAAACTGTTCCTTCTTCATCTCAGCCATTTCTTCAATATAGTTGAGCTGGAGCAGAAGCAAACCAAGGAACGAAAGTCCCATGATTATGGCTATTGTCCAAATTGTTTTCTTCTTCATTACTCTCTGTTTATATTCATACTGCT
>Contig_26
GTTTGGACGTGGCATCTTGTCTGCACGATATGGAGTGTGGTTTACTTCCTGTGCGCCTTCGCGGGTGTCATGCTGTGCTGCAGCAATCTGGTTAGGGTCATTTAGTTCCACCTTCTCCTCTCTGTACTGCTGGCTATGCTCCTCTGGCGCAGCCTCCTGAATGTCCTCAGCTGGCTGCATCTCTGGAATCTGACCACGCATGAGTACACTTGCAGTACGATTGTTCATATCGTCAATCATGTTGTCCCACAACTTCACACTCTCCAACTTGAAGATGAGCAATGGGTCTTTCTGCTCGTAAGAAGCATTCTGTACAGAGTGACGAAGGTCGTCTAACTGACGGAGATTCTCTTTCCAATCATCATCAATGATATGGAGAAGAATAACCTTCTCAAACTGCTTAACAACAGACTTAGCCTCGCTCTCGTAAGCTTCCTTCAAGTCGCATGGTATGTTGTAAACGCGCTTACCATCTGTAATTGGAACCATGATACGCTCATACATTGCGCCTTGATTCTCATATACCTGCTTGATGATAGGCCATGCAACAGTCTGGATACGCTCTGTCTTGCGTGAGAAAGCCTCCATTGCAGCCTGGAAACTGCGCTCAGAAAGTTCTGAAGTGTTACCACCATTGAACTCTTCCTCCGTGAATGGACATTCCATAGCAAGAATCTTCAAGAATTGTTCCTTGCAACCCTCATAGTCATTGTTCTCAATGATGTTTACGCAACGGTCCCAAATAATGTTAGAAATATCCATGCCGATACGCTCACCCATCAAAGCGTGACGACGCTTCTCATAGATAACTGTACGCTGCTTGTTCATGACATCATCATATTCCAACAAACGCTTACGGATACCGAAGTTGTTTTCCTCAACCTTCTTCTGGGCGCGTTCAATACTATTTGAAATCATTGAACTCTCAATACGCTCACCCTCTTCAAAGCCGAGTCTATCCATTACCTTAGCAATACGCTCTGAACCGAAGAGACGCATCAACTTGTCTTCAAGTGATACATAGAATACTGATGAACCTGGGTCACCTTGACGACCAGCACGACCACGAAGCTGACGGTCTACGCGACGGCTCTCGTGGCGCTCTGTACCGATGATTGCCAAACCACCAGCATCCTTCACTTCCTGAGAAAGCTTGATGTCGGTACCACGACCTGCCATGTTGGTAGCGATTGTTACTGCACCAAGACCATCTATAGAACGACCTGCCTCGGCAACAATCTGAGCCTCCTTCAAGTGCTGCTTAGCATTCAAAACCTGGTGTGGAATCTTACGCATATTAAGCATCTTACTCAAAAGCTCACTGATTTCGACAGATGTTGTACCAACAAGACAAGGACGACCTTGATTTCTCATTGCCTCAACCTCGTCGATAACAGCTGCATACTTCTCACGTGCTGTTTTATAAACGCGGTCTTCCATATCCTTACGCTGGATTGGACGGTTGGTTGGAATCTCAACAACATCGAGTTTATAGATGTCCCAGAACTCACCAGCCTCAGTAGAAGCTGTACCCGTCATACCTGCAAGTTTGTGGTACATACGGAAGTAGTTCTGTAAAGTAATCGTTGCGAAAGTCTGTGTCGCTGCCTCTACCTTTACATGTTCCTTTGCCTCAACAGCCTGATGCAAGCCATCGCTCCAACGACGACCTTCCATGATACGACCTGTCTGCTCGTCGACAATCTTAACCTCACCATTCAAGACAACATACTCATCGTCCTTGTTAAACATGGTGTATGCCTTCAAGAGCTGTTGCAATGTGTGTACACGTTCACTCTGAACTCCATAGTGAGCCATCAACGCATCTTTCTGGTCGATATATGTCTGCTCATCAATAACCTTATCATCCTTCTGCTTCTCAAGCGCAGAAAGCTCTGTGGTAATATCAGGTAATACGAACAGCTGGTCATCTTTTACCTGTGCAGCTAACCATGCTGTACCCTTGTCTGTGAGGTCGCATGAGTTCAACTTCTCGTCTGTCACGAAGTAGAGAGGCTCAATAGCCTTTGGCATCTCACGGTTGTTATTGGCCATGTAATACTCCTCTGTCTTCAGCATACCAGCCTTGATACCTTCCTCAGAGAGGTATTTAATGAGGGCTTTGTTCTTAGGCAGTGCCTTAAATGAACGATAGAGGGCAAGGAATCCTTCCTCTTGGAGCTTCTGGAAAACCTCTTTGTTGTTTG
>Contig_27
CATATACGCCACTCAGATTTGTGCGGTTGGTTGCATCAACGACAATCTCATTGCGAGGAGTGACCTCTACTTGATCCTTGAAAGCATCGCTGTTTGGCGACAAACCAATCTGAACAAAGACACCATCTAAGGCTATATCACGTTCCTCATCATTGGTGCGGTCCTTCACTCTGATACCCGATAGCTTCTGACCATCACCCAAGAGGGCTGTTGTTTGGGTAGAAAGGAACACCTCAACATTAGGCAGACTGGCTACTTTCTGCTGTAGTACCTCATCAGCACGCATAGCATCAGCAAACTCAAGTACGGTCACGTGGCGGCAGATACCAGCCAAGTCAATGGCTGCTTCGATACCAGAATTACCGCCACCAATGACTGCTACGTCCTTACCTTTGTAGAAAGGACCGTCGCAATGGGGGCAGAAATGCTCACCATGACCGATGTATTTATCCTCATCTGGCAGACCAAGACGGCGCCAACTTGCACCTGTTGCAATCACAACAGCTGCTGGTGCGGTAAAGGTCTCACCACCACGTACTGAAACAGTCTTAATAGCCTCTTTCAAGTTGGTTGATACCACCTTGCGATTGTCGAATACATCAATCGAATAGTCATTGATATGTGTGCGGAGGTCGGCAGCAAGCTGTGTACCTGTCGTTTTGGTAACAGAGATAAGATTCTCGATGCCTGTTGTGTCGTTTACCTGTCCTCCAATGCGCTCCGCAACGATAGCTACGCGCAAGCCTTTGCGGGCAGAATAGATAGCAGAAGATGCTCCAGCAGGACCACCACCGAGTACGATAACATCATATTCGCGTACGGTCTGCACCGCATTTTCATCATGATCGGTACCAACTTTGTCCTCCAACTCTTGCAGAAGGATACCAAGATCACCACGACCAGTGTGCAATGGTTCCCCATTAACGTACACAGAAGGTACGCCTTGTATGTTCAAACGTTGTATTTCATCCTGACAAAGACCACCATCAACCATCTCATTGCTAATATTTGGGTTGATAAGCGCCATTACGTTGAGTGCCTGAACAACGTCAGGGCAGTTTGTACAGGTGAGTGATACGTAAGTCTGAAGGCGGATTTCACCCTTCAGCGACTTGATACGTGCCGCTATTGCCTCGTCAGGAAGGTTCTTACCCTGTCCGTCAGAGTTAAGGATAGCAAGGAGCAACGAGGTAAACTCGTGGCCATTTGGTATACCACGGAAGCTGATACCAGTCTCTTCACCATTACGAAGAATACTGAATGAGAAGTGTTCTCCTTCCTGATAAACTGTCTTTATCTTGTCAGAAGTAGAGGCAATATCCTCTACGAAAGACGAAAACTCTGCTGAGTTCTCATCATTACTATTGCGAGTAACGCTAAGGGTTATATCAGATGAGAGCGAACCAAAGACGCCCTTCACCTGTTCGAGTATGCTTGAATCTAACATGGGGCTTGTAAATTTCTCTATATATTATTAAAAAATGGAGAGACAAAGTCCGAAGACTTATCTCTCCACCATAACTTCTATGACACTTTTATGTCTGTTATTACAGAAACTAAGTCTTAGAGCTTACCAACAAGGTCGATGCTTGGCTTCAATGTTTCGCCACCCTGCTTCCACTTAGCTGGGCAAACCTCACCCTCGTGAGAAGCAACGAACAACGCAGCCTCAACCTTACGTACCAACTCATCAGCATTACGACCGATGCTGTTGTCCTGGATTTCAGCAATCTTAACGAGACCCTCTGGGTTTACGAGGAATGTACCACGGTAAGCCAAACCCTCGTCCTCTTTGTATACACCGAAGCCACGGCTCAATACGCCAGTTGGGTCAGCAAGCATAGTGTACTTAATCTTCTTGATTCTATCAGAAGCATCGTGCCATGCCTTGTGTACGAAGTGAGTATCAGTACTTACTGAGAATACCTCAACGCCAAGACCCTTGAGCTGCTCGTACTTATCAGCCAAATCCTCCAACTCTGTAGGACATACGAAAGTGAAGTCTGCTGGATAGAAGAAGAAGAGTGCCCATTTACCCTCGATATCCTTGCTTGAAACGGTCTTAAACTGTCCGTCCTGGAAAGCCTGAACGGTAAACTCTGGTGCGTGTGCATTAATAATTGGTTCCATATCTTACTTAAAAAGATTTAATCACATAAATAGTTTTAAGTAAGATATGGAAC
>Contig_28
CAATGCGGACAACGCGGAGGACATCGCACCAACTTGACGAACTTCGTTTACAACATTATTCATGCTGTTTGCAACACGATTAAGTTGGGAACCATTAACAGCATCAGTAGAAGTGGAGCTAATTTCGCCTGGAGCCACGTTAGTAATCTTATTACCGCCGTTGTTCAAACCAGAGCTTGTTAAGGATACGCTGCCACCACCATTATTCTTAATTGTGATACCGTTACCGTTTGTCACAGTTGTATGACCGGAGTTATCCATAGTTGTAATGGAGTTGATACCAGTAATATCTTTTGCCAAACGAACATTCAAGCTGCCGTTGTTATCGGAAATAACACCGATATTGTTTGCAGTGGAAAGTTTGCTTTCATCAGTAACGCCACCTTTAACAGTCACTTTTTGACCTAGGTCACGATGGAATTCGCCTCTATCACCTGCAAAGTCTAAGCCAGCTTTCTTAAGGCCGTCGATACCTTTCTTCAAGTCACCGATGTTAGCACCATTTGTTAAGCTGCTGCTATTATCAGCAATATTGTTGATATCTTCGCCTTTACCATAACCGCTTGCCATGTTAACAACTTGATTACCACCATTGTTCAAGCCGTCTTTAGTTAATGTAACCTTGTTTCCACCATCTCTAGGGCTACCATTACCATCACTCTTAGGAGGAGTTATAATCTCAACACCGTTGCTGCTAACACTAGTAGTTAATTTAGAATCGCCCATGCCGGATGTAACTACCATGCCGTCTGCAGTTGTTCTTGTGCTCTTAGTCTTTTTATCAGTAGTTACAACACCATTAGCAGTCAATTCAGTGGCCTTAGTTGGATTATCTACAAGCACACCATTAGCTGTTGTTTGTGTTGAATTATTTTGATTATCGGATACTTTTACATTACCTGCAGTAAGAGCAGTTGTATTGCCTAATGTATCAGTGCTTGTAACACCTACACCGTTTGTTACAGTAGAGAATTTCTTATCGTCAGTAGTGGTAATCACACTGCGTAAGTTCAAGTCTTTTTTGATATCTACAGTGTATGTTTTGGACTTATCCGCATTTGTTGTAGATGTTACAGTTGTATTGCCGCTATCGCCAGCTTTCACTGTTGTAGTTGCCGCCGCCATGCTGCTCTTCAACTGTTGAACGTTAACTGCATCTGTATCATTTACACCAGCTGCCACGTTAGTAATCTTTTGATTATTTGCGTTTAAGCCTTCGTTAGAAATGTATGTTTTACCGCCTACAGATACGCCCTTATCATCAAGAACAACTTGTTTATTTGGATCAGAACCAACAATTACGGAATCAAGACCTTTAAGGTTCTTAGCGAGTTTAACGTTCAAGTTGCCGTTTTCATTGACTACACCGATATTACCATTTGAAAGTTTAGAAGCATCAGTTTCGCCACCAGTAATATTCAATGTATCGCCAAGATCTTTATGAATCTTATCTCCAGAGTCGCCTTTGAAGTTCAAGCCTTTCTTAGTCAAGTCTTCAGTATTTTTATCAATTTTGTTATCTACAACTTTCAATTGATCTTCTGTTGCAGCTTGACCGTTAGTGATCTTATTAGGATCCCAAGTTCTGTTAGTCAAATCGTTAACAGTACCAGAACCACCGTTGATAGTTACCTTGCCGGAGTTGATTGTACCGTTTGTACCATTGATACTTACAGCATTAGCACCTTCGCCGGCTCTAATGATACCTGTTGTACCATCGAAATGAACTGATGTGCTACCGGAGCCCAATGTCACTGTGTCTTTCAAGTTTACAGTATATGTTTTAGCTTTTGTAATAAGATCTTCATCTTCCTTGACATCGATATTCTTACCAGATTTTACTTTAGTATCGGACGCAGCTTTTACTTCGTTCAATTGTTTAAGGTTAACAGCATCGCTATCTTCTGTACCAGCTTTAACATTTTTGATTTGTGTATTGTTTGCATTGAAGCCGTTGTTTGTAACAAATGTATTACCACCAATTGTCAAACCATTGTTGTTGATAGTTGTTTGACCAGTTGTTACGCTGTTCAAGCCTGTTAAATCTTTTGCAAGTTTAACATTCAACTTACCGTTTTCGGATACAACACCGATATTGTTGTCAGACAATTTAGCTTTATCAGTAATGCCACCTACAACATCTAAAGTTTGACCAAGATCTTTAT
>Contig_29
CTCACCGTCACGACGTGGACGACGATCACCACGTGGACGACGCTGTGGCTCAACATAACCCTCTGGCTTATCAAGCAAAACGCGACGTGAAAGTTTGTATTTACCTGTCTTAGGATCAATCTCGAGGAGTTTAACCTTAATCTTATCGCCTTCCTTGATACCTGCTTCTTCAACAGTCTCAAGACGCTTCCAGTCGATTTCTGAGATGTGAAGCAAGCCGTCCTTACCTGGTAGAATCTCTACGAAGCAGCCATATGGCATGATAGAACGTACTGTACCCTCGTAAACCTCACCAATCTCTGGAACTGCAACGATAGCCTTGATCTTACCCAAAGCAGCGTCGATTGAATCCTTATTAGGTGCAGAAACCTGTACTTTACCAACTCCATCAGTCTCCTCGATAGTGATAGTAGCACCTGTTTCCTCCTGCATCTGCTGGATAATCTTACCACCAGGACCGATAACAGCACCGATGAACTCCTTAGGAATCTCCAACTGAACGATACGTGGAACCTGTGGTTTCATCTCAGCACGTGGCTCTGCAATAGTCTCAGTCATGATGTTGAGGATGTGCTCACGAGCAGCCTTTGCCTGCATAAGTGCCTTCTCAAGAATCTCGAATGACAAACCATCACACTTGATATCCATCTGAGTTGCGGTCAAACCGTCCTTTGTACCGGTTGTCTTGAAGTCCATATCGCCCAAGTGGTCCTCATCACCAAGGATGTCACTCAGTACTGCATACTTATCTTCTCCTGGGTTCTTGATAAGACCCATAGCGATACCTGACACTGGTTTCTTCATTGGAACACCTGCATCCATCAATGCAAGTGTACCTGCACATACGGTTGCCATAGAAGAAGAACCATTAGATTCGAGAATCTGACTTACCAAACGAACAGTGTAAGGGAAGTCAGCTGGAATCTGACCCTTCAAACCACGCCATGCAAGATGACCATGACCAATCTCGCGACGGCCTACACCACGCTGAGCCTTAGCCTCACCTGTACAGAATGGAGGGAAGTTATAGTGAAGGAGGAAGCGCTGGTAGCTCTTCTCCAAAACGTTATCAACCATCTTCTCGTCCATCTTTGTACCGAGAGTACAAGTAGAGAGAGACATTGTTTCACCACGCTGGAAGAGAGAACTTCCGTGTGGCATTGGTAGCGTATCAATCTCGCACCAGATAGGACGAATCTCATCTGTTGCACGACCGTCCATACGCTTGCCCGTATCAAGTACGCTACGGCGCATTGAGTCACGCTGTACATCAGCAAAGTAACGGTCAATAAGAGTGTGTTTTTCTTCGAGGTCGTCTTCTGAAAGGTCTGTGTGAGCTGCGTCATAAGCCTCGGTGAAATCAGACTTAATCTTGTCATAAGTCTCCTCACGGTGCTTCTTATCATCGTCACCGCTCTGAGCCTGAGCGTAGCAAGCGTCGTATGTAGCCTTGCGGAGCTCCTCACGCAACTCCTCATCATTGACTTCATCTTCGTATGCACGCTTAACATCTGTACCGCAAGCCTTTGAAAGCTCTTCCTGCATTTCACACATAGGCTTGATTGCCTCGTGTGCAGCCTTCAAAGCACCGATGAGATCCTGCTCAGAAACCTCGTCCATCTCACCCTCTACCATCATGATATTGTCCTTAGTAGCACCAACCATGAGGTCCATATCAGCTTCCTTCATCTGCTCGAAAGTTGGATTGATAACGTACTCGCCGTTAACACGTGCAACACGAACCTCTGAAGTAGTATGCTCGATTGGAATATCTGAAGCTGCGAGAGCTGCAGAAGCTGCCAAACCAGCAAGTGCATCAGGCTGATCAACGCCGTCAGCAGACAGCAACATTACCTGTACATAAACTTCACAGTGATAATCTGATGGGAAAAGTGGACGAAGAACACGGTCCACAAGGCGTGATGTTAGGATTTCGTCGTCATTGGCTTTGCCTTCGCGCTTGGTGAAACCACCTGGGTAACGACCTGCGGCAGCATACTGCTCGCGATAATCAACTTGCAAAGGCATGAAGTCTGTTCCCGGAACTGCCTCTTTAGCTGCACAAACAGTGGCGAGAAGTACGG
>Contig_30
CTCCAGTCCTCCTGAGTCTTGCGAACATAGCTCTTGTAACGGAGCTTAGCCATGTCCTCACAAGCCTTGAAGAGCTCCTCGCCCTCATTTGGATAAGCCTTGAGGACAGAGAGGAAACGAACCTCACTATGAAGGAAGTCTTGGAACTTATCCCATTCTGGTTCCTTAGAATCGAGTGAGAATGGGTTCTTACCCTCTTCAGCCAACAGTGGGTTGTAACGCCAGAGCTGCCAGTAACCACAAGCAACAGCATTTGCTTCCTGAGCCTGGCTACGACCCATACCGCCCTTCACCTTCAAACCATGGTTGATACATGGAGAGTAAGCGATGATAAGTGATGGTCCAGGATAAGCCTCAGCCTCACGGATAGCCTTCAATGTCTGTGCATTGTCAGCACCCATAGCAATCTGAGCTACGTAAACATAACCGTATGTTGTTGCCATCAGACCGAGGTCCTTCTTGCGGATACGCTTACCCTTAGCAGCGAACTGAGCAATAGCGCCGAGTGGAGTAGACTTAGAACTCTGACCACCAGTATTAGAGTAAACCTCAGTGTCGAGAACCAAGATGTTAACGTCCTCACCAGAAGCGATAACGTGGTCGAGACCACCGTAACCGATATCGTAAGAAGCACCGTCACCACCAATGATCCACTGGCTACGCTTAACGAGATAGTGGTCGAGTGTCTTCAGCTCTGCACATACAGGGCATCCCTTCTCAGCACCAGCAGCGATCAATGGCTTCAGCTTAGCAGCAGCAACTTTAGATGCATCAGCATCATTCATGTTATCAAGCCACTCCTGAGCAGCCTCCTTGAACTCTGCAGGTGTATGGTCGTTAGCCATAGAATCGTTAAGAAGTACAGCGATACGCTCGCGCATCTTCTTGTTACCCATAGCCATACCCATACCAAACTCACAGAAGTCTTCAAACAGTGAGTTGTTGAATGCAGGACCATGACCTTCCTCGTTAGTTGTGTATGGAGTAGAAGGTACTGAAGCTGAGTAGATTGAAGAACAACCTGTAGCGTTAGCAATCATCTCACGATCACCGAAGAGCTGTGAAACAAGCTTAACGTATGGAGTCTCACCACAACCAGCACAAGCACCAGAGAACTCGAACAAAGGCTGAGCAAACTGAGAGTTCTTAGCGTTAGACTTGATATCTACCAAGTTCTGCTTGCTCTTAACGTTCTTAACGAGGTAATCCCAGTTAGCTGCACGGTGGTTAGCCTCTTCCTCTCCAGCAACGAACTGTGTCATAGAGAGAGCCTTGTTACCCTTCTTACCTGGACATACATCAGCACAGTTGCTACAACCTGTACAGTCGAGAACTGACACCTCAATACGGAACTGCATTCCCTTGAGCTGCTTAGGAGCGATGACGTCGAGTGTCTCTTCGTTGAAGTTAGCCTTCTCTGCCTCATCCAATACGAATGGACGGATACAAGCGTGAGGGCAAACGTATGAACACTTGTTACACTGGATACAGTTCTCTGCATCCCACTTTGGAACGAAGGTAGCAACACCACGCTTGTCGAAAGCTGCTGTACCTACTGACCATGTACCGTCAACAGTACCATGATTAACGAAGTCAGAAACCTTCAAGAGGTCACCTGCCTGTGCGTTCATTGGACGAACAAGCTCCTTAACGAATGCTGGTGCATCGTCTGCCTTAGCATCATCGTCTGGGAGGTTAGCCCATGCTGGGTCAACAGTCAACTGCTTGTACTCGTTACCACGGTCAACAGCAGCAAAGTTCTTGTCTACAACGTCCTGACCCTTCTTACTGTAACTCTTAACGATGAACTTCTTCATCTGATCGACAGCAAGGTCGAGAGGAATTACCTCAGTAATACGGAAGAATGCAGACTGGAGGATAGTATTGGTACGGTTACCAAGACCAATCTCCTGTGCAATCTTAGTAGCGTTGATATAGTAAACGCTGATATTGTTCTTTGCGAAGTAACGCTTAACCTTATTAGGAATGAAGTGTACAAGTTCCTCACCATCAAAGATAGTGTTCAACAAGAATG
>Contig_31
GCTCCAATCCGCCCAGTATATGTAGGCGCAGATAACAATGATGCGCCTACATATACTGGGCGGATTGGAGAACCCTGTAGCTTTGATGGTATAGCAACATTCATTTTAAAGGCTGCACCGAAGAAGAGTCCCTTATATGTAATGGCTGCATCTGATTGAGAACTACTATACTGGGTATAGAATCCGCTATTATAAGCAACATGGCGGAAGTCGACATTAAATCTGTCTTTTGCAATACCACCTGGACGGCGACCGGTAATAGGGAGGAATAAGCCCTCATTAGCAAGTACTAATCCTGTTACATCTTGGTATTTCCATATCTTTCTTCCTGTAGGGAACTTAGTGTTGACTCCAGCAAATGGTCTGTCACTAAAGTAAGCACCATAAATCTTATTACCCTTGTCTGTATAACAGTATGCAGGTATGATAGTTCTCGCACTACACAAGTCGTTAAGCTCTCCTTCTTTTGGATAACGATAATGGTAATGCTTTGTACCATCCTCAGTCCAATACTTAGCTATATCACCATGTGTTGCCTGACTTCTACTGTTAATAGATGTTGGATTAACGAAGATACTTCCTCTACCAGAATAATATTTTCCTGCCATATCATAAGAACTTATTCCAAGGAGGCAACCATCTGCTTTAATATTGAGAGCGTCTGTAATTACACCCCACTGGAAGAGGTCGATATCGTCTGTAGATTGCTTGAATAAGCCAGTGTGATCATCAACAAACCAACCCTGAGAACCTAATTGTTTACTTTTTAGTGGGCGACTATCAAGCTGATATTTTGAACTTGGTTCTTCTCCATAGTTACTAATCCACCATTGTGCTGGTGCAATACCCCAGTATTCCTTTGTACCCTGCTTATAGTGTATAAAGTTACCTGTAGCCCATTTCACACCGTTTACAGTTACATATGGCTGAGGAGTAATCTTCTCAACGGTAATGTTTGAGCGGTAGTCATAACCTGTATTAAAGATCTTTGAAGCAGTCTTTGTATAAACACCGCTTGGTGTATAAACGGTTATGGTGAAGTTGGTTGAGGCATTCTCTGCCAAGAAAGCTGTCCAAATATAACCATTAGTAAGGTTCAGTTTTGAACGGTCCTTATTGGCAATGGTGATAGCATATTCCTTTTCATCATTTGTACCAACAAAGATGCCATCCTTGAGGTTAAGTACGTCATAAGAACGAAGACCATTGATCTTTACACTATCAATATCCTCAATGAAACCAGAGCTACTCGGACCATTAACTATCTTGAACTTCATACCCCAGATAGCCACCTTGCGATTCAGTGTTACCTCTGTCTTGACAACCTTCTGTCCGTTGTCAATCTTAACCTCTGTAGGCTTAGCTTTACCCCAGTTGTAATCAAACTTCTGGTCGATAGTTGCTAATGTACCATCCTGCTTCTTCATATCAAGAGAGACAGTACTGCGGATGCCGTACTTCTGGTTGGTACTTGGGTTCTCTGATGTATGATATTGTAGATTAACACCACCTGTACCTGTTTCTTTTTCAACTTTCGGATTTACCTGCTCAACTGTTTTCTCACCCTCAACAGCTGTACCAGGATAGAAGAAAGCAAGGTCGTCCGTAGCCTTCATAGGGCTTAAGGTTTTAACCGTACCTGTGAAGTCTGCTTTCTGCTTGTTGCTGCTGTTAGCAGCCATTGTTACTAAGCTATAGTTAGCTTCGTTACTATTGTCATTATCAGCGATGTCATAGATAAACATCTTATCACCGCTTTTCCACTCTGACACAATATTGTTATTAGCATCAGGGGTGAGTGCGCGTGTTCCAGCTTGTGCTGCGTTACCTGCAGTTACCTGAATCGTTGTGGCATAACCCTCTTGCTGTGTAACATCACCTGCTACATCGTTTGTATCGCTACAGGCTGTAAATCCTATCATGGCGATTGCGCCACAAAGGAACTGTAAATTCTGTTTCTTCATTCTTATGTTTAGTTTCTTTAGTTTACTTAATTCCAACCTTTCGTTCCTTTTGTG
>Contig_32
GTACCAGTCTTACCTGCAACAAGGAATTTGTCAGAGCCAGCCTTCTTACCCAAGCCTTCAGAGACAACTTCCGTCAGAATGCGTGTAATATTCTTGATGGTACTTTCCTTTGCAATACGCTCTTTTAATACCTTTGGCGGATTGTTATAGATGACTTCGCCATTTTTTACAATCTGTTTTACAAATCGTGGCTGCATTAGCTTACCACCATTGGCAATCGCATTATAGAAGGTAAGAGTCGATAGTCGTAGATACCTTGGACGAATTTCTCTGGGTTCTTGTGGTAGTGCATGTCAATGATACGACTGACACCGATGTTTGAACTGTATTTCAAAGTCCATGGCAACGTCAGCGTTCCATATCCTCCACGTGTCCAGTTGTGGTCCTTCATGTCTCGTCCGTACATATTCCACACACCCGGTCCAGTCTGAACGGTGTACATGGTATCAACGAGTCCATCATCAAGGATGGTCATAATAGAGGCTGTCTTAAAGACAGAGCCAGGCTCAAGCAAGTCACTTACGGCATGATTTTTAACCTCTCTATATTCGCCATCACTACATTTATCTAAGTTGACAATAGCCTTCACGTCACCAGTTGCGACTTCCATCACAATAGCAACACCTACGTTACCATTTACGTTAGGGTCTTTCAGCTCGTCTAATAAGGCACGCTCTGCCAAGTCTTGCATGCTGACGTCAATGGTAGTTATGATGTCGGCACCATCAATTGGTGCTGTATCTGTGATATCAAGGAACTTGTTACGAACCTTACGACGGTGGATGATACCATTTGTACCACGCAGAATAGAGTCGTATGAAAGCTCTAATCCACAGCGAGCAGTATCTTTTGCACCGAACATATCACCTATCGTACGTTGAGCGAGTGAGCCAAACGGGCGACGACGTGCGTTAAACTCATCCCAGTGGAATCCACTCTTATATTTAGAAAGGTGGAAAATAGGGAGGCTCTGTATCTCTTTAAATGTGTTATAGTCTATGCGCTCGTTCCATATCGCCCAATGCTTACTCTCCTTGTGGTAGCCTTCCATGAGGTACTTCTTGAAGTAGGCTGCTGATTTTTCAGGGAAGATGTTATTCAATCCCTTGCTGATATAGTTGATACTATCGACGAATGCTGTGTCGTTTCCAGCAGCTTTGAGTGCGTTGAAGTCCATGTAAACCTTAAATTCAGGTAATGAACTTGCCATAAGTTGCCCATTACAGCTTAGGATGTTACCTCTGGTAGGCTTTACTGTGACGCTGTCTTTCTTTTGAGAAGCTGCAACTTCCAGCCAGTAGGTTCTACCTGCAGTCATGGTGTAGATAGTCTTACCAATAACAGCTACAGCTATAAGCGACATGATGATCGCTATAACGCTGTAGCGGGGCATTACTTTGCTATTATCAAACTTACTCATATCCTATTTCTCGGGTACATCTATAATATAAGGTGGACGGTCAGACATTTTCAGTACACTGTCCTTTCTTGTTTTCAATATCTCAAGTATATGGCTCTCACGTGTCTTCTCTGTGAGTTGACTACTACTTGAAAGCGCACGATACTTAGCGTCCTCTAACTCTTTTTGCAACTTATCAATCTCAATGAGGTACTTCTGTACACTGTATCGATTTGATATGTAAACGATGTTATTACGTAGGAGTCGTGTAGAGAGGATGTCACCTCCAAGAATCTTTCTTAGTGTGAAGTTTGATGATTGTGGTTGCTCATCTTCGCGTGCTTGCTCCTCAATGGCTGCTTTAATCTTTTCTACTTCAACCTCTTCTTCTATTCTTTTTTCTTCCTCCTCCATTAGTGGTGTTGCTACCTCGTTATTCGCAGTAGCTTCTTGTTGATCTTCTATAGTCTCTGCCTTAACGAGTGGCTCTGTGACGTTTATGCTCTCTTCAGTGAAAGCAGTCTGATCTTCTGTGAGAGGATGCTCCGTCAGCGTTGGATTCTTCTTGTCGTTCTCGTCATTCATTTGCTTTCTTTTCTGCTATTCTTAGT
>Contig_33
CCATCGTTACGCCATTCGTGCGGGTCGGAACTTACCCGACAAGGAATTTCGCTACCTTAGGACCGTTATAGTTACGGCCGCCGTTTACTGGGGCTTCGATCCGATGCTTGCACATCTTCAATTAACCTTCCAGCACCGGGCAGGCGTCACACCCTATACGTCCACTTTCGTGTTAGCAGAGTGCTGTGTTTTTAATAAACAGTCGCAGCCACCTATTCTCTGCGACCCTCCAGGGCTTACGGAGCAAGTCCTTAACCTTAGAGGGCATACCTTCTCCCGAAGTTACGGTATCAATTTGCCGAGTTCCTTCTCCCGAGTTCTCTCAAGCGCCTTAGAATTCTCATCCTGCCCACCTGTGTCGGTTTGCGGTACGGTTCGATTCAAACTGAAGCTTAGTGGCTTTTCCTGGAAGCGTGGTATCGGTTACTTCATGTCCGTAGACACTCGTCATCACTTCTCGGTGTTAAGAAGACCCGGATTTGCCTAAGTCTTCCACCTACCGGCTTAAACAAGCTATTCCAACAGCTTGCTAACCTAACCTTCTCCGTCCCCACATCGCATTTGAATCAAGTACAGGAATATTAACCTGTTTCCCATCGACTACGCATTTCTGCCTCGCCTTAGGGGCCGACTCACCCTACGCCGATGAACGTTGCGTAGGAAACCTTGGGCTTTCGGCGAGCGGGCTTTTCACCCGCTTTATCGCTACTCATGTCAACATTCGCACTTCTGATACCTCCAGCACACTTTACAATGCACCTTCATCGGCCTACAGAACGCTCCCCTACCATGCCAGTAAACTGACATCCGCAGCTTCGGTTATAGATTTGAGCCCCGTTACATCTTCCGCGCAGGACGACTCGACCAGTGAGCTATTACGCTTTCTTTAAATGATGGCTGCTTCTAAGCCAACATCCTGGCTGTCTGGGCCTTCCCACTTCGTTTACCACTTAATCTATCATTTGGGACCTTAGCTGGCGGTCTGGGTTGTTTCCCTCTTGACAACGGACGTTAGCACCCGCTGTCTGTCTCCCGAGGAACCACTTGATGGTATTCTTAGTTTGCCATGGGTTGGTAAGTTGCAATAACCCCCTAGCCATAACAGTGCTTTACCCCCATCAGTGTCTTACTCGAGGCACTACCTAAATAGTTTTCGGGGAGAACCAGCTATCTCCGAGTTTGTTTAGCCTTTCACCCCTATCCACAGCTCATCCCCGCATTTTGCAACATGCGTGGGTTCGGTCCTCCAGTACCTGTTACGGCACCTTCAACCTGGCCATGGATAGATCACTCGGTTTCGGGTCTACACCCAGCAACTGTTCGCCCTATTAAGACTCGGTTTCCCTACGCCTCCCCTATTCGGTTAAGCTCGCTACTGAATGTAAGTCGTTGACCCATTATACAAAAGGTACGCAGTCACACCACAAGGGTGCTCCCACTGTTTGTATGCATCAGGTTTCAGGTTCTATTTCACTCCCCTCCCGGGGTTCTTTTCGCCTTTCCCTCACGGTACTGGTTCACTATCGGTCGATGATGAGTATTTAGCCTTGGAGGATGGTCCCCCCATATTCAGACAGGATTTCACGTGTCCCGCCCTACTTTTCGTACGCTTAGTACCACTGTTGAGATTTCGAATACGGGACTATCACCCACTATGGTCAAGCTTCCCAGCTTGTTCTTCTATCTCGACAGTTATCACGTACAGGCTCCTCCGCGTTCGCTCGCCACTACTTGCGGAATCTCGGTTGATTTCTTTTCCTCCGGGTACTTAGATGGTTCAGTTCTCCGGGTTCGCTTCTCTAAGTCTATGTATTCAACTTAGGATACTGCACAGAATGCAGTGGGTTTCCCCATTCGGACACCGCGGGATCATAGCTTTATTGCCAGCTCCCCCGCGCTTTTCGCAGGCTTACACGTCCTTCGTCGCCTATCATCGCCAAGGCATCAGGTGGATGCCTTGGCGATGATAGGCGACGAAGGACGTGTAAGCCTGCGA
>Contig_34
CTTCACTTCCTCAAAGTCTGCATCCTGGATGGTATCATCCTGCTTTGGCTGCTCCTGCTGACCAGCATCTGCGCCTGGCTGAGGACCTGCCTGTGCACCTGCTTGGCTGTACATCTGCTGTGATGCTGCCTGCATAACGGTGTTGAGGTTGTTAATAGCTGTGTCGATGGCTGCAACGTCAGCTGATTTGTGAGCATCCTTGAGCTGCTGGAGAGCAGACTCGATACCTGACTTCTGGTCGGCTGGAATCTTATCACCGTTATCCTTTAAGAAGTTCTCGGTGGTGAAGATCATTGAGTCAGCCTGATTCAACTTGTCAATCTTCTCACGCTCTGCCTTGTCGGCTGCTGCGTTCTGCTCAGCCTCAGCCTTCATACGGTTGATTTCCTCCTCGCTCAAACCACTTGAAGCCTCAATACGGATGCTCTGCTCCTTACCAGTTGCCTTGTCCTTAGCAGATACGTTAAGGATACCGTTAGCGTCAATATCGAATGTTACCTCAATCTGTGGAACACCACGGCGAGCTGGAGCGATACCTGTCAAGTTGAACTGACCGATAGACTTGTTCTGTGCTGCCATTGGACGCTCACCCTGCAGAACGTGGATAGTAACCTCTGTCTGGTTATCAGCTGCAGTAGAGAATACCTCGCTCTTCTTACAAGGGATAGTAGAGTTAGCATCGATGAGTTTTGTCATCACACCACCCATTGTCTCAATACCGAGGGTAAGAGGAGTTACGTCGAGCAATACGATGTCGCCTACACCGCTCTCCTTATTAAGGATAGCACCCTGGATAGCTGCACCAACAGCAACCACCTCATCAGGGTTAACACCCTTTGAAGGCTCCTTACCGAAGTAGTTCTTAACCAATGTCTGCACTGCAGGGATACGGCTTGAACCACCTACGAGGATAACCTCATCGATATCTGATGTCTGCAACTTAGCGTCGCGGATAGCATTCTGGCAAGGAACGAGACAAGCCTGAATAAGGCTGTGTGCCAACTGCTCGAACTGTGAACGAGTCAAAGTCTTAACCAAGTGCTTTGGAACACCGCCCTCAGCTGTGATGTATGGCAAGTTAATCTCGGTAGAAGAAGAGCTTGATAACTCAATCTTAGCCTTCTCAGCAGCCTCCTTCAAACGCTGCATAGCCATTGGGTCCTTTCTCAAGTCGATACCCTCCTCAGACTTAAAGCCGTCAGCGAGCCAATCGATAATTACCTGATCGAAGTCGTCACCACCAAGGTGAGTATCACCATTCGTAGAGAGTACCTCGAATACACCGCCACCGAACTCAAGGATAGAGATATCGAACGTACCACCACCAAGGTCGAACACGGCAATCTTCATATCCTTATTAGCCTTGTCAACACCATAAGCAAGCGCTGCAGCAGTAGGCTCATTCACGATACGCTGTACGTTAAGACCTGCAATCTGACCAGCCTCCTTAGTAGCCTGACGCTGTGAGTCAGAGAAGTATGCTGGTACGGTGATAACTGCATCTGTCACCTCCTGACCGAGATAGTCCTCAGCGGTCTTCTTCATCTTCTGCAATATCATTGCAGAAATCTCCTGTGGAGTATATTTACGGTCGTCAATCTGTACACGTGGATAGCCACCATCATTAACAACCTTGAATGGAACACGCTCAGCCTCTTTCTGGCACTGCTCGTAGGTCTCACCCATGAAACGCTTAATAGAGTAAACGGTCTTCTCTGGGTTTGTGATAGCCTGACGCTTAGCAGGGTCACCCACCTTACGCTCGCCGCCTTCAACGAAGCCAACGATAGAAGGTGTAGTACGCTTACCTTCACTGTTAGCGATTACCACTGGCTCGTTACCTTCAAATACAGCAACACAAGAGTTTGTTGTTCCTAAGTCAATTCCAATAATCTTTCCCATAATTGTATATCTTTATTTTATTATTATTCGTATTCAGTTGAAGACGATATTAGTCTGATGCTACTACGACGGACAAACGTCAATAAC
>Contig_35
TACGGCCGCCGTTTACTGGGGCTTCAATTCAATGCTTCTCTTGCGATGACATCTCCTCTTAACCTTCCAGCACCGGGCAGGTGTCAGGCTATATACAGTATCTTTCGATTTAGCATAGCCATGTGTTTTTGTTAAACAGTCGCCTGGGCCTATTCTCTGCGGCTCACAGCCTTCACTGTGAGCGTCCTTTATTCCGAAGTTACAGGACTATTTTGCCTAGTTCCTTAACCGCGAATCACTCGAGCGCCTTAGTATACTCAACCCAACCACCTGTGTCGGTTTGTGGTACGGGTAATCATGCAATATGCTTAGCGGATTTTCTTGGGAGCACCGTTACAGTTGTCCATATCTCCTTGTGCAAGCACTCAGAGTACTGTCAGGTTCGGATCTCCGAGCGGATTTGCCTACTCAGATCAACTCCTACACCCTTCAACCACCTATTCCGTCAGGTGGCAGGACCGTCACATCTCCGTCTCCACATCGCTCACATAATTAGTACCGGAATATTAACCGGTTCTTCCATCGGGTGCGCCGTTCGGCTGCCCCTTAGGCCCCGACTAACCCTGATCCGATTAGCGTTGATCAGGAAACCTTAGTCTTTCGGCGAGGAGGTTTCTCACCTCCTTTATCGTTACTTATACCTACATTTGCTTTTCTAGAAACTCCAGCAAGAGTTGTCCTCTCACCTTCTGCGTCGCTAGAATGCTCCCCTACCGATGTTTACACATCCCACAGCTTCGGTAAATAGCTTATGCCCGATTATTATCCACGCCAAAGCACTCGACTAGTGAGCTGTTACGCACTCTTTAAATGAATGGCTGCTTCCAAGCCAACATCCTAGCTGTCTTCGCACTCTGACTTCGTTTGGTCAACTTAGCTATTATTTCGGGACCTTAGCCGATGGTCTGGATTCTTCTCCTCTCGGACATGGACCTTAGCACCCATGCCCTCACTCCGTGGATCTAACTTAACGTGCATTCGGAGTTTGTCTGGACTTGATAGCCGGTGAAAGCCTCGCATCCAATCAGTCGCTCTACCTCACGTAAGAAACTCCACAGGCTGCACCTAAATGCATTTCGGGGAGTACGAGCTATCTCCAAGTTTGATTAGCCTTTCACCCCTACCCTCAGTTCATCCGAAAGCTTTTCAACGCTTACCGGTGCGGTCCTCCAGTTGGTTTTACCCAACCTTCAACCTGACCAAGGGTAGATCACTTGGTTTCGCGTCTACTCCCTCTGACTAAACCGCCCTATTCAGACTCGCTTTCGCTTCGGCTCACGTGACTCTTCATCACTTAACCTTGCCAGAGAAAGTAACTCGTAGGTTCATTATGCAAAAGGCACGCAGTCACAGCAAAAAGCTGCTCCTACCGCTTGTAGGCAGACGGGTTCAGGATCTATTGCACTCCTCTGTTCGAGGTTCTTTTCACCTTTCCCTCACGGTACTGGTTCACTATCGGTCTCTCGGGAGTATTTAGCCTTACGGGATGGGCCCCGCAGATTCACACAGGATTTCACGTGTCCCGCGCTACTCAGGATACCTCTAAGTCCAACGAAGATTTTCGGATACACAGCTGTCATGTTCTATGGCCGGCCTTTCCAGACCGTTCTCCTAATCTTGTCTTCCTATGTCGAGGTCCTACAACCCCAAGTTTGCCGAAACAAACTTGGTTTGGGCTGTTCCCCGTTCGCTCGCCACTACTAAGGGAATCACTTTTGTTTTCTTCTCCTATGGGTACTTAGATGTTTCAGTTCCCCACGTTCGCTCACTGCTCTGCAGTGTGACATATCTTCAATATGCCGGGTTGCCCCATTCGGAAATCTACGGATCAAATCGTATGTGCCGATCCCCGTAGCTTATCGCAGCTTATCACGTCCTTCGTCGCCTCCGAGAGCCAAGGCATCCACCGTCTGCCCTTATCTGTTTTTGCGCCTAACGTACTTCTAACATTACTATCAGAAAGCACGCAGGTTGTATAC
>Contig_36
GGTTCGGATTTTGTGATATATCAATGGAAGTAATTTGGCTGGCAGGTATTATTAATTCCACAAGACTTGCGCCTACTTTATCCAATCCTTTTATTTCCTTTGCTGCAGAAGATGTGAGGTTGATTACTCTCAACTTCGTTTGAAGGCTGAAATCATAACTCTCTATTTTTGCTCGGAATGCATTAAGGACCTCCAAATTTCTATTGCCATCTAAACCAATTATAGCTGTTAAACTACTATTTGATGTAGATGGCAATAGAAATTTGGAGGTCCTTAATGCGGTGTTGATAGTTTTTATATTGGAGCTATAATATGTCTTTAAGGTTGTTAATGAAGGCATATTGCTTGCATCAACAGATTCAAGACTTTTGTTTTCGTACAGCCCAAGCTCAGTGAGCTTCGTGTTGTTACCTGTTACAACTTCTTTCAGTCCATTCAGATGGTGTGCTTGTAACTCTGCTATCTTATCCAATCCAGTTATATTTACCTTTGTTACTAATGGACTACCACTAAGTATTATTCGGTTAGTGAGCTGTGGATACTTGTTGAGATTGAGCTCTCCTGCAAGGTTCTTGTTACCTTGAAGGTTCAGACCATTAATATTACGATAGTATTGTAACTCATCAATTGACGTGAAATTGTCTTTGTTATTTACTTCTAACATTCCCTTGTAAGAAAGAATCTTCTCCAAGTTGTCTGCTGCATAAATATCCAAGTGACCATCTGCGGTTTTGACTAAGCCTGATACTTTTGTAGCAACAGCCTCAATCAGACCCTGGTTTTTTAGTATGAAAGCCTTAGCCTTAGTCTCATCAAGCGTCATCTCACCGAGGTCGTAAACCTTGGCACGCTGAATGTTGATTACTTGCTTAACCTTCTTCAAGATAGCTTTGCCATCCTGCATGATAAAGACAAGCGTCAAGCCCTGTGAAAGCTTTTGTTCAGGGAGTACAATGTAATATGCCTTATTCTCCTCAAGAGTGCCAGACTCGGCTTTGAGGTTTACCACTGGAGAAGCCGTAGTGAACACATTTGTAGCCGCACTAATCTTTCCATCATTAGCAAAAGTGATGGTTGACTTTAAATTACCAGCAAGGTTCTCCTGCCCAATAGAAAGTAACTTTACCTGCTTTACGTCTGAAGTTCCTTTTATAGTAAAACGGAGCAAACCACCAACATTGTATGCAATGAATGGTTTTCCACGCTGTGGAATGATACCAACAGATACATTCGCCTTTGGATCAAATGTGCCTGCTACCGCCTGCTGATTCTTTGGGAAAGTATATTGGTATTCAGCTGTTACGTTGTTCTTTTGAAGAATTTTAGCATCTTCCTGATAAGGATACATCATGTAGTAAGGTGTATTGATGTCTGCTGCTTGTCCCCAAAAGATGACGTTACTACCTGTTGATGATGTCTTAAATGGTAGACTCTTATTACCTGGTGCACTATAGTAACCAATACCAATCTGGTCGTTTGTTTGCCAAGTTACGGTTGCGCCGTCTGAGCCAAGTACTGTACGTGTGACAGGCTGTGAAGAGCCTGCAATAAAGCTCATCTCAACCAGTTTCTCGCTGGTTGCCTCAGTGCTATCAAAGTCGTCTTGTGAGCATGATGCTGTGGTGAGAGCAAGTCCTAAACACAGCAAGTATGTCTTAAAATGTTTCATATTGTTCTTTTTGATTTTATTCGTTTTTGTGATAAGTTTAATCTCTTTTGATTAGAATGGTGAATCGTCATCAGTACCATCATCAACTACAGGGGCAGGGTTGTTACTATTAGTAAAGCCCTCGTGTTGAGTACCATGCGCACTATCCATTAAGAAATCACCTTCAGTCTCCATTTTGACCAGAAGAGTAGATGGTCTTTGATATTCTTTCTTCATTTTTGTCTTGTTTTATTATCCTAATTACGCTTATAGATGTCGTAAACCCTTTGGATTCTTTGTTATCGTTTAAAGA
>Contig_37
GGTGGAGACAGCCTGGCCATCATTATGCCATTCGTGCAGGTCGGAACTTACCCGACAAGGAATTTCGCTACCTTAGGACCGTTATAGTTACGGCCGCCGTTTACTGGGGCTTCGATCAGGAGCTTCTCTTTCGATTACACCATCAATTAACCTTCCAGCACCGGGCAGGCATCACACCCTATACGTCCACTTTCGTGTTTGCAGAGTGCTGTGTTTTTAATAAACAGTTGCAGCCAGCTGGTATCTTCGACCGGTTCAACCTTCATCCGCAAGGGACTACAATCTACGCCGGCGCACCTTCTCCCGAAGTTACGGTGCTATTTTGCCTAGTTCCTTCACCCGAGTTCTCTCAAGCGCCTGAGTATTCTCTACCTGACCACCTGTGTCGGTTTTCAGTACGGTTTAGATAAACCTGAAGCTTAGTGGCTTTTCCTGGAAGTGTGGTATCGGTTACTTCAGCTCCGTAGAGCCTCGTCATCATCTCTCAGTGTTAAAGAAGTCCGGATTTGCCTAAACTTCTCACCTACCAACTTAAACGCACATATCCAACAGTGCGATAACCTAACCTGCTCCGTCCCCACATCGCAGTTTATCCAAGTACGGGAATATTAACCCGTTTCCCATCGACTACGCTTTTCAGCCTCGCCTTAGGGGCCGACTCACCCTGCCCCGATTAACGTTGGACAGGAACCCTTGGTCTTCCGGCGAACGGGTTTTTCACCCGTTTTATCGTTACTTATGTCAGCATTCGCACTTCTGATACGTCCAGCAGCCCTCTCGAGCCACCTTCATCCGCTTACAGAACGCTCCCCTACCCAACAGACTTTCGTCTGATGCCGCAGCTTCGGTGCTATATTTGAGCCCCGTTACATCTTCCGCGCAGGCCGACTCGACTAGTGAGCTATTACGCTTTCTTTAAATGATGGCTGCTTCTAAGCCAACATCCTAGCTGTCTAAGCCTTCCCACTTCGTTTCCCACTTAATATAGACTTTGGGACCTTAGCTGGCGGTCTGGGTTGTTTCCCTCTCCACGACGGACGTTAGCACCCGCCGTGTGTCTCCTGAGTATCACTCTTCGGTATTCGTAGTTTGCATCGGGTTGGTAATCCGGGATGGACCCCTAGCCGAAACAGTGCTCTACCCCCGAAGGTGTCCGCTCAAGGCTCTACCTAAATAGATTTCGGGGAGAACCAGCTATCTCCCGGTTTGATTGGCCTTTCACCCCCAGCCACAAGTCATCCGCTAATTTTTCAACATTAGTCGGTTCGGTCCTCCAGTTAGTGTTACCCAACCTTCAACCTGCCCATGGCTAGATCACCGGGTTTCGGGTCTATACCTTGCAACTAGACGCCCAGTTAAGACTCGGTTTCCCTTCGGCTCCCCTATTCGGTTAACCTCGCTACAAAATATAAGTCGCTGACCCATTATACAAAAGGTACGCAGTCACCCTTAAAGGGCTCCCACTGCTTGTACGTACAAGGTTTCAGGTTCTATTTCACTCCCCTCACCGGGGTTCTTTTCGCCTTTCCTTCACAGTACTGGTTCACTATCGGTCAATCAGGAGTATTTAGCCTTGGAGGATGGTCCCCCCATCTTCAAACAGGATATCACGTGTCCCGCCCTACTTATCGTTAGCTTAGTACCATGACCTGGACTTCGAGTACGGGGCTATCACCCTGTATCGCCAAGCTTCCCAGCTTGTTCCTCTGTCTCTGTCATTATCACTAACAGGCTCCTTCGCGTTCGCTCGCCGCTACTAACGAAATCTCGGTTGATTTCTTTTCCTCGGGGTACTTAGATGTTTCAGTTCTCCCGGTTTGCCTCACTTACCTATGGATTCAGTAAGTGATAGTAGATTCTTCATCTACTGGGTTTCCCCATTCGGACATCTTGGATTAAACGCCTCTTATCGACTCATCCAAGCTTTTCGCAGATTAGCACGTCCTTC
>Contig_38
CCGAAGAAGGACGCGGTAAGCTGCGATAAGCTACGGAGAGGTGCAAGCAACCTGTGACCCGTAGATTTCCGAATGGGGGAACCCGGCAGTGGTTATGCACTGTCACCCATAGCTTAGACTATGAGGAGGGCACCTGGGGAACTGAAACATCTAATTACCCAGAGGAACAGTAATCAAACGAGATTTTCTTAGTAGCGGCGAGCGAACGGGAAAGAGGCCAAACCGGAGCGGGCAACCGCACCGGGGTTGAGGACAGTCATCAAGTGTAAATGAGGTAGAAGAATCGAGCTGGAAAGCTCAGCCGTAGAAGGTGAAAGCCCTGTAATCGAAACCTTGCATACATGGGACTGTATCCAGAGTACCACGAGACACGTGAAACCTTGTGGGAAGCAGGGGGGACCACCCTCCAAGCCAAAATACTGATATCGACCGATAGCGCATAGTACCGTGAGGGAAAGGTGAAAAGAACCCCTGGCGGGGAGTGAAAGAGAACCTGAAACCGTATGTCTACAAACAGTCGAAGTCTGTATATATATCAGGACGACGGCGTGCCTATTGAAGAATGAACCGACGAGTTACTGTTGCTAGCGAGGTTAAGTGGAAAACATGGAGCCGCAGCGAAAGCGAGTCTGAACAGGGCGTTCAGTTAGTAATAGTAGACCCGAAACCGTAGTGATCTATCCATGGCCAGGTTGAAGCACAGGTAAAATTGTGTGGAGGACCGAACTCGTGAGCGTTGAAAAGCTTTGGGATGAGTTGTGGATAGGGGTGAAATGCCAATCGAACACGGAGATAGCTGGTTCTCCCCGAAATAGCTTTAGGGCTAGCCTCGAGGTAGAGAGTATAGGCGGTAGAGCACTGATCGGGCTAGGGGCCATACCGGTTACCGAACCTAGTCAAACTACGAATGGCTATACTTATACTCGGGAGTCAGACAGTGAATGATAAGGTCCATTGTCAAGAGGGAAACAGCCCAGAACACCGACTAAGGTCCCCAATGTTACACTAAGTGGCGAAGGATGTGGAATTTCCAAAACAACCAGGATGTTGGCTTAGAAGCAGCCACCATTTAAAGAGTGCGTAATAGCTCACTGGTCGAGAGACTCTGCGCCGAAAATGTCCGGGGCTAAAGTGTAAAACCGAAGTCGTGTCATATGCAGCAATGTATATGGGTAGGGGAGCGTTCTCATCGGGTTGAAGCAGTACCGTAAGGAGTTGTGGACTGATGAGAAGTGAGAATGTCGGTATGAGTAGCGAAAAGAATGGTGAGAATCCATTCCACCGAAAGCCTAAGGGTTCCTGAGCAACGATCGTCGTCTCAGGGTAAGTCGGGACCTAAGCCGAGGCGGAAAAGCGTAGGCGATGGACAACAGGTTGAAATTCCTGTACCGGTGTGAATCGTTTGATCGATGGAGTGACACAGTAAGGTAGGTCAGCACGCGATTGGAAGAGCGTGTTTAAGCAGGTAGGTTGAGCTATAGGCAAATCCGTAGCTCTAAAAGCTGAGATGTGATGACGAGTGACTAGCAATAGTCGCGAAGTGATTGATCCTACACTGTCGAGAAAAGCTTCTAGGTAGAGACACATCGCCCGTACCAAAACCGACACAGGTAGGCGGGGAGAGAATCCTAAGGTGCGCGGGAAAACCCTCGTTAAGGAACTCGGCAAAATGCCTCCGTAACTTCGGGAAAAGGAGGACTCATGTAGTGTGAAGAGCAGAAGCGCTTGGAGCATGAATGAGTGGCACAAGAGAGGCGCAAGCGACTGTTTACCACAAACACAGGTGCCTGCTAAAGCGAAAGCTGATGTATAGGTGCTGACACCTGCCCGGTGCTGGAAGGTTAAGAGGAGGGGTTAGACTTCGGTCGAAGCTCTGAATTGAAGCCCCAGTAAACGGCGGCCGTAACTATAACGGTCCTAAGGTAGCGAAATTCC
>Contig_39
ACACAAGGTAAACCCAATCGACTTCGAGAATAGTGAGGGTAACCTCGGTATAGCAAACGCAATCTTACAGTTCTTGGCACAAAAGTTGCCAGTAAGTCGCCTGCAGCGTGACCTTACAGACTCAACTGTTCTGCGTAATGTTGGCGTTCCTGTTGGACATAGTGTTATTGCAATACAGAGCACATTGAAGGGTCTTCGCAAACTCATCCTCAACGAAGAGAAGTTGAGAGAGGACCTTGAAAACACATGGGCAGTTGTGGCAGAAGCCATTCAGACCATCTTACGCCGTGAAGCCTATCCACATCCTTACGAGGCATTGAAGGCACTCACTCGCACAAACGAGAAGATGACAGAGGAGAGAATACACGCATTCGTGCAGACACTCAACGTCAGCGACAGCGTGAAAGCCGAACTAATGGCTATCACTCCATACAACTATACGGGAATTTAACCCAATTCCTATAAAATTAAAGAAGAAGAAATTTAACTGAGTATCTCCGTCAAACGGAGTTCAAGATTTTTATAAACAACAAAAAAGTAATAACAAATTGGCCGTGAGGCCAGTAGTATCAAATTAAAAGTAAAACAATTATGGCAGAAGAATTCGAGAACAAAGAAGTTCAGTCTGAGCAGAATGAGAACAGCCGCGACGGCTATTCAGCAGCCGAACAAGGCGGCTATCAAAGAGAGTACCGTGGCACAGGACGTACACAACGTCCACGTATTCACAGCCAGCGCGCTTATAGCAGCGACAAGGCTAATAGTAGCAATGACGAAGGCGGATTCCGTCCTGAGGGCTTCGGCTCTGGCTTACAGAGTGCAGGTCGTCCACAGCAGAGTGGCTATCGTCCACGTCAGAACAGCTATAGTGGCGGATATAACAACAACCGTGGTGGTTATCAGAGCCGTCCACAGCAGGGTGGTTATCGTCCACGTTACAACAGTAACGGTGAGGAAGGCGGTTACCAGCCACGCCAGCAGGGTGGATACAACCGTGGTGGATACCAAAGTCGTCCACAGCAGGGTGGCTATCGTCCACGTTACAACAATGATGAAAATGGCTATCAGCCACAGGCTTATCGTCCACGCTACAATGCCAACAATGGTGCTGAGGGCGAGGAGAAAACAAACTATCAGGCAAATCAGGGCGGTTATCAGCCACGTCAGGGTGGATATCAGCCTCGTCAGCAGGGTGGTTATCAAAGCCGTGGCGGATACAATAATAACCGTGGTGGATATAATAACAATCGCGGTGGATACCAGAGCCGTGGTGGATACAACAATAATCGCAGTGGTTATAACAACCGTGGCGGATATAACCAAGGTGGTTACCGTCAGCACAGTGCTGATTATGATCCAAATGCAAAGTATTCACTCAAGAAGCGCATTGAATACAAGGAGGAGAACTTCGATCCTAATGAGCCAATCCGCTTGAACAAGTACCTTGCTAATGCTGGTGTTTGCTCACGTCGTGAGGCTGATGAATTCATCCTTTCTGGTGCAGTAACCGTAAATGGCGAGGTTGTAAAAGAGCTCGGTAGCAAGGTTCTGCGTACTGATGAGGTATATTTCCAGGACAAGTTGGTTTCATTGGAGAAGAAGGTTTATGTTCTTCTGAACAAACCAAAGGATTATGTTACTACAAGCGACGACCCACAGCAGCGTAAGACTGTTATGGACCTCGTGAAGGGTGCTTGCCCAGAGCGTATCTATCCAGTTGGTCGTCTCGACCGTAACACAACTGGTGTACTGCTCCTTACTAACGATGGCGACCTTGCTTCAAAGCTTACTCACCCTAAGTTCTTGAAGAAGAAGGTATATCACGTATTCCTTGATAAGGCTGTTACAGCTAATGACTTGCAAAAGATTTCTGACGGTATTGAGTTGGAAGATGGCGAAATCAAGGCTGACGC
>Contig_40
TTCGCTACCTTAGGACCGTTATAGTTACGGCCGCCGTTTACTGGGGCTTCAATTCTCTGCTTCGCCTTACGGCTAACACGTCCTCTTAACCTTCCAGCACCGGGCAGGTGTCAGCATCTATACATCAGATTTCTCTTTAGCAGACGCCTGTGTTTGTGGTAAACAGTCGCTTGGGCCTCTCTTGTGCCACCCATTCCCGCTCCGGATGTTTCTATCCTTCACGTACTCTGGGTTATCCTTTTCCCGAAGTTACGGATACATTTTGCCGAGTTCCTTAACGAGGGTTTTCCCGCGCACCTTAGAATTCTCTTCTTGCCTACCTGTGTCGGTTTTGGTACGGGCGGCGTCGTCCTCACTAGAAGCTTTTCTTGACAATCGAGTCCCGGTTCCTTCACCTGTATCTCTACAGGCTCCCTATCACTTCTCGGCTTTTAGAATACCGGATTTGCCTGGTATTCAACCTACCTGCTTAGACATGCTCTTCCAATCGCATGCGAACTTTCCTTCTTGTGTCACTCCATCGCTCAAACAGACGACGTCGGTACAGGAATTTCAACCTGTTGTCCATCTCCTATGCGTCTTCGCCTCGGATTAGGTCCCGACTTACCCTGGGTCGACGATCGTTGCCCAGGAACCCTTAGGCTTTCGGTGGAAAGGATTCTCACCTTTCTTTTCGCTACTCATACCGGCATTCTCACTTCCTGCCTGTCCACCTGTCCTTCCGGTCAGGCTTCGCCCATGCAGGAACGCTCCCCTACCCATGTATTTACATACATGCCAAAGCTTCGGTTCCGTACTTTAGCCCCGGTCATCTTCGGCGCAGAGTCTCTCGACCAGTGAGCTATTACGCACTCTTTTAATGGTGGCTGCTTCTAAGCCAACATCCTGGTTGTTTTCGAAACTCCACATCCTTTACCACTTAGTACGGCATTGGGGACCTTAGCTGTTGGTCTGGGCTGTTTCCCTCTTGACTACGGGTCTTATCACTCGCAGTCTGACTCCCATGGATAAGTACAGCCATTCGTAGTTTGATTAGGTTCGGTAGCCGGATAGGCCCCTACCCTGTTCAGTGCTCTACCGCCTGCACTCTTGCCATGAGGCTAGCCCTAAAGCTATTTCGGGGAGAACCAGCTATCTCCACGTTCGATTGGCATTTCACCCCTATCCACACCTCATCCAAAAGCTTTTCAACGCTCACTGGTTCGGTCCTCCACACATTTTTACCTGTGCTTCAACCTGGGCATGGATAGATCACTGTGGTTTCGGGTCTATTCCATCCGACTTATCGCCCTGTTCAGACTCGCTTTCGCTTCGGCTCCGCGTCTTCCGCTTAACCTCGCCGGATGAAATAACTCGCCGGTTCATTCTTCAATAGGCACGCCGTCGCACGCATACGGTGCTTCGACTGCTTGTAGACATACGGTTTCAGGTTCTCTTTCATTCCCCTCCCGGGGTTCTTTTCACCTTTCCCTCACGGTACTATGCGCTATCGGTCCATATCAGTATTTCGCCTTGGAGGGTGGTCCCCCCTGCTTCCCACAAGGTTCCTCGTGCCCCGTGGTACTCTGGATACTACCCCATACCCTTCTTTACGTCTACCGGGCTCTCACCGTCTCTGGCTCAGGTTCCCACCTGATTCGACTTCATCCGGGTACTTGTTGGTAGTCCTCAACCCCGGTGCGGTTTCCCGCTCCGGTTTGGGCTTTGCCCGCTTCGCTCGCCGCTACTGGGGGCATCTCTTTTGATTCCTCTTCCTCCGGCTACTTAGATGTTTCAGTTCACCGGGTGCCCTCCTCTCAAAGAGAGGTGACAGTACTACTACTGCCGGGTTTCCCCATTCGGAAATCTGCGGGTCACTGGTTACTTGCACCTCACCGCAGCTTATCGCAGCTTATCGCGTCCTTCTTCGGC
>Contig_41
TTGTTGTTGATGTACCTTACCGCAACTATATGGTACACGCACTTGTATGGCGTGTAAACGTTGGACGTATTAAGCTTTACTTGCTCGATACAGACAATGATATGAACTCTGAGTTCGACCGTCCTATCACTCACTCTCTCTATGGTGGTGACTGGGAGAACCGTTTGAAGCAAGAGATTCTGCTCGGTATTGGTGGTATTCTTACTTTGAAGAAATTGGGTATCAAGAAGGATATCTATCACTGCAATGAAGGTCATGCAGCACTTTGCAACCTCCAGCGTCTTTGCGACTACATCGAGAGTGGCTTGACATTTAATCAAGCTATGGAGCTTGTACGTGCCTCATCACTTTATACCGTTCATACTCCTGTACCAGCAGGTCACGACTACTTCGATGAGGAACTCTTCGGCAAGTATATGGGTGATTATCCTACTAAACTTGGTATCTCGTGGGATGAGTTCATCGGTATGGGGCGTACCAATCCTGATGATCACAGCGAGCGTTTCTGTATGAGTACCTTCGCTTGTAACACCTGTCAGGAGGTCAATGGTGTGTCAAAACTTCACGGTTGGGTAAGCCAGAAGATGTTTGCTCCATTGTGGAAGGGTTACTTCCCAGAGGAGAATGCTGTAGGTTATGTTACCAATGGTGTACACCTCCCAACATGGACAGCAACAGAGTGGCGCAAAGTTTACGATAAATACTTCGATGAAAGCTTCATGAGCGACCAGAGTAATGAGTCTATCTGGCATGCAATCTATAATGTTCCAGATTCAGAAATCTGGGAGACACGTATGGCATTGAAACAAAAACTTATCAAGTATATCCGTGATAAGTTCACCAAGCAGTGGCTCCGCAACCAGGGTGACCCAGCTAAGGTCGTTTCTATCCTTGAGCGTATCAATCCTAACGCATTGATGATTGGATTCTGTCGTCGCTTTGCAACTTATAAGCGTGCACACTTGCTTTTCACTGACCTTGAGCGTTTGGAGAAGATTGTAAACAACCCAGAGCGTCCAGTTCTGTTCTTCTTCTCTGGTAAGGCTCACCCAGCTGATGGTGCAGGACAGGGACTTATCAAGCGTATCTTTGAGATTTCACGTATGCCACAGTTCCTCGGTAAGATTATCTTCCTTGAGGATTACGATATGCAGTTGGCTCGTCGTCTCGTTTCTGGAGTTGATATCTGGATGAACACACCAACTCGTCCACTCGAGGCAAGTGGTACATCTGGTGAAAAAGCAGAGATGAATGGTGTTGTTAACCTCTCAGTACTTGATGGCTGGTGGGTTGAAGGCTACCGCGAGGGAGCTGGATGGGCATTGCCAGAGAAGCGTACCTATCAGAATCAGGGCTATCAGGACCAACTTGATGCAGCTACTATCTATGGTCTTCTCGAGAATGAGATTGCTCCTCTCTACTTCAATAAGAATCAAGATGGCTACTCAGAGGATTGGGTTAAGGTTGTAAAGAACTCTATTGCAACTATCGCTCCTCACTATACAATGAAGCGTCAGCTTGATGACTACTATGACAAGTTCTATGAGAGTCAGGCTAAGCGTTCTCATAAGCTCGAGGCTAATGACAATAAACTTGCTAAGGAGATTGCTCTTTGGAAGGAGTCTGTAGCAGAGCGTTGGGACAGCATCTATGTTGTTTCTAAGGACGAGGATGCACTGCAGGATATTGCTACAGGTCATAAGATTAAGGTTACTTACGTTATCGACGAGCAGGGCTTGAACAATGCTGTAGGTCTTGAGTTGGTGTTCTTAAAGAATGCACCAGTTGATGACGTTAACATCCACAAGGTAATCCCATTTAAGATGGTGAAGACAGAGGGTAATCACTATACTTTCGAGGCTACTTTCGATGCAACAGAAGCAGGTGCTTATAAGTGCGCTGTCCGTATG
>Contig_42
TTAGGACCGTTATAGTTACGGCCGCCGTTTACTGGGGCTTCAATTCAAACCTTCGCTTACGCTAAGCTCTCCTCTTAACCTTCCAGCACCGGGCAGGTGTCAGACCCTATACTTCATCTTTCGATTTTGCAGAGTCCTGTGTTTTTGATAAACAGTCGCTTGGACCTTTTCACTGCGGCCTATCGCTAGATAGGCGACCTTTCTCCCGAAGTTACAGGTCTATTTTGCCTAGTTCCTTAGCCATGAATCTCTCGAGCGCCTTAGAATTCTCATCCCAATCACCTGTGTCGGTTTACGGTACGGGCATTAATCTTCGCTTTTCTTGGAAACGTTGTCGCCACTCTCACTTCAGCCGAAGCCTCGGTGTACTTTTGAAGTCATAACAACTCCTTAAACGTACTATTCCGTCAGTACGCGGTAGCTATCTCATTCCGTCACTTTTATCAGATTAATGGTACGGGAATATTAACCCGTTGTACATCCACTACCCCTACTCGGGTTCGCGTTAGTCCCCGACTAACCCTCAGCTGATTAGCATAGCTGAGGAAACCTTGATCTTTCGGCGGGCAGGTTTCTCGCCTGCCTTATCGTTACTTATGCCTACATTTTCTTTTCTATCAGCTCCACTATGGCTCACGCCTTTAGCTTCAACGCCTATAGAATGCTCCCCTACCGGTATATTACTTATGTAATAACCCCATAGCTTCGGTAATATGCTTATGCCCGTTTATTATCCATGCCCAACCGCTCGACTAGTGAGCTGTTACGCACTCTTTAAATGTATGGCTGCTTCCAAGCCAACATCCTAGCTGTCAGTGCAGTCAGACCGCGTTTGGTCAACTTAGCATATATTTGGGGACCTTAGCTGATGGTCCGGGTTCTTTCCCTCTCGGATATGGACCTTAGCACCCATACCCTCACTGCTGATGAGCATTTAATAGCATTCGGAGTTTGTCAGGAATTGGTAGGCGATGAAACCCCCGCATCCAATCAGTAGCTCTACCTCTATTAAACTCACATCAACGCTGCACCTAAATGCATTTCGGGGAGTACGAGCTATTTCCCAGTTTGATTGGCCTTTCACCCCTACCCTCAGGTCATCCGAAGTCTTTTCAACGACAACCAGTTCGGTCCTCCACGCTGTGTTACCAGCGCTTCAACCTGCCCAAGGGTAGATCACCAGGTTTCGCGTCTACTACTACCAACTATTGTCGCCCTATTCAGACTCTCTTTCGATGCGGATTCGTATCTGAAATACTTATCCTCGCTGGTAACAGTAACTCGTAGGCTCATTATGCAAAAGGCACGCTGTCACAGCCGTAGCTGCTCCAACCGCTTGTAGGCGTATGGTTTCAGGGTCTATTTCACTCCGTTATTCACGGTTCTTTTCACCTTTCCCTCACGGTACTAGTTCACTATCGGTCTCTCAGGAGTATTTAGCCTTACCGGATGGTCCCGGTGGATTCAGTCAAGGTTCCACGTGCCCCGACCTACTCAGGATACCCATAAGATTTATAAAACTGTGCCTATACGAGACTATCACTCTCTATGGTGTGTCTTTCCAAACACTTCTAATCCAGCTTTACAACCTATATCTGGGTCCTACAACCCCCATATTGCCGTAACAATATGGGTTTGGGCTGTTCCCATTTCGCTCGCCACTACTTTGGGAATCACTTTTGTTTTCTTCTCCTCCGCCTACTTAGATGTTTCAGTTCAGCGGGTTTGCCCATCTTTACGATGTAGTACATCTTCAATGTACTGGGTTGCCCCATTCGGATATTTGCGTATCAACTCGTATGTGCCAATCCACGCAACTTTTCGCAGCTTATCACGTCCTTCTTCGCCTCTGAGAGCCTAGGCATCCCCCATACGCCCTTACATAACTTTTCGCGCTTGTAGTT
>Contig_43
ATTCCTTTAACATAACTGAGGTTAAGTTTTTGCAACTCTGTATTCTGTGTTACGTCTAAGGAACTTATCTGCGTACTACCCAAATCAAGCGAAGTTAAGTTTGAACCCGCAGCTGACAACCCTTTTATCTCTTTCACCGGAGAACCTATGAGATTGATAGACTTCAACTTAGTCATTTTGCTAAAGTCGTAGCTTTCTATCTTATTACCCCAAGCAACAAACTTTTCAAGTTGATCTTTATCGGATAATCCATCTATTTGGGTCAGTTTCCCTGTGTTACTTATATCGATAAAATTTATCTTCGGTGAGTTCAATGTATTGATGTTTGTCAGTTCCCCATTGTTATAAGCTTGCAATATTGCCAGAGCAGGAAGATTACTTGCGTCAATCTTAGTAAGCAGCTTGTTATTATATAACGCAAGTATAGTCATTTGAGGATTATTACCCACTTTCGCTTCTGTCAGTCCATCCATATGATGAGCTGATAAGAATCCTAGTTCTTTCAATCCGGAAATATCAAGTTTTGTTACTAATGGACTATTGCTGACTACAATAGAATTTTTCAAATATGGGTTTTTGTTAAAATCAAGTTCTCCTGCGAGATTCTTGTTTCCTTCAAGTGATACGGAGGTTATGTTACGATAATATTGTAGTTCATCAATAGATGTGAGTTTATCGTTATCTCTTATTTCCAATATTCCCTTGTAGGAAAGGATTTTCTCGAGGTTGTCTGCCTCGTAAATATCGAGGTTACCGTCTGCTTTTCTATTTAGACCTGAAACCTTTTTAGCGACAGCCTCAATCAATGGCTGATTCTTGAGAATGAAATCCTTAGCCTTAGTAGGATCAAGTGTCATCTCACCGAGGTTGTACACCTTAGCACGCTGGATGTTTACTTCCTGTTTAACCTTTTTCAAGATAGCTTTGCCATCTTGCAAGATAAATACAAGAGTTAATCCCTGTGATAGTTTTTGTTCTGGGAGTGCAATGTAATATGCTTTATTTTCCTCGAATGTGCCTGATTCTGCAGTGAGATTTACAACTGGTGATGCTTCGTTGAACTGATTTTTGATACTACTAATCTTTCCATCATTTGCGAAAGTGATGGTTGATCTTAATTTACCTGCAAGGCTCTCTTGTCCAACTGCAATCAATTTTACTTGCTTTACATTAGAAATACCATTAATGCTAAAACGAAGTAATCCACCTACATTATATGCAATGAAAGGATTGTGACGCTTAGGAATGATACCAACAGATACATTCGCTTTTGGATCAAATGTGCCTGCTACCGCCTGCTGATTCTTTGGGAAAGTATATTGGTATTCAGCTGTTACGTTGTCCTTATGAAGAATCTTAGCATCTTCCTGATAAGGATATATCATGTAATAAGGTGTATTGATGTCTGCTGCTTGTCCCCAGAAGATGACATCACTACCTGTTGATGGTGTCTTAAATGGTAGACTCTTATTACCTGGTGCTCTATAGTAACCAATACCAATCTGGTCGTTTGTTTGCCAAGTTACGGTTGAACCATCTTCACCAAGTACAGTACGTGTAACAGGCTGGGCTGTGCCAGCTTTAAAACTCATTTCAATCAGCTTATCGCTGGCTGTATTGTTACTTTCAAAGTCGTCTTGTGAGCATGATGCTGTGGTAAGGGCAAGTCCTAAGCACAGCAAGTATGTCTTAAAATGTTTCATATTGTTTTTTGTTTTATTCGTTTTTGTGACAAGTTTAATCTCTATTGATTAGAATGGTGAGTCGTCATCAGTGCCATCCTCAACGTTAAGATTAGGGGTTGTACTTTCAGAGAAGCCCTCGTGCTGAGTACCGTGCGCACTATCCATTAAAAAATCACCTTCTGTTTCCATTCTCACTAGAAGTG
>Contig_44
GCCATGGGGTTGGCTTGAAACCAGCTTTGGGGGGTTCGATTCCTTCCTTTTTTGTCTAGATTTTATGTATACGGGTTCTTCGAATGTGTGGTAGGGTGGGGGGCATCCATATAGTCACTCCAGGTTTATGGAGGGTTCTTCTACTATTAGGACTTTTCGCTTCGAAGCGAAGGCTTCTCAAATCATGAAAATTATTAATATTACTGCTGTTAGAGAAATGAATGAGCCTACAGATGATAGGATATTTCATGTGGTGTATGCATCGGGGTAGTCCGAGTAACGTCGGGGCATTCCGGATAGGCCGAGAAAGTGTTGTGGGAAGAAAGTTAGATTTACGCCGATGAATATGATAGTGAAATGGATTTTGGCGTAGGTTTGGTCTAGGGTGTAGCCTGAGAATAGGGGAAATCAGTGAATGAAGCCTCCTATGATGGCAAATACAGCTCCTATTGATAGGACATAGTGGAAGTGAGCTACAACGTAGTACGTGTCGTGTAGTACGATGTCTAGTGATGAGTTTGCTAATACAATGCCAGTCAGGCCACCTACGGTGAAAAGAAAGATGAATCCTAGGGCTCAGAGCACTGCAGCAGATCATTTCATATTGCTTCCGTGGAGTGTGGCGAGTCAGCTAAATACTTTGACGCCGGTGGGGATAGCGATGATTATGGTAGCGGAGGTGAAATATGCTCGTGTGTCTACGTCTATTCCTACTGTAAATATATGGTGTGCTCACACGATAAACCCTAGGAAGCCAATTGATATCATAGCTCAGACCATACCTATGTATCCAAATGGTTCTTTTTTTCCGGAGTAGTAAGTTACAATATGGGAGATTATTCCGAAGCCTGGTAGGATAAGAATATAAACTTCAGGGTGACCGAAAAATCAGAATAGGTGTTGGTATAGAATGGGGTCTCCTCCTCCGGCGGGGTCGAAGAAGGTGGTGTTGAGGTTGCGGTCTGTTAGTAGTATAGTGATGCCAGCAGCTAGGACTGGGAGAGATAGGAGAAGTAGGACTGCTGTGATTAGGACGGATCAGACGAAGAGGGGCGTTTGGTATTGGGTTATGGCAGGGGGTTTTATATTGATAATTGTTGTGATGAAATTGATGGCCCCTAAGATAGAGGAGACACCTGCTAGGTGTAAGGAGAAGATGGTTAGGTCTACGGAGGCTCCAGGGTGGGAGTAGTTCCCTGCTAAGGGAGGGTAGACTGTTCAACCTGTTCCTGCTCCGGCCTCCACTATAGCAGATGCGAGCAGGAGTAGGAGAGAGGGAGGTAAGAGTCAGAAGCTTATGTTGTTTATGCGGGGAAACGCCATATCGGGGGCACCGATTATTAGGGGAACTAGTCAGTTGCCAAAGCCTCCGATTATGATGGGTATTACTGTGAAGAAGATTATTACAAATGCATGGGCTGTGACGATAACGTTGTAGATGTGGTCGTTACCTAGAAGGTTGCCTGGCTGGCCCAGCTCGGCTCGAATAAGGAGGCTTAGAGCTGTGCCTAGGACTCCAGCTCATGCGCCGAATAATAGGTATAGTGTTCCAATGTCTTTGTGGTTTGTAGAGAATAGTCAACGGTCGGCGAACATCAGTGGGGGTGAGGTAAAATGGCTGAGTGAAGCATTGGACTGTAAATCTAAAGACAGGGGTTAGGCCTCTTTTTACCAGCTCCGAGGTGATTTTCATATTGAATTGCAAATTCGAAGAAGCAGCTTCAAACCTGCCGGGGCTTCTCCCGCCTTTTTTCCCGGCGGCGGGAGAAGTAGATTGAAGCCAGTTGATTAGGGTGCTTAGCTGTTAACTAAGTGTTTGTGGGTTTAAGTCCCATTGGTCTAGTAAGGGCTTAGCTTAAT
>Contig_45
GGTAAGCATTCCTGCATCTAGAATGAAAGCAGCTGTTCTTGACATCCTTTTACAAGAAGGTTTCGTAAAGAACGTAGAAAAAGAAGAAAACACTTTAAAAGTAACTTTGAAATATGGTTCCAATAACGAAAAAGTTATTACAGGAATTAAACGTATTTCCAAACCAGGTTTACGTGTTTACGCGAAAAAGGAAGAACTTCCTCGTGTACTTGGTGGTTTGGGTATCGCAGTTATTTCCACATCCAAAGGCGTTATGAGCGACAAACAAGCTCGTAAAGAAGGTCTTGGTGGCGAAGTAATCGCATACGTTTGGTAATAGTAGCAATAGGAGGTAGAAATAATGTCACGTATCGGTAGAATGCCTATCGAGATCCCTGCAGGCGTTACTGTTACATATGATAACCATCATATGAACGTAAAAGGTCCTAAAGGTGAATTATCTCGCGATTTGCATCCAGATATGAATATCACTGTTGAAGGTAACACAATTACAGTAGCTCGTCCTTCCGACAATAAAGCTCATCGTTCCCTTCACGGTTTGACTCGCGCTCTTGTTGCTAATATGGTAACAGGCGTATCTGAAGGATTCACAAAAACTCTTGAAATCAACGGTGTTGGTTACAGAGCGGCTAAACAAGGCAATAAATTAGCTCTTACACTTGGCTTCTCTCATCCAGTAGAAATGGAAGCTCCAGCTGGTATTACAATCGACGTTCCAGCTCCTAACAAAATCGTTGTGTCTGGTGCAGACAAAGAAGTTGTAGGTGCAGTAGCAGCTGATATCCGTAAATGGAGAAAACCTGAACCTTACAAAGGTAAAGGTATCCGCTATGAAGGCGAAGTTGTTCGTCGTAAAGCTGGTAAAGCTGGTGCAAAAGGTAAATAGTAATATCATCTATATGAATGAAAGGAGTGAATATCTTGCCTCGTAAATCTAGTAGAAATATCGCTCGAGCAAAACGTCATCTTCGTATTCGCCGTCACATCTCTGGTACGACAACTTGCCCACGTTTGAACGTATTCCGTTCTTTAGGCAACATCTATGCTCAAGTTATCGATGACGTAGCAGGTACAACTTTGGTTGCTGCTAGCTCTTTAGATAAAGATTTGAACTTATCCTATGGTGGTAACGTAGCTGCTGCTAAAGCTGTTGGTGAAGCAGTTGCTAAAAAAGCTATCGCTAAAGGCATTGACACTGTAGTGTTTGACCGTGGTGGTTACATTTACCACGGCCGCGTAGCAGCCCTTGCAGAAGGTGCTCGTGAAGCAGGCTTAAAATTCTAAGAAGGAGGAACTATAGACATGGCGAGAATTGACTACACCAGTCTTGATCTTAAAGAAAGAGTAGTATTCATCAACCGCGTAGCCAAAGTAGTTAAAGGCGGTCGTCGTTTTTCCTTCAGCGCTCTTGTAGTTGTTGGTGATGGCAACGGTTATGTAGGCGTTGGCTTAGGTAAAGCAGCGGAAGTACCAGAAGCAATTCGCAAAGGTATTGATGATGCTAAGAAAAATATTGTAAACGTAGCAATTAAAAATGGTACAATCCCTCACAGCGTAACAGGCGTATTCGGTGCAGGCCGCGTATTCTTGAAACCAGCTGCTGAAGGTACTGGCGTTATCGCTGGTGGCCCTGTTCGTGCCGTATTGGAATTAGTAGGTGTTCGTAACATCTTGACTAAATCTTTGGGCTCTTCTAACCCTAACAATATGGTTCGCGCTACTATCGAAGGTTTGAAAGATTTGAAACGCGCTAGCGAAGTTGCAGAACTTCGTGGTAAAACCGTTGAAGAAATTTATAACGCGTAATAAGGAGACAAGAAATGGCACAAGTTAAAGTAACATTAACAAGAAGC
>Contig_46
CGCATACCAGCAAGCTGAGCAATCTGGTCAGCAGAACCACGAGCACCAGAGTCAAGCATCATATATACAGCATTAAATCCCTGATCAGCCTCTGTCATGTGCTTCATAACAGCCTGCTTAAGGTTATTGTTTACGTGTGTCCACGCATCAATCACCTGATTGTAACGCTCCTTATCAGTGATGAAACCCATTTCATAGTTAGCCTTCACTTGGTCAACCTCACTCTGACCCTTACCAACGATATCAGTTTTCTCAACAGGAACGATGATATCGTCGAGGTTAAAGGAAAGACCTGCTACATATGCCATACGGTAACCAAGGTTCTTGATACCATCAAGGAACTCACAAGCACGAGCCATACCAACAGCCTTAATAACGTCAGCGATAAGACCACGAAGTGATTTCTTAGAGATAATACCGTTGAAGTATCCAATCTCAGTTGGGATAATCTGATTAACAATTACACGACCAACTGATGTCTCAACCATACGCTTCTGGAGTTTACCATCAACGAGGTCATCAACGATTACCTTTACCTGTGAGTGGAGGTCACACTTCTTCTCATTGTAAGCGATAATAGCTTCTTCTGAGCCGTAGAATGTAAGACCTTCGCCCTTAGCACCTGGACGAATCTTTGTAATATAGTAAAGACCAAGCACCATATCCTGTGAAGGAACGGTGATAGGTGCACCATTAGCTGGGTTAAGGATGTTATGGCTCTGAAGCATCAACACCTGAGTCTCCAACACAGCCTCATTACTCAATGGGAGGTGAACAGCCATCTGGTCACCATCGAAGTCAGCATTGAACGCTGTACATGCCAATGGATGCAACTGAATAGCTTTACCTTCAATAAGTTTAGGCTGGAACGCCTGAATACCAAGACGGTGAAGTGTCGGGGCACGGTTCAACATAACTGGGTGACCCTTCATTACATTCTCAAGGATATCCCAAATTACAGGCTCACGACGGTCTACAATCTTCTTAGCACTCTTTACAGTCTTCACAATACCGCGCTCAATGAGCTTACGAATAATGAATGGCTTGTAAAGTTCTGCTGCCATCAACTTAGGCAGACCGCACTCACCCATCTTCAACTCTGGACCAACGACAATTACTGAACGCGCAGAATAGTCAACACGCTTACCGAGGAGGTTCTGACGGAAACGTCCCTGCTTACCCTTCAGAGAGTCAGAGAGTGACTTCAATGGACGATTACTCTCACTCTTTACAGCAGAAGACTTACGGCTGTTATCGAAAAGTGAGTCAACAGCTTCCTGAAGCATACGCTTCTCATTACGCAGAATAACCTCAGGAGCCTTAATCTCCATCAAACGCTTCAAACGATTGTTACGGATGATAACGCGACGATAGAGGTCATTAAGGTCAGATGTTGCGAAACGTCCTCCATCCAATGGAACCAATGGACGAAGCTCTGGTGGAGTAACAGGGATAATCTTCATGATCATCCATTCTGGATTATTCACACCGATTGACTGACGGAAGCCCTCTACAACCTGCAGACGCTTCAACGCTTCTGTCTTACGCTGCTGACTTGAGTCAGTTGTTGCACGGTCACGCAATTCACCTGCCAAACGATCAAGATCAATGCCTGTGAGGAGGTCATAAATAGCCTCTGCACCCATCTTAGCAATGAACTTGCTTGGATCAGAATCATCCAAACGCTCATTACCCTCTGGGAGTTTATTATCAAGGATATCGAGATACTCATCCTCTGAAAGAAGGTCGAACTTATGAGAACCATTCAAATCCTCTTCAGTATCGGCATTCTTCATACCCTGTCTCTTATACACATCTCCGAGCCCACGAGACCAGGAGCCATCTCGTATGC
>Contig_47
GATGCCACTTGTAGATTAGAGAGGATATAATCATATAAAAAATAGATATGGAAAGAAAAAATTATGTAAAAAAGGAATATTGTTGCCCCGAGCTTTCAGTTATTCCTGTATCGGCAGAACCCATCATGGGGACAAACTCACCCTTTGAGTCTGATCACGAAAAGGCAGATGATGACAACAGTAACACGTTTGATGTTGACCCAGATTAACCCAAAATAATTATCAATAAGAATTATGAAGATTAACAAGTTTACAAGTTTGTTTGCTACATGCTTGCTTATGGGGCTGACGGCTTGTTCTAATGACAATTTAAGTGACGCGGATCCTAACAATAGTGCTAAGGATAAGGATTTAACAGGTAAGACTTCTTTCTCTATTACTTCAGAGGCTAAGACACGTACCTCAGGCGTTTATGATTCAGGGGTAAAGTTCTACTGGACTACAAAAGACAATATTTGGGTAAACAGTGGCACTACAACATCTCCTACACTAACAGCAAGTAGTTCCAACAATATTACATCAACAACAGCTTCTGCAAAGTTCTATTTCGACGGAACTTATACGGCAGCGAGCTATCCTGTTAGATACACAGGGAACGAAAGCACTTCAGGTAACACTGTTACAATAGCAACAAGTCAGAATCAGGACGAAGCCAACAATGCGACTCAGTTAGGAACTGTTGGAGACTGCGGTGTCGGTACTGCAACACGCCAAACAGATGGATCTTATGAGTTTACTCTCAGTCATAAGGCTTCGTACATAACATTTATGCCATACTACTCAAAAGAGGAGTTGGATGCTTCTGCTGTAGTAACACAAATCAATGTTACAGTGGCTAACGGTGAAAGCCTTGCTGGAACGTTCAATTTTAGCGACAGCGGTTTAGGAGCTGTAAATAGTTCTTCTTCTTCTAACAGCGTAACCTTGACTTTGAACGGAACAAGTTCAACACCTGGTTTCCCTATTCCTACTACCGCTACAGCATCTAAGAATGCAGCCATAATGGTTGTAGCTCCAGGAACTTACTCAACCTTTAAGGTTACTTATACTCTATATGATTCCGTAACTGGTACAAAAAGCACTATTTCATATACATATAGTGGTAAAACATGTACTGCTGGAAAGAATCAGAAAATCAGTACTGACCTTGGCATGGCGGCATATACTTCTCGCAAGAACAAATATTACATGTGGGATGCAGTGAACAATTATTGGGATGGGCATGCGAACAGTCAGCCTTTACTCAACAAAGCTGCAGATACAAACTATGCAAAATCATCAGCGGACACAAGATGGTACAATACTACATTCACGAAAGAAGTCCAGACACCGGCTATAAACTCATGCAAGGATGCCCCGACCTTCGAAGCACTTACATGGTATATTGGTGGAGGATCTCCAAAGTTGGATGACAAAACTTTATGGGTATTTGCAAACCATCTTTATGCAGGAGGCATCTGGCTAAAGAAAAAGAGCGAAATTTCACATTTTAGTTCTACGGAAAGCTATACAGGTACCGCTACGTGGGTTTCAGGTAAAGATATTAAATTTACTGTATCAAACTTTGGCAAACCAGAAGCATCAGTAAGAAGTAGTTATTTCTATCTTCCTGCACTTGGACAATACGTTGATGGGAAATTAACCGGTTTAGGAGTTAAAGGCTATTACTGGGCAAGTACACCAAATCCAGTTAACGATGGTGACAGAAGTCAACCTTATGGTAAAGTCATATCAGCCAACTGTCTTCGCTTTGCGACAGATGCGACATTAAATAATGCCTACATAACGTTCATAGTAACTACGTACATAGACATTATTTAATGTCGC
>Contig_48
CTGTTGGTAATATCGGTGTTGTATCCGACGGCAATGGCACATTAAATGTGAAATTAGCTAAAACATTGACTGGGTTGGATAGCGTTACAGCTGGTAATACTAAGATTGATAACGGCGGGTTGACTGTAGGCGGTAAAACATATGTATCTCCAACAGGTCTCAATGCGAACAATCAAAAGATTACTAATGTTGCAGATGGTAGTAGCACTAATGATGCAGTTAACTATGGCCAATTACAAGCTGCTATCGGTGGTACAGCCAAAGCATCCACTGTAAAAGCAAAGGATGCGAATGTAACTGTAACAGAAAGTACTAACGCAGCAGGCGGTAAGGAATATACTGTTGGTTTAGGTAATAAAATTACCGTAGGTACAGCACATCCTGTAACTGTAGACGGTGATGCTGGTCATGTAACAGGCCTTACAAATACAGATTGGAATGTAGACAATCCTGTGGCTGTATCTGGTCGCGGTGCTACTGAAGATCAGTTAAAAGCGGTAAATACTCAAGTTAACACTAATAAGACTGCTATTGATAAAGGCTTGAACTTTGATGGTGATTCCGGTGCAGTTATTAATAAAAAATTAGGTGAAAAACTATCCGTCAAAGGCGGTGCTACAGGCACATTATCCGACGGTAATATCGGTGTTGAATCCGACGGCAATGGCACATTGAATGTGAAATTAGCTAAAACATTGACTGGCTTGGATAGTGTTACAGCTGGTAATACTAAGATTGATAGCAACGGTTTGACTGTAGGCGGTAAAACATATGTATCTCCAACAGGCCTCAATGCGAATGACCAAAAGGTAACAAATGTTGCTGATGGTACTGTAGGCGCAGGCAGTAAGGACGCTGTAAACGGCGGTCAATTGCACGATGCCAAAAACGAATTAAATACTAATATTAGTAATGCAAAAACTGAACTTATCAACAAGGGCCTTCGTTTCAACGCTGATAACAACGATGAAAAAACGAACAAACTTGGTTCTAAAGTAACAGTAAATGGTGATGGTAATATCACTACTGAAATTACGCAAACCGGCGATGATACTACAATCGGCGTTAAATTGAACAAAAATCTTAATGTTCAAACATTGACAGCTACAGATACTGTGAAAGCCGGCGGTGTAACAATGGGTAAACAGGCTGATGGTGCAAATCCTGGTAATAATGGTAATTATGTAACAGGACTTGATAATAAAGATTGGGATGCAGCTAACATCGTATCCGGTCGTGCGGCAACAGAAGATCAATTGAAAAAAGCGTTGGATACACAAAGTGCTAATGCTACAGATTACCGTTTGGTGAAAAATGCGGCTGCTGCAGATGGTGCTTATACAGTTGATTCTAACGGTGATGTTGACTTAACTGTAGAGGATAAAAACCATGCAGGTAAAAAAGAAACCGTTAAGATTAAGGACGTTGCATCTAAATCTAGTCTCGATAAATTAAACGATCGTGCTGTTAAGTATAATTTGGATAATGGTGCCGTTGATAAGACAAAAGTAACTTATGAAGGTCCTACCTATGCTAATAAAATCGGTGGCACTCATGTAACAAACGTGGCGTATGCTACAGGCAATGATGGCAGCGAAGCAGTTAATGTAGATTACTTGAAAGATAGAATCAAAGATAGCGAAGACGCATTAACTAATAAAGGTTTGAAATTCGACGCTAACAGTGGCGGCGTAAAAACTAATAAACTTGGAACTACGGTTACTGTTAAGGGCGAAGGTGCTGATGCTGATGCTAACTACAGCGGTGAAAACCTTAAAACTTTCATCACACAAGATCAAGATGGCAACAC
>Contig_49
TAATATAAAGTCGAACTTTATTAATTAAATTATTTTTTAAACACTTTATGACAAATTTCAAAGACGTCCAGAATGTACAGCCTTTAGCTGACTTCAACTGGGATGAGTTCGAGAACGGCGCACACGCTGAGGCAAGTAAGAACGATCTTACTAAGGCTTATGACGAAACTCTTAACAAGATCCAGGAGCACCAGGTAGTTGAAGGTACTGTTATTTCAGTTGACAAGAAGGAAGTAGTTGTTAACATCGGCTACAAGAGCGATGGTATCATCCCTGCTTCTGAATTCCGTTACAACCCAGAGCTCAAGGCTGGTGACAAGGTAGAGGTTTATGTTGAGAACCAGGAGGACAAGCGCGGTCAGCTCGTTCTTTCTCACAAGAAGGCTCGCCTCCAGAAGAGTTGGGAGAATATCAACAAGGCACTGGAGAACGACGAGGTTATCCAGGGTTACATCAAGAGCCGCACTAAGGGTGGTATGATTGTTGACGTATTCGGTATCGAGGCATTCCTTCCTGGCAGCCAGATTGACGTTCACCCTATACGCGACTACGACGTATTCGTTGGTAAGACAATGGAGTTCAAGGTTGTTAAGATCAACCAGGAGTTCCGTAACGTAGTCGTTTCACACAAGGCACTCATCGAGGCTGAGCTCGAGGCACAGCGCAAGGAGATTATCTCTCACCTTGAGAAGGGTCAGATCCTCGAGGGTACTGTTAAGAACATCACATCTTACGGTGTATTCGTTGACCTCGGTGGTGTTGACGGACTCGTACATATCACTGACCTCTCTTGGGGCCGCGTAAGCGATCCACACGAGGTTGTTGCACTCGACCAGAAGATTAACGTTGTTATCCTCGACTTCGATGAGGAGAAGAAGCGTATCGCTCTTGGTCTCAAGCAGCTCACTCAGCACCCTTGGGATTCTTTGGATCCTAACCTCAAGGTTGGCGACCACGTTAAGGGTAAGGTAGTTGTTATGGCTGACTACGGTGCATTCGTAGAGATTCAGCCAGGCGTAGAGGGCTTGATCCACGTTTCAGAGATGAGCTGGAGCCAGCACTTGCGTTCTGCACAGGAGTTCATGAAGGTTGGTGACGAGGTTGAGGCAGTTATCCTCACACTCGACCGCGACGAGCGTAAGATGTCTCTCGGTATCAAGCAGCTCAAGGAAGACCCATGGGAGGCTATCGAGGTTAAGTATCCAGTAGGCTCTAAGCACACTGCAAAGGTCCGCAACTTCACTAACTTCGGTATCTTCGTAGAGCTCGAGGAAGGTGTTGACGGTCTTATCCACATCAGCGATCTCTCTTGGACTAAGAAGGTTAAGCACCCATCTGAGTTCACATCACAGGGTTCTGAGATTGAGGTTGTTGTTCTCGAAATCGATAAGGAGAATCGTCGCTTGAGCCTCGGCCACAAGCAGCTCGAGTCTAATCCTTGGGATGAGTACGAGGCAATCTACACTCCAGGTTCAATCCACGAGGGTAAGATTACCGAGTCTATGGACAAGGGTGCTGTTATCACTCTCAGCGAGGGTGGTGAGGGTTTCGCTACTCCAAAGCACCTTGTTAAGCAGGACGGCACACAGGCACAGCTTGGTGAGGTTCTCCCATTCATGGTAATCGAGTTCGTTAAGGACACTAAACGTATCATCCTTTCTCACTCTCGTACATTCGAGGAGGTTAAGGAAGAGCCACGTCGCCACCCTCCATCTTCTTCTTCAAGTCAGCGAGAACACCGAGGTCACCGAGAGATGTACCTGCTGCAACGTTGTTGATAGCAGCTGCATC
>Contig_50
CACCCTATACGTCCACTTTCGTGTTTGCAGAGTGCTGTGTTTTTAATAAACAGTCGCAGCCACCTATTCTTTGCAACCTCTTTGCCCTTGTGTTGTTCACACTCAAGCTACCAAGGCACACCTTCTTCCGAAGTTACGGTGTCAATTTGCCGAGTTCCTTCTCCCGAGTTCTCTCAAGCGCCTGAGAATACTCATCTCGCGCACCAGTGTTGGTTTGCGGTACGGTCGTTTCTAGCTGAAGCTTAGAGGCTTTTCTTGGAACCACTTCCAGTTGCTTCGCGAGCAAGCTCGCTCGTCCCAACCCCTCGGCATACGCCTGGCGGATTTACCTACCAGACACCTACAGGTCAGGAACCGGGACTTCCAACACCCGGACAACCTTCCACGATCCGTCCCCCCATCGCACTAGAAATCGGTGCTGGAATATTAACCAGCTTCCCATCAGCTATGGCTTTCGCCCTCACCTTAGGGGCCGACTCACCCTACGCCGATGAACGTTGCGTAGGAAACCTTGCGCTTACGGCGAGCGGGCTTTTCACCCGCTTTAACGCTACTCATGTCAGCATTCGCACTTCTGATACCTCCAGCATCCCTTACGAGACACCTTCACAGGCTTACAGAACGCTCCCCTACCCCGCACTCAGAGAGTGCAGCCTAAGCTTCGGTGCATGGCTTAGCCCCGTTACATCTTCCGCGCAGGACGACTCGATCAGTGAGCTATTACGCTTTCTTTAAATGATGGCTGCTTCTAAGCCAACATCCTGACTGTTTTAGCCTTCCCACTTCGTTTCCCACTTAGCCACACTTTGGGACCTTAGCTGTAGGTCTGGGTTGTTTCCCTCTTGCCGCCGGACGTTAGCACCCGGCGACTGTCTGCCATGCTCATACTTCCAGGTATTCGGAGTTTGCTATGGCGTGGTAAGCCGCGATGGCCCCCACAACCATTACAGTGCTCTACCCCCTGGAGCAATACATGACGCACTACCTAAATAGTTTTCGGGGAGAACCAGCTATTTCCAGGTTTGATTAGCCTTTCACCCCTATCCACAGTTCATCCGCTAATTTTGCAACATTAGTCGGTTCGGACCTCCAGCTGGTGTTACCCAACCTTCATCCTGACCATGGATAGATCACCTGGTTTCGGGTCTACGCCCAGCGACTATGGCGCCCTATTCGGACTCGGTTTCCCTGCGCCTCCCCTATCTGGTTAAGCTTGCCACTGAACGTAAGTCGCTGACCCATTATACAAAAGGTACGCCGTCACCCCTTGCGAGGCTCCGACTGTTTGTATGCATGCGGTTTCAGGATCTATTTCACTCCCCTCCCGGGGTTCTTTTCGCCTTTCCTTCACAGTACTTGTTCACTATCGGTCGATTACGAGTATTTAGCCTTGGAGGATGGTCCCCCCATCTTCAGACAGGATTACACGTGTCCCGCCCTACTTGTCGTACGCTCAGTACCACCGATTCGCTTTCGTGTAAGGGGCTATCACCCTCTATGGCCGGCCTTTCCATACCGTTCCACTAGCCAATCGACTATCACGCACAGGCTGCTCCGATTTCGCTCGCCACTACTTTCGGAATCTCGGTTGATTTCTTTTCCTGTGGCTACTTAGATGTTTCAGTTCGCCACGTTCGCCTCGCTGACCTATGGATTCAGTCAGCGATACCCTTGCGGGTGGGTTTCCCCATTCGGACATCCGCGGATCAAAGCTTGTTTGCCAGCTCCCCGCGGCTTTTCGCAGGCTACAACGTCCTTCATCGCCTGTAATCGCCAAGGCATCCACCAC
>Contig_51
GCGTATGCAACATTGCGAACAGGAGCTTGCAATACGGAAAGCAACATGGAAAGCATACCTTCGCGATTTGGAAGAGATGCAATTGCTTTAACGCCTGCTGCGTCCATAACTTCGCCTTCAACGATACCAGCTTTAACTGTTACAACTTCTTTTTCAGTTGCTTTGATGAATTGTTCGATTACACGAGCAGGTGCAACAGCATCGTCTTTAGAAGTAGCCAACGCAGTTGGACCTTCTAAATGCTCAGCGAAACCTTCAAGATTCAATTCGTTTGCAGCGATACGAGTCAAAGTATTTTTGATTACTTTGTATTCAACACCTTCAGCCAACATTTTGCGGCGAAGATCAGTTGCTTGCGCAACAGTCAAACCAGAGTAACCAATCAATACAGCGCCTTTTGCTTCAGAAAGAGTTTCTTTCATTTGAGCAACGATTGCTTTTTTTGATTCAGTGACAGCCATTAGATTACCTCCTTGTAGATTTTTTTGGTGCTCTATGTACTATCTTAGCGTAAAAACGACCCCATCGCACGCGATGAGGTCGTAACTAGTCCTAGGTTGTTCTAGTGTCAGCCTCAGCGGGCGGATTTTCATCCATTATACATACCAGCCGTCTACAGCTAAGAGACATATTTAATTATTGCTCTTTGGAAACAGTGCTCAATTTGAACACATTCAAAGGTACACCAGGGCCCATTGTAGCGGACAAGGTTACAGATTTAATGTATTGACCTTTAGCTGCTACAGGTTTAGCCTTGATAATAGTATCAACGATTGTACGGTAGTTGTCAAGTAATTTTTCTTCATCGAAAGATGCTTTACCGATAGAGCAAGAGATAATACCTGCTTTATCAGTACGGTATTCGATTTTACCAGCTTTGATTTCGTTTACTGCACGAGCAACGTCTGGAGTTACTGTACCAACTTTAGGGTTTGGCATCAAGCCTTTAGGACCCAAGATTTTACCAAGACGGCCAACTTGACCCATCATGTCTGGTGTAGCAACTACTACGTCGAAGTCGCTCCAACCACCTTGGATTTTAGCTACTAACTCTTCAGAACCTACAAAATCTGCACCAGCTTCTTCAGCTGCCTTAATATTGTCGCCTTTTGCGAATACAAGAACGCGTTTAGTTTTGCCAGTACCATGAGGCAATACTACTGCACCACGAACTTGTTGATCAGCGTATTTAGGGTCGACATTCAAGTTGAAAGCAATTTCAACTGTTTCATCGAAATTTGCAGTTGCAGTTTTCTTAACCAACTCAATTGCTTCTACTGGTTCGTAGAATTTACCAGCTTCAATAAGTTTTACTGCTTCAGCGTATTTCTTACCTACTTTTGCCATTATAATATCCTCCTTATGTGGTCAAACGGGAATTCCCTCCCACCGATTTGCGCCTTATGCGCAAGTCGTACGCTTATTAGTCAACGATTTCAATGCCCATGCTGCGAGCAGTACCTTCCACCATGCGCATACCTTGTTCCACGGTATTAGCATTCAAGTCAGGCATTTTCAATTCAGCAATTTCACGAACTTTATCGCGACCTACTTTTGCTACTTTATCACGGTTAGGTACACCAGAACCTTTTGGAATACCTGCAGCTTTTTTCAACAATACTGCAGCTGGTGGAGTCTTAGTGATGAAGTCGAAGCTACGATCTTCATATACGTTAATAACTACTGGAATAATTAAGCCAGCTTGTTTAGCAGTACGTTCGTTGAATTCTTTTGTGAAAGCAACGATGTTAACACCTGCTTGACCTAGTGCAGGAC
>Contig_52
GTCTTTTTAGTGGGTTCGTTTGGTGGTTAGCTTACCTTTTATATAGGATAATAAATAATAAACAAACGAATTTGAAGACATTTGAAGAGTTAGGTGTGAGCGAAGAGATTCGTCGCGCCATCAGTGAGCTTGGATTTGAACATCCAATGCCTGTACAGGAAGAAGTAATCCCTTATTTACTTGGTAATCGTAATGACGTCATCGCACTGGCACAGACTGGTACGGGTAAGACAGCTGCATTCGGTTTGCCTTTGCTGCAACGTATTGACACAAGCAGCAAGGAAACGCAGGCTATCGTACTTAGTCCTACGCGTGAACTTTGTTTGCAGATTGCTGATGACTTGAAGGAATTCAGCAAGTATATCCCTCATCTACATATCGCAGCGGTTTATGGCGGTGCGTCTATCGACACACAGATTCGCCAGTTGCGTCATGGTGTACAGATTATCGTGGCTACACCGGGTCGTCTGATTGACCTTATGCACCGTGGTAAGGCTCGTCTTGACAAGGTTAGAAACGTTGTTTTGGACGAGGCTGACGAGATGTTGAACATGGGTTTCCAAGAGAGTATCACTGAGATATTGACCGGTGTACCTGAAGATCGTAACACATTGCTATTCTCGGCTACGATGAGTCGTGAGGTAGAGCGTGTTGCAAAGGGTTATCTGCATGACTATAAAGAGATCGTAGTAGGTAGCCGTAACGAGGGTGCTGAGAGTGTAAACCATATCTATTATATGGTGAATGCACGCGACAAGTACCTTGCCTTGAAACGATTGGTTGACTTCTATCCAAAGATTTATGCAATTGTGTTCTGCCGTACAAAGGCTGAGACACAGGAGATTGCCGATAAGTTGATTAAGGACGGATACAATGCTGAGGCGTTGCATGGCGACCTCTCACAGCAGCAGCGTGACCTCACGATGCAGAAGTTCCGCTCACATCTCACACAGATTCTCGTCGCTACAGACGTTGCAGCACGTGGATTGGATGTGAACGACTTGACACACGTTATCAACTATGGCTTGCCTGATGATATCGAGAACTACACCCACCGCTCTGGCCGTACAGGTCGTGCAGGAAAGAAGGGTACTTCTATCTCGATTATTCACTCACGCGAGAAGTATAAGGTACGTAATATTGAGCGCGAAATCAGTAAGGAATTTGTTGACGGAACACTGCCTTCACCAGAGGAAATCTGCAAGAAGCAGCTGTTTAAGACAATGGATGACATCCTGAAGACAGACGTCGATGAGGACCAGATTGCACCTTATATGAAGGATATCAACCGCCAGTTTGAGTATATTGATAAGGAGGTTGTCATCAAGAAGATTGTTTCTGCAACCTTCGGTCGTTTCCTTGACTATTATAAAAATGCTCAGGAGATTGAGAAGCCATCATCACGTAGTGCACGTGAAGATAGCCGTGGCGCAAGAGGTGAAGGCAGAGGAAGCCGTAGCCGTGGTCCACGTAAGCCAGAGAGTGGTTATAAGCGACTCTTTATCAACTTAGGTAAGGCAGATGGTTTCTATCCGGGTGAGGTGATGCAGTTCATCAATAAGAATGTACATGGTAAGCAGGCTGTAGGACATATCGACCTCCTTGCTAAACAGAGCTACATCGAAGTGCCTGAGCAGGATGCTCAGAAGGTAATGCAATCGCTGGACGGTGCAACCTATAAAGGTCGTAAGGTACGTTGTAACGATGCTGAAGAAGGTGGCCACGGTCGTTCTTCTAATGGTCGTTCATCTGGTGGCAATGGTTGCTCTGCAGGC
>Contig_53
GAGGAAGACGCAGTGAACTGAAACATCTAAGTAGCTGCAGGAAGAGAAAGCAAAAGCGATTGCCTTAGTAGCGGCGAGCGAAGAGGCAGGAGGGCAAACCGAAGAGTTTACTCTTCGGGGTTGTAGGACTGCAATGTGGACTCAGAATTTATAGAAGAATGACTTGGGAAAGTTGGCCAAAGAGAGTAATAGCCTCGTATTTTAAATAGATTCTGTACCTAGCAGTATCCTGAGTACGGCGGGACACGTGAAATCCCGTCGGAATCTGGGAGGACCATCTCCCAACCCTAAATACTCCCTAGTGACCGATAGTGAACCAGTACCGTGAGGGAAAGGTGAAAAGCACCCCGGGAGGGGAGTGAAATAGAACCTGAAACCGTGTGCCTACAACAAGTTCGAGCCCGTTAATGGGTGAGAGCGTGCCTTTTGTAGAATGAACCGGCGAGTTACGTTATGATGCGAGGTTAAGTTGAAGAGACGGAGCCGTAGGGAAACCGAGTCTGAATAGGGCGTCTTAGTATCATGATGTAGACCCGAAACCATGTGACCTACCCATGAGCAGGTTGAAGGTGCGGTAAAACGCACTGGAGGACCGAACCAGGGCACGTTAAAAAGTGCTTGGATGACTTGTGGGTAGCGGAGAAATTCCAAACGAACTTGGAGATAGCTGGTTCTCTCCGAAATAGCTTTAGGGCTAGCGTCGACATTAAGATTCTTGGAGGTAGAGCACTGTTTGGGTGAGGGGTCCATCCCGGATTACCAATCTCAGATAAACTCCGAATGCCAATGAATTATGGTCGGCAGTCAGACTGCGAGTGCTAAGATCCGTAGTCGAAAGGGAAACAGCCCAGACCACCAGCTAAGGTCCCAAAATAATTGTTAAGTGGAAAAGGATGTGGGGTTGCACAGACAACTAGGATGTTAGCTTAGAAGCAGCTATTCATTCAAAGAGTGCGTAATAGCTCACTAGTCGAGTGACCCTGCGCCGAAAATGTACCGGGGCTAAAACAATTTACCGAAGCTGTGGATACCTTTTATAGGTATGGTAGGAGAGCGTTCTATGTGTGGAGAAGGTGTACCGTGAGGAGCGCTGGAACGCATAGAAGTGAGAATGCCGGTATGAGTAGCGCAAGACAGGTGAGAATCCTGTCCACCGTAAGACTAAGGTTTCCAGGGGAAGGCTCGTCCGCCCTGGGTTAGTCGGGACCTAAGGAGAGACCGAAAGGTGTATCCGATGGCCAACAGGTTGAGATTCCTGTACTAGAGTATGAAGTGATGGAGGGACGCAGTAGGCTAACTCGTGCGTACGAATGGATGTACGTCTAAGCAGTGAGGCGTGGTATGAGTCAAATGCTTATACCTCTAACGTTGAGCTGTGATGGGGAGCGAAGTTTAGTAGCGAGTGAGTGATGTCACACTGCCAAGAAAAGCTTCTAGCGTTGTATCATACTCTACCCGTACCGCAAACCGACACAGGTAGTCGAGGCGAGTAGCCTCAGGTGAGCGAGAGAACTCTCGTTAAGGAACTCGGCAAAATGACCCCGTAACTTCGGGAGAAGGGGTGCTGACTTTGGTCAGCCGCAGTGAATAGGCCCAAGCAACTGTTTATCAAAAACACAGCTCTCTGCTAAATCGTAAGATGATGTATAGGGGGTGACGCCTGCCCGGTGCTGGAAGGTTAAGAGGAGTGCTTAGCGGTAACGCGAAGGTATGAATTGAAGCCCCAGTAAACGGCGGCCGTAACTATAACGGTCCTAAGGTAGCGA
>Contig_54
GCTAATAGTGTGGCTATTGCTGGTAAAAACGGTCAAGACGGCGTTACACTTAAAGGTGGCGACGCTAAAAACGGTGTAGATGGCACAAGCATTAATCGTTTAGTGACCGAAGATAAAGACGGCAATACACATACGCTTGCAACCCTTGATGATGGTATGATGTATGGCGGCGATACAGGTAATGTAATTAAAAAGAAACTTAACAATCAAGTGAATGTTAAGGGTGGTATCTCCGATGAAAGCAAATTAGCTGCTGAAGATAACATTGGTGTAGTTTCTGACGGTTCCGATACATTGAAATTGCGCTTGGCGAAAGAATTGAAAGGCTTGACATCTGCTACTTTCACAAACGGTGGCAATAATACTGTTATCAATGGTGATGGCATGACCATCAATCGTGCTGGCGGCGATGCAGTAAGTCTTACAAAAGACGGCTTAAATAACGGCGGTAACAAGATTACGAATGTTGCTGATGGCACGGACCCTAACGATGCAGTTAATAAATCTCAATTGGATAAAGCTACAGCAGCTGCATCTACAACGGTATCTGCAGGTAATAATATTACTGTGACACCTAGCACCAATGCGAATGGTTCCAAGAACTATGAAGTAAGTCTTAAAGATCAAGTGACATTGGGCTCTGATGCTACGAAACAAATCGCAATGGATGGTACTACAGGTACTATCAAGGCTGGTGATAAAGTTACAATCGATGGCAACAAAGGTACTATTAAAGCTGGCAATGTAACAATTGACGGTGAAAACGGTACCATTAAAGCTGGCGACAAGGTAACTATCGATGGTAAAGATGGTAAGATTGCGGCAGGTAAAGTGTCTGTTGATGGTAAAGACGGTTATGTGACAGGTCTAGAAAACAAAGATTGGGATCCTGACAATATCACAAGCGGTCGTGCTGCTACAGAAGATCAATTGCAAAAATCTCACAAATCCTTGGATAACAAGATTAATAACCTAGGTGATGAAATCACGAAAAAAGGTATGAATTTCGCCGGTAATACAGGTGAATTCCACCGTGATTTAGGCCAAAAGGTTACTATCAAAGGTGAAGGTACAGAGTCTGACGATAAATACTCCGGCGAAAATATTAAAACAGTAGCCGACCAAGATGGTAATGTTAATATCAAGATGGCTAAAAACCTTAAGACTGACAGCTTAACTACTGATAAGGTAAAAGTTGGTAAAAACGGTCAAGATGGCGTATCTATTACTGGTCCTAATGGCGCTGACGGTACAGATGGCAAAGTAGGTATTACAGGCAAAGACGGTAAAGATGCTGTATCCATGTCCGGCAAAGATGGTATTGGTCATATTGGTTTAACTGGTAAAGACGGCCGTAATGCGGATATTACCGTTGATAAAGGTGATCCAGACTTAGACGGTAATGCAATCACTCGTATTAAGTACCAAGACGAAAATGGTAAGACACATCAAGTGGCAACTAAAGACGATGGTATGAAATACGGTGGCGATAGCGGTTCCGTAATTAAGAAAAAGCTTAACGAACAAGTTAATGTAGTGGGTGGCATTACTGATGCTAGCAAGTTGACTACAGAAGATAATTTAGGTGTTGTATCCGATGGAACTGGCAACCTTAAGGTTCGTATGGCGAAAGACTTGAAAGGCCTTGAAACAGTAACCACTAAGGATGCTGCGGGTAATACTACTGTTATGAACGGTGGCGGTGTAACAATTACACCTGCTAGCGGTAATGCTGTAAGCCTCACTAAAGACGGCC
>Contig_55
ACCATAACAGGTAAACGACCAATGAATTCTGGGATTAAACCAAATTTTAATAAATCTTCAGGTACAACATCTTTTAAGATAGCTGATACATTGCGTTCTTCTTTGCGTTGTACATCTGCACCAAAACCAAGTGTTTTCTTAGCGGTACGCTTAGTAATAACCTTGTCCATACCATCAAATGCTCCACCACAAATAAAGAGAATATTCGTAGTGTCGATTTGAAGCATTTCCTGATTAGGATGCTTTCTACCACCTTGAGGAGGAACAGAAGCAACGGTACCTTCTAAGATTTTAAGCAATGCTTGTTGTACACCTTCACCAGACACGTCACGTGTAATGGAAGGGTTCTCAGACTTACGAGCAATCTTATCGATTTCATCGATATAGATAATGCCACGTTCAGCCCGAGCTATATCATAATCTGCAGCTTGAATAATTTTGAGTAGGATGTTTTCTACATCTTCCCCCACATACCCAGCTTCAGTTAAGCTTGTAGCATCTGCAATAGCAAATGGTACTTCTAGCATTTTCGCTAAGGTTTGAGCCAATAGTGTTTTACCACTACCAGTAGGACCAATGAACAATACATTAGCCTTTTGTAATTCTACATCATCTACTACATTATCTGTTTGTAAGCGTTTGTAGTGATTATATACGGCCACAGCTAAAGAGATTTTAGCATCATCTTGACCAATAACATATTCGTCAAGATGAGCTTTAATTTCTCTCGGCGTTGGCAATTCTTTTAAGTTGAAGTCATCCGCCTCTACGTCACCTAACTCATCAGCGATAATACGTTCACATACTTCAACGCATTCATCACAAATATATACGTTAGGACCCGCTACTAATTTGCGGACTTCTTCGCTTGTGCGTCCACAAAAACTGCAGCGCATAGTGTCTTTATCTTTTGCCAAGGGGCGCCTCCATTACTTGCTTTCTACAGGTTCTCTTGTGAGTACCTCATCGATTAAGCCGTATTCAACGGCATCCTGAGCACTCATGAAGTTATCGCGATCTGTATCGCGAGCTACTACTTCAATATCTTGTCCACTGCGAGAAGCTAAGATACCATTTAATTCTTCACGCATACGAAGAATCTCACGGGCATGGATTTCAATTTCAGATGCTTGCCCTTGTACACCACCTAATGGTTGGTGAATCATAACGCGCGCATGAGGTAACGCATAGCGTTTACCTTTAGCACCGGCTGTTAAAAGCACAGCACCCATGCTCGCCGCAGAGCCTACACAAATAGTAGACACATCTGGTTTGATATATTGCATCGTATCATAAATAGCCATGCCGGCAGTTACAACACCGCCAGGGCTATTGATGTACAAATGGATATCCTTATCAGGATCCTCTGCTTCTAGGAATAACATTTGCGCAATAACCGCATTTGCCACATTATCATCGATGGGGCCACCAAGGAAAATAATGCGATCCTTTAACAAGCGAGAGTAAATATCATAGGAACGCTCTCCGCGTTCACCTTGTTCAACTACGATTGGTACATACATATAATCACCTTTTCATGTACCTAGTTGAGCAAACTATTATTCAGCCGCTTCAGCGCCTTTTGCATTATCAATAATGAATCGAGCTGCTTTTTTGCGAGCTACAGAGCCTGCCAACATAGCTACACGACCTTCTTTTGCAATAATATCCCAAACTTCTTTAGGATCTGCCCCAAAGTTTTGAGCCATAATGAAGATTTCACGGTTCATATCATCTGGAGTTA
>Contig_56
GGTAATGGTGAACGTTATAACTATAAGGGAAAGAAGACTGCAGGCTCATGGTATAACATGAGTAGCCAAGATGTCGTTCCTACTTATCGTTGGATGGTTGTTAAGCCAGAGACTGAAGTAGCCAGCACTGACGTACAGCCTTCATTCACTAATGAGGACGCTTACACTGGTGGTGCAGCACTTCGCTTGAAGGGTGTCAACAATGCGACTGCTACAGACGTTGTTCTCTTCAAGACTAACCTTACTCCTTCTAAGGGTAAGGTAGTTGCTAAGGTGGCTATCAAGACTGGTAAAGAGGGCAATAACGACTCAAAACTTTCTCTCATCGTACGTGTGAATGGTGCTTGGAAGGCTTATGCCTTGGGTAACACCGAGAACGCAAACTGGACAGAGAAGAAGGTTGAGTTGAATGATATTACTGCTGGTCAGAAGATTGAGCGTATCGGTCTGCGTGTGAAAGAGTCAGATGCTGACTATAATGTACTTGTTGGTAAGTTCGAACTCAACGACGACGTGACAGCAACACCAGCTAACGTGAAGGATTTGACTGTTCAGGTGAAGGAAGAAACAAAGAATTCTCTTTCTGTTAAGGCGGTATGGGGAATTGATAAGGACCCAGGTCAGAATCCAACCGTTTATAACGATGAGGCTAATATCGACCACTTCGAGATTCTCTATAAGAACGGTGAGAATGGTAAGGTGTCTGAGGTAGGACGTACATCACAGTGGGCTACACTCGTTCCTAACATCCAGTTCACAAGTGTTGACGACAAACCTTTCATCGGTGTTCGCTCAGTAAGTACTGACCTTAAGACTTACTCAAAGACACAGTGGATTGCTGTGCCACGTGCTCAGCAGTTTGAACTCCCAGAGGCACAGGAAGAAGGCTACGGAACAGTTGAACTCGACAATGCTGCTGCTGGTGCTGACGTAGCGAAGAGAATTCGTTATGTAAAGAAGTTCCAGACAGAGGGCGGTTCTAAGAATATCGACTACACTGCTGAGGGTCCTGCTGGTAACGAGACCAACTATGTGGATGCTACGAGTCAAGAGCTCGAAGTGGCACAGGGTGCGACTGTGAAAGTGAAGATTCAGGGCTACGAAGCAACTCAGATCAAGGACCAGAGCAATGACGACCTCCGCTATTGTATGGGTAAGGCTTGGATGGACTTCAATGGCGACAAGCAGTTCAACCCAGAGAATCTCTCTGAGAATCCTAACGAGGGTGAGTGCGTTGTATTCTTTGGTCAGGTGCGCAAAGGCGTTCCTGCACAGGTACAGCAGTTGAATGAGTACACTTTCCAGATTCCTTCAGATGCTAAGCCAGGTCAGAGCCGTCTCCGCCTTGTCTTCTGTGACGCATGGTTCCAGGGTGGTTTGACACCAACTGGTAAGTTCAATAAGGGCTTTGCTATCGACTTCAAGGTGACTATCACTGGTTCTAACGCTGCTCGTGGTGCTAAGGCTGACACCCATGATAAGGGTGTTGCTGACGAGCCAGAGTTGCTCGAGGGTGGTTCTACAAACATCATATCTGCTAACGTAGGTGGTGCTTCACAGCTCACTGTTGTTGGCGGTAAGGTAGTATTCGAGAATGTTGAACGTGCATGGGTATTCTCTACTGACGGTCAGACTGTAAAGAGCCTGGTTAATCCAAAGTCTTTCAATACAAATGAGTTGCCAGCAGGTGTTTACCTCGTTAAGATGCAGAACAACAATGTTATCCGTACACAAAAGATTA
>Contig_57
TTTGAAGAAAGACATTTTTATGTGGACTTAGTCTTTTACAATCGATTATTACAATGTTATGTATTGATAGACCTTAAGACAGGAAGCTTATCCCATCAGGATTTGGGACAGATGCAGATGTATGTCAACTATTATGATCGCTATATCAGACAAGATTTTGAAAACCCAACAATCGGTATTTTGCTCTGCGAGAACAAAAACGATGCATTAGTAGAACTTACTCTGCCCCCAAATGCGAATATCTATGCTTCTGCTTATCAATTGTATCTTCCCGATAAAACTCTGCTACAATCAAAGGTCAAAGAATGGATTTCTGAATTTAGAGACAACGCTGAATGATATGAAACCAAATATAGATATTAGTGAAAACGAACTTCTACGGCAATCAGAAGAAATACTTGTAGAATTACTCAGAGACCACACGACGCAAAAGAATATCTTTTGGGCTACGGACGATTATGCCTCTTTAGGTGAGGCATATAGTTATCATGCACCTATCACAATACCTTGTATCACCAGTGATAATGGTTTTATCATACAACCGAGAGTATTAAAAACTCGAGAAGAACAAGCGAACCGAACCAAAGACAAAGCTGAGGTTTTTACTCCTTCTTGGGTATGCAATACCCAAAACAATCTGATAGATGAAGCTTGGTTTGGACGCAAAGACGTTTTTAATCAAGAACACCCCGAAACCAAAACATGGACTGCGACAACCCTTCCAGTTTCGTTCCCTGATGGAAAAACATGGAAGGATTATGTTCGTTCCACTCGTATGGAGATTACTTGTGGAGAAGCCCCATATCTTGTTAGCCGATATGATACGACCACAGGAGCATTTATCCCCATCTCGCAGCGTATAGGTATGATCGATCGTAAACTACGAGTTATCTCGGAAAATACTACCACCAGTGGCGAATGGCTCAAGATGGCACAAGAGGCATATAAGAATATCTATGGTTATGAATGGCAAGGGGACAATCTCTTGCTCGCTCGTGAAGCACTGCTCATAACTTTTATCGAATATTACACTGAAAAATTTGGAGAGAAACCCCAAGAACGTTCTATCAAATACATTGCCTATATCATTGCTTGGAATATTTTTCAAATGGATGGACTCAAAGGGGTAGTTCCGAATAGTTGTAAACACAATGAAGTGGTAAGCGAACAAACTCTATTTGAAGCAATAGAACGAACTGTACTGTGCCCTGGATGTCAGAACGACACCTATAAAGGGCACAATGGGACATACTGCCTCATCCGTGACTGGGGATGCAAAGACTCTGTAACAGGAGAAAATAATAGAAAGATTCGTTTCATTGATTTAATAAAATAACAACATAAATCTCAAACCATGGCAACTTTTGAATCATCACTCAAACCTCGTTTGATATATGTTTTTGCTATTGCAGACAATCAGCATGAAGGTAGTCTGAAGATTGGAGAAACAACGCTTGCAGATAATATTGATCCAGCTTCAACCACACCCAATAGCGAGGATCTAAATAAAGCAGCCAAAGAACGTATTGACCAATATACAAAAACGGCAGGTATTAGCTACGAACTCTTGTACACCGAGCTTACGCTTTACATCCGGGGAGGGCGTATTTGTTCCTTCAATGATAAGCAAGTGCATAATGTTTTAGAACGTTCGGGCGTAAAACGTAAGGAGTTTAAAGGAGCTACCGAATGGTATTCTTGTGATTTAGA
>Contig_58
CTAACTTAGCATTACCCTTTTAATTTAAAAATTAAGAGACCCAACACCTCTTTACAGTGAAATGCCCCAACTAAATACTACCGTATGGCCCACCATAATTACCCCCATACTCCTTACACTATTCCTCATCACCCAACTAAAAATATTAAACACAAACTACCACCTACCTCCCTCACCAAAGCCCATAAAAATAAAAAATTATAACAAACCCTGAGAACCAAAATGAACGAAAATCTGTTCGCTTCATTCATTGCCCCCACAATCCTAGGCCTACCCGCCGCAGTACTGATCATTCTATTTCCCCCTCTATTGATCCCCACCTCCAAATATCTCATCAACAACCGACTAATCACCACCCAACAATGACTAATCAAACTAACCTCAAAACAAATGATAGCCATACACAACACTAAAGGACGAACCTGATCTCTTATACTAGTATCCTTAATCATTTTTATTGTCACAACTAACCTCCTCGGACTCCTGCCTCACTCATTTACACCAACCACCCAACTATCTATAAACCTAGCCATGGCCATCCCCTTATGAGCGGGCGCAGTGATTATAGGCTTTCGCTCTAAGATTAAAAATGCCCTAGCCCACTTCTTACCACAAGGCACACCTACACCCCTTATCCCCATACTAGTTATTATCGAAACCATCAGCCTACTCATTCAACCAATAGCCCTGGCCGTACGCCTAACCGCTAACATTACTGCAGGCCACCTACTCATGCACCTAATTGGAAGCGCCACCCTAGCAATATCAACCATTAACCTTCCCTCTACACTTATCATCTTCACAATTCTAATTCTACTGACTATCCTAGAAATCGCTGTCGCCTTAATCCAAGCCTACGTTTTCACACTTCTAGTAAGCCTCTACCTGCACGACAACACATAATGACCCACCAATCGCATGCCTATCATATAGTAAAACCCAGCCCATGACCCCTAACAGGGGCCCTCTCAGCCCTCCTAATGACCTCCGGCCTAGCCATGTGATTTCACTTCCACTCCATAACGCTCCTCATACTAGGCCTACTAACCAACACACTAACCATATACCAATGATGGCGCGATGTAACACGAGAAAGCACATACCAAGGCCACCACACACCACCTGTCCAAAAAGGCCTTCGATACGGGATAATCCTATTTATTACCTCAGAAGTTTTTTTCTTCGCAGGATTTTTCTGAGCCTTTTACCACTCCAGCCTAGCCCCTACCCCCCAACTAGGAGGGCACTGGCCCCCAACAGGCATCACCCCGCTAAATCCCCTAGAAGTCCCACTCCTAAACACATCCGTATTACTCGCATCAGGAGTATCAATCACCTGAGCTCACCATAGTCTAATAGAAAACAACCGAAACCAAATAATTCAAGCACTGCTTATTACAATTTTACTGGGTCTCTATTTTACCCTCCTACAAGCCTCAGAGTACTTCGAGTCTCCCTTCACCATTTCCGACGGCATCTACGGCTCAACATTTTTTGTAGCCACAGGCTTCCACGGACTTCACGTCATTATTGGCTCAACTTTCCTCACTATCTGCTTCATCCGCCAACTAATATTTCACTTTACATCCAAACATCACTTTGGCTTCGAAGCCGCCGCCTGATACTGGCATTTTGTAGATGTGGTTTGACTATTTCTGTATGTCTCCATCTATTGATGAGGGTCTTACTCTTTTAGTATAAAT
>Contig_59
GTGGTAAGCTGCGATAAGCCTAGATAAGTTGCAATCGAACGTAAGAATCTAGGATTTCCGAATGGAGCAATCTATTAAGATGGAGTCTTAATACGAAAGAGGGAACCGCGTGAACTGAAACATCTAAGTAACGCGAGGAAAAGAAAGTAAAAACGATACCCAAAGTAGCGGCGAGCGAACTGGGTCAAGCCTAAACCTTAAATATGTCAAGGATACAGCCGTTGTATTTAAGGGGTTGAGGGACAGAGTTGTGAAGAACTGTAAGATATTCAATATAGTGTATTGATGAATTAGAATTGTCTGGAAAGGTGAACCGCAGAAGGTGAAAGTCCTGTATAAGTAAATCCTTACACATATAACTTTGCTCCCAAGTAACATGGAACACGAGGAATTCTGTGTGAATCAGTGAGGACCAAATCTCATAAGGCTAAATACTCTTACTAACCGATAGCGCATAGTACCGTGAGGGAAAGGTGAAAAGAACCCCTGGAGGGGAGTGAAATAGAACCTGAAATTGTGTGCTTACAAGCGGTCAGAGCCCATTAGGGTGATGGCGTGCCTTTTGGAGAATGATCCTGCGAGTTACGTTAAACGGCGAGGTTAAGTATAACGGAGCCGAAGGGAAACCAAGTCTTAATAGGGCGATATAGTCGTTTGGCGTAGACGCGAAACCTGGTGATCTAAACCTGTCCAGGATGAAGCTGTGGTAAGACACAGTGGAGGTCCTAACCCACCGCCGTTGAAAAGTTGGGGGATGAGGTAGGTTTAGGGGTGAAAAGCCAATCGAACCAGGAGATAGCTCGTTCTCTCCGAAATGCATCTAGGTGCAGCCTTGAGTGTTCAATTATGGGGGTAGAGCACTGAATGATCTAGGGGGCATATTGCTTACTGAAATCAATCAAACTCCGAATACCATAATTTATAGCTCAGGAGTGAGACTATGGGAGTTAACTTCCATTGTCAAAAGGGAAACAACCCAGACCACCAGCTAAGGTCCCTAATTATAACTAAGTGGGAAAGGAGGTGGAGATTCACAAACAACTAGGAGGTTGGCTTAGAAGCAGCCATACCTTTAAAGAGTGCGTAATAGCTCACTAGTCGAGAGTCTCTGCGCCGACAATGTAACGGGGCTAAGTTATAAACCGAAGCTGTGGAATCCATTTGGATTGGTAGGAGAGCGTTCTGTAGGCCGTTGAAGAAGAAGGGTAACCAACTTTGGAGGTATCAGAAGTGAGACTGCAGGAATAAGTAGCGAGAAAGGGGGCGAGAATCCCCCTCGCCGGAAGACCAAGGTTTTCAGGGTAAAGCTTGTCTTCCCTGAGTAAGCCGGGACCTAAGCCCAGGCTATAATGCGTAGGCGAATGGAAAACAGATTAATATTTCTGTGCCAGTCATGTATTGTGATGGAGGGACGCAGAAGGGTATGTGCGCGGACGATCGGTTGTGTCCGTAGAAGTATGTAGGATGACTTAGTAGGTAAATCCATTAAGTTATATCTGAGGTATGATATACAGTCGTAAGATGAATGTGCAAATCCCACGCTGCCAAGAAAAGCTTCTAACGTTAATATATGACTGCCCGTACTGTAAACCGACACAGGTGGTCAGGATGAGAAATCTAAGGCGGACAGGCTAACTCTCGTTAAGGAACTCTGCAAAATAACCTCGTAACTTCGGGAGAAGAGGAGCCCTTGTGTGT
>Contig_60
GATTACATTAGCACCAGAAGCCATATCTTTAAACATAGGTGAACTTGGATGCTCTGGTCTCACTAATCCCAAAGTTGTAGTATTACCATTCTTCTCACCTCTTGCAAGAAGACCATAATAACCGTACCACTGCTGAGTAGCTGAGAGTATACCTGGACCCTTCTTCTTCTCAGACGACCAATAGTAGCTATACTCTGTATCCTTAATCTTAAAGTCTCTCTCACTAAGAATACCCATTGCAGGAACAAAAGCAGCCTTACCATTATTACCGCTGTTAATCTTATTAAACTCATCTAAACGAGGAATACGGAATCCCGCAGGACTTGGATCATATACAGTCTTTACGAAAGCATTAGGGTTTTGATAGCCTACACAGTTATTTACATCCCACAAGTTAAAGTAGGTAGCATGTTCTGCGTGGCTGTAATACTTAGTACCATCTCCTTGGTCAGAGAAGTTAATCCACATCCAATCGCCATTTGCTTCTCCCTTTCCAATACTTGGATTATTAGGATTGTATGTACGGAATCTTGCCATTATAAGAGGCATTCTCACAGCCCAGAATGGTAGGAATCCTCTATTGTAACCATTAGGGTCAGTGCCTGTTGACTGTAAAACCATACCATTACTTGGATAGAGAGGATCCTTACGTCCCTGCTGGTAGTACATTGCTTCGCCCTCACGCACAAGAGCAGATGCTTTTTGAGTGAACTCAACCTGCGCAGTCTTTCCTGTGCGAGTCTGAGTAACTGTAAGACGAACCTTGCGGTCCTTTTCATAAGTAGTACCATTCCACTCCGTATGACGGAAGCCTAAAGGCTCACGCATAAAGTAGCCATTATCAGTATCAACTACATCCTTAGAAGTAATCCAGATGTGCCAGCTCCAAAGAACATTATAGGTTCCCAATGTATTGCTTGTAACACCAATAATAACACTTGCTTCCTTCATTTTGTCCTTGTTGACTTTGAATTCAACATTATTACCATTTATTGTTACGTCAGATACAATATCAGGAGTACTGGTCCACAACACTTTAGCACCATTAGCACCTGTAATATATGGACTGTTAATCTCTGAAACACCCCAGAATTTATTGAAAATATGCTCATTTGCTGGATAAGATGATGTATAAGAAGAAGCGTTTTTAACACCATTCTTTATAGCATTACCATATACCATTGGGAACGAATACTTACCACTGGCTGAAACAACATAACAGTTAGCTGTTTCCTGTGGACCATTAACCTTAGAAAGGTCTACTGTACCAGTCGCCTCATGTGCAGCCTTAAGTGCCGCCTCACGCTCTGCCTTATAGTCGTGATACTCATTGGTAAATGTCATCGTGCGTGCCTCAGCAGAAGTACCACCATTACCACTCTCTGAACTTACAGATGCAACCATTGAAGGCTTACCCTCTGTCCATGTAGTACCATCAGCACTGAACTCATACTTTGTAATTGCCCAAGGCTCTGCCTTAGCAGGTCTACCACTTCCAGTCAACTCACTATAACTTGTAACCTTAAATGGTACGTTTGTCTCATTGTAGTTGTATGTAGTCTTATCAGAGCTAACAGTCAATACAGCATTTCTATCTTCCAAATCCTTTGGATTAGAAATAGCATAAGTTCTGGTTGTACCAGCAACCCACTTCTTACCATTGCCACCAATCTTTGCAACCACGCTCTTACCGC
>Contig_61
CTATAACACGGAAACGCACATTATTCTTCATGAAGATCTCATCTTCCAAAGACGTAAGCACAAGTCCCATCAACGCAGCAATCTCATCCGTAGGACGATTCCAGTTCTCTGTTGAGAAAGTATAGAGCGTGAGAAACTTCACACCCAATCGTACACATTCTGATGTTATGCGACGAACGGTATCTACTCCTGCCTGATGTCCGTAGGAGCGTGGCTTATTGCGTTCGGTTGCCCAACGTCCATTACCATCCATTGTGATGGCAATATGCTGGGGTATTCGTGTCATATCTAATTCTTCTGCCATATCTTTTGAAGAGATAAACCTATGTTTTGTTCTGTACAGCACATACGTCTGCACGCTTTAGACATTACCTATATATAATAGGTCGGAACTAACTTCCCTTACTCGTCCTCGTTATGACAAGTCTTACACTTCGCCATGAAACTATAAGAGAACGTCAACTGCAGGGTTGAATAGCTGTCTGTATTCTTAAAGAGTCCGCTACTCTTAATGCCGTAGGGATCTTTCTGTCCGTCTAACTCATCGCTGAGCGAGAAGTGTAACGCCCATTCCAATCCTACGTTCATTCGTTCGCTCACCTTATACTTCACACCCAATCCGATTGGGAGATTCGCAGTGAGCACCGACTTGCGGTCGCCACCCTTAATATTAACGTAGGTGGCACCCAATCCTATCATTGCATAAGGCGACAAACGCTGTGCACCACGATAGTCACGACCCGTACCATACGGCAGGAAGTTATACTCGTATGCAAAGCCTACATCAACCAATGAATTGTCGAATGTATAGGGAACTGAGGCAAAACGTGGATAGTAAGTCTTGACATCAGCCGACGAACCTTTCATCTTTCCAAACGATACGTTCATCTTTAATCCCATATAAGGACTGAGATTATATCTTGCCAGCACCGTTCCCATCGGTTGTAGGTCTTTGAACAACGACTCATTAAAGTCGCCTAAGTAACCCATCATACCGACACCGGCGCCTATCTCCATCTTATACTCCGGGTCCGACTGCGCCCATAGAGGCGTAGCAGCAAGGAAGAGGAGGAGGTTGATGAAGATACGTTTCATTGTTGTCCTGTTTTAACAGCTTATTGTGCCAATCGACTAAGGTTCAATGCCCAGCCTACTCGATTGAGTCTACCACGCCAAACCTTTGTACCACTGATTACCCAGAGGTATTCGTCACTATCAACAGTTGCTGCAAAAGCTGTTGCTGCCTGTATACCTGTTGGATAAGTAAAGCTCTTATCGCTCTTCCATGTGATACCACCATCACGAGAGAGAAGCATAGAAGCCAACTTACCACTGCTATTAAGACCCAATGCAAGGGCAGCCTTATCATAGTTTACAACTGAAAGACTCTTGTAAAGAGGGAGTTGGAACTTATCCGCATTACTCTCTACATAGCTCCACTGCTCATTCTGACGATAAGAAAGTTTCGTCCATGCAGCATTCTTTGTACCGCTTGCCAGTGTACCAACAAGCAATACGCGATACAAGTCAGATGAAACTGCTGTAAACGAAGAACCAATATTGCTTACTGGGAGTAGTGATGCATTGCTATCTAATGACTCGTTAGTCCAAGTAACACCATTGTTCTTTGAAGCCAACAGCGTACCTGACGTTGAAATAGCAAACAACTCTGCTGGTGACGCTGCCA
>Contig_62
CCATTTTAATAGTGCCTTTATGACGAGCATGCTAATGAGTTAGGATAAAAAACGCTGAAACAAAAAAAGGATGCACGAAATGTGCATCCTAAAGAGATTCTATTGAGAAACAACCTGTTACACAATGAGTGATAAGCCTACTTTAGGCGTCTTTGATGCACTCCTTTAGTAAATTGATAAACTTCTCTTCGCCTAATCCTGAACGCTCTGAAGCGGTGCGGACAGTAGCTTTCTTGAGAATCAACTTACCCAATGGTGTGTTTAGCATTTTGAAAGATGGATAGCGAGAAGCAAGTTCTTTCTTCAGATTAGGATAAGCTGCAAAGAGGTCTTTCAGACGGGTGTCTGGTGTTATCTCAATAGGAGCGTCTGATTGTGCAGCAGACGCCTCGTCGCCTTCATTGTCAGAAGAAGTAGCATTTGCAGCACTTTCCTCTTCTTTTCCAGCCCATGTCAGCAAGGTCTGTGAACCTGTCAGCTCACGGATATGTGTACAATCCTGCATCATCTCGAGTACGCCACGGAAGCGACCCTCTGCATCGCGTACAGCAAAGTAAACGATGTAGATAAATACTTCTGGCTTATTAATCCAGAACTCTGCTTTATCTTGTTCGCCACTGCGAAATTTCTCTACGATTTCCTCAACGATGTGTACGCTCTTACGTGGGTGGCAGTTAGATACTTGTCGTCCGATGACATTCTTTGATCTTGGGAAGATACGATGATCGGTATCTGAATAGAACTTCACCAACTCGTTTTCGTCTACGAAAGAGATGTCTACTGGCAGATGCTTATAAATAAGGTTTATCTGCTCTAAGGTCAGCTTACCTGTTGCCACATCCAACTCCTGCTGTGGTCCTGCAGAATAGCCATACTTGCTGAGCAATGCCTGCAGGTCTTCTGCAAAGCCCTTTTGAGGTGCTGACTGTTGGGTGTTAGGTGATGATGGAGTGTCTACTTTGAAGAAGGCAAAACCAATCTCTTGGTCGCCCGACTTCATGTCCTCGAACTCCTCTGCAGAGATAAGGGCATAGGAAGTAGGGTAGAGGATAGTCTCCTCCTTTTCCATCAAGTCACGTGCATGGGCGATAAGCTCATTTTGTTTTGCGATGAAAGCATCCTCGTCACCAGCCTCTAAGAGTCGGAGTGAGTCCTTTATTTCATCACGAACGATGTCGTCAAAGTTCCACATTGTTGTTGTAGGACGGTCAAATCCCTTCTTCTCCAAAAGTGGGTAGAGCTGATTCTGCTTACGCTGGTAGTGGATAGGATACTGACGAATCTGGTCGTAGAGTTCTAACCACTGGTTCTTTATGACAGGATATTGCACAAGATCCTCAACCGCAAGGAGCAGTCGTCGCATCTCATCATTCTCTTTATAATAATGTGAGAGTGGGTGATCCTCTGGAACATCAGGGCGGCTGTAGTCCATGAACCCTTCCACGAGTTCAATAATCTTGCGCATGTCGGCGCGGATACACTCGTCGTCCTCACGCGACTTCATATTCTGTTCGATGAAGGCAAGGTGATAAGGGCGAATCTTTCCTATCTTTGTCTTCATCACTTCGCGTGCTTCTTCTAATGAGAGCTGTCCTGTTTCGTACTTTTCTTCAAGCTCAAGCATAGCCTGCATTTTCTCCCAGCAATTGAGATGGAGAAAATGCAGGCTATGCTTG
>Contig_63
GATTAGAGCTGTGGACCAGCTGCTACGAGAGCCTTACCAGCCTCGTTGTTCTCGTACTTCTTGAAGTTCTTGATGAAACGAGCTGCGAGGTCCTTAGCCTTCTCATCCCACTGAGCTGCATCAGCGTAAGTGTCACGTGGATCGAGAATGTCAGTTGCAACACCTTCGAGCTTTGTAGGAACAGTGAAGTCGAAGTAAGGAATCTGCTTTGTTGGAGCTGCATCGATTGAGTGGTTCAAGATAGCGTCGATGATACCACGAGTATCGCGGATAGAGATACGCTTGCCTGTACCATTCCAACCAGTGTTAACCAAGTAAGCCTTAGCACCACTCTGCTGCATCTTCTTAACCAACTCCTCAGCATACTTTGTTGGGTGGAGTTCCAAGAATGCCTGACCGAAGCAAGCAGAGAATGTTGGAGTAGGCTCAGTGATACCACGCTCTGTACCAGCCAACTTAGCTGTGAAACCAGAGAGGAAATAGTACTTAGTCTGCTCTGGAGTCAAGATAGATACTGGAGGCAATACACCGAATGCATCAGCTGAAAGGAAGATAACCTGCTTAGCAGCTGGACCCTGAGACTCAGGACGCTGGATGTTCTTAATGTGGTAGATTGGGTAAGAAACACGAGTGTTCTCAGTTACGCTCTTATCAGCGAAGTCAATCTTACCATTCTCGTCAACTGTTACGTTCTCGAGGAGAGCGTCACGTCTGATAGCGCCATAGATGTCTGGCTCAGACTCCTTGTCAAGGTTGATAACCTTAGCATAGCAACCACCCTCGTAGTTGAAGATACCCTTGTCATCCCATCCGTGCTCGTCATCACCGATGAGCTTACGCTTTGGATCGGTAGAAAGAGTAGTCTTACCAGTACCAGAAAGACCGAAGAAGATAGCTGTGTTCTCACCGTTCATGTCAGTGTTAGCAGAGCAGTGCATAGAAGCCATACCCTTCAATGGCAAGAAGTAGTTCATCATAGAGAACATACCCTTCTTCATCTCACCACCGTACCATGTGTTAACGATTACCTGCTCCTTAGTTGTTACGTTGAACATAACACAAGTCTCTGAATGAAGACCGAGCTCCTTCCAGTTCTCAACCTTAGCCTTAGAAGCGTTGTAAACGATGAAGTCTGGCTCCTGATCGAAGTCTGCCTCTGACTTTGGACGGATGAACATGTTTGTTACAAAGTGAGCCTGCCAAGCAACCTCAACGATGAAACGAATCTTCATACGTGTGTCCTTGTGAGTACCGCAGAAACCATCAACTACGAAAAGACGCTTGTTAGAAAGCTCCTTCTTAGCGATGTCCTTAACAGCTGTCCAAGCTTCCTTAGAAGCACGGTGGTTATCGTTATGGTATTCCTCAGAATCCCACCATACTGTATCGTGAGAATTCTCATCATCAACGATGAACTTATCCTTAGGAGAACGACCAGTGTAGATACCAGTCATTACGTTTACTGCACCAAGCTCAGTCTCCTGGCCTCTTTCATAGCCCTGAAGACTCTCTTTTGTTTCTTCATTGAACAATACTTCGTAAGAAGGATTGTAAAGTACTTCTGTTGTACCTGTAATACCGTACTTCTCAAGTACGCTCTTATCAAACTTTGCCATTTCTTAATAAATAGGACGTAAAAACAGTGAACAAATCAATTTTCAACTAAATACATT
>Contig_64
ACCATGTTCTTGAGGTCTTCTTCAACAGATGTGATACCACCAAGGCCGAAGTTCTCAACCAACACTTTCAGAACGTTTGGAGAAACGAAGGCTGGCAATGTAGGACCAATATGAATATTCTTAATGCCGAGGTAGAGTAGGGCAAGCAGAACGATAACTGCTTTCTGCTCATACCATGCAATATTGAACTCGATTGGAAGATCATTGATGTCGTTTGCACCAAAAATCTCTTTCAGCTTCAAGGCAACAACTGCCCATGAATAAGAGTCATTACACTGTCCTGCATCCAATACACGTGGGATTCCATTGATATCGCCAAGGTTCAACTTGTTATATTTGAACTTAGCACAACCACTGGTTAAGATGACAGTATCCTTTGGTAACTGAGCAGCAAACTCTGTATAGTAGTCACGGCTCTTCATACGACCATCACATCCACTCATTACGACAAACTTGCGGATTGCACCACTCTTAACAGCCTCAACAACCTGATCAGCCAAAGCAAATACCTGTGCATGAGCAAATCCACCGATGATCTCACCCTGTTCGATAGCTGTTGGAGCCTTACAAGTCTTAGCAATTTCGATTACCTCAGAGAAGTCCTTGTGACCGTTCTCATCAGCAAGGATATGCTTCCAACCTGGGAAACCTGTTGCGTTTGTTGTGAATACGCGGTCCTTATAGCTTGCCTTTGGTGAAGGAGGAACGATACAGTTGGTTGTGAAGACGATAGGACCATTGAATGTTTCAAACTCTTCCTTCTGCTTCCACCATGCATTACCATAGTTTCCAACGAGGTGCTTGTACTTCTTCAACTGTGGATAATAATGAGCTGGGAGCATCTCTCCGTGGGTGTAAACATCTACGCCTGTTCCCTCTGTTTGCTCCAAAAGTTGCTCAATATCCTTCAAGTCATGACCAGAGATAAGAATACCTGGACGGCTACCTGTACCAATATTTACCTTTGTAAGTTCTGGATTACCGTATGTCTGAGTGTTAGCCTTGTCAAGTAATGCCATTGCATCAACACCGAACTTACCTGTTTCCATAACAGTAGCCAGCAACGTGTCCATGTCTGCTGCTGGGTTAGAAATGGTGGCAAGTGCCTTTTCCATGAATGCAATAATCTCTTCATTACGCTCATTGAGACGTGATGCGTGCTCATAGTAAGCTGCCATACCCTTCAAACCGAGTACTGTCAACTCCTTCAATGAACGGAGGTCTTCATTCTCTGTACGGAGAATGCTCTCACGATCCCCCTCAGCTTCATAGTCTGCTTTCTCACCACCCCAGTTTACTTCCTGGTAGTTAGGCAATGTTACATTGTTCTCTTTTGCAAGTGCGAGCAACTCACGTTTGATACGTACACCGTTGTCCACCTTATTTAATATAGCCTGATCATCAAAGTTTGCATTGGTGATAGTTGCAAAAAGTGCATCTACAATATAATCACCAACCTCCTGGTTTGTTTTAATACCTGCATTGCGAAGTGAGTCTGAAATCGTAGCTACACCTCTTACAACACCAAGTAACAAATCTTGCCAACGGCTTGTCTCAGCTTTTTTACCGCAAACACCTTGAATGGTACATCCTGTACCCTTTGCTGTTTCCTGACATTGGAAACAGAACATTTTGTTCTCTGCCATGTTTTTTGATTTATAC
>Contig_65
ATCTGCCCTGGGTTAGTCGGGGCCTAAGGCGAGGCCGACAGGCGTAGTCGATGGAGAACGGGTTGATATTCCCGTACCAGTGAAGGACCGTCCATACTGATATTGTGATGCTAACCATGCCGATCACGGTGTCATGAAGTTTTTCTTTGTGGTGTTGTGGGGTGTGTGGGACCCAAGCTTTGGAGGTAAGCGTGTTAACAGGTGTGACGCAGGAAGGTAGCCAAGCCACGCGGTGGTTGTCGTGGTCTAAGCGTGTAGGATGACTGGTTGTTAAATGCGCCGGTTGTGTGTCTGAGACGTGATGGGACCCCTTGTTTGTGGGGGATTTGGTGATCCTATGCTGCCGAGAAAAGCATCGGCGTGAGGTTTTAGCTGCCCGTACCCGAAACCGACACAGGTGATCAGGTAGAGAATACTAAGGCGATCGAGAGAATCATGGTTAAGGAACTCGGCAAAATGCCCCCGTAACTTCGGGAGAAGGGGGACCTTGAGCGTGATGGGCACTTGCTGCCTGGAGCGTGTATGGGTCGCAGAGACCAGGGGGAAGCGACTGTTTATCAAAAACACAGGTCCGTGCGAAGTCGTAAGACGAGGTATACGGACTGACTCCTGCCCGGTGCTGGAAGGTTAAGAGGATTGGTTAGCCCTGTGTGGGCGAAGCTGAGAATTTAAGCCCCAGTAAACGGCGGTGGTAACTATAACCATCCTAAGGTAGCGAAATTCCTTGTCGGGTAAGTTCCGACCTGCACGAATGGCGTAACGACTTCTCCGCTGTCTCAACCATGAACTCGGTGAAATTGCAGTACGAGTAAAGATGCTCGTTTCGCGCAGCAGGACGGAAAGACCCCGTGACCTTTACTATAGTTTGGTATTGGTGTTTGGGTTGGCTTGTGTAGGATAGGTGGGAGACTGTGAAGCCGTCACGCTAGTGGTGGTGGAGTCGTTGTTGAAATACCACTCTGGTCAATCTGGATGTCTAACTTCGGGCCATGATCTGGTTCAGGGACAGTGCCTGATGGGTAGTTTAACTGGGGCGGTTGCCTCCTAAAGTGTAACGGAGGCGCCCAAAGGTTCCCTCAGCCTGGTTGGCAATCAGGTGTTGAGTGTAAGTGCACAAGGGAGCTTGACTGTGAGACTGGCAGGTCGAGCAGGGACGAAAGTCGGGACTAGTGATCCGGCGGTACGTTGTGGAACGGCCGTCGCTCAACGGATAAAAGGTACCTCGGGGATAACAGGCTGATCTTGCCCAAGAGTCCATATCGACGGCATGGTTTGGCACCTCGATGTCGGCTCGTCGCATCCTGGGGCTGGAGTCGGTCCCAAGGGTTGGGCTGTTCGCCCATTAAAGCGGTACGCGAGCTGGGTTCAGAACGTCGTGAGACAGTTCGGTCCCTATCCGCTGCGCGCGTTGGAGAATTGAGAAAGGCTGTCCTTAGTACGAGAGGACCGGGACGGACGAACCTCTGGTATGTCAGTTGTACCGCCAGGTGCATGGCTGATTGGCTACGTTCGGGAGGGATAACCGCTGAAGGCATCTAAGCGGGAAGCCTGTTTCGAGATGAGTTCTCCTGGCACTCTTTGTGGTGTGTGAGGCTCCTTAGAGATGATGAGGTTGATAGGCCGGGTATGGAAGCGTTGTAAGGCGTGGAGTTGACT
>Contig_66
CCTATCCCTCAACCCCGACATCATTACCGGGGTTGAGGGATAGGAGGAGAATGGGGGATAGGTGTATGAACATGAGGGTGTTTTCTCGTGTGAATGAGGGTTTTATGTTGTTAATGTGGTGGGTGAGTGAGCCCCATTGTGTTGTGGTAAATATGTAGAGGGAGTATAGGGCTGTGACTAGTATGTTGAGTCCTGTGAGTAGGAGAGTGATATTTGATCAGGAGAACGTGGTTACTAGCACAGAGAGTTCTCCCAGTAGGTTAATAGTGGGGGGTAAGGCGAGGTTAGCGAGGCTTGCTAGAAGTCATCAAAAAGCTATTAGTGGGAGTAGAGTTTGAAGTCCTTGAGAGAGGATTATGATGCGACTGTGAGTGCGTTCGTAGTTTGAGTTTGCTAGGCAGAATAGTAATGAGGATGTAAGTCCGTGGGCGATTATGAGAATGACTGCGCCGGTGAAGCTTCAGGGGGTTTGGATGAGAATGGCTGTTACTACGAGGGCTATGTGGCTGATTGAAGAGTATGCAATGAGCGATTTTAGGTCTGTTTGTCGTAGGCAGATGGAGCTTGTTATAATTATGCCTCATAGGGATAGTACAAGGAAGGGGTAGGCTATGTGTTTTGTCAGGGGGTTGAGAATGAGTGTGAGGCGTATTATACCATAGCCGCCTAGTTTTAAGAGTACTGCGGCAAGTACTATTGACCCAGCGATGGGGGCTTCGACATGGGCTTTAGGGAGTCATAAGTGGAGTCCGTAAAGAGGTATCTTTACTATAAAAGCTATTGTGTAAGCTAGTCATATTAAGTTGTTGGCTCAGGAGTTTGATAGTTCTTGGGCAGTGAGAGTGAGTAGTAGAATGTTTAGTGAGCCTAGGGTGTTGTGAGTGTAAATTAGTGCGATGAGTAGGGGAAGGGAGCCTACTAGGGTGTAGAATAGGAAGTATGTGCCTGCGTTCAGGCGTTCTGGCTGGTTGCCTCATCGGGTGATGATAGCCAAGGTGGGGATAAGTGTGGTTTCGAAGAAGATATAAAATATGATTAGTTCTGTGGCTGTGAATGTTATAATTAAGGAGATTTGTAGGGAGATTAGTATAGAGAGGTAGAGTTTTTTTCGTGATAGTGGTTCACTGGATAAGTGGCGTTGGCTTGCCATGATTGTGAGGGGTAGGAGTCAGGTAGTTAGTATTAGGAGGGGGGTTGTTAGGGGGTCGGAGGAAAAGGTTGGGGAACAGCTAAATAGGTTGTTGTTGATTTGGTTAAAAAATAGTAGGGGGATGATGCTAATAATTAGGCTGTGGGTGGTTGTGTTGATTCAAATTATGTGTTTTTTGGAAAGTCATGTCAGTGGTAGTAATATAATTGTTGGGACGATTAGTTTTAGCATTGGAGTAGGTTTAGGTTATGTACGTAGTCTAGGCCATATGTGTTGGAGATTGAGACTAGTAGGGCTAGGCCCACCGCTGCTTCGCAGGCGGCAAAGACTAGTATGGCAATAGGCACAATATTGGCTAAGAGGGAGTGGGTGTTGAGGGTTATGAGAGTAGCTATAATGAACAGCGATAGTATTATTCCTTCTAGGCATAGTAGGGAGGATATGAGGTGTGAGCGATATACTAGTATTCCTAGAAGTGAGATGGTAAAT
>Contig_67
AGATTAATTAACAATAACTATTAAAAAGACGTCATGAAACTAAAGACAATTTTTGGCATCATCCTTGGGGTTGTTGCTGTAGGCTTGACATCATGTTCAAGCGATTTGACTAACGGGGAGAACACTGCCGTTAATCCAAATGAGACAGCGAAGCGTACGCTGAGTTTATCTACAGACAATGCTAAGACACGTTCTGAGGTAAACCTTACTACAGGTAATAAGTGGGAGACAGGGGATCAGTTCTTCTCTTATAATCTCGATTTAAGTGATCAAGCTACTGAATCTCCTAATGCAATCTTGACTGCAAAGAGCAGTGGTGCAAGCACATTGTTGCAAGGAACTGTAGCATGTAAGAATGGTGATAGATTAAATATTTTCTATCCTGGTACTTATGTCACTGGATACGCGCAGGGTACATTTCCAATAAGTATGCAGAAGAGTCTTACTGGTAATAAGACTCAGGACGGTACTGTAGAGAACTTGAAAAACTTCGACTATAGCTTTGGTACTGGTTCTGTTACTGTAAATGGTAATTCTGCATCAGGTAACGTTGATATGGAGAAGCTGTATGCTATCTTGAAGGTGGACTTCACTTTCAATGGCACAAAGCTTACGAACATTAAGAAGCTCGTTCTTTCTAATGTTATCACTGGGGGTGACTTCAAGGTTCAGACGGGTCATATGGATAACTCCAAGATTGGTTCTATAGAGGTTAATCCAGCTAATCCAGCTGAGTTACTGTATGTAGCGATATTCCCTACAAATGGTTTCAAGCCTAAGTTTGAAGTATATACTACAGATAATAAGGCTTATACATATACTGTAACCGCTTCAGATTGGGAAACTAAAACTGCTAAGGTTTATCCAATTACTGTTGCTGTTAAGGAGTTTGATCCAAATCCTCCATACATTGAAATTGATGGTGTGAAGTGGGGTAAGTATAACCTCCAGTACACACCAGGTAAGAAGACAGATGGTTGGGAAGATGGTTATCACCTTGCTGCTAATCCATGGGATTACTTCTATACAACAAGTAGTCCTGCCGTATTAGATGTAACTCCAGTATATGATGCTGATAATGCGTCTCGATTGGGTGATCAGCAGATGTGGGATCATTTCCGTTGGGGAGATATTTCTAAGGCACATAACTACGCATATAAAAACAAGGACCATTACTACAATAAAACGACTCAAATAAAAGAGTTCATTACAAGTAATAAAGAGTATGGTGATTTGCCTTATTATGCTTCAAAGAAGAAGTGGAGATTACCAACTTGGGATGATTATAAGAATTTGATGAAGAACTCTACAGAGTATGTTGGATATTATTCAGTTGGAACAACAACTAAGATTTATGGCGTTCTCTTTGTACCTGATGGAAAGGCACATGGCTCTATTGTAGGTAAGAATGGAAATATCCTTATGCAATCAAATGTGACAGGGACAATAAGTAATGATGATTTAAGAGAATTTACAGCCGCTGAAATCAATAAGGGTGTGTTCTTCCCTGCCACAGGTACATACAATGCTTATAGCGATGGTAACCCTACATTGGAAGAAAAAGGAAAACAGGGTCTTTACTGGACTGCTGATTATCACGATGCTGACAGAGGAGTTTCATTTACATTC
>Contig_68
GGCTTACCCTTTGCATTACGACGCGCTACGCTCTTGTGCAAGAGTGCAGTCTTATAATAACTGATATCGTGAGGAATAATGCCGATAATTTGGTACAAAGACAAATAAAGCTCCTTCTCCTTACGGAAAGGGAGCTTTATTCTATCAATTATATTATTCAGCATACTTCTTGAATACAACACAAGCATTGTGACCACCGAAACCGAAGGTGTTGCTCAGTGCAGCACGTACCTCACGTTTCTGTGCCTTGTTGAACGTAAAGTTCAAGTTGTAATCCAATTCAGGATCCTGATCATCTTCCTCATGGTTGATCGTTGGAGGAACGATATCTTCCTTCACAGACATGACACAAGCCAAAGCCTCTACAGCACCAGCTGCACCGAGGAGGTGACCTGTCATACTCTTTGTAGAAGAGATATTCAACTTGTAAGCAGCATCACCAAACAAAGCCTTGATAGCCTTTGCCTCTGAGATATCACCTACAGGAGTTGATGTACCGTGAACGTTGATATAGTCGATATCCTCTGGCTTCAAACCTGCATCCTCAAGTGCTGCCTTCATAACGAGCTTAGCACCAAGACCCTCTGGGTGAGAAGCAGTGATATGATGAGCGTCAGCTGACTCGCCTTCACCAACCATCTCTGCGTAAATCTTAGCACCACGAGCCTTTGCATGCTCCAACTCCTCAAGGATAAGACAACCAGCACCCTCACCCATTACGAAGCCATCGCGGCTTGCAGAGAATGGACGTGAAGCGTGCTCTGGGTCATCATTACGTGTAGAAAGTGCATGCATAGCATTGAAACCACCTACACCACAAGCGCAAATAGCAGCCTCAGCACCACCACTAACGATAATATCAGCCTTACCAAGACGAATCTGGTTGAATGCTGAAGCCAAAGCGTTAGTTGAAGAAGCACAAGCAGATGTTGTTGTATAGTTAGGACCGTGGAATCCATACAGCATACTAATCTGTCCAGAAGCAATATCTGCAATCATCTTCGGAATGAAGAAAGGATTGAACTTAGGACCATTCTCTGGATGCTGTGCGTAATAACTCACCTCATCTTCGAATGTCTTGATACCACCAATACCTACACCGTAGATTACACCTACGCGGTTCTTGTCAACCTTCTCTAAGTCGATGTTAGCGTCCTTAACACCCTGAATAGCACTAATCATAGCCAACTGAGTGTAGCGGTCGAGCTTACGAGCCTCCTTACGGTCAATGTAATCATTGATGTTAAGGTCTTTTACCTCACAAGCAAACTTCGTCTTGAACTGGGTTGTATCGAAATGTGTAATAGGAGCAGCACCACTCTTACCTGCCAGCATGTTCTGCCAAGTCTCCTCTGGAGTGTTACCCAATGGAGTAACGGCGCCAAGACCTGTTACAACTACTCTTTTTAATTCCATGCGTGAAATATAAATTAAAAAAGTAAAGTTAAAAAAAAAGCCAAGCAAAGGCATACGCTTTGCTTGGTACTTTTATCTTGAGTAAACCTTACTTAGCGTTCTCCTCGATGTAAGAGATAGCGTCGCCTACTGTAGAGATCTTCTCAGCCTTATCGTCTGGAATAGAAATACCGAACTCCTTCTCGAACTCCATGATGAGCTCTACTGT
>Contig_69
TTAGGAATGAAGTGTACAAGTTCCTCACCATCAAAGATAGTGTTCAACAAGAATGTACCATTCTTACGCAAACCACGTGTAACATCGTACATGTTCAAGTAAGCCTGAACGTGACAAGCAACGAAGTTAGGTGTATTTACCTGATAAGTAGAACGGATTGGATTATCACCAAAGCGGAGGTGAGAACAAGTGAAACCACCAGACTTCTTTGAGTCATAAGAGAAGTAAGCCTGACAGTACTTATTGGTGTTGTCACCGATAATCTTTACTGAGTTCTTGTTAGCACCAACGGTACCGTCAGCACCAAGACCGTAGAACTTAGCCTCGTATGTGCTTTCACCACCCAATGGAATCTCCTCAACCTCTGGGAGAGAAGTGAAGGTTACGTCATCAACGATACCTACAGTGAAGTGATTCTTTGGCTCTGGCAACTCGAGGTTGTCATAAACAGCGATAATCTTAGCTGGTGTTGTATCTGAAGAACCGAGACCATAACGACCACCAACGATCAATGGCTTGTTCTCAACATCATAGAATGCGCTCTTAACATCGAGGTACAATGGCTCACCCTCTGCTCCTGGTTCCTTAGTACGGTCAAGAACAGCGATACGCTTAACAGACTTTGGTACTGCAGCGAGCAAGTGCTTAACTGAGAATGGACGATAGAGGTGTACAGCAATCATACCAACCTTCTTACCCTGAGACATCAAGTAGTCGATAGCCTCACGAGCTGCCTCAGTAGCTGAACCCATCAAGATGATGATGTTCTCTGCATCTTTAGCACCATAGTAATCGAAGAGATGATACTCACGGCCTGTAATCTTTGAGATTTCGCCGAGATAGTGCTCAACAACCTCTGCTACATTCTCGTAAGCACTGTTAGATGCCTCACGATGTGTGAAGAATGTCTCAGGGTTCTCAGCTGTACCACGAACTACTGGACGCTCTGGAGTCATTGCGCGATCGCGGAAACGCTTAATATCTTCCTCGTCAACCAATGGACGGATATCTTCCTGGTCAAGGCACTCAATCTTATGATACTCGTGTGATGTACGGAAACCATCGAAGAAGTTGATGAATGGTACTGATGTCTTCAATGAAGCAAGGTGAGGAACTGCAGAGAGGTCCATAACCTCCTGAACAGAACCTGAACAGAACATAGCGAAACCTGTCTGACGGCAAGCCATTACGTCCTGGTGGTCACCGAAGATACAAAGAGCGTGACTTGCGAGTGTACGTGCTGAAACGTTGAATACACATGGCAAAAGTTCACCAGCAATCTTATACATGTTAGGAATCATCAAGAGAAGACCCTGTGATGCGGTGAAGGTTGTCGTGAGAGCACCAGACTGCAGTGAACCGTGTACGGCACCTGCTGCGCCACCCTCTGACTGCATCTCCTGAACGCTTACTGTCTGACCCCAAAGGTTCTTACGACCACGTGCTGACCACTCGTCTACGTGCTCAGCCATTGGAGATGATGGAGTGATAGGATAGATAGCTGCTACCTCAGAGAACATGTAGTTCACGTGAGCAGCGGCCTCGTTACCATCACAAGTGATAAACTTCTTTTCTTTAGCCATTTTGAAATTTATTAAATGAATATTGCTATAATGTT
>Contig_70
CTCCCATTTAGCACCAGTACCATCAAACTTGTCAGAAAGTGTATATTTACCTTTCTGACAAGTTTGATGGTACTGGTGCTAAATGGGAGAATTTAAGTGACGCTAAAACCTTTAAGCTTGAAGGGCTTGCTGTTAGCACTAATCAGAACCCTAACGCAGTGCTTACTGGTAATGATGGTGACAACTATACCTTCTATATGATTCCTCAGGAGCTTACAGGCAAGAATATTACTGTATATGTTGAGTTCGCTGATGGTTCTAAAATTGAAAGCACACTAAAGGGCTCATGGTTAGCTGGTACTACCAAGACTTATAAGCTCAGCGAGAAGAACTCAACATGGGAATATACACTTGAAACAACAAACCCTGCAAACGTAGCATACAATCAAGACAAATCTAATGACTATCTTGTTACAAGTTATAGAAATGCTCCTGATGGAACAAAGCAGCCTGTTAAATGGAAGGCAGTTGGCTTTGAGGAGTATGACCGTGCAACTGACAGTTGGACTAACTTGGGTACCAACAAACCTTCTTGGTTGACAGCTATGTCTAAGGAAGATGGCGAAGGTGGTGAAACTGCTGAGTCTGGTAGAGCAACTATTACAAAGGCAGACTTGAAAGATCGCCTCACAGAGTATAATAAGGTACTGCAGACTGCAACAGAGAAAGGTGCAGTAGGCAACTACTACAACTTGTCAAATGCTAATGGCGGTGATGCTATCCAGAACACTGCTAACAGTTACTTGATTTCTGCTCCTGGCTACTATCGTATCCCATTGGTATATGGTAATGCTGTTAAGGGTGGAACTACAAATGAAAGTTCATATAAGACTGCTCACACAGGTACTGATGTTTTGAGTAATTTCAAAGATCATTTAGGAAATGACATCACAACTCCTTACATTAACGTACAGAATACAGCTAATCCTGCAACACAAGCATCTATCGTATGGATGGACCAGAAGGATCTTGTTGATGGCTTAAGCGTTACTAACAATGGTGACAAGTCATTTGTTAACTTCCATGTGTCTGCAGCAAATATTAAGAATGGTAATGCTGTTATCGCTGTTAAGAGTGCAGATGGTACTATTATGTGGAGCTGGCACCTTTGGTTCGATCATAGTGATGCGTTGAGTACAATTGCATGTACAAATCATGAGGGTGATAACTTCAAGGTAACAAAAAATATACTTGGCTATACTCTATACAAGTGGAAATCAACATCCTATGAATCTCCACGTGTTGCACGTATGAAGATTGAGCAGGAAGTAGGTAATGGAGCAAAAAAATCTGCCTACATCACTATAACACAAAGCCCTTATGCTGAAAGAGAATATTCTACTGCGCTCTATCAGTTCGGACGTAAAGACGCTTTCCCTGGTACAAACACACTTTATGAAAGTACGTTTGTCGAGAATGGTGGTAACAATATTTCTATCGTAAATGCTATACAGAATCCTGGCACATTCTACACAGATGGAAATAAATGGGGTACAGAGTACAGATACTTTAACTTGTGGTCTATGCAGACAACTTCACAAGGCGATGCAAGCAAAACACTTGTTAAAACTGTTTACGACCCATGTCCAGTTGGCTTTACTATGCCTCCACTTAAGAC
>Contig_71
GGTAATACCAGTGCTGCTTGTATGCGGTATTACCATAACGCTGAATGTTAACCAATACCTTCTCCATTGGAACTCCAATGCGTTTTGCAACAGCCTCGATGATACGAAGGTTTGCCTGATGACAAACTACGTAATCAACATCATCTTGGGTCAAGCCATTGCGCTCCAAAAGTGCAGCACAGTCGTCACCCATCGCTGTTACAGCATAACGGAAGACGGTGCGTCCCTCTTGGTAAGTGTAATGCAAACGATGATCAATTGTAAAACTTGAAGAAGGACATACAGAACCACCTGCCTTAATATGGAGGAATGGAAGTCCCTTACCGTCTGTGCGATGATAAGAATCAATCATACCAACGCCTTCCTCGGTTGTACCCTCTAACATCACAGCACCTGCACCATCACCAAAAAGTGGACAAGTTGCGCGATCACGATAATCAGTAATAGCTGACATCTTATCAGCACCGATAACAATGATACGCTTGTGACGACCACTTTGGATCATATTGCAGGCAACATCGAGTGCATACATGAAGCCACAACATGCAGCAGCTAAGTCAAATGCGAAGGCATTCTTCAATCCAAGCTTTCCTAATACGATAGAAGCTGTTGAAGGATGCGGATAGTCAGGAGTCGTTGTAGCAACAACAACAGCATCAATACTGTCTGGATCAGCACCTGTCTTTGTCATCAGGAGCTTTGCTGCCTTGCGGGCCATATAGGAAGTACCGAGTCCCTCTTCGGTGAGGATTCGGCGTTCCTTGATACCTGTACGAGTGGTAATCCACTCATCATTAGTATCAACCATGCGAGACAATTCCTCATTGTTGAGGACATAGTCTGGCACGTAACCTGCGACACCTGTTATAATCGCATTAATCTTACTCATGCTTACTCAACTGTTTCCTTTACGACAGCAACCTTACCACGATAGTTACCACAAGTTGGGCAAACTGTATGATAAACATAATAAGCACCACAGTTAGGGCATAAAGCCAATGTAGGAGCTACTGCCTTATCGTGAGTTCTTCTCTTGAGTGTACGAGTCTTTGACTGTCTTCTTTTTGGATGTGCCATAATTCTTTAAACGTTTAATATTTTATTTTTTCAATTTTAATAGAGCTTCCCAGCGCGGATCCATCGCCTGCTCGTCTTCCTCACCGCTTCGGGCGGCAGAATACTCCTCAAGAGCTCGTACCATAGCAGGGTTGCATTTTCCAGGTGCATGCACATGCTTGATAGGGATTGCGAGAGCTATGAATTCGTAGAGGTACCATGCAACATCGAGTATTCCTTCGTCCTCGGCCACCGTCACAAGGTCGTCCTCTTCTGAGTTTTCTTTTCCTAACTTAACTTCGAGACGTTGTGTTGTCTCTATTGGCTGCTCTACTGGGTCGAGACATATATCACACGGTACCATTACCGTACCTGCCTCATGGAAATCAAGGGTAAAGAAATCATCTCCTGTGCGCACAATATCAAGAGATACATGCACACATCCTTGACTCACTTCAGGAGCGTCAACTGCCTTAAAGTAAGCGTCATCCAGGTCGAACTCAAGGTGATTTACACCTTCTTAGAAACCCTTAAAATAGATTTGAAGGGTCTGGAAG
>Contig_72
ATCCATTCTTTTTTTCGTAGTGTATAGTGAAACTGTGATTTCTAATTTATTCCGATTTCCTTCTTGACTTCTTGGTTGAAATCATTGTTACACATTTAGATTATGTGTTTCCTCAATTACCCAAGAGGAATGGATAGCGAAGCTCCAATGACATACGGCTGTAAGCATAGCCCTCGGCACCATATGGAGTGAGTGAACCATTCTCGTAACCACGAAGACCGATTGTCTCCTCAGCGTAACCAGTAGAGTATCCACTCATACCATCACCACCCATGTAGTAGGTTTCAAACGGACTTTTCTTGTTTTTATTGTAACTTCCCAACAATCCGAACTCAACACGGGTCATCAAGACGAAGCATTTCTGACCACTTGTGAGGGCTGTAAAGGTACGAGCCTTGAACTTCCACTTATGATACTCAACCCAACGATACTTCTCCTGTTGCTCCTGTGAGTAGGTTGGAGAGTTACGGTCGGTTGCCAAGTGAGCATAGTCCTTATGATCCCACTTAGACCAAGGCGGAGTAATCGTCAATGATACCGAGAAGTCAGAACCACGACGTGGGAAGAGTTGGTTATCTGTTGACGTACGATTAAGCGCAATGTTAAGGTTCAAGTTGTTCGCTGAACCGTTAGACATAATGAAGTAACGCCAGTTACGCAACATATAACGCTGGTACTGAAGCTGGAGAGACAAGGTGAAATAGTCATCAGGCCAGCTAAGACGCTTACCCCAACCAGCATAGACACTCAAGAGTTTCACATACTTGTCTGGGTCATAATAGTTCTCGTAGCTATTGTAATTGTAGTTACCATAACCGTAACGATAGTTGTTATAGTTATTCATGTAACCACTGTTATAATAGTTGCTTGATACGTCAGTCTGCTTTGAATATGACATACCCACGCTGAACTGGATAGGACGCTTACCTCCCAACCAGTTGGTTGAGTACTGTGCATTGTATGACTGGTAGTAAGTACCGTTGGTTTGTGCACCCAATGAGAGTGTTTCACCATCTCCGATAGGCATGATACCACGATGCTCACGGTTTCTACGGAAGAGGTTTGCCATTGAGAAGTTATTCAACTTCAAACCGACACGACCGATAACACCCGTCTGACCCCAACCAAGTGAAAGCTCAACCTGGTCGTTTGACTTCTGCTTGAGGTTATAGTTGATATCTACAGTACCGTCCTCATAGTTTGGCTCTGGCACTGGATTGATAGCCTCTGGGTCGAAGTGTCCCATTGAAGCTAACTCACGTGCAGAACGCTGGAGTGCTTCCTTAGAGAAGAGGTCGCCTGGTTTTGTACGCAACTCACGACGAACAACATTCTCATAAAGGCGGTCATTGCCATTAATCCTCACACGGTTGATACGTGCCTGCTGTCCCTCAGTGATACGCATCTCAAGGTCAATAGAGTCACCGACAATATTCACCTCTGTTGGTTGAAGGTTATAGAAGAGGTAACCATTGTTCCAGTAAGCATTACCCACAGCATCCTCATCCTGTGAAAGACGCTTGTTCAAGTAAGTCTGGTTGTACACGTCACCCTTCTTCATGTCAAGTAGACGTGACAGATAATCTGTTGAGTAAACAGTATTACCT
>Contig_73
GCTACAGTACCATCTAAAACAGATTCAGCAAATTTGTTTTTTATTGCCTGGTCAAGCAATAAAAAACAAATTTGCTGAATCTGTTTTAGATGGTACTGTAGCGCCTCCAACGGTGTGTGATAACTGTTTAAAACATTGTTCCCATAAATTCTGCATTATCCGTGCTCTTTCTCGCGCACAACAAGGTGATGTGGAAACGGGGTTGGTGTTCTCTGGCAATAATATGAGAAAAGTCGATAGGATTATGCCAGTTAAAGATATCTTTGCTCAATTAAAACAGCAAGTAGCAGAGATTGATTAATTTAAAGGGCTGTATAGCTATAAGAGGTGGAATAATTGGAAAAACGTGTAGTAATTACTGGCTTAGGGGCAGTGACTCCTGTAGGTATCGGTAAAGAGAACTTCTACAATGCGTTATTGGCAGGTCAATCTGGTATTGGGCCGATTACACGCTTTGACGCATCTGACTATGCAACACGCATTGCGGGTGAAGTAAAAGATTTTGATATTACAAACTATGGGGTAGACAAGAAAGAAGCTCGTCGTATGGACCGTTCTGTAGAATTTGCTATCGGTGCAGCTGTTCTTGCTTGTGAAGATGCTGATCTTGATTTAGATAAAGCAGATTTAGATCGCTGTGGTACTGTAGTTGGTACAGGTATAGGCGGCATTGACTCTATCCATGAGGTGTATGAAACATTATTCGAAAAAGGTCCTGGCCGTGTAAGTCCATTTGCAGTACCTATGATGATTGCAAATATGACATCTGCACGCGTATCTATTCGCCTTGGTCTTAAAGGTCCAGTTATTACAGACGTAACTGCTTGTACTTCTGGTACAAATGCGATTGGCGATGCATTCCGTATCATCCAACGTGGAGATGCTGATGTGATGTTTGCTGGTGGTACTGAGGCTGCGGTATCTCCGGCTGCTGTAGCTGGTTTTGCGGCTATGAAAGCTATGTCTACACGCAATGATGAGCCAACAAAGGCGTCCCGTCCATTTGACCGTGACCGTGATGGTTTCGTAATGGGTGAAGGTGCTGGTATCGTAGTTCTTGAAGAATTAGAACACGCAAAAGCACGCGGTGCGCATATCTATGCTGAAGTTGTGGGCTATGGTAGCAATGGTGATGCTTACCATATCACTGCACCAGCTCCAGGTGGTGTTCAAGCTCGTAAATGTATGGAATTAGCAATTAAAGATGCAGGTATTGATCCTAAAGACGTTAACTACATCAATGCTCATGGTACATCTACTGGCCTTAATGACCAAAATGAAACATTGGCTATTAAAGAATTGTTCGGCGATCACGCTAAAAATATCGCTGTTAACTCTACTAAATCCATGACAGGTCACTTATTGGGGGCTGCTGGTGCTATTGAAACTATCGTAATGGCGATGGCGATTGAAACTGGTAAAGTTCACCCTACAATTAACTGTGACAATCCTGATGAAGGTTTGGATCTGGACTATGTTCGTGAAGGCGCACGTGAACTTCAAGTAAAATGTGCACTTTCTAACTCTTTCGGTTTTGGTGGTCATAACGGTACACTTTGCATTCGCCGTTATGAAGCTTAATGGTTACTATCGAAACGCATAAG
>Contig_74
AAGAACATTGTTAGGAGTCTTCATCACAGCAGAACTATCCTGTATGTCAAAATAGAACAAAACAGGATTAGAACTTGTTGAACCAACAGTAACTGTAGATGCATCAGTTGTTGAGTTTACTACTCCACCAAGCATCATCTGCTTCTTCAACAAAGTACGTGGCAACTCAAAGTAAATCTTGTTATCAAGCTTATGAACAGTAATAAACTTACTACGTGCCGTCTCAGTCTTTTTATCTTTGAAGAGACGGTCATACTTTGTCTCCTTCTTTGGTTTAGACTTAGACTTGTCATCATCAGCTTTTGCAACAGTACTTTGCAATACAAGGAGGAGCAACAATGCCCCTCCAAGTAAAGAGTTCTTAAATGAGAAATTCATTCTTATCATTTGTATGTTATTTATTTCTGAATAATGCCTTCACTATACGTCCCGTAATGTGCTGCTTTGACCAACGTAGAGCATTTGTCTGCGTGTCATAACAGTATAGACTACCTGGCATAGATGCCGATGTATCATTGGTTGCAACATAGATGAGATTATCATCATCTGAGAAAACCATGTCTACAATCTTCTCAGAACTGCTACCAACAGTGAACAGTGCTGCAGTTGGGAAGTTGCTATTAGCAAGTACGTTATGTGCATAGACTGCATTGCCATTAGTGTAATAAACAATGTTCTTGCTACGAGCAGAGCGTACTACAGAGCCATTAGCGATACCAGAAGTAGAAGGCATTGCAACACGGTAAAGCACGTTAGCTGCAATTCTCTTATCTGCAGAAGAAGAGTAGTAGCCTGGGAAGATGTATGTAAAGTAGAATGTTCCCGTGCTTGTCTGATTGGTTATCAGAGCAAGGTTACGCTGCTTGTTAACACTACCCATACCTACCAACGTATCACCAGTGAAGGTTCCCTTCAAGATTTCAGCAGGAACAGATGTATTCTCAATAGCCATTGCCAGCAGAGAGCCGTGTGCATTGTCAAAGTAAGCATCACCATGTGCATAGAAGAGGTCATCTCTCCACCATGGAGTCATGCGGTTTGCGAATGAAACAGAACCACCGACAGCACTTGTGAAGCGTGAAGTCTGTGAAATCAAGTTGGTTGTGTTCAGACCCAATGAATACAAGTTATTCTTAGTAACAGCCATTACCTTTGGCGCACCTGGGTCAGAGTTAGCCTCTACCTGTATCACCTTCTCGCCGACAGGAGTCTGGAAAAGTGACAACATTTCATAACCATCAAGCTGGTAAAGTGTTGATGGATTACCTGCTGCAATAATCAGAACATTGTTTGCCTGACCACCGATGGTCTTGTTCCATGCCATTGAGCAAGGTGTACCAAAGTTGATGTTAGGGTTGTTAGGAGCCAAGACATCAAGGTGGAAGCTCTTGTTTACATCTTCTGTAGGTACATATGAAAGGATTGACTTACTATTGTTTTCTGCCAAGAGATAAACACCCTTTGTATAAGCATACTCAACATTCACATTGAACTCATAAATCTGTATATTCTGACCGTTGCTCAAACGAAGACGTCCAGTATAGCTTCCTGAATTCTGAATAGGATAAACAAGTGCAGAAT
>Contig_75
ATCATAGGACGGCGGCGAGTTTTATCATAGAAGAATTTACCCAACGCGTCACGTACGTTTTGCTTAATGGTTGTCCAATCTTTGATGCGTTGCATTTCGCAATCTTCAAGAACTTGTTCTACGCGGCGCTCTGCAGCAAGCATAAGTTCTTCTGCATCACGAACATATACGAAGCCACGAGATACGAGATCTGGACCAGCTACGATAGTGCCAGAAGCTTTGTCCATCGCCATAACGACGATAACCATACCTTCTTGTGCCAATTGTTGACGGTCGCGGATAACGATATTACCTACGTCACCAACACCAAGACCATCAACAAAGATAGCGCCAGCTTGTACGCGACCACCTTTACGGCCACCATCTTTATCGAATTCAAAGATTTGACCATTGTCGCCGATAAGGACCTTCTTAGGATCTACGCCCATAGCAACACCGAGTTCACCATGACGGCGCAGCATGCGGTACTCACCATGAACTGGAATGAAATACTCTGGACGAACAAGGTTAAGCATTGTTTTAAGCTCTTCTTGGCTCGCATGACCAGATACGTGGATACCACGGTCTTTACCGTATACCACATTACAACCTAAACGAAGCAAGTTATCGATAGTTCTACCTACAGCACCTTCGTTGCCTGGAATTGGTGTAGCAGAGATGATAACCGTATCATTCGGAGCCAATTCTACAGTGCGATGGTTGCTTGTTGCCATACGGGATAATCCGGCCATCGGTTCGCCTTGAGAACCAGTTGTTAAGATCATGATTTGGTCATCTGTGTAGTTGTGCATTACGTCTACGTCGATGATTGTATTTGGTGGAATGTTCAAGTAACCGCGTTCTTGTGCGATTTCTGTAACATTTACCATGCTGCGGCCCATGACTACAACCTTACGGTTAAACATAACCGCCGCATCAACAGCTTGTTGAATACGGGATACGTTAGATGCAAATGTTGCCAAAACAACGCGGCCTTTTGCTTCGCCAACAGCTTGTTTAATCGCAGGACCTACGGAGCTTTCAGAACCTGTAGTACCTGGTTTTTCAACGTTTGTAGAGTCGGACATCAACGCTAATACGCCTTTGTTGCCGAGCTCAGCAAATTTATGCATATCCATCAAACGGCCATCAACTGGCGTTTGGTCGATTTTAAAGTCACCTGTATGAAGTATAGTACCGATTGGTGTGTCAAAATATACAGCGCAGGAGTCAGGAATGGAGTGATTTGTTTGGATAAAACCAACAGTCACTTGACCAATTTGAACTTCATCGCCTGCGGCAATCGTGCGAAGACATTTTGGAGATACCTTATGTTCTTTAAACTTGCCTTCAATTAAGCCACAAACGAGATTTGTTGCATATACTGGGCAGTTGATCTCTTTCATTAGGTATGCCAAGGAGCCGATATGGTCCTCATGACCATGAGTAATTACGACAGCTTTCACGCGATCCTTATTTTCGATGATATAGCTCATATCAGGAATAACGATGTCTACGCCAAGCATATCTTCACTAGGGAACGCAAGACCAGAGTCAAGAACGATAATTTCGTCCTCGTATTGGAA
>Contig_76
CCTCCTGAGTTATTATAAAAATTATCTTCGACCTGCGCGTATTTACCTTCATAACCATCTATCACAGGCTGCCAAGGGTCAGCAGAATCCCACTCATGACCATTCCAGTAATTATTCTTTGCATCCCACATGTAATACTTACTACCATCATAATCCGTTACATTGATATTGGCTGTCATATCATAGTAGTCGTTCTTCTCATATTTGAACGAATCGTATGTCTTAGTAATAGCACCCTCAACGTTTGTTGCATAGTCCTTAATCCAATAGCGTACGGTCAAGGCATGTGTACCAGGACGAATTACCACGTAGGCACCATTAGTTGCAAGGTCTGCTGTGCTGTTAGTCAATGGGAAACCATTAGCATAAGAGCCGCTACCCTTTGTAGTCATAGTGATGCTCTTACCGCTTGCAGAACCTGTCAACTCACCTGTTGTTGTGTCAAGTGTGTAAGTACCAGTAATATCATTATCAGATTCTACCTCAATCTTTGTCAACTGACAATTCTTTATACCTGTATTGTTTGTAAAAGGCTGGAACACGAGGATAGCTGCCTGGTGATCGAGACGAAAGTTAAATACACCATTACCACCTGTAGCGTCTGCTGTACCGCAATCACCTGCCTCACCAATATGTGTGGTGCTATTAGGCTGTGCCTGACTCTGTGCTGCAGAGATTGTTACGTTGTTGTTAAGACCATTCTTACCAGGGTAATATACCTTATAAGTTGTGCTGTTAGTGTATTTACCAGGAACCATGAACTTAAAGCTGGCAGTCTTCTCTGTCGGAGCATTGCTACTCTTGTTCCAAGTTCCGTTATCATCCTTCACATAGATATGATCACCAGCCTCCCAGAAGAAAGCACCGTCGTCATAGTTGAGTGATGTACGTGTTGCAGCAGCACCTGTCACGAATGAAGTAAGGTTGCTATTGTTTTCAGTGTTTGTTTCTACAGTGCTTTGTGCTACATCTTCATTAGAGCAAGACGCAAACACCATTACAATGCCACACAATGCTATTAATGATAGCAGGCGCACCTTAAAAGTCTGTTTTCTCATTATTAATATAGTCTTTTTTGCTTATTACTTATTTAATTAAAACTCTCTTTTGATTAATCTTCCCACAATGAAGTATGATTATTGTTTGACAAAGCCTCATCACCAACCTCAAGCCACTCAAGTGCTTGTTTTGCATTATTAGCATTAGGACCTTTCTTGTGATTACCCGGTCTATGCTGACCAGGAAATGAATTCTCTGCAAGTAAAGTTTCGTTATTGATAACAATTACTTCTGTATAGGGTGCTTGATAACCTATCTTAATCTTATTCTGTTTCATAACTTATGGTATAAAATGCTGTTTATTTACTTATTTTATTATCCTTATTCTCAATTTGTAAGACATAAAAATGTTTACACTCACTCTTTAAAAGTGGGAGTATAAGGGTGATATTGAACTGGTTTTTAATCCTTATTCTGTTATCCTAATTGAAGAACTTTATGCAGTTTCACACTGCTCTTTTT
>Contig_77
TCTATGCATGATGCAACGGTAGAGGATTTCGCCAATGAGGTCGCAAAGCAGACAGGATTAAATGTAAAGTTTGCAGATGAAGGCGTGAAGGCACTTAAGGGTGTTACTCTTGACGTGCGTAATCAGTCAGTATCAAGTTTGTTACTGAACTTGGCAAACCAGTTCCCACTCTCTTATACCGTTGAGGGCAATACCCTGACGTTTGCAAAGAAGGAAACTACACAGCGAAAGGGTGGCGTTCGCGGTCAGGTTACTGATAATAACGGTGATCCAATCATCGGTGCTGTCATACGTGTGGATGGCGTGAATGGTGGTTATGTTACCGATATCAATGGTGAATACGAGATTGTGACAGACCTCAAAGAGGTGCACATGAATGTGTCATATATTGGTTATAAGACAGTTACAAAGACTGTAAAGAATGGCGCAACTGCTAATATCACGCTGCGTGAAGATTCAAAAGAGATGCAGGAAGTGGTTGTAACAGGTTATCAGACTAAGAATAAGAATTCGTTTACGGGTTCTCAGGTGGCTGTAAGTCGTGACCAGTTGATGAATGTGGGTACGAAGAATGTGTTGCAGAGTATTGCAAGTTTCGTTCCTGGTATGGTCATCGCAGATGATAACCTCAAAGGTTCTGACCCTAATAAGGTGGCAGAACTCAATATCCGTGGTCGTGCAACCTTCGAAGGACAAGCCAATACACCAGTCTATGTGGTAGATGGTGCGCAGGTTTCTGCTGAGTATGTTGCCGATATGGATATGAATGATATCGAGACTGTTACCGTATTGAAGGATGCTTCAGCGTCTGCTCTTTATGGTGCTAAGGCCTCTGCTGGTGTTATTGTAACTTGTTGAATGCACGTCAGAAGTTGGAGTACGAGCGTCTTGCAGGCTTGTTTACAGATACAAGTCCTTCAACTCAATATACGCTCGACAAGGATTATGCACGTATATATAATGATGTTCAGAGAGGTGTTGAGACTGACTGGCTGTCTAAGCCACTGCGTAATGCGATCTCACAGTCACACAGTTTGAGTGTAGATGGTGGTGATGACCGTGCAAAGTATAATCTTGGTATTCGTTATGGTAAGGATGCTGGTGTCATGAAGGGCTCTGATCGTACCCGTCTTTCAACCAATTTCCGCCTGTCTTACAATATTGCAGGTAAGTCTGAGAAGTCACCATAAGGTGACACGTTACTCGTGTCAAACAGTTCGACACTCTCTTCTGTAACGAGTAACGTGTCACCTTATGGTGACTTCTCAGACTGGGTTAAGATGAATCCTTATGAGAGCCCATATAACTCTGATGGACAGTTGCGTTCTTCACTCTATCATGACTTGGCGAACCCATTGTATGATGCTTCGTTGGGTAGTTATAGTAAGACAAATAACTTTGACTTCCTCAATACGACAAGTATTCAGTTGTGGTTCGGTGAGAAGATTCGCTTGGATGGAGACTTTACAGTCGACCGTAGCAAGCAGGATAGACGCTCTTTTATATCTCCTTTTGCTTAC
>Contig_78
TGACTCAGTTCGTACTGTGGTTGTTAAAGGTAAAACTAAACGCCGTGGTAACAAAATGGGTCGTCGCAGCGACTGGAAAAAAGCTTATGTAACTTTAGCCGAAGGCCAAAACTTGGACTTCGTGGACAGTGCAGAGTAATCGGAGGAAATTAGAGAATGGCTATCGTTAAATGTAAGCCGACCTCCGCTGGTCGTCGTCACGTTGTTAAAATCGTGAACCCTGAATTATACAAGGGTAAACCTTACGCGCCTCTTCTAGATACTAAATCTAAAACTGGTGGTCGTAACAATTATGGTCGTATTACCACTCGCCACATCGGTGGTGGTCATAAACAACATTACCGTTTAATCGATTTCAAACGTAACAAGTTAGATATCCCAGCGGTTGTTGAACGTTTAGAATATGATCCAAACCGTTCAGCTAACATTGCTTTAGTGCTTTATAAAGATGGTGAACGCCGTTATATCTTAGCACCTAAAGGTTTGTCAGTTGGCGATCAAATCCAATCTGGCGTTAACTCACCAATTAAAGTGGGTAACTCATTACCAATGCGTAATATCCCAGTTGGTTCAACAGTACATAACGTTGAATTAAAACCAGGTAAAGGCGGTCAAATCGCTCGTTCTGCTGGTGCTTATGTACAAATCATCGCTCGTGAAGGCAACTACGTAACTTTACGTTTACGTTCAGGCGAAATGCGTAAAGTATTAGCTGAATGTGTTGCTACAATCGGTGAAGTTGGTAACTCAGAACATATGCTTCGCGTATTGGGTAAAGCTGGTGCTAACCGCTGGAGAGGCATTCGCCCTACAGTTCGTGGTACTGCAATGAACCCAGTAGATCACCCACACGGTGGTGGTGAAGGTCGTAACTTTGGTAAACACCCAGTAACTCCTTGGGGCGTTCAAACTAAAGGTAAGAAAACTCGTCACAACAAACGTACTGATAAATATATCGTACGTCGTCGTGGCAAATAATTTAAATTAATAAGAGGATAAGCCATGCCACGTTCTCTCAAGAAAGGTCCTTTCCTTGACCTACACTTGTTGAAGAAGGTAGAGAAGGCGGTGGAAAGCGGGGATAAAAAACCAATCAAAACTTGGTCCCGTCGTTCAATGATCATTCCTTCAATGATCGGATTGACCATCGCAGTCCATAATGGTCGTCAGCACGTTCCTGTTTATGTATCTGATGAAATGATCGGCCATAAATTAGGTGAATTTGCACCGACTCGTACATAAGAAAGCTAAGAAATAAGAGGTAAATAGATGGAAACTATCGCAAAACATCGTTACGCTCGCACTTCTGCCCAAAAAGCTCGCTTAGTTGCCGATTTAATTCGTGGTAAAAAAGTTGCGCAAGCATTAGAAATCTTAACTTTTACTAACAAAAAAGCTGCGGCTTTAGTGAAAAAAGTATTAGAGTCTGCTATTGCTAACGCAGAGCATAATGATGGTGCAGATATCGATGATCTTAAAGTTGCTAGGACCCTGTCTCTTATACACATCTGACGCTGCC
>Contig_79
GACCTGGATGTTACTGGCGGAGTAATTATTCTCGTTTTCTGGATTTTCTGCCATTTTCTTTCGATTGTTCTTATAAGGCTTGGAAGCAGTACGCAAGCGTCCTGCTATGTACATTGGTGACATCAGTGAGAAGGGACTCCACCACTTGATTAACGAGACCGTCGATAACTCTATCGACGAAGCAATGGCTGGCTACTGTCAGAACATTGAGGTTACAATCAACGAGGATAACTCCATTACCGTTGAGGATGATGGTCGTGGTATCCCTGTTGACATGCACGAAAAACTTCACAAGAGCGCCCTTGAGGTTGTTATGACCGTTCTCCACGCTGGTGGTAAGTTCGACAAGGGTTCGTATAAAGTCAGCGGTGGTTTGCATGGTGTGGGTGTTAGTTGTGTAAATGCACTCTCTACACACATGAAGTCACAGGTGTTCCGCGATGGTAAAATCTACCAGCAGGAGTATGAGAAGGGTAAGCCTCTCTATCCTGTAAAGGTTGTTGGTGAGACTGATAAGACTGGTACACGTCAACAGTTCTGGCCAGACCCAGAGATTTTCACCACTACAGTTTACCAATGGGCTATCGTAGCACGTCGTATGCGCGAGTTGGCTTATCTCAATGCTGGTATTAAGATTACACTTACCGACCTTCGTCCAGACCCTGAAACAGGCAAGACACGTACAGAGGTCTTCCATGCTAAGGATGGTTTGAAGGAGTTCGTTCGTTACGTTGACCGCCATCGTCAGCACCTCTTCGATGATGTTATCTATCTCAAGACTGAGAAGCAAAACATTCCTATCGAGGTGGCTGTGATGTACAACACTGATTATACAGAGAACATCCACTCATACGTTAACAATATCAACACTATCGAGGGTGGTACTCACTTACAGGGATTCCGTGCTGCATTGACTCGTACATTGAAGACATACGCTGACAATGACCCACAGATTTCTAAGCAGTTGGAGAAAGCTAAGATTGAGATTGCTGGTGAAGACTTCCGCGAAGGCTTGACAGCTGTTATCTCTATCAAGGTTGCAGAGCCACAGTTTGAAGGTCAGACAAAGACCAAACTCGGTAATAGTGAGGTTTCTGGTGCCGTACAGCAGGCTGTTGGTGAGGCACTGACCGATTATCTCGAGGAGCATCCTAACGAGGCAAAGATGATTTGTAACAAGGTTATCCTTGCTGCTACAGCTCGTGTTGCAGCCCGCAAGGCACGTGAAAGCGTACAGCGTAAGAACGTGATGAGCGGTGGTGGCTTGCCTGGTAAGTTGGCTGACTGTTCTAACAAGGACCCAAAAGACTGCGAAATCTTCCTTGTCGAGGGTGATTCTGCGGGTGGTTCAGCTAAGCAGGGACGTGACCGTTATACACAGGCTATCCTCCCTCTCCGTGGTAAGATTCTGAACGTAGAGAAGGTTCAGCGTCATCGTGTATTCGAGGCAGAGTCTGTTATGAATATCATTCAGTCTATCGG
>Contig_80
TTTGCCATTTTCTTTATTCCTTATTATGATTGTTTGTTTATGTGTTGTCTGCTGTTCTTTTTTATCTTTTATATGTATAAGATAGTTCTACAAGATATAATAGAATAGACAGACAACACATAAACAAACAATCATAATAAGGAATAAAGAAAATGGCAAAAGAGATAAAATTCAATTCAGACGCACGTGAACTCTTGAAGAGTGGTGTTGATCAGTTGGCAAATGCAGTGAAGGTAACACTCGGTCCTAAGGGTCGTAATGTTGTTATCGGTAAGAAGTTTGGTGCTCCACAGATTACTAAGGACGGTGTGACCGTTGCTAAGGAGGTAGAGCTTGAAGACAACTTTGAGAATGCAGGTGCACAGCTTGTTAAGAGTGTTGCAAGTAAGACAGGTGACGATGCTGGTGACGGTACAACAACTGCAACTATCCTCACACAGGCAATTGTTACCGAAGGATTGAAGAATGTTACTGCAGGTGCTAATCCAATGGACCTTAAGCGTGGTATAGACAAGGCTGTAGCTAAGGTTGTTGATCATATTAAGGCTTCTGCAGAGGTAGTTGGTGACAACTATGACAAGATTGAGCAGGTAGCTACTGTAAGTGCTAACAACGACCCTGAAATTGGTAAGTTGCTTGCTGATGCTATGCGTAAGGTATCTAAGGATGGTGTTATCACTATCGAAGAGAGCAAGACTCGTGAAACAAGTATCGGCGTTGTAGAGGGTATGCAGTTCGATCGTGGTTACCTCTCTGGTTACTTCGTAACAGATACAGACAAGATGGAGTGTGATATGGAGAACCCATATATCCTCATCTACGATAAGAAGATTTCAAACGTTAAGGACTTCCTTCCAATTCTCCAGCCAGCTGCAGAGAGTGGTCGTCCATTGTTAGTAAACCGTCTTCGTGCAGGTTTGAAGATTTGTGCTGTTAAGGCTCCAGGCTTTGGCGACCGTCGCAAAGCAATGCTTGAGGATATCGCTGTGTTGACCGGTGGTGTAGTAATCAGCGAAGAGAAGGGTCTTTCACTTGATAAGGCAACTCTTGAGATGTTGGGTACAGCTAAGAAGGTTACCATTTCTAAGGACAATACAACAATCGTTGATGGTGCAGGTGAGAAGGAAGCAATCAAGGACCGTGTGGCTCAAATTAAGAACGAGATTGCAGCTTCAACAAGCTCATACGATAAGGAGAAGTTGCAGGAGCGCTTGGCTAAGCTCTCTGGTGGTGTAGCTGTTCTCTACGTAGGTGCTAACTCTGAGGTAGAGATGAAGGAGAAGAAGGATCGTGTTGACGATGCTCTTTGCGCTACTCGTGCTGCAATGGAGGAGGGTGTAGTTGTTGGTGGTGGTACCACATACATCCGTGCTCAGGAGGCATTGAAGGACCTTAAGGGTGAGAATGCTGACGAGCAGACAGGTATCAATATTGTTTGTCGTGCTATTGAGGAGCCTCT
>Contig_81
GGTTTACCTTAATAGGATAGATGATGAAGTTCTCAGCTTTGAAGTCATATTCCTTCCTTGCTTTCTCAAAGCAAGAGGATGTTTTCTCGATGCGGTTATCGAGAATATCCGGGAAACGGAGCAACACTGGAGGTGTCACATCACGCAGGGCGAGTTCGTCCATAACGTCACGTAAGTCAACTTGCGTATTGTCCTTACAAGGTGTTACATACACATCACCCGATTCGTTAATACCAAAGTAAGATGTACCCCACCCTGAGATGTTGTACAACTCTTGAGAATCTTCAATCGTCCACTTTTTCATTTCTATTCTTCTGTCCCTATATATAATCTTGAATTAATCAATTATTTGCTTTGAGCATTTGGTTGCTAACTATCTATTAATAGCTATTTTATTTCAGACTGTTAGCTTTATTCAACTTTAATAGTTGGCAAAGTTGATTAACCGAAATCTGTATCTTGTCGTAACTATCCATAAGACTCACGTCAAGAACATGCTTAGCCTTTGTGTAAAAAGGCTCACGATGCTTCAGTTGTTCACGAATAAACAGGCCTACTTCATCAGGTGTCTTATTGAGTAAGAGAGGTCGTACGGACTTCCCCATCAGCAGATGCTTGTACAGAACATCAGTCTCTGCTTTCAAATAGACCGTCTCAGCCTGTCCATTCATATACTCCATATTATCAAAGAAACATGGAGTCCCACCCCCACAAGAGATAATGACATTCTCAAATTCAGCCACTTCGTGAAGCATTGACTGCTCTATCATACGGAAGCCATCCTCTCCCCTTTCATCGAAGATTTGCTTCACCGTCTTGCGCATTCGGCTCTCTATGTACCAATCTAAGTCGTAGAACGGAATGTTCAACTCCTTTGACAAGGCTCTGCCTACGGTCGTCTTGCCCGCACCCATATAACCAATGAGAATAATGCGAAGCGGCTTATATTCTTCTGTATGCTCTGTCATACTCACGATATATTTATCATCCACCCTATAGTCTGTTATCATCAGACTACGTGGTGGATGTCTTCCTTTCCCTTATAGGTGAGTCTATATTCAATTACTTCTTACGCTTTGGTTCCGGAGCATTCTTTACGATGTCCATACACTGCTCATAAGTAAGCTCGGCAGCCTTATCATGAAGGGTCTTTGGCATACGGTAGTTCTTACCATCATAAGCGATATAAGGACCGTAACGACCGTTCATCACCTCCATCTTAGTATCTTCCTCGAAGGTCTTTAAGTGACGCTGTGCATCCTGCAGACGCTTCTTTTGAATAAGATTGATAGCTGCATCAAGACTGATAGTGAGTGGATCTTCCTCCTTTGGCAGCGATGTATACTTCTTGTCGTGTAGCACGTAAGGACCAAATCGACCTGCACCAATTACGACATCTGTACCCTCAAACTGTCCAAGGTTGCGTGGTAACTTAAACAATTCCAAAGCCTCATCAAG
>Contig_82
CCATCTTCCCCAATGCCAGAACACATTGACGAATGGGCTGCGTCTGGTCGTAAAAACATCTTCGGCAACACTGTTCAAGTTGTAGAAATGCAATCTGAAGCAGGTGCTGCTGCCGCAACTCACGGTTCTTTACAAGCTGGTGCATTAACAACAACTTTCACATCTTCCCAAGGTTTGTTATTGATGCTTCCTAACTTATACAAAGTAGCAGGCGAATTACTTCCAGGTGTATTCCAAGTAGCTGCTCGTGCATTGGCTGCACATGCTTTGGCTATCTTTGGTGACCACCAAGACGTAATGGCTGCTCGTGCAGCTGGCTGTGCTATGTTAGCTGAATCCTCTGTACAAGAAGTAATGGACTTGTCCGCTGTAGCTCACTTGACAGCTATTAAAACTCGCGTACCTTTCATCAACTTCTTTGACGGTTTCCGTACATCCCATGAAATTCAAAAAATTGAAATCTGGGACTATGAAGATTTGAAACCATTAGTAGATATGGACGCTGTTAAAGCTTTCCGTAAAAATGCTTTGAACCCAGATGCTCCTGTAACTCGTGGTACTGCTGAAAACCCTGACGTTTACTTCCAACATCGTGAAGCATCCAACAAATTCTACTTGAACGTTCCTGACGTTGTAGAACACTACATGAACGAAGTTAACAAATTGGCAGGTACTAACTACCAATTGTTCAACTACCATGGTGCTCCTGATGCTACTGACGTTGTTGTAACTATGGGTTCCTCCGCTCAAGTTGTAGAATCCACTGTGGATTACCTCAATAAATTGGGCCGCAAAGTTGGTTTTATCAACGTTCATTTGTTCCGCCCATTCGCAACAGATCGTTTGTTGAAAGTTCTTCCTCAAACTGTAGAACGCATTGCAGTTCTTGACCGTACTAAAGAACCAGGTGCTTTGGCTGAACCATTGTTCTTAGACGTACAAGCAGCTGTAGTTGACGGTGGCCGTAATGTAAAAGTTATCGCTGGTCGTTATGGTTTGAGCTCCAAAGACGTTATCCCTGCAGACATCGTTGCTGTATTCGATAACTTAGCTGCTGAAAATGGCAAGAAATTCTTCACATTGGGTATCAATGATGATGTTACATTCTTGTCCTTGGATCGTGCTGAAGGTGTAGAAGTTGAAACTCCAGGCTTGACTGAATGTAAATTCTGGGGCTTCGGTTCTGACGGTACAGTTGGTGCGAATAAATCCGCTATCAAAATCATCGGTGACCACACTGATATGTATGCTCAAGCATACTTCGATTACGACTCCAAAAAATCTGGTGGCGTAACAATGTCTCACCTTCGTTTTGGTAAAAACCCAATCAACTTGCCTTACTTGATTACTGAACCTCAATTCGTAGCATGTCACCGTCAATCTTATGTACATGAATACGACTTGATTCGCGGCATCAAAAAAGGCGGTACATTCTTATTGAACTGTACTTGGTC
>Contig_83
CTGCAGGCTGCTCTAAGCCCATAATATGAAGGATAGAAGGTGCAACGTCAGCCAAACGACCATTCTTCACTGTTGCAGAATTGTTGTTTGTAACATAGATAAATGGTACTGGGTTGAGTGAGTGAGCAGTGTTTGGACTACCATCCTCATTGATTGCGTTGTCTGCATTACCATGGTCAGCGATGATGATTGTCTCATAATCGTTAGCCTTCGCAGCCTCAACAACCTCCTTTACACACTGGTCAACTGCCCATACAGCCTTTGCAATGGCATTATAAACACCTGTATGACCTACCATATCACCGTTAGCAAAGTTCACTACGATGAAGTCATACTCCTGTGTATTGATAGCACCAACAAGCTTATCCTTCACCTCGAAAGCACTCATCTCTGGCTGCAAGTCATATGTTGCTACCTTTGGAGAAGGCACCAAGATACGGTCTTCACCCTCATAAGGCTGCTCACGACCACCATTGAAGAAGAAGGTTACGTGTGCATACTTCTCTGTCTCGGCTGTATGAAGCTGCTTCTTACCGAGCTTGCTGAGGTATTCACCTAATGTATCCATTACGTTCTCCTTAGGGAAGAGAACATTCACGTTCTTGAAGTTTGCATCGTATGGAGTCATACAGTAGAACTGCAAATCCTTAATTGTGTGCATACCTTCCTCTGGGAGGTCCTGCTGTGTGAGCACTGATGTCAACTCCTTAGCACGGTCGTTACGGAAGTTAATGAAGATAACTACGTCACCCTCCTCAATCTTACCATTCACAGAAGAGTTTGTGATAGGCTTGATAAACTCGTCTGTCACACCTTCTGCATAGCTTGCCTCAATCGCCTTAACCATGTCAGTAGCCTGTACGCCCTTACCCTCAACGAGCAAGTCGTATGCTTCTTTCACACGATTCCAACGCTTGTCACGGTCCATTGCATAGAAACGACCAACGACTGAAGCGATATGTGCATCATTTGCATCGCAAACCTTCTGAATCTCTGCAACAAAACCAGCACCACTCTTTGGGTCTGTATCACGTCCGTCCATAAAGCAATGAACGTAAACATCCTTGAGATTATACTCCTTACCAATCTCGATGAGCTTGAAGAGGTGATCAAGTGAAGAGTGAACACCACCCGTAGAGGTCAGACCCATCAAGTGAAGTTTCTTACCATTCTTCTGTGCATAGCTATATGCATTAATAATATCTTGGTTCTTCAAGATGTCACCGCTCTGACAAGCTTTGTTAATCTTAACGAGGTCCTGATAAACAATACGACCTGCACCTATATTCAAGTGACCAACCTCAGAGTTACCCATCTGCCCATCTGGCAGACCTACATCCTCACCTGATGCCTGCAACTCAGAGTGTGCACTAACTGCATTCAAATAATCTAAGTATGGAGTTGGTGTGTTATAGATTACATCACCCTTACCATGCTTACCGTTACCC
>Contig_84
AACAACAGCAGCGTGTGAAGTCATACCGCCACGAGCTGTCAAGATACCCTCAGCAGCAGACATACCTGCGAGGTCCTCTGGAGATGTTTCAATACGAACCATGATAACTTGACGACCATCCTCGTGCCACTTTGTAGCATCGTCAGCGAAGAATACAACCTGACCACTTGCAGCACCTGGAGAAGCTGGCAAACCACGTGTCAACACATGTGCCTGAGCCAATGCCTCCTTATCGAATACTGGGTGGAGAAGTTCGTCGAGTTTGTTTGGCTCACAACGCATAAGCGCTGTCTTCTCATCAATCTCACCTTCATGGAGCAGGTCCATAGCAATCTTAACCATTGCAGTACCTGTACGCTTACCATTACGAGTCTGGAGGAACCAAAGTTTACCTTCTTGTACAGTAAACTCCATATCCTGCATATCGTGGTAATGCTTCTCCAACTTATCTTGGAGTGCATAGAGCTGCTTGTACAACTCAGGCATAGCCTCTTCCATTGAAGGATATTTAGTTGCACGAGTCTCTTCATCAATATTTTGCTGTGCAGCCCAACGGAGTGAGCCTTCTTTTGTAATCTGCTGTGGAGTACGGATACCTGCAACAACATCCTCACCCTGTGCATTGATAAGATACTCACCATTGAAAAGATTCTCACCAGTACCAGCATCACGAGAGAAGCAAACACCTGTTGCAGATGATTCTCCCATATTACCGAATACCATTGCCTGAACTGTTACTGCTGTACCCCACTCTTGTGGAATACCCTCCATCTTACGATAAAGGATAGCACGCTCGTTCATCCATGAATCAAACACAGCACAAATAGCACCCCACAACTGCTCCATTGGATCATCAGGGAAGTCCTTACCAGTCTGCTCCTTGATAGCCTTCTTGAAGAGAGCAACAAGTTGCTTCAAGTCTTCAACAGTCATCTCGCTGTCAAGCTTAATGCCACGCTCAGCCTTAACCTGCTGAATAATTGCCTCAAATGGATCAATATCTTCCTTGTTTACAGGCTTCATACCCAAAACAACATCACCGTACATCTGTACAAAACGACGATAGCTATCGTAAGCAAAACGCTCGTTACCCGTCTTTTCAATTAATCCGGCAACCACTGCATCATTAAGACCAAGGTTAAGGATTGTATCCATCATACCTGGCATAGAAGCACGTGCACCAGAACGTACACTCATCAGGAGAGGATTAGCTGGATCGCCGAAGGTTGAATTCATCAAGCTTTCTACATGCTTAACACTATTCTCTACTTCTGCCTTCAGCAAGCCTACTACAGTCTCTTTACCTTTCTCATAATACTCAGTACATACATCAGTGGTAATTGTGAAACCTGGAGGAACAGGTACACCGATGAGGTTCATCTCAGCCAGATTGGCACCCTTGCCACCAAGGAGATTTCTCATATCAGCCTTACCTTCAGCCT
>Contig_85
GGAGGTGTTCCAGCCGCACCTTCCGGTACGGCTACCTTGTTACGACTTAGCCCCAGTCACTAGTTTTACCCTAAACAGCTCCTTGCGGTGACCGTCTTCAGGTACCCCCAGCTTCCATGGCTTGACGGGCGGTGTGTACAAGGCCCGGGAACGTATTCACCGGATCATGGCTGATATCCGATTACTAGCGATTCCAGCTTCACGGAGTCGAGTTGCAGACTCCGATCCGAACTGTGACCGTCTTTATAGATTCGCTCCTGCTCGCGCAGTGGCTGCTCTCTGTAACGGCCATTGTAGCACGTGTGTAGCCCAAGATGTAAGGGCCGTGATGATTTGACGTCATCCCCACCTTCCTCACGGTTTGCACCGGCAGTCCCACTAGAGGGCTCGACTTGACTCGTTAGCAACTAATGGCAGGGGTTGCGCTCGTTATAGGACTTAACCTGACACCTCACGGCACGAGCTGACGACAACCATGCAGCACCTTGAAAACTGTCCGAAGAAGGAGGTATCTCTACCTCTGTCAGTTCCCATTTAAACCTTGGTAAGGTTCCTCGCGTATCATCGAATTAAACCACATGCTCCACCGCTTGTGCGGGCCCCCGTCAATTCCTTTGAGTTTCACACTTGCGTGCGTACTCCCCAGGTGGGATACTTATCACTTTCGCTTAGCCACTCAGATTGCTCCAAACAGCTAGTATCCATCGTTTACAGCGTGGACTACCAGGGTATCTAATCCTGTTCGCTCCCCACGCTTTCGTCCATCAGCGTCAATAAATTGTTAGTAATATGCCTTCGCTATCGGTGTTCTGTGTAATATCTAAGCATTTCACCGCTACACTACACATTCCAACTACTTCACAATCATTCAAGACTGACAGTTTCAAAGGCAGTTGCTTAGTTGAGCTAAGCGCTTTCACCTCTGACTTATCAGCCCGCCTACGGACCCTTTAAACCCAATGATTCCGGATAACGCTCGCATCCTCCGTATTACCGCGGCTGCTGGCACGGAGTTAGCCGATGCTTATTCGTAAGGTACCGTCATCAAAGTACACGTACTCCTTATTCTTCCCTTACAAAAGCAGTTTACAATCCATAGGACCTTCATCCTGCACGCGGCATGGCTGGATCAGTCTTCCGACCATTGTCCAATATTCCTCACTGCTGCCTCCCGTAGGAGTCTGGTCCGTATCTCAGTACCAGTGTGGGGGACATCCCTCTCAGAACCCCTATCTATCGTCGCCTTGGGGAGCCGTTACCTCTCCAACTAGCTAATAGAACGCATACTCATCTTTCACCACCGTAGCTTTAATATAAAAACGATGCCGCTCTTATATACCATTAGGTATTAATCCAAATTTCTTCGGGCTATCCCTATGTGAAAGGCAGATTGTATACGCGTTACGCACCCGTGCGCCGGTTT
>Contig_86
ATTTTAATGTGTTTAAATAGTTGAATGAAGAATGACAAAATGAAAATGAAGTACCGCGTGAACGAGCAGATTCGCGTTCGGGAAGTACGTGTGGTAAGTGATGATGGAGCTGAGGTTATGCCTACGCGAAAAGCGTTGGAATTGGCTCAGAAAGAGGGAGTTGACCTTGTGGAGATTTCTCCTAATGCACAGCCACCGGTTTGTCGTATCATCGACTATTCTAAGTTCCTCTACCAGCAGAAGAAGCATCAGAAGGAGATGAAGCAGAAGCAGGTTAAGCAGGAGGTGAAGGAGATTCGTTTTGGTCCTCAGACGGATGAGCATGACTATAAGTTTAAGCTCAAGCATGCGCAGGAGTTCCTCAATGCAGGTAATAAGGTACGCGCATACGTGTTCTTCCGTGGTCGTTCGATTTTGTTTAAGGAGCAGGGCGAGGTGCTGCTGCTTCGTTTCGCCAACGATCTTGAGGAACTTGCAAAGGTAGAGCAGCTTCCGAAGCTCGAAGGTAAGAAGATGTTCCTCTATCTTGCACCTAAGAAGGCAGGTGTTGCCAAGAAGAGTCAGCAGAAGCGCGACCGTGAGGAGGCAGAGGCTGGCGCAAAGGCAGGAGCTGAGGGCGTCAGCGAGGAGCCAAAGACGGATGGCGGTTTGTTTGCCAACGCTAAGAATGGTGCTGACGCATTGAAGAAACTGAATATTGACTAACGCCCATTGGGTGTCTCCTCGTTATGAGGGGCGACATGGGCAACCTGTGCGTAACGTCCTGGTATATACGTTGCCACAGATGAATATAAATAACAATTTTAAATTTTACAAAAATGCCAAAACAGAAGACAAATTCCGGCGCAAAGAAGAGATTCACGTTCACCGGTACTGGTAAGATCAAACGTCATCACGCTTACCACAGTCACATTCTGACTAAGAAGACAAAGAAACAGAAGAGAAATCTTGTTCACCAGACGCTCGTGGATGGTACAAACTTGAAGCAGGTACGCGACTTGCTCAATCTCCGTTAATTCATTAGTCAAACAAATTAAAAGGAAAGAAAAACTATGCCAAGATCAGTCAATCATGTTGCTTCAAAAGCAAAGAGAACAAGAATTCTGAAGCAGACTAAGGGTTACTATGGTGCCCGTAAAAATGTTTGGACGGTAGCAAAGAATACCTATGAGAAGGGTTTGACTTATGCTTATCGTGACCGCCGTAACAAGAAGCGTAACTTCCGCGCATTGTGGATTCAGCGTATCAACGCTGCTGCTCGTCTTTATGATATGAGCTACAGCCAGTTGATGGGTGCATTGCACAAGGCTGGTATCGAGATTAACCGTAAGGTGCTCGCTGACCTCGCTGTTAACAATCAGGAAGCTTTTAAGGCTATTGTTGACAAAGTAAAGTAAATTAATGACGCTCACGGACGTGG
>Contig_87
TGTTTAATTAATAAATAATTTAAAACAAAAAGCATGATTATTGTACCAGTAAAGGACGGTGAGAACATCGAGCGCGCGCTCAAGAAGTTCAAGAGAAAGTTTGAGAAGACAGGTGTTGTTAAGGAGCTTCGTGCTCGTCAGCAGTTTGACAAACCATCTGTTAAGAAGCGCTTGAAGATGGAACGTGCCGTTTACGTACAGCAGCTTCGCGACGCAGAAGAGTAAAATCTTCTTTAAAAATTTGGCGGTTTGGATTAATTTCCGTAAATTCGTTGCCATATAATGATTTGACAATGTGCCGATGGTAGAAAAGTTCTTAGATTACATTAAGTTTGAAAGGAATTATTCCCCGATGACAGTAATCAACTATCGTAAGGACTTAACAGAGTTCGAACGATTCTACAAGGAACTTGAACCTCAGCTCTCTTGGGAGTCAATAGACTCTGATATTGTCAGAAATTGGATGGAGAACATGATGGATAGAGGCAATTCTGCTTCGTCTGTCAATAGAAGGCTCAGTGCGCTGAGATCTTTCTATAGATTTGCACTTCGTCGTAAACTTATTGAAAAAGACCCTGTTCATGGTCTTCAAGGTCCTAAAAGGCAAAAGCCTCTCCCTCAGTTCCTAAAGGAGTCGGAAATGGAAAGGTTGCTGGATTCTAAGATGTGGACAGATAGTTATAAGGACGTACTCGAACGTACTATAATTATAACATTCTATGTAACGGGTATTCGTTTGTCAGAATTGATTGGTCTTGATGATAAAGATATTGACAATGTCACTTGTGAAATTAAAGTAACAGGTAAGAGAAATAAGCAACGAATTGTTCCCTTTGGTAAGGAACTTGCTGATGTGTTTGCTCAGTACCAAGAAGTACGCAACACGACAGTAAAAGGTGATTCCATAGCCTTCTTTCAAACAGAGAAGGGCAAAAGGATGACGACTGCACAGGTAAGAACTTTGGTTAAGAAGAATCTTTCAAAGGTGTCAACGTTGAAAAAACGTTCGCCACACGTTCTTCGCCATACGTTTGCCACGGCAATGCTCAATCATGAAGCAGGACTGGAAAGTGTAAAGAAGCTGCTTGGTCATGAGAGTCTGTCAACGACAGAGATTTATACTCATACAACTTTCGAGCAGTTGAAGAAAGTCTATAAAAATGCCCATCCAAGGGCTTAACCTTTAAAAAACGGAGGTACCTATGGAAATTAAGATTCAGTCGATTCATTTCGACACAACCGAGAAGTTACAAGCCTTTATTACCAAGAAGGCTGAAAAATTAGAAAAGTCTTACGAAGACATTCAGAAAGTAGAGGTGCAATTGAAGGTTGAGAAGCCTGCTACAGCATTAAATAAAACCACAAGTT
>Contig_88
GACCATGGTCAGCGTGGTGGTGAGCCAGATGAGCTTATCTTCATCATACACCGCACTAAGGATAAGATGAATGTACAATTGCAGGAAATGACACAGAACCAGCGTCGACAGTTCCAGCAATACCTTGTACAATACTTCGATTTCACACCAGTAAATGCGCAAGCGATGGCTGATCGTATCACAGCCGAAACCTATCAGGAGGCTGTACAGAAGCTAATGAGCCTACGCGATCGCTTTGCAAAAACGTTCGTTAAGGACAAAGCTGCCTATACTTTCAAGAGTCTTGATGAAATGTTGAAGTCGAAGGAAGTTCCCAACACCATAGTAGAGGAAGTGGAATAACATATAGGAACTTTCCCTTACGGAATAGGAATTTACCTATTGGATATTTGAAACCAAACGACTACTTTTGCAATAGAGATATAACATAAGTAGTCATTCTTAAAGGTTACAGATATGAAAAAGAATATTTTATATACATTCGCTTTAGGTTGTTTAAGCCTTTCACTTTCTTCATGTGGTGCATACCTCTCTGCAGGGGGTGGATATGGTGGTCCTGTTTCTGTATATGACGATGGATATAATGTTGGATACAGCAGTACATACGGCAGAATTGGATATGAAGAGGCGCGACGACAGGCACTCTTCTTGTCAGACAAGATGGCTTATGAACTTGGATTGAGCGATGCACAGTATCAGGCTGTGTATGAGATAAATCTTGATTATCTCCTTAATATGCAGGGTGAACGCTCACTCTATGGAGACTATTGGGCACGTCGTAACAGCGATTTGTTCTATGTATTGAATGCTCGTCAATATAATTATTACATAGGTGAAGATTACTTCTACCGTCCAGTTTATTGGTACAATAATGATTATGCTTATCGTGTTTACAATCGTTACACCGACCGCAATTATTATTACCGCTCACGCCCAGCAGAATACTACACCTATCGTGGCGGACGAAACAGATACAATGACAGCTATTACGCTGGACGCTTCGGTGCACGACGTAATCCACCTACGGTAACCAACCGTACAAGAACAAGTCAAGAGGTTTATCAGAATGGTGGCTCATGGAATACTCCTCAGCAGAATAATGGCTATAGCAGCTTTGGTAATGCAAGGAGAGAGAATATGAACACAGCGCCAAGTAGGTCTTATAACGAGCAATTTGGGGGAGCAAGACCACAGTCTGAAAGACAGACTTATCAACCTCAACAGCAGCAGTATTCTACTCCTCCACAGCCATCAGGTAGCAGGTCTTCATTTGGAAGTGCTTCTCGTTCATCAGCACCAAGTGCTCCAATGAATTCTAATCAGCCTTCATTTGGC
>Contig_89
TTCGTTCGCCGCCCGGCCCCGCCGGCCCCACGACACGCGCACACCAACGACACGCCCTTCTTTCTCTTTCTCTCTCTCTCTCTCTCTCTCTCTCTCTCTCCCCCGTCTCCCTCCCGAGTTCTCCGGCTCTCGCGGCCGGCGGGGCCGGGCGGCGAACGAACGAGCGAGCGAACGAACGGCACGCGGGCCCCGCCCGCGCACGCGCCGCGTCGCGGTGGGGGGGTGGGTGTGCGGAGGGAAGCGCGCGGCAGCGGCGGCGCCGCCGCGGGCCTCGCCCTCCGGGCTCCGTTAATGATCCTTCCGCAGGTTCACCTACGGAAACCTTGTTACGACTTTTACTTCCTCTAGATAGTCAAGTTCGACCGTCTTCTCAGCGCTCCGCCAGGGCCGTGGGCCGACCCCGGCGGGGCCGATCCGAGGGCCTCACTAAACCATCCAATCGGTAGTAGCGACGGGCGGTGTGTACAAAGGGCAGGGACTTAATCAACGCAAGCTTATGACCCGCACTTACTGGGAATTCCTCGTTCATGGGGAATAATTGCAATCCCCGATCCCCATCACGAATGGGGTTCAACGGGTTACCCGCGCCTGCCGGCGTAGGGTAGGCACACGCTGAGCCAGTCAGTGTAGCGCGCGTGCAGCCCCGGACATCTAAGGGCATCACAGACCTGTTATTGCTCAATCTCGGGTGGCTGAACGCCACTTGTCCCTCTAAGAAGTTGGGGGACGCCGACCGCTCGGGGGTCGCGTAACTAGTTAGCATGCCAGAGTCTCGTTCGTTATCGGAATTAACCAGACAAATCGCTCCACCAACTAAGAACGGCCATGCACCACCACCCACGGAATCGAGAAAGAGCTATCAATCTGTCAATCCTGTCCGTGTCCGGGCCGGGTGAGGTTTCCCGTGTTGGGTCAAATTAAGCCGCAGGCTCCACTCCTGGTGGTGCCCTTCCGTCAATTCCTTTAAGTTTCAGCTTTGCAACCATACTCCCCCCGGAACCCAAAGACTTTGGTTTCCCGGAAGCTGCCCGGCGGGTCATGGGAATAACGCCGCCGCATCGCCGGTCGGCATCGTTTATGGTCGGAACTACGACGGTATCTGATCGTCTTCGAACCTCCGACTTTCGTTCTTGATTAATGAAAACATTCTTGGCAAATGCTTTCGCTCTGGTCCGTCTTGCGCCGGTCCAAGAATTTCACCTCTAGCGGCGCAATACGAATGCCCCCGGCCGTCCCTCTTAATCATGGCCTCAGTTCCGAAAACCAACAAAATAGAACCGCGGTCCTATTCCATTATTCCTAGCTGCGGTATCCAGGCGGCTCGGGCCT
>Contig_90
TTTGTTGTATAGGGTATGCAGATGCAATACCTTATATATAAAAGTTTTTAATATAAAGATTTAATTATATATATATTAGATAATTAGTTATCTGTTTGAATCGCTTCACGAAGGTTGATTTCGTGCATATCGCCAACAGAAGGTTCTTCTGCAGACATATTTTTCACAGTTTGTTTTGTAGCAAACCAAACTGCTTCGTTCATGTAATAACGCAATTCTTCATTAGATACATGTTCTTGATCTTGAGCCATGATATCAAGCATAGCATCTTCCAATGCTTGTGCTTCTTCATCAGTCAAAGGACCGCCAACGGCCTTTTGTTTTTGAAGCAATTCATTCATGCGATCAACCATGCTGCGCAATACATTGTAACCATAGCTATTTGTGTAACCTTGGTCCTTATCATATTTAGGGAATGTGTAATAGCTATACTCGTTTTTATTACGGTTTTCACCATTCCAGTTCAATGCAGTTTCTTGGCCATGTACATAACCTAAAGAATGTTTACGGAAATAATCAGCATAATTATGCTTATCTTTAGAATGTAACCATTTAGCTTCTTCTTTAGTTAACGCTTGATGATTATTCTTTTTGCTTTCAGCTAAAGCAATGTGTTTTTCCGCATTTTCCCATGCTTTCACAAATTCATGGATACTTTGCACCGCCTGAGGGCTAGCCACAGGAACCAATACAACAGAACCTGTTGTAGGCGCTTTAGCCGGATTTGGTAAAAGCAATGGATCATCATATGTAGCAGATGCCGCATTAACATGGAATACGCCACTGCCGAATAATACTGCCGCTGTGAAAGCAAGCAAAGTGGATTTTTTCATTATATATTCCTCTTTTCTATCAACGAATTAAATCGGGTGGGAGGACTCCCAAAAGGGAATCCTCAACCCGTAATGTTCAGTATGAACGTATTATAAACCTAGTCTTGCCATCATTGCAGCAATATTAGCTTTCATTTGTTCATTTTCAGCTTTCAAATCAGCTACTTCACCTTTTAATCCTTGATTTTCAGCTTTCATTGCAGCAAGTTCACGTTGCATTGCATATGTAGAACTGATAGGTCCTTTACGATAACGATCTGCAGTTTCTGCTTCGCCGTCTCTGTTACCTACTTTCCAAGTTACACCAGCATTTGCCATCATATGGCTATTGCTGCCTGCCCAAGCAACACCAGCATGTAACATCATGGATTCATTTTTGTAATGAGCCACACCTAATGCCAATGCGGAGTCACCACGGTAGTTACCGTAACCTGCCATGATTTGAGTAGGTTCGTAAGGGTCATAAGCCATAGGTTTCAATGCGGA
>Contig_91
CAAGTACAACACCATCTTCATCACGCTTGTAGATGGCACCGGATGGACATGCTGCTACACATGCGGGATTCAAACAATGGTTACAAAGACGTGGTAAATAACGCATGAATACTTCTTCGTAGTCAAATACGATATCATCACCCATCTTAGCCAAGTTCACATCTTCCCGTGCATGATGACCACCAGCCAAATCATCATCCCAGTTAGGGCCCCATGTTACTTCCATTTTTTGCTTTGTTAACAAAGAACGAGGACGTGCTACAGGTTGATTATTTTTACGACCGGTATGAATTAATGTTTCATAATCGTATGTCCAAGGTTCAAAGTAATCCGTAATTTCTGGTTGTTCTGGATGATAGAACAACTTCATCAATCGAGAGCCTTTAGAGCCTGTGGAAAGAGCTAATTTGCCAGAGTTATCTAATGTCCAGCCGCCTTTCCATTTTTCTTGGTCTTCCCAATGACGTGGATAACCTACGCCTGGGCGAGTTTCCACGTTATTAAAGTACATATATTCCGCGCCTTCGCGGTTCGTCCATGTATTTTTACAAGTAATAGAGCATGTATGACAGCCTAAACACTTGTCCAAATTTAGGACCATGGATACTTGAGCTTTAATCTTCAAGCCAATCCACCTCCTTCAATTTACGAGCCACAATTGTCATATCACGTTGGTTACCAGTTGGGCCATAGTAGTTAAAGCCATAGCTCAATTGACCATAACCGCCGATCATGTGTGTCGGCTTCATGTGAATATGAGTTGGCGCATTGTGTGTACCACCGCGACGATCTTTCTTAACTTGCGTACCAGGAACGTTGATGTGACGGTCTTGGGAGTGATGCATATAAGAAATGCCACGAGGAATACGTGGAGATACAACTGCACGAGCTGCAACTACACCATTTTTATTGAAAGCTTCTACCCAGTCGTTATCTTTAACACCAATTTCTGCTGCATCATCTTCGTTAAGCCAAATTGTTTGGCCACCGCGGAATAATGTCAACATTTGTTGGCTATCAAAGTACATACTATGTGTAGACCACTTATTATGTGGAGTTAAGTATTTCAATGTAATTTCTGGAATACCTTCTTGTTTATAATCACCTTGTACTGGTTTATATGACAATACAGGTTTGTACAATGCCATAGCTTCGCCATAGTCGCGCATCATTTCATGATCACAATAGAACGATTGACGACCTGTTACAGTACGGAATGGTACCTTATCTTCTGTAGATGTTGTAAATGGAGAATAACCACGCTTTATCATTAGTTCTGTAACAAGTACTGGTAAGAACGATAAAA
>Contig_92
CTTGTTGTCAGGTAGACGGTTGTTCGCAAAGAACGACTGTAGACTATCTGCAGCTACCATAACGACATTCTGTGGTATTCCAAACTGATAATCGGATGTTGTACTATTGTTTTCTCGGTAGAGTACAACCTTAGCCGAGTTGATAGAATCGTTTGTATGTCCTGCCATAATGTCAGATACAGGGAGCGTCAACTTTGTAAACAAGCCTGCTGGAGTCTTAAGATAAGTATGACCAGACTCACTTGCTAACTGCTGTAATTTTGTGTTGTCGTTAGAGAAGTTTGTCAACTGAAGGACCTCTTCAGTACTTACAAAGTTGGTTGATATCTCTGAGACCTTACCATTCTGCTTGTTCTTGAAGTAGATATTCAACTGTGCAATCTGTATATGTGCCATAGAACCAGACCCACCATCTATCTTGAAGTAGAAACCTGGACATATTTCATGTAAGAAACGATAAGGATTACGGAATGCAGCAGGGGTCTGCTGATATTTGCGAAGCAGGTAAGTTCCGTAGTTGTTATATGTAGCACCGCTCTTATCCTTATACTGTTTGTTTAGACGAACAATGATGTTACGGTTATAATTTCTTCTATTTCGGATGCTATCAGATTCTGTATAGTCTGCCAGTGTGAATGAACGTTTCTCCGCAATACCACCCTGTGCAGCTGGACGAATATAGCCTTCTGTTTCAGGATCGAAGTTTGAATAATATGTCTTCCCTTCCTCAACAGGCTTTGAAAGTTCGTATGCTGTCAGCTTCATTTGGCTAAGTGAGTCGCCATAATAAGTGCTATAATACAGTCTTATATCACATGAATCAGCAATAATCTCATTGTTTGCATCGCGACTCATGATAGAGTCCTTTGCTGGCAACTCAAAATTACTAAGTACATGGAACTGAGACATCAGGTTACCTGTAACAGTTGTATTTGTTTCAGGGTCAACCATTCTGCCCAAATATCCAGTTGATGAACGTGCTATAACACTGCCAGCAACCATTGTTTCAGAAGCTACGCTGAAGGTGTCTGCCTTTATAGAAAGTTTGTCGCCATTGTCGATAAGTGAGCCTCCAAGGGTATCTGTAGTATCATCACATGATACCATTCCGATACAAGCTGCAAGCATACAGGCTGCAATGAATTTCCTTCTCATTTAGAATATCTTAATTGTATGAATCTAAGTGTATCAGAACAATTTATTATAAAATTCTGAATACTTCTCCTTTAGTTCAGCATCATCGATTGCATGTTCCAAAAGCTGCTTATCGTGAGTCTTAGCAT
>Contig_93
TTCCTTCATCTGTTCATCAGACAAAACGGGAGTCAAAATCAATACGAAACCGTTTTCATTTTGACTCCCGTTTTGTCTGATGAACAGATGAAGGAAACGGTCGCTAAATTCAAGAAACTGCTCACCGACAATGGCGCTGAGATCTTGAACGAGGAGGCCTGGGGTTTGAAGAAGTTGGCTTACAACATCCAGAAGAAGTCATCTGGCTTCTACGCATTGTTGGAGTTCAACGCAGAACCAACAGTTATCGACACTCTCGAGACCGGCTTCCGTCGTGACGAGAAGGTTATTCGTTACATCACCGTTAAGCAGGACAAGTATTCTGCAGCTTATGCTGAGAAGCGTCGTGCTAAATGGGCAGCTAAAAAGGAGGCTTAAATCATGGCAGAGCAGAAATCAGAAATCCGTTATTTGACCGCTCCTTCTATCGATACAAAGAAGAAGAAGTATTGCCGTTTCAAGAAGAGCGGTATTAAGTACATCGATTATAAGGATGGCGAGTTCTTGAAGAAGTTCCTCAATGAGCAGGGCAAGATTCTTCCTCGTCGTATTACAGGTACTTCTTTGAAGTATCAGCGTCGTGTGGCTCAAGCTGTTAAGCGTGCACGCCAGATTGCGCTCCTTCCATACGTAACCGATTTGATGAAGTAAAAAGGAGGTCAATAGATGGAAATTATTTTGAAAGAAGATATTATCGGTCTTGGATACAAGAACGATATCGTTAATGTGAAGAACGGCTATGGCCGTAACTATCTCATCCCAACTGGTAAGGGTATCATCGCTTCTCCATCTGCAAAGAAGCAGTTGGCTGAGAACTTGAAGCAGCAGGCTTCTAAGCTCGCAGTTCTCAAGGCTGAGGCAGAGAAGAAGGCAGCTCAGTTGGATGGTGTAGAGCTTGTTATTGCAACTAAGGTATCTGCTACTGGCGTAACTTACGGTTCAGTAAACGCAGCTACTGTTGTTGAGGAACTCGCTAAGCGCGGTATTGAAATCGATCGTAAGATTGTTACAATGCGCGATATGAAGAAGGTTGGCACATCTGAGGCTACTGTACACTTCCACAAGGAGGTTGAGGTTAAGATTCCTGTAACTGTTGTTGCAGAGAACCAGCCTACACCTGCTGTTGAGGAGGCTCCAGTAGAGCAGCCAGCAGAGGCACCTGTAGCTGAGGAGGAGACTCCAGCAGCTGAGTAATTTTATATTGACATTTTGCACTGTAAAGCAGTAATGTTAGATAATAATCCCTTTCACTTTCGGGTGGAGGG
>Contig_94
CTGGCATACTGTGTCCAAGCGTACTTGGCATAAAATTGACGAATCTGCAGGCATCTATGATTATTACAATGCCTATGACAACGTAGATGTGTATCGTGGTGCAGCAAGCTTTGTATCTGATAAAGTGATGAACATCCATCTTAACGATGGGTCTGGCATTGTAGAAATTACAGCGCCTACAATTATCCTTGGTACTGGTGGCTATAGTAATGTACCTAATGTACCAGGTCTTCAAGAATCAGGGTTCCTTACTAGTGAAAGTCTCTTTGGTGATAAATTCCCTAAACAGCCATATAAATCCCTTGCTGTACTTGGTGCGGGTCCGATTGGTGTTGAGTTCGCTCATGTATTTGATTCCGCTGGTACAAAAGTAACAATTCTACAACATAATGTACGTTTAGTTCCTAAAGAAGATGCAGATATATCGGAACACTTGCTTAACAACTACAGAGAACGTGGTATTAACGTACTTCTAAACCAAGACACTGTTGAAATCCGCCAAGAGGATGGCCTTAAAGTAGTAGTTACTAAAGATCGTACTACTGGCGAAATTACAGAAAATACTGGTATTGAAACACGGCCTAAAGGCTGGATCAAAACTAACGAATTTTTAGAAACATCCGTTGATGGTATCTACGCTTTAGGTGATGTCAATGGGGAGCCGGCATTCCGTCACCGTGCAAACTACGAAGCAGATATCATTGCTCACAATCTCTTCTATGCAACAAGTGAAGATGATTACCGTTGGGCAAGGTATGATACATTACCAAAAGTTACTTTCTCCTATCCTGAAGTTGGTAGTGTAGGTCTCACAGAGGCTGAAGCTATCAAAGCGGGTTACAATGTAGGAGTTGGGAAGAACTTCTACTCCTCCACTGCAAAAGGCTATGCAATGGGTATCAACCCTGGAGATATAAACGATGGATTTGTAAAAATTGTGGTAGATAAAGACACCAACCATATCCTTGGTATGCATGTCGTAGGTCCTCAAGCCTCTATCCTCTTCCAGCCTTATGTGAACCTTATGAATAGTGGTGTAACTCCGTTGACAGCAATCAACGAAGAAATTGTTTCTGAACGCACTAAACGTTTACGTGAAAAAGGTATTACTCGTGAAATGGACCCTAGATCCGTTATCACTGTAGGCGAAACTATGAGCCCACATCCATCCCTCGTCGAGGTTATCATGTGGACACAAGTGTACTACGAAAATCGTTGGTAATACAACTATAGTTATAAATAATAAAAGGACTAAACCTAGGCGC
>Contig_95
ATTATGGACTCACGTGGCAATCCTACAGTTGAAGTAGAGGTAACTCTCGAAAATGGTGTAATGGGTCGTGCAAGCGTTCCATCTGGTGCTTCTACCGGTGAGAACGAGGCTCTGGAGCTTCGTGATGGCGACAAGAACCGTTTCTTGGGTAAGGGTGTTCTCAAGGCTGTTGAGAATGTAAACAACCTTATCGCTCCAGCTTTGAAGGGTGACTGCGTGCTGAATCAGCGTGCTATTGACTACAAGATGCTTGAACTCGATGGTACTCCTACTAAGAGTAAGCTCGGTGCTAACGCTATTCTCGGTGTTTCTTTGGCTGTAGCTCAGGCTGCTGCTAAGGCATTGAACATTCCATTGTATCGTTATATCGGTGGTGCAAATACTTATGTATTGCCAGTACCTATGATGAATATCATCAACGGTGGTGCTCACTCTGATGCTCCTATCGCATTCCAGGAGTTCATGATTCGCCCTGTAGGTGCTCCTTCTGAGAAGGAGGGTATCCGTATGGGTGCTGAGGTATTCCACGCACTTGCTAAGCTTTTGAAGAAGCGCGGTCTTTCTACTGCAGTAGGTGACGAGGGTGGTTTCGCTCCTAAGTTCGATGGTATCGAGGATGCACTCGATTCAATCATTCAGGCTATCAAGGACGCTGGTTATGAGCCAGGCAAGGATGTTAAGATTGCTATGGACTGTGCTGCTTCTGAGTTCGCTGTATGCGAGGATGGTAAGTGGTTCTATGACTATCGTCAGTTGAAGAATGGTATGCCAAAGGATCCTAATGGTAAGAAGCTTAGCGCTGATGAGCAGATTGCTTACCTCGAGCACCTTATCACAAAGTATCCTATCGACTCTATCGAGGATGGTCTCGATGAGAACGACTGGGAGAACTGGGTTAAGTTGACATCTGCTATCGGTGATCGTTGCCAGCTCGTTGGTGATGACTTGTTCGTAACTAACGTTAAGTTCCTCGAGAAGGGTATCAAGATGGGTGCAGCTAACTCTATCCTTATCAAGGTTAACCAGATTGGTTCTTTGACAGAGACTCTCGAGGCTATCGAGATGGCTCATCGTCATGGTTACACAACTGTAACTTCACACCGTTCTGGTGAGACTGAGGACACAACTATCGCTGACATCGCTGTTGCAACAAACTCTGGTCAGATTAAGACTGGTTCTATGTCTCGTACAGACCGTATGGCTAAGTACAACCAGCTCATCCGTATTGAGGAGGAACTTGGTGCTTGTGCTAAGT
>Contig_96
AGGATGTAAGTGAGGAAGTTGACTTCAATAAATTCGGTCGCCGTGCTATCTTGAACCTTCGTCAGACATTGGCTTCTAAGATTCTTGAGCTGGAGCATGACTCTCTCTATAACAAGTATAAGGACCGTGTTGGTCAGATTATCTCTGGTGAGGTTTATCAGACTTGGAAGCGTGAGGTTCTGCTTGTTGACGAAGAGAATAATGAGTTGATTCTCCCTAAGGGTGAGCAGATTCCACGTGATCAGTATCGTAAGGGCGAGACTGTTCGTGCGGTGATTCATCGTGTTGACAATGAGAATAACAATCCAAAGATTATCCTCTCACGTACTGCTCCAGAGTTCCTTGAACGTCTGCTTGAGGCTGAGGTACCTGAAATCAATGATGGCTTGATAGCTATTCGTAAGATTGCTCGTATGCCTGGTGAGCGTGCAAAGATTGCAGTTGAGAGCTTTGATGAGCGTATCGACCCGGTAGGCGCTTGTGTTGGTGTACGTGGTAGTCGTGTTCATGGTATCGTTCGTGAACTTTGCAACGAGAATCTCGACGTTATCAACTGGACTGCAAATACGAAACTCTTTATTCAGCGTGCGCTTGCTCCTGCAAAGGTGAGTAGCTTAACTATTGATGAGGAGAATAAGAAGGCTGAGGTTTACTTGCAGCCAGAAGAGGTAAGTCTTGCGATTGGTCGTGGTGGTATGAACATCAAGTTGGCAAGTATGCTGACAGGTTATACCATCGACGTATTCCGTGAACTTGACGAACAGAATGCAGAAGAGGATATTTACTTGGATGAGTTCTCTGATGAAATCGATCAGTGGGTTATCGATGCCATTAAGGGTATCGGACTTGACACAGCGCGCCAGGTACTCAACGCTCCACGTGAGATGCTGATTGAAAAGGCAGACTTGGAGGTAGAGACTGTTGATAGCGTGTTGAACGTATTGAGATCAGAGTTTGAACAGTAAAAGGTGATTGGTTGGTGGGTGATGGCTGTTGACTGAAAGCTAACGGGTGTGACTATTCAGCAACTCCATGTTCGGAACCCCTCTCTACCAAAAGGCATATCAACAACCAACACCCTACACCGAAAAATAAAGTTAATGAGCATCAGATTAAACAAAGCAATTCGTGAATTGAATATAGGACTCCAAACGGCAGTGGAGTTCTTAGAGAAGAAGCCAGAGTTAGGCGAGGTGAAGAACGAGCTTAACTTCAAGCTAAGCGAGGGTCAGTATAAAGCTCTCG
>Contig_97
CTTACGATCAGTAATCGTGAGAACCTTCTTGCGCTGTGTAGTGTCAAGTCCTGCAAGCATATCATCGATAATAGCCTGTGGCTCTTCGTCGCGTGGATTGTCACTTGTAAGGATGACAGTGTCACTTTGTTTAACAGCCTCTTGAGCCATTAATGGACGCTTTCCCTTGTCACGATGTCCGCCTGCACCGCAGACAGTAATGACATGTCCGCCCTTACCATCAAGTACATCGTGAATAGCACTGAGGACATTCTCCAGTGCGTCTGGTGTATGGGCATAGTCAACAACAGCTGTATAGCCTTCTGGTGATTGGATAGGCTCTAATCGTCCGTTAACACTCTTGAGTGTGCTCATTGCTATTAGGACATCCTCTGGCTTCTTGCCTAACATGATGGCAGCACCATATACAGCAAGCAGATTGCTCACATTGAACTTACCAATGAACTGTACGCCAACCTCTTTGCCGTCAACTTCAAGGTACATTCCTTCAAAGTGGCATTCAAGAATCTTTGCACGGAAGTCTGCCATTCGTTTGATAGAATAGGTCTTGACTGTTGCCTTTGTGTTCTGAACCATAATCATTCCGTTCTTGTCATCGGCATTGGTAATGGCAAAAGCGGTCTTAGGCAGTCCGTCGAAGAACATCTTCTTGGCATTGCGATAGTTCTCGAAAGTCTTATGGTAGTCGAGGTGGTCACGTGTAAGGTTGGTGAAGATGCCTCCTACAAACTCTAAACCACCTATACGATGCTGATGGATAGCATGGCTGGAACACTCCATGAACGCATATTCGCAGCCTGCCTCAACCATCTTGGCAAGTAGACAGTTAAGTTCTATTGGGTCTGGAGTAGTGTGACTTGCAGGAACTTCCTCATCATTAATATAGTTACATACGGTAGAGAGTAAGCCTACCTTATGACCGAATTCACGGAATATTCTATATAATAAGGTGGCAATGGTTGTCTTACCGTTCGTTCCAGTCACACCAACCAACTTTAGTTTGCGTGATGGTTCTCCATAGAACATTGTTGCAACCTTTCCTGCTTCTTCCTCTGTTGATGCTACTTGAATGTATGTTACCTTTTCATTCAGTTCCTCAGGCATATCTTCAAGTAGGATTGCTACGGCTCCTAACTCAATAGCTTTGCTAATGAATTTATGTCCGTCTACCTGTGTTCCTTTCATTGCGATGAACAAGTGGCCGTTCTCTATCTTACGACTATCAATGTTC
>Contig_98
GATATATTTCTTTAGTATGTAGTCGAGCGTTTTCGAGTACAAGAGACAGATTAGTAAATATAAAGCGAGGTGTATCCGGATGCGTAATGCCATTACTTTAGCTTGCACAGATTGCAAACAACGCAACTATCAAACGAACAAGAATAAAAAGAACAATCCTGATCGTATTGAAATGATGAAATATTGCAAATTCTGCGGTAAACATACATTACACCGTGAAACAAAATAATTCTTATCATTCATTACCTGTTGATTTGAGGATGTGAAACAATGGCAAAGTCTAACTCAGCAGTGCAGCAGCGTGGTGGATTTGGAAAATTCTTCCGCGGTGTGAAAGCTGAACTAAAAAAAGTAGTCTGGCCAACAAAAAAAGAGCTTATCAATTACACAATTGTAGTATTCTTAGTAACCATATTCATCGCTTTGATTATTTCTGTGCTTGATGGACTCTTCGCCCAACTTTTTAATACGTTGTTGCACTTTGTTGGATAAGGGGGCCATTACATGGAAGCAGATAAGAAGTGGTATGTAATTCATACCTATTCAGGCTACGAAAATAAAGTTAAAACCACTCTTGAACTTAAAGTTCAGTCTATGGGTCTACAAGATGTGATTAGCCGTATTTTGGTACCTCTTGAAGACGAAATAGATGAAAAAGATGGGGTTAAAAAAGTAGTAAAACGTAAGATATTTCCTGGGTATGTATTGGTGGAAATGGAAGTTAATGACCGTTCTTGGTATGTTGTACGCAACACGCCAGGTGTAACAGGTTTCGTTGGCTCTGCTACAAAACCAGTTCCACTTTCTGATTCCGAAGTAGAACATATACTTAAGTCTCAGGGCTTGGATAAGAAACCAACCATTAACGTTGATGTAGAAGTTGGTGAAACGGTTCGCATTACGTCCGGTGCCTTTGAAGATAAACTAGGTGTTATTACCGAACTTAACCCTGAAAAAGGAACATTGAAACTTAGCGTAGAAATGTTCAATCGAGATACCGAGGTAGAGTTAGAGTTCTCTCAAGTTGAGAAAGCTCTTTAATTATAAATATAATAATATAACTCTAAAAAGAGCAATCGATTTTGGTTGCCAGTGGGAGGATGTATATCCGTTACCACCACAGTATAAGCATAGGAGGTTTAATTACCCATGGCTAAGAAATTAGTTAAACAAGTAAAACTACAAATTGAAGCCGCTAAAGCTACTCCAGCACCACCAGTTGG
>Contig_99
TCCCGCATAGCATCCAACACACAGAGCGGTTTCTGCGTGGTAAACCCCTAATTTATCTTGACAATGGTGCTACCACGCAGAAACCGCTCTGTGTGTTGGATGCTATGCGGGAAGAATACCTCAATGTAAATGCCAATGTACACCGTGGTGTACACTGGATGTCACAGCAGGCTACCGACTTGCACGAGGCAGCACGTGAGACAGTGCGAAAGTTTATCAATGCTCGTTCAACAACTGAGGTCGTCTTCACACGTGGTACGACAGAGAGTTTGAATCTCGTTGCTTCCAGTTTTGTAGAAGGCTGTATGAAGGAAGGTGATGAAGTGATAGTTTCTACTATGGAACATCACTCAAATATCGTTCCTTGGCAGTTACAGGAACAGCGTAAGGGGATTGTGTTAAAGGTCATTCCAATGACCGATGAGGGTGAACTTCAGCTTGAAGAATACGAGAAACTCTTCACCGAGCGTACAAAACTTGTTAGCGTAACGCAGATAAGCAATGTTCTTGGCACCGTCAATCCTGTAAAGGAGATGATTCGTATCGCCCACGAGCACGGTGTTCCTGTAGTAGTGGATGGTGCGCAAAGCGTTCCTCACTTTGCTGTTGATGTACAAGACTTAGATTGCGATTTTCTCGCTTTTAGTGGTCATAAGGTGTATGGTCCGACAGGTGTGGGCGTCCTTTATGGTAAAGAAGAATGGCTCGATCGACTACCTCCATATCAAGGTGGTGGTGAGATGATAGAGCGTGTTAGCTTTGAGAAGACAACCTTCGAGCGTCCACCTTTGAAGTTTGAGGCTGGAACACCTGATTATATCGCAACGCATGGACTTGCAACCGCCCTCGATTATGTTACTTCCTTGGGGATGGATAATATCCTTGCTCACGAGCAGGACCTCACACGTTATGCACTTCAGCAGCTCCGTGAGATAGAGGGTATGCACATCTATGGACATCGTAATGACAGCGGTGATGCCGTTATCAGCTTTAATGTCGGTGATATTCACCACATGGACCTTGGTACATTGCTCGACCAGTTAGGTATTGCTGTCCGTACAGGTCATCATTGTGCACAACCTTTGATGGATCGCCTTGGTATCCTTGGTACTGTTCGTGCCTCTTTCGGATTATATAATACACGTGAGGAAGTGGATGCTTTGGTAGCAGGTATCAAGCGTATTGCAATGATGTTTTAAGGAAATAAGTAGATGCAAAC
>Contig_100
GAATAGAGATGGTGGGAACTAAGAACTTATTGCTGGATGAATTGAAACGATAGGTTTAAATGAATTAAACAATAGGTATAGGAAAGACAGATAGTGTATTTGGATGGGCTAAACGTTAGAGGTAAAGAAGCATACTGAAAAGGTAGGTGTTCTCTTTAACCCTTCTAACTCCCTCTAACTCTTTTGACTCCTGAGTATTCTCCCTCTCTTTAATCACAAAAAACAAATGTCTGAGAACAAGAATAATGAATTTGTAAAGAAAGTCGCAGAGCAGAAGTATGAGTTCGGCTTTACGACTGATGTACATACGGAGGTCATTCCGAAGGGTCTGAACGAAGATGTCGTTCGACTTATTTCGCAGAAGAAAGGGGAACCAGAGTGGCTCCTCGATTTTCGTTTGAAGGCTTTCCGTTACTGGCAGACACTTCCTATACCAACGTGGGGACACTTGCATTTGCCAGAGTTACATCTGCAGGATATCTCCTATTATGCTGATCCATTGGCGAAGAAGCCTAAGAACAAGGAGATTGATCCAGAGTTAGCAAAGACTTTTGATAAGTTAGGTATTCCATTGGAAGAGCGTCTTGCTTTGAGTGGTACGGCAGTAGATGCCATTATGGACTCGGTGTCAGTGAAGACTACTTTTAAGAAGCAGTTGGCTGAGAAGGGTATCATCTTCTGCTCTATCGGTGAAGCAGTTCAGGAGCATCCTGACTTGATACGTAAGTATCTCGGAAGCGTAGTTCCTTATCGTGACAACTATTCTGCAGCACTCAACTCTGCGGTCTTTAGTGATGGTTCCTTTGTATATATACCTAAGGGCGTTCGTTGTCCAATGGAACTTAGTTCGTATTTCCGTATCAATGCGGTTAATACTGGTCAGTTCGAACGTACATTGATTGTAGCTGATGATGATTCGTATGTTAGCTATCTTGAGGGCTGTACTGCTCCTATGCGTGACGAGAATCAGTTGCATGCTGCAGTAGTTGAAATCGTTGTCTTGGACAATGCGGAGGTTAAATACTCTACTGTTCAGAACTGGTATCCAGGTGATGAGAACGGTAAGGGTGGTGTCTTGAACCTTGTTACAAAGCGTGGCGAACTACGTGGAGTAAACTCAAAGCTGTCATGGACACAGGTAGAGACGGGTTCGGCTATTACTTGGAAATATCCTTCTTGTGTATTGAAGGGTGATAACTCACAGGCAGAA
>Contig_101
TCGCTTCCCTCTGTATACGCCATTGTAGCACGTGTGTAGCCCTACTCGTAAGGGCCATGATGACTTGACGTCATCCCCACCTTCCTCCGGTTTATCACCGGCAGTCTCCTTTGAGTTCCCGACCTAATCGCTGGCAACAAAGGATAAGGGTTGCGCTCGTTGCGGGACTTAACCCAACATTTCACAACACGAGCTGACGACAGCCATGCAGCACCTGTCTCAGAGTTCCCGAAGGCACCAATCCATCTCTGGAATGTTCTCTGGATGTCAAGAGTAGGTAAGGTTCTTCGCGTTGCATCGAATTAAACCACATGCTCCACCGCTTGTGCGGGCCCCCGTCAATTCATTTGAGTTTTAACCTTGCGGCCGTACTCCCCAGGCGGTCGATTTATCACGTTAGCTACGGGCGCCAAGCTCAAAGCTCAACCCCCAAATCGACATCGTTTACAGCGTGGACTACCAGGGTATCTAATCCTGTTTGCTCCCCACGCTTTCGCACATGAGCGTCAGTACATTCCCAAGGGGCTGCCTTCGCCTTCGGTATTCCTCCACATCTCTACGCATTTCACCGCTACACGTGGAATTCTACCCCTCCCTAAAGTACTCTAGCGACCCAGTATGAAATGCAATTCCCAGGTTAAGCCCGGGGCTTTCACACCTCACTTAAGTCACCGCCTGCGTGCCCTTTACGCCCAGTTATTCCGATTAACGCTCGCACCCTCCGTATTACCGCGGCTGCTGGCACGGAGTTAGCCGGTGCTTCTTCTGTAGTTAACGTCAATCACCTAGTTTATTAAACTAAATGCCTTCCTCGCTACCGAAAGAACTTTACAACCCGAAGGCCTTCTTCATTCACGCGGCATGGCTGCGTCAGGGTTGCCCCCATTGCGCAATATTCCCCACTGCTGCCTCCCGTAGGAGTCTGGGCCGTGTCTCAGTCCCAGTGTGGCTGGTCATCCTCTCAGACCAGCTAGAGATCGTCGGCTTGGTGAGCCTTTACCTCACCAACTACCTAATCCCACTTGGGCTCATCCTATGGCATGTGGCCCGAAGGTCCCACACTTTCATCTTTCGATATTACGCGGTATTAGCTACAGTTTCCCGTAGTTATCCCCCTCCATAAGCTAGATTCCCAAGCATTACTCACCCGTCCGCCACTCGTCATCAAAGAAGCAAGCTTCTTTATGTTACCGTTCGACTTGCA
>Contig_102
GAGCCATATGTAATTGATTAATAGTAATCTTACTCATGTTCTGTATCCTTTTTGTTAATTTATTTCTTCATCCTTTTTGATTTCATTCAAAAGGGATTCAATATGCATGCTATAGTCTAAAGACGTATCCTTATCAAAGGTGATGGAAGGAATATGGCGTAATTTAAGTACTTTACCAAGCTCTGTACGAATATGACCTGCTGCATGCTTTAATGCGATAAGGGTATCTTCTTTTTCCTTATCGGAACCAAACAAGGAGACATAAATCGTAGCTTCACGTAAATCACCTGTTACATGAACATCGGTAATAGTAGTGAAGCCGATACGCGGATCTTTCAATCCGCGCATCAACATTTGACTTACCTCTTGTTTGATAAATTCTTGTAATTTTCTGACACGAACATCACTCATATAAACCTCCTATAATTGAGGTGCAATTTCTTCCATCAAGTAAGCTTCAATAACGTCGCCTTCCTTGATGTCGCGGTATCCTTCTAAGGAGATACCACATTCAAAGGATGTTTTAACTTCCTTAACTTCATCTTTAAATCGACGTAAAGAATCAACCTTACCTTCAAATACAACGATGCCGTCACGAATTAAACGAACTTCAGAGTCGTTAGTAATACGACCTTCTGTTACATAAGAGCCAGCTACAATAGCCTTTGGTGTGGAAATAACCTGACGCACTTCTGCACGACCTACGACAACCTCTTTAAATTGAGGCGCCAACATACCGCGCATAGCAGATTCAACGTCATTGATAGCATCATAAATTACACGATATGTACGCAAGTCAACCTTTTCTTGTTCCGCTGCACGTCGAACATTAGCATCAGGGCGTACATTAAAGCCCATTACAATCGCATTAGATGCAGATGCCAACATGATATCCGATTCATTAATGGCACCTACTGCAGCATGAACAATAACAATACGAACCTCAGGGTTTTTGATGCCTTCTAAAGATTGACGCAATGCTTCTACAGAACCTTGAACATCGGCTTTGATGATAATATTAAGATCCTTCAACTCGCCTTGTTGAATTTGGTTGAAAATATCATCTAATGTAACTTTATGTGTAGCTTGCAATTCTTGAACCCGTTGCTTAGCAATACGTTTTTCAGCAATTGCACGTGCTTCGTTGTCATCCATACCATTTATAATTTCACCGGCTTGTGGAACTTCGGAGAAG
>Contig_103
TAATAAGTCTGCTGATCAGCGTGGTTCATTGTCTGATAACTGGGTAAATACCACAACGTTGCAGGGAAAAGCAATGTTATCATATAATAACTACTTCTTTAAGAAGCTCTTCCTTACTGCAATGGGAGGTGGAAGTATTGAGTCTACGTCATCAGATGCCGCTACTTATACTTCAATAGGATTCTATTCTGATAAGCTCGGACACCCTTCTTTCGCTACGGCATACGCTGCAACGCGTCCAAGTGGCTCTGATACACAGACAAGAGGTGTAGGTTTCTTCGTTAATGCCAATACAATTTGGGATAACAAGTACTTCCTTGACCTTATCTATCGTTATGAGGGTTCATCTCGTTTCGGTAAGAATCAGCGCTTTGCGCCATTCTGGAGTGTCGGTGGTGGATGGAATATTCACAACGAAAAGTTCATGAAGGGCTCACAAGTTTCACTCTTGAAACTTCGTGCCAGTGTTGGTTACTTGGGTAATATCAACTTTAACCCATATCAGGCATTGACAACCTATAGCTATAACAGTTCTTACTTCTATGGCAAGGGAACTGGTGCTACGCCAATTACTATCGGTAACCCAGACTTGAAGTGGGAGCGTACATTGAGCACCAACATCGGTGTTGACTTCACTGCTTTCCGTGGTCGTGTCGACCTTTCAGCTGATTATTATATCAAGAATACAGACAACCTGCTCTTGGATATCACTAAGGCGCCATCAGTGGGTGTGATAACTTCACGTGAGAACATTGGTGAAGTACAGAACTCTGGTTTTGAACTTCGTCTGCGTACCTTCCCAATTCAGAATAAAGATTGGCAGTGGTCACTCGGTCTTACATATGCTTATAACAAGAATAAGATTAAGAAGATCAGTAATTCTTTGCGTGAACAAAACGAGAAGAACAAGTCCGACAATGGTGTTGCACCGCTTCCTATCTATGAAGAGGGTCAGTCTTTGACAGCCTTGAAGGTTGTTCCTTCTGCAGGTATCGACCCAGTAACAGGTCAGGAAATCTTCATTAAGCGTGATGGTTCTTATACCTTCGTTTATGATTCAAATGATAAGGTAATCTTCGGAGATACGAATCCTTTAGGTACAGGTTCTATCACTTCATACCTTACTTATAAGCGATTTGCATTGAGTTGTTCGTTCTTGTACTCTTTCGGAGGTTCTGTCTATAATGAAACTTTG
>Contig_104
GCTTGGAAGTTCAAGCCTTTCTTAGTCAAGTCTTCAGTGTTCTTATCGATTTTGCTATCTACAACTTTCAATTGATCTTCTGTTGCAGCTTGACCAGAAACAATATTTCCTGGAGTCCAAGTTTTGTTAGTCAAGTTGTTTACAGTACCGTTTGCACCGTTAACAAGAACTTTACCAGCATTGATGTTACCTGTTACACCATCGATTACTACTTTACCAGCGTTGATTGTACTGTTTACACCATTGATAGTTACTGCGTTCGCACCGTTACCAGCTTTTACGATACCAGTTGTACCGTCGATATTAACAGCTGTGTCGCCGGAACCTAATGTTACAGTGTCTTTCAATGCCACTGTATAAGTCTTAGCTTTTGTAGTAGGATCTTGAGTTTCATCAACATTGATGTTTTTGCTACCTTCTACTTTTGTATTAGATGCAGCTTTTACATCGTTCAATTGTTTAACATTTACAGCATCGTTATCTTCTACGCCAGCTGTTACGTTTTTGATTTGCGTATTGTTAGCGTTGAAGCCATTAGCTGTAACGAATTGTTTGTTGTTGATTGTCAAGCCATCGTTGTTGATTGTTGTAGCACCAGTCGTTACGCTGTTCAAGTTTGTTAAGTCTTTTGCAAGTTTAACATTCAACTTACCGTTTTCGGATACAACACCGATGTTGCCGTCAGACAATTTAGCTTTATCAGTAATGCCACCTACAACATCCAATGTTTGACCAAGGTCTTTATGAATTAAATCACCAGAGTCAGCTTGGAAGTTCAAGCCTTTCTTACTGTTGTCTGTAACTTTTTGATCTACAGATTTCAATTGGTCTTCTGTTGCAGCTTGACCATTTGTGATGTTTGCAGGATCCCAAGTTCTGTTTGTCAAGTTGTTTACAGTACCGTTTGCACCGTTAACTAGAACTTTACCGGAAGTGATATTACCAATTGCACCATCAATTGCAACTTTACCAGCATTGATTGTGCTGTTTACGCCGTTAATAGTTACTGCGTTAGCGCCGTCACCAGCTTTTACGATACCTTTTGTACCGTCGATGTTGACTGCATTATTACCGGAACCTAATGTTACAGTGTCTTTCAATGCAACTGTGTAAGTTTTAGCTTTTGTTACATTATCTACAGTTTCATCAACATTGATGTTTTTGCTACCTTCTACTTTTGTATTAGATGCAGCT
>Contig_105
GTTTTATAGGTTTGATAGTTATGTGTTCTATTTCTTAAGCAAAGTTCAGCTTAAGGATGTCATTTGTAAGTTTTAAAGGTTTGATCTATAGTTTTCCAAACAAGAGGTGCAAAATTATGCTTTATCTAAAGCTTGTGCCAAGTCTTCGATGATATCATCGATATTTTCAAGGCCGATGGATACACGAATCATATCTGGTGTTACGCCAGCAGATTTTTGTTGTTCTTCGTTAAGTTGTGCATGTGTTGTAGATGCAGGGTGAATAACAAGAGATTTAGCATCTGCTACGTTAGCCAAGTTGGAGAAGATTTCCAAAGAGTCAACAAGTTTAATACCTGCTTCTTTTCCACCTTTTACACCGAATGTGAATACAGCACCAACACCTTTAGGGAAGTATTTATCCGCTAAAGCTTTGTATTTGCTGTCTTCTAATTCTGGATAGCTTACCCATGCTACTTTAGGATGTTTGCTCAAGAAATCTACTACTTTACGAGCATTTTCTACGTGACGTTCTACGCGCAAGGACAATGTTTCAACGCCTTGCAAGATTTGCCAAGATGCAAGTGGAGTAATGCATGCGCCAGTATCACGAAGCAATTGAGCACGGATTTTTACAGTGAATGGGATTGGCAAATCACCATATACTAAGCCATTGTAGTGTTCATCGCCTTCGGAGAAGCCAGGGTATTTACCAGAACCTTTATAGTCGAATTTACCAGATTCTACTACTACGCCAGCCAATGTTGTACCGTGACCACCTAGGTATTTAGTAGCAGAGTGTACAACTACGTCAGCACCATGTTCTAATGGACGGAACAAGTATGGAGATGCAAATGTGTTATCTACGATCAAGATGATATTGTGTTTATGTGCAATATCAGCTACTGCTTGTACATCAACAAGGTTAATACCAGGGTTACCAATGGACTCGATATAAACAGCTTTAGTGTTTTCATCAATAGCTGCTTCGAATTCTTCCAAATTATCTGGGTTTACGAATTTAGTGTGAATACCCAAACGTGGCAATGTAGCAGTGAACAAGTTATAAGTACCACCGTACAATGTAGATGCAGCAACGATATTATCGCCCGCATTAGCTACGTTCAAGATAGAATATGTAATCGCTGCGGAACCAGATGCTACTGCGATACCACCAGCACCACCTTCAAGTTCTGCCACACGGGCAATCCTA
>Contig_106
TAATCCTAACAATGACGGCGCTAAGAAGGCTTCAGATAATTACATACCTAAAGCCTTCTTAGCGCCGTCATTGTTAGGATTAATCTTCAGCACCTTATTGAAGTACTCGTCTGCAAGTGGCTTGTTACCCTTCTTTGAGTAATAGTAGCCAAGACCATAGTAAACGTTCTCCAAGTAGCTCTTGCTATCCTCATCGAGCGTTGGCTTAGCCTCTTCATAAGCAGCCACCTTCTGATAGATTTCAGCTACCTTATCAGGATCGTTCATCAACTGAGCTACGTTAGCTTGGTTCAACCATACCCAATCAGAGATTGTTGGGAACTTAGAAACCATCTGCTCGTAAACATCAAATGCCTTTGCAAGAACAGCGTTCTTAGCAGCACGGTCTGTCAAGCCCTCTGCCTTTGTAACATATGTGTTAGCAAGTGTTGCCCAGTCATTGTTAGTAGCCTTCTTACTCTTAGAAAGATACTCCTGCTGAACCTCGAGTGCCTTGTCATCATTACCCTGTGCAGCATAGATAGCAGCCAAAGTCTTCAAAGGCTCAACATTGTTCTTATCAGCCTCAAGTGCCTTGTTAACAGTGCTGATTGCTTCGTCATACTGCTGAGCACCACAAAGTGCCTTTGCATATACATCATAGTCGTTAGCTACCTTCTTACCAGAACCAGCAAACACTACCTTACCATAGTTGATAGCAGAAGCATAATCCTTCAACTCAACTGATGCCATCATAGCAATACGGCTCAAGTACTCACTGTTAGGGAACTTCTGCAAGCCCTGCTTTACAACATCCAAAGCTCTCTGATAGTCTTTTGTGATGTAAGCAGCAAAACCGTAGTTATAGAAATTGTCCTCTGACATATTAGCTGGATTAGCCTTAGCATACCACTCTAATGCCTCCTTGTACTTACCATCGCCAAGCATGATTTCAGCTGCAGTTGCCTCTACTGGATAGTCTGGTTTAACCTTACGAAGTTCTTCAAGCTTCTGAACAGCAACCTTTGAGTTTACATGACGGAAAACCTTAGCATAACGCTCGTAAGCTGTTACATTCTGTGGATCAACAGTAATTGCATTCTGATACTGTGTAGCAGCTGCACCTGCATTACCGATAGAATCCTTAAGAGCAGCAATGTCGCCCAAAAGAACATAAGCTTGAAGAACTTCGTAAGGTTAAACCAGACTAT
>Contig_107
CACCGACAGAACGTGGAATCTTGACGAGTGTCATACCCGTCTTAATCTCTGCACCATCAAGAAGTACCTGCTCCAAGTGACCACCTACTGGGAGGTTATATGTACCAAGGATATCAGATGCAGCATAAAGACCATCAGTACCCTTCTTAGCACCAACCTTAACAATATCAACAGTAGGGAGTTTTGTCTTATCACGAGAATCGATAATGATACGCTCTGTAAGACCTGTAGCATCATCGGTTTCTGCCTTATAAGTAACGCCCTCTATAACATCATGCAGACGGAGAATACCAGCATACTCACTAACAATAACGGCGTTGAATGGGTCCCACTTACAAATCAAATCGCCCTTCTTAACAGTGTCGCCTGACTTGAAGTAAAGAGAACTACCATAAGGAACGTTATCTGTAAGGAGTACAATACCTGTGTTAGGGTCAACGAAGCGGATTTCAGCCAAACGGCTTACAACCATCTGACACTCCTTCTCCTCATCGTCAACGAATGGTACTGTACGAAGTTCATCGAACTCAATCTTAGCATCGTTCTTAGCAGTAATAGTTGCATTAGCCGCAGCATTACCAGCCACACCACCAGCGTGGAACGTACGAAGAGTAAGCTGTGTACCAGGCTCACCAATAGCCTGTGCAGCAATGACACCAACAGCCTCACCCATCTGTACCATACGTGCAGAAGCAAGGTTACGTCCGTAACACTTCTTACATACACCCTTCTTGCTCTCACAAGTGAGTACAGAACGGATTTCTACCATCTCAATTGGTGAATCTTCAATAGCCTGTGCCTTTACCTCTGTAATCTCTTCACCTGCAGCAACAATAATATCACCAGTTGTAGGATTGATAACATCATGAACTGACACACGACCCAAGATACGCTCATAGAGGCTTGCAATTGTCTCATCACCATTCTTCAAGGCACGACACTCAAGACCACGGAGTGAACCACAATCCTCCTCATTGATGATAACATCATGAGAAACGTCAACAAGACGACGTGTCAAGTATCCTGCATCGGCAGTCTTCATAGCCGTATCAGCAAGACCCTTACGAGCACCGTGAGAAGCAATAAAGTACTCCAACACAGACATACCCTCCTTAAAGTTAGAGATAATTGGGTTCTCAATAATCTGAGCACCTTCAGCACCTGCCTTCTGTGGCTTAGCCATAAGAC
>Contig_108
TACAATATGTATGCCACAAAGACCAATGGCAACATTTGTTACCATGAAGAAAAAACCGCCTTTACTCCTTTGATGGAGAAAAGACGGTTTTTTATATTGTTACAATTTCTGTTCAACCTCAATCTCCGTGAAGGTTTCGATGATATCACCCACCTGTAAATCATTGTAATTGACAAGTGAGATACCACATTCAAGTCCTGTAGCGACCTCCTTCACATCGTCCTTATAACGCTTCAGAGCATCAATAGGAGCTGTATGGATAACGATTCCGTCACGGACTACGCGACCCTTATCCTTGCTGTGAACCTTACCTTCAGTAACCATACCACCAGCAACAGTTCCAACCTTGGAAATCTTGAAGACCTGTTTAACCTCAAACTGACCAGTGACAATCTCCTTCTTCACCTTATCAAGCATACCCACCATCGTTGACTTAACATCGTCGATAGCATCATAGATGACAGAGTAAGTATTGATTTCTACACCCTCACGGTCAGCCAAACGGCGTGCATCAGCAGAAGGACGAACCTGGAAGCCGACGATAACAGCGTCTGAAGCTGATGCCAACATTACATCGTTCTCAGAAATCTGACCAACAGCCTTACTGATAACGTTAACATTAACCTTCTCAGTTGACAGTTTGATGAATGAGTCGGACAATGCCTCGATAGATCCATCAGTATCACCCTTCACAATGATATTCATCTCATGGAACTCACCACGAGCGATTCGGTGAGAGATATCAGACAGGGTAAGACGAGTCTGTGTACGCAAGCCTTGCTCACGCTGCAACTGTTCACGCTTGTTAGCAATCTCACGTGCCTCCTGCTCTGTCTCCATAACATGGAAGGTATCACCAGCTGTTGGTGCACCATTCAGACCGAGGATGATTGCAGGCTCTGCTGGTCCAGCACTCTCAATACGCTGGTTACGCTCATTGAACATAGCCTTGATACGACCCCATGAAGTACCAGCGATAACATTATCACCAATCTTCAAAGTACCATTAGATACAAGAACCGTACTTACATAACCACGACCCTTATCAAGTGAAGACTCAATGATAGTACCTGTAGCCTTACGGTTAGGGTTAGCCTTGAGGTCCATCATATCAGCTTCAAGAAGAACTTTGTCGAGAAGTTCGTTCACCCCGATACCCTTCTTAGCACTGATTTCCTGACACTGATA
>Contig_109
CCTTAGCCATCTGCAATACGCCTGATGGAAGTTCATCACCAATAGTGATAGCAAACTTCTATTAGGCGTATTTCAGATTGCTAAGGTTTATATTGCTAAGAAGCGTAAGATTCAGGTGGGTGATAAACTTGCAGGTCGTCATGGTAACAAGGGTATCGTATCAAAGGTTGTACGTACAGAAGATATGCCATTCCTCGAGGATGGTAGTCCTGTAGACTTGGTATTGAACCCAATGGGTGTGCCTTCACGTATGAACCTTGGTCAGATTTTCGAGGCTATCCTTGGTGCTGCAGGTCGTAAGTTGGGTGTTAAGTTTGCTACTCCTATCTTCGATGGTGCTAAGCTCTCTGATTTGAAGGAGTGGACAGATAAGGCAGGTCTGCCAAATCTCTGTTCAACCTATATCTATGATGGTGAAACCGGTGAGAAGTTCGACCAGCCAGCTACAGTGGGTATCACTTACTTCTTGAAGTTGGGTCACATGGTTGAGGATAAGATGCACGCTCGTAGTATCGGTCCATACTCACTGATTACACAGCAGCCACTTGGTGGTAAGGCACAGTTTGGTGGTCAGCGTTTCGGAGAGATGGAGGTCTGGGCTATTGAGGCCTTCGGTGCATCTCATGTTCTTCAGGAAATCTTGACAATCAAGTCTGATGATGTAGTTGGTCGTTCAAAGGCTTACGAGGCTATCGTTAAGGGTGAACCAATGCCAACTCCAGGTATTCCAGAGTCACTGAACGTGTTGTTACACGAGCTTCGTGGTCTCGGTCTCAGTGTCAAACTTGATTAATACGTACACCCCATAATAGAAGTAAAACATGGCTTTTAAGAAAGATAATAAAGTAAAGAGTAATTTCAGCAAGATTACTATCGGACTGGCTTCACCTGAGGAGATTCTTGAGAACTCTTTTGGTGAGGTAACCAAGCCAGAGACTATCAACTATCGTACCTATAAACCAGAACGTGATGGTTTGTTCTGCGAGCGTATCTTCGGTCCAACAAAGGATTACGAGTGTGCCTGCGGTAAGTACAAGCGTATCCGTTATAAGGGTATTGTCTGCGATCGTTGTGGTGTTGAGGTAACTGAGAAGAAGGTACGTCGTGAGCGTGCCGGACATATTGAATTGGTTGTCCCTGTTGCTCATATCTGGTATTTCCGTAGTCTTCCTAAC
>Contig_110
GTCTGCCACCACTTCGATCCTTAGCCTGCTGGAGGTCGTTGGTTGTCAGAAGACCATAGATAACAGGAATATTTTGTGATGCGTTAAGATGAGCTATACCATATGTTACCCCCTCACAGATATAGTCAAAGTGAGGTGTTTCACCGCGGATAACACTTCCAAGAATGATAACAGCATCAAAACCGTCATTCTTAGTCATCATCTGTGCACCATAAATGAGTTCAAAGCTACCAGGAACAGTCTTAATATGAATATTCTCTGGAATAGCACCATGCTTCTCGAGTGTCTTTACAGCACCATCAAGCAAGGCACCAGTAATCTCCGGATTCCACTCAGCTACAACGATACCAAAGCACATGTTACTTGCATCTGGTACGCTCTGTGCATCGTAGTCGGATAAATGATGAAGTTCTGTTGCCATGTTTGCTTAGTTAGAAGCACGCTCAATATACTTATCAATATCCTGATAGATAGGAGAGTTGACGTAAGTCTTCTTGATATCCTTGTAAATCTCAAGTGCTTCAGCCTTCTTACCTTCGCTCTCGAGGAGGACACCAGCCTTGCGCAATGCTAATGGAGCAATACTGAGATTGGTGTTATCAGCAGCCTCAGAGTTAGCCATCTTCGCAGCTTTCTTGAAGCACTCAACAGCCTTATCATTCTGGTTGTTGTTAGCATAGATGTCACCAAGTGCCATCTGAGAAGCAGGACTAATCATCTGGTCGTCGCTTGTGCTAAACTTCTCTGCATTCTCCAACGCCTTTGCCCAGTTTGGCTTAGCTTGATGTGCATAGCAAAGTGCAACATAAAGGTTTGCGAGGTTACCAGCATCAGTGTTGCTATAGTCGCTCTGCACCTTCTGGAAACCAGCGAGAGCCTGGTCATACTGCTGACCATTGAAGAGTCAGACACTTAGCCAACTCAGTACTTGCCTCTGCCTCACGTGGAGCAGAAATGTAGTTTTTGTAAAGGATAAAGCCAGCTACAACCACTACGATAGCAACGATGGCGATAAGAAAAGGCTTCTTGTACTTCAAGAACGTAGCCTCTGATTTGTTAAGGGTATCTTCGTATGTACCCTGTTCTTTGTTGTTTACCATTTTTACGTTTAGAATAAAATAAAAACATCATAACGTAAAAATGGTAAACAACAAAGA
>Contig_111
GTGAAGCAAAAGACCTTGAGAAGAGTGGACATCCTCTAAAGGAGCGTCTACATATCTCAAAGAAAGCCCACCTTATCATGCCAACACATCGTATCCTTGACCGTGCTTACGAGGCAGCAAAGGGTAAAGACAAGGTTGGAACTACTGGCAAGGGTATTGGTCCTACTTATACTGATAAGATCAGTCGAAATGGTTTACGTGTTGGTGATATCCTCTGTGACTTCGAACAAAAGTATGCTGCTCATAAAGAGCGTCATATGAAAATGCTTGCAGCACTTGGTTGGACAGACTTTGAAGGCTTAGAAGAGACAGAGAAGCTTTGGATGGAAGGCATAGCATATATGAAGGAGTTTAAGTTTGTTGATTCTGAAAATGAAATCAACCGCCTCCTTTGTGAAAGCAAGCATATTCTTTGCGAAGGTGCACAAGGAACAATGCTCGACGTAGACTTTGGTTCTTATCCTTTCGTAACTTCATCAAATACAATTTGCGCGGGTGCTTGTACAGGACTTGGTATTGGTCCTAATAAGGTGGGCAATGTCTATGGTATTATGAAGGCCTACTGTACTCGTGTCGGTGCTGGTCCATTCCCAACAGAATTATTTGACGAGACAGGAAAGACCATTCGTGACCTCGGCCATGAGTATGGAGCTGTTACCGGACGTGAGCGTCGTTGTGGTTGGATTGACCTTGTTCAGCTTCGCTACTCTGTAATGGTAAATGGTGTAACTGAGCTTATTATGATGAAGAGCGATGTCCTTGATAGCTTCGAAACCATCAAGGCATGCGTTGCATACGAGTTGCCAGATGGTACAGAAACAAAGGACTTCCCTTACGAGATTGATAACGTGAAACCAATCTACAAGGAATTCCGTGGTTGGAAGAAAGATATGACAAAATGTAAGTCACAGGATGAATTCCCAAAGGAGTTCCGTGAGTATGTAGCTTTCCTTGAGAACTATCTTGAGACTCGCATTGGTATTATCTCTGTTGGTCCTGACCGCGAGCAAACGATCGTTTTATAATCCTGTTTAGGCTGTGACTGGCGGCTATAAGTATTCTAAAAGCTTATATTCGTTTCTCACAGCCTAATATATTTTATTCGTAAAACATAAATACAAGACGAATGGCAAACAAAGCTTCCATCCCAAAGGG
>Contig_112
CTTTCACCCCCTAAAGCATCCTTCTAAAATAATAATTCTTTATATGAAGATATTAGTTTTAAACTGCGGTAGTAGTTCCATTAAGTACAAACTGTACGATATGGCAGATGAGTCTGTATTGGCTCAGGGTGGTGTTGAGCGTATCGGACTCGATGAGGCATTCATCAAAGTGAAACTTGATAATGGTGAGAAGAAGCAGATTATGGCTGACCTTCCAACCCACAAGGAGGGTGTAGCACTCGTATTCAAGGTACTTCTCGATCCAGAGTTTGGCGCACTTAAGAGCCTTGATGAGATTGATGCCGTTGGTCATCGTGTCGTACAGGGTGGCGACCTCTTTGAGAAGAGCTGCATCGTAACCAAGGAAGTAGAGGCAGGTATTGAGAGTCTTATCGACCTTGCACCTGTTCACAACGCTGGTCACTTGCGTGGTTTACGTGCTGTTGATGCTTTAATGCCTCACACTCCACAGGTAGTTGTATTCGACAATGCTTTCCACAGCACAATGCCAGACTACGCTTACCTCTACGCAGTACCTTACGATCTCTACAAGAAGTACCATGTTCGCCGCTATGGTTTCCACGGTACGAGTCATCGCTACGTATCACATCGTGTTTGCGAGATACTTGGTGTTGACATTAAGACACAGAAGATTATCACTTGTCACATTGGTAATGGTGCCTCTATCGCAGCTATCAAGGGTGGTAAGGTTATCGACACTTCAATGGGCTTGACCCCATTGGCAGGTTTGATGATGGGTTCTCGTTCTGGTGATATCGACCCTTCAGCAGTTACCTATCTGATGGAGAAGCTTGGAAAGAAGCCACAGGAGATGGCAGACTTCCTTAACAAGGAGTCTGGAGTACTTGGTATTACAGGTATCAGCTCTGATATGCGCGACATTGAGAACGCTGACAATGCAGGTGATAAGATGGCTCATTTAGCATTGCAGATGTACACTTATCGTATTAAGAAGTACATTGGTGCTTATGCTGCAGCAATGAATGGTGTTGATATCATCGTTTGGACAGCTGGCGTTGGTGAGAATCAGACTGGTCTTCGTTGGGATGCTTGCCAGGACATGGAGTATCTTGGTATTAAACTTGACAAAGAACGCAATATGTGTCGTGGTGAGGAACAGATTCTCTCTACCG
>Contig_113
AGCTTTATCTTTAACTAAATCATTTTTGATATTTTCTAACTGTTGTTCAATAACCTTAGAACCATGAGCCTTAGTTTCATCATTGCCGTAATCCATGATATATTCGTTCAATGTCATCAACGCATTTGGTTGACAACAGTTGTGAATTTGACCGGATTTTGCAAGAGCCATGAATCGATCCCCAGTTCTACCTGCACGATAACAAGCAGTACAAAAGCTTGGAACATACCCTAGGTCTAGCAACCAGTTAACGATTTCATCTAATGTACGCGTATCACTACGATCGAATTGTGCCGTATTATCTTCTGGCTTTTCTTCTTCTTTGTAACCACCTACACTAGTACGAGATCCACCACTAATTTGGGAGATACCTAATGCCAAGCCACGTTCACGCATGGATTGACTTTCACGAGTGGACATAATCATACCTGTATACGGTGTGGAGACGCGGATAAGAGCAACAATTTTTTCAAATACATCATCAGGTACAGCATTACTGAAATCATCTACATCGATATCATCCGCTGGACAAATACGAGGTACAGAAATAGTATGTGGACCTACCCCATACACAGCCTCTAAATGTTCTGCGTGCATCAACAAACCAACGAAATCGTATTTATAATGTTCCAAACCATAAAGAACACCGATGCCTACATCATCAATACCACCTTGCATAGCGCGGTCCATCGCCTCTGTATGGTAGGCGTAGTCGCTCTTAGGGCCTGTAGGATGTAAGGCTTCATAGTTTTCTTTATTATATGTTTCTTGGAATAATGTATATGTGCCAATACCAGCTTCATGTAATTTTTTGTAGTCCTCAACGGAACAAGCTGCAATATTTACGTTTACACGGCGGATTTCACCATTTTTATTTTTGATACCGTAAATCGTCTTGATGGATTCCAAAATATATTCCAGTGGATTATTAAGAGGATCTTCACCAGACTCAATTACAATACGCTTATGGCCCATCGCTTCTAACGCAATAACCTCTTCTCTGATTTGGTCTTGCGTTAATTTTTTACGTTTAATATCGCGGTTTTTGGAGTGGTACGGACAATACACACATCCATTGATACAATAGTTAGACAAGTATAACGGTGCAAATAGAACAATACGATCGCCGTAGATAGCCTTCTTGATTTCCTTT
>Contig_114
CCTTAACAGTTGGTGCAATGTTGTAACGTGTCTCATCCTTTGTGAAGAGGTAGAGTGTCTTTGTATCGTTCATTGGCACGATAGAGTTCTGTGGGTTGAAGTTACCACCCTGTGAACTATAAGCAGCGTCACTAAATGGTGTCTCTTCGAGATACAATGTCGCCTGTGTGTTTCTGTTACGGTCAAGTTGTGCAGAGTTGTTGAAGATGAATGCTTTATTACCAGCTACCTTAACATCAATCTTATCTAAGTAACTATGATTTGGATCATAATTACTTGCATACAAATCTTTGCCGTTTACAGGAGTATAAACAGAACCTACAAAACTATAACGAGCCTTACCATCGTGTGAATCACAGTTCAGATAAGTGTCGTCAGCAAAGAGTGACTTCAAGTTACGGAATGTAAATGTGCCCTGTGCTGGTGTAGAGAAACCTGCAGGCACCTTATATTCAAAGAGGTCACCACCCATCTTAAAGTCGACAGCATTTGTAAAGGTACGAGTCATTTCCTCACCCTGCTCACCTGTGCAGACGATATCGGCTGTACTGATATAAGGGTTCAATGGCTCCATCTTTACATCTACATTTACCAAGGCTGTACCAGTAGTGTTTGCAATCTCAAACTTAACAGCATCGTTGTTAAGACCATCAATGGTAATAGAACCATTTGAAGCAGATGGAGCAACTGACACTTCCTGATAAACAGTTTTACCCGTCTTGTCATACACCTTTATAGTGTAGTTCTGTGGAGTGTAGCTTGCACCAGCAGACTCACGCTTTCCGTAGAAAGTTGATCGGTCATAGTAAGAAAGAACAGCATAACTTCCATAAGCCTGTAGGTAGTATCTTGTTCTATAAACTGAGTTATAAAGGTTTCCTTCACTGTCGAAGTACCAGTTTCTGTAGGCACTTGTTCTAGATGTTGTAGTTATGACGTAAAAGGTACCAGTTGCCACACTAGCACCCATAGCAAGGTACTGGGTGTTACCATACATATCTTTAGTGTAGACATAACCTTCAGAATCTTGCTCCCATGTCGTAGCTTGTGTACTTGTACTCCATTTAGGATATTGTGTGCTGCTAAAGGTTAGATATTTGTTGTTATCTCCCTTAATCTTAAATCCTGTTGTACCATAATTCTCATTCTTACC
>Contig_115
AACTAACTTTTTAATTAATTCAGAGAAAACAATGAAAAAGTTAGTTTTAATGTTGGCTGCTGCTTCTATGGCAGCATCTGTTTCTGCTCAGACTGTAGCAGAGAGCAAGACATTTGATAACATCTACGTTGGTATTAACGGTGGTGTTGCAACAAAGACAACTGGTCACAAGTGGTTGAGCGACCTCGATCCAAACGCTGGTATCCGTATCGGTCGTTACTTCACTCCAGTATTCGGTCTTGCAGTAGAGGGTAACGCATACTTCTCAAACAAGCCTTGGGGTTCTACAGGTACAGTAGTTCGCGCTACTAACGCAAGCTTGCTCGGTACTGTAAACCTTAGCAACTGGTTCGGTGGTTACAAGGGTGAGCCACGTACATTCGAGGTTAGCGCACTCTATGGTCTTGGTTGGATGCACGTATTCTCTAACAACAAGTTCTTAAAGGCTGCTACATCAGAGAATCGTAACCGTATGACTTCTAAGGCTGCTCTTGACTTCGCTTTCAACTTCGGTTCAGCAAAGCAGTTCCAGTTCTATGTAGAGCCTTCTATCAACTTCGCATTCTTGGGCCAGTCTAACTCACACAACGTATCTGCTAGTGCAGCAGGTCCTGTCTTCACAGAGGTTCACGCAGGCTATGGTTACAAGGCAACAGGTCAGGCAGGTCAGCCAGCTTACAACATCAACAACTCATTCGTTCAGTTGAACGCTGGTCTCGTTTACAAGTTTGCTAATTCTAACGGTACACACAACTTCACAATCGTTACTCCACGTGACCAGGCTGAGATCGATGCTTTGAACGCTCAGATTAACGAGCTCCGCAACCGTAAGCCAGAGGTTATCACTAAGGAGGTTGTTAAGCAAGTTGTTAAGGAAGTTCCTTCTGTTAAGGAGTTCACAGTATCTGACCTCGTATTCGTAACATTCGCTCAGGGTAAGTCTGCTCTTACAAAGGATGCTAAGGCTGCTCTTAACAACGTTAAGCAGGGTGTTCACGTTCAGGTTGTTGGTACAGCTTCTCCAGAGGGTTCTAAGGAACTTAACGATCGTCTCTCACAGGCTCGTGCTGACGTAGTTGCTAACTACCTCAAGGGTCGTGGTGTTATCGTTGACGAGGCAACTGGTAAGGGTGTACAGGGTGTAACTTCT
>Contig_116
GGGAGATAATTGGTATTAGGATTAGGATTGTTGTGAAGTATAGTACGGATGCTACTTGTCCAATGATGGTAAAAGGGTAGCTTACTGGTTGTCCTCCGATTCAGGTTAGAATGAGGAGGTCTGCGGCTAGGAGTCAATAAAGTGATTGGCTTAGTGGGCGAAATATTATGCTTTGTTGTTTGGATATATGGAGGATGGGGATTATTGCTAGGATGAGGATGGATAGTAATAGGGCAAGGACGCCTCCTAGTTTGTTAGGGACGGATCGGAGAATTGTGTAGGCGAATAGGAAATATCATTCGGGCTTGATGTGGGGAGGGGTGTTTAAGGGGTTGGCTAGGGTATAATTGTCTGGGTCGCCTAGGAGGTCTGGTGAGAATAGTGTTAATGTCATTAAGGAGAGAAGGAAGAGAAGTAAGCCGAGGGCGTCTTTGATTGTGTAGTAAGGGTGGAAGGTGATTTTATCGGAATGGGAGGTGATTCCTAGGGGGTTGTTTGATCCCGTTTCGTGCAAGAATAGGAGGTGGAGTGCTGCTAGGGCTGCAATAATGAAGGGTAAGATGAAGTGAAAGGTAAAGAATCGTGTGAGGGTGGGACTGTCTACTGAGTAGCCTCCTCAGATTCATTGAACTAGGTCTGTTCCAATGTATGGGATGGCGGATAGTAAGTTTGTAATTACTGTGGCCCCTCAGAATGATATTTGGCCTCACGGGAGGACATAGCCTATGAAGGCTGTTGCTATAGTTGTAAGCAGGAGGATAATGCCGATGTTTCAGGTTTCTGAGTAGAGAAATGATCCGTAATATAGGCCTCGTCCGATGTGTAGGAAGAGGCAGATAAAGAATATTGAGGCGCCATTGGCGTGAAGGTAGCGGATGATTCAGCCATAATTTACGTCTCGAGTGATGTGGGCGATTGATGAAAAGGCGGTTGAGGCGTCTGGTGAGTAGTGCATGGCTAGGAATAGTCCTGTGGTGATTTGGAGGATCAGGCAGGCGCCAAGGAGTGAGCCGAAGTTTCATCATGCGGAGATGTTGGATGGGGTGGGGAGGTCGATGAATGAGTGGTTAATTAATTTTATTAGGGGGTTAATTTTGCGTATTGGGGTCACAGTAATTACAAACTTACTATCCGCCATCCCATACC
>Contig_117
ATGTTGGATCTTGACAGTCAGGGGTTACAATACTCACCTTATTATGTTCAATTTCACAGAAGCCACCAAAAACAGCATATTCACGAGATGTTCCATCTGGTTGATCAATGCGTAAAGGTGCCAAGTCTAATGCGATAATCATAGGTGCATGGTTTGGCAAAATACCAAAAGCACCATCGATAGCTTTACCTACAAAGAATGTAGATTGGCCTTCGAATACAATCGCATCAGGTGTAATTATCTGTAGGGTCATAGGTTCCGCCATGGATTATTCCCCCTTCTCTTGCATTTCCTTTGCTTTTTGAACGGCTTCATCTATGGTACCAACCATGTAGAATGCACCTTCTGGCAATTCATCATGTTTACCATCCAAGATTTCTCTGAAGCCTCTCAATGTTTCGGACAATGGCACATATTTACCAGGAGAACCAGTAAATACTTCTGCTACGAAGAATGGTTGACTCAAGAAACGTTGAATCTTACGAGCACGGGATCCACCGCTGGATAGATACCGAGTTCCGCAATGGAACGAGACAATACTGTTGTCGCATCCAAGTGAGCGAATGTCGCTGCTGGAGCAGGGTCAGTCAAGTCATCAGCAGGTACATATACAGCTTGTACGGAAGTAATGGAGCCCTCTTTTGTAGATGTAATACGTTCTTGTAATGCCCCTACGTCATTAGCCAATGTAGGTTGATAACCTACGGCAGATGGCATACGACCTAAGAGGGCAGATACTTCGGAACCCGCTTGAATAAAGCGGAAGATGTTATCAATGAACAAGAGCACGTCTTGTTTTTTCACATCACGGAAGTATTCAGCCATTGTAAGGCCTGTAAGACCTACGCGCATACGAGCCCCTGGTGGCTCATTCATTTGTCCATATACGAGAGCTGTTTTGTTGATAACGCCGGACTCTTTCATTTCGTTCCACAAGTCGTTACCTTCACGAGTACGTTCGCCTACACCGGAGAATACGGAATAACCGCCGTGCTCTGTAGCAACATTGTGAATCAATTCCATGATCAATACGGTTTTACCTACACCGGCACCACCGAAGAGGCCAATCTTACCACCTTTTACATATGGAGCGATAAGGTCAACGACCTTAATACCTGTTTCCAAGATTTTTGTGTCTGGA
>Contig_118
ATTGTTTGCAATCTCTGTTGCTGCATCATAATTACGCTGCAAGAGATATACATTTCCCAAGGCAACAATAGCCTCTTCACTCTTCTTAAAGTTCTTCTGATACTCCTTAATAAGATCCTTTGCAGCCTTTGGATCATTTGGTGCAGCTTCGATAGCAACTACAATAGGCTTAAGAGCTACTGCGTAATCAACATCCTGTGCCATTGCTGGAGTTGACATTGCCAACATCAAGGCTCCAGCTATTAAATATTTCTTTGTCTTCATAATTCTTTCTCTTTAAATTTTAATTCAAGTGAACTTTATTCATTAAGACGCCTATCACGCCATTTAGTTTAATTCTGTGAGAGTAGTAACTAATGTTGATAAGCTAAATAAATCTTCTATAATGTTATAACGACCACGTTTAATTAATCATAACTGATTATCGTTTGCCAATAAATAACACTCTATGCATTACTGGCTACTGGGTCTTAACTTCAACTTCACGAATGTTGATTTCACCACGATAAGGCAAGAGACCAGCCTTAAAAATAATCTTCTGACCAATTGGATTGGTTACGAAGTTTGCAAATGCCCAAGGCAATGCTTTGTGAGGGTCAGCCACAACAGCGTAGATAGTTCTTACGAAAGGATATCTGCCATCTAACAGATAAGCCTGGTAAGGTTGCCAACTATTCTCTGGCTGTGCAACGGTAGTCTTTGAAAGACCAACCACTCTAATATCTTTCTTAAATGTAGTGTTTGTTGAGTCACGATGGTCATTCAACCAATTTGACCCTATAACACCTATAGCATTCGGAGTTTTATGAACATAGTCAATAACTGACTTACTGTTACTTGCAGCAACAATGTTCGCACTCTTAATGTTCTTTCCACCTAAAATGGAGTCGACAACATAATGTAACGTAGCTGAAGCTTTGTTGTCAAAGACAACTTCAATATTACCCTTATCATTCTTAGGGTTCAGCTGGTTCCATTTTGCAATCTGACCGCTGAGAATCTTCTTAACATCGGTAACCGTAATACATGAATCTGCATTCGTATTGTTAACGATGAAAGCAATTCCATCATATCCTATCGGGAATACCGCTGGGATAGGACCTTTCCCTCGTAACATAGCATCTTCTCCCTTCGTC
>Contig_119
CTGCTCAGTACGAGAGGAACCGCAGGTTCAGACAGGCGGGGGACCGGCTATCCGAGGCCAACCGAGGCTCCGCGGCGCTGCCGTATCGTTCCGCCTGGGCGGGATTCTGACTTAGAGGCGTTCAGTCATAATCCCACAGATGGTAGCTTCGCCCCATTGGCTCCTCAGCCAAGCACATACACCAAATGTCTGAACCTGCGGTTCCTCTCGTACTGAGCAGGATTACCATGGCAACAACACATCATCAGTAGGGTAAAACTAACCTGTCTCACGACGGTCTAAACCCAGCTCACGTTCCCTATTAGTGGGTGAACAATCCAACGCTTGGTGAATTCTGCTTCACAATGATAGGAAGAGCCGACATCGAAGGATCAAAAAGCGACGTCGCTATGAACGCTTGGCCGCCACAAGCCAGTTATCCCTGTGGTAACTTTTCTGACACCTCCTGCTTAAAACCCAAAAGGTCAGAAGGATCGTGAGGCCCCGCTTTCACGGTCTGTATTCGTACTGAAAATCAAGATCAAGCGAGCTTTTGCCCTTCTGCTCCACGGGAGGTTTCTGTCCTCCCTGAGCTCGCCTTAGGACACCTGCGTTACCGTTTGACAGGTGTACCGCCCCAGTCAAACTCCCCACCTGGCACTGTCCCCGGAGCGGGTCGCGCCCGGCCGGCGCGCGGCCGGGCGCTTGGCGCCAGAAGCGAGAGCCCCTCGGGGCTCGCCCCCCCGCCTCACCGGGTCAGTGAAAAAACGATCAGAGTAGTGGTATTTCACCGGCGGCCCGCAGGGCCGGCGGACCCCGCCCCGGGCCCCTCGCGGGGACACCGGGGGGGCGCCGGGGGCCTCCCACTTATTCTACACCTCTCATGTCTCTTCACCGTGCCAGACTAGAGTCAAGCTCAACAGGGTCTTCTTTCCCCGCTGATTCCGCCAAGCCCGTTCCCTTGGCTGTGGTTTCGCTGGATAGTAGGTAGGGACAGTGGGAATCTCGTTCATCCATTCATGCGCGTCACTAATTAGATGACGAGGCATTTGGCTACCTTAAGAGAGTCATAGTTACTCCCGCCGTTTACCCGCGCTTCATTGAATTTCTTCACTTTGACATTCAGAGCACTGGGCAGAAATCACATCGCGTCAAC
>Contig_120
CGTTATTGTTGAGACCTATAACCCATACGATGCAGAGAAGTTGACACTCGTTATGGCTGCAAGTCGTGTAGCTGCCTATCTGAAGTCAGAAGGTGAGATTACCGATGGTGGCGAATTACCAGCCTACGATCGTGGTGACAAGTATGTTCCTTATCGTATCGTAGGTCGTGTGATGGGTACAGAACTTGAAGGCTTACACTATCAGCAGTTGATGCCTTGGGTAAAGCCTGTTGAGCAGACAGGTGACTTTGCACCAAAGTTTGTGAACGACTATGCTGCAGCTCACCCAGAGAAGGTGTTTACAAGCGAAGATGGTCGTGATAAGTTTGTGGAGATGGAGAGTGAGGCTTTCCGTATCATCCTCGGTGATTACGTCACAACAGATGATGGTACTGGTATTGTACACATTGCTCCTACCTTCGGTGCGGACGATGCTAAGGTGGCAAAGGATGCAAACATCCCTGCTCTCTATCTGATTTCAAAGAAGGGACAGACTCGTCCAATGGTTGACTTGCAGGGTAAATACTTTACTATCGACGAGTTAGACCAAAACTTCGTTAAGGCTTGTGTTGACGAGAAAGCATATGGTCACCACGCAGGCGACTATGTTAAGAACTCATACGACCCACGCTTTAACCCAAATGGCGTATGGGATAAGAAGGCATCTGAAAAGGAAGAAGACCTGAACATCATCCTCTGTATGGAGATGAAGCAGGAAGGTACAGCTTTCAACATTCAGAAGCACGTACACAACTATCCTCACTGCTGGCGTACAGACAAGCCTATCCTCTACTATCCTCTCGATAGCTGGTTCATCAAGGACACTGCTAAGAAGGAGCGTATGGTAGAGTTGAACAAGACTATCCGTTGGCAACCAGAATCAACTGGTACTGGTCGATTCGGCAACTGGCTTGAGAACTTGAATGACTGGAACCTCAGCCGTTCACGTTTCTGGGGAACTCCATTGCCTATCTGGCGTGATGAAAACCGTGGCGAGAAGTGTATTGGTTCTGTTGAGGAACTCTACAACGAGATTGAGAAGTCTGTTGCTGCAGGTATCATGGAGAAGAATCCACTGAAAGAAGCAGGTTTCGTTGTTGGTGATTTCAGCCAAGAGAACTATGATAAGA
>Contig_121
GTTCAAGCCTGCACGCGTAGCATCAAATGGACGACAACGTTGATGGTCCAGAATCATCAATGAGTTAAAACCATTGAGATGGAAACGTGATAACGACTCTGTTCCACCAGCCACAACGATGTCTGCATAACCGTTTTTCAGTAGTCTTGCACCGAAGATAATTGCGTTAGCTGCCGATGAACATGCTGTTGACAGGGTCGTTGCTTCAGTAAAGATTCCGAAGTGTTCGCCCATGAAATTTGTGCTGCTCCCACAATCATGATGCTGCAAGAACGCTAAGTCGCTATCCTCATTGAGCTCGTTGAAGCAGAGTTCTGTAATATCCATACCTCCTACGGTCGTGCCAGAGACGAGCACTATACGCAACGCTTCGCCTTTCTCCTTCCGTGACAGGACGTCAGCAATATTGATATGAGCATTGTCCAAGGCTTGTTGAATGGCAATGATACCCATCAAAGCCGTACGACTCATCATCTGGGATGAAGGAATACCAATCATCTCCTTCATCTGTTCATTTGACAAGTCTACCTCTCCCACAACCAACTCATGATGATTTGATTGGAGATACTTCATCATACCAATACCACTTTGCTTCTTAAGCAGAGACGCTAAGACCTCCTGTTTGTTCAAGCCAATGGCAGAGACTATCCCTTCTCCTGTTACTGCTATATTCATCTTACCACGCATTATATAAAAGGCGTAGCCTTACTTCTTTCTATTCTTACTGACATAATCAGCAATGGCAACCACGTTTGTGAAAATCTTTTTGCCTTCTGCTGGATTATCCAGTTTAATACCGTATTTCTTCTCTAAGAGAACTATCAACTCTAAAGCATCAATTGAATCTAAACCCAAGCCGTCACCGAAGAGTGCTTCATGCTCATCAATATCCTCTGGGGTCATCTCTTCAAGATTTAATGCCTTAATGATCTCTTCTTTTAGCTCTTTAATTAACTCTTCCATTGTAATGTTTATTTTATTACGATTGAATCTTTTGTTTACTTTATTATTCCTTAATTGGAACTGACTATGTATAAGTCTGCTTCAAAATGCTCACTATCTTTGTAGTCGAGCCATCCTGTTAACAAACTCTTCGTTTGCTTGTCGATAAAAGCAGTCTCTATGATG
>Contig_122
CAGCAGGGAACCTCTTCTGCTGCCAACGCACTTGACAAACTGAAAGAGTATGGCGGATTTACTTTCTTAGAGAATATCATTGACGGCTTTTCGAATCTGAATCCTTCACGTAAGGCACGCCGAAACATCTTCCTCTCTGATGCACAATGGGAGAATGATCGTAAGGTTTTAGCTAATCGTCTTGAAGTTTGGATTGATCTCTTAAAATCTGGTCAGTCTGCTGAACAGATGAGAGATAAAGCTAAAGAAAGAGCCTTGCATGTTGAGGACTTACTGAATAAGAATCTTAGTAAGGTTTTGGCTCGTACACGTGAGCTTGAGACTTCTTATCGTTCAGTTGCTTTATTCTATCGCAATACAGAAAGTCAGAAGGTTAAGAATATCACTATTGTCAATGCTGAGATGGATCAATTGACAGACTTAGACAACCCTGTTTTCATTGACTATATCAGCAACGAGCTTAAGCATAACTTCGACCGTCTCGACCTTCGTCGTAACTATTCTCTGCTTGTCATCCCTGGATATTTGGGCTCTAACGCTATCCTTGACAAGTGGGGTAAGATTGCACACAGCAATAAGGTTATGCTTCTAACTGACTTCCAGGATTTGGAAACACCAGACGATGTTGTTGATGTCTTCTTTAATGCTGACCATTCTGGTGGAGATATATACAAGTCAAACATTATTATGACATGTAACTGGCTTTTAGGACGCCAGAAGGTAGTACAGGTAGGAGAAGAAGACAATCTTTACGTACCAGGCTCATCTGCTCTCGCAGGTAAGATTTACAGCACATTGATGTCACAGGTAGTTGCCGGAAAGAAATTTGGTGGTCTTAATGATGTTGAAAGCGTACGTTTCGATTTGAAGAAAAGCGAAATTTCAGAAATTGAGCGCATGGGTCTTGTACCAATGGTCAACGAGTATAGTAAGGTGATGGCATTCTCTGCTAAAACACTCTTCAATGGTGATAACCTTGGATTGCAGACTTACTCTGTTGTTCGTGTATTCGATTATATCTCTAAGGTTCTTTTTGACTTCCTGAACCGCCGCGCATTTGAGAACTGGACAACTCGCACAGAGGCTGACTTGAGAAGCCAGATTGTGAAGTTCCTTGATAGCATACAG
>Contig_123
GAGAATCCAAAATACTCCGTGCCACCTATCACACCCCATCCTAAAGTAAGGTCAACTAAATAAGCTATCGGGCCCATACCCCGAAAATGTTGGTTATACCCTTCCCGTACTAATTAATCCCCTGGCCCAACCCGTCATCTACTCTACCATCTTTGCAGGCACACTCATCACAGCGCTAAGCTCGCACTGATTTTTTACCTGAGTAGGCCTAGAAATAAACATGCTAGCTTTTATTCCAGTTCTAACCAAAAAAATAAACCCTCGTTCCACAGAAGCTGCCATCAAGTATTTCCTCACGCAAGCAACCGCATCCATAATCCTTCTAATAGCTATCCTCTTCAACAATATACTCTCCGGACAATGAACCATAACCAATACTACCAATCAATACTCATCATTAATAATCATAATGGCTATAGCAATAAAACTAGGAATAGCCCCCTTTCACTTCTGAGTCCCAGAGGTTACCCAAGGCACCCCTCTGACATCCGGCCTGCTTCTTCTCACATGACAAAAACTAGCCCCCATCTCAATCATATACCAAATCTCTCCCTCACTAAACGTAAGCCTTCTCCTCACTCTCTCAATCTTATCCATCATAGCAGGCAGTTGAGGTGGATTAAACCAAACCCAGCTACGCAAAATCTTAGCATACTCCTCAATTACCCACATAGGATGAATAATAGCAGTTCTACCGTACAACCCTAACATAACCATTCTTAATTTAACTATTTATATTATCCTAACTACTACCGCATTCCTACTACTCAACTTAAACTCCAGCACCACGACCCTACTACTATCTCGCACCTGAAACAAGCTAACATGACTAACACCCTTAATTCCATCCACCCTCCTCTCCCTAGGAGGCCTGCCCCCGCTAACCGGCTTTTTGCCCAAATGGGCCATTATCGAAGAATTCACAAAAAACAATAGCCTCATCATCCCCACCATCATAGCCACCATCACCCTCCTTAACCTCTACTTCTACCTACGCCTAATCTACTCCACCTCAATCACACTACTCCCCATATCTAACAACGTAAAAATAAAATGACAGTTTGAACATACAAAACCCACCCCATTCCTCCCCACACTCATCGCCCTTACCACGCTACTCCTACC
>Contig_124
ATATCATTGTTGAATCTATGATTCGACAATGATATGTTTTGCCTCTACCTCACTAAAGCCACGGCTCATGATATAGAACAATTTATTATGATCAATTTGGCCTGCACTTGCTGCATGATTACCAACTACATTATCTTCTTTACACAATAAAAGTGGTAACGAAACAGATTTTACAGTTGGATCTAACAATAAGCAAGTATCTTCTTCTGCACCTTCAGAAGCTGTTGCTCCATTAAGGAAATCAAGGGTCCCTCTGAAGGATTTTTTAGAATTGCCACTAAGAGCACCTAAGGTATGAATATCACTAAATGATTTTTTACCACCATGACTCATAACCATAGAAATATCAAATTTTTGCTCTTTATTACCAAGATAAGCAATGTCATGAACCATACGGGATTCTTGACCTACTAAATCATGATAGTAATTCAAGATGTTTTCACTGCCACCAATTTCAATATTGATGTATTCTACATCTGCTTTTTCTTCTAATTTAGTGTATCGATGCTCGATATGCTGTACATGTTCAGGCAAAAGATTTACCTTTTTTACTACAACCTTACCAGCTTCTTTCACATCGTATTCGTTTAAATAGCTAACATTTGTCAATGCATCGCCAGAACCAGTTACATAGAATTGTACTTCTAGCTCAGCACCTTCACCAACGATAAATTGGAAACGATTTGCTACACGAGCATTAGCATCAATGCGGATGCCTACAACTTCTTTCGCCTTAGGAGGCACATTGATAGCATAGCCTTCCGCTTTTTCAACTAATACATGAACAGCTTCTTTATTAGCACCTTCATAATTACCATCTAGTAATGCTGTACCAACAGGTAATGGTGAAAGTATATTTTTATTAGCTTCCACAGCGATGGATTGTACCGCTGTATCTTCTCCAGCTAGAGAGCTTACAGTATGATTAACGCGCAACCATCTGAATGTCGGTCTAGGGAGTTCATTAAATAGTAATTCGCTCATAATTCCTCCTTAACCGATAGAACCTTCTAATTCAAGATTGATTAGATTGTTCATTTCTACAGCATACTCAAGTGGTAATTCTTTGGAGATTGGCTCAACGAATTACCACTTGAGTATGCTGTAGA
>Contig_125
GGGTTGCGCTCGTTGCGGGACTTAACCCAACATCTCACGACACGAGCTGACGACAACCATGCACCACCTGTCACCTCTGTCCCGAAGGAAAACTCTATCTCTAGAGCGGTCAGAGGGATGTCAAGACCTGGTAAGGTTCTTCGCGTTGCTTCGAATTAAACCACATGCTCCACCGCTTGTGCGGGCCCCCGTCAATTCCTTTGAGTTTCAACCTTGCGGTCGTACTCCCCAGGCGGAGTGCTTAATGCGTTAGCTGCGGCACTAAGCCCCGGAAAGGGCCTAACACCTAGCACTCATCGTTTACGGCGTGGACTACCAGGGTATCTAATCCTGTTTGCTCCCCACGCTTTCGAGCCTCAGCGTCAGTTACAGACCAGAGAGCCGCTTTCGCCACCGGTGTTCCTCCATATATCTACGCATTTCACCGCTACACATGGAATTCCACTCTCCCCTTCTGCACTCAAGTTAAACAGTTTCCAAAGCATACTATGGTTAAGCCACAGCCTTTAACTTCAGACTTATCTAACCGCCTGCGCTCGCTTTACGCCCAATAAATCCGGACAACGCTCGGGACCTACGTATTACCGCGGCTGCTGGCACGTAGTTAGCCGTCCCTTTCTGGTAAGATACCGTCACAGTGTGAACTTTCCACTCTCACACCCGTTCTTCTCTTACAACAGAGCTTTACGATCCGAAAACCTTCTTCACTCACGCGGCGTTGCTCGGTCAGGGTTCCCCCCATTGCCGAAGATTCCCTACTGCTGCCTCCCGTAGGAGTCTGGGCCGTGTCTCAGTCCCAGTGTGGCCGATCACCCTCTCAGGTCGGCTATGTATCGTCGCCTTGGTGAGCCGTTACCTCACCAACTAGCTAATACAACGCAGGTCCATCTGGTAGTGATGCAATTGCATCTTTCAATTAATTATCATGCAATAATCAATTTTATGCGGTATTAGCTATCGTTTCCAATAGTTATCCCCCGCTACCAGGCAGGTTACCTACGCGTTACTCACCCGTTCGCAACTCATCCAAGAAGAGCAAGCTCCTCTCTTCAGCGTTCTACTTGCATGTATTAGGCACGCCGCCAGCGTTCGTCCTG
>Contig_126
ACTCTTTGAATGAATGGCTGCTTCCAAGCCAACATCCTAGCTGTCACGGGGACCACACTTCGTTAGTTTAACTTAGCCCGGATTTCGGGGCCTTAGCCGGTGATCAGGATTCTTCTCCTCTCGGGCGTGGACCTTAGCACCCACGCCCTCACTCCCGGGCTTAGCCTGTGTGCATTCGGAGTTTGTCTGGACTTGATAGGCGGTGAAGCCCTCGCATCCAATCAGTCGCTCTACCTCACACAGGGAACGCCCGAGGCTGCACCTAAATGCATTTCGGGGAGTACGAGCTATCTCCAAGTTTGATTGGCCTTTCACTCCTACCCTCACCTCATCCGGAAGCTTTTCAACGCTTATCGGTTCGGTCCTCCATCCCGTGTTACCGGGACTTCAACCTGGACAAGGGTAGATCACTTGGTTTCGCGTCTGCCACCGCCGACTATGCGCCCTATTCAGACTCGCTTTCGCTTCGGTTGCGCGCATCATTGCGCTTAACCTTGCCGACGACGGCAACTCGTAGGTTCATTATGCAAAAGGCACGCCGTCACAACTTACGTTGCTCCGACCGCTTGTAGGCGTACGGTTTCAGGAACTTTTTCACTCCTCTGACAGAGGTGCTTTTCACCTTTCCCTCACGGTACTGGTTCGCTATCGGTCTCTTACGAGTATTTAGCCTTGGCGGATGGGCCCGCCGGATTCAGACAGGATTTCACGTGTCCCGCCCTACTCAGGATACCACTATGGCCGATTCGATTGTCGAGTACGAGACTGTCACTCTCTATGGTCGTTCTTTCCAAAACGTTCCTCTAATCGAACCAAGTCCAACGTCGTGGTCCTACAACCCCGTGAAGGCCGAGACCTCCACGGTTTGGGCTCTTCCCCGTTCGCTCGCCACTACTAAGGGAATCATTATTATTTTCTTTTCCTGAGGGTACTAAGATGTTTCAGTTCCCCTCGTTAGCCTCCCGCTTAGCGGGATGACAGGTCTTCAACCTGCCGGGTTGTCCCATTCGGAAATCTGCGGATCAATGGTCATTTGCACCTACCCACAGCTTATCGCAGCTTATCACGTCCTTCATCGCCTGTAAGAGCCTAGGC
>Contig_127
GGGTACAGGTGTATCTCCTAGGCTATCGTCACTTAACTATTGAATTAACTGCCCTGTCCTCTCAGACAAGTCTTGTCAACTCAAAATTGAATACAATATCAAATCTCACAATTCTCTAAACCATTCGCTGCACTCTGATGAAGTTCTTATTCTAGGATAAGTCCTCGAGCGATTAGTATTGGTCCGCTCCATTGCTCACACAACTTCCACTACCAACCTATCAACCTGATCTTCTCTCAGGGCTCTTACTAACTTGCGTTATGGGAAATCTCATCTTGAGGTGGGTTTCACACTTAGATGCTTTCAGCGTTTATCCCTTCCCTACATAGCTACCCAGCGATGCTCTTGGCAGAACAACTGGTACACCAGCGGTAAGTCCACTCTGGTCCTCTCGTACTAGGAGCAGATCCTCTCAAATTTCCTACGCCCGCGACGGATAGGGACCGAACTGTCTCACGACGTTCTGAACCCAGCTCGCGTGCCGCTTTAATGGGCGAACAGCCCAACCCTTGGGACCGACTACAGCCCCAGGATGCGACGAGCCGACATCGAGGTGCCAAACCTCCCCGTCGATGTGAACTCTTGGGGGAGATAAGCCTGTTATCCCCAGGGTAGCTTTTATCCGTTGAGCGATGGCCCTTCCATGCGGAACCACCGGATCACTAAGCCCGACTTTCGTCCCTGCTCGAGTTGTAGCTCTCGCAGTCAAGCTCCCTTATACCTTTACACTCTGCGAATGATTTCCAACCATTCTGAGGGAACCTTTGGGCGCCTCCGTTACCTTTTAGGAGGCGACCGCCCCAGTCAAACTGCCCGTCAGACACTGTCTCCGTAGATGATAAACCTACCGGGTTAGAGTGGCCATAACACAAGGGTAGTATCCCAACAACGCCTCCATCGAAACTGGCGTCCCGATCTCGTAGGCTCCTACCTATCCTGTACATGTGGCACAGACACTCAATATCAAACTGCAGTAAAGCTCCATGGGGTCTTTCCGTCCTGTCGCGGGTAACCTGCATCTTCACAGGTACTAAAATTTCACCGAGTCTCTCGTTGAGACAGTGCCCAAATCATTACGCCTTTCGTGCGGGTCGG
>Contig_128
GGTAGGTAAGCTTTCTGATAATAAGTATGTCCGATAAAACGTGGCTTTTGTTAGGGTAGTGCAACCCTCGTCTTATGAACAGTGGAATGTTCCTTCAGCATCTTTTTTAATGGTGCGGAGCATCCGCACAAGTGGTGCTAAGCCTTCGCACATGATGTGCTAAGCATGAATACGACGAATGGAAATGAGAGGCGTGAGGCACAGTTGACATCTATAAAGCTATCGAAAGACAGGTAAAGTCTACTAAGCGGTATCAACGAAGGATGCAATTCTCGGACAACGTCTGTTCTCCTAACGAGTGGAGGCAGATCTAAACGGTAATAAGATTTATAATTATTCAATAACATTAAAACCCAAATCAATTATGAGAAGAATTAATTTACTTCTTTTTGGTTGCTGCCTAATTCCATCAACCTTGATGGCACAGGAACTTAAGAGCAACTACATTCAGTGGGGCTTTGACTCTCATCAGTTCCCAGGCAAACTGCAGAGCTGGTCAAAGTCGAATCCTAAAATCAATGACGATGATAACTTCTTCATCTCTCGTGTAAAACCAAAGGCTCGCTTCCGTTACGAAGGAACACAGGTTCGTACAGACCTTACAGAGACAAACGACAAGAAGCTCCTTGCTTGGTTGCCATGGAACGTGCCAAGTAAGAACGCCCTCCCTGATGGCGTCTTCGACTCTGAGGTGTTCTCAATGTGGCCATACGTTACACACTGGGGCGACTGGAGCTGTGGTTTAGGTCGTATTCCAGCAGCTTTGTTGGACGCAGCACATAAGAATGGTGTGCCTGTATCTTCTGTTGCTGGTATTCCTTGGGGTGGTCTCAAGGGCGACTGGAGAACAACTTTGAACAACCTCTCTACAGCAAATGTTCAGAATGCAGCTGACTTCATGAACTACTTCGGTTACGATGGTCTCGGCTATAACTCTGAGTTCTCTGACTATTTCGGTAGTGGTCGTTTGGTTCGTGCTCTTAAAGATTTCCATGTTAACCTCAATAAGGCAATCAAGCCTCACAACCCAATTTACGAGAATCTTTGGTATGATGGTACCAATGAGAAAGGTAATATTGC
>Contig_129
CCGTCTTAGTTACGAAGGTAGTCTTAATTGGCAATTTAGCAGCTGCTAATGCAAATGCTTGTCTTGCGATCTCTTCTGACACACCATCCATTTCATAAAGTACTTTACCCGGTTGGATTAAGGCTACCCAGTACTCAACGTTACCTTTACCTTTACCCATACGGACTTCTAATGGTTTTTCAGTAATTGGTTTATCTGGGAAAACACGGATCCAGATTTTACCTTGACGTTTAACTGCACGTGTCATTGCACGACGAGCCGCTTCAATTTGACGAGCGGTTAAACGACCACGACCAACTGCTTTTAACCCGAATGTACCGAAGCTAACTTCAGTACCACCCGCGATACCACGGTTACGGCCTTTGTGAACTTTACGGAATTTTGTACGTTTTGGTTGCAACATTTAGCGTTTCTCCTTACTTACGACCTTTGCCACGCGGAGCCTTTTTAGGCTTGTCGGCAGGTTGTTGTTCTGATTGCGCAACTGCAGCCATTCCACCCAAAATTTCACCTTTGAAGATCCATACTTTAACGCCGATTACGCCGTATGTAGTATGAGCTTCTGCAGTGTTATAATCGATGTCCGCACGAAGAGTATGTAGAGGTACACGACCTTCACGATACCATTCAGAACGTGCGATTTCTGCACCACCTAAACGACCGCTAACTTCAACTTTGATACCTTTAGCACCTAAACGCATTGCGCTTTGTACCGCACGTTTCATAGCACGACGGAACATTACACGACGTTCTAATTGAGAAGCGATGCTGTCTGCAACTAATTTTGCATCTAATTCCGGTTTTTTCACTTCAGCAATGTTGATTTGAGCCGGAACGCCAGCGATTTGAGATACTGCGTTACGTAATTTTTCAACATCTTCACCTTTTTTACCGATAACGATACCAGGGCGAGCTGTGTGAATTGTTACACGAATACTTTTCGCTGGACGCTCAATAGTAATACGTGAAACCGAAGCGTTTGCTAATTCTTTAGTTAAGAATTTGCGTACTTTGAAGTCACCGTCAAGATTGTCGGCGAAATCTTGTGTATTCGCGAACCAAGT
>Contig_130
TGTCAAGTCGTTAATTGCAACAACCTCATAACCTTCAGCCTCGCATTCCGTCAGATGTTCGAGGCTGAAGGTTATGAGGTTGTTGCAATTAACGACTTGACAAGTCCTAAGATGCTTGCTCATCTGTTGAAGTATGATACCGCTCAGGGTGGTTTCGCTGGCAAGTTCGGTGAGGGTAAGCACACTGTAGAGGCTACTGAGAATTCTATCATCGTTGATGGTAAGGAGATTAAGATCTCTGCTGAGATGGACGCTGCTAACTGCCCATGGGCTGCTAACAACGTAGACGTAGTTCTCGAGTGTACAGGTTTCTACACATCTAAGGAGAAGGCTTCTGCTCACCTCAAGGCTGGTGCTAAGAAGGTAGTTATCTCTGCTCCTGCAGGTAACGATCTCCCAACAGTTGTTTTCAATACTAACCACAAGACTTTGACTGCAGCTGATACTGTTATTTCTGCAGCTTCTTGTACAACAAACTGCTTGGCTCCAATGGCAGCTGCGTTGAACGCATATGCTCCAATCCAGTCAGGTATCATGTCAACAATCCACGCTTACACTGGTGACCAGATGATTCTCGATGGTCCACAGCGCAAGGGTGACCTCCGTCGTTCACGTGCAGGTGCTTGCAACATCGTTCCTAACTCAACTGGTGCTGCTAAGGCTATCGGTCTCGTTATCCCAGAGTTGAATGGTAAGTTGATCGGTTCTGCACAGCGCGTTCCAACTCCAACAGGTTCTACAACAATCCTCGTTGCTGTTGTTAAGGGTAAGGACGTAACTGTTGAGGGTATCAACGCTGCAATGAAGGCTGCTTCAACTGAGAGCTTCGGTTATACTGAGGATCAGATCGTTTCTTCTGATATCATCGGTATGCGTTTCGGTTCTTTGTTCGATGCAACTCAGACTATGGTAAGCAAGATCAGCGATGATTGCTACCAGGTACAGGTTGTTTCTTGGTACGACAATGAGAACTCATATACTTCTCAGATGGTTCGTACAATCAAGTACTTCGCAGAGTTGAAGTAATACCAACCGGAAGGTCATCTGCAATCCTCTCTTGCGT
>Contig_131
AGTTGAATTTCTTGAACTGTTGCGACTACGTGATGAGGAACGAGAAGAGGCTTGCACTCCGTATCACGCTCAACAGAGCTGAGGCTGAGGACATCGTTCAGGACACACTGATAAAGGTTTGGAACCGTCGATACGAGTGGGAAAATATCGATTCTATCGAAGCATTTAGCCTCACCGTATGTCGAAACCTTTCGCTTGACCGCATCAAAAAGAAGGAAAACAACAATGATTCTTTGGAAGATGTGAAAGTAGCCGAGCCTCTCGCTTCATCTAATCCTCAAGACCGAATGATTGAAGAGGACAAAATCAGTCTCGTTAAACAGATTGTAGACGCTCTTCCAGAGAAACAAAGAAGCTGCATGCAGCTAAGAGATTTTGAAGGAAAGTCATACAAAGAGATTGCTGAAATACTCGAAATCAGCGAAGAACAAGTGAAAGTTAACATCTTTAGAGCTCGCCAAACGGTCAAACAAAAATACTTGAAATTAGACAATTATGGATTATAAGTACATCGAACAATTACTGGAACGCTACTGGCGTTGCGAGACTTCTCTCCAAGAAGAGGAAATCTTGCGTATGTTCTTCTCACAGGAGGACATTCCAGCTGCGTTGCTGCCTTATCGTTCTCTGTTCGTTTATGAGCAGAATGAGAAGGAGATGGACGTCTTGGGCGATGACTTTGACCAGAGAGTCCTCGGACTAATACAGGAAGACGAGCCTGTAAAGGCACGTGTAATAACAATGCGCCACCGTCTTATGCCACTCTTCAAGGCAGCTGCTGTGGTAGCAATCTTCCTTACCTTAGGTAATGCAATGCAGGTTGCTTTCTCTGATGGTGATGTACATCAGGTGAGTCCAAGCACCGCAGCTGTTGACAAACCTCAGGAGGGTCCATCTGTTGCTAAGGCCGACTCGGTAGTGAGCGACACCTTACAACACAAGATACAGTCACCTGTATCAACCATCACAAAGTAAGACAATTTCTATGCTTTCTCTATAAAATAATCATTTTAAGTAAAACAACTCGAGGCTGTGAAGTCTCGAGTTGTTTTACT
>Contig_132
TTTTTGTCCACCGACTTAAGATGGGAATAATTTCGAAAGAAAAATTAGTACAATGGACATTGCCCATCTGAAGTCGGTGAACAAAACAATCGGTGCCAAGCAAACGTTGAAACAAATTGCTAAAGGTGCTGTGAAGTACGTGTTCCTGGGTTGTGATAGTGATGAACGTGTGGTACAGCCTTTACGGATTGCTTGTGAAGAACAGGGAATACCTGTGAATGACAAACACACCATGGATGATCTCGGTCGTGCGTGTCGCATTAAAGTGCGGGCCACAGCGGTAGGTATCCTACGTTAATCTTGGTAATATCCGATGTAACACTTTGTTATGACGGATCAATTATAAATCTCAAATTTGGAAAGGAGGTGCCCAAATGCCAACAATTAATCAGCTAGTACGCAAAGGCCGCATGAGCTTGACTAAAAAATCTACAGCTCCTGCCCTTCAAGAATCTCCACAAAAACGTGGTGTATGTACTCGTGTGTACACAGCTACTCCAAAGAAACCAAACTCCGCGCTTCGTAAAGTTGCCCGTGTACGTTTGACAAACGCTATTGAAGTAACTGCTTACATCCCAGGCATTGGTCACAATTTACAAGAACACAGTGTTGTACTTATCAGAGGCGGTCGTGTAAAAGACCTTCCAGGTGTGCGTTATCACATCGTTCGTGGTGCATTGGATACAGCTGGCGTACAAAACCGTATGCAAAGTCGTTCCAAATACGGCGCGAAAAAAGCTAAAAAATAATTTTAGCCATTAAACGAAATTAACACACATCATTATAAAGGAGGAATTGAACATGCCAAGAAAAGGCCCTGTTCCGAAACGTGATGTACTTCCAGATCCGGTGTACAACAGCAAATTAGTAACACGTTTCATTAACAAAGTTATGTACGATGGTAAAAAAGGCATTGCTGAAACTATCGTATATGATGCATTCGAAATTATTCGTTCCAAAATGGGTCAAGACCCAATGGAAGTTTTTGATCAAGCATTGAAAAATGTTATGCCTGTACTTGAAGTACGTGCTCGCCGTATCGGTGGTGCGAACTA
>Contig_133
GGAAGCTTGCTTCTATCAATCTTAGTGGCGAACGGGTGAGTAACGCGTAATCAACCTGCCCTTCAGAGGGGGACAACAGTTGGAAACGACTGCTAATACCGCATACGATCTAATCTCGGCATCGAGGATAGATGAAAGGTGGCCTCTACATGTAAGCTATCACTGAAGGAGGGGATTGCGTCTGATTAGCTAGTTGGAGGGGTAACGGCCCACCAAGGCGATGATCAGTAGCCGGTCTGAGAGGATGAACGGCCACATTGGGACTGAGACACGGCCCAGACTCCTACGGGAGGCAGCAGTGGGGAATCTTCCGCAATGGACGAAAGTCTGACGGAGCAACGCCGCGTGAGTGATGACGGCCTTCGGGTTGTAAAGCTCTGTTAATCGGGACGAAAGGCCTTCTTGCGAATAGTGAGAAGGATTGACGGTACCGGAATAGAAAGCCACGGCTAACTACGTGCCAGCAGCCGCGGTAATACGTAGGTGGCAAGCGTTGTCCGGAATTATTGGGCGTAAAGCGCGCGCAGGCGGATAGGTCAGTCTGTCTTAAAAGTTCGGGGCTTAACCCCGTGATGGGATGGAAACTGCCAATCTAGAGTATCGGAGAGGAAAGTGGAATTCCTAGTGTAGCGGTGAAATGCGTAGATATTAGGAAGAACACCAGTGGCGAAGGCGACTTTCTGGACGAAAACTGACGCTGAGGCGCGAAAGCCAGGGGAGCGAACGGGATTAGATACCCCGGTAGTCCTGGCCGTAAACGATGGGTACTAGGTGTAGGAGGTATCGACCCCTTCTGTGCCGGAGTTAACGCAATAAGTACCCCGCCTGGGGAGTACGACCGCAAGGTTGAAACTCAAAGGAATTGACGGGGGCCCGCACAAGCGGTGGAGTATGTGGTTTAATTCGACGCAACGCGAAGAACCTTACCAGGTCTTGACATTGATGGACAGAACTAGAGATAGTTCCTCTTCTTCGGAAGCCAGAAAACAGGTGGTGCACGGTTGTCGTCAGCTCGTGTCGTGAGATGTTGGGTTAAGTCCCGCAACGAGCGCAA
>Contig_134
GGCGTGGGACCAACTCGCTATGGCCGCCAAACTTAAACTGTTACAAATCGGTAAAGCCTTAATCAATATATTTGGTGATGACTGAATCAGTCAGTAAGCTTTTATCTTTTGAAGTTCTTCAAATGATAGAGTCAAGCCTCACGAGCAATTAGTATGGGTTAGCTTCACGCGTTACCGCGCTTCCACACCCCACCTATCAACGTCCTGGTCTCGAACGACTCTTTAGTGTGGTTAAACCACAAGGGAAGTCTCATCTTCAGGCGAGTTTCGCGCTTAGATGCTTTCAGCGCTTATCTCTTCCGAACTTAGCTACCCGGCTATGCAACTGGCGTTACAACCGGTACACCAGAGGTTCGTCCACTCCGGTCCTCTCGTACTAGGAGCAGCCCCCGTCAAACTTCCAACGCCCACTGCAGATAGGGACCAAACTGTCTCACGACGTTTTAAACCCAGCTCACGTACCACTTTAAATGGCGAACAGCCATACCCTTGGGACCGACTACAGCCCCAGGATGTGATGAGCCGACATCGAGGTGCCAAACTCCGCCGTCGATATGAACTCTTGGGCGGAATCAGCCTGTTATCCCCGGAGTACCTTTTATCCGTTGAGCGATGGCCCTTCCATACAGAACCACCGGATCACTATGTCCTGCTTTCGCACCTGCTCGACTTGTCGGTCTCGCAGTTAAGCTACCTTTTGCCATTGCACTATCAGTCCGATTTCCGACCGGACCTAGGTAACCTTCGAACTCCTCCGTTACTCTTTGGGAGGAGACCGCCCCAGTCAAACTGCCTACCATGCACGGTCCCCGACCCGGATTACGGGTCTGGGTTAGAACCTCAAAGACACCAGGGTGGTATTTCAAGGACGGCTCCACAGAGACTGGCGTCTCTGCTTCAAAGCCTCCCACCTATCCTACACAAGTGACTTCAAAGTCCAATGCAAAGCTACAGTAAAGGTTCACGGGGTCTTTCCGTCTAGCAGCGGGTAGATTGCATCTTCACAACCACTTCAACTTCGCTGAGTCTCGGGAGGAGACAGTGTGGCCATCGT
>Contig_135
GTATTGAATTAATTAGAATTAAGATTGTCCAGTTAACCTATGCATACTATCAGAACGGTAACAGGAATATGGACAATGCTGAGAAGGAACTTCTTTTCAGCTTGGCGAAAGCGTATGACCTCTACAATTACCTCTTGGCCTTAATCGTATCAATCACGCAAGAGGAGCGCCATCGCGTGGAGATAGCTGCAAATCGTGCCAGCCGTGAAGGGACAGAGGCTCCCTCAAGTCGTTTTGTAAACAATAAGTTTGCTGTTCAGTTGGAAGAGAATAAGCAGCTTAACCTTTTCATGGAATCACAAAAACGTCGTTGGGAAGATGATATGGAGGCTGTTCGTAAACTCTGTGATCAGATTGAACAGAGCACTATCTACCAAGAGTACATGGCAAGTGATGATGATTCGTACGAGGCAGACCGTGAGGTGTGGCGTAAGATATATCGTACTCTCATACAAGAGAATCCTGATTTGGACGCTGTGTTGGAGGAGAAGAGTCTTTATTGGAATGATGATAAGGAGGTTGTTGATACCTTCGTTATCAAGACTATCAAACGATTCGACCCTGCTAATGGTGCTGATCAAGAGCTTCTGCCAGAATATCGTGATGAAGAGGACCGTGACTTTGCACTTAAACTCTTCCGTTCAACAATCCTCAATGCAGACGATTATCAGCGTTATATGAGTGAGTCAAGTCGTAATTGGGATTTCTCTCGTTTGGCTTATATGGATGTTGTCATCATGCAGATAGCTATTGCAGAGATGCTTACATTCCCTAATATCCCAGTAACGGTGACTATCAACGAGTATGTTGACTTGGCTAAATTGTATAGTACACCGCGAAGTGGTGGATATATCAATGGTATGCTTGATACAATTGCTCGTCATCTCATACAGACTGGTAAGATGATGAAGACAATGCCTGAGCCTCGTCAACATCGTCCTCGCAATGATCGTCAAGAGGAAAGAGCACCACGTCGTGAGGGACGTCGCCCAACGATTGCGCAAACTTCTGCTCAGCGTGTGGCTTATCGTCAGCAGCAAGCAACTGACC
>Contig_136
AGATTACTGCAATGAATACGAATAGTGGTGAGAAGAGATTGGAATAGTAAGGGACGAAGTTGGCGTAGTAATCAAAGATGATAGCTCGCCATGGAGCATGATATTGCGTGAACTTAGAGAGGTTCTCGTTGAAGTCGAACACAATAGCAATGGAGATAATCAATAAGATAGCATAGATGTATGTACCTATGAATTTCTTAATGATATACCAGTCCAGAATACCGATAAAGCGAGAAGGGGAGAGCATCTGAAGTAGATGTCCTACCTTCTTCAAGACAGGAAAGCGTGCAAAAACACGTTGCCCGAAATGGTTAATCAGTTTCTTAACTTTATCAACAATCTCTTTAACCTTACTCATTTGGTTTCTTCTTAAATTCTTCTTCCTAACTGTTCAATGACAGAAGCTTTCCACTGTACGAAGTCACCCTGCTCAATATGTGTACGTGCATCCGTTACGAGACGGAGATAGAATGCAAGGTTATGGATGCTGGCAATCTGCATTGCGAGCAATTCTCCTGCCTTGAAGAGATGATGGAGATAGGCTTTACTTGTGATAATATCAATATCACAGCCATTAGGATCAATCGGTGAGAAATCGTTTTCCCACTTCTTATTCTTCATGTTCATCGTACCATTGTAGGTGAAGAGCATTGCATTACGGCCGTTACGAGTAGGCATAACACAATCGAACATATCCACACCGCGCTCAATAGCTTCAAGAATGTTCTGTGGTGTACCAACTCCCATCAGGTAACGAGGCTTGTCCTTTGGAAGAATCTCATTGACTACTTCAATCATCTCATACATTACCTCTGTTGGTTCACCAACTGCCAAGCCACCGATAGCATTACCATCTGCACCCTTATCAGCCACAAACTTTGCCGCTTCACGGCGTAAGTCTTTGTATGTACAGCCCTGAACGATAGGGAAGAGGCTCTGATTATGACCATAGAGTGGCTCCGTCTCGTTGAATCGTTTGATACAACGGTCAAGCCAACGCTGTGTCATTTCCAAACTCTTTTTGGCATATTGGTAGTCACTC
>Contig_137
TTTATATTTGATCTTGGTGTATCCAGCTATCAACTAGATACTCCTGAACGAGGTTTTTCATATATGAATGATGGACCTCTTGATATGCGAATGGATAAAGATGCACCTCTCACGGCAGAGGAAATTGTCAATGAATATGACAGTGAACAATTACTACAAATTATCCGCGATTATGGGGAAGAACGATGGGCTAAAAGAATTGTCGAGTTTATTGTTGAAGCACGTCAAGAAAAAAGAATTACTACTACTGGCGAGTTAGTTAGAATTATTAAGAATGCAATGGACCTCATCCGGCAAAACGGACGTTTCAGGCCATACGTATTGAAGTAAATAGAGAGTTAGCAATTTTGCATGATAGTTTTGTAGATGCTGTATCGATGTTAAAACCAAAGGGAAAGATTGGAGTTATTACATTCCACTCCTTGGAAGATCGAATTACAAAGCAAACTTTTAAAGAGTTAAGTACTGCATGTATATGTCCTCCACAATTGCCTGTGTGTGTTTGTAATCACAAGGCAGTTGTAAAGGCAAAGAATAAGGCTATAGAGCCAAGTATAGGGGAGATTGAAGTTAATCCGAGAGCTAGAAGCGCTAAATTGCGCGTAGCAGTAAAGTTGTAGATTTGGAAGGGGTTAAGTGTTATGTTAGCGAGAAAGGCTGTTGTGGGCCAAGTAAAAGGTGATATGTTGGTCATTGCACAAGGGAGAAGACGTAGTGCAAACGTAGCTTTAGATTTAAGCCCTATGATGTGGCAAGTTGTATATGGCATTGCTGCATTAGTTGCATGCTTACTTATTATGATGGTTATGAATGCATACAGTACAAAGTTGGGCTATGAGGTAGTTAAAACACAGCAAGCTGTAGTACAATTAACAAAAGATAACGATGCATTGGACGTTGAAGTGGCTTCCTTGAAGTCTCCTGTACGTATCCAACAAATCGCAGAAGAACAACTAGGGATGGTTTTGCCTGATTCTTTTGTTTATAGCACAAAAAGCGCTGTTACTGAACGTAATGTGCAAGAGAAACAGCAAATTATA
>Contig_138
ATGCTATCCAAATGGAGTACACATTGGATAAGGAGAAATATATTCTTAATCTTATCGATACTCCGGGCCATGTAGACTTCTCGTATGAGGTGTCACGAAGCATTGCTGCGTGTGAAGGTGCATTGCTTATCGTTGATGCTACACAGGGAGTACAGGCTCAGACGATTTCTAACCTCTATATGGCTATTGATCATAACTTGGAGATTATCCCTGTTATCAACAAGATTGATATGCCAAATGCTATGCCAGAAGAGGTTGAAGACGAGATTGTCGACCTTATTGGTTGTGAGCCAAAGGACATTATTCGTGCCAGTGGAAAGACTGGTGAGGGTGTGCCTGACATTCTTGAAGCAATCATTGAGCGTATCCCTTCACCAACAGGTGATACCAAAGCTCCGTTGCAGGCGCTTATCTTTGACTCTATCTTCAATTCTTTCCGTGGTATTATCACACTGTGTAAGGTTGAGAATGGTGTCATCAAGAAGGGTGATAAAGTTAAGTTTGTACAGACAGGAATGGAATACGCTGCTGATGAAGTGGGCGTATTGAAGATGGATATGATGCCTACCCAACAGCTTTCAACAGGCGAGGTGGGATACATCATCTCTGGTATTAAGACTGCCACAGAGGTGAAAGTGGGTGATACTGTTACCCACATAGTCAATCCTTGTGAGAAAGCTATTGAAGGATTCCAAGAAGTAAAGCCTATGGTCTTTGCTGGTGTCTATCCTGTTGACCCAAATGATTACGAAGGATTGCGTTCTTCGTTAGAGAAACTGCAGTTGAATGATGCCTCACTAACCTTCCAACCAGAGAGTTCTCAGGCTTTGGGCTTTGGCTTCCGTTGTGGCTTCTTAGGTCTGCTTCACATGGAGATTATACAGGAACGTTTGGATCGTGAGTTCAACATGGATGTCATTACCACTGTGCCTAACGTAAGTTACATGGTGTATGACAAGCAAGGAAATGAAAAGGAGGTTCATAATCCATCTGGTCTACCAGATCAGACAATGATTGATCATATTGAAGAACCTTATAT
>Contig_139
CGGTTTACGAGCACCGTGTTGACCTGGTGCTGTATCAATTTTACATTTTGAATCAATCGCACGCACACCTGATTTAAGGAATAAATCAGTGCCTTCACGACGGCTGAGCTTGAGTTTAGGGCCCAAATATCTTGCCATTTTCTTTCTCCAACTATCCTATTACGCCATTAAACACGACGTTTTTTCGGTGGACGACAACCGTTATGAGGAATCGGAGTCACATCAGTGATGTTCGTGATACGGAAACCCGCTGCATTTAATGCACGGATTGTTGATTCACGACCCGGACCCGGACCTTTAACCATAACTTCCAAGTTCTTTAAGCCGAATTCTTTAACGATTTCAGCACAACGTTCAGCAGCAACTTGTGCAGCGAACGGGGTAGATTTACGAGAACCACGGAAACCTGAACCACCTGCTGTAGCCCAAGCTAAAGCATTACCTTGACGGTCAGTAATGGTAACGATTGTATTATTGAAAGATGCGTGAATGTGTGCTACGCCATCTACAACTTGTTTTTTTACACGTTTACGTGCACGAACTGGTGTTTTAGCCATTCTTTATTTACCCCGACTATTTTTTGATCGGCTTACGTGGACCCTTACGGGTACGCGCATTAGTTTTAGTACGTTGACCACGTACCGGTAAACTACGACGATGACGTAAACCACGGTAACAACCTAAGTCTAAAAGACGTTTGATGTTTAGTGTTACTTCACGACGTAAGTCACCTTCAACGGTAAATTTACCAACTTCGTCACGCAGTTTGTCAATCTGCTCTTCAGACAATTCGCTGATCTTAACATCTTCAGCAATACCCGCTGCAGCACAAATGCTTTTAGAACGAGTTTTACCGATACCGTAAATTGCAGTTAAAGCGATTACAGCGTGTTTGTGATCAGGAATGTTAATGCCTGCAATACGGGCCACTATGCACTCCTATTATTTTAACTAATTTGGTATTCTGATCTTGAAAAGCCCGTTTTCAGGATACTCAAACAGAATACCAAGGACATAAATGAGTTG
>Contig_140
GGTGAAGACGTAACTGTTAAGATCGATGATGCAACAAAAGCAAAAATCGATAATGCAGCAAACCAAGATTTGAGCAACTTAACAGATGCTGGTAAACAACAAGTTAAAGATCTTTCTGCATGGAATGTAACTGCAGCTGGTGGTACTGTTGAAAAAGTACAAGGTGGCGATACTGTTAAATTCCAAGCTGGTGATAACCTTGAAGTTAAACAAGACGGTACTACTTTCACATATAGCCTAGCTAAAGATGTGAAAGGTCTTAACAGTGTAACTGTAGGGGATGAAAATGGTCCATCCACTAAGATCACTCCTGCTGGTACAACTGTAAAAGATGCAGCTGGTAACGCTACAACAGTTAATGGTGCAGGTATGACTATCAATCCTGCAAACGCTGCAGCTAGCCCTGTATCTCTTACAGTAGATGGCTTGAATAATGGTGGTAACCAAATTCATGGTGTAGCACCTGGTACAGCTGATACAGATGCAGTAAACGTAAGCCAATTGAAAGAAACTAAAGCTGGTTTACAACAAGCTATTAACAATGTAGGCGTTGAAACACAACGTGTAGGTGCTCATGCGGCAGCTATGGCAGCGTTGAAACCAATTCAATACGATCCATTGGAACCAACACAAATCATGGCTGGTATTGGTAACTACCGTGGTGAAACAGCGGGTGCAATCGGTCTTGCCCATTACAAAACTGAAGATACAATGTTTAATATTGGTGTTACACTTGGTTCTAGCCATAACATGATTAATGCTGGTGTAACTCATAAATTTGGTGGTAGCCGTGATAGAAAAGATGCGATTCCAGAACGTTATAAAGCTGGTCCTATTAGCTCTATCTACGTAATGCAAGATGAAGTAAGTCACTTACGTAACCAAAATGAAGAGTACAAATCCAAGCTTGAACAACAACAATCTGAAATTGATGCGTTGAAAGCAGCAGTTAACCAATTGTTGGCAAATAAAGCATAATCATATTGTACATATAGTTAGAACTATGTATATCCCGTGAATGG
>Contig_141
GTCGTATAAGATGGCAAGGATAACACTTTAAAGTTTTTAATATAAAAGGATGGTTTTTTAATAACGACTTTATCACCAGGATATACCTGAATATCTTGACCTTCCACACGATAATCTGGAGTATGAACAAAAGCCATTGCATGTTTTGTAGTTACCATGCCCTTTTCCATATGGCCTATTTGTCCATCAAAAGTGGCGTTATTGCCTTTTACATAATAGGGATCGCTCCATCCCATGGCTTGGTCCGCCTCAAAGTGACGATCGCTAGTGCGATACGTCATATTTTGACCTGTAATATCTTTTGTTTTACCGCCATCTTCCAAATAGCGATAGCCCCCAACAGTACGATACTCTGTAGTTTTAGTATTACCTTCAATACGTGGAGCCATCAAAGTTTGATTACCTTGAGACACCACAACATCGCCTTGAGCATATACATCACCTGTAGAGCCAGTATAAGACATTTTATTAGCATCAATACGTGTAGGCAACTGTTCAGCAGGAGTAGCAGATTTCGCTTTTTCACCACGACGTACAACACGGATATTACTATATTCAGGTGTAGATGCTTTAGAAATTTCTCCTGCATAGGATTGACCTACGCTATCCAATGTATCTTGATATACAATAGTTGACTCAGTAGCGGCCCATACAGGTTGTGCTAAACAAACAACACATGCCGCTGCCAGCCATTGTACTTTACGTTTCCTCATGGTTACTAGAACTCCTCTTGCTTTAAGAATTTGTTAATTATTGATTACGCTTTACAACAACGATAGGTTGAGAAACATTTTCTACAGGTTCTTCTGGCTCCTCAACTGCTGTAGCATCTTCAGCTACAGCTGCATTTTCATCAGTATCATTATTTTCTACATATTCTTCAGATTCACCTGTTGTATTAGGTACAGTTACAGCATCAGCTAATTCATCATCACTATGAGCTAAACCATCGCCACCAATAACAAGACCTTGAATTGTTACAGAATCTTGAGGTTGTACATAAATGGTTGCACCA
>Contig_142
GCATTGTCCAATGGTACATAGAATGGCTGAGCAAGATAACCGAACTTAGTTTGCTCCAAATAGCTCCACTTATCACCGATAGTACGCAGTGTACGTGAAGTTCCATCAGGCAGTTTCACCTCTACAGGCTGCTTCAATGGAGTCTTATCGTCTACGTAAAGTGAGATGAGAACATAGTCCTTATTCAACTTATCTGCCACACGTGAGTCAGTCCATACAGATGCCTCCATCTTACGACAGTTCACACATCCGAAGCCTGTAAAGTCAACCAAGACTGGCTTACCTGCTGCGACAGCCGCCGGCATGCCCTCATCATAATCTGTATAAGCAGCATGTACCGTCTGTGGAGCAAGATTGAAATCCTGTGTGTTAATAGGTGGTGCGAACGCACTAACAGCCTTACAAGGAGCACCCCAGAGTCCTGGAAGCATATAAACAGAGAATGCCAATGAACAAAGACCGAGCATAATAGCTGGTACAGGCATTGCCTTCTGCTCTGGATCATCATGTGGGAACTTGAGTTTACCAATAAGGTAAAGACCCAAGAGACCGAAGAGAACTATCCAAATAGAAAGGAATGTCTCACGATCAAGAATATGCCAGCCATATGCGAGGTCGGCTACTGACAAGAACTTCAGTGAGAATGCCAACTCGATGAAACCCAACACAACCTTAATCATGTTCATCCATGAACCAGACTTTGGTGCTTTCTTAAGCAAAGTTGGGAAGAGAGCAAAGAAGGTAAATGGTAAAGCAAGAGCCAAAGCAAAACCAAACATGCCCACTGCAGGAGCTACCCAGTCACCACTTGTTGCTGCCTGAACAAGGAGAAGACCTACGACAGGAGCTGTACAAGAGAAGCTTACCAATGACAAGGTGAATGCCATAAGGAAGATAGAAAGCAAACCTGTTGTCGCAGAAGCCTTATTATCAACCGCATTACCCCATGAAGAAGGCAATCGAAGTTCAAACCATCCAAAGAAACTGAAAGCAAAGACTACTAAC
>Contig_143
ATCTCATAGTGTGTACGCGCTTCAAGTGGCAAGTTTGCCTTCAAACATTTCTCCAAAGCTGTTCTCAACTTCAAAAGACAGTTGTAGAAGTAAAGCTCTGAATTGTCTGCGAGTGTGATATCAACAGTTGGAGCAAGGTTCTGAGAAGGGTCACCAAAGCCTGGAGTAGCACCAAGGTCATCACCCTTCAAAGCCATGCTGGAACCAGAACCACCACCAGAACCACCGTTTCCAGTAGCCTTAGAGACAACACTCTGTGCCTGACTCATGAACGCACGCTGCAAAACACGCTCGCCCTGAGAAGGTGCGCGCATCTCAGCAACACTCTTGAAGAGGGTGTTATAGATATCATCAAAGTACTCTTTCTGTGTGTAACTGTTTGGATTCAAGTAAGAAGTGATAGCCACACGCATACGTGCTGCCATCAAATCGTAGCCCATGAACTCTAAACTCTGGTCATAATAGCTCACTGACAAGTAGCCCTTACGCTCGTAGTTACGGTTAGCATACTTCTTGAAGCTCATAGCTTCCTGCAAACACCACAAGAGTGAACGACGCTGAAGATCCTTAGAAACAACCTGATACTGTGGTACTCCTGCTGAAATCTTCATATTGTTGAGGTACATTCCACCAACATTACTCAACACCTGCTTGAACAAAGCATAACGATTTTGTGATATCTGCAGGTACAATTGATCCTTGATACGAGTATCCTCATCGTTCTTAATCCACTTAGAAAGATTGTTTTCAACGATTGTATAGTTCTTATTTGCAAGGTTTGCACTCGCAATCATATCGTTACCAAGTGCACCAGCAGCAAGACGTGGGTCCCATCTTGAGTTGCGCTCAGCATAATAACGAAGACGTGGGTTTGTCACCTTCTTGTCAACAAACGCCTCAAGCGTATTCTTCTCATCATTGATAGAAACATTATCGGTATCAAAGTAACGATAGTTCCAATCAATTGTAAAGTAGTCATACATGCCAAGTCCTGTTGGAGC
>Contig_144
CCTTAGTGCTTAGTATTTAAACCTGATTGAATCAACGTCTATTTATTATATCTTAATGTCGTTATCTATGTCCACCAAATGAGCTACTTCCGTTTGAAACGCTTCCACCACCTGAGCGGCTTCCGCCAAATGTTGCGCCACCACCACCGAAGCTGTTGCTTGGTGCATCGAATGAGCGACTTGGCTCATAGCTTCTTGTTGCGCCACCATAGTTCCTACTTCCACCGAAGTTACTACCATAGTTAGGTTGAGTAACCGTTGTTCGTGTTGAACTCTCTCGTGGAGCGTAGTATTGATAATTACGTGGTCCATCAAAGTTTCCGCGTTGCTGATTGCCGAAGCTGCGTGGGCGGTCGTTCTGATAAGTAGGACCATTGTTATAATAGTAGTTTCCTCCTCTATTGTAATCGCCACGTATGTAGCAATCTCTCATACCATATCGGCTGTTATAATCTCCGCCGTAGAAGATTTCTCTTCCGTTATACCAACTTCTTCCGCCATTCATTCGCCAGCTGTGGGCTCCGTTGTAAACGTTGTAGAACGATGGTCGTCCGAAGTAATAATAGTCGCGGCGTGGATAACGAGCATAAATGCCAAATCTCCAGTAGCCTGCATCCCATCTCAGTGGGCGGTAGAAATATGCTGCTTCAACGTATGCACGATATTGCCAATCATAGAGGATATAGCTCAAATCTACGTTTCGATGTGACCAATATATTCCATAGAGGTCGTCTACCGTGTTGACATTCATGAGGTAATCCAAGTTTATTTCGTAGGCTGCCTCATATTGTGCCTCCGTCAGATTCAGCTCGTAAGCCATCTTATCTGTTAGAAAGAGTGCTTGTACTCGAGCCTGCTCATAACTCATTGCGCTTGTTGATGCGCCGATAACTATGAGCGATGCGATGAGGGTTAGTACTATCCTTCTCATAATCGTTACCTTTTTAAGTTCTTATTCAAGTTTCGGACTACTTCGAAAAGCATTTCCAAACTTTAAATG
>Contig_145
GAAGCTTCTTTGGAGCGCTAAGCCAGAAGACGGACTTAATAAGAAGAACGTATATGGTCTTTATGCTTTGAAGGTTACTTCTTCTGATGGCCGTGCTCGCCTTGAGGGTGACGTTGTTACAACTGCTAAAGACGATTTTGATGAGCATGGTCGTCCAAGGGTTAGCATGACAATGAACTCTGAGGGTGCTCGTGAGTGGGCTGCTTTGACAAAGGCAAATGTAGGTAAGGCAATCGCAATCGTACTCGATGGCGTTGTTTACTCAGCCCCACGCGTTACCGGTGAGATTGCTGGTGGTCAGTCATCTATCTCTGGTAACTTCACTATTGAGGATACTAAGGACTTGGCTAACACATTGAAGTCAGGTCGTATGCCTGCTCCTGCAAAGATTGTACAGGAGGAAGTCGTAGGTCCTACACTTGGTGCACAGTCAATTGAGCAGGGTCTTATCTCTTTTGCTATTGCTTTCGTCCTCTTGATGCTTTACATGATTGTCATGTACAACTTCATTCCTGGTATGATGGCTAACCTTGCTTTGATTGCCAACCTCTTCTTCACGTTGGGTGTCTTAGCGTCCTTCCAGTCGGCATTGACTATGCCAGGTATTGCCGGTATCGTGTTGACATTGGGTACAGCTGTGGATGCTAACGTGCTTATCTACGAGCGTATTAAGGAGGAGTTGAAACTTGGTAAGGGTATGAAGCAGGCTTTGAATGAAGGTTATGGAAATGCTTTCTCAGCTATCTTCGACTCTAACTTGACATCACTCATTACTGGTGTTATCCTTCTTGTGACTGGTACTGGTCCTATCCGTGGTTTCGCTACTACTTGGATCATTGGTATCGTTATCTCATTCTTCACTGCAGTATTCCTCACACGTCTTGTATTTGAGAATCGTGTAAGCAAAGATAAGTGGATGAATCAGACTTTCACAACAAGCTTCTCTAAGAACTTCATGCAGGGTAAGAACTATCACTTCCTTAGCATGTATAAGAC
>Contig_146
GCTACGAGTGATCCACCTGACATAGTAGCTTGCACATCATGCTGAGAAGTATTAGGAATACTAATGGTGATTGGGTTATCAAAGCCTGCATAGAGTACGTTCATCAGGTCTGCTGCAATAGTAGCCATTCCATCGAAAGGCGGAACTTTCTGCATTCCTTGAGGACTGATATACTCTTTTGGCTGTGGACCACCCGTCACCCAATAGTCTTGTGAGAAGTTTCTACGCAACACATTACCTGTTAAGTCCTTGATAAGGATGTATCCACTCAAGGTATGTTTACCAGGTGCACCTGCTTTCACAGTTATCTGGTTGCCCTTAATAAGTTGTCCATTAACAAAGACCTGTGGCTGTTGTGTAGAGTCTACAGCCCCCATAAACATCTGTGCAGTCATTGTCTCACCTGGATAAAGGCGTGTCTGACTTGGTACAACGAATGCCTGAAGCTTGTTAACGCGTATGTCTTTCAAACCAACATTAGCCACCAAGGTGTGTAATACCTCACCCTCTGCATAGCGAACATCGCTTTGCAACTTAGAGAGAAGCGTTACCGCTGCCGCAACAGGCATATTTTCGAACATATACTCTTCCCAGTTCTTACCCATTGAATGGTGAGGTACCTCCGTAGAAAGGTTACTTGCAATAATCTTCTTCTGTCGTGGGTCTGTTACAAACTGCAATATACGTGCTCGATAGCTATTGATAGCCTCATAAAGCTTATGCCCTTGTCCATTGGCTGGGTTCAACATAATGTAACTGGCAGCCTCAATATTATCCTTTCCTTCGATATTTAAGGGGTCACCTTTCTCACCGTCAGCCTCACGAACGATGGCTACTTTCAGCGCTTGTGCATAGTTATAGAGGGAATCACTCATCTCTCTGACTGTAGATGCCATCACAAACCACTGTTTTACCTTCTGTGGATTCTTGCGCATCATCTGGTCGAGTTCGCCAAAGATAGCATCATTTTCCTTGGATGAATTCCCCGTCGTACGG
>Contig_147
CCGCCACCTTCTACTACCTGCAACTTACACTGGCCACAGCTACCCTTACCACCACAAGCAGAAGGGAGGAACACACCGTTCTCATTCAGCGTAGACAGAACTGAGCTACCCTGATCAACGGTCATCTCCTTATCACCGTTAATTGTTATCTTTACCTTTCCGCTTGGACTGAGATACTTCTTAGACACAAGCAGGAGAATCACCAACACAAGGATGGTGATAAGGAATACCACAATACTTATTGTTATGAATTGTCCCATTGTTTACTTAGATTTTAAGACCTGAGAAGCACATCATTGCCATTGCCATCAGTCCTACTGTAATAAATGTGATACCAAGACCCTGCAAAGGCTTTGGTACATCAGAATATTCCATCTTCTCACGAATAGCACCCATTGCCACGATAGCCAATGTCCAGCCAAGACCAGAACCTGTACCATAGACGAGTGCGTCCCATACAGTACCGATATACTGTGTGCTTGCTGGGTCAAGACCGATACGCTGCTGCATAAAGAGTGAAGCACCCATGATAGCACAGTTAACGGCAATCAGCGGAAGGAAGATACCCAACGCACCATAAAGTGAAGGTGAGAACTTCTCAACAGCCATCTCCACGATCTGTACGATACCAGCAATGACAGCGATAAAGAGAATGAAACTAAGATAAGTAAGGTCAACACCCTCTGCAAGACAGTCTGGTCCGAGAACCTTAGTCAGCAAAAGATAGTTGATTGGTGTGGTAACGAGCAACACGAATGTTACGGCTACACCAAGACCCAATGAAGTCTTTACGCTCTTAGATACCGCAAGGTATGAACACATACCGAGGAAGAACGCAAATATCATATTGTCCACAAAGATGGACCGGAAGAATAAACTAATAAGATGTTCCATAATTACTTCTTGTCTTCTTTATAGAAATATGCACGATGAACCCAAATAACACAACCGAGAAGGATGAGTGCCATCGCTGGCATTGACATCATTCCGTTGTC
>Contig_148
CACAACGAAAGTCTGAGGTTCAAGAAGATGGGACATTGTTATGGGAATGCAGTGGTAAAAATACACCAGATTCTCGTTTTGACGAGACAATACGTAAAGAATACGATGAGAAGATAAAACCTTTGATACAATATAGCTTTACGCAGTATAACATCAACTTTACACAACAATCTTGGATTAATCAGGCTGAACGATGCCTTCAGAAAGGTTCACTGAGTGTTATAGAAGAAGTTACTGATAATGTCACATTGAGTGTCGACTTACAAATACGAAGACTGACTAATACAATTTAAATTATGGGAAAATCCTATGTAAGAATGTTATCAATACTGCCTCAAAGTTGCCGTTACTAAATATTGATGACAAAAAAATCTCTGACACATTTGTTTGCAAAATGCCTATAAAGAAATGGGGAGGTCTGTTAACATTTCTTGCTGGTGTTGCAGTTGGAGCCTTAATAGTCGCTGCTGCTGTAGCAACTGGTGGTATTGCCTTACTATCTGTTGTAGCTATCGAAGGTTGGATGGTGGGTGCAGCAATCGCTGTTGGAACTTTAGCAGCCGGTTATGCAGGCTATAGAGGGATAAAAGGGGTTGCCCACGATTGTGACAACACATTGGGGTCATCTTGGAATTCAGCACACCCAAGTGTATTTATAGAGCAAAAGAAAGCTCTGCTAAATAAATCCTATATGATGTGTACAACAGGAGGATTAATTAATATCATTGTTAATCCTGAACAGGCTAAAGAAGCTGCCTTGCGAATCTCAGCAATGAATGCAGCAGAAATATATGTTCAGCTGAAAAGTAAATTCATTCAAGGTGCTATAGGTGGTCTTACAGGAGGAGCCAATCCTTTTGCTTTAGCCCTCTCAGTAGGCTTCTACACTGGTGCACTAAACTTTGGAGGCTTTGACTTTAGTGAGACGGACAAATCCAACCAAAAGTATGACCCTATGGGAAATTTAAAAAACACAGTCATGACTACTGGTGCAG
>Contig_149
GGTGGATTAGTGGCGAACGGGTGAGTAATACGTGAGTAACCTACCTTTAACTCTGGGATAAGCCTGGGAAACTGGGTCTAATACCGGATACGACCAATCTCCGCATGGGGTGTTGGTGGAAAGCGTTATGGAGTGGTTTTAGATGGGCTCACGGCCTATCAGCTTGTTGGTGAGGTAATGGCTTACCAAGGCGACGACGGGTAGCCGGCCTGAGAGGGTGACCGGCCACACTGGGACTGAGACACGGCCCAGACTCCTACGGGAGGCAGCAGTGGGGAATATTGCACAATGGGCGCAAGCCTGATGCAGCGACGCCGCGTGAGGGATGACGGCCTTCGGGTTGTAAACCTCTGTTAGCATCGAAGAAGCGAAAGTGACGGTAGGTGCAGAGAAAGCGCCGGCTAACTACGTGCCAGCAGCCGCGGTAATACGTAGGGCGCGAGCGTTGTCCGGAATTATTGGGCGTAAAGAGCTTGTAGGCGGTTGGTCGCGTCTGCTGTGAAAGGCTGGGGCTTAACCCTGGTTTTGCAGTGGGTACGGGCTAACTAGAGTGCAGTAGGGGAGACTGGAATTCCTGGTGTAGCGGTGGAATGCGCAGATATCAGGAGGAACACCGATGGCGAAGGCAGGTCTCTGGGCTGTAACTGACGCTGAGAAGCGAAAGCATGGGGAGCGAACAGGATTAGATACCCTGGTAGTCCATGCCGTAAACGTTGGGCACTAGGTGTGGGGGACATTCCACGTTTTCCGCGCCGTAGCTAACGCATTAAGTGCCCCGCCTGGGGAGTACGGCCGCAAGGCTAAAACTCAAAGAAATTGACGGGGGCCCGCACAAGCGGCGGAGCATGCGGATTAATTCGATGCAACGCGAAGAACCTTACCAAGGCTTGACATATACTGGACTGCGTCAGAGATGGCGTTTCCCTTCGGGGCTGGTATACAGGTGGTGCATGGTTGTCGTCAGCTCGTGTCGTGAGATGTTGGGTTAAGTCCC
>Contig_150
TATTGTTGAAGGCGGATCCGATTTCCGCCTCATGAATAGTAAAGCATTGGGCACATTGAAACGGTTTAGAGAACATGGTCGTTTCTTGCGCGGTATTGTCGGTGCCTTGGGGTATAGACAAGCTGAGTTGCACTTTGTGGCGCCACCTCGTTTTGCAGGTGTCTCAAAGTTTAGTGTGCGTAAAATGATACGATTTGCTCTCGATGGAGTAACCGCCTTTTCAAGAGTTCCTTTACGGGCTGCCTTGTACGTCGGTGTACTATGTGGTGGGTTGAGCTTCTTGCTTATATTGCACCTCTTGTATGTATATCTTACGGGACAAGCCTTGAATGGATGGACAACCTTGGGCGTATCAATCTTGTTTATTGGGGGAATTCAACTCGTCGGACTGGGAATCATTGGCGAGTATGTAGGTCGTATTTTTGAAGAGGTGAAGCAACGGCCTTTGTATTGGGTTAAGTCAGCTATAAACTTTGACGAGCATGAAGATGCTCCATTACTTGGACCAAGTAGTGCAGATGTGTTTATGGCACCTGAGACTTATACTAACAAAAGCAAAGAAGACTAGCTGTATTTGTGAATGCAAATAAATAGACGGTTAGTATATTTTGAATAAATAACTTACTTTAAAAGTTTTTTGGAAAGGAAGCATATGAAGTCAAAATATAGTAAGGTTAAAATAACGGCATTAACATTAACTTTTGTGTGTGCCACAACAGCCATGGTTGGCGCAACAACATTACAATATGGTGATAAGGGCAAAAGTGTTACAGCGGTTCAACAACAACTAATTAAACACGGCTATAATGCTACAGATAAAAATGGTGTATATGGTAAGGAAACGAAGTGGGCAGTTCGTCTGTTCCAACAAGATCGTGGCCTTCCGGTGGATGGTATCGTAGGCCCTGCTACGTATAATGCATTGATGGGTGCTCCTCGCTCTACGAAGGCAGTATTGACTCAAAATGCTGCGACTAAAGCAGTAGCAACAAAA
>Contig_151
ATGCTAATTGGCAACTCACACGCTATACGTCCCTATCTTTATTTACCTTTGTCTATTATCAGAAAGATTGCGATATATCTTATATGATTTCTTTTAACTCCTTTGGAACAGCTATGGAATCACAATGCAAATGGTCTAACTTCTCTAAACCATGTTTTGTAATGTGAAACCTTTGGCAGCGTCCATCCTCCGAACAAGCACGGCGGCGAATAAGCGAAGCCTGCTCCAATGAGGCGATTACCTTTGAAGTATTCGAACGTGTCAAGCCCATCTCTTCAGCTATTTCACCAGCCAACATAGGTTTCTCACTTTCTGAGAGTAGACACAACAGCATTGCTTCATTGATGTTTAAGCCTATTTGCTGTTGTAACCCACACTCAAAAGCTGTGATGACACGAAATATTTCGCGAATCTTACTGATACAATGATTGTCCATTATATGTTCTTACTTCAACAAGACAGATTTAATAACCTCTTCAAACTGAGCCTTGTTCATAGTTCCGTTCTGCATTGTAGGTTCACCTGCCTTAGGAATAAAGAGGATTGATGGGATTGAACGAATGCCAAAGAGGGCTGCTAACTCACGCTGCTTGTCAACATCAACCTTATAAACGTCAATCTGGCCTGCATAATCACTTGCTACTTCCTCGAGAATTGGCGCTGTTGCTTTACATGGACCACACCATGTTGCATAAAAGTCAATAATAGCAGGCTTATCACCCTTAAAGTTCCATGTCTTAGGATTATTCTTAAAATCCATCACTTTCTGCTGGAACATATCTATGTTCATTTCTGTTACACTCATCTTACTTTCCTTTCCTTCATTTTGATTATTTACTTCTGTTTGTTCAGTTGTCATTGCACTGTTATCCTGCTTTTTAGGATTGTTATCTGCCTTACATGCAGTCAGTGTTAATGCCATAATAGCTACTACAAGTGTTGCTGTACGTTTCATTATATATGTAAATTTTAATTTACCGAAGTTCTTTTAC
>Contig_152
CATCAATATGTAAGCCGTCAATATCGTATCGGCTCACGACATCCTCAACCCTGCACTGCCAGAGAATCGCAATTATATCTGTGCAGTGGTGGATGATATCGTGAGCCGATACGATATTGACGGCTTACATATTGATGACTATTTCTATCCTTATCCTGCTGCAGGACAGACTATTCCAGACCAAGCTTACTTCCAGCGTGACAGACGTGGTTTCACCAATATCAACGATTGGAGACGTAATAATGTAGACCTTTTCATCAAGCAGTTGGGTGAGTCTATCCATCGTCGTAAGCCTTGGGTGAAGTTTGGTGTGTCTCCTTTTGGTATCTATCGAAATCAGAAGAACGACCCAAAGAATGGTAGTCGAACAAACGGTTTGCAGAACTATGACGACCTCTATGCCGACGTTCTTAAGTGGGTGAACAATGGTTGGATAGACTACTGGGAGATAGGCAATCGTGCAGCTGATTATAAGGAACTCATCGGATGGTGGAACCGCTATGCAGGCAATCGTCCGTTGTATATTGGCGAGGATGTACTTCGTACGGTGAAGTATGCTGACCCACAGAACCCTAACTCAAACCAGCTTCCAGCGAAACGTCGCCTGCATCAGCAGTGTCAGAATGTGAATGGAACGGTGTTGTGGTATGCTAAGTCGGTGGTTGATAACCCCGGCAACTATGGTACACTCCTTCGTACAAACTACTGGCGTTACCCAGCTTTGCAGCCTTTGATGCCATTCATTGACGATGAGGCTCCATCGAAGCCAAAGAAGGTGAAGGCAAGACAGGAGAGTGATGGCTACTATTACCTTACGTGGAAGGCACCAAAGGGTGAGGGCTGGCAGGATGCTCCTTACCGTTATATCGTTTATCGTTTCTATGCCGGTGAGCCAATCAATCTCGATGATCCTTCAAAGATTGTGGGAATGCCTTACGGCAATAAGTTACGTCTTAATTATAAAGGCGGCAGTACAAAATACGTCTATGT
>Contig_153
TTCTGGTAGTCCTATCTATCGTGATGCGAGTGGCAATGCATTTGTAAAGTTTGAGGTTAAGAAAGAGAATCTCAAGAGCGGTAATGCAGTAATCTCTGTTAAGAAGGGAAATACTATTCTATGGTCATGGCACTTGTGGTTTGCACCAAAGAATGCACTCGACAAGATTAAGGTTACCAACTTCCAGAACAAGGTTTATGAGTTCACCAACGAGACTTTAGGTTGGAAGCCAACCACATGGACAGGTACATCTTATTCTACTCCACGTACTGTAAAGGTGAAGGTTGAGCAAACACAGGCTAACAATGGTGTTAAGCAAATTGCAATAGTTACCATTACACAGAATCCTGGTCTTACAAAGAAGAGTGGTACAACAACGTTCTACCAATGGGGACGTAACAATGCTTTCCCTGGTACAGATGCAGCACTTCCACAGGGTAGTATCGTTATGGGAGACAACCAGATTCACATGAGCAATAAGATTCAGAAGCCAAACACCTTCTTCACAACTAAATTTGTGGGTGGTAACATTGATCAGAATGATGGATTGACAAAATGGCATTACTTCTATAACCTCTGGTCTATGAATAATAACCGGCGTGGAGATAAGAATGCAGCAAACAACATTGATGTTGTCAAGACCATTTACGACCCATGTCCAGTAGGCTTCAACGTTCCAACCAATGGTGCTTTCTCTGGTTTCACTACAAATGGACAGAATCAGGGTCCAATGAATGTAAATGGAACCAACGTTAAGGCTATCTATGAATTAAATTCAGGACATATCTTCTGGACCAATAGTAGCAAGACTGAGACCATTTACTTCCCAGCAACAGGTTTTAGAGAAGCAAAAGATGATAAGATAAAAGAAGCAAATAGCTTTGGTGATTATTGGTCTGCTGACCCACAAGACTACAACAACGGTTGTGTAATGGGCTTCAGCTATGACAAGGTTTATCCTCTTTTCCTCAACATTCGTACCTACGG
>Contig_154
TCATAAATGGAAGTATCTAAAGTATCAGGAATGAAGCCAGCGCCTAAGCCTTGGATTTTGTGAGGACCAGGTTTGCCATTGGACAATACTGGGGAATCAGTTGGTTCAACAGCCACAATTTTTACGTCAGGGTTTTGTTCTTTTAAATAACGACCTGCACCAGTCAAAGTACCGCCTGTACCAACACCAGCTACGTAGATATCTACTGTACCATCTGTATCTTGCCAGATTTCAGGACCAGTTGTTTTATAGTGAATTGCTGGGTTTGCTTGATTTACGAATTGACCCGCCTCGATGGCACCAGCTGTAGCTGTTACGATTTCTTTAGCTTTTGCAATAGCACCTTTCATGCCAAGAGAGCCATCAGTCAACACGAGTTGAGCACCATAGCCAAGCATCAATTTACGGCGTTCGATGGACATTGTTTCTGGCATTACGATTACAACTTTATAGCCAAGAGCAGCACCAACAGCGGATAAACCGATACCAGTGTTACCAGATGTAGCTTCTACGATTGTACCACCTGGTTGTAATTCACCAGATTCAACAGCTGCTTGAATAATTGCTGCAGCAATACGATCTTTAACAGAGCCACCTGGATTAAAGTATTCCAATTTAGCAAAAATATTTGCATCTGCGCCATATTTTTTACCAAAACGTGTAGCTGCCAACAAAGGTGTTTTACCAATTAATTCAACGAAAGATTTTGCAATATTAGACATAATAGTTACTCCTTATTAAATAGAACCATCCCAATTATCATATTTTGTATCAAGTTTAGCGTAAGTTCCATCAATTACATCTTGAAGAGTTACGTTTTCTAGATAATCATGAATATAGTTTTGTAATCCTGCCCAGAAACCAACAGTTCTTTCATTGATTACTGTATCAGTACTCACCCCTTCATCAAGAGTGGAGATGATAGCCATGGATTCTTCCGTGGCAAGCAAAATTTCAATAATAGTGTACTCTTTATGAAGGGGTGAG
>Contig_155
CGTATACACTGATGGCAACGGCGAGCACCAAGTAGCTACTATGGAGGATGGTTTACAATTCACTGGTAACAACACTGGTACCGTGAATAAACAAAAATTGAACTCCTTGGTGAAAGTACAAGGTGAAGGCGTAACTGTAGCTGAATCTGCAGCGTTCAAGAGCGCATCCGGCAACATCAACGTAAAAGCTGATGGAACAGACAAATTGGAACTTCAATTGGCGAAAGACCTTAAAAATCTTGATTCCGTAACGGCGGCTAAGACTGTGAAAGCAGGCGACGCTATTATGGGTGGTCAAACTGTTAACAATGTAGCTGGTGACAGCGAAACAGGCAACTATGTAACAGGCCTTGATAATAAAGATTGGGATGCAGATAAGATTGTATCCGGCCGTGCGGCAACAGAAGATCAATTGAAAAAAGCGTTGGATGCTCAAAGTGCTAACTCCACTGATTATCGTTTGATTAGAAATCAAGCGGCAGGCTCTAATGGAGACTACACTGTGGATGCGAACGGCGATGTAGCGTTGACTGTACAAGATAAGAATCATCCAGATAAAACAGAAACCGTTACAATCAAAGACGTTGCTTCTAAATCCAAACTTGATAAATTGAATGACCGTGCTGTTAAGTATGATTTGGACCCTACTGGTAATCCTGATAAATCCAAGGTAACTTACGAAGGTCCTGCATATAACAACAAACAAGGCGGCACTCATGTAACGAATGTGGCATATGCTACAGGCAATGACGGCAGCGAAGCGGTTAATGTGGACTACTTGAATGACAAAATTAAAGATAGTGCGGACGCATTAACTAATAAAGGTTTGAAATTCGATGCTAACCAAGGCGGTGAAAAAACTAACAAGCTTGGCTCCAAAGTGACTATTAAAGGTGAAGGCACTGCAGCTGACGAAGATTACAGCGGCGAAAACCTTAAAACTTTCATCACACAAGATCAAACATCTGGTGATACAACTATCAAC
>Contig_156
AGCTTGAACATATCACGTGATATGTTCAAGAGAGCAATTGACGGCGGTTACGCTATCCCAGCATTCAACTTCAATAACCTCGAGCAGCTTCAGGCTATCATCAAGGCTTCTTCTGATTTGAGATCACCTGTTATCCTTCAGGTTTCTAAGGGTGCCCGTAAGTATGCTAACCAGACTCTTCTCCGTTACCTCGCAGAGGGTGCAGTAGAGTATGCTAAGGAGTTGGGTTGCCATCATCCAGAGATTGCACTTCACCTTGATCATGGTGATAGCTTTGAGACTTGCAAGAGTTGTGTAGACTTCGGTTTCTCTTCTGTAATGATCGACGGTTCACATCTTCCATACGAGGAGAACGTTGCTCTTACAAAGAAGGTTGTTGAGTATGCTCACCAGTTCGATGTAACTGTTGAGGCTGAGCTCGGTGTACTTGCTGGTGTTGAGGATGACGTTGTAGCTGAGGTTTCTCACTATACAAAGCCAGAGGAGGTTGTTGATTTCGCTACTCGTACAGGTTGCGACTCATTGGCTATCTCTATCGGTACTTCTCACGGTGCTTACAAGTTCACTCCAGAGCAGTGTACACGTGACCCAAAGACTGGTCGTCTTGTTCCTCCTCCATTGGCATTCGATGTTCTTGCAGCTATCGAGAAGCAGCTCCCAGGTTTCCCAATCGTTCTCCACGGTTCTTCTTCAGTTCCTCAGGAGTATGTTGACATCATCAACGAGCATGGTGGTAAGATGCCAAACGCTGTTGGTATCCCAGAGGAGCAGCTCCGTCAGGCAGCTAAGAGTGCTGTTTGTAAGATTAACATCGACTCTGACTCTCGTCTTGCATTCACCGCAGGTGTTCGCCAGACATTCGATGAGCACCCAGAGTACTTCGATCCACGTCAGTACTGTGGTAAGGCTCGTGAGTACATGGAGGATCTTTACAAGCACAAGATTACAGACGTTCTTGGTTCTGAGAACAAGCTTGCCGACC
>Contig_157
ACCATACTCAGCATTATCTTCGAACAAGGAGTTTGCCCAAGAAGGACCATGACCTTGTTGGTTAGTTGTGTATGGAGATGCAGGCATGGAAGCACCCCAGATAGAGGAACAACCAGTTGCATTGGCAATCATCATACGGTCACCGAACAATTGAGTTAACAATTTAGCATAAGGAGTTTCACCACAACCTGCGCAAGCACCGGAGAATTCGAACAATGGTTGTTCAAATTGGGAACCCTTAACAGTTTCCTTCTTCATAGGGTTTTCTTTTACAGGAAGGTTAACACCATAGTTCCAAGCTTCAGCTTGTTCGATTTCAGTATCGATGGATGTCATCACGATAGCTTTGCCCTTAGGAGCTGGACAAATATCAACACAGTTACCGCAACCCAAGCAATCTAATGGGGATACAGCGATACGGAATTGAAGGTCTTTAGCGCCCAATGCAGGGATTGTATCGAAATGTTCTGGAGCTGCAGCCACTTCTGCTTCAGTTGCCAAAATTGGGCGAATTGTAGCATGTGGACATACGAAGGAACATTGGTTACATTGGATACAGTTTTCTGGTAACCATTTTGGAACGAACAATGCAGGACCGCGTTTTTCGAATTTAGCAGTACCAGCAGGCAATGTACCATCTTCATAGCCAGAGAATGTGGATACAGGAAGATCATAACCAGCTTGTGCATTGATTGGTTGTGCAATATTTTGAACGAAGGATGGGCAAGATTCGCAACCAGGTTTAACTGCATGATTGCCATCATCTACTGCGTCTTTCCAGCTAGCAGGAACATCTACTTTTACCAAAGCGTTAACATGAACAATGCTGCTATCGATCAAGGTGTTAACGCTATTTTGACCTTTTTTACCGTAAGAAGTTACTACGGATTCTTTAAGGTATTTAACAGCATCATCTACAGGGATGATTTCAGTCAATTTGAAGAATGCAGCTTGCGTTACCATGTTGATACGAC
>Contig_158
ATTTTAGAAAGTATGCTACAGGGCATCTTGGGATGAACGGTATGGTGCTTGATGACGTGATGAGAGCACAGGCACAGTATCTTAACCCATATATCCTTGAGGAGCGTCAGCTGAATGTGACTCAGATGGATGTCTTCTCACGTCTGATGATGGAGAGAATCATCTTCCTCGGGACTCAGGTAGATGACTATTCAGCCAATACTATTCAGGCACAGCTGCTTTACTTGGACTCTGTTGACCCAGGTAAGGATATATCTATTTATATTAACTCTCCTGGTGGAAGCGTTACTGCGGGCTTAGGTATCTATGATACCATGCAATTTATCTCCAGTGATGTTGCTACACTGTGTACGGGTATGGCTGCGTCTATGGCTGCAGTACTGCTCGTTGCAGGTAAGGAGGGCAAGCGTTCTGCCTTGAAGCATAGTCGTGTGATGATTCATCAGCCATTGGGTGGTGTACAAGGTCAGGCATCTGACATTGAGATTGAGGCACGCGAGATTCAGAAGTTTAAGAAAGAACTCTATAACATCATCAGCGAACACTCTCATCAACCATTCGAAAAGGTTTGGAATGACAGTGACCGTAACTACTGGATGACTTCAGAAGAGGCTAAGGAGTACGGTATGATTGATGAGGTTTTGATGAGAAAACCAGTAAGTAACGCTTCAGAAGAAGTAAAGTAAAGGATAATAATGCCCCAAAAGAAATGTAGTTTTTGTGGTCGAGGTGAGAAGGATGTAAAACTCCTTATCACAGGCTTGAACGGCTATATCTGTGAGGAATGTGCACAGCAGGCTTATAATATCGTCATGCAGACTGGTGCATTGGCGCAGGATCAGAATGGCGATGGTGAGGCTTTCAAACTCAAAAAGGTACCTAAACCAAAGGAAATCAAGCAGTATCTTGACGAATATATCATTGGTCAGGACGAGGCGAAACGCTATCTTGCTGTGGCTGTTTATAACCATT
>Contig_159
CTTCTATTGCTTGAGGATTTTTAGCAATACCTTGTTTTACAGCAACTTCAGCAACTGCTTTAGCAACAGCTGGAGCTACGCGAGGATCGAATACGGATGGCATTACGTTTTCTTCGTTCAATTCACTATCAGGAATCAAGTGAGCCAAAGCGTCAGCAGCAGCTAATTTCATTTCGTCAGTGATTTGAGACGCACGAACATCGATAGCACCGCGGAATACGCCTGGGAATACTGCTACGTTGTTGATTTGGTTAGGAGCATCGGAACGACCTGTACCAGCAACACGGATACCAGCAGCTTTCATATCAGCATATGTTGCTTCTGGATTAGGGTTAGCCATTGCAAATACAATTGCATCGTCAGCTAAGCTTTCCAAAATTTCTTTTGTAAAAGCACCTGCTGCAGATACACCAAGAAGAATATCAGCACCTTTAGCATTTTCAGCCAAATCGCCATGTTTTTCTTCAAGTTTAAGTAAATCGATTAATTCAGCTTGTAAAGAGTCAAGACGTTTGTAGTCTTTATGCAATACGCCAGAGGATACCAACAATGTAATATCACGAGCACCTGCAAGGTATAATAAGCGAGCAATATTAGCACCTGCCGCACCAGCACCGTTTACAACGATTTTAGCAGTAGCTAAATCCTTTTTAACCAAACGAAGAGCGCCTTTTACACCTGCTAAGCATGCGATAGCAGTACCGTGTTGGTCATCGTGGAATACAGGGATTTCTAACTCTGCTTTCAAACGATTTTCAACTTCATAGCATTTAGGAGAGGAAATATCTTCCAAATTAATACCAGCAAAGTTTTTTTGCAACAATTTTACTGTGTTGATCAATGTATCAGCATCTTTTGTATCTACAACCAATGGAATGCAGTCTACATCGCCGAATTTTTTGAACAATAAGGATTTACCTTCCATTACTGGCAATGCTGCTGCAGCGCCAATATCACCAAGACCAAG
>Contig_160
GCTATACGATCCTTCACACTACCACCAGGATTGAAATACTCAACCTTTGCAGAAAGAGGACTCAAGACTCCTGTTCTTGCAAAGGTTGAGTATTTCAATCCTGGTGGTAGTGTGAAGGATCGTATAGCATTGGCTATGATAGAGGATGCTGAGGCTAAAGGACTCTTAAAGCCAGGAGCTACAATCATTGAGCCAACCAGTGGAAATACAGGCGTTGGCTTGGCTTTGGTGTCTGCAGTGAAGGGTTATAAGCTTATTCTCACCATGCCAGAAACCATGAGTGTGGAGCGTCGCAACCTTGTAAAGGCTTACGGTGCTACCGTGAAGTTGACAAGTGGAAAGGATGGTATGAAGGGTGCTATCAAGGCTGCGGAGGAGTTGAGAGATTCTATCCCAGGTAGTATTATTCTTCAGCAGTTCGAGAATCAGGCTAATCCAGAACGTCACTATCTTACAACTGGTCCAGAGATTTGGCGCGATACAGATGGTAAGGTTGATGTGTTTGTAGCTGGTGTAGGTACTGGCGGTACGGTGAGTGGTATCGGTCGCTACCTCAAGGAGCAGAACCCTGATGTGAAGGTTATTGCTGTTGAGCCAACTTCATCTCCTGTATTGAGTGGTGGCGAGAGTGGACCACATAAGATTCAGGGTATTGGTGCAGGCTTCGTGCCAAACACTTACAATAATAAGTATGTTGATGAGATCTTCCAGGTAGAGAACGATCAAGCTATCCTTGCAGGTCGTCAGTTAGCACAACAAGAAGGTTTGTTGGTTGGTATTTCTTCTGGTGCAGCTGCTTTTGCTGCTACCGAGATTGCTAAGCGTCCTGAGAATGCAGGTAAGACCATCGTAACCTTGCTGCCAGATACAGGTGAGCGTTATCTCTCAACAGTGCTTTACGCCTTTGACGAGTATCCTCTTTAATAGTTTTCAAATTCTAAAATACTTTCCCAACAGACTGCTTTT
>Contig_161
TTGTATGCCTGCTTGTACTGATCTTCGGCAACACGCAAACCAGCTGTAAGCTGACCACGCATAAAGATTGGCTGTGTAAGGCTACCCACAACACTCAAGAGGAGTTTACCTGGGTTCACCATACCACCATTATTAGTCCATGCACCAGTAGGAGAAATGGTCAATGATGGATAGAAACGGCTGCGAGCTGTCTGAACATTATAGAAGCACTGTGCCAAAGCCATTTCGTTTGCATGAACATCCGCACGATTGCTCAATAACTGTACACCGATACCACCCGCGAAGTTAGCTGGCAGGCTCTGATTATCAAGACTACCACGTGCTACGGTCTGAGCAGGCTCACCAAGGAGTAAGCTAAGCGTATTCTCTGTCTCACGAATCTGACGACGGATGTCTGCAGCCTGTGTCTGAACACTGTAGAAAGCAGCCTCAGCACTCTGTACACTCGTTGAACGAGCACGGCCAAACTCCATCTGCAGTTTCATCACATCCCAAGTATTCTTGGTCAAACCAGACATGTCATCAACAATCTGCTTTTGACGGTCGAGCATTAAGAGGGTGTAATAAAGATTAGCGACATTACTAATGAGTGATGTCTGCGCATAAACCTTATAGTCTTGTGCCTGAATCATCGTCATCTGAGCAGCCTTCTTTGAAGAACGCAACTTACCAAAGAGGTCTACCTCCCAACTTGCTGTGATAGGAAGTGAGTAAGACTGTGTAGATGATGTATGTGTACCGAAATGAGAAATAGTTCCTGTCGGTGCAAAGACTACTGATGGTAAAAAAGACAACTTAGCCGCTTTAACCTGCTGCTCAGCAATATCAACATTCAATGCAGCATTGAGCAAGTCTGGATTATTATTAAGTGCCTTCTCAATAAAAGTCTGCAGATGTGGGTCAGTAAAGACACTGCGCCATGGCAGATTACCAAAGTCATTAGCACCCTCAAGCGCAGCCTTGTCA
>Contig_162
ACTCTGACAGGTCCACAGCAGGAGTGGGCATACCTCTCTCATCCTAACAATAACCCATATTGGTTGATCAATTCGGGTAACAGTCAGCAGAAGGAGAGCCGCCTCTTCGGTACCTTGCAAGCAAATGTTGACATCTACGATGGTTTGACTTTCCAGGCACGCGTCAACTACAGCCAGATTCGTTTCAAGAATCATGCAACTCGCTTTGCTACTACCTTCCTCCCTGCATCAATGGAAGACTACGGTCGTCTTTGGGATTCAGACGAGAAGACAACAGAGTTCTATACCGACTACCTCTTGTCATATAACAAGACCTTCGGTGACTACTCAGTATCAGCAACAGCAGGTTATGTAGGTCATACAATCAAGGGCGAGACAAAGGGAACAGACGCCGTTGCAACTTACTACGACCGTCTTATGCGTAAGCTCCCAACAATGGTCAACTACTTCGAGACCAGTGCAGGTGGCTATGGCGTAACAAGTACTTCAAAGAGTTCAAACTGGGACCGCTCATACCTCTTCACAGCACAGTTAGGTTGGAAAGAGACCGTTTACTTCGATGCTTCTTATCGTCGCGACTGGTATCGTCCATTCCGTTACTTCAAGCAGTTGGGTAAGATTGATACCGATAACTACGGTTACTTCGGTGTAGGTGCCAACGCTATCGTAAGTCAGTTGGTGAAGTTGCCAGACTGGTTTAACTTCTTGAAATATCGTGTTTCTTACTCATCAGTAGGTAACTCTATCCCTAATAAGGCATACGGTGCAATGAGCCGTAACCTCCAGACAGGTGCATTGTCAGGTAACAAGTTGCTCGACTTCTCACCAGTACCAGAGGAGACAGGTTCATTCGAGACAGGTATCGAGTCATTGTTCTTGAACAACCGTTTGAGCTTCGACTTCACCTTCTATAACACCATCGTTCGTCACCTCTACATGGAGCTTGGCTCATTGGGTGGTAA
>Contig_163
TTAGCATCACAATATCAGTATGGGCGGTTTTTCACCGGTACGGGAATATCAACCCGTTATCCATCGACTACGCCTGTCGGCCTCGCCTTAGGCCCCGACTAACCCAGGGCAGATTAACTTGACCCTGGAACCCTTGATCATCCGGCGCACGGGTTTCTCACCCGTGATTCGCTACTCATGCCTGCATTCTCACTCCCACACAATCCACCACACACTCCCGTGGCAGCTTCACCTCGTGCAGGACGCTCCCCTACCCAACCAGCCACAAAGACTGATTGCCACAACTTCGGCGGTGTACTTGAGCCCCGCTACATTATCGGCGCAGAATCACTTGACCAGTGAGCTATTACGCACTCTTTCAAGGATGGCTGCTTCTAAGCCAACCTCCTGGTTGTCTCAGCAACTCCACATCCTTTCCCACTTAGCACACGCTTAGGGGCCTTAGTTGATGGTCTGGGCTGTTTCCCTCTCGACAATGAAGCTTATCCCCCACTGTCTCACTGCTACACTCTCACTTACCGGCATTCGGAGTTTAGCTGACGTCAGTAACCCGTGAAGGCCCATCGGCCATCCAGTAGCTCTACCTCCGGCAAGAAACACGTAACGCTGCACCTAAATGCATTTCGGGGAGAACCAGCTATCACAGAGTTTGATTGGCCTTTCACCCCTATCCACAGCTCATCCCCTCCATTTTCAACTGAAGTGGGTTCGGTCCTCCACGACGTCTTACCGTCGCTTCAACCTGGCCATGGATAGATCACTCCGCTTCGGGTCTAGGTCATGCCACTCAAACGCCCTATTCAGACTCGCTTTCGCTACGGATACCCCACACGGGTTAACCTCGCGACATAACACTAACTCGCAGGCTCATTCTTCAAAAGGCACGCTGTCACCCCAAAAGGCTCCAACGGCTTGTAAGCACACGGTTTCAGGTACTATTTCACTCCCCTCCCGGGGTACT
>Contig_164
GGAAATCCAACGATGGTTGATAATCTTCTCAACAATCTTCTGATACTTTGTACTTATCTTGTCATACTGCGTATTGAAAGCCATATGGAAACGATCAACACGTGACAACTTCTTATGCTCGTCCTTACTATGTGGCTTCAAGAAGATAGCACAAAGCGCAGGAGACAATGTCAAAGCATTCAAAGCAGAGATAACGATAGACACAGCCATCGTCACACCGAACTCACGATAGAATGTACCTGAGGTTCCACCCATAAATGATACTGGAACGAATACGGCTGCCATCACCAAAGTAATAGAGATAATAGCACCAGAGATTTCGTTCATCGCATCAATAGCAGCTGTCAACGCACTCTTATAACCTAAGTCGAGTTTAGCGTGTACAGCCTCAACAACCACAATGGCATCATCGACTACAATCGCAATCGCCAACAACAATGCCGAAAGTGTTAGCAAGTTGATAGAGAAACCGAATATCCAAAGGAAGAAGAAGGCACCTACCAATGCCACTGGTACAGCAATCATTGGAATTACTGTAGAGCGGAAGTCCTGCAAGAAGACATACACAACGAAGAATACCAACAGCAAGGTAATCACAAAGGTAAAGAGTACTTCCTCAATAGAAGCAAAGAGGAACTCAGTAACATCCTGTTCGATAGTAACCTTCATGCCTGGAGGCATCTGCTTCTGAGCATCAGCCAAGGCTGTCTTTACGTCATCTGCAATCTGTGTAGCATTAGAACCAGCAACCTGATTAATCATACCGATAACAGCAGGCTTACCATTGTTCTTCATCATGACTGAATACTGCAGACCACCTAACTCTACCTTTGCAACATCACGCAAGTGAACAGTCTGACCATTAGTATTGCTTGAAATAATGATATTACCATACTCCTCTGGGGTCTTTAGACGTCCCTTATAACGCATGGTATATTCAAACTTCAGATTACTTTGCTCA
>Contig_165
ACAGAGGACCAAACAACGATATAACATTGTCGGTAACAACGACGGACTGAATCGTGCACTGGATGTTGCCTTACAGGTAGCACCCACCGATTTGTCTGTACTGATTATCGGCGAGAGCGGTGTTGGTAAGGAGATTATCCCACGTGTAATCCACGACAATTCTCCTCGTCGTCGCGAGAAATACTTTGCTATCAACTGTGGTTCTATACCAGAGGGAACCATTGATAGTGAACTTTTCGGTCATGAGAAGGGTTCTTTCACAGGAGCTATTGGCGATAGTGAAGGTTATTTCGGTATAGCCAACAAAGGAACCATCTTCCTCGACGAGGTGGGTGAACTTCCTTTAGCAACGCAAGCTCGACTACTTCGCGTACTCGAAACAGGTGAATATATCCGTGTTGGTGGCCAGGAAATCCGTAAGACAGATGTACGTATCGTAGCTGCTACTAACGTCAACATGCAGAAAGCTGTTAGCGAAGGTAAGTTCCGTGAAGATTTATACTATCGTCTTAACACTATTCCAATTCAGATGCCACCACTCCGTGATCGTGGCGAAGATATCGTTCTTCTCTTCCGCCTCTTTGCTATGCAGATGGCTGAGAAGTATCATCTTCCAAAAATTACACTCACAGATGAAGCACGCCAGATTCTGTTACAGTACAAATGGCCTGGCAATGTTCGTCAATTAAAGAACATTACTGAGCAGATGTCTGTCCTAAGCGAGAAGCGTGAGATTGATGCAGAAACATTGCTACATTTCATCCCACGTGACCAAGACAGCACACAGCTTGCTACGATACAAAGTGGTGGTTCACATAGCTATGAGAGTGAACGTGAGATTCTCTATAAAATTCTCTATGAGTTGAGAGGTAATGTAAGTGACTTACGACGGGACCTCAAAAACATTCGTAAGCAGTTGGAGGAAAGCAGACAACTCAATGGTGCAAGCGGTTTCCAGC
>Contig_166
GTATAAGACAACCTTCACTGTTTGGGGTGTTGCAGTCTTGGTATGTATCGTCAGCTTCGCTGTTCGTGGCTTGAGTCGCAGTATTGACTTCACTGGTGGTCGTAACTATGTTGTCACATTGAATAAGCCTACCCATGTAGAGGACGTTCGTAAGGTGATGCAAGGAGCCTTCGTAAATACTGTTGGTGAGAATGCAGGTAAGCCTGCTACAACAACTGTTATTGCGTTGGGTACAGATGGTAAGACTGTTCGTGTTTCAACCAACTACAATATCGATTCTAACAATCCTGCTGAGGATGACAAGGCTGAGACAATCCTTTACAACGCATTGAAGAAGGGTGGCTTTGTTAGTCAGGCAAGTGTACAGAACTTCAAGAACCCAGATATCCGTGAGGGTGGCTCTATTATTCAGAGTGCAAAGGTTGGTCCTTCAATCGCTAAGAGCATTACTTATAATGCTATCATGAGCGTATTGTTGGCTATCTTCTTCATCTTCTTGTATATCCTCTTGCGTTTCCGCAACATTGGTTTCTCTGTTGGTTCTATCGTTGGTTTGGTTCTCGATACCACAATCGTTATCGGTTGCTTCTCGTTGTGCTATGGATGGATTGGTTTCTCACTTGAGATTGACCAGACCTTCATCGGTGCTATCTTGACTGTAATCGGTTATGATATCAACGATACCGTGGTTGTTTACGACCGTATCCGTGAGAACTTGGGTAAGCACAAGCATAATCTTGCAAAGGCTGATATCCAGAAGATCTTTAATGATTCTATCAACCAGACCCTCTCACGTACTATCAATACATCTGTATCAACATTGATCGTGCTCGTATCTATCTTCGTCCTCGGTGGTGATAGCATTCGTAGCTTCTCATTCGCAATGATTATCGGTATTATTATCGGTACTTTGAGTTCAATCTTCATTGCATCTCCTGTTGCTTACCTCGTATTGGGT
>Contig_167
AAAGAGGGTATATCCAAGACACTAACGTCTAAGATATACCCTCTGAAATGTGTGTTAACACGGAAGATTAATCATTCATATAACGCTGGACACGTGCATACATCAACTCATATTGAGATTTGATAGTTGTGTCCTTCGTTGTCTTAATGCGTTCCTCAAGAAGTTTCTGAAGCTTCTGTGCGTAGTGGAACACATATTCGGCTGTGCGGTCGATAGTCTCTGTCCACATCGTCTCTGGTTCACCATAACCAACACCAAAGCCAAGGAAAGCCACATCCTGCTTGTCATCACGCAAGCTGCGCACCTTACCAACCTGTTTAACCTCAACAATGTTTGCCTTCAGACGTTCAACATAGAGTTGCTGCATAGCGATATCATCATCGTCAAGATTCTCATCACCTGCGATTGTCTTAGCCCAAACATTATTATACGTGTCTTCGCAATACTCCAATGGAGAATAAGAAGTAGAGTCAGCATAATAGCTCAATGCTAAACGCGCAGTTGCCGAAAGAGCCATTTCCTGAATACCACCTGCCAATGTTTTGTAAGGATGAGAGTTAATCTGAGGTAGACGATTCTCAATACTCTCAACACCACGCTTACCAAACTTGCGTGCTTCCTGTAACAACCACATCGCAGCAGCACGCTGTTTCTCCTTAGGCATCACCTCATAACGAGGAATACCAGAAGACTCTGTTGTCTGATTCAGCTTGATACCACCAATGACAGCATAGACATTACGAGCATAACCGTAAGCCTGAGAAACTATTTGACGATAGAGCTTAGCCTTACGTGCACCATCAGCACCATCAGGAATCCACTCATCGAAATGGCTGAGGATATACTCGAGGTTCTTAAGACCGTATGTACTTGACTTCACAGCATCGTCACCGAGATCCTCCTCAATGGCGGTTGGATCGTAACGATAGCGTGACTGCTTGAGAACGTAACGATACAT
>Contig_168
TTCAGGAAGGTTATCTTGTGTCAGGTATTCTGATTCCATTGATTATTCCTGTAACCACACCACTTTGGATTCTTGTGCTTGCAGTAGCCTTTGCTGTCATCTTCACGAAGGAAATCTTTGGTGGTACAGGTATGAATATCTTCAACGTTGCCTTGGCTGCACGTGCCTTCCTCTTCTTCTCTTATCCAAGTAAGATGACAGGTGATAGCATCTGGGTAGCAAAGGATTCTATCTTCGGTCTCGGCTATACTTTGCCTGACGGTTTCACTATGGCAACCCCATTGGGTGAGATTGCACAGGGAACAAGTGTGAACGCATCTGTATGTGATATGGTATTAGGTCTTATCCCAGGTTCTGTGGGTGAGACATCTGTTATCGCTATCGCTATCGGTGCTGTAATCCTTCTTTGGACAAATATCGCCAGCTGGAAGACAATGTTGAGTGTATTCCTCGGTGGTACTGTGATGGGACTTATCTTCCATTCAACAGGTGCAACACCAATTCAGTGGTATGAACACCTTGTCTTAGGTGGTTTCTGCTTCGGTGCAGTATTCATGGCAACTGACCCAGTAACCTCAGCACGTACAGAGACAGGTAAGTGGGTATATGGTTTCTTCATTGGTGCGATGGCTATCATCATCCGTGTATTGAATCCAGGTTATCCAGAGGGTATGATGCTTGCCATCCTCTTTGGCAATATGTTCGCCCCACTCATCGACTACTGTGTAGTTCAGTCAAACATCAGCAAGCGCGCAAAGCGTGCTAAATAAATAAGGAGGACGAAGAAATGAAAACAAATAGTAATTCTTATACAATTATCTATTCTGCCATCCTCGTGCTGATTGTAGCCTTTTTGCTTGCATTTGTATTCCAAGCATTGAAGCCAATGCAGGATGCTAATGTACAGCTTGATCAGCAGAAGCAGATTCTCTTTGCACTCAATCAGAATCGTGATA
>Contig_169
CAATAGCACGGGCACCTTGTGCTAATGCTTTTGCACCGTTACCGATTGCTATGGGTAATGGTTCTCAATCTAGAGGCGATTGGGGCGTAGCAATCGGTAACGGTGCAAAAGCATTAGCACAAGGTGCCCGTGCTATTGGTGCTAACTCTACAGCTAGCGCTATTAACTCTGCTGCTATGGGTTGGGATAGTGTGGCTAGTGGTGCTTCTTCTATCGCTATTGGTGAGACTTCAAAAGCGACTGCAGAACATTCTATTGCTATGAGTACTAGTGCAAATGTGGCATCTGAAGATGCTATTGCTATTGGTCATAATGCACAAGTTGATGCTAATCAACAAAGATCTATTGCATTAGGTGCTAATTCCAAGACTGCTAATGTGGTAAGCACACCAAATCAATTGGTAAATGGTCTATGGTATAAAAACTATGCTGGCGGTTCTGCTGATTCCACACTTAGTGTAGGTAGCGATACGCTAAAACGTACTATCACAAATGTAGCTGCAGGTCGTGTGAATGCACAATCTACAGATGCAATTAACGGTAGCCAATTATATGCTGTTTCTAATACCTTGGGTAATTTAGCAAGCACTACAAAAGGTATTTTAGGTGGCAATGCAGCGCTTGACCCTGATACTGGCAACTTGTCGATGAGCAATATCGGTAACACTGGTAAAAGCACAATTCATGATGCTATTAAATTCAATAAAGACACTATAGATAAAGGCCTTAACTTCGATGCTAATACAGGTGGTGCGAAAAACAACCTATTAGGTTCTAAAGTTACCATCAAAGGTGACGGCAGCAATATCAATGCCGCAATTACACAAGCCAATGGTGATACAACTATCAACATGACTTTGGGTAATACTATTAAAGTAGGTACAGCAAACCCTGTAACGATTGACGGCACTACAGGTCATGTAACAGGCCTTCAAAATAAGGATTGGAATGTAGA
>Contig_170
GCATCGACTACGCCTTCCGGCCTTGCCTTAGCTCCCGCCTAACCCTGGGAGGATTAGCCTTGCCCAGGAAACCTTGGGTTTACGGCGGACATGTTTTTTACATGTCTCTCGTTACTCATGCCAGCATTCTCACTTCTGGACAGTCCACAGTTGGTTATCCAACTGCTTCAACCCGTACAGAAAGCTCTCCTACCACCAGTACAAAGTACTGATCCGCCGCTTCGGTACAATGCTTAGCCCCGTATATTGTCGGCGCATGTCCACTCGACCAGTGAGCTATTACGCACTCTTTAAATGAATGGCTGCTTCTAAGCCAACATCCTGGTTGTCTGAGCAAACGCACATCCTTTGCCACTTAGCATTGATTTTGGGACCTTAGCGGGCGGTCTGGGCTGTTTCCCTTTCGAATACACAGCTTAGCCCACATATTCTGACTCCCGGATTCTAGACCAATGGTATTCGGAGTTTGATTAATCTTGGTAGGCGGTGAAGCCCCCGCAACTATTCAGTGCTCTACCCCCATTGGTAAACATCCGAGGCTAGCCCTAAAGCTATTTCGGAGAGAACGAGATATCTCCAGGTTTGATAGGCCTTTCACTCCTATCCACAAGTCATCCCCTCAGTTTTCAACCTAAGTGGGTTCGGCCCTCCACGGGGTCTTACCCCCGCTTCAGCCTGCTCATGGATAGCTCACCTGGCTTCGCGTCTACGGTATGCGACTCACTCGCCCTATTCAGACTCGCTTTCGCTGCGGCTCGCTTTTTAGCTTAACCTTGCCACATGCCGTAACTCGCTGGCTCATTCTACAAAAGGCACGCCGTCACAGACAAAAGTCTGCTCCGACTGCTTGTAGGCAAACGGTTTCAGGTACTATTTCACTCCCCGCTAGGGGTGCTTTTCACCTTTCCCTCACGGTACTGGTTCACTATCAGTCACAAGAGAGTATTTAGGAT
>Contig_171
GACATGAATATGGGTATGCGTTTCAATGCTGAGGCTAAGGCTTTGGGATTCCATGACCATGATGTAATGTTGGGAACAGATCAAGGTCCTTTCCGTGAGTATGCCAATGTGAATGGCGATTTCTTCCGTCAGATAGCACAGGCTAAGCGTGTAGATGTTCTTCGTAATGGTAAGAAACATAGTATTACTCTGCCTGGTGATTTGGATATGCTCTCAATGATTAAGACACGTCCTTTGTTTGCAGAGCCTTTCATTCCTGCACAGGTGGATAGCGTGTTGGGTGATACACCAGCAGCGAAAGTAGGTATTAAGGCAGGCGACCTCATTAAGTCTATCAATGGAAAGCCAGTTGAGACATGGACTGATATGAATTATCAGACAGGTGTCTTGAGTGATGTCTTGGCAGTGAAGAATACGCATAAGGATTCTCTTGCAGTTCGTTCTGTTGTGCTGACGGTTCAGCATAAGGGTGCAGCAAAGCTCGATACATTAAAACTTATGTTGACACCTGATTTGAAGTTGGGTGTTTTACAGTCAACATTGGCCAGTTATTATAAGCCTGTACAGGAGGAATACTCCTTCTTTGAGAGTTTCCCTGCAGGTATAAAGCATGGTTGGAACGTATTACGTGGCTATGTTGGTAACTTCCGTTACCTTGCTTCAGCAGATGGTGCTAAGAGTATAGGCGGCTTCGGAGCTATCGGCAGTCTTTTCCCTCCATTCTGGGACTGGTATATGTTCTGGTCAATGACAGCCTTCTTGAGTATCATGCTTGCCTTCATGAACATACTTCCTATCCCTGCTTTGGATGGTGGTCATGTGGTATTCCTTCTCTATGAGATGATTACTCGTCGTAAACCGTCAGAGAAGTTCATGGTACGTGCGGAGTATGTTGGTATAACCATCCTAATCCTCCTTATGATATTTGCCAACCTTAACGACATTCTTCGTTG
>Contig_172
GCGTTGCATCGAATTAATCCGCATGCTCCGCCGCTTGTGCGGGCCCCCGTCAATTCCTTTGAGTTTTAGCCTTGCGGCCGTACTCCCCAGGCGGGGCACTTAAAGCGTTAGCTACGGCGCAGAAACCACGGGTGGCCCCCACACCTAGTGCCCAACGTTTACAGCGTGGACTACCAGGGTATCTAATCCTGTTCGCTCCCCACGCTTTCGCTCCTCAGCGTCAGTAACGGCCCAGAGACCCGCCTTCGCCACCGGTGTTCTTCCTGATATCTGCGCATTCCACCGCTACACCAGGAGTTCCAGTCTCCCCTACCGCACTCAAGTCAGCCCGTACCCACCGCACGCCCCCAGTTAAGCCAGAGGATTTCACGGCAGACGCGACCAACCGCCTACAAGCCCTTTACGCCCAATAATTCCGGACAACGCTCGCGCCCTACGTATTACCGCGGCTGCTGGCACGTAGTTAGCCGGCGCTTCTTTACCCACTACCCTCACCACAACCCACAGTTGCGGCTTGACCATGAGCGAAAGAGGTTTACAACCCGAAGGCCGTCATCCCTCACGCGGCGTCGCTGCATCAGGCTTGCGCCCATTGTGCAATATTCCCCACTGCTGCCTCCCGTAGGAGTCTGGGCCGTATCTCAGTCCCAATGTGACCGGTCACCCTCTCAGGCCGGCTACCCGTCAAAGCCTTGGTAGGCCATCACCCCACCAACAAGCTGATAGGCCGCGAGCCCATCCCCCACCAGAAAAAACCTTTCCACCAACCCCCATGCGAAGATCAGTGAATATCCAGTATTAGCACCCGTTTCCGGGCGTTATCCCAAAGAAGGGGGCAGGTTACTCACGTGTTACTCACCCGTTCGCCACTCATCCACCCAGCAAGCTGGGCTTCAGCGTTCGACTTGCATGTGTTAAGCACGCCGCCAGCGTTCGTCCTGAGCCAGGATCA
>Contig_173
ATTACTGATTTTATTGCTAAATTTGCACCATATTAATAAATAAGATTATGACCCTTGACGCATTAACAGCCGTATCACCTATTGACGGACGATATAGGAGCAAAACGGAATGTCTTGCTGACTATTTTTCAGAGTATGCACTTATCCGTTATCGTGTTCGCGTAGAAATTGAGTATTTCATCACGCTTTGCGAGTTACCTTTACCACAACTGAAAAGCTTTAACAGCGCACTTTTTGAACAGTTACGCGACATCTATCGCAACTTCGATGAGGCTTCAGCAGCACGTGTAAAGGAGATTGAGAGTATTACCAATCACGACGTAAAGGCGGTTGAATACTTCATCAAAGAGGAGTTTGATAAGATTGGCGGACTCGATGACTACAAGGAGTTCATCCACTTCGGACTGACTTCACAAGACATCAACAACACAAGTGTGCCATTGTCTGTAAAGGAAGCTCTCGAAGAAGTATTCTATCCACAGGTTGAGGAACTGATTGCGCAACTGAAGGAATACGCAGAAGCATGGAAAGACGTACCAATGTTGGCAAAGACACACGGTCAACCAGCTTCTCCTACTCGATTGGGCAAGGAGGTTGAGGTATATGTTTATCGTCTCAGGAAGCAGCTCTCAACCTTGCGCAACTGCAAGATGACAGCTAAGTTTGGTGGTGCTACAGGTAACTTTAATGCGCATCACGTAGCTTATCCACAGCACGATTGGCGTGCCTTTGGCAATCGCTTTGTCAGTGAGAAATTAGGGTTAGAGCGTGAGCAGTGGACGACACAGATTAGCAACTACGACCACTTAGGTAGTGTGTTTGATGCCATTCGTCGTATCAATACCATCATCATCGACCTTGACCGCGACTTCTGGATGTACATCTCAATGGAGTATTTCAAGCAGAAGATTAAGGCAGGAGAGGTTGGATCAAGTGCAA
>Contig_174
GGTTCGATGGTTGTCAGTAAGTCGTTCGTTGTTTTATATGTTTTCTGTCCTCTTGCCTTAACAATGGCTGAGGCGATGCGGCGCGACTGCTTCAGTTCTCCGTAGAGGTAGAGTATGTCTGCCAATCGTTCTTCATCGTAGTCGTTGAGAATGTCGGCAGCTGTTATTCCTGCTCGTTTGTTCATTCTCATGTCGAGTGGAGCTTCGAAGCGGAAAGAGAACCCACGTGTCTCATCATCAAAGTGATGGCTGCTAACACCAAGGTCGGCAAGTAGTCCGTCTATGTATTCTACGCCATAATACCGCATCCAGTTCTTTAGGTATCTGAAGTTGGAGCGAACAAAGGTGAAGCGGTCTACCTGTTCCTCGCTTAAGCCCATGTTGTCAATATTCTGCTCGGCATCAGCATCTTGGTCGAAGCTGTAAAGATGACTGCCCTCTGCTAAGCGAGAAAGAATCTCTCGGCTATGTCCTCCGCCTCCGAAAGTTACATCCACGTAGACTCCGTTGGCATGTAGGTTCAATCCTTCAATGCTTTCGTTGAGGAGTACTGGGATATGATAACATTCTGCAGTCTTAATCATGCTGTTGATTCTTTTGTGGTTGACTAATCGTTGTCTTGTGAAGGGGTATCAAGCGAGATGGCTCCTTCCATGCCCATGGTTTCTTCCATGGCCTTGCTGAATTCTTCAGCCGACATGAATGGCTCGTTATTTTCACCGTTCGCCCAGATCTCAATGCAATCGTCCATTCCTGTAAACCTAATCTGCTGGTCGATATTCGCCATTTTTAGATATCGTTTAGGAATGAGGAAACGACCGTTTCCGTCCAACGTAATCATCTCAACGTCTGTGACATACTGACGGTAAATCATCTGGTCGCGACGGCTCCAGCGACTCAAACGCTTGCGGAGTGCGTCCATTCGTTCGTTCCATAC
>Contig_175
CAATGAACCTGTACGGAGGTAAGAAGCCTCAATATAGTTGAGCATAGCTTCCTCAACACGGATGATAATCTGACCATCAACATCAGAGAAAGTCTGACCTAACTGCATTGCAGGATCGTAGTTGTAGAACTTACGCTGGCGATAACCAGTTACGTCTCTACTTGCCTGGTCTGTTGCAAAAAGTGTTGCAGCATTGAACAAGATCTTAGTAAGTGGAGTTGCTCCAGCAGCCAATTTCTTGTTAGCCAAGTCAATACTCTTCTGGTCAATACCAAGAACATCAGACTCACCAAACATAAAGAGCTGTAGACGCTCATCACGATCGGTCTTAGCCATATCAACAGTAGTATCACCATGATAGCCAGAGCCAGAAGCGTAGATAGGCAAACCATTCTTCATAAGGAATGACTCTACGAGTCCACGTGTCCAACCTGTAGACGCACCACCACGAAGCTTATTAGAAGTGAGGTGAGCAAGAGATGGAGTCAAATTTGAATTAAACTGACGCCACAACAACACCTCAGGGTACTTAGACAAGTCTGGACTTGCAAACATATCATAGTATGCGTTCCAACCATTGTACTGTCCAATAGCACTTGGATTCATCACGTGGTTGTTCTGAGTCTTCAAAGGCACAGCATCACACACCTTCTTAGCTGCATCGATAGCCTGATCAAGGAAGAAGTTTACTTCATCATCCTGATTGATAGTGAAGTTCTTATTCCACTCCTTGTTCTTACCTGGCCAGTTAGCATCACCTGGTACACGACCAGTACCTCTGTGATACTTCTCGAAGGTTGCCTCATAAAGTGCCATTCTTGACTTCATAGCCAAAGCAGCATTCTTATTAATACGCACCTTACTTGCAACATTCACCTGTAACTTATCGATAGCCTTGTTGCACGTCAGATTCTTTCTGATATGGATAAGGC
>Contig_176
ATTTAAGAATTTGTAAGTTATGAAAAAGTCTTTAATTCTTTCCCTCTCGGCAGCCGTGGTGCTTAGTAGTTGTAACACCTATACAGGCTCAGGTGCTATCACAGGTGGCTCGTTAGGAAGCATTCTTGGAAGCGCTATTGGTGGTATTGCTGGTGGAGCGAGAGGTTCAGATATAGGAACGATTGTTGGTATGGCTGGTGGTGCTATCATAGGTGCTTCTACAGGTGCAAAGGCTGACAGACGTGCGAAAGAGGATGTACACGACCATTACGAGAAGGTGCAACAGCGTAAGGCACGTGAAAGAAGGAATCAATCAGGATACGATAATTATAGTCAGACAGACGACTATGCACAGCCTAATAGGGTAGATGGAAGCGGTTTTGATAGCACTAACTCTGGTGACGACCGTATTTACGATTTCCAAGGCAGTGATTATACAGGCAGTTACAGTGCGGCACAGCCAAATACCAAGGCACCAGCTGAGTCAAGTGTGGATAAGTTGGCAGGTAATTACCAGTATACACCGAACATTGAGATTATCAACGCGCGTTTTGTTGATGACAACCAAGATGGTATCTTGTCTCGCAATGAGGTGGGTAAGATTATCTTTGAGGTGATGAATCGAGGAGATAAGACGATAAGTGATGTACAGCCTTCAGTGTTGGAAACAACTGGTAATGCACACATTTACGTCAGTCCATCGATTCACATTGAGAGTATTGCACCCGGTAAGGGCGTTCGTTATACGGCACTTGTGAAGGGTGATAAGAAATTAAAGGATGGTATGGCACGATTTGCTTTAACTGTTTTGCAGGGTCAGAAGAGTATAAGCAAAGTGACAGAATTCAATATAAGAACCAGCAAGTAAGATTGTTGATAAATAGATATCATAAAGAGTCAGCAAATCGTCTTACGTTTTGGATTCTAAAA
>Contig_177
CGGCATACCCTTCATCTTGCTCATCATACCAGCCATCTTCGAGCCAGTAACCATCTTCATCATCTTACGAGTTTGGTCGAACTGCTTAATGAGTCGGTTCACCTCTTGTATATTGGTACCAGAGCCCTTAGCAATACGCTGACGACGAGAGTTATTGAGCAGTTCTGGATTCGTGCGTTCCTTCGGTGTCATACTCTGGATAATAGCCTCAATACCCTTGAAAGCATTATCGTCGATATCAACATCACGGATAGCCTTGCCTACTCCAGGAATCATAGAAGCGAGGTCCTTTAAGTTACCCATCTTCTTGATTTGCTGTATCTGATTATAAAAATCGTTGAAATCAAACTGATTCTTCTGAATCTTCTTCTGCAGACGCTTTGCTTCTTCCTCGTCGAACTGCACCACCACGTGTATCACCGTCAAGTTTTGTGAGAACAACACCATTGAAATCCAAACGATCATTGAACTCCTTGGCTGTATTCACTGCGTCCTGACCTGTCATTGAGTCAACAACAAACAGTGTTTCATCAGGATGAACATGATTCTTGAGACTCTCAATCTCGTTCATCATCTCCTCATCAACAGCCAGACGACCAGCGGTATCGATGATGACAACATCGTGACCCTTTGCCTTTGCCTCAGCAAGTGCGTGGTCAGCAATCTCGTTCACATTCTTGTTCTCAGGCTCGCTATAGACAGCTACACCCACCTGCTCGCCCACAACCTTCAACTGGTCGATAGCTGCAGGACGATAGACGTCACAAGCAACCAACAAAGGATTCTTATGCTCCTTTGTCTTGAGCATGTTTGCCAGCTTACCAGAGAATGTAGTCTTACCAGAACCTTGCAAACCACTCATAAGAATGATAGAAGGAGATTGCTGACCACGCACTTGCTGAGGCAAAGGCAAAGGGTCACGATGTTGTC
>Contig_178
ATTAGATGGTGGCCGCTTTGCTACATCTGACCTCAACGATTTATACCGTCGTGTTATCAACCGTAACAACCGTTTGAAACGTTTACTCGACTTGGGTGCTCCTGATATCATCGTGCGCAACGAAAAACGCATGCTTCAAGAAGCGGTTGATGCATTGATTGATAATGGCCGTCGCGGTCGTCCTGTTACAGGTCCTGGTAACCGCCCATTGAAATCCTTGTCCGACATGCTTAAAGGTAAACAAGGTCGTTTCCGTCAAAACTTGCTTGGTAAACGTGTTGACTACTCCGGTCGTTCCGTAATCGTAGTAGGTCCTGAACTTAAAATGCACCAATGTGGTTTGCCAAAAGAAATGGCATTGGAATTGTTCAAACCTTTCGTTATGAAACGTTTGGTAGAGCGTGGTCAAGCATCCAACATTAAGGCTGCTAAACGCCAAGTAGAAAGAATCGGTCTTGGTGTATGGGAAGCCTTGGAAGAGGTAATCAAAGAACATCCAGTTCTCTTGAACCGTGCCCCTACATTGCATAGACTTGGTATCCAAGCCTTCGAACCAATCCTTTGGGAAGGTCGTGCTATCAAATTGCATCCATTAGTATGTACAGCCTTCAATGCCGACTTTGACGGTGACCAAATGGCGTGTCACTTACCATTGTCCGTAGAAGCACAAGCGGAAGCTCGTACATTGATGCTTTCTAGTCATAATATTTTGTCTACTAAGGACGGCAAGCCAGTAGCAGTACCTTCTCAAGATATGATCTTAGGTACATACTACCTAACAGTTGTACGCGAAGATACTCGTGATAAAGCAAAAACATTTGCTACCTATGATGAAGTTATGCTTGCCTATGAGTCTCATATCATTGGTTTGCAAGATATTCTTTATATCCGTTTACCTGATCATGGCCGTGTAGAAACAACAGC
>Contig_179
CCATTATTAGCTGCATCTTGTTCGAACAATTCTTTTAATTTATATTCTTCTACTTCAGGAGAGCTTGGGAATACAATTTTACCGTTTCCCCAGTCTTCGATAGCTGCCAAAATTGTTTCACCTAGTTTGTCAGGTGTAGTTTCAACGAATTTTGTACCAACACGTTGACATTGTTCCTTAAACATTGTCAAAATTTGATCCCGATTCAAATCTTGGAACATAGTTTCTTGAGGACCATGGCTATAATCAAAGCCTTCTACAAAAGCAGGGCACATTTCTTGATCACGGCCTAATGCACGAGATAAACGTGCAATAAATTGATTACGTTTAGCTACATCCATTATTTTTTCTCCTTCTTCTTGTTCTTTTCATGTTCAGCATATAAATCACGGAATTTCTTGAATTTCAAGGAACCCAACTCTTTAGACTTAGTCCAACCGTTCATAACTGGAATAGCTTGAGTCCATTCAGGCATGTTACCTTCTTTATTACTAATTAAGTTCATACCGATAGCACCAGCTTTTGTGCCAAGATCAAATAATGTTGCATTACCGAACATCTTAGCAGCTGCTGTGAAGATAGCTTCTTCTGCTTTTGGACGAGTCTTTTCAATATCAGCCATGATATGACGGTGCTCCATCAACAATTCATGCAATGGAATAGCTACTGGACAGTTTTCTGTACATGCACCGCATAATGTAGAAGCATATGGAAGATCGCCGGCTACATCGTAACCTTTGAATAATGGAGTCAATACAGCACCCATTGGACCTGGATATACAGAACCATATCCATGACCGGAAACGTGACGGTATACAGGACAGATATTCATACATGCACCACAACGGATACAACGTAGCATTTCTTGGAATGTACCACCTAAGATACCGGAACGACCGTTATCGATGATGATGATATG
>Contig_180
GGTTCGTCCAAGTGCACTTTCCAGTACACTTACCATGTTACGACTTGTCTCCTCTATATAAATGCGTAGGGGTTTTAGTTAAATGTCCTTTGAAGTATACTTGAGGAGGGTGACGGGCGGTGTGTACGCGCTTCAGGGCCCTGTTCAACTAAGCACTCTATTCTCAGTTTACTGCTAAATCCACCTTCGACCCTTAAGTTTCATAAGGGCTATCGTAGTTTTCTGGGGTAGAAAATGTAGCCCATTTCTTGCCACCTCATGGGCTACACCTTGACCTAACGTCTTTACGTGGGTACTTGCGCTTACTTTGTAGCCTTCATCAGGGTTTGCTGAAGATGGCGGTATATAGGCTGAGCAAGAGGTGGTGAGGTTGATCGGGGTTTATCGATTACAGAACAGGCTCCTCTAGAGGGATATGAAGCACCGCCAGGTCCTTTGAGTTTTAAGCTGTGGCTCGTAGTGTTCTGGCGAGCAGTTTTGTTGATTTAACTGTTGAGGTTTAGGGCTAAGCATAGTGGGGTATCTAATCCCAGTTTGGGTCTTAGCTATTGTGTGTTCAGATGTGTTAAAGCCACTTTCGTAGTTTATTTTGTGTCAACTGGAGTTTTTTACAACTCAGGTGAGTTTTAGCTTTATTGGGGAGGGGGTGATCTAAAACACTCTTTACGCCGGCTTCTATTGACTTGGGTTAATCGTGTGACCGCGGTGGCTGGCACGAAATTGACCAACCCTGGGGTTAGTATAGCTTAGTTAAACTTTCGTTTATTGCTAAAGGTTAATCACTGCTGTTTCCCGTGGGGGTGTGGCTAGGCTAAGCGTTTTGAGCTGCATTGTTGCGTGCTTGATGCTTGTCCCTTTTGATCGTGGTGATTTAGAGGGTGAACTCACTGGAATGGGGATGCTTGCATGTGTAATCTT
>Contig_181
ATACTCTACCAATTGAGCTATTGGCCTCTAAACTTAAGCGATGATAGAAGAAACCACACCTGCACCTACGGTACGGCCACCTTCGCGAATCGCAAAGCGCAGACCTTCTTCCATAGCGATAGGTGCAATCAGTTCTACAGTAATAGTTACGTTCTCACCTGGCATTACCATTTCTACGCCTTCTTCCAAAGTAACTGCACCAGTTACGTCGGTAGTACGGAAGTAGAATTGTGGACGGTAGTTAGCGAAGAATGGAGTGTGACGACCACCCTCTTCTTTGCTCAGTACGTATACTTCTGCTTTGAATTTGGTGTGAGGAGTGATGGTACCTGGTTTAGCCAATACTTGACCACGCTCTACGTCTTCACGTTTAGTACCACGCAGCAATACGCCTACGTTGTCACCTGCTTGACCTTCATCCAGCAGTTTGCGGAACATTTCAACGCCGGTACAAGTGGTTTTTTGGGTTTCTTTCAGACCTACGATTTCGATCTCGTCACCAACGTGGATGATACCACGCTCTACACGACCGGTTACTACTGTACCACGACCAGAGATAGAGAATACGTCTTCGATAGGCAACAAGAAAGGTTTGTCCACAGCACGCTCAGGTGTTGGGATGTAGCTGTCCAAAGCAGCAGCCAGTTCGAAGATTTTTTCTTCGTAAGCTGCATCACCTTCCAAAGCTTTCAGTGCAGAACCTTGTACGATCGGGCAGTCATCGCCTGGGAAGTCGTAGCTTGACAGCAAGTCACGGATTTCCATTTCAACCAGTTCCAGCAGTTCGGCATCGTCAACCATGTCGCATTTATTCATGAACACGATGATGTAAGGTACGCCTACTTGGCGGGCCAACAGGATGTGTTCGCGGGTTTGCGGCATAGGACCGTCAGCTGCAGAACATACCAAGATAGCGC
>Contig_182
GGTGCATTCGTAGCTGTTAACGACAAGGATAATTTGTTGCTTTCAGCGTCGAAGGATTGTAATTTAACTTCGATTTCTTGACCAACGGAAAGAACATCTTCCACTTTTTTGATTTTTTGCCAAGAAATATCGGAAATGTGAAGTAAACCTTCAATACCGCCGATATCTACGAATGCACCATAAGGCATAATTTTACGAACGATACCTTTATAGTTTTCGCCAACGTTGATATTTTTCAATGCTTCAGCTAATTTAGCTTGACGTTCCACTTCCAATACTGCACGACGAGAAAGAACCAAACGGTTTTTCTTTTCGTCGATTTCAAGTACTTTAGCTTCGAATTCTGTACCAACCAAGTTGTCCAAGGATTTTACGAAATGAACATCACCTTGGGACAATGGAATGAAACCACGAAGGGATTTAACTGTTACTACTAAACCTGCTGGGATAGCATCAATACCTTTACATACGATAGCTTCATCTTTTTCTTGTGCTTCGATAACATATTGCCAATCTTCATCTTTAGCCAAGCGAGTCATGGAAAGATAAATAGGATTATCTTCTTTGATGTGGTTCATGATAACTGCTTTAATTTCATCACCATTTTTCAACACATCTTTGGCAGATTCTGGTGCTGGATAAGAAATTTCAGTTCTGTTCAAAATGGCTTCAGTTTTGTAGCCAAAAGATACATAAGCGCGTTCATCTTCAACTTGAACTACTGTACCTTCTACAACGTTCCCTTTCTTAAATTCTTCTTGACCTTCTGCTGCTAATAATTCTGCAAAATCTTTCATTGTCTCAATGACCTCCTTAATAATCCAGTCGGGAGTCGATGCTCCTGCTGTTACTCCTACCGTCTGTACTCGGTTAAACCATTCCAGTTGTAATTCAGTAGAAGTTTCAATGTGATA
>Contig_183
CAGGATGAACGCTAGCGATAGGCTTAACACATGCAAGTCGAGGGGCAGCATGGTCTTAGCTTGCTAAGACTGATGGCGACCGGCGCACGGGTGCGTAACGCGTATGCAACTTGCCTCACAGAGGGGGATAACCCGTCGAAAGACGGACTAATACCGCGTACACTCTATGTTGGGCATCCAATGTAGAGGAAAAGAAATTCGCTGTGAGATAGGCATGCGTCCCATTAGCTAGTTGGTGAGGTAACGGCTCACCAAGGCGACGATGGGTAGGGGAACTGAGAGGTTGAACCCCCACACTGGTACTGAGACACGGACCAGACTCCTACGGGAGGCAGCAGTGAGGAATATTGGTCAATGGGCGAGAGCCTGAACCAGCCAAGTCGCGTGAAGGATGACTGTCTTATGGATTGTAAACTTCTTTTATACGGGAATAACAAGAGTCACGTGTGGCTCCCTGCATGTACCGTATGAATAAGCATCGGCTAACTCCGTGCCAGCAGCCGCGGTAATACGGAGGATGCGAGCGTTATCCGGATTTATTGGGTTTAAAGGGTGCGTAGGCGGCCTGTTAAGTCAGCGGTGAAATCTAGGAGCTTAACTCCTAAATTGCCATTGATACTGGCGGGCTTGAGTGTAGATGAGGTAGGCGGAATGCGTGGTGTAGCGGTGGAATGCATAGATATCACGCAGAACTCCGATTGCGAAGGCAGCTTACTAAGGTACAACTGACGCTGAAGCACGAAAGCGTGGGTATCAAACAGGATTAGATACCCTGGTAGTCCACGCAGTAAACGATGATAACTGGGCGTATGCGATATACAGTATGCTCCTAAGCGAAAGCGTTAAGTTATCCACCTGGGGAGTACGCCGGCAACGGTGAAACTCAAAGGAATTGACGGGGGCCCG
>Contig_184
GCTTACAAGCGCTTCACTCTTTCTGCAGAGTAATCACAGAAAGAGTGAAGCGCTTGTAAGCAACAATCTTAAGATCCTTGCTCTGAGCCTTAAGCCACTCGCTAACGCTCTGCTTGTCGCCATCACCAAACTGGAACTCCTGATCAACGAGACAGTTCTCCTTGAAGAACTTGTTCAGACGACCCTTAGCGATGTTCTGAATCATATCCTCGTTGAGGTTTGCAGCCTTCTCAGCAGATACAGTCTTGCGAATCTCGATAGCCTTGTCAGCCTCCTCACGTGTCAACCAACCCTTCTTGATGTTAGACTCGATGTGGTCTTCGCTGTCAACGAGGTTAGCGTTGATACCTGCCTTCTTGATAGCAGCAACAACAGCCTTCTCAATCTGCTCTTCCTTAGTCTTCTCAACAGCAACCTTGAACTCCTCGTCCTTAACAGACTGTGGAATAGATGCCTCATCAAGAGCTACAGGCTTCATAGCTGCAACCTGCATAGCTACCTTGTGACCAGCCTCTTCGTTGTTTTCGTTGAGTTGAACGATAGTAGCGAGAGTGTGCTTGTTCATGTGGTCATAAACAGACAAGTTCTCACCCTCAAGGAAGTTGTAGCCGTCGAGCTCCATCTTCTCACCAGTAACACCAGAACGCTGCTGAACTGCAGTAGCAGCATCCTCGCCATTAGCGAGCTTAAGTGCCTTAACCTCATCAAGGCTCTTGCACTTGTTAGCAACAGCAGCGTCCAAAATCTCCTGAACGAGGGCAATGAAGTCCTGACCGTTAGCAACGAAGTCTGTCTCACACTTGATAGCAACCATAGCAGCAAAGCCATCTACCTGCTTAACGAGTACACAACCGTTTGATGTCTCACGGTCAGAACGCTTAGCTGCTATGGTTGCTATCA
>Contig_185
GTAGAAGTCGTTAAGATCAGCACCGTCTTGAGTTTTCCAGTCGAAACCGTAGTTAGCGGACAAGCCAACGTTGTTTTGCAATGCATAGTTAACGGAAGCCATCCAACCTTTAGCATTTGTAGTGTAAAGGTGGTTGTAAGTAGTATCAACGATAGGAGCGTTAGCTTTAGCGTTGAAGTATTGACCTTTAACATCCCAAGAACCTTTTTTAGCGATGTTGTAGTCGCCATAGCCAAGACCTGCAGTCCAAGCTTGAGATTCATCAACGTGGGAGTCTTTCAACCATTCGCCACCAACCCAAACTTTGTCGAAGTTAGCATCAGCGTTGAAGCCGTAGATGTTTTTGTAACCATTAGTGCTATCTTGGTTTACACGATCGTAGAAACCACCAACCATAGTGTGTTTACCTACTTTACCGTTAAGGTTAAGGATTGTGTTAGTAACGTTTTGTTCTTTAGTTAAGCCAGCTGCTTCACCGGATACTGCATAACCGTAAGCTGCTTGGAAGTTAACTTTATCGTTACCAGCGTTGAATTGAGCACCGTCGAAAGTACCATCAAATGCTAAACCGCCGCCAACTACTTGACCGAAACGACCAGCTTTCAAGGATACGCGTTCGCCGAATTTATGGTTAACATAAGCGCGGTCAATTTGAGCATCTGCATTACCACCGTTTTGGGAGTTACCCAATTCGAAGTTGCCAGAAGTCAAACGAACAACTGCGTCAGTGCGATCGTTTACTTTTGCGTTGAATTGTACACGTGCACGAGCGTCGAATTTGGATTTAGCGTGTTCAGCATCTTTATAACGAAGACGAGCATCACCAGTAACTTTTACGTTACCAACGCGGTCTTCCAAGCGAGCTACACGAACGCCCAAGTTGTTCAATTCGTTGGAGA
>Contig_186
CCGAATCGCTGGTTTCCACTTTTCAGGGAACGCATTATCGATATAGAACACAATAGGTTTAACAGGCTCACTGAGCTGACCTGCAAAGTAAGCAGCTGGGTCCTTAGGTTCTACACGCCAACGATTGATAAAGCTGGCATGATCAATAAGACTGTCATTGACGATTGACTTCGGTGTAAGGAAGTAGCCAAGACGAGTATCACTCAGACGTGGAGTCATCTTATCCTCTGGCAAGAGTGCCAAAGTAAACTGTACACCGATAGAAACAGGATGATTGCTAATAGCAACACTACCACTATTACCCGTCATATTGGTAACGTAGTTGCGCTCCATCGAGATACAAGCGTTGTTTGCAAACGACTTCAAAGAAGTGACCTTAATCCATTCTGGTCTCAAGTCGGCATCTACACGATATGGACCAGCAATCTTTGCAATCACTGGGAAATACTTACTTTCTCTCAAGAAGAAAGAAGAAACATCAAAGAGAATACCTCCAGTCTTCTTGTTTCTTGCCTTGATTGGGAAGCTATAGAAGTCAAGGTTACGATAGTTCGTAGCCTGTGCTTGCTTCGGATTGCCTGCTGGTAGGGCATCGAGTAATTCAGAGTTGATAGCCTGCATTACGATAGAGCTGTCCTTCTCAACAAAGCGTACGTGTGAAATAGAACCAGCACGAGTACCAACCTCAGCAAACTGTGGGCTTGATACAGATGAAATTGTAGCACCAATCAGCATGTCACGACCGATAGAAGAAGGTGGCAACTCCATGAGGAGTTTCTCACCTGTTCTATAGAACGAAACGAATGGTCCCTTTGCAGAGTCCGTCTTCTCTTCGGTTAGAATACGCTCATAGGCATCTTTCTTCACCACAGAAGTAGTGGTTGT
>Contig_187
AGTACCGAAGGATGCTACTGTATTAGCTGTTGTAGCATTTACACCAAGACGTTTTGTTAAAGTCTCTACAGTTAATGGCAATACACCCATCGAAGAACGAGAAGTGAACGCCAATAAGAGTGGTGCTTTCGCTTTCTTGAAGTATGTAATCGGATTGTAGCCAAAGCTAGTAATCAAGATTGCTTGTACGACAAACATAATCAAAAGACCAACGTAAAGCAATACTACGAACAAGCCCATATCAAGAATAGCTTGTACACCGCGTGTTGCCAATGTAGAAGCTAACAAAGCAACTACACCATATGGCATAAGACCAATGATGAAATCAGCTACCCAAGAAATCAATTGGTGAAGTTCATCAAATAGTTTTGTGAACACCTCCATAGAGTTTGTCCCTGTTTGTTTTAATAGACGAGCTACGCTACCCAAGATAATTGCAAATACGACAATGCCGATAACATTTGTTTCAGCAGCCGCTTGAATTGGATTGCTTGGGATTAGTGCTCGGAATGTATCAACCATAGGTTTGATTTCACGAATCTTCTTACCAGATTCAACAATATCAAAACCTTGACCTAAACCGAAGGCATTCCCCAAAATTAGGCCGACTATAGCAGCAACGGCTACCATGCCGAGATTTGTAGAAATCATAGCAACTACTAGCTTTTTGAGGTTAGCACCTGCCTCCATGTGCAAAATAACGTGAACAATAGAGATAAAAACGATAGGAATAACAAGCATGCGGATTAAGTCGATGAAACCGCCCCCTACAAGAGAGAACCACTTTGTACTTTCCTTGATGTAAACCACTTTGGATGGATCATCAGGGAAGCCTGCAATAATTTGGACCGCTATACCAAGTACGGCACCAGCAAT
>Contig_188
TGTCTGCGTGTTAGTGGTAAGCACAATGACTTGGAAGAGGTAGGTCGTGATGCAGCTCTCAGCCACCACACGATGTTTGAGATGTTAGGTAACTGGAGCTTTGGTGACTATTTTAAAGAAGGAGCAATTGATTACGCATACGAATACCTTGTAGACGTACTCCACCTTGACCCAAAAGACCTCTATGTAACCGTCTTTGAGGGTGATAAGGCAGAGGGAATATCACGTGATGATGAGGCAGCAAGCTACTGGGAGAAGCAGTTCAGAGATTCATATTGACTTCCGTTCAGAGGAAGAGAAGGCAAAGGTGCCTGGTGAGGAACTTGTAAACAAGGATCACCCACAGGTTATTGAGATTTGGAACATCGTGTTCATGCAGTTCAATCGTAAGGCAGACGGCAGTCTTGACCCATTGAAGATGCATGTTATCGATACTGGCATGGGCTTTGAACGTCTCGTTCGTCTCATGCAGGGCAAGAACTCTAACTACGATACAGATATCTTTGCACCAGTTATTGCAGAGATTGAGAAGATTTCAGGCAAGAAGTATAACCACACCTTCCCTGAGGGTGATAATGGTGAAGGCGTCAATGAAGAGCAGAAGGTAGACATCGCTATGCGTGTTGTAGCCGACCACCTTCGTGCAGTTGCTTTCTCTATTGCTGACGGTCAGTTGCCAAGCAATGCAAAAGCAGGTTACGTTATTCGTCGAATCCTTCGCCGTGCCGTTCGTTACGCATATACCTTCCTTGATCAGAAGGAAGCTTTCATGTATAAGTTGCTCAACGTGTTGGTACGTGAGATGGGGACTGCGTATCCAGAACTCACCGCACAACGTGAACTGATTGGTCGCGTAATGAAGGAAGAGGAGGACTC
>Contig_189
GGTTAGTGCTACTAACCAACTGAAGCTAAAAGCCTCTGACGGGAAGTTTTATAAGACAGATACGTTTGATGCAGAGGGTGTAACCCTTTTGGCAAAGCATATCAATAATAACAAAGCTATGAACTTTCTTGACTGGTTCCTCTATAGTGATAACACTATTGATGGGCAGAGTAAGAAGAAAGCCTACCAACTCTTTGAAAGTGGTATCTTAAAGACAGTAGACCCAGGTACTATCAAATGTTTACAGCAAATACATGCTTATCTCTTTGGAAGATTGTACGACTTTGCAGGACAAATCCGGACTAAGAATATTTCAAAAGGAGGTTTCACTTTTGCTAATTGTATGCACTTCCCTGAAACCCTGCAAACAATAGAACGAATGACAGAAACAACCTTCGACGAGATAATAGACAAATATGTTGAAATGAAAATTCGTGCCAATGAGCACCATGTGAACTCGTTCACTAATGGTCGAGTGCAGCCGAATTTATGCAACGTTGCTCATCCTTTTATGGAGGGTAATGGTCGCAGCACCCGTATTTGGCTCGACCTCATGCTGAAGCGTTCTCTCAAACGGTGTGGATTGGAGTCAGATAAACAAGAACGAATATCTTACTGCCATGCGCGAGAGTGTGTCTGATAGCACGCATATTAAGGCTTTGGTAAAGCCTGCACTCACCACTAAGATTGATGACCGAGAAATGTTCATGAAAAGTATTGATTACTCATACTATTACGAACAAAATGAGTGATACATAAGATGAGACTTTATTTCCACAGTTAAAAAATTACGGCAAATCAAAACTAAAAATATTATGGCACAACAAAAAGCAGTACGAAGTTTTATTCTTGAAGCAATAAAAGGATTAAGGCC
>Contig_190
CCTTCAGCCTTAACAGCTCTACGGATAGTTTCGCGGTATGCTACTTGAGGTTTACCTACGTTACAATCTACTTTGAATTCACGGTTCATACGGTCAACGATGATATCCAAGTGAAGTTCGCCCATACCGGAGATAATAGTTTGACCTGTTTCTTCATCAGTACGAACTTTGAAAGTAGGATCTTCTTCTGCCAAACGAGCAAGAGCTGTACCCATTTTTTCTTGGTCAGCTTTTGTTTTAGGTTCAACAGCAACAGAGATAACTGGTTCAGGGAATTCCATGGATTCAAGAATTACAGGATTCTTTTCATCACAAAGAGTATCACCAGTAGTAGTATCTTTCAAGCCTACAGCTGCAGCGATGTCGCCAGCGTAAACCATGTCGATTTCTTTACGAGTGTTAGCGTGCATTTGAAGAATACGGCCGATACGTTCTTTCTTACCTTTTGTGGAGTTGAAAACGTAGGAACCGGATTCCAATGTACCGGAGTACACACGGAAGAACGCTAATTTACCAACATAAGGGTCAGCCATGATTTTGAATGCCAATGCAGAGAATGGTTCATCATCGGAAGAAGGACGAGTAGTTTCTTCTTCAGTACCAGGAACGACACCTTTAATAGCTGGAATGTCGATAGGAGCTGGCATGTAATCCACAACAGCGTCCAATAACATTTGTACACCTTTGTTTTTGTAGGAAGAACCACAAAGAACTGGGAACAATTGGTTAGCAATAACTGCTTTACGCAATGCTGTTTTCAATTCTTCAATGGAGATTTCTTCACCTTCCAAATATTTCATCATAATATCGTCATCAGTTTCAGCGATAGCATCGATCATCATTTCGCGACGAGCTTCAGCTACTTCTTGAT
>Contig_191
CTTGCATTAGTTGATCGAATCATCGCATACTATAAAGAAAACGCACAAATCGAACGCATGGGCGAATTCATCGACCGCATTGGTTTAGAGGCTTTCAAAGCAGCTGTATTGGGCGACCTTGAAGGGGCTCCAGCTGAAAGCAAGTCCGAAGAACCAGCTGTGTTCTTGCCTGGTCAAGGTAACGATCCTGAAGTAGAAGCACCACGTCTCGAAGCAGGGTCCCCTATCACTCCAGACACAATTATTCGCGACATCGTTGAAACCTATCCACATGTTGTACCTGTATTACAAGGTATTGGTATGGGTTGCCTAGGTTGCCCATCTGCAACAGCTGAGCCATTATGGCAAGCCGCAGAAATCCACGGTTTTAATGTATACGATTTAGTAGAGAAATTAGAAACAGCACGAAAAGGAGCTTAATATGTCCGCATTCTTAGGTCACATCCATTACTGGTTATATCGCAAAATTCAATTGCTCGTTGAGCGTGAAAATTTGATTTTAGAAAAAACTTCTAAAGTTGTTGATGATTTGGCGGAGGAACTACACTCCATCTCCGTAGATACATACGGTGAGCCAATTAATCCAAGCATTCCCTTGGAAAACATCATCGACCATGGCAATATTCACGGCTGGTTAGCTAACCAAATCAACATTGCTTCCGTTCGTGAAGCAGCTTTCATCAAAGATATGCTCGACACAAATTCCGGCGATGAAGCAGTACACGTAGTAACCGCTATTCTAGATGCCTTTGCAGTACAAGGCCAAGCATGTGGCGTTGTGGCTCAAGATAACCTTGAAGAACACACTGCACCAGCGATTTACAATGCGTTACAAAACTTCTACGTAAATGGCATGCCTTGCGATGG
>Contig_192
TATTCGAAGTCCGGTTTTGGTTCGAATGGTTCCATATTATACCTTTCTATCAGCCAGATTTTCTACAGCCATCACAAGAAATTCCTTCCCTGGGAAATCACGCACTGCAGCGAGTGCCGCTAGAGCATCTTTACAATATTTATCAGCTACAGCTAATGTATTATCAATTCCACCTTGAGCAATAACATAATCAATAATGTCTTGCTCATTACCACCATTATTTAAGCCTTTAATCTCTTCAAGCAATTTATCTTTATTACCATCGTTAACGATGCTTAATAACGGATACGTCAATAGTCCCTCTCGAAGATCATTCCCTACAGGCTTTCCCGTTGTTTCCGCTGTTTCACGATAATCCATAATATCGTCTGTAATTTGGAATGCCATGCCTAATGCATGACCATATTTTTTCAACTCTATGATTTCATCCTCTTGCCAATCTCCTAAGAGACCACCAAGCTCCATACAGCCTTCCATGAAGTCTGCTGTTTTCTTTTGCGTCTTTGTCATATAACGCTCTATGCCTTGATCGATGCGATATACATCTTCCATTTGCATGAACTCACCTTCTACGAGGCATGTAATAATATGAGAGAATTGTATCCTCCCCACGGCGAATTTCAGCTTGATCTAAAACATCGTCATGGATAAGTGTTGCTAAATGAAGCATTTCAACAGCCTCAGCAATTTTAATGCGTTGACGCTCTATAGATGTACCTGCATTAGCAATCAATAGACACAATTGAGCGCGCAAACGCTTACCACCTGCTGCTGATAACGGTCGAATCAGTGCATTGAAGTCCTCTGCACCGGTATTAAAAGATGATGCAAGAGACTCTTCCACACCCTCTAAATCTAGAGCGATG
>Contig_193
GCTTAAGCGACGTTCTTTAGCATCTTGTTCAGTTTTAGCGAACAATTCTTCTGCAACATCTGGAGCTGCTTTAGCCAAGGATGCGTAACGAACTTCACCTTTAAGGAAGTCTTGGAAGTTTTCAGTTGGTTCTTTGGAATCCAAGGAGAATGGATTTTTACCTTCTTCTTTAAGTTGAGGGTTGTATCTGTAAAGATCCCAGTAACCAGCTGCAACTGCTTTACGTTGTTCTTCTTGAGCTTTACCCATACCAGCTTTGATACCATGGTTGATACATGGGCTGTAAGCGATGATTAAGGAAGGACCTGGATATGCTTCAGCTTCAGTAACAGCTTTCATCAATTGGTTTTTGTCTGCACCCATAGCTACTTGTGCTACGTATACATAACCATAAGACATAGCCATCATGCCAAGGTCTTTTTTCTTAGTACGTTTACCAGAAGCTGCGAATTGTGCAACTGCTGCTACATTAGTGGATTTGGAAGCTTGACCACCAGTGTTGGAATATACTTCTGTATCGAATACGAAGATGTTGATGTCTTCGCCAGAAGCTAATACATGGTCAACACCACCGAAACCGATATCGTATGCCCAGCCGTCACCACCGAAGATCCAGTGGGAACGTTTGATCAAGAATTGTTTTTTCTCAAGAAGTTCCTTCAACTCAGGAGTTGTAGCACCTTCAGCTTCGATAGCTGCTACTAAACGTTCGGAACGTTGACGAGTAGCTGCACCAAGGTTAGCAAATTCAATCCATTGTTCCAAAGCTTCTTTCAATTCGCCAGTAGCAGTTTCAACTGCTTTAGAAGCCAATTCTACTAATTGTTGACGAATTTTCTTAACGCCGATGTACATACCATAAC
>Contig_194
TGCCCACAAACCGAAACCTGCAAGGTCGGTTGTAATACAAGGAACCTTAAAGGCTACTGCCTCTAATGGTGTATATCCCCATGGCTCATAGTAAGATGGGTAGACACAGAGGTCATTGCCCAACACAAGGTCATAATAGCTCATATTCATAATGCCATCATCACCTGTTAGATAGCAAGGCAAGAGGATGACCTTCACCTTATCTCCCTTTGCATTGTTTATACCGAGAGAACTGAGCATATTCAATACATTGTCATGGTCCATATTGTGGAGCCAATGTGTGAGCACAGGCTTTTCCAATGGTGTATCATATTGTTTACCGCTGTTAAGGCGCTCTACAAGGTCCTGACGTGGACCCGCTACCCAACCTGGAACCTCTATGAAGGCTACAACCTGCTTCTTCAAGTTTTCATCAAAACGCAAGCGGTTCATTGACTCAATGAAGACACTGGTTGATACGATTAACGCATCATCTTGTATATCGTCACCTGTCAGCGCATTGGCAACATCAAGCAAACGCTTACGTGCTGCCTTACGCTTCTTTGTGAAGGTTGCACCCTTTGGTACAAAGTCGTTCTCAAAACCATTTGGAAGAACCAAATCAACTGGTTTATCAAGCAACTCTTTACATTCTATTGCAGTAATATCACTCACAGTCGTGAAGCAATCAACATAATGCGCTGTCTGCTTCTCGATAGAATGCTTACTCTCCATATTCAACTCTGAGGCCATCTGGTCACCATTATATGCCCAGAGATATTCGTACAATGGCTTGTTATTGCCCGCTATACTGCGACCAATACCCGTTGCATGAGTTGTAAAGATAGATGCTATCTGTGGCAAACGATGCTGTAATACAAG
>Contig_195
CGGTACTGCAGCAAACGCTATTAACAAAGAGTGGTTTAACGAGGAGAAAACAAGGAATAATGGTATACTCTATAATACAAGATCTTGGTCTTGGCTTCAGCCTCACGGTCGTTTCTATGCTGTCTACCCAGAAAGTACAAACGGCAGTAATGGTATTAAGTTCAGCAAGCCAAACGGAACAGCTGCGCCAAGCATTGAGTTTACGGTAAATACTGATGTGAGAAAGCAAGTAGACCTTATGACTGCTTGCTCTGGTAACGTACAGTATGCTACACGTTTCCAAGCTCCGATAACTAATCTTCAGTTCCGTCATGCTTTGACAGCCATTCGTTTTGCTGTGGGTCAGAACCTTTCATTCAACAAGACAATCAAGGATATCACACTCAAGAACGTATTGATTAAGAGTAAGTACACACTCTCTAATAATCTCAACGGAGCTGGTGCTGCGTGGGATCATAGTGGGAATAATACACGTGGAAATGTGACTCTCAGTAACGTGAATTATAACACCAATGAGAATGCTAACAGCATAGTAAGAGATAGAAGCAAGTATAGTAATTCAAATGAAACCAACCTTACAAAGTTGGATGACAACTATACATTCTATATGATTCCACAGGACCTTGATGGTAAGGTTACTGCTGAGGTTCTCTTTACTGATGGCAGTAAAATTTCCGTACCTCTTAAAGGCTCTTGGAAGGCGGGTACAACACGTACTTATAAGTTGAGTGAGAAGAACTCTACATGGACTTATACTATCACAGCGACAGATCCTAACGCTGTTGCTTACAACGCTACACAGGCTAATTATCAGATTGTAAGCTACCGCCATGTTAATGGTACCAAGCTGCCTGTTGCAT
>Contig_196
AAATTAGCTGTAAATGGTGACGATACATATATTACAACTACAGCTAATGGTAAGAAAATTACAATTGCTGGTAAAAAACAAGATATTACTGTTACAAATGGTGTTGCTTCTGCAACTGCAGGTATGGCAGATGCTAAAAACGTGGCTGATGCAATTAATAATGCTATCGATCAAAATAAATACGTATGGAACCTTTCCGCTAATGGTGAAGCAACACCAGAAGCAATTGAAAAAGGTAACACTGTAGATTTCTCTGGCGACGACAATATTACAGTTGCTAGAAACAATAAAAATATTTCTGTATCCTTGAAGAAAGATCTTACTGGCTTGAATAGTGCGTCTTTCAACAATGCTGCAGGCAATCCAACTGTAAAAATTGATGGCGACAAAGGTATCAATGCAGGCGACATGAAAGTTACTAACGTAGCTGATGGCGTAGCTGATAAAGATGCTGTCAATGTATCTCAATTGAAGAAAACAGATGATAAAGCAGAAGCTAACAAAGTTGCTATTGCTCGTAATATTTCCTTAGGCGGTAATACTGGTTCCACAATGTTGAAATCCTTGAGCACAGGTGATGTAAAGTTCAATATTAAAGGTGCTAATGGTCTTACTACAGTAGCAGCTGGTGAAGATGTAACGGTTCAGCTTGATACAGATACTAAAAATAAAATCGATAACGCTGCTGATAAAAACTTGAGTAATTTGAATCCAGCAGGTGAGCAAAAGGTTAAAGATTTAGCTGCATGGAAAGTAGTTGCTAATAGTGGTACTGCTGAAGATGTTAAAGGCGGCGATACAGTTAAATTCATCAATGGTGATAATATCGAAATTACACAAGCGGGTAAAGATTTCACAA
>Contig_197
TTTTAAGACCGTATTTTTTACGTTCTTTCATACGTGGGTCACGAGTCAAGAAGCCAGCTTTTTTCAAAGATTGACGAAGTTCGCCATCTACGTCCAATAACGCACGGGAGATACCGTGACGAATTGCACCAGCTTGACCGGAAGGACCACCACCAGCTACAGTTGCGATTACATCGTATTGTTCAACTGTGTTAGTCAAGTTCAAAGGTTGTTTTACGATCAATTCCAAAGTTTGGCGACCGAAATAATCATTAAGTTCACGTTTGTTAACAGTGATTTTACCTGTTCCCGGTACCAGACGAACTCTAGCAACGGAAGATTTTCTACGACCAGTGCCGTAATATTGTGCTACTGCCATTATATATTCCTCCCTCTAGATTATCGTACGGAAATTTCTAATACTTCTGGTTTTTGAGCTGCATGTGGATGCTCAGGACCAGCGTATACGTTTAATTTACGGTATTGTTGTGCACCCAATTTATTTTTTGGAAGCATACCACGAACTGCCATTTCAACAACACGTTCAGGTTGTTTTTCAAGCATCATGGACAATTTAGTGAAACGGGAACCACCTGGGTAACCAGAGTGACGGAAGTATTCCTTTTGTTCCAATTTTTTACCAGTTACGCGAATTTTTTCAGCGTTTACAACGATCACATGGTCACCAGTGTCTACGTGTGGTGTGAAAGTTGGTTTATTTTTGCCCCGAAGAACTTTTGCAACTTCGGCAGCAAGGCGTCCTAAAGTTTTACCTTCAGCGTCAACAACATACCATTTCCGTTCGATTGTGTTCGGATTGGCCATAAATGTAGTTTTCATGCTGCATATCCTCCTAATAACGTCATAATTC
>Contig_198
TCAACTATGATCTTAATGTTAATCCAGGTCTTGTTGAGACATTGAGTGGCTTGGCTAAGAACCCACATTTGACTTGGGTACTCCCAACAGCTCTCTTCTTGATGTTCATTGGTGGTGCTGGTAAGTCAGCAATGTTCCCATTGCATATCTGGTTGCCAGATGCTATGGAGGGTCCAACACCTGTGTCTGCTTTGATTCACGCAGCTACGATGGTTGTTGCTGGTGTTTTCCAGGTTGCATCATTGTTGCCTATCTATGTACAGTTTGGTGCACAGGAGCAACTCCATTGGATTGCTTGGATTGCAGCATTTACAGCCTTCTATGCAGCAGCAGTAGCTTGTGCTCAGCGTGATATTAAGCGTGGTTTGGCATTCTCTACTATCTCACAGATTGCTTATATGCTTGTTGCGCTTGGTGTTTGCTTCTATGAGAAGGAGCACGGTTCATTCTATAGTGCAGAATATCTCCACCATGGTGGTCTCGGCTATATGGCAGCAATGTTCCACCTCTTCACTCATGCAATGTTCAAGGCTCTGCTCTTCCTTTGCTCTGGTGCTATTATTGTTATCATTGGTAGCAACTTTAAGGAGTATATGGGTGGATTACACAAATACATGCCAATTACGAATATCTGTTTCTTGATTGGTTGCTTGGCAATTGCTGGTATTCCTCCATTTGCAGGTTTCTTCTCTAAGGATGAGATTATCTCAGCATGTAATGCACTTCCTGGTGTAGAAGGACAGGCTTTGAAGTGGATTATGACACTCGTAGCTGGTATGACAGCATTCTATATGTTCCGTCTCTACTACGTAATCTTCTGGGGTGAGTCTTATTACGAGCAGGACCC
>Contig_199
CAACCATGTTGTCACTGATAAACACAGGCACGTGAGTGCGACCGTTGTGTACAGCGATAGTCAGACCAATGAAATCAGGCAAAATGGTAGAACGACGTGACCAAGTTTTAATTGGGCGTTTGTCGTTGCTTGCACGAGCAGCATCTACTTTTTTCAGCAAATGCAGGTCTACATATGGGCCTTTTTTTAATGAACGAGCCATACTAATTAACCTTTATTTGAGTAACGACGACGAACAATCATGTTATCCGTGCGTTTGTTATTACGAGTGCGGTAGCCCTTAGCAGGAGTACCCCATGGGCTAACCGGTTCGCGAGCTTCACCAGTACGGCCTTCACCACCACCATGTGGGTGATCGACAGGGTTCATGACAACACCACGAACGGTCGGACGAATACCACGCCAGCGGTTAGCACCAGCTTTGCCAATTTTTTTCAGGCTTTGTTCTTCGTTACCAACCTCACCAATAGTTGCACGGCAATTTACGCTAATTTTGCGCACTTCACCAGAACGCAAACGAACCTGAGCGTAAGCACCTTCTTTTGCAAGCAATACCGCAGAAGCACCAGCTGAACGGGCAATTTGTGCACCTTTACCTGGTTTCATTTCGATACAGTGAATAGTTGTACCAACTGGAATATTACGAATCGGCAGAGTGTTACCCACTTTGATAGCAGCTTCAGCACCGGAAACCAATACTGCGCCGGCTTGAATACCACGAGGAGCAATGATGTAGCGACGCTCACCATCTGCATAGCACAACAATGCGATAAATGCAGTACGGTTAGGGTCATACTCGATACGCTCTACTTTTGCAGGGATACCGTCTTTGTTACGTT
>Contig_200
ATATTGGTTGCTGTAGACTTTGGTTTGCTGATGATAAAGCCGTGATCGTCCATCTCTAACTGACCTTTGAAGAGGTCGGTGTTAGGAGTATGACCAATAGCTAAGAAGAAACCATCGATGTTGATATCGAATTTCTCCTCGTTCTCCTCACCCTTGAAGCGTACCAAATGTGCACCCTCTACACCGTCTTCACCAAAGAGACCGAGTGTATTGGTATTGTAAAGAATCTCAATATTCTCCTTCTCTGTCACACGCTTACGCATAATCTCTGCTGCACGCAACTGAGGTTTACGTACAATCATATAGACCTTATTTGCCAAACCAGAGAGATACATAGCCTCTTCGCAAGCAGTGTCACCACCACCAACAACAGCTACGGTGCGCTTACGATAGAAGAAACCGTCGCAAGTAGCACATGCACTCACACCCTGACCACGGTATTTCTCCTCATCAGGTAAGCCCAAGTACTTTGCACTTGCACCTGTTGCGATGATTACTGTCTCAGCTTCAATCTGATTGCCACGCTCATCTTCGAGGTGGAATGGACGACTGCTGAGGTCTACCTTTACGATAGAACCATCGCGAAGGTCAGCACCATAGAGCTTAGCCTGCTCACGCATCTCTGACATGAGTTGGTTAGCATCGATTCCTTCGTGGAAACCTGGGAAGTTTTCTACAATGGTTGTGGTGGTCAACTGACCACCTGGCTGCAGTCCAGAATAGAGTACTGGCTGAAGATTAGCACGTCCAGCATAAATCGCTGCAGTGTAACCTGCAGGACCGCTACCAATTATAAGGGTTTTTACTTTTTCCATATCAATATATTGTATGTTGCCC
>Contig_201
CTAAGGATGATGCAGAGAAAAAAGCAAAAGAAATTATCTCCTCTGCAATCCAACGTTGCGCAGCTGACCATGTGGCGGAGACTACCGTATCCGTAGTGGCATTGCCTAATGATGAAATGAAGGGGCGCATTATCGGTCGTGAGGGCCGTAACATTCGTGCACTCGAAACATTAACAGGTATTGATTTGATTATCGATGACACACCAGAAGCAGTTATTCTTTCCGGCTTCGATCCAATTCGTCGTGAAGTGGCTCGTATTGCGCTGGAAAAATTGATTGTAGATGGTCGTATCCATCCTATTAAAGAGGCTGGTGAACAAGCGACATTTGAAGCTGATGTTCACGGCTTACATCCTGAAATTGTTAAGATTTTGGGCCGTTTGAAATATCGTACTAGTTATGGTCAAAACGTATTGAAACATTCCATTGAAGTATCTCATTTAGCAGGTTTAATGGCAGCTGAACTAGGCTGTGATGTAACTTTGGCTAAACGAGGTGGTTTGATTCATGATATTGGTAAAGCATTAGACCGTGAACTTGAAGGTTCTCATGTTCAAATCGGTGTTGATGTGGCTCGTAAATATCGTGAAAGTGCAGCAGTAATTAACTGTATTGGTGCTCATCATGGTGATGAAGAATTCCAAAGTGTTGAGGCTGTATTAGTAGCTGCCGCTGATGCTATCTCCGCTGCCCGTCCAGGAGCACGTCGAGAAACATTAGAAAACTACTTAAAACGTTTATCTAAATTGGAAGAAATCGCTGAATCCTTCGAAGGCGTTGAAAAATGCTTTGCTATTCAAGCCGGTCGTGAGATTCGCGTTGTAGTAAAAC
>Contig_202
GGCGGATGCCTTGGCTCACGGAGGCGATGAAGGACGTGATAAGCTGCGATAAGCTGCGGGTAGGTGCAAATAACCATTAATCCGCGGATTTCCGAATGGGACAACCCAATTACCATAAGGTAATTATCATATATATGATATATGAGGCGAACCGAGGGAACTGAAACATCTTAGTACCTCGAGGAAGAGAAAATAAACTAATGATTCCCCTAGTAGTGGCGAGCGAACGGGGATTAGCCCAAACCAGTGTTGTATTATGCAATGTTGGGGTTGTAGGACTACGTTGTTGTACTTGAATTGCGAGAAGAATATTCTGGAAAGTTTAGCCATAGCAGGTGAAAGCCCTTTATTCGAAGCATGCCAAGACATAGTAGTATCCTGAGTAGCGCGGGACACGTGTAATCCTGTGTGAATCTGCCGGGCCCATCCGGTAAGGCTAAATACTCCCATGAGACCGATAGCGTACCAGTACCGTGAGGGAAAGGTGAAAAGAACTTCGATAAGAAGAGTGAAATAGATCCTGAACCCATGCGCCTACAAGCGGTCGGAGCATTATATGATGTGACGGCGTGCCTTTTGCATAATGAACCTACGAGTTACCGTCACTGGCAAGGTTAATCCTCTTAAGTGGAGCAACCGCAGTGAAAGCGAGCCTTAACAGGGCGTTAAGTCAGTGGTGGTAGACGCGAAACCAAGTGATCTACACTTGTCCAGGATGAAGTTCCGGTAACACGGAATGGAGGTCCGAACCAATAAGCGTTGAAAAGCTTCTGGATGAGGTGAGTGTAGGAGTGAAAGGCCAATCAAACTTGGAGATAGCTCGTACT
>Contig_203
CATCATCACAGCCTCAACGATTGAACGCAATCCACGGGCTCCAAGCTTATACTCTACACCCTTGTCTACGATGTAATCAAGTGCTGCTTCGGTGAAAGTTAGCTCAATGCCATCCATCTTGAACAACTTAATATACTGCTTCACGATAGAGTTCTTAGGCTCAACAAGAATCTTACGCAATGCCTCACGGTCAAGCGGATTAAGATAGGTAAGCACTGGTAAACGACCAATAATCTCAGGAATAAGACCGAATGACTTCAAGTCTTGAGGAAGGACATACTTCATCAAGTCGTTCTTATCTATCTTCGCAACGTTCTGCACAGAGTTGTAACCAACCGTGTGCGTATTCATTCGCTGTGCTATCTTACGCTCGATACCATCGAATGCACCACCACAGATGAAAAGGATGTTGCGAGTATCAACGTGAATATAATCTTGATCAGGATGCTTACGACCACCCTTTGGCGGTACGTTAACCATTGTTCCCTCCAAGAGTTTCAGTAAACCCTGCTGTACACCCTCACCGCTTACATCACGAGTAATGCTTGGATTATCACTCTTACGCGCAATCTTATCAATCTCGTCGATAAAGACAATACCACGCTCAGCTGCTGCAACGTCATAATTAGCCACCTGCAAGAGACGTGAGAGAATACTCTCCACATCCTCTCCTACGTATCCAGCTTCTGTGAATACGGTTGCATCAACAATCGTGAAAGGCACATCAAGGAGTTTAGCTATAGTGCGAGCAAGCAATGTCTTACCCGTACCTGTAGAGCCAACCATGATGATATTGCTCTTCTCAATCTCTACACCATCATCATCCT
>Contig_204
CTGGCGGCGCGCCTAACACATGCAAGTCGAACGATTAAAGCACCTTCGGGTGTGTATAAAGTGGCGAACGGCTGAGTAACACGTGGGCAACCTGCCCCTCTCATTGGGATAGCCACGGGAAACCGTGGATAATACCGAATACTTCGAGACTTCCGCATGGAAGACTCGAGAAAGCTCCGGCGGAGAGGGATGGGCCCGCGGCCTGTTAGCTTGTTGGTGGGGTAACGGCCTACCAAGGCAATGATGGGTAGCTGGGTTGAGAGACCGACCAGCCAGATTGGGACTGAGACACGGCCCAGACTCCTACGGGAGGCAGCAGTGGGGAATCTTGCACAATGGGCGAAAGCCTGATGCAGCGACGCCGCGTGCGGGATGAAGGCCTTCGGGTTGTAAACCGCTTTCAGCAGGGACGAGGCGAAAGTGACGGTACCTGCAGAAGAAGCCCCGGCTAACTACGTGCCAGCAGCCGCGGTAATACGTAGGGGGCAAGCGTTATCCGGATTCATTGGGCGTAAAGCGCTCGTAGGCGGTCTGTTAGGTCGGGAGTTAAATCCGGGGGCTCAACCCCCGTTCGCTCCCGATACCGGCAGACTTGAGTTTGGTAGGGGAAGGTGGAATTCCTAGTGTAGCGGTGGAATGCGCAGATATTAGGAAGAACACCAGTGGCGAAGGCGGCCTTCTGGGCCATAACTGACGCTGAGGAGCGAAAGCTAGGGGAGCAAACAGGATTAGATACCCTGGTAGTCCTAGCCGTAAACGATGGACACTAGGTGTGGGGGAATATTTCTTCCGTGCCGCAGCTAACGCATTAAGTGTCCCGCCTGGG
>Contig_205
TTGTTAGAGTTGAATGCTGAAGATATTGATTTTGCAACAAGTGCTAAGGAGAGTTTTACCTGTGAGTATGGTGGCAATCCTATGAGCATTGGCTTCAAGGGCTCAAGTATGCTTGACATATTGAACAACCTTGAGAGTGATGATGTTGTCATTCAGTTGGCTGATCCATCACGTGCTGGTGTAATCGTACCAGGAAGTCAGCCTGAGAATGAGGATATTCTTATGCTGATTATGCCGATGTTGTTGAACGATTAAGAAACAAGTGAGATAGATTTTATCGGGAGGATGGCTGTGTATCTTCTATATAGCCATTCTCCTTTATGATTATATATAGGGTTATACACAGACGTATGAAACTGAATTTGACAAAGCCTTTGATAGTTTTCGACTTAGAAACGACAGGGCTTGACCTTGTAAACGACCGTATTATCCAGATTTCTTTTATCAAGGTTCATCCTGATGGAAAGGAAGAAAGAGAAAATATATTTATCAATCCTGAAAAGCCAATACCTGCAGAGGTGACGCTATTGACGGGTATTTCTGATGCTGACGTGGCTGATGCACCAACCTTCAAACAGAAGGCTAAGGAGTTATCAGACAAGTTTGCTGGTTGTGACTTTGCTGGATATAATTCTAATCGTTTTGATGTGCCAATGTTGGCAGAGGAGTTTCTGCGTGCAGGTGTTGACTTTGATTTCTCAAAGTGTCGTCTGATTGATGTTCAGAATATCTATCATAAGATGGAGCGCCGCAATCTTGCCGCTGCCTATAAGTTCTACTGTGGTAGGAAGATGGAGGATGACTTTGAGGCGCATAGAGC
>Contig_206
CCAACTTGGTTAGAAGTTGATTCTGCAAAAATGGAAGGTGTGTTCAAACGTGTTCCTGAACGTTCTGATTTATCAGCAGACATTAACGAACATCTGATCGTTGAGCTTTACTCTAAATAATAGTTAAGCTTAAAAGCAAAGAGAGGATAAAATGCAGGGTTCTGTTACAGAATTTTTAAAGCCACGCTTAGTAGATATCGAGCAAATTAGCTCTACTCATGCTAAGGGGATCTTAGAACCGTTAGAGCGTGGCTTTGGTCATACTCTAGGGAATGCATTACGTCGTATCCTTCTGTCTTCAATGCCAGGTTGTGCTGTAACTGAAGTAGAAATTGATGGCGTACTGCACGAATATAGTAGTAAAGAAGGTGTTCAGGAAGATATTCTTGAAGTTCTTTTAAACCTTAAAGGTCTAGCGGTTAAAGTACAGAATAAAGATGATGTTATTCTGACATTAAATAAATCTGGAATTGGCCCTGTTGTTGCAGCAGATATCACCCACGATGGTGATGTTGAGATTGTTAATCCATCACATGTAATCTGTCACTTAACAGACGAAAACGCATCTATTAATATGCGTATTCGTGTTCAACGTGGTAGAGGTTATGTACCTGCATCTGCTCGTACTCATTCACAAAATGAAGATCGTCCAATCGGTCGTTTATTAGTAGACGCTTGTTATAGCCCGGTTGACCGTATTGCTTACAATGTTGAAGCAGCACGTGTTGAACAACGTACTGACTTAGATAAACTAGTTATCGAGTTAGAAACTAACGGGACTATTGATCCGGAAGAAGCAATTCGTCGTGCAGCAA
>Contig_207
TCTATAGGCAAAGCCATAATAGCCTCCAGGAAATTGTGGCTTTGCCTATAGATCAACAACCATCCCAAGTGGGTACATACGAAAAAATACTTACCATTGCAAACCGCATCATGAACGGCGGCGAAATTACAAAAGAAGAAGCAATCGAGCTAATTCATACTTCAGATGATGATACTATGATTCTACTCGCTATGGCTGATAAAATTCGCCAACATTTCAATGATAATTCTGTAGATGTATGCGCCATTGTTAATGCTCGATCCGGCAAATGTCCTGAAAACTGTAAATTCTGTGCTCAATCCGCACACCACAACACAGGCGTTCAGGAGTATCCTTTCATGGATGAAGAAAGCATTCTCCAAGCAGCACGTAAAGCTAAAGAGGCTGGTGCCATTCGTTTTTCCATCGTAACAAGTGGTCGTAATACTAATAACCCTGATGAATTTGATCAAATCATCCATGTATTAGGCCGTATCAAAAACGAAATTGGCCTTGAAATCTGCTGTTCTCTTGGGTTGTTAACTTACGAACAAGCACTCAAATTAAAAGAAGTTGGTGTTACTCGATACCACTCCAATATCGAAACGGCACCTAGCCACTTCCCAGATATTTGTACTACACATTCCTACGAAGATAAAATGTTTACCATAGATAATGCACAAAAAGCAGGCATCCGTGTTTGCTCTGGTGGCATTCTTGGCCTTAACGAAACATTAGAACAACGCGTAGAAATGGCGTTCGAACTTAAACGTTTACATATTGACTCCGTGCCATTAAACATTTTGAATCCTGTTAAAGGGACTCCATTTGAAAG
>Contig_208
AAATGACACAGTACAGTAAATACAATCTTATATACCATCTGCAGAAGTGGATGGATAGTGTTCCTGGACAAACGTTCCTAAACTATGGTTATAGTTGGGGTGCTTCAGTGGTTATTCTTGGAGCTTTGTTTAAGTTGACTCACTTGCCGGGAGCTAATATTATGCTTTACTTCGGTATGGGTACTGAGGTTATCGTGTTCTTCCTCTCGGCGTTTGACCGTCCATTTGATAAGACGGATGATGGTCGTGAACTCCCAACACATGTTACTGAGGAACTTCTTGATGACAACGAAAATACTGTAGAACGCTCCGCAGCTGTGCCACAGGTGCAATATGCTGCTGCAGAGAATATTGCACAGAGTGTTCAAGAGGCAATGCCTTCAGCTAATGATATCGCTGCAGCCGTTGTTGGTCAGCAGAGTAAAGCTATCGCAGATGCACAACAGCAGACACCAGAGATGGTAGAAGCACAGACAAACTATGTTGCTGCATTGCAGAATCTGACAGAGATGTTGGGTAAAGTGAACGACCAGAGCCAGCGTTTGACACGTGATAGCGAAGAGATGGAGAACCTCAATCGTACCCTCACTGGTATTGCTAAGGTTTATGAGATGCAACTTAAGAGTGCCAGCCAGCAGATTGGTACAATCGATCAGATTAATGACCAGACCCGTAAGATGGCACAGCAGATAGAGCAACTCAATAGTATCTATGCTCGAATGATTGAGGCAATGACTGTTAATATGCGTGTGGCAGCACCTAATGTTGCCCCTCAGCAGTCTACACCTGAAAGCTTGTAATGATGAAATATGGT
>Contig_209
GTTAGGATTCCAACCGAGTTTCGCCTTTGCCTTTGTTGGGTCTCCCCAGAGATTGACAACGTCAGTAGGACGATAGAAGTCTGGACTAACCTCAATAAGTACCTTTCCTGTAGCCTTATCAATACCCTTCTCGTCCATGTCCTCACCTTGGAATTCGAGTTCAATACCAACACGCTTAAATGCATAATAGCAGAAATCACGTACGCTATGCTGTACACCAGTAGCAATAACGAAGTCCTCTGGCTTCTCCTGCTGGAGTATCAACCACATGCACTCAACGTAATCCTTAGCATAGCCCCAGTCACGAAGAGAACCAAGATTACCCAAATAGAGTTTTTCCTGCTTGCCCTGCTTGATACGTGCAGCAGCAAGTGTAATCTTACGAGTAACGAAAGTCTCGCCACGACGCTCACTCTCGTGGTTGAAGAGGATACCAGAGCAACAATACATGTTGTAAGCCTCACGATACTCCTTTGTAATCCAGAAGCCATACTGCTTAGCTACAGCGTATGGGCTGTAAGGATGGAATGGGGTGTTTTCGTTTTGTGGAACTTCCTCAACCTTACCATACAACTCAGAAGTAGAAGCCTGATAGATACGACAAGTTTCTGTCATACCCAACTGGCGAACTGATTCTAAGATACGTAATACACCAACAGCATCAACGTCAGCAGTAAATTCAGGAGAATCGAAACTTACCTGTACGTGACTCTGTGCTGCAAGGTTATAAATCTCATCAGGACGCACTTTACTGATTACACCAAGGATACTCATAGAGTCGCCAAGGTGTAATCAGTAAAGTGCGTCCTGATGA
>Contig_210
CCTATATAATATTATGGTGTACCGAATGACGGATAGCTACGAAGATCAGGCTATTATCCTTGCAGACTCAGGTATGTTGCAGTCTACAGCGGATAAGAAACATCTTGTTCTTAACCTATGGAGTGGCGAGTGGTTTGAGAATATGCGCTCACAGGAAATGGGAAATAGTGCCAGTGTTCCATATCGTCGAGAGACATTTGCACACAAGCATATTGTTCTTGATTTCGATGGTGACTTCAATCTTACGGACATGGCTGGTATCTCTAACGATGCCCGTACGAAGAGTATTCAGAAGATACAGCACGACAAAGACTCCTTAGTGCATGTTTATGATAGTGTGGGTAATGCTTTTTATAAGGATGCGCAGACTGTTTATTATCGAGAACCTAATCTTAAAGCTTCAGATAAGAAACAGGCAATTAAACTATCGGGAGAAAAGGCATTTAACGTAGACTCGGTATTTAAGAAGCTTCCTGCAGACCAGCGTCGTTATGTTATTGACCAAGCGTTGTCTACCGTTCAGCAAGAAGTTAGCGACCTTGACTTTAAGAGTATGATAACCAGCGATGGTGATAGGCTAATTCGTCTACATGATATTGAGACGATTAACAAGTTCACCTTGTCGTTGATATGTATTATCTTCTTCTTTATCGGAGCTCCACTTGGTGCGATTATTCGCAAGGGAGGATTGGGTATTCCTATCATTATCAGCGTTATCGTGTTCATTATTTTTTATATCCTCGATAATACTGGTTATCGAATGTCACGTCAGGGGGACTGGGCGATATGGTTTGGTAAAGGATTGTCTATGGC
>Contig_211
GCCGAGATGTCTCGCTCCGTGGCCTTAGCTGTGCTCGCGCTACTCTCTCTTTCTGGCCTGGAGGCTATCCAGCGTACTCCAAAGATTCAGGTTTACTCACGTCATCCAGCAGAGAATGGAAAGTCAAATTTCCTGAATTGCTATGTGTCTGGGTTTCATCCATCCGACATTGAAGTTGACTTACTGAAGAATGGAGAGAGAATTGAAAAAGTGGAGCATTCAGACTTGTCTTTCAGCAAGGACTGGTCTTTCTATCTCTTGTACTACACTGAATTCACCCCCACTGAAAAAGATGAGTATGCCTGCCGTGTGAACCATGTGACTTTGTCACAGCCCAAGATAGTTAAGTGGGATCGAGACATGTAAGCAGCATCATGGAGGTTTGAAGATGCCGCATTTGGATTGGATGAATTCCAAATTCTGCTTGCTTGCTTTTTAATATTGATATGCTTATACACTTACACTTTATGCACAAAATGTAGGGTTATAATAATGTTAACATGGACATGATCTTCTTTATAATTCTACTTTGAGTGCTGTCTCCATGTTTGATGTATCTGAGCAGGTTGCTCCACAGGTAGCTCTAGGAGGGCTGGCGACTTAGGTGGGGAGCAGAGAATTCTCTTATCCAACATCAACATCTTGGTCAGATTTGAACTCTTCAATCTCTTGCACTCAAAGCTTGTTAAGATAGTTAAGCGTGCATAAGTTAACTTCCAATTTACATACTCTGCTTAGAATTTGGGGGAAAATTTAGAAATATAATTGACAGGATTATTGGAAATTTGTTATAATGAATGAAACATTTTGT
>Contig_212
GTGTATTACAAAACGTACGTCTGGCTTATCAATACCCATACCAAAGGCTATGGTTGCCACAATAATATCCAACTCTTCCATGAGGAAGTCGTCCTGCGTCTTAGAGCGTGTTTCTGAATCAAGTCCTGCATGATAAGGAGCTGCCTTGATATCATTAGCTTGCAAGATAGCAGCCAACTCCTCCACCTTCTTACGCGAAAGACAATAGATAATACCACTCTTACCAGTATGCTGTTTGATAAACTTGATAATCTGCTTATTCGTATCGTCATCACTCTTCTTCGGACGTACCTCATAATAAAGGTTCGGACGATTAAAAGAGCTTTTGAACTCGGCACAATCCTCAATACCTAAGCTACGTACAATGTCCGTACGCACCTTATCGGTAGCCGTTGCTGTGAGTGCAATAACAGGAGCAGTGCCAATCGTTTCGATAGCACAACGAATCTTACGATACTCTGGTCGGAAATCATGTCCCCACTCCGAGATACAGTGTGCCTCATCAATGGCGTAGAAACTAATCTTCACTGACTTCAAGAACTCCATATTCTCTTCCTTATTCAAGGACTCTGGAGCAACGTAGAGCAGTTTTGTACGACCAGAAACGATGTCTGCACGTACCTGATCGATTTCAGCTTTCTTCAAGGAAGAGTTAAGATAATGTGCTACACCATCCTCCTCGCTGATTCCATTGATGACGTCCACTTGGTTCTTCATCAATGCAATGAGCGGAGAAACGACAATCGCCGTTCCCTCCATAATCAATGAAGGAAGTCAATCTTACCGAAAAACTAAAACACTATTTTGGC
>Contig_213
AGTTCCTAAGAAAATTGCTGAAGAAATTCAAGCAAAGAAAAACGGTTAATCTCATATTAGATTAATAGAATTACTATTTTCCTCGGAGGATAATTTAAAATGGCAAAAGAAAAATTTGAACGTACGAAACCGCATGTTAACATCGGTACAATCGGTCACGTTGACCATGGTAAAACTACTTTGACTGCTGCAATCACTAAAGTATTGGCTGAAAAAGGTCAAGCTGACTTCCAAGATTACAGCATGATTGATAAAGCTCCAGAAGAACGTGAACGCGGTATCACAATCAACACTGCACACGTTGAATACGAAACTGAAAACCGTCACTATGCACACGTTGACTGCCCAGGCCATGCTGACTATGTTAAAAACATGATCACTGGTGCGGCTCAAATGGACGGCGCTATCTTGGTATGTTCCGCAGCTGACGGCCCTATGCCTCAAACTCGCGAACACATCTTGTTGGCTCGCCAAGTTGGTGTTCCTGCAATCGTAGTATTCTTGAACAAAGCTGACATGGTTGACGATGAAGAATTGATCGAATTGGTAGAAATGGAAGTTCGTGAACTTCTTTCTTCCTACGAATTCCCTGGCGACGAAGTACCTATCGTTGTAGGTTCCGCGTTGAAAGCTTTGGAAGGCGACGCTCAATATGTAGCTAAAATTGACGAATTGATGGACGCTGTAGACTCCTACATCCCAACACCAGTTCGTGACACTGATAAACCATTCTTGATGCCTGTGGAAGACGTTTTCACAATCACTGGTCGTGGTACAGTAGCAACTGGCCGTGTTGAACGTGGTCAAG
>Contig_214
AGAGAGGGGACGTAGGACTGTAGTTAACAGATTAATAGATCCTATTAGCCCAAGATAGCTTTCATGTCAGCTTCTGGAGTTGTAATTGGATGTAATTGGAATTTTTCTACCAAAATGTTCAATACATTGCTGGAGAAGAATTTAGGCAAGGAAGGTCCGATGTAGATGTTGCGGATACCCAATGCCAACAATGTTAACAAGATACATACCGCTTTTTGTTCGTACCAGGACAATACCAATGTCAATGGCAAGTCGTTTACATCACATTCAAATGCACCAGCTAAAGCTACTGCTACTTGAATAGCGGAGTAAGCATCGTTACATTGACCCATATCAAGGATACGAGGGATACCACCGATTTCGCCGATGTTCATGTCGTTGAAACGGAATTTACCACAAGCCAATGTCAATACTACAGTATCATTTGGAGTTTGTTTAACGAATTCAGTGTAGTAGTTACGGCCTACTTTAGCACCGTCACAACCACCTACCAAGAAGAAGTGTTTAATAGCGCCAGCTTTTACAGCATCAATTACTTTATCAGCAATACCCAATACTGTGCCATGACCGAAACCAGTAGTTACTTCATGACCACCGTTGATACCAGTGAATTCTTGAGCTTCTTTGTAGCCGCCCAATTCGATAGCACGGTTGATAACTGCGGAGAAGTCTTTAGTACCATCTTCTTTTTCTTCGATATGTGCACAACCATCGAAACCTACCATATCTGTAGTGAAGATATTAGCTTTGTAGTTTTCTTTTGGTGGCATAATGCAGTTTGTAGTGAACAAGAATGCGCCAGGAAC
>Contig_215
GCATTCAACGACTGAAAACCAGATATAATAAATTTACTTGGCGTATCAGCACCACAGACAACTGCATAGTCATACTTTCCCAACTCTAATAAACGAGCGGCCAAAATCATTGCTGCTGAACCCGATATACAAGCATTGCACACAACAATAGGACGTGTTCTGAAACCCAAGCGAGTTGCAATGTGCTGTGCTGTTTCTCCAAGATATAAATTATGCTCCTCTGTCTTGCCGAGCTCCTCTACTGCTCCTTTCGTCGAACTGAGGATGAATACCACACGTTTATCCGTTGCATCAAGACCTGATGCACGAAGGGCTTTGTTTACAGAACTGAATACTAACTCCTCAAAGTCTGATAACAACAAGGAAGCCATAAACCCCTCTGGTACCCCATCCGTCATGGGAGCATAGCGACGAATCGCTGAGTTACCAGCCTTTACGGCCTGATAGTTCTCTTCAGACGTCGTCCCTAAGGGAGATATAATATTATCAGCTAAAACATAAACCATCTTTCTTTAGATTCTTTCACTACGAATAATCAACCTTCTACCTGTCCCCAACGCTCTTTCCATTGCTGATAGAAAGGAGGATTATCCCATACCAATTGGTAATCAAGGTCCATAAACACCTGTACGGAACTTCCTGTGGCTATCAGACTATCATCTTCTATGTCATGAATCTCATAATCGAAGACAATCTTGGCTGCCTCGGTAGGACGATAGATAATATCTATTCGCGGTGTCATCCCATATTTGATTGGCTTCTTATAATGAAAGGAAAGGTCAACCAATGGTGCATAATAGCCGTG
>Contig_216
TCCTTATTTGAGTTCCATATTTAACGAATATATTTATATTGGTGTACTTAACACCATATCTATATATTCGTTAAATATGGAACTCAAATAAGGAGGACATAACATGTCTATTATTGGTAAACAACTTCCTGAATTTACACTTGATGCTTTCAAAAAACCTGAATTGGTAAAAGTTAGCACTGCAGACGTGTTGGGTAAATGGTCTGTATTCGTATTCTATCCAGCAGACTTTACATTCGTATGCCCTACTGAGTTGGAAGACGTACAAAACTCTTATGCAGAGTTGAAAGAATTGGGTTGCGAAGTTTACTCCGTATCTTGTGACTCCGAATTCGTTCACAAAGCATGGTCTGATGCTTCTCCAAGCATCAATAAAATCGAGTACTACATGTTAGCTGACAAAAAACATGAATTGGCTGACTTCTTCGATGTATTCCAAGAAGAATCTGCTATGGCTTACCGTGGTACATTCGTAGTAGATCCAGAAGGCTTCGTGCGTACAGCAGAAATTCATGATATGGGTATCGGCCGTTCCGCTGAAGAATTGGTTCGCAAAGTACAAGCTGCTCAATTCGTAGCTAAACATGGCGATCAAGTGTGCCCTGCACGTTGGAAGCCAGGTAAAGACACTTTGAAACCAGGTCTTGATCTTGTAGGTAAAATCTAATTAAGAAACTTATACTTAAATGCTAGAGTAATCTAGATAACTCCTCAAATGACATAAACACGGGCGCGCATCGTTTTCCTGACGATACGGTAAGTCCCAATACCAGATGAACCCTCTCCAATTCATCATGGTAAACC
>Contig_217
AAAATGTTATGCCTGTACTTGAAGTACGTGCTCGCCGTATCGGTGGTGCGAACTATCAAGTGCCAGTTGAAGTTCGTGCTGATCGCCGTCAAACCCTCGGTATTCGTTGGGTTGTAAACTATGCTCGTCTTCGTGGTGAACGCACTATGAAAGAACGTTTGGCAGGCGAATTGATGGACGCTTTCAACAATGCAGGCGCTGCAATCAAGAAAAAAGAAGATACTCATAAAATGGCAGAAGCTAATAAAGCATTTGCTCATTATCGTTGGTAATAAGAGGTGACAACTGTGGCAAGAGAGTTTTCCTTAGCAAAAACTCGTAATATCGGTATCATGGCTCACATCGATGCTGGTAAAACAACAACTACAGAACGTATCCTCTACTATACAGGTATCGTTCACAAGATCGGCGAAGTACATGAAGGCGCTGCTACGATGGACTGGATGGAGCAAGAGCAAGAACGTGGTATCACAATCACTTCTGCTGCAACAACTTGTCAATGGAAAGAACATCGTATCAATATCATCGATACTCCTGGTCACGTTGACTTTACTGTAGAAGTAGAACGTTCTCTACGTGTACTTGACGGTTCTGTTGCGGTGTTCAGTGCTAAAGGTGGCGTTGAACCTCAATCCGAAACAGTATGGCGTCAGGCTTCTAACTACGGCGTACCTCGTATCGCTTATGTAAATAAGATGGATACTGTAGGTGCTGACTTCTTCAACGTAGTTGATATGATGAAATCCCGTTTGGGTGCAAATTCCGTAGCTATCCAAGTGCCAATCGGCGCTGAAGATACTTTC
>Contig_218
TCTAAGTCTATGTATTCAACTTAAAGGGTTGGGTTCGTTCTCATAGAAGCAGCAAGGCTGTTGACTTCATCGCCTTGAATGATGGTTCTACGATTAAGAACATCCAGGTTGTTGTTGACCCTTCAACTATCGACGAAGACAAGCTGAAGAGCATCACAACTGGTGCTTGTATCAGCGTTGTTGGTACGCTCGTAGAGAGTCAGGGTGCTGGTCAGACCTCAGAGATTCAGTGTAAGGAGATTGAAATCTACGGTCTCTGCCCAAGCGACTACCCTATGCAGAAGAAGGGACAGAGTTTTGAGTACATGCGCAAGTATGGTCACATGCGCCTTCGTACCAATACCTTCGGTGCTGTATTCCGTATTCGTCACAATATGGCAATCGCTATCCATCAGTATTTCCATGAGCATGGTTTCTATTATTTCCATACTCCACTGATTACAGGTAGTGATGCTGAGGGTGCTGGTAACATGTTCCAGGTGACTACACTTGACCTTGACCGCATTGCAAAGGGTGGCGAGGTTGATTATAGTGCTGACTTCTTCGGTAAGCGTACTAACCTTACCGTATCTGGACAGTTAGAAGGTGAGTTAGGTGCTACTGCACTCGGTGCTATCTACACCTTCGGTCCTACCTTCCGTGCTGAGAATTCAAATACTCCACGCCACTTGGCTGAGTTCTGGATGGTTGAGCCTGAGGTTGCCTTCATTGACAAGGACGAACTGATGGATCTTGAGGAAGACTTCATCAAGTACTGTGTTCGTTGGGCTTTGGAGCACTGTAAGGACGACCTTGAGT
>Contig_219
AATTCGACGCTCGTGCACGTGTACAATTCAACGCAAAAGTAAACGATCGCACTGATGCAGTTGTTCGTTTGACATCTGGTAACTTCGAATTGGGTGACTCCAGAACTGAAGGTAAAGCAAATGCTACAATCGATCGCGCATATGTTAACCATAAATTCGGTGAACGTGTATCCTTGAAAGCTGGCCGTTTTGGTCAAGTTGTTGGTGGTGGCTTAGCATTTGATGGTACTTTCGATGGTGCTCAATTCAATGCTGGTAATAACAAAGTTAATGCACAAGTAGCTTATGGTTACATGGTATCTGGCGATGCAGCTGGCTTAACTAAAGAGGAAAATGTTACTGATCTTATCGTAAATGTTAATGGTAAAGTTGGTAAACATGCTATGGTTGGTGGTTTCTATGACCGTATCAACCAAGATGACGATGTTAGAAACGTATATGGTTTCAATGCTGATGCTAACTTCGATAAAATTTGGGTTGGTGGCGAATGGTTGAAAGCTTCTAGCCTTGAAGAATCTCAAGCTTGGACAGCAGGCGTAGGTTATGGTAACTACGACATCAAAAAACAAGGTACTTGGGGCGTAAAAGGTCAATACTTCAACGCAAAAGAAAATGCTCCTATCATTGATACTACTTACAACCACATCTACACTACAGATGCTAAAGGTTGGATGGCAACTGTTGACTATGCATTGCAAAACAACGTAGGCTTAACAGCTAACTACGGTTTTGATTGGAAAGATCAAAACGGTAATGACAAAGCTGATTTCTACCGTGCAGACCTTAACTACAA
>Contig_220
GCGATAAGCCCCGGGTAGATGCAAGCAATCTCTGATCCGGGGATTTCCGAATGGGACAACCCAGCACTCTGAAGGAGTGCTATCCTGTTTTTTGTTCAGGAGGCTAACGCAGGGAACTGAAACATCTTAGTACCTGCAGGAAAAGAAAATAAGTTAATGATTCCCCCAGTAGTGGCGAGCGAACGGGGAGTAGCCCAAACCCGCTGCGTTTCAATGCGCGGCGGGGGTTGTAGGACCACGCTGTCGTACCCCGGGTGTGAGGAGAATGTTCTGGAAAGTTCAACCGTAGCGGGTGACAGTCCCGTATCCGAAGCATGATGGGGCGTAGTGGTATCCTGAGTAGCGCGGAGCACGAGTAATTCTGCGTGAACCTGCCGGGCCCATCCGGCAAGGCTAAATACTCCCGTGAGACCGATAGTGTACCAGTACCGTGAGGGAAAGGTGAAAAGCACTCCGATTAGGAGAGTGAAACAGTTCCTGAAACCATGCGCCTACAAGCGGTCGGAGCATATTGTTGTATGTGACGGCGTGCCTTTTGCATAATGAACCTACGAGTTACCATGCCCAGCGAGGTTAAGGGGCTCAGCCCCGTATCCGCAGTGAAAGCGAGCCTGAAGAGGGCGTTCAGTTGGGTGGGGTAGACGCGAAACCAAGTGATCTACACTTGACCAGGTTGAAGTTCCGGTAACACGGAATGGAGGACCGCACGGATAAGCGTTGAAAAGCTTCCCGATGAGTTGAGTGTAGGAGTGAAAGGCCAATCAAACTTGGAGATAGCTCGTACTCCCCGAA
>Contig_221
TCCTTACACTGCTGTCCTCCGAAAAGAAACAGTAATGGCTTAACCCCACTAAAACCTTCAACTCCTAAACGATTGCCCTCAAAGGACTATTAAAACTTACTTATCAGCTTCTGCTTAAAGCGCAGCCTCAACAGCCTTCTGAACCTCCTTGAGGTCTACTGTAGGCTCGAAGCGTGCAACAACCTCACCATTGCGGTTAACGAGGAACTTCGTGAAGTTCCACTGGATGTCATTCTGCTTGCGTGGCTCTGTGTTTGCCTTGTTGTAAAGGTCTTCCATAATAGCAGCCAACTTCTCCTCGTATGCACCACCTGCATAGCCCTTCTCACTCTTCAACCATGTATAGAGAGGAAGCTCGTTAGCACCGTTCACATCGCTCTTCTTGAACTGTGGGAAGTCAGTACCAAACTTTGCTGTACAGAACTCGTGGATCTCCTCGTCTGTACCTGGAGCCTGATGACCGAACTGATCACATGGAATATCGAGAATCTCAAGACCCTTCTCCTTCAGGCTGCGGTACATTGCTTCCAACTCCTCATACTGTGGAGTAAAACCACAACCTGTCGCTGTGTTTACGATAAGAAGTACCTTACCCTTATATGTCTCAAGACTTACCTCGTTACCTTTCTTATCTTTCAAATTGAAATCATAAACTGTTGCCATAATTCTTTACTCTTTATTAAATTCTACAATAATATTTTTTACGCCATAAAAGCGATATTTCAAACTCGTGTGTTTCGTCTATCATAGCCTTGAAAAGCATCAACCAAGGAAGTTTCTACCCTATCAAAG
>Contig_222
ACAGGGGCCTGGTCCGCAAAGGGAAGAAAAGCAAAAGACGAAAATGGCTAAATTCGTGATCCGCCCAGCCACTGCCGCCGACTGCAGTGACATACTGCGGCTGATCAAGGAGCTGGCTAAATATGAATACATGGAAGAACAAGTAATCTTAACTGAAAAAGATCTGCTAGAAGATGGTTTTGGAGAGCACCCCTTTTACCACTGCCTGGTTGCAGAAGTGCCGAAAGAGCACTGGACTCCGGAAGGACACAGCATTGTTGGTTTTGCCATGTACTATTTTACCTATGACCCGTGGATTGGCAAGTTATTGTATCTTGAGGACTTCTTCGTGATGAGTGATTATAGAGGCTTTGGCATAGGATCAGAAATTCTGAAGAATCTAAGCCAGGTTGCAATGAGGTGTCGCTGCAGCAGCATGCACTTCTTGGTAGCAGAATGGAATGAACCATCCATCAACTTCTATAAAAGAAGAGGTGCTTCTGATCTGTCCAGTGAAGAGGGTTGGAGACTGTTCAAGATCGACAAGGAGTACTTGCTAAAAATGGCAACAGAGGAGTGAGGAGTGCTGCTGTAGATGACAACCTCCATTCTATTTTAGAATAAATTCCCAACTTCTCTTGCTTTCTATGCTGTTTGTAGTGAAATAATAGAATGAGCACCCATTCCAAAGCTTTATTACCAGTGGCGTTGTTGCATGTTTGAAATGAGGTCTGTTTAAAGTGGCAATCTCAGATGCAGTTTGGAGAGTCAGATCTTTCTCCTTGAATATCTTTCGATAAACAACAAGGTGG
>Contig_223
GACCTGGAGTTTGATTGTGACCACTAGAACCGAGTTCACGATGTGATAAAGAGTTACCGTGTGTAGCATCTTGAGTACGGAAGTTCCAACGTTTAACACCACCTTGGAAACCTTTACCTTTAGAAGTACCAGTAACATCTACTTTTTTAACATCTGCAAAGATGTCAACATTGATTTCTTGACCTAAAGTGAATTCTTCACCTTCAGTACGAAATTCCCATAAACCGCGACCAGCTTCAACACCTGCTTTCACGAAATGACCTGCTTCAGGTTTAGTTACACGATTCGCTTTTTTAGAACCAGTAGTAACTTGAACTGCAGTATAGCCATCGTTTTCAAGAGTTTTAACTTGAGTTACGCGGTTGGCTTCGATTTCGATAACGGTAACTGGTACAGAAACACCGTCTTCATTGAAGATACGGGTCATACCAACTTTACGACCGACTAAACCAATCATTGTAATAACCTCTTAATTAACCTAGGCTGATCTGCACGTCCACGCCGGCAGCCAAATCTAAACGCATTAATGCATCAACAGTTTTTTCTGTTGGCTCTACGATATCTACTAAACGTTTGTGTGTACGAATTTCGTATTGGTCACGCGCGTCTTTGTTCACGTGTGGAGAAATCAACACGGTGAAACGCTCTTTACGAGTTGGTAAAGGGATTGGACCACGAACTTGTGCACCAGTACGTTTAGCTGTTTCTACGATCTCCGCAGTAGATTGATCGATCAAACGGTGATCGAAAGCTTTTAAGCGGATACGGATTCTTTGGTTCTGCATTAGACC
>Contig_224
CGTAACGCCGAAGGAAACTGTGGTTCCCGGAAACGATGGTAAGCAGTACACCCTCACGGTGAGCCAGAATGGTCTCGAACTGCTTGCTAACAAGGTAGTGATCGCTAAGATCACGAACGATCAGGAAGGTACAATCGAACTGCTCAACAACCCCACCACGCAAGTGCTCTTGAACAACGCCGGTCACAAGCAACTCAAGGCGCTTGAGACCCTCACGGCTCGCGTAGGTTACGTTACCACGGTATGTGCTGAAGGCAACGTGAAGACGCTCACCACGAAGGGTGAAAACGAGTTCGACGTGAAGTTCCTCCGTCCGCTCGACCTCAACTTCGACGGTGCTGTTGAATTCACTGACGCTAACATCGGTACTACGACCAAGTCGCTCGACTTCACTAACATCGTGAAGTTCACTGACTGGCGTGATCGTAACGCTGCTCAAGTTCTCGCTAACGACCGTGTAACGATGGAAGCCCTCTACGGCGTGACCACGATTTATGTGGCTAACGAAGCTGAGTGGACGACGAACCTCAATGGTGACAACATCGCTACGACGAAGCTCGTTGTGAACTATGGCGATCGTGGCCTCCACATGGCCGGTGGTACTCCCAGTGCTGCTGCTCCTATCGCAGGCTTCACGGCTTATGATGTAAATCATCTGCCCTCGTTCACTTACACTACGCAGCAGAAGGCGTTCAAGGATTACCAAGTACGCGTACCGGTTAAGGTAGGTTACTCTTGGGGTACTTTCAATGATCACATCACTGTGACCATCAAGGGTACGCTCAACAACG
>Contig_225
GTGAGAATGTCATGCGCGGAACATTGAATCTTGAGAGTTGTGAAGGCGAGGGCAATTTTGCAGTGAACAATCATACGATTCTTGATGCTGTGAAAGAACTCCCAGAGCAGCCATTGACATTGGATGTGAATCTGGACGAAATGAAGATTTATGTTACCTATCAGAATGGTTCTTATAACTTCCCAATTCTTGGTGCAGATGAGTATCCAAAGGCGCAGTCTGTATCAGATAATGCTACAACAATTACGCTTCAAGCTGAGAAGTTATCAGATAGTTTGACACGTTCACTCTTTGCAACAGCACAGGACGAGCTTCGCCCAGTGATGAATGGTGTTTACTTCGATTTGAAGGAAGATGGTTTGGCAGTAGTTGCCAGCGATGGCCATAAGCTTGTAAGAAACAAGATTTTCTCTATTAAGAGTGACTCTCCAGCATCATTTGTCCTTCCTAAGAAGCCTGCTTCATTGTTGAAGAATGTTCTTTCAAAGGATGGTGGCGATGTTATCATTCGTTTCGATGAGCGCTCTGCAGAGATTTCTTTTGCAGAAGGCAACCTCGCATGTCGTTTGATTGAAGGTAAATATCCTAATTATAACAGTGTAATCCCACAGGATAATCCTAATCAAGTTACGATTGATCGTAAGTCATTAATAGGTGCTTTGCGTCGTGTGTTACCTTTTGCAAGTGACTCTTCACAGTTGATTCGTTTCCATGTGTCAGCAGGTTTGTTAGAGTTGAATGCTGAAGATATTGATTTTGCAACAAGTGCTAAGGAGAGTGTTACCTG
>Contig_226
CCGTGAGACTGATGTCAACGGAATGCACTTGCTAAGTTCGTTTGAACCTTTCAGAATCAAAGAGGTTTCAGAGAATGTCTTTTTCCGCTTAACAGTTGATGATACGCTTCGACCTGTTCCAAAGGAAAGAAGACAACGTATCCGTGCTTTCGATACAGGAAATGGTGATACCATTGTTGATCGTGTTGATGACGGTAGCTATCAGTATATTATCAAGGACATTAATGGCTCTGATTGTTGTCTGCTACAGAGTAATAAAGACTTCTCTGACTGTCGTTGTGCACTCAATGGCAACAAGAATATGCGCACCTTTGGACTAAATAATGCATTGATGCTTATCTTTGCCTTTGCTGGTGCACATAAGCAAACCTTGCTGATTCACGCATCTCTTGTTCGTAACAATGGCTATGGCTATGCCTTCATTGCCAAGAGTGGAACAGGTAAGTCAACCCAGGTTAGTATGTGGCTACGCTATATTCCAGGCAGTGACCTCATGAACGATGATAATCCTATCGTGAGAATCATTGATGGAGAAACATGGATATATGGTAGCCCATGGAGTGGTAAGACACCATGCTATCGCAATGTAAAGGCTCGTTTAGGTGCTATCACACGTATTGACCGCGCTACAACAAACTCTGTAGAGAAGCCCAATCCTATTGCAGCGTTTGCTTCACTCCTCCCCTCTTGCTCCAGCATGAAGTGGGATTCAGACATTTACAATGGCGTTTGTGACACGATTACAAAGATTGTAGAAGCTGGAAGGATATTTACGTTACATTGCTT
>Contig_227
TTGAGATTTACGGCATGGAGCCTAATATGGAAAAGGCTCGTGAAATAGCGTGGAAACGTACGCGTAAAGAGGTTAAAGATGGTATCCAAACTATTCAATACCAAATCAATACATTGATGACCACAAATGGTCAATCTCCATTTGTTACATTATTTATGTATTTCCAACCAGACTATGAATACGCGAAGGAAGCGGCTCTTATTACAGAAGAAATTTTGCGCCAACGTATTAAAGGTGTAAAAAACGAAGCCGATGTATATATTACACCAGCCTTTCCTAAGTTGATTTATGTTCTTGATGAGCATAATGTAACACCAGATAGTCCATACTATTACTTAACTGAATTGGCAGCACAATGTACGGCTAAGCGCATGTACCCTGACTATATTTCTGCAAAAAAAATGAAGGAAAACTACTCAGGTAATGTCTTTAGTCCTATGGGCTGTCGATCCTTCTTATCTCCTTGGAAGGATGAAAATGGTGAATACAAGTTTGATGGACGTTTTAACATTGGTGTAGTAAGTTTAAACTTACCTCAAATTGGCATTCTAGCCCGCGGTAGTGAAGAACGATATTTTGAAATCTTAGATAAACGACTTGAGTTGGCAGAAAAAGCGCTAATGCTTCGTTATGAATTACTTAAGGACGTAGTGAGTGATGTGTCACCAATCCATTGGCAACACGGTGCTATTGCAAGACTTAAAAAAGGCGAGAAAATTGCCAAATTCTTGACTGGCGGTTTTTCGAATATTTTTTTTGGGGATATTTGTATTTTTTAAGGAAAT
>Contig_228
GTATTAGCGACAGCCTTTTCTTCCCTGACAAAAGTCCTTTACAACCCGAAGGCCTGATCCAGCCATGCCGCGTGTCTGAAGAAGGCCTTCGGGTTGTAAAGGACTTTTGTCAGGGAAGAAAAGGCTGTCGCTAATACCGACAGTTGATGACGGTACCTGAAGAATAAGCACCGGCTAACTACGTGCCAGCAGCCGCGGTAATACGTAGGGTGCGAGCGTTAATCGGAATTACTGGGCGTAAAGCGAGCGCAGACGGTTACTTAAGCAGGATGTGAAATCCCCGGGCTCAACCTGGGAACTGCGTTCTGAACTGGGTGACTAGAGTGTGTCAGAGGGAGGTAGAATTCCACGTGTAGCAGTGAAATGCGTAGAGATGTGGAGGAATACCGATGGCGAAGGCAGCCTCCTGGGATAACACTGACGTTCATGCTCGAAAGCGTGGGTAGCAAACAGGATTAGATACCCTGGTAGTCCACGCCCTAAACGATGTCAATTAGCTGTTGGGCAACTTGATTGCTTAGTAGCGTAGCTAACGCGTGAAATTGACCGCCTGGGGAGTACGGTCGCAAGATTAAAACTCAAAGGAATTGACGGGGACCCGCACAAGCGGTGGATGATGTGGATTAATTCGATGCAACGCGAAGAACCTTACCTGGTCTTGACATGTACGGAATCCTCCAGAGACGGAGGAGTGCCTTCGGGAGCCGTAACACAGGTGCTGCATGGCTGTCGTCAGCTCGTGTCGTGAGATGTTGGGTTAAGTCCCGCAACGAGCGCAACCC
>Contig_229
GAAGTTAGCCTTCAATGAGAAACCGAATGAACGTGAAGATGGCATATTGAAGCTCTCAAATGCGCCGAGACCATTCTGTGTAGACAGAGATACGTCTGGGTCTGTTGGTGCATCCTTATAGATGAAGAACAGGTTACGAGCGATGAATGAGAGGGTCAAGTTACGGTTCTGACCGAAGAGGTCACGGAAGGTGTAACCCAATGAAAGCTCACGAAGACGGAAGTTTGTTCCGTTGTAGAGATAGGTTGATGGGTTGCTTGATGCGCCCAATGCCTGATAATATGACTGGATAGGAACGATGCGACCACTACCATCATTGAGTTCCATACCTGGTACGTTACCATAGTTGGTTGCAACGATGTTGTTACGCTCTGCGCTGAGACGAGCTGCCTCTGTACGCTCTGAAGCACCGATATAGTCGAGATAAGACTCTGTCAATGAGAGTACCTTACCACCGATACGACCGTTGATGAGGAATGAAAGTTGGAACTCCTTATAGTTAAAGGTATTGGTCCAACCCATCTGCCACTTAGAGTTCATGTTACCGAGGAAGCGGTCGTTTGAACCTGTCTTGTCGAATGTTGGCTCACCCTTAGCCGTCAATACGATATGACCATTTGCATCGCGCATGAAGTCGCCTGCATAGATGTCACCAATAGCACCACCCTTCTGGTAGATTACCTTTGCCTCACCTACAGTCTGCTGATACTTACGTGATGTTCCGTCCTTATCATAACCTGTCTCAAGAATCTCATTGTCGTTGTATGAGAGGTTATAAGA
>Contig_230
CTGTGAATTTGTAGAAGTCGAAGTCACCGCCCAAACCATGACCAGCCCATTGTGCTGTATAGGAAATACGACGACCACGAGTTGGTTCATAGATATTATCGCGAGAATCGTATACTTTTTGCCATGTTACAGAGTTAATGCGACCGAAGTTATTTTTTACATAGTTGTCAGATGCGAAGTTATAGGAACCATTATCCCAGTTTGTACCTTTACCCGCATTTTTATCATAACGGAAACCAGAGCTATCATCATCATCCCATTTATAAGAATCTTTACGGGATTCTAATGTCAAGTAATCACGAGTATATTCCCCAGTTTGACGACCGAAGGAAATATTGAAACCACGAGATTTCTTATTGTATTCTGCTACTTCATTACCATCTTCATTGTAATCTGTGTATTCATCTTCGCGGTTGAAGAAGGAGAAGCCAAGGGATGTACCTTTGCTATCGATCCAAGGTTTCAAGTAAGAAATTTGGTAGTTCTTATATTTTTTCTTACCACCGATTTCCCAGTGAACTTTAAATTTATCGCCAGTACCACGGAAGTTATCTTCACCGAATTCAACAATACCCATCAACCCATCAGATTTAGAGTAACCAGCACCTAATGTGATGGTACCAGTCTTATGTTCCAATACATCGATTTCAATAATTACATTATTTGGATCTTGTTCACCTGGCAACATACGAACGTTTACGTCATCAAGGAAAACCTTTTAATAAATTCTTGGTACGTCGTTCTGTAGAACGCGTATATAACTTAGGTTTCTTTGATGA
>Contig_231
GTGTGAGAGAGCATAAAAGACTAAGCTCAGAACCTGATAAAAGTAAATGAATACGCAAATGAAAAAGGTATATTTACTATTCATGGCTATCGTACTGACACTTTCTTTGCAATCGTGTCTACATGACGATAAGACCACTTTCGACCTCCCTGCGGCTGAGCGAATCGAGAAGAAGGTTGCTGACTATAAGGCACTTTTAGAGTCGTCAGAGGATGGTTGGGTAATGCAGTATTATACGGGAAAGAACTATAGCTACGGTGGTTATACACTGTTGCTGAAGTTCAAGAATGGTCATGTTACCGCTATGGGTGACGTGAAGGACATTGAAGCAAAGGCTACTTCGGGCTACGATGTAGTGAAAGACTTGGGTCCTACCTTGTCATTCAATGAGTATAACGCAGTGATTCACCCATTGGCTGAGACTTGGTTGGGTAGTCCTGATGGTGCGCAGGGCGACTATGAGTTTTCTATCCTCCGTGCAACCAACGATAGTATCTTCCTGAAAGGACGTAAGTGGCACAACGAGATGGTGCTTACTCGCCTGCCAAAGGGTACTAATTGGGAGGAATATATGCTCGGTCTTGCTACCGTAATGGAAGGGATGAATGTCGAGACCTACGACTTTGTCTTGGGCAATGACACCTTAGCACAGGGAACACTCACGCAGGAGGTAAGACGTCTTAGCGTTACCTTGGGCGATAAGAAGTGGGAAATGCCTTATTGTACGACCAATACAGGTATCGTTCTTCGTGAACCTATCGTCATCGGTAACAAGAAG
>Contig_232
GGATTACCCATTTGCGCTAATATTGCACCATCCTTCATACGTATCATAGAATGAACAATACTTTGAGGATGTACTACTACATCAATATGATCAAAATCAAAACCAAATAACCAATGAGCTTCTATTACCTCTAAGCCTTTATTGAATAAAGAGGCAGAATCTATAGTTATTTTATTGCCCATATTCCAGGTAGGATGTCGCAAACAATCTGCAGCAGTTGCAGTTTGAATTTTACTAGAATCCCATGTGCGTAAAGGACCACCAGAAGCAGTGACGATTAAAGAATCAACATTGTCACGTTTCTGTCCTTCTAAGCACTGAAATATAGCACTATGTTCACTATCGATAGGTAGGATTTGCACGCCATGTTCTTTAGCTAAAGTCGTAATTAATGGACCTCCAGCAACAAGAGTTTCTTTATTAGCAAGACCTATAGTCTTACCTTGTTTTATAGCTTCCACTGTGGGCTCAATGCCCGCAGCACCTACAATAGCAGTAACAATCATTGTTGCCTCTTGAATTGTAGCTGCTGCAATGAGGGCTTCCTTACCACCTATCAATTTTGTAGGACTTGTATAGCGTGCTTGTAATTCTTTAAAAGCACCTTCATCTACAAGACCCGCCACCAAAGGTTTATATTCTTTAATCTGATGTTCTAAGAGGTCAATATTATGATGTGCCACTAAGGCAACCACCTTGAATTGATCTGGATGTTGAGACACCACATCAAGCGTCTGTGTACCGATTGAGCCAGTACTGCCGATAATACGTAGGG
>Contig_233
ACTTAACCGATAGAAAGGGATATGAAAATCTGTCCCGTGCCGCAAGGCATCCGAGTGTAGAAATAAAATAACTTGATTATGACTTTTAAGAAAATAGTTAGGACTTTTGCACTAACATCTCTCTTAACTTTGACAGCCCATTCAGCAAATGCCCAAGACTTGCTTGCTCGTCAAGCACCGATCGACCGCCGTGCTAAAGCATTAGACACAATGGTTATTAATCGTCTTCGCGAAGCTGAAGAAATTGAAGAGCCATCATCTGAGCTCTATAATGATTGGAATAACAATTATGCACACCGTGGAGGTAACCTCCCAGATGTATACAAGATTGATCTTCGTGGCTTCCATATGCCAACACCAAGCCGTGTGATTACAAGTAACTTCGGACGCCGTTGGGGTCGTCGTCACCAAGGATTGGACATCAAAGTGTATATTGGCGATACTATTCGTGCAGCCTTCTCTGGTAAGGTTCGTGTAGTAAAATACGATGGAAACGGATATGGTAAGTATATTGTTATCCGCCATAATAACGGTCTTGAGACCATTTATGGTCACCTTTCAAAGCAAATAGTAAGTCCAAACCAGACTGTTCGTGCTGGTCAGCCTATCGGATTAGGTGGTAATACTGGTCGTTCTACAGGTTCTCACCTTCACTTCGAAACTCGTTTGGCAGGTGTAGCTTTGAATCCAGCACTCTTCTTCGACTTTGCTAACCAAGATGTTACTGGCGACTACTATGTATTCCATCGCAACACTGTAGCGCAAGAGTCAGAG
>Contig_234
TCGTTGAGACAGTGCGCAAGTCGTTACACCTTTCGTGCGGGTCGGAACTTACCCCTCTATGAGTAAGAAAAACCACCACCGTAGTTTATCTTAAACAAAACAAACAGGTCCTAAAAGCCCATCCGTTGACCTTAGCCAAGAGGCTATAGCCTAACACGGAGCTTTTAGGACCTGCCTTATTTATTTAGAACTTGTAAGCTACACCCATACCAAGTGCCAACTGGCTGTAGTTGCTGATAATCTGATACTTCAACTCAGCATTTACGCTCAAGTTCTTAGTAAGCTCATACTCAACACCACCACCGAGGTTAATAGCGAGACGACCGTCTGAGCCTTTGAACTCTGTAGTCCTTTTATTACCATTCTCGTCTATAACAATAACGTCATTTGTGTATGACCAATTTGTATAACCAAGACCAGCGAGTGGATATACCTTAACCTTGTTAGCTACATCAAAGAGGTAGTGAACGTTTGCGTTGATATCCCACATTGAGAAACCCTTGTTCTTGAAGAAGTAGTCAACAGAAGCCTCACCTCTCAACTGATCAGTAAAGTAGTACTGACCCTTAACACCTAGACCGATGTTATTTGTCTCTGAACCGAACACGAGCTGTGCACCAAGTGCCTTATCACCTGCCTGCGCTGAAGCTGAAAGGCTCATAACTGCAGCACATACTAAAAGTAAAAGTTTTTTCATTTCTAATAATTGTTATGTTAAAAAAATAAGTTTATTTAGAGTGAGGACATCTTACAAAAAGAATGGTTATAAAAAC
>Contig_235
CTCTGGCTCCTGCTCTATGATATGGAGTGCCTCCAAAGCAGCAGCAGTTGCAGCAGGAGCATTACTTGCAGAGAAGATATATGTACGGCAGGTATGACGGAGGTAATTAATAGTATCCTTATCACCAGCTATAAAACCACCGATTGAAGCCAAACTCTTTGAGAAAGTACCCATAATAAGGTCTACCTCATCTGTCAAACCAAAATGATCACAAACACCTCTACCCTGGCGACCAAAGACACCTAAACCATGTGCCTCATCAACCATGATTGAGCAGTTATACTTGTGCTTCAATTCAACAATTGCTGGCAGATTAGCTAAATCACCCTCCATAGAGAAGACGCCATCAACAACAATCAGCTTAACAGCTTCATGAGGAAGTCTCTGAAGAACACGCTCCAAATCTTCCATATCATTGTGCTTGTAACGAAGTTGAGTAGCAAAACTCAAACGACGTCCATCAACAATACTTGCGTGATCACGGTCATCACAGATAACATAATCACCACGTCCTACTACAACAGAGAGGACACCAGCATTTACAGAAAAACCTGTTGAAAAAACAAGAGCCTCATCCTTGCCTTCAAAAGCAGCAAGCTCTTTCTCCAACTGAACATGAAGATCGAGTGTACCATTTAAGAAACGACTTCCGGCACAACCTGAGCCATACTTCTCAAGGGCACGCTGAGCAGCATTAATCACACGTGAATCGTTTGGAAGACCTGTATAGGCGTTAGAACCAAACATAAGAATCTCGTTGCCATCAATATCTG
>Contig_236
CCATATAAATTTACATTTGGATGTACTTTATAAACCAATGCTAATTGATGATCTTTAATATCACCATTTTTTGCATTTAATTTATCGTAAGAGTATTGTAATGCGGCTTTATTGGAAAGGTCGTGTTGTAAAGAAACACCGAAACCATCATTACTATTGCCGCCACCGTTAGATACGTGTTGTTTAAAAGCATAATCAGCTTGTACCTTAGTGGATCCATCACTAATTTTCGTTACAGGAGCTGCAGCAAATGCACTACCGGCTACAACTGTAGCTGCTAAAGTTAATAATACTAATTTCTTCATTTTTACCTCCTATACACATACCAACGGTATGTCTTAATAAGTTACTAATCGATAGGTATAGTAATTATACAATCTATAAATTAGCGTTTCATGAATACAGGGATATCAGGGATACCACTGTTAGTATTTGTAGTGGATGCCGGACGGGATGTAGTTGTTGTTTTACCGAATTCAGGTACATTCTTAGTATTTGAATTAAAACCAGTTGCCACAACAGTAATTTGAACTGTATCGCCTAAGCTTTCATCGATAACGGAACCGAAGATAATATTTGCATCAGGATCCGCCGCTTCAGAAATAATTTCGGCAGCTTCATTAATTTCAAACAAGCTTAAGTTTGCACTACCAGAAATATTGAGTAAGATGCCTTTTGCACCATCGATAGATGTTTCCAACAATGGGCTATTAATAGCCATTTTAGCTGCGTCAGCAGCGCGGTTTTCACCTTCACCAACGCCAATCCCCATC
>Contig_237
CAAGTACTTCATGAGTACGCGTGCATTGCCGCTCTCACGAATCTTCTCGATAGCCTTCTCACGAATCTGGCGAACACGCTCACGGGTAAGTCCCATCTCTGTTCCAATCTCCTCTAAGCCCTTCTCTTGGCAACCGATACCGAAACACTCGGTGACAATCTTTATCTCACGATCCTTCAAAGTGTTCTGAAGAACGGCACGAAGGTCGTCTGACATTGACTCGAAATCAACGCCACGGTCGGTACGAGAGTCGTCACCTGAAGACAGCATATCACTCATTGAGTTATCGTCGTCATCACTAAATGGAGCGTCAATACTCATGTGGTGGTTGTCTGCACTCTGGCTCTGACGGATGCGAGCCTCATCGATACCTGTCAACTCAGCCAACTCATGGATAGACGGACGACGGTTGTGTTGCTGCACAAACTCGTTCGTTACCTGATTAATCTTTGAGATAGCACCCACCTGATTCAGCGGAAGACGCACGATACGACTCTGCTCAGCGATAGCCTGCAGAATACTCTGACGAATCCACCAAACAGCGTATGAGATAAACTTAAAACCACGAGTCTCATCGAATTTCTCTGCTGCCTTTACCAAACCAATGTTTCCCTCGTCGATAAGGTCGGTGAGAGAGAGTCCTTGGTGCTGATACTGTTTAGCTACAGAAACGACGAAACGGAGGTTAGCCTTAATCAGTTTCTCCTTCGCACGCTCGCCTTTGCGACCGCCTTTGTGGATTTCCTGTGCCAGCTCAATCTCTTCGTCAACG
>Contig_238
TGCGTGGAAAGCTCTTGAAAGACTTCCCACAAGCTTTTATTATTGCCTACAAAAACGGTGCACGTATGGATGTCAACCAAGCAATAGCAGAGTTTCTCAAGAATAAAAAGAATAAGTAAACAAAACGGATATGAAGAAAGTTTTCACACCACAAGTAAGGATTGCCATCGTTGCTATACTTGCTATCGTTGTGTTATTCTTTGGAATACAGTTCCTAAGAGGTATTTCCCTCTTCTCGAATGACGCACATTACAAGATTAAGTTCAACGATATCACGGGCTTGTCTACATCAACTCCTGTCTATGCTCGCGGTTTCAAGGTGGGTATCGTTAGGAATATTGATTACGACTATGATAAGTTAGGCGAGTCTATCACAGTCGATATCGATGTTGAAAAGACATTGAGAATCCCAGAGGGTACTACCGCTGAGATTGTTAGTGACATCATGGGTAACGTGAAGGTCGTACTACAGTTTGGCAAAAGCACGAAGTTCTTGGAGCCTAACGGATGGATTGACGGTGTTATTAATGATGGTACCTTAGGCGACTTGAAGAGTATGGTGCCTTCTATCCAGAAGATGTTGCCAAAGTTGGATAGCATCCTTGGAAGCGTAAATACACTCCTTGCCGACCCAGCTCTTCAGAGTTCGGTACACAATATAGACAAGATTACAGCCAATCTTACTACTTCTACCCGTGAGCTTAACACCTTGCTTGCACAGGTTAATGGTTCTTTGCCTGTTGTGGCTGCAAAGGCTGGAAGGGTGATGGAC
>Contig_239
CATGCAAGTCGAACGGCAGCGCGGGCTTCGGCCTGGCGGCGAGTGGCGAACGGGTGAGTAATACATCGGAACGTGCCCAGTAGTGGGGGATAGCTCGGCGAAAGCCGGATTAATACCGCATACGACCTGAGGGTGAAAGCGGGGGATCTTCGGACCTCGCGCTATTGGAGCGGCCGATGGCAGATTAGCTAGTTGGTGGGGTAAAGGCCTACCAAGGCGACGATCTGTAGCTGGTCTGAGAGGACGACCAGCCACACTGGGACTGAGACACGGCCCAGACTCCTACGGGAGGCAGCAGTGGGGAATTTTGGACAATGGGCGAAAGCCTGATCCAGCAATGCCGCGTGTGTGATGAAGGCCTTCGGGTTGTAAAGCACTTTTGGCGGGAACGAAAAGGACTGTGCCAATACCACGGTTCGATGACGGTACCCGCAGAATAAGCACCGGCTAACTACGTGCCAGCAGCCGCGGTAATACGTAGGGTGCAAGCGTTAATCGGAATTACTGGGCGTAAAGAGTGCGCAGGCGGTTTTGCAAGACCGATGTGAAATCCCCGGGCTTAACCTGGGAACTGCATTGGTGACTGCAAGGCTAGAGTGTGTCAGAGGGAGGTGGAATTCCGCATGTAGCAGTGAAATGCGTAGATATGCGGAGGAACACCGATGGCGAAGGCAGCCTCCTGGGATAACACTGACGCTCATGCACGAAAGCGTGGGGAGCAAACAGGATTAGATACCCTGGTAGTCCACGCCCTAAACGATGTCAATTAGC
>Contig_240
GTATACTGCACGTGAGCGTATTGAAATGCTGGTTGACAAAGGCAGCTTCGAGGAATACGATATGTTCAAACTCCATCGTTGTCATAACTTCGGTATGGAGAAGAAGCAGTACCTCGGTGATGGTGTTGTTGCTGGTTCAGCAACTATCGACGGCCGTCTCGTCTACCTCTATGCACAGGACTTCACCGTAAATGGTGGTTCGCTTTCTGAAACAATGGCTCAGAAAATCTGCAAGGTAATGGATATGGCTATGACCAATGGCGCACCAGTCATCTGCATGAACGACTCTGGTGGCGCACGTATCCAGGAGGGTATCTCTGCTTTGGCAGGTTACGGCGAAATCTTCGAGCGTAATATCCTCGCTTCTGGTGTTATCCCGCAGATCTCAAGCATCCTTGGTCCATGTGCCGGTGGTGCGGTTTACTCTCCAGCATTGACAGACTTCATCATCATGAAGGAGCAGACAAGTTACATGTTCTTGACTGGTCCTAAGGTTGTAAAGACCGTAACTGGTGAAGATATCGACGCAGAGCACCTTGGTGGCGCAAGCGTTCACGCTTCAAAGAGTGGTGTAACAAGCTTCACAGCTAAGACAGAGGAAGAGGCTATGGACCTTATCAAGAAGCTCCTTTCTTACATTCCTTCAAACAACCGTGAGGAAGCACCACGTGTAGAGTGCACTGACCCTATCGACCGCAAGGAAGACCTCTTGAACGAGATTATCCCAGACGATCCAAACCAGGCATACGATATGTACAAGGTAATTCAG
>Contig_241
TATCTTGCTCGTTACGTAGACTCTGCTGATGAGCCAATGTTCTCAAAGTTTGATAAGTCTAAGGATGAAAACTTGAATGAGATTGCTTACTTCGCAACTTATTATGCTTATCAAAATAAGGACTATAAGAAGGCTGAGAAGTATGCTGAATACGCTGTAAAGAGCAAGGACCGCGGTAAGGATGCTAAGCAGTTGCAGTTGGCTATTATGGGTGCACAGCTCAATAATCGCCAAGACTCTGTAGCTTATGCAGATAAGCTCGCAGGCATCTATGCTCAAGATCCTGATAACGACGCAGTGTTGACAACCTTGACATCTATCTATAGCTCACTTGGTATGCAGAATAAGGCAGAGGAAATCGTAAACGCTGCCCTTGCAAAGAATCCTAACAGCTATGGTGCATTGGTAATGCTCGGTCAGTTCGCAAGTCAAAAGAAGGAATACGAGAAGGCTGCTGACTACCTTTCTAAGGCATTGGCATTGGTAAAGGATGATAATGCAAAGATTGCTATCAATGCATCTATCGGTCAGTGCTGGTTCTATAAGGCACAGGACCGTGTAGCATCTGTAAAGGGTGTATTGTCACCAGCTGCACGTGCTCAGTTTAACGATGTTTACAATAAAGCAATTTCATACCTTGAGACAGCTAAGAATCTCGATGTTATGAAAGAGCATAAGAGTTCATGGGCTTACCCACTTTACGGTTGCTACTATTTCGTAAAGGGTGCACAAGCTCCTGAGACATTGGAAGCTGCAGCTATTGCTGG
>Contig_242
GTGTTGCATATTCCTTCCAGCTTGGTAGGAGGTTCTCACCAAAGCCAACAGCCTTAGCAGCAATAACATGCTCCAATGGACCACCCTGGTTGCCAGGGAATACAGCAGAATTAAAGAGCATAGACATAGGCTTCAATTCACCCTTCTTGGTTGTTAAGCCCCAAGGATTATCGAAGTCTTTACCCATAAGGATAATACCACCACGAGGACCACGGAGTGTCTTGTGAGTTGTAGTGGTAACAATATGAGCATATTTTACAGGGTTATCGAGCAGACCTGCAGCAATAAGACCAGCAGGATGAGCCATGTCAACCATTAACAAAGCACCTACCTCGTCAGCAATCTTGCGCATGCGCTTATAATCCCACTCACGACTGTAAGCAGAACCACCACCGATAATAAGCTTTGGCTTGTGCTCACGTGCGAGACGCTCCATCTCATCATAGTCAACACGACCAGTCTCACGGTTCAATGTATAGCCAACATGGTTATAAAGGATACCAGATGTATTCACCTCACTACCATGAGAGAGATGACCGCCTTGGTCAAGATCAAGTCCCATGAATGTGTCGCCTGGTTTCAGCACGGCAAGCAACACAGCCTGGTTAGCCTGCGCACCAGAGTGAGGTTGCACATTGGCATATTCAGCACCAAAGAGTTGCTTTACGCGCTCAATGGCAAGTGTTTCAACTTGGTCAACCACTTGACAACCACCATAATAGCGTTTGCCTGGATAACCTTCAGCATACTTGTTTGTTAGGTAA
>Contig_243
TTAATATCGTTTGCATTAGTCAAAATTTTACCTGTCACATTTGCCACTACAGGAATTTGAGCATCGCTCACTTCGATTTTATCCAACTCTTCTTTTAAACGAAGAGCTGCAGGTTCCATCAAACGGCTGTGGAATGGAGCACTTACAGGAAGCATAACAGCACGTTTTGCACCGGCTTCTTTCATCTTTTCTGCTGCAGTTTCTACCGCTGCTGTTTCACCAGCAATAACAATTTGACCTGGGCAGTTGAAGTTAACTGCTTGCACAGAACCAACAGAATCGTTAACCTCTTTACAAATTTCTACAACTTGTTCACGAGGTAAAGCTAGAATTGCTGCCATAGCACCTTTGCCCAATGGCACAGCTTCTTGCATATATTCACCGCGTTTATGAACAACATACACAGCATCTTTAAAATTCAATACACCTGCCGCTACAAGAGCACTGTATTCACCAAGACTATGACCACCTACGATATCAGGTGTAAAGCCTTGTTCTTTAAGAACTTCATAGCAAGCTATAGATGCAGTTAAGATAGCCGGTTGTGTATTAGCAGTTTTAACAAGTTCAGTATCAGGGCCTTCAAAGCACAATTTGGAAATAGAATAACCAAGCGCTTCGTCAGCTTCTTCAAAACGTTGTTTCACAATAGGATATGCATTGTACAAATCTTGTAACATGCCTACTTTTTGGGAACCTTGACCAGGAAAAACAAATGCTGTTTTCATAAGGGCCTCCTTATTTACCAAGACCTTGAAGTTTT
>Contig_244
TGTTAGGATAGTTAAGAAAGCTGCCTGTTGGCTGGAGGGAGAGGCTTAGGCAGAAGCCCTATTACTTTGCAAGGGGCCCTTCAGAAGTCGCTGGGCTCAGAAGGCTCTTAGTCGTGCTTGAGAGTGAGCCTTTCGAAGAGATACTCGCCCAGCCCAGCCTCCGGGCCACCCAGCCTGTGGAGGTTGGTCAGGTGGTCACCCATCTTCTTGATAAGCTTCACTTCCTCATCTAGGAAGTGAGTCTCCAGGAAGTCACAGAGATGGGGGTCCGTGCGGGCAGAACCCAGGGCATGAAGATCCAAAAGGGCCTGGTTCAGCTTTTTCTCCAGGGCCATGGCAGCTTTCATGGCGTCTGGGGTTTTACCCCACTCATCTTCAGCTGGCTTCTTGATGTCCTGGAAGAGAGCGCGGCCGCCACGCTGGTTTTGCATCTTCAGGAGACGCTCGTAGCCCTCGCGCTTCTCCTCGGCCAGTTCGCGGAAGAAGTGGCTCACGCCTTCCAGAGCCACATCATCGCGGTCGAAATAGAAGCCCAGAGAGAGGTAGGTGTAGGAGGCCTGCAGGTACAAATTGACCAGGCTGTTGACGGCTGCCTCCACGTCGGTGGAATAATTCTGACGAATCTGGGAGCTCATGGTTGGTTGGCAAGAAGGAGCTAACCACAAAAACGGTGCTGGCAGGTCCCAGAAGCAGGAGATGGCCGAGAAGATGGTCAATTTGTACCTGCAGGCCTCCTACACCTACCTCTCTCTGGGCTTCT
>Contig_245
CTGCAACACAATCCTTCATGGAGTGGGTATCGCGGATAGGAAGCCCGAGGTCGTCAAAGTTGTCATGTAGCTTCTTATTGTCAGCGCCAAGGTAGACGATACCAGCACACTTCTGCTTAACTAAGTCCTTAATACTGTTATAGTCATTTCCCTTATCCTTGCCACCAATAATCAAGATAGTTGGTGTACGCATGCTCTCAAGTGCATACCAACATGCATCAACATTGGTAGCCTTTGAGTCGTTGATGTATTGTACACCAGCAACCTTGCATACCTTTTCCAATCTATGTTCAACGCCAGGGAAGTCGCTCAGACTCTTGCGGATGTTTTCTTTCTTGATACCGCTAATGTCAGAGGCAATTCCTGCTGCCAAAGAGTTGTAGATGTTGTGACGTCCAGTAAGCGAAAGGTCTTCCTGTTCCATGTTGAATGGCTCAGGCTGCTCTATCGTATACTGTCCTTCTTCAATGTAACCGATACTGCCATTCTCCTTTAATTCAGAGAAAGGATAGCATACGGCATGTACATCAAACTTCTCAAGTTCCTTCTTGATGACAGGGTCATCGTTCCAATAGATAAAGCTGTCCTCCTTGGTTTGATTCTGAATGATACGCATCTTAGCGTCTGCGTAGTTCTCAAACTTGTAGTCATAGCGGTCCAAGTGGTCAGGGGTGATATTGAGAAGGATGGCAATATTGGCACGGAAGTCATACATATTGTCCAACTGGAAGCTACTCAACTCAATGATATAATACTCATG
>Contig_246
CGAAGTATGAAAAATAAATTATCAACATTGTTGTTGGCTGGTGTAGCTACTTTGACAATGTTTTCTTGTGTCGATAATGACAACTTGAATGAGAATAACGGAGATAATGATGCATTAGTTTCATTTGGTGTGAACGATGTTCAAACACGTGCTATTGCTATAAGCGGTGGAACTTTGACACGTGGAGCAATCAATCCTTATCTTTCTTCAGAAGACCTTGCACCACAGAAGTTGGAGGTTAAGGGTGCTGACGCAGAAAATCTCTGCATCATTGAGACAACTGTAGAGGGTGTCAATCCTGTTCAGGCAGATGCTCAGACACGTGCTAATGTTATTAAAAACATTACAGAGAACTTCTCAGCTTCAGGACATCGTGGTACAACAGAAGCTAATATCACTACTAAGCCTGAGTGGTTCTACAATGAACCAACTTTTAGTAATGGTAAGCTTGTTACTCCAAGAAAGTGGAGTTGGGCAATTCCTCACGCTCGTTTTTATGCTGTATTCCCACAGGTTAAGGATGAGTATACTAAGATTAAGCTTTCTCCAGAAACTTATGAGGGTAGCCCTTATATTGAGTTTGAGGCTGAAACAGAAGTAACAAACCAGAAAGACTTAATGACAGCTTGCTCTGGTCATGTACACTATTCTGTTCAAGGTACTGCACCAAGAACTGACTTAGATTTCCGTCACGCACTGACTGCTATCAAGTTTGCTGTTGGTCAAAACCTTTCTATCAACAAAACTATCAGTAAGGTTG
>Contig_247
GAGGAGGGTAGCGGAACAGAGACTTGCCAGAACTGTCATGGTTCGGGCGTTGAAATCCGTACACAGCAGAGTATCTTTGGTATGATGCAGACCCAGACTACCTGCCATGTATGTAATGGTGAGGGAACTATCATTAAGAATAAGTGTACTCACTGTCATGGTGAAGGCGTTGTAAAGGGCGAGGAAGTCGTTGAAATCAATATCCCAGCGGGTGTTGCTGAAGGTATGGTGGTCAATGTTCCTGGCAAGGGTAACGCTGGTAGACACAATGGCGTGGCTGGTAATATCCAAGTATATATCGAGGAGGAACCTAACGACACCTTCGTTCGTGACGGACAGAACATCATCTATAATCTCTTGCTCGACTTCCCAACAGCTGCCTTAGGTGGTCAGGTGGATATCCCAACCATTGATGGTAGCAATGTAAAGATTAAGATTGAACCCGGAACACAGCCTGGTAAGACGCTCCGCCTACGTGGTAAGGGTCTTCCAGCCGTACAAGGTTATGGCAGTGGTACTGGTGATTTGGTGGTTCATATCAGTATTTATGTTCCAAAGGAGTTGAATAAAGAGGAGAAGAAAATCATCGAAGACTTACGCCAAAGCGAAAACTTCCGTGGTGATAACAGCACTAAACGCTCTATCTTCGAGAACTTTAAGAAACTGTTTAGTTGAGCAAGTTGACGAGTTTGACGAGTTGACAAGTGAACAAGTTGCTTGTAGACAGAGTAAATAAAAGACAAAGTAACAGATGAACAT
>Contig_248
CTTTCGTCGGCAGCGTCAGATGTGTATAAGAGACAGCCGGGCGTGGGGGGGGCGGCGGCGCCTCGTCCAGCCGCGGCGCGCGCCCAGCCCCGCTTCGCGCCCCAGCCCGACCGACCCAGCCCTTAGAGCCAATCCTTATCCCGAAGTTACGGATCCGGCTTGCCGACTTCCCTTACCTACATTGTTCCAACATGCCAGAGGCTGTTCACCTTGGAGACCTGCTGCGGATATGGGTACGGCCCGGCGCGAGATTTACACCCTCTCCCCCGGATTTTCAAGGGCCAGCGAGAGCTCACCGGACGCCGCCGGAACCGCGACGCTTTCCAAGGCACGGGCCCCTCTCTCGGGGCGAACCCATTCCAGGGCGCCCTGCCCTTCACAAAGAAAAGAGAACTCTCCCCGGGGCTCCCGCCGGCTTCTCCGGGATCGGTCGCGTTACCGCACTGGACGCCTCGCGGCGCCCATCTCCGCCACTCCGGATTCGGGGATCTGAACCCGACTCCCTTTCGATCGGCCGAGGGCAACGGAGGCCATCGCCCGTCCCTTCGGAACGGCGCTCGCCCATCTCTCAGGACCGACTGACCCATGTTCAACTGCTGTTCACATGGAACCCTTCTCCACTTCGGCCTTCAAAGTTCTCGTTTGAATATTTGCTACTACCACCAAGATCTGCACCTGCGGCGGCTCCACCCGGGCCCGCGCCCTAGGCTTCAAGGCTCACCGCAGCGGCCCTCCTACTCGTCGCGGCGTAGCG
>Contig_249
ATATAACATCAAAGATGAAAATTTCATTTGAGAATCCCGACAAAGTGAATGGCTTGATGACCATCACTGTTGAGGAAGCTGATTACAAGGATGAGGTAGAGAAAACTCTCAAGGATTATCGCAAGCGTGCCAACGTTCCTGGTTTCCGTCAGGGTCAGGTGCCTGTAGGTCTGATTAAGCGTCAGTATGGTCCACAGGTAAAGATGGATGCTATCAATAAGATTCTTGGTGAGAGCCTCCAGAAATATATCGCTGATAACAAGATTCAGATGTTGGGTCAGCCAATGGGTTCTGAGTCTCAAGAGGCAGTAGACTTGGAGAAACCAGCTCCTTACGAGTTCAAGTTTGATATTGCTGTTGCTCCAGAGTTCAAGATTGAGCTGAATGGTAAGAACAAGATTGACTACTACGAGATTGCTGTTGATGATAAGTTGATCGATCAGCAGGTTGAGATGTTCCAGAGTCGTTCTGGTCACTATGAGCAGGCTGAGGTATTCGATCCAGAGCAGCGTGACTTGTTGAAGGGTGACCTTCGTGAGTTGGATGAGAATGGAAATACACTCGAGGGTGGTATCACCGTTGAGGGTGCATCATTGATGCCACAATATATCAAGGTTGAGGATCAGAAGAAACTCTTCGATGGTGCTAAGCTTGGTGACATCATTACCTTTAATCCAACAGCAGCTTACCCTGATAATGATATCGAGGTTTCTTCACTCCTGAAGATTAAGAAAGAGGAGGTTGCTGAGCAC
>Contig_250
TCTCTACTGGAGCCGTCTCTTCTGCTAATTCGCAAACTTCTTTCTTGTCGGTGAGTTGGTGAAGTTCGCCCTCATGACAGCGATAAACCTTACCAGGGAACTGGTCAATGAGGTTGATGTTATGGGTAGACATGATAACCGTTGTACCTGCTTGGCATGAGTCTTTGAGGATGCTAACGATGTTCGCAGCCGTCTCAGGGTCAAGATTACCCGTAGGCTCATCGGCAATAATAATCTTAGGAGTGTTCAGCAAGGCACGTGCAATGGCAATACGCTGCTGCTCACCACCAGAGAGTTCACTTGGCATCTTGTTCTTCTTGTCGGTCATACCCACCTGCGCCAACACTTCTTCAATGCGTCGGTCAATCTTCTGTTTGCTGGTCCAACCCGTTGCCTGCAAGACAAACTTGAGGTTCTTTGCTACAGAGCGGTCATGCAAGAGTTGGAAATCTTGGAAGATAATACCCATCTGTTTGCGGAGTGCAGGGATACGACTACGCTTAATGTTAGGCATACTCTCGTCGAGAACTACAGCCTTTTCAGCATCTTCGCTGTCAATATCCAATTCGCCATAGATGGTTTTCAATAGCGAACTCTTGCCCGAACCAACACGGCCGATGAGATAGATAAACTCTCCTGTTTCTGCCTGAAAGTCAACATCTTTCAGAATTAAGCGTTCATCTTGATATATGTTTACCTTCTTGTAGTCTATTAACATGATTATCTCTGTATGATTTATTATTGGCAAT
>Contig_251
GTATAACGATGAAACTGTATGGGTAGAAAAGATTGGTGAAGTTCGTTTAGATACTCATACATATCATGTTGGTAAATCTCCTGTTACTGTACGTGGTGGTGTAAACGCGGGCTATTGGAAAGAGGGTTCTGTAAAAGGTTCTCATAAAGAGTATTATACAGAAGTATCTCATGATCCAATTAAGCTTTGGAAAAATGCAGATTTACGTTTCTTGGGGGGCTAGATTCCAATCTAAAGTTGGTAATCGTGCTAATGTATGGGTTAGTTATAATCAACGTAATATTTCTTATAACAACTCTCCATATCGATTCGATACCACAGAGCTTCCTAAGGAGCTTATTTATGGTGGCTCTTATAAATTAACTCGCTTGGATGATGTTTCTGTCAGTGTTAAAACAAATATGATGAGTGGTCAAATAGACTCTGTATATTATACATGGCATCGTGACTTACACTCCTTTGATCTATACTTAACTTATAAGGATGCACATAGAAGCAACAATGATCAATGGAAGATCAAATTTGTTGGCAAAGACTTTTAATAGGAGATAACTATGCAACGTATTAGAAAGGCCGTTATTCCAGCAGCTGGCTTTGGTACACGGTTCTTACCAGCTACTAAAGCACAACCAAAGGAAATGCTTCCTATTGTAGATACACCAGCTATCCAATATATTGTGAAAGAAGCATTAGATTCTGGTATTGAAGAAATCCTAATCATTACAGGTCGTAATAAACGGGCTATTGA
>Contig_252
AGCTTTCTTTCCAAGGTCTGTACGCTTCTGACCTGTTACTTTAATTCCTTAGTCTCTCAGTGTGTGATGGCGAATTAAAGTTCATATTAATTTAGAGTAACACAGAATTATGAAAGAAATTAAAGTAACAGGTCAGAAGCGTACAGACCTTGGAAAGAAAGCTTCTAAGCAGCTCCGTAAGGAGGGTTTGATTCCATGTAACCTCTATGGTGAGGCACAGCAGGATGGCAAGCCAGTAGCATTCTCATTCACAGCTCCTATGTCAGAGTTGCGTAAGTTGGTTTACACACCACACATCTACGTTGTAGAGTTGATTATTGATGGTGAGAGACGTACTGCAGTTCTTAAGGAACTCCAGTTCCACCCAGTAACAGACGCTCTGCTTCACGTAGACTTCTACGAGGTGAACGACCAGAAGCCAATCGTTATGGGTGTACCAGTTAAGCTCGTAGGTTTGGCACAGGGTGTTCGCGATGGTGGTCGTATGAACATGTCTATCCGTAAGATTAACGTTAAGGCTCCTTATCAGCAGATTCCAGAGCACCTCGATATCAACGTTACTGAGCTTCGTCTTGGTAAGAGTATCAAGGTTGGCGAGTTGAGCTTCGAGGGTCTTGAGTTGGTAACTCCTAAGGAGGTTGTAGTTTGCTCTATCAAGGCTACACGTAACTCTATCCAAGCTGCGCAGGCTGCGGCAGCTGCTGCGGCAGAGTAATCTCTACGACAACAATTAATTCAATATAAGAA
>Contig_253
CTCCAGGACTTGGCAGTCTGCCCTCAAAAGCTTCAGACAAGATTCATGAGTATAAGCCTGAAAAAGAGAAACCTACAACACCCGGAAATCGGCCTACGTCCCCATATAAATCCCTTTACACCTCAGTACGAAACTCCCCCATTATATTAGAAAATAAATAAAAGGTTACCATAAGTAAGTTCCAGAAAAACAACATATTGCCGACCTCACGGATTTTTACCAACCACTCGCTTTCCCTGTGGCCTTGGCACACTGGCATGCTGGTCTAGGATCCTCTACGCACAACGCCTGCTCGCCTCCTCCGTGTGGTTGCCAAGCCAAGCCGCCTGCTACCTTCATCACCAAATTGCACTCGCTCCTTCCTGGAATCCTTTTTCCTAGCTTCACCACCAAATCGTTAGCGCTCCTTCCTTCTTCCTAGCTTCCTTCACCAAATCGCACTGGCTCCTGGACTCTTTTCCTATCTTCACCACGAACTGCTGCTTGCTCGCTTGCTCCTCAGTCCTAGCTTCATCAAACACTGGTTCCTGGAATCCTGTCTGCTGCTGTCTTCCTAGATTCACTGAATCCACTTCTGTGTAGCACCTGGGTCAGCTGTCAATTAATGCTAGTCCTCAGGATTTAAAAAATAATCTTAACTCAAAGTCCAATGCAAAAACATTAAGTTGGTAATTACTCTTGATCTTGAATTACTTCCGTTACGAAAGTCCTTCACATTTTTCAAACTAAGCTACTATAT
>Contig_254
TCTTCGCTAATACCACGAGTCATAAGATAGAAAATTGCTTCGTCGGAAATACGACCGATTTTAGCTTCATGACCTAAATCCACATTGTCATTTTCTACGATAATAGCCGGAATTGTATCAGATTGAGACTCAGCATCAAGCATCAAGGATTCACAAGAAACTGTTGCTTTGGAATGTTCAGCTTTAGGGCCAATCTTCAAAAGGCCACGATAAATTGCAGCGCCACCGGATTTAGAAATGGATTTAGAGTTTACATTACTTGTTGTATATGGTGCATTATGTACCACTTTACAACCTGTATCGAGGAATTGTCCTTCACCTGCGAATGTTACACCTGTAAATTCAGCATGTGCACCTTCACCGTTGAGAATACTCATTGGGTACAAACAAGAAACTTTGGAGCCAAAGGAACCAGATACCCACTCAATTGTACCATTTTTACCTACTACACAACGTTTTGTGTTAAGGTTGTACATGTTTTTAGACCAGTTTTCAATTGTAGAATAACGCAATGTAGCATTATCTTTAACGAACAGTTCAACAGCGCCTGCATGAAGGTTAGACACATCATACTTAGGAGCAGAACAACCTTCGATAAAGTGCAATTTAGCCCCTTCTTCTACGATAATCATCGTATGTTCGAACTGACCAGCACCTGGTGCATTCAAACGGAAGTAAGATTGCAATGGAATCTCTACTTGTACACCTGCAGGAACGTATACGAAGGAACCAACAG
>Contig_255
GAGCTATAAACCGTACCATTGTCGATAACGAAAAGCTTAGTCCCCTGCACTGCCACACTCTTATAAGCATTTGCAGTGAAGGTCTTGCTGAGCTTTGTCCAGTTGTTGCCATTGTCCTTTGACGCAGCATAAACAACAGTCTGACTGCCATTCGTTCCGAAGACAAATACCTTACTACCTGTACTGACAGCATTCATTGCTGTGAACGAAGCGAAGTTGCTGTTCGCCTGCAGTGCCTGCCAGCTAAACACGTTGCCCTTCTGCTTATGAACATTCACAGTAACCTTATAATCTCTGTACTCGCTTCCCTTGTTTGAGTAAACACGGAAAATGCGTGGAGTGCTGAAATCAATAGAATCATTACTGCTGTAATAAGTGAATTTCTCCTCTGTAGTTGACTTGATAACAACAGTTCCGCTATTCTTTGCCACAATCTTAGCCAAAGCACTTGCTGGCTTTGTACCGTATGGCAAAGAGTCAGGATTATAAATCAAGCCCTGTGCCTGATCGATATAGAACTTAACCTTAGCACCATTGAAGTTGCTAACATAAGTACTATCGCTGCCATTCTTAGCAACGGTATCACGCACTTGCTTTAATTGTCCCAAAGAAAAGCTCAAAATAGCCGTGTCTTTGTAACTTACACTATTTTTCTCGTCGTCGTCCTTAAGACAAGAAGTCATTGTCAAAGTAGCCACCATTAAAGCTACGAGAGTAAAATTCAATTATTAGTATC
>Contig_256
GGGTCTACAGTCATGTCTTGACTATGACAACCCTGGTGATGAGTTCAACTCAACAACCAAGAATGTTGAGAAGGTGACAAGCCGTGGTGACGTGGATAAGATTCCTTTCCGTCAGGCTACAGATGCTGCAGCAGCAGATGAGGCACTCAATGCAATGCAAGACTTACTCGATGCTGGTGTTGGTGGACAGTTCTCTATGCGTGGTGGTAAGAATGGTGAGAACCCTGGTCCACATGCTTATCAGTATCAGTATTCTCTCGGTGTTGACAACTATGCAGAGTACACGGTTGTTCCTCACACTTTCTTCCAGTATTCAAAGATTCGTTTGGCATCGTCTTATGCTATCGATCAGAAGTGCTATGGTGGTGCATGGGGCTCATTCACAGAGATGAAGACCTCGCTTGTGCCTATCTTGAATAATGAGAAGGTAAATGCTGTTCCAGAGTTGAAGGCAGCTTATTTGACTCTCTTCAACCAGCAGGCTGTAGAGGTAGCTGACGTTTATGGTCCTATGCCTTACCGTGAGTTGAAGACTAACTTGCAGGTAGGTCCTTATACCTATAACAAGGTTGAGGATGTGTACAACGATGCTGTTGCCAACCTCGACACAGCCATTGCTTGTTTCCACTACTTCGATCAGAAGCCAGCTGCCTACAAGCAGAAGATTAAGAGTGCGTTTGTTGATCGTTTCGTAGTCATGACCGATGGTGGTGCTGCTGACGGAACGTTGAAGGC
>Contig_257
TCAACCAATGTATGGAGTTTACGCTTTGACATTACTGTATAAGTAAGGTTCAAGCGGTTGAACTCTATCTGTCGTGGGCGGTTATCTGATAAGTTGTCATCGGTGCCATCACTTTCTTTTAAGAAGTCAATAAACTTATCATAGAGAGGACGGTGAGGCACAAACTCAAGTGTACAGATAGAGTGGGTAACACCCTCAAAGTAGTCACTCTGTCCGTGTGCAAAGTCATACATTGGATAACAATGCCACTTTGTACCTGTGCGATGATGTGGAATCTGAATGATTCGATATATGATTGGATCACGGAAATGCATGTTAGGATTAGCCATATCGAGCTTCGCACGAAGCACCATACTTCCCTCAACAGCCTCTGGTGTGTTCATCTGCTCAAACAAAGCAAGGCTTTCCTCGATAGGACGATCACGGTATGGTGATGCAGTACCAGGCGTTGTTGGTGTACCTTTCTGTGTCGCAATCTGCTCAGAAGTCTGCTCATCAACATATGCCAAGCCCTTCTTAATCATCCAAACAGCAAAGTCCCATAACTTCTCAAAGTAATCACTTGCATAATAAATGTTACCCCATTTGAAACCAAGCCAGCTAATATCATGAAGGATATTCTCTACATATTCGTTGTTCTCCTTGCTTGGGTTTGTATCATCAAAACGAAGATTACAAATACCCTTATAGTTTTCAGCTACACCAAAGTCCATGCAAATCGCTTTTGCATGAC
>Contig_258
TCTTGATTACCGTTAACTTCTTGACTTGTATACTTACATACTCATCAAATCGATTAACCAATAAGCGAACTCTCCAGAAAGGAGGTGTTCCAGCCGCACCTTCCGGTACGGCTACCTTGTTACGACTTAGCCCCAATCACCAGTTTTGCCCTAGGCCGATCCTTGCGGTCACGGACTTCAGGCACCCCCGGCTTTCATGGCTTGACGGGCGGTGTGTACAAGGCCCGGGAACGTATTCACCGCGCCATGGCTGATGCGCGATTACTAGCGAATCCAGCTTCGTGGGGTCGGGTTGCAGACCCCAGTCCGAACTGGGACCGGCTTTCAAGATTTGATGCAATTTGCATTACACCGTCCCTCTGTACCGGCCATTGTAACACGTGTGTAGCCCCGGACGTAAGGGCCGTGCTGATTTGACGTCATCCCCACCTTCCTCACACCTTACGGTGGCAGTGTCTCCAGAGTGCCCAGCTTAACCTGATGGCAACTGAAGAGAGGGGTTGCGCTCGTTATGGCACTTAAGCCGACACCTCACGGCACGAGCTGACGACAACCATGCAGCACCTTCACAGAGACCCCGAAGGGCGTCATTATCTCTAAATCCTTCCTCTGCAATTCAAGCCCGGGTAAGGTTCCTCGCGTATCATCGAATTAAACCACATGTTCCTCCGCTTGTGCGGGCCCCCGTCAATTCCTTTGAGTTTCACCGTTGCCGGCGTACTCCCCAGGTGG
>Contig_259
TATCTGGTGTTAAGGTAGCAAAGATAATCATGTCGATTTCCTCTGCAGTGACATTAGCCATTTGCATAGCTTTTTTTGCTGCCTCTGTCGCCATATAGGATGTATTCATACCTTCCGGTGCAATGCGTCGTTCTTCTATACCCGTACGCTCTCTAATCCATTGATCATTGGTATCAACCATTTTTTCAAGATCAAAGTTTGTTACTACATTGTCAGGAAGGAAGCTCCCAGTACCAATGATTCCTACAGGTTTATTCATCATAGTCATACTTTAAGGCTCCTTCAATATCCATCGTTTCTCTTATGTGTTGAATAATTTTACGCTCTACTAAATCACTAGCAATTTCAATAGCAGTTTTTATCTCTTTAGCTTTGGAGCTACCATGAGTACCCCATTAACTCCCAAGAGCGGAGCACCACCATTTTCTGTGTGATCCAAACGTTTTGCCATCTTTTTCAAAGCTGGCTTTACAAGCATAGCTCCTATCTTGGCGAAAATACTTCCTGCCATGATGCTATCCTTTACTAATTGGGTAAGACCTGTTACTAAACCTTCCGCAAATTTAAGTACCACATTGCCTACGAAGCCATCACATACGACAACATCAACGGCACCTTTAGGAATATCACGACCTTCAATATTTCCTTTAAAATTGATAGTCTTCATACCCTCCAAAATCGGATACGTCGCCAACACGACATCGTTCCCCTTTGTGGCTTCTTCACCAATAT
>Contig_260
CGCTTGTTGATCAGGAAGAATTACAGAAGTCACAGGCAACACTTGTCTATGGACAGATGAATGAGCCACCAGGAGCACGTGCATCAGTGGCACTCTCTGGTCTGACCGTTGCAGAGGAGTTCCGTGATCACGGAGGTAAGAATGGTGAGGCAGCAGATATTATGTTCTTCATCGATAACATCTTCCGTTTCACACAGGCTGGTTCTGAGGTATCAGCGTTATTGGGTCGTATGCCATCAGCCGTAGGTTATCAGCCTACTTTGGCAAGTGAGATGGGTACGATGCAGGAGCGTATTACTTCTACAAAGCATGGTTCAATTACTTCAGTACAGGCGGTTTACGTGCCTGCTGACGACTTGACCGACCCTGCTCCAGCTACTACCTTTACCCACTTGGATGCAACAACAGAGTTGAGCCGTAAGATTACCGAGCTTGGTATCTATCCTGCGGTAGACCCATTGGGTAGTACCTCACGTATTCTTGACCCACTGATTGTTGGTAAGGACCACTATGAGTGTGCGCAAAGAGTAAAGCAGTTGCTTCAGCACTATAATGAATTGCAGGATATCATCGCTATCTTGGGTATGGACGAGTTGTCAGACGAGGATAAGTTGGTTGTGAACCGCGCTCGTCGTGTACAGCGTTTCCTCTCTCAGCCATTTACTGTTGCTGAGCAGTTCACTGGTGTTAAGGGTGGGAGATAAAAAATAACCAACAGCATATAAA
>Contig_261
GCAATGCAAAACTTGCCTAACTACTACACAGATAGCAATGGTTTACATCAACCACAAGGTGCTATCGTAGCTATGAACCCTCATAATGGTTACATTATGGCTATGGTTGGTGGCCGTGGTGATGATGCATTTAACCGTGCTACACAAGCAGAACGTCAACCAGGTTCCGCTATGAAACCATTTGTATATTTGGCAGCTATTCAATCTGGTAAAACTCCTGGTTCTATCGTAGATGATAGCCCTGTTACATTTGGTAACTGGAGCCCTAAAAACTATGAAAATGACTTCGTAGGTAGCATTACATACCGCTATGCATTACAACATTCTCGTAACGTAGCTGCCGTAAAAATTGCTGATGAAGTAGGCATGTCTAAGATTATTAAACTTGCTAAAGAAATGGGTATCTCTACTCTAACTGATCAAGATAATAACTTGTCTACTGCACTTGGTGGTTTAACTCATGGTGTAACACCTCTTGAAATGGTTCAAGCTTATGGTGTACTCGCTAATGGTGGTATCAAAGTTCAACCTACGGCAATCGTTAAAATTGTAGACCGCAATGGTCAAGTTGTGGAAGAAAACTCCATCCAAGAAAAACGTGTTGTAGATGAAAAAGATGCAGCTATCATTACAAATATGCTAGAATCCGTTATAAATGGCGGTACTGGTGGTAATGCCGCAATCGGTCGTCCTGCAGCAGGCAAAACTGGTACAACAGAT
>Contig_262
GGCTTTTAAGAAATTATTTAAAGATGCAAATGCCTCTGAGTGAAGTGTACTATCCCATCACTGAAGCCCACAGGAACAAGTCCTACAATTTTAAAAAGGCTCGATGGAAAAATTTCTCAATCCTGAAATCCCCTAGGGAAGGGGTCAGGAGAAAGTGCCATGGTTGATATTTAAGAACTCCACAGCTCTTAAAAATAAGCACTTATCCCTAACATGCAATACTGCAGATGCAAGTTAAACTTATCTGTTAACAGCTGCCTGCTGTTTTCTGCTCCCAGATGAAATGAAGCAACTCTTCTGATAACGAAGAGATACCTGTCTGAGGCAAACGAAACATTGGCACACAGCACAGCCTCCTCAATCCACTTGATCCCAACTCATCTCTCATTTATTTCGGCTTCTTTTATTCCAGGATTAATGTAGTGTAACATTTTCATTTCTTTTCGCTTTTATTCTGCTTTTGTAAAAGCAGTATTTTGAGATGGACATTGCCTCTTCATTGTATTTCTCATCAATTCATTATTTTTGTGGTTATAGCTTGACAAGCAATTAACTTTAAAATGGTAGATTCCGTAACTTTAAATTGGTAGCTTTCATTTGCTTAAAATTTTTTGGCATATGCAGATAATGTTCTCATCAGTAGTAAGAATCTCAGGGTTATGCTTATTCCCCAATGGAGGTATGACATATAATCTTTTCTGCCTTTACTTATCAAT
>Contig_263
TGCAAGAACCGCACACTTAACACGCGCTGGCATGTTAGAAATATTTTGCAATGCCATAGCATCTTCTAATTCTTCTAACTCATTTTCATCAGTAATTTCTTTTTTGATCATACCTAAGAAAATTTCTACCAAGCGAAGAGCTTCTTCAACAGATTTACCCTTAATAATATCAATCATCATAGATGCAGACGCTTGACTAATAGCACAACCAGAGCCGGTGTAAGCAGCATCTTTGATAATGCCATCTTCTACGTTGAGTTGTAATGTTAGATCATCACCACAACTAGGGTTATGGCCATGTTCAGAATTTGTAAAATGAGCTAACTCATGTTTATTACGCTTATCTTGGTTATGTTCCAAAATAAGTTCTGTATAATTGATCCATTTCCATTGATGGTAAATCTCCTAATCTTTAAAACCCATTACTGAACGAACTGTCTTTAATACTTCAAGGAATGCATCTAGATCTTCCTTACGAGTATATAAGTACATGCTTAGACGAGTAGATGCAGATACATTGTAGAATGCACCTAATGGTTGTGCACAATGGTGTCCAGAACGAACACAAATGCCTTTAGAATCTAAAATTGTAGCAACGTCATGAGGATGTACATCATCTACAGTGAACGCGATTACACCATGTTTTTCCTTAGGATTTTGGGAGCCAATCACATGAACATGTGGCAATGCAACAATTTTAGGAAGAATATATGCT
>Contig_264
AGTAACAAGAGTAAAGCGCAATGCATCTGCACCATATTGGTCGATAACTTCAAGCGGATTAATACCATTGCCCAAAGATTTACTCATTTTACGGCCCTGGCTATCGCGAACAAGACCATGAATAAATACATGTTTAAATGGAATTTCATGTTCAAACTCAAGAGCCATAAAGATCATACGAGCAACCCAGAAGAAGATGATATCGTAACCAGTTACAAGCACACTTGTTGGATACCATTGTTTAAGTTCTGGAGTTTGCTTAGGCCAACCCATTGTAGCAAATGGCCATAAACCAGAGCTAAACCATGTATCAAGAACATCTGGATCTTGTGTAACATGACCGTGGCAATGAGGACATTCTGTAATATCTTCACGGCTAACGATCGTTTCACCACAGTCATCACAATACCATGCAGGAATACGATGGCCCCACCACAATTGACGAGAAATAGTCCAGTCGCGGATGTTTTCAAGCCAGTTTACATAAGTTTTTGTAAACCGTTCAGGAACAAACTCTACTTCGTGGTCTTTAACAACCTTAAGAGCTGGCTCTGCCAATGGTTTCATATCTACGAACCATTGTTTAGATACCATTGGTTCGATGATTGTATTACAACGGGAGCAATGACCTACTGCATGGTCATGATCATCAATTTTTTCAAGTAGGCCTAATTCTTTAAGTTCTGCTAATACTTGTTTACGCGCTTCTTCACG
>Contig_265
CAGGTGTAGACAATGGAACGCCTGTTAATTGTTCAAGAGCCGCAATGCTAATATTGTAATTGTAAAGAGCTTCTACATAGTTATTACGAGCTGTTGTCAACTTAGTTTCTGCATCAAGTACATCAAGGTTCGTACCAACACCTGCACGGTAACGAAGCGTAGCAATACGGAAACTTTCTTGACCTTGTGCGACTGCAGTTTGTGTACTTTGGATTGTTTGTTCAGCAGCTCGTAAATTCAAGTATGCTTTTTGTACAGCTAACAATACAGCATCAACAGTTGCCAAGTTAGCTTCTTTTGCTTGTTCAAGTTGTGCATTTGCTTTTTTAATAGCATTTTGTGTTGCACCACCATCCCATAAGTTCCAAGTAGCACTAGCACCAACACTCCAGGACTTTGTACTTGTACCAAAGTAACCATCTGGATCACCATAGCCACGACCAGCTTTTACAGCAACCGTAGGCAAATAACCCGCCTTAGCAGATTTTACAGCTTCTTCCGCAGATTTTACATCAAGAGCTGATTTAACAAGAGCGGAACGATGAAGCATAGCATATGCTTTCGCTTGCTCCAAGGTTACATTATATGGTTTATATTGTAAATCATGCTCTGCTGTAGTAATAGCTGTTTGTGCAGGGTATGCAATAACTTGATTTAAGTTCGCCTCTGCTAAATTTGCAGCATTTTGTGCTTTTACAAGAGATGTTTGA
>Contig_266
CAATGTCCAAGGTGTGGTTGTCCATGCAACAAAGCAAGGCTTACCCCATGTCTCCTTAGGTAAATTAGCCTTTTCAGCCAATGCTTTCCAGTCCTCTGTAGGGATAGCAAACTGTGCTGTGACGGTAGTATCCTTTACATCACGATAGCAACCTGGCTGGTTCAACTCATGACTTGATAAGCCTGTACCTGCACCTGGTGAATAAGGCTGAATGGTATAGCCCTTATACAGCAAACCCTTGTTATAGAGTTGCTTGAGAAGCCACCACAGTGTCTCAATATATTTGTTATCGTAAGTAATGTACGGATGCTCCATATCAACGAAATAGCCCATCTCCTCTGTCAACTGCTTCCACTCAGCAGTAAACTTCATGACATTCTCACGACACTTATGGTTGTATTCCTCTGTTGAGATATATTTGTCAGATGCGTGGTTGTCGATATCTTTCTTCGTGATACCCAACTCTTTTTCTACACCCAACTCTACAGGCAATCCATGAGTATCCCAACCCGCCTTGCGGTGCACTTGGAAACCTTGCATTGTCTTGTAGCGGTTGAAAGTATCCTTAATTGCGCGTGCCAATACGTGGTGAATACCAGGATGTCCATTAGCTGATGGAGGTCCCTCGAAGAAGATGAACTGTGGATCGCCCTCACCCTCCTCAATTCCCTTCTGGAAGATATCTTTCTTCTCCCACTCTTTCCATCTTT
>Contig_267
CTGCTAGTGTACCTCCAATAGCGAGGTAAATATGGGAAGATGAATTTGGTAAATTATTGAACTTTTCTTGTTCATCTGCAGGAATTTTTGTCTTTTCATCATCAAAGATGTAGTGAGCACTACCAATACGTACACGGTAGCGACCGACTTTAGATGCAATACCATGAGCTACAACGTATTCTACATCGGAGTGCATTTCCTTGTGAGGCAAGTCATGATCCTTAGCAGCGCGTACAATTGCTTTTGCCATGGAATGAGGGAAATGTTCCTCAATACATGCAGCCAATTTTAACATTTCATCTGCATCATGACCATTAAATGGAATGATTTGTTCAAACTCAGGTTCTGCTTTTGTAAGAGTACCTGTTTTATCGAATACAATCATATCTGCTTGTGCAATTTGTTCTAAGAATTTACCACCTTTAACAGTGATACCGCGTTTAGATGCTTCTTGCATAGCGGAAAGTACTGCTAATGGAATGGATAATTTAAGAGCACAAGAGAAGTCAACCATAACGAAAGACAATGCTTTCATTACATTACGAGTCAACAAGTATGTTAAACCAGCGCCAATAAAGCTAATTGGAACTAATTTATCTGCCATGCGATATGCTTGTTGTTCCATACCAGATTTCATTTGTTCAGACTCTTCAATAAGGTTGACGATTTTTTCGTAACGAGATGATTTAGATGTACTACGTACTT
>Contig_268
CCGCAAGATACAACGTCACGGGCGAGAGCCGGCGAAATGCTCTCGCCCGTGACGTTGTATCTTGCGGTGTAAATGGCGTAACAACAGAACTCAACCGTCCTATCAATGAGGACGCAAGCATCGCACTGTACAAGTTCGATGACGAAGAAGGTAAGCACACCTTCTGGCACACTTCTGCCCACCTCCTCGCTGAGGCTTTGCAGGAGCTTTACCCAGGCATTCAGTTCGGCTTCGGACCAGCTGTTGAAAACGGCTTCTTCTACGACGTGATGCCTGCAAATGGTCAGACAATCTCTGAGAACGACTTCCCAAAGATTGAAGAGAAGATGCGCGAACTCGCTAAGAAGAACGAGCCAGTCGTTCGTCGTGACGTCTCTAAGGCGGATGCTGTTAAAGAGTTTACTGCCGATGGACAGGAATACAAGGTGGAGCACATCGTAGAGGACCTCGAAGATGGCACTATCTCAACATATTCGCAGGGTAACTTCACCGACCTTTGTCGTGGCCCTCACCTCGTTTCAACAGGTGCTATTAAGGCCATCAAGATAACCAGCGTTGCTGGTGCTTTCTGGCGTGGCGATGCTAAGCGCGAGCAGATGACACGTATCTACGGTATCACCTTCCCTAAGAAGAAGATGCTCGACGAATACCTCGAGATGCTCGAAGAGGCTAAGAAGCGCGACCACAGAAAGATTGGTAAGGAAA
>Contig_269
GAATAGTTGTTTGTTTGTTTCGCTTTAAGCTTCTGGCTTTACAGTCTTAGCAGCGTAAACTTCCTCTGAAAGGACAGAAACAGTACTCTTATTGTACTTGCCCTTGTGGAAGTAAACAACACCGTCTGCAAGTGCATACAATGTGTCGTCCTTACCCTGTGCAACGTTCTCGCCTGGGAAGTGCTTGTTACCGCGCTGGCGAACGATAATGTTACCTGCGATAATCTTCTGGCCACCCCAGATCTTAACACCTAAACGCTTTGAAGCTGATTCGCGACCGTTCTTAGAACTACCTACACCTTTTTTATGTGCCATTCTTAAGTCCTCCTTGTTAAGCGTTAATTGATTTAATTTCTACCTGAGTGAAGTGTGAACGATGACCGTTCTTCTTTCTGTAGTCCTTACGACGTTTCATCTTGAAGACAACTACCTTGTCGCCTTTTACGAGAGGAGCTACTACCTCAGCTACTACCTTTGCGCCCTCAACAGTTGGTGCGCCTACTGTGACTGTTCCGTTGTTATCAACCAACAGAACCTTGTCAAACTCAACAGCCTTGCCTTCTTCCGCATCTTTGATGTGGTTTACGAAGAGCTTCTTGCCCTCCTCAGCCTTGAACTGCTGACCGTTAATTTCTACAATTGCGTACATTTTTTTATTGTAAACGGGTTTGTACCGCTGGGCGGCTGAGCATCTATCCAGCACT
>Contig_270
GGATTAGCTCCTGGCTTATCAATCTTATTGATTGCAAAGACCATAGGAACACCTGCTGCCTGTGCATGAGCAATCGCCTCCTTGGTAGTAGGCATCACAGAGTCGTCTGCAGCAATGATGATAATCACAATATCAGTAACCTGTGCACCACGAGCACGCATAGCAGTAAATGCTTCGTGACCCGGAGTATCAAGGAAGGTAACCTTACGGCCATTCTCAAGTGTCACACCATAAGCACCGATGTGCTGGGTAATACCACCTGCCTCACCAGCAATTACATTCGTATTACGGATATGGTCGAGCAAAGAAGTCTTACCATGGTCAACATGACCCATGACAGTCACAATTGGAGCACGTGACACGAGATCGTTCTCATCATCCTCCTCTTCACTAACAGCTTCCTGTACTTCAGCACTAACATACTCTGTCTTGAAGTCGAACTCATCAGCAACAAGGTTGATAGTCTCTGCATCAAGACGCTGGTTGATAGACACCATGATACCTACAGACATCAAGGTCGAGATGACATTTGTTACAGGAACATTCATCATTGTTGCCAACTCTGAAACAGTAACAAACTCTGTCAACTTCAATATCTTACTTTCCTTGCGCTCTGCCTTAGCCTCTGCATTCAGACGTTCTTGAACAGCATCACGCTTCTCTTTACGGTATTTAGCACCCTTCTTATTCTGACTCTTGCTTGT
>Contig_271
ATCGACGACATTGTATGGTACGGTAGCGTTGACTCTGTAAAAGATATGGCTAATGCCGTTGGTGTAGCCAACACTGTCAACATGAAGGGTCTAAAGACCATTTGTAACAATGCGTTGCGAGAGCATCGTAAGGTTCATTTCCTACCTCCTTATCGTGCTGATATTAAGATTCAAATATTCGATCTCTTTGGTATTCATCCTAATCAACAGAAGGAGTCAGCAAGTATGGAACTTATCCGTGCGGTTGTTAAGATGCGTTCTGTAAAGACACAGGAAGAAATTGAGGAGTTGGAGCGTGCTGCTGTTATTGGCTACAAGATGCACACAACTGCTATGATATTGGGTAAGCCAGGTGTAACTGAGCAGTTCGTTGGTGGTCAGGTTAGCGGTATCGCTAACTCATATGGTTCAATGGTATCATTCCCAACCATCTTCTCTCAGCATGGTGAGATTATGCATGGCAATCCTTCGATGGCAGTATTGGAGGCTGGTCGCCTTGCTCTCTGTGACTGTGGTGCTGAAACCATCAACCACTACTGTTCTGACAATACCCGTACATTCCCTGTAAGTGGTAAGTTCACTCAGAAGCAGTTAGAGATTTATAAGGTTGTAGAAGAGTGCCACGATGCAGCACTGGAGCTTTCTAAGCCAGGTGTCAAGTATATGGACGTACACTTTGCTGTATGCCGTATTCTCTTTGACCG
>Contig_272
GTTTGGTTGTGTACTTGCTAATATTCCTCGTAATGGTTTCGAAGAAGGCGTTATGGCACTTATTAGCGCAGGTATCTCCCAAGAAATCTTCCCACCTTTAATTTTCCTTGGTGTAGGTGCAATGACTGACTTTGGTCCACTCATTGCTAACCCTAAAACATTGCTTTTAGGTGCTGCTGCTCAAATCGGCGTATTCGTTGCTTTAGGTGGCGCAATGATGCTTGGCTTCACAGCTCAAGAAGCGGCTGCTATCGGTATCATCGGTGGTGCTGACGGTCCTACATCCATTTACTTAGCTACTAAGCTAGCTCCTCATTTATTAGGTGCTATCGCGGTTGCCGCATATTCCTATATGTCTTTGGTACCGTTGATTCAACCACCTGTAATGAAACTCTTCACTACTCAAAAAGAACGTGAAATCGTTATGGAACAATTGCGCGAAGTAACACGTTTTGAAAAAATCGTGTTCCCAATCGTTGCAACGATCTTCATTTCCTTATTGCTTCCTTCCATTACATCCCTTTTAGGTATGTTGATGTTAGGTAACTTGTTCCGTGAATCTGGCGTAACTGATCGTTTGTCCGATACATCTCAAAATGCGTTGATCAATACTGTTACAATCTTCTTGGCAACTGGTACTGGTTTAACAATGAGTGCGGAACACTTCTTAAGCGTGCAAACACTCCTTATCATTTGCTTAGG
>Contig_273
CCCCAGGCGTCCCTCGGCGCCTCTGCGGGCCCGAGGAGGAGCGGCTGGCGGGTGGGGGGAGTGTGACCCACCCTCGGTGAGAAAAGCCTTCTCTAGCGATCTGAGAGGCGTGCCTTGGGGGTACCGGATCCCCCGGGCCGCCGCCTCTGTCTCTGCCTCCGTTATGGTAGCGCTGCCGTAGCGACCCGCTCGCAGAGGACCCTCCTCCGCTTCCCCCTCGACGGGGTTGGGGGGGAGAAGCGAGGGTTCCGCCGGCCACCGCGGTGGTGGCCGAGTGCGGCTCGTCGCCTACTGTGGCCCGCGCCTCCCCCTTCCGAGTCGGGGGAGGATCCCGCCGGGCCGGGCCCGGCGTCCCAGCGGGTTGGGACGCGGCGGCCGGCGGGCGGTGGGTGTGCGCGCCCGGCGCTCTGTCCGGCGCGTGACTCCCTCCGCCGCGAGTCGGCTCTCCGCCCGCTCCCGTGCCGAGTCGTGACCGGTGCCGACGACCGCGTTTGCGTGGCACGGGGTCGGGCCCGCCTGGCCCTGGGAAAGCGTCCCACGGTGGGGGCGCGCCGGTCTCCCGGAGCGGGACCGGGTCGGAGGATGGACGAGAATCACGAGCGACGGTGGTGCGGGCGTGTCGGGTTCGTGGCTGCGGTCGCTCCGGGGCCCCCGGTGGCGGGGCCCCGGGGCTCGCGAGGCGGTTCTCGGTGGGGGCCG
>Contig_274
CCTAATATGGGGCTCTATATAGGGGCGCCTATTATACTAGGATCTTTATACCTTTTCAATCAATATAGATGATTAGATTAAATATAAAAAACGTACATAGCACAGCGACTTTGGTACTATCCAAAATGGAACTAGACCAATGAAGCGTGCTTGTGTACGTTTTTTTATTTGCCCTATACTGTCATTCCTACAGCATAGTTTTCATATAGTTTCTTATAGTATCCGTTAAGTGCCATGAGTTCATCATGTGTCCCTTGTTCTACAATGGTGCCGTTTTCTACCACTAGTAGGAAGTCCGCATTTTTTATTGTGGATAAGCGATGGGCGATTACGATACTGGTTCGACCTTTGAGGAGTGTGTTCATCGCTTTTTGAACCTCTACTTCGGTGCGGGTATCTACGTTAGCCGTTGCTTCGTCAAGGATGAGAATGCTAGGATCGGCTAAGAAAGCCCGAGCGATGGTAATTAATTGGCGTTGACCTTGGGAGAGATCATCACCACCTCGGTTAAGCATCGTATCATATCCATTGGGTAATGTACGGATAAAGTGATCTGCCATGGCAAGCCTTGCGACATACTCGATTTCTTCACGTGTAGTATTTGGCTTGCCGTAGCCAATGTTATCGGCGATAGTACCCGTGAAAATCCAAGCGTCTTGCAATACCATTCCTACCGTATTATGTAAGCTTTCACGAGA
>Contig_275
TACTGTACGGACAATTACACCGAAGTTCTTTGGTGTAATACTCTGTATAAGCTGCTTGAGGCGTGCACGTTCTTCACCGCTTTTGATTTTAGAAGATACGCTAACTTTATGCCCGAATGGTATAAGCACCAGGAATCTGCCAGCGAATGATATTTCGCCTGTAAGGCGAGGTCCTTTGGTGGAAATGGGTTCTTTAACAATCTGTACCATCACCTCTTGTCCTACCTGCAGTGTGTTTTGAACTGTTCCGTCCTTTTGCAAGTCGGGTAGGCGAGTGGCTTTTTGAATGGGATAAAGTTTCTTGCGGTCGCTCTGAACCTGTTTCAGATACTTTGCATAGGAGTTGAATTGGCTCCCTAAGTCAAGATAATGAAGAAAGGCGTCACGCTCATAACCTACATCTACAAAGCAGGCATTCAGCCCTGGCATCAGTTTCTTTACCTTTGCCACGTAGATGTTTCCAACCGAGAAGCTCGCCTCTCTTGGCTCACGCTGGTATTCAACCAGACGCTTGTCTTCGAGTAGCGCTATCGAAATCTCTTTCGGTTGGGCATCAATAATTACTTCGCTTGTCATCTTCTTCGTTTGTTATAAGCTATCATTTAGCGTCTTTTATAGTCTCTACAATGATGCTAAAGGATACTTATAGATAAAATAAAAATGCGGAACCTGTCGTCGCACTTCCAGGGAAGAGAAG
>Contig_276
GGGATGAAGTCTACTGCCCACGTGTATTTGTTATCAACGATGAAGTTCGCCTTATTGGTACCCGTCGCCTCGATGCGCACGTCAGAAGTCTTCTTAGACAAAGAACGGTCAGCATTACGCATCTTCGCCGTCTGCTCGTATTCGCCAACGAAGTCAGCCAATGAAGCCTGCACCACCTTCAGCGAGTCAACTAAGCCAGCAGCCTTAGCGATAACCCATCCCACACGAGCCTTACCCGTAGTATTCTCCGTTGCCTTTACGGTCAGTTCACTACCTTGCTCAGCAACAGAAAGCCAGTCGCCAGTCGTTGTATAGGTGACAGGAACGTTAGCCGTAGCAATCATTGTCTTCTGCACCGCCTTATCGTCAGTGAAGATGATACCCTCTTGCTGAACATTAATGGTGATAGAGTCGCCCTGCGCGTCCTTGACAACCAAGAGCGTGTTACGCGTCTGTGGACTGGTATTGGTAGTAGCCGTCAACAAGATCGTCTCAGCCTTCTTCGTAACCGTCAGCCACGCATCCTGCGCATAAGCTTGAGCAGGTTCAGAAGCCATCTTCACCTCATTCGTACCACCAATCACGTTGAACGCAGTCTGCGCCTTTACGACCTTCAATCCCGCAGCATACTCAGGCAGTTCGTTATTATCGTTGCAGCTGCCGTTCTTGGGACGGCATGCAGCAACGATAATAA
>Contig_277
GGCATTCAGGCAGATGTAGTCGATGAGAATACCTACAAGGAATATCTTGATTGCGGTCCTGTTTATTTCTTTGGAAATGGTGCAGAGAAGTGTATGGAGACTATCAATCATCCGAATGCACACCTAATCAAGGGTATTGATGCTTTGGCTAAGAACATGTTCCCATTGGCAGAGAAGCGTATTGCACAAGAGAAGTTTGAGGATGTTGCTTACTTCGTTCCATTCTATCTTAAAGACTTTGTCGCTAAGCAGGCAAAGCCATTGCTGTAGAATAGCTTTAGAATTAAGGCTTGCCGTCATCACTTAAAATGTAACATTCACTATTCAATGAATATAGAAGGATTAGATTATAACACACAGCGAGAACGACTCATACTGCCACAGTATGGGCGAGAGATACAAAACATGGTGGATTATGCCATTGGGCTTCCTACAAAGGAAGAGCGTCAGCGATGTGCGGAAACCATCATTTCCATTATGGATAGGATGAATGCTCAGAACCGTGGTAACTTTGACCACATGGAAAAGCTCTGGGATCATTTGGCATTGATGGCTAACTTTGAGTTGGATATTGACTATCCTTGTGATGTGTCAGAGGCTTTGAAGATTGCTACTAAGCCAGAGCCAATGAGCTATCCGATGTCAAATATTCCAGTAAGGCATTATGGGCGATTACTCTTTGAAGCTTTTGAG
>Contig_278
GTTGATAAGCAGAGTAAAGTGGAGGAGGAACGCCCTGTATATTATAGCGGTATTGGTAAGTCTAATGACGAATACAATCGTCGTGGCAAGTATAATTATAAGAAAATAGGAGTTGATTCTCTTGGAAACGATATCTTTATGTCGCGTATCTCTACGTTGCATGGCGACTCTGTAGTGTTAGATACTATCTATGGAGGTTTCACTCGTCAGTACGAAAGTGATAACGATGACTTTGCTTATAGCCGAAGAATGAGTCGTTTTGATGGATTTTGGGGTGGCTATTATGACCCATGGTTTGCTGGTCGCTCTTCGTTCTATGTAGGATGGGGATGGCGTTCACCTTATTATGGTGGCTGGTATGACAGATGGGATGATCCATGGTCATATGGTTATTATGGTGGCTATCCTTACTATAGCTATTATGGTGGTTATCCATATTATGGCTACTACGGCGGTTATCCATACTATTATGGTTATGCTGACTATGGTTGGTACAACCCATGGAGCAGATATTATGGCTATTATGGTGGTTATCCTTACTATGGTTATAGAAGAGGTGGCTACTATGCTTACAATGGTCATACGGGTACAGCTAATCACTGGGGTAACTCTCCAAGAGACTTTGGTTCTCAAGCAAGAAGTGGTTCCTATGACAACGGACGCTCATCTTACTCAAATCGTCGTGGCAATGT
>Contig_279
TGTAATCTCAAGACTCTGGAAGTCCTTATAAACATCGATTACACTACCGCCAAGCTCCTTAGGAGGATTAGAACGGAAGTTCTTCATCATCTGCTGAATCTCGTCAGCACCGCTCTTACCAGGACGCTCAACATTGATTGTGTACTCATGGCTGTAACCATACTCCATATAGATATCCATAAGAATGTCATACAAAGTCTTACCATGATCCTTTGCATATGCACAAATCTCAGCCAACAAAGCACAAGCACTTACAGCATCCTTATCGCGTACGAAGTCTTCTGCAAGGAAACCATAGCTTTCCTCACCACCACCGATATACTGCTGCTTACCCTCAGAGAGCGCAATCTCACGTGCAATCCACTTGAAACCAGTATAGCAATCACGCATCTCTACGTGCTGTTTCTCTGCAATCTTACGGATAACCTCTGTTGTAACAATAGTCTTTACGATAAAGTCTGTTGGCTTCATCTTGCCCACAGCCTGACGATTTGTAATAATATACCACAAGAAAATAAGACAGGTTTGGTTACCATTAATCAGTACCCACTCGCCATCGCTATTCTTACAAGCCATACCTACACGGTCAGCATCTGGGTCAGAAGCCATCAAGATATCGGCATCGAGAGCCTTTGCATCACGCAAACCAAGTGTCAAAGCCTCTGCAATCTCTGGGTTTGGACGGTCAAC
>Contig_280
[truncated: 591,378 more chars]
