# Supplementary material for: VGEA: an RNA viral assembly toolkit
Source: PeerJ. 2021 Sep 6;9:e12129. doi: 10.7717/peerj.12129 (PMC8428259; doi:10.7717/peerj.12129)
Supplement: Supplemental Information 2 [file peerj-09-12129-s002.zip › Supplementary_File_2/Performance_Comparison_Assembly_Pipelines_Table_2/CV18/velvet/CV18_velvet_contigs.fasta]

>Contig_1
CTTCCTAATATCTACGCATTTCACCGCTACACTAGGAATTCCACTTTCCTCTCCGATACTCTAGATTGGCAGTTTCCATCCCATCACGGGGTTAAGCCCCGAACTTTTAAGACAGACTGACCAATCCGCCTGCGCGCGCTTTACGCCCAATAATTCCGGACAACGCTTGCCACCTACGTATTACCGCG
>Contig_2
CCACTCAAACGCCCTATTCAGACTCGCTTTCGCTACGGATACCCCACACGGGTTAACCTCGCGACATAACACTAACTCGCAGGCTCATTCTTCAAAAGGCACGCTGTCACCCCAAAAGGCTCCAACGGCTTGTAAGCACACGGTTTCAGGTACTATTTCACTCCCCTCCCGGGGTACTTTTCACCATTC
>Contig_3
GCTCGTTGCGGGACTTAACCCAACATCTCACGACACGAGCTGACGACAACCATGCACCACCTGTATCTGTGTCTAACCAAAGGTCAGAACAACACAATCTCTTGTGTCCTCACAGTATGTCAAGACTTGGTAAGGTTCTTCGCGTTGCTTCGAATTAAACCACATGCTCCACCGCTTGTG
>Contig_4
AAATCTGTTTACATTACAAGAGTGAGCTGTTTCAGTGGTTTGAGTGAATATGACATAGTCATATTCTGAGCCCTGTGATGAATCAACAGTTTGAGTTGGTAGTCCCAAAATCTTTGAGGCTACAGCATTCTGTGAATTATAAGGTGAAATAAAGACAGCTTTTCTCCAAGCAGGGTTACGTGTAAGGAATTCTCTTACCACGCCTATTTGTGGCCTGTTA
>Contig_5
CCCGGAGTACCTTTTATCCTTTGAGCGATGGCCCTTCCATACGGAACCACCGGATCACTATGCTCTGCTTTCGCACCTGATCGACTTGTAGGTCTCTCAGTCAAGCGCCCTTTTGCCATTACACTCTACGGCCGGTTACCAATCGGCCTGAGGGCACCTTTAGAAGCCTCCGTTACGCTTTTGGAGGCGACCACCCCAGTCAAACTACCCACCAAACGCGGTCCTCCCATCAAGGGAGTTAGGAACCAGACAGCCGAAGGGCCGTATTTCAACAGCGACTCCACGAACACTGGCGTGCCCGCTTCAAAGTCTCCGGCCTATCCTACACATCGACTGCCCGGTTACAACGTTAAGCTATAGTAAAGGTTCACGGGGTCTTTTCGTCCCATCGCGGGTAATCGGCATCTTCACCGAT
>Contig_6
TCGCCTTGGTAGGCCTTTACCCCACCAACTAGCTAATGCACCGCAAAGCCATCTCATAGTGTTAGCAAAACCAACTTTTAAACATCAACCATGCAGTTAATGCTGTTATCCGGTATTAGCTATCGTTTCCAATAGTTGTCCCAGTCTATGAGGCAGGTTCTTTACGTGTTACTCACCCGTTCGCCGC
>Contig_7
AACCTTTACTATAGCTTTGCATTGGATTTGGGTAACAAATGTGTAGGATAGGCCGGAGACTATGAAGCGGGTACGCCAGTATTCGTGGAGTCGCCGTTGAAATACGGCCCTTTTGTTATTTGGGTTCTAACTCGCGGATGCGAGGACATTGCATGGTG
>Contig_8
CCTAGGCATCCACCGTCTGCCTAGGCTCTCGGAGGCGAAGAAGGACGTGATAAGCTGCGAAAAGCTCGGGGGAGGTGCAAATAACCTTTGATCCCGAGATATCCGAATGGGGTAACCCGGCTGGTTGAAGGCCAGTCACACCGCAAGGTGAGCGAACGTGGGGAACTGAAACATCTAAGTACCCACAGGAAGAGAAAATAAGAATGATTGCGTAAGTAGTGGCGAG
>Contig_9
CCCGCAGGAAGAGAAAATAAAGTAATGATTCTGTGAGTAGTGGCGAGCGAAAGCGGAAGAGACTAAACCTGTGGTGTGTGATAGCGGTTAGGCGTTGCATCATGGGGGTTGTGGGAGTCACAGTGGCAGTTCTAACTGGCTGCCGGCATGATGTTCAGGATG
>Contig_10
CTGATGCGCGATTACTAGCGAATCCAGCTTCACGGAGTCGAGTTGCAGACTCCGATCCGAACTGGGGAAGGGTTTAGAGATTCGCATCCGGTCGCCCGGTAGCTGCCCTTTGTCCCTCCCATTGTAACACGTGTGTCGCCCCGGATGTAAGGGCCGTGCTGATTTGACGTCATCCACACCTTCCTCGCGCCTTACGACGGCAGTCTCGGTAGAGTCCTCAGCGAAAACTGTTAGCAAC
>Contig_11
CGCCCTATTAAGACTTGGTTTCCCTTCGGCTCCGTATCTTTAATACTTAACCTCGCCTGTACATGTAACTCGCCGGACCGTTCTACAAAAAGTACGCGGTTCACCTTTCGGTGTTCCACAGTTTGTAAACATAGGGTTTCAGGTTCTTTTTCACTCCCCTCCCGGGGTTCTTTTCACCTTTCCTTCACAGTACTATACGCTATCGGTCACTGACTAGTATTTAGCCTTGGGGGGACCACCCCCCAAGGCTAAATACTAGTCAGTGACCGATAGCGTATAGTACTGTGAAGGAAAGGTGAAAAGA
>Contig_12
AACTCCTAGTAATCATCGTTTACTGCGTGGACTACCAGGGTATCTAATCCTGTTTGATACCCACGCCTTCGTGCTTCAGTGTCAGTCGCAGTATGGCAAGCTGCCTTCGCAATCGGAGTTCCTCGTGATATCTATGCATTTCAC
>Contig_13
GGGAGGCAGCAGTGAGGAATATTGGTCAATGGGCGAGAGCCTGAACCAGCCAAGTCGCGTGAAGGAAGACTGTCCTAAGGATTGTAAACTTCTTTTATACGGGAATAACGGGCGATACGAGTATTGCATTGAATGTACCGTAAGAATAAGCATCGGCTAACTCCGTGCCAGCAGCCGCGGTAATACGGAGGATGCGAGCGTTATCCGGA
>Contig_14
CCCGGTTCCTGACCTGTAGGTGTCTGGTAGGTAAATCCGCCAGGCGTATGCCGAGGGGTTGGGACGAGCGAGCTTGCTCGCGAAGCAACTGGAAGTGGTTCCAAGAAAAGCCTCTAAGCTTCAGCTAGAAACGACCGTACCGCAAACCAACACTGGTGCGCGAGATGAGTATTCTCAGGCGCTTGAGAGAACTCGGGAGAAGGAACTCGGCAAATTGACACCGTAACTTCGGAAGAAG
>Contig_15
GTTACGGCCGCCGTTTACCGGGGCTTCGATCAAGAGCTTGCACCCCATCACTTAACCTTCCGGCACCGGGCAGGCGTCACACCCTATACGTCCACTTTCGTGTTTGCAGAGTGCTGTGTTTTTAATAAACAGTCGCAGCCACCTATTCTTTGCAACCTCTTCGCCCTTGTGTTGTTCACACTCAAGCTACCAAGGCACACCTTCTTCCGAAGTTACGGTGTCAATTTGCCGAGTTCCTTCTCCCGAGTTCTCTCA
>Contig_16
TTCTTCCACAATGTCTGCATTTTTAATGTATACATTGTCAGTAAGTTTTAAATAACCACTAAAACTATTCACTTCAATAGTCTGAACAACTGGTGTAAGTTCCATCTCTAATTGAGGTTGAACCTCAACAATTGTTTGAATAGTAGTTGTCTGATTGTCCTCACTGCCGTCTTGTTGACCAACAGTTTGTTGACTATCATCATCTAACCAATCTTCT
>Contig_17
CATACTACTTATTTGATGAGTCTGGTGAGTTTAAATTGGCTTCACATATGTATTGTTCTTTCTACCCTCCAGATGAGGATGAAGAAGAAGGTGATTGTGAAGAAGAAGAGTTTGAGCCATCAACTCAATATGAGTATGGTACTGAAGATGATTACCAAGGTAAACCTTTGGAATTTGGTGCCACTTCTGCTGCTCTTCAACCTGAAGAAGAGCAAGAAGAAGATTGGTTAGATGATGATAGTCAACAAA
>Contig_18
TAGCTGCATTTCACCAAGAATGTAGTTTACAGTCATGTACTCAACATCAACCATATGTAGTTGATGACCCGTGTCCTATTCACTTCTATTCTAAATGGTATATTAGAGTAGGAGCTAGAAAATCAGCACCTTTAATTGAATTGTGCGTGGATGAGGCTGGTTCTAAATCACCCATTCAGTACATCGATATC
>Contig_19
AACACTTTGCTTCACACTCAAAAGAAAGACAGAATGATTGAACTTTCATTAATTGACTTCTATTTGTGCTTTTTAGCCTTTCTGCTATTCCTTGTTTTAATTATGCTTATTATCTTTTGGTTCTCACTTGAACTGCAAGATCATAATGAAACTTGTCACGCCTAAACGAACATGAAATTTCTTGTTTTCTTAGGAATCATCACAACTGTAGCTGCATTTCACCAAGAATGTAGT
>Contig_20
TGACTTTAGATCGGCGCCGTAACTATGGCCACCAGCTCCTTTATTACCGTTCTTACGAAGAAGAACCTTGCGGTAAGCCACTGGTATTTCGCCCACATGAGGGACAAGGACACCAAGTGTCTCACCACTACGACCGTACTGAATGCCTTCGAGTTCTGCTACCAGCTCAACCATAACATGACCATGAGGTGCAGTTCGAGCATCCGAACGTTTGATGAACACATAGGGCTGTTCAAGTTGAGGCAAAACGCCTTTTTCAACTTCTACTAAGCCACAAGTGCCATCTTTAAGATGTTGACGTGCCTCTGATAAGACCTCCTCCACGGAGTCTCCAAAGCCACGTACGAGCACGTCGCGAACCTGTAAAACAGGCAAACTGAGTTGGACGTGTGTTTTCTCGTTGAAACCAGGGACAAGGCTCTCCATCTTACCTTTCGGTCACACCCGGACGAAACCTAGATGTGCTGATGATCGGCTGC
>Contig_21
AAACCAACCAACTTTCGATCTCTTGTAGATCTGTTCTCTAAACGAACTTTAAAATCTGTGTGGCTGTCACTCGGCTGCATGCTTAGTGCACTCACGCAGTATAATTAATAACTAATTACTGTCGTTGACAGGACACGAGTAACTCGTCTATCTTCTGCAGGCTGCTTACGGTTTCGTCCGTGTTGCAGCCGATCATCAGCACATCTAGGTTTCGTCCGGGTGTGA
>Contig_22
GATTACTAGCGAATCCAGCTTCGTGGGGTCGGGTTGCAGACCCCAGTCCGAACTGAGACGCACTTTAAGGATTAGATGACACTCGCATGCCACCAACTCTCTGTATGCGCCATTGTAACACGTGTGTAGCCCCGGACGTAAGGGCCGTGCTGATTTGACGTCAT
>Contig_23
GCACAAGCGGAGGAACATGTGGTTTAATTCGATGATACGCGAGGAACCTTACCCGGGCTTGAACTGTGGCGGAACGATTCGGAGACGATGAGGCCCTTCGGGGCTGCCACGGAGGTGCTGCATGGTTGTCGTCAGCTCGTGCCGTGAGGTGTCGGCTTAAGTGCCATAACGAGCGC
>Contig_24
GCATGGTTGTCGTCAGCTCGTGCCGTGAGGTGTCGGCTTAAGTGCCATAACGAGCGCAACCCCTGTTTTCAGTTGCCATCGGGTAATGCCGGGCACTCTGGAGATACTGCCACCGCAAGGTGTGAGGAAGGTGGGGATGACGTCAAATCAGCACGGCCCTTACGTCCG
>Contig_25
CTCATTTCTGTCACTGACAGATTTATTGTTTTTCATTGTTCAGTACTATAACCTTAGTTATAGTGCCCTGCACATTGAAAAACAATAAATCTGTCAGTGACAGAAATGAGTGAGAACTCAAACTTTTAATGAGAGTTTGAT
>Contig_26
TTTAATTTGTAAGTTGTTGTACCTCGGTAAACAACAGCATCACCATAGTCACCTTTTTCAAAGGTGTACTCTCCTATTTGTACTTTACTGTTTTTAGTTACACGATAACCAGTAAAGACATAATTTCGGTTAAGTGGTGGTCTAGGTTTACCAACTTCCCATGAAAGATGTAATTCTCTGTCAGACAGCACTTCACGTACAGTAGCAATACCATAAGACA
>Contig_27
TTGCATACGTAGACCATTCTTATGTTGTAAATGCTGTTACGACCATGTCATATCAACATCACATAAATTAGTCTTGTCTGTTAATCCGTATGTTTGCAATGCTCCAGGTTGTGATGTCACAGATGTGACTCAACTTTACTTAGGAGGTATGAGCTATTATTGTAAATCACATAAACCACCCATTAGTTTTCCATTGTGTGCTAATGGACAAGTTTTTGGTTTATATAAAAATACATGTGTTGGTAGCGATAATGTTACTGACTTTAATGCAATTGCAACATGTGACTGGACAAATGCTGGTGATTACATTTTAGCTAACACCTGTACTGAAAGACTCAAGCTTTTTGCAGCAGAAACGCTCAAAGCTACTGAGGAGACATTTAAACTGTCTTATGGTATTGCTACTGTACGTGAAGTGCTGTCTGACAGAGAATTACATC
>Contig_28
CCCCAGGATGCGATGAGCCGACATCGAGGTGCCAAACCCTACCGTCGATATGGACTCTCGGGTAGGATCAGCCTGTTATCCCCAGGGTAGCTTTTATCCGTTGAGCGACGACCCTTCCATTCGGAATCGCCGGATCACTATGTCCTGCTTTCGCATCTGCTCGACCCGTCAGTCTTGCAGTCAAGCTCTCTTATGCCATTGCACTCT
>Contig_29
GTTGGATTTCCCACAATGCTGATGCATAAGTAAATGTTGTACCATCACACGTATTTTTATATGTGTTATAGTCTGGTATGACAACCATTAGTTTGGCTGCTGTTGTAAGAGGTATTATGTTCAAGGGAACACAACCATCTCTTGCATTGTTGATAATG
>Contig_30
ATGTTGTTGAGTGCATCATTATCCAACTTTCTAAGCATAGTGAAAAGCATTGTCTGCATAGCACTAGTAACTTTTGCCCTCTTGTCCTCAGATCTAGCCTGTTTATACATTTGGGTCATAGCTTGATCAGCCATCTTTTCCAACTTACGTTGCATGGCTGCATCACGGTCAAATTCAGATTTAGCCACATTCAAAGACTTCTT
>Contig_31
CCCCGGACGTAAGGGCCGTGCTGATTTGACGTCATCCCCACCTTCCTCACACCTTACGGTGGCAGTGTCTCCAGAGTGCCCAGCACTACCTGATGGCAACTGAAGAGAGGGGTTGCGCTCGTTATGGCACTTAAGCCGACACCTCACGGCACGAGCTGACGACAACCATGCAG
>Contig_32
CCCGACTAACCCTCAGCTGATTAGCATGGCTGAGGAACCCTTAGTCTTTCGGTGAGCAGGTTTCTCACCTGCTTTATCGTTACTTATGCCTACATTTTCTTTTCTATAAGCTCCACATCACCTCACAGTGATGCTTCTGCGCCGATAGAATGCTCCCCTACCCAACTTTCGTTGCCATAGCTTC
>Contig_33
ACAATACATATGTGAAGCCAATTTAAACTCACCAGACTCATCAAATAAGTAGTATGTAGCCATACTCCACTCATCTAAATCAATGCCCAGTGGTGTAAGTAATTCAGATACTGGTTGCAAAGTTTTTATGACAGCATCTGCCACAACACAGGCGAACTCATTTACTTCTGTACCGAGTTCAACTGTATAGGCAGAGCACTTCTCATTAAGTACTTTATCAATCCTTTCATCAAGTTCAAAAGTGATATTCACACTCTTGTAACCTTGCACTTCTATCACAGTGTCATCACCAA
>Contig_34
CTCCAGTGCGTTTTACCGCACCTTCAACCTGGACATGGGTAGATCACTTGGTTTCGGGTCTACGTCAACATACTCAACTCGCCCTATTCAGACTCGCTTTCGCTACGGCTCCGATTCTTCATCTTAACCTCGCATGTTAACGTAAC
>Contig_35
GGTGAAAAGAACCCCGGGAGGGGAGTGAAAGAGTACCTGAAACCGTGTGCTTACAAGTAGTCAGAGCCCGTTAATGGGTGATGGCGTGCCTTTTGTAGAATGAACCGGCGAGTTACGTTAACATGCGAGGTTAAGATGAAGAATCGGAGCCGTAGCGAAAGCGAGTCTGAATAGGGC
>Contig_36
ACAACCGTCTACAACATGCACATAACTTTTCCATACATAATAAAATGATGCAAAGAAGATGTACATTCTAACCATAGCTGAAATCGGGGCCATTTGTACAAGATTAATTATTAACCACATAAGCCAAGAATTACTAATAAAATGTACTGCAAAATAGCTGAAAAACAATTGCATGATTGCAGCCAATCCAAGTACATAGAAAAACCTAGTGAAAAGAATATATGCCAAAAACCACTCTGCAACTAAGCCAAAAGCAGTTAAATCCCATTTAAAAGATGAAATGGTAATTTGTATAGTTTCTAAAGAAGGATAGGTGTCTAAAGAATCTAAACCACTAAGACAAACACTACAAGGTATAGAACCAGTACAGTAGGTTGCAATAGTGACATTAGTAGAGTTCAAATAGCCTTCTCTGTAACCAGTACAGTAAGAAGGCATGCCTAAATTAGACATTAAAACACCTAAAGCAGCGGTTGAGTAGATTAAAGAACCTAGGCAAACACTTAATAGTAAAAACCAAATTATAATATTTATCAGTTTAGAAAAATTAGGTGACTTCAAATAATTAAATGAAGCCTCTAGACAAAATTTACCGACACTCTTAACAGTATTCTTTGCTATAGTAGTCGGCATAGATGCTTTAATTCTAGAATTTGTACTTCTAGTAAAAGTACACAATTGTAGCAATAAAGTAAAGAAATAAGGCATATAATTAGTACAAACACGGTTTAAACACCGTGTAACTATGTTAGTAGTTGTACTAACAACTTTGTTAAGAAAAGGCTTAGCATAATTAGCTATAGTATCCCAAGGGACACTATTAACAGCAGCTAAACCATGAGTAGCAAGGGTTTTCAAACCTAATACTCTAGATAATTCATTAGGTTTCTTAATAGTAAGACTAGAATTGTCTACATAAGCAGCCATTAGATCTGTGTGGCCAACCTCTTCTGTAATTTTTAAACTATTATTTGCTGGTTTAAGTATAATGTCTCCTACAACTTCGGTAGTTTTCACATTACACTCAAGAACGTCTTTCTGTATGGTAGGATTTTCCACTACTTCTTCAGAGACTGGTTTTAGATCTTCGCAGGCAAGATTATCCATTCCCTGCGCGTCCTCTGACTTCAGTACATCAAA
>Contig_37
CCAGATAGGGGAGGCGCAGGGAAACCGAGTCCGAATAGGGCGCCATAGTCGCTGGGCGTAGACCCGAAACCAGGTGATCTATCCATGGTCAGGATGAAGGTTGGGTAACACCAGCTGGAGGTCCGAACCGACTAATGTTGCAAAATTAGCGGATGAACTGTGGATAGGGGTGAAAGGCTAATCAAACCTGGAAATAG
>Contig_38
ACACTGGGACTGAGACACGGCCCAGACTCCTACGGGAGGCAGCAGTGGGGAATATTGGACAATGGGGGGAACCCTGATCCAGCAATGCCGCGTGTGTGAAGAAGGCCTTCGGGTTGTAAAGCACTTTCAGTAGGGAGGAAAGGTGCGTAGTTAATACCTGCGCAATTGACGTTACCTACAGAAGAAGCACCGGCTAACTCCGTGCCAGCAGCCGCGGTAATACGGAGGGTGCGAGCGTTATTCGGAATTACTGGGCGTAAAGCGCACGCAGGCGGTTGCCCAAGTCAGATGTGAAAGCCCCGGGCTTAACCTGGGAACTGCATTTGAAACTGGGCGACTAGAGTATGAAAGAGGAAAGCGGAATTTCCAGTGTAGCAGTGAAATGCGTAGATATTGGAAGGAACACCGATGGCGAAGGCAGCTTTCTGGGTCGATACTGACGCTCATGTGCGAAAGCGTGGGGAGCAAACAGGATTAGATACCCTGGTAGTCCACGCCCTAAACGATGTCAACTAGGCGTCGGGTTGTTAAAGACTCGGTGCCGGAGCTAACGCATTAAGTTGACCGCCTGGGGAGTACGGCCGCAAGGTTGAAACTCAAAGAAATTGACGGGGACCCGCACAAGCGGTGGAGCATGTGGTTTAATTCGATGCAACGCGAAGAACCTTACCAGGCCTTGACATCCTAGGAACTTGGCAGAGATGCCTTGGTGCCTTCGGGAACCTAGAGACAGGTGTTGCATGGCTGTCGTCAGCTCGTGTCGTGAGATGTTGGGTTAAGTCCCGCAACGAGCGCAACCCTTA
>Contig_39
CATTACAGGTGGTGTTGTTCAGTTGACTTCGCAGTGGCTAACTAACATCTTTGGCACTGTTTATGAAAAACTCAAACCCGTCCTTGATTGGCTTGAAGAGAAGTTTAAGGAAGGTGTAGAGTTTCTTAGAGACGGTTGGGAAATTGTTAAATTTATCTCAACCTGTGCTTGTGAAATTGTCGGTGGACAAATTGTCACCTGTGCAAAGGAAATTAAGGAGAGTGTTCAGACATTCTTTAAGCTTGTAAATAAATTTTTGGCTTTGTGTGCTGACTCTATCATTATTGGTGGAGCTAAACTTAAAGCCTTGAATTTAGGTGAAACATTTGTCACGCACTCAAAGGGATTGTACAGAAAGTGTGTTAAATCCAGAGAAGAAACTGGCCTACTCATGCCTCTAAAAGCCCCAAAAGAAATTATCTTCTTAGAGGGAGAAACACTTCCCACAGAAGTGTTAACAGAGGAAGTTGTCTTGAAAACTGGTGGTTTACAACCATTAG
>Contig_40
TAGCCTTGGAGGATGGTCCCCCCATCTTCAAACAGGATATCACGTGTCCCGCCCTACTTCTCGTTAACTTAGTACCACAGCCTGGATGTCGAGTACGGGGCTATCACCCTGTGTCGCTAAGCTTCCCAGCTTATTCCTCTATCTCTGCTGTTA
>Contig_41
ATTTTTAATTATGAGGTTTATGATGTAATCAAGATTCCAAATGGAAACTTTAAAAGTCCTCATAATAATTAGTAATATCTCTGCTATAGTAACCTGAAAGTCAACGAGATGAAACATCTGTTGTCACTTACTGTACAAGCAAAGCAATATTGTCACTGCTACTGGAATGGTCTGTGTTTAATTTATAGTTGCCAATCCTGTAGCGACTGTATGCAGCAAAACCTGAGTCACCTGCTACA
>Contig_42
GCAATGGCTTGTCTTGTAGGCTTGATGTGGCTCAGCTACTTCATTGCTTCTTTCAGACTGTTTGCGCGTACGCGTTCCATGTGGTCATTCAATCCAGAAACTAACATTCTTCTCAACGTGCCACTCCATGGCACTATTCTGACCAGA
>Contig_43
ATGTTCAGCCCCTATTAAACAGCCTGCACGTGTTTGAAAAACATTAGAACCTGTAGAATAAACACGCCAAGTAGGAGTAAGTTGATCTGCATGAATAGCAACAGGGACTTCTGTGCAGTTAACATCCTGATAAAGAACAGCAACCTGGTTAGAAGTATTTGTTCCTGGTGT
>Contig_44
ATCAGGAGAAGCAATAACAACGTCAAAGCTGGTAACCTGAACTTTGACGTTGTTATTGCTTCTCCTGATGCAATGCGTATCGTTGGTCAATTGGGTACTATCTTGGGCCCTCGTGGTCTGATGCCAAACCCTAAAGTAGGTACTGTTACTCCTAACGTTGCTGAAGCAGTTAGAAATGCAAAAGCAGGTCAAGTACAATACCGTACAGATAAAGCCGGTATCGTTCATGCAACTATCGGTCGTGCTTCTTTCGCTGAAGCTGACTTGAAAGAAAACTTCAATGCGTTGCTGGATGCTATCGTTAAAGCCAAACCTGCTGCTGCTAAAGGTCAGTACCTGAAAAAAGTTGCTGTATCCAGCACTATGGGTTTGGGTGTTCGCGTTGATACTGCAAGCGTGAACAACTAAGAAATTTTCAGGTGATCCGGCTTTCTGGATTGCCTGAATTTGGGCTACTTAAAATTAAGTAGATGTCCAAGACCGTAGGGATCGTAAGATTTAATCGTAACTGCCCTACGCAGACGGTAGTCCTGAAACACATTGCAAGATTGCTTGTAAGATGTCTTTTTAGGTTACCGCGCTGGTGGGATATCATTTCGGTATCCTGTTTATAAACAGTGGGAGGTAGACCTTGAGTCTCAATATTGAAACCAAGAAAGTGGCCGTAGAGGAAATTAGCGCAGCTATTGCTAACGCTCAAACTCTCGTAGTCGCTGAATATCGCGGTATCAGTGTTTCCAGCATGACTGAGCTTCGTGCGAATGCACGTAAAGAAGGCGTGTACTTGCGTGTTCTGAAAAATACTCTGGCTCGTCGCGCAGTAGAGGGTACTTCATTCGCAGCTTTGGCCGATCAAATGGTTGGTCCATTGGTTTACGCTGCTTCTGAAGATGCTGTTGCTGCTGCTAAAGTGCTGCACCAATTCGCGAAAAAAGATGACAAAATCATCGTTAAAGCCGGTTCTTACAATGGCGAAGTGATGAATCCTGCTCAGGTTGCTGAGTTGGCTTCTATTCCAAGCCGCGAAGAACTGTTGTCCAAACTGTTGTTCGTTATGCAAGCTCCTGTATCAGGCTTTGCACGTGGTTTGGCTGCTTTGGCAGAGAAAAAAGC
>Contig_45
TCAACTTTTTAAGAACAACTTCAGAATCACCATTAGCAACAGCCTGCTCATAAGCTTCTTGAGCAGTAGCAAAAGCTGCATATGATGGAAGGGAACTAAACTCTGAGGCTATAGCTTGTAAGGTTGCCCTGTTGTCCAGCATTTCTTCACAAAGCTTGTTTATGTCTACAGCACCCTGCATGGAAAGCAAAACAGAAAGTAGTGAAACCATTTTTTCAAAGGCTTCAGTAGTATCTTTAGCTAAGAGAATGTCA
>Contig_46
AGACGCGAAACCAAGTGATCTACCCTTGTCCAGGTTGAAGTCCCGGTAACACGGGATGGAGGACCGAACCGATAAGCGTTGAAAAGCTTCCGGATGAGGTGAGGGTAGGAGTGAAAGGCCAATCAAACTTGGAGATAGCTCGTACTCCCCGAAATGCATTTAGGTGCAGCCTCGG
>Contig_47
GCTTCAAGGCTGCATGAATGCTCCCCTACCGATGTCATTAGACATCCCACGGCTTCGGCACCGGGCTTTCATACCCGTTATTATCCATGCACAGTCCCTCGACTAGTGAGCTGTTACGCACTCTTTGAATGAATG
>Contig_48
TGGCACGTAGTTAGCCGTGGCTTTCTGGTTAGGTACCGTCTCTACTGTGTATAGTTACTACACAATCATTCTTCCCTAACAACAGAGCTTTACGAACCGAAATCCTTCTTCACTCACGCGGCGTTGCTCCGTCAGGCTTTCGCCCATTGCGGAAGATTCCCTACTGCTGCCTCCCGTAGGAGTCTGGG
>Contig_49
TGAGGGCATGGGTGCTAAGGTCCATGTCCGAGAGGGAAAGAACCCAGACCAACAGCTAAGGTCCCTAAATATATGCTAAGTTGAAACAACGCGGTTGAACTGCATTGACAGCTAGGATGTTGGCTTGGAAGCAGCCATTCATTTAAAGAGTGCGTAACAGCTCACTA
>Contig_50
GAGAAACCTGCTCACCGAAAGACTAAGGGTTCCTCAGCCATGCTAATCAGCTGAGGGTTAGTCGGGACCTAACGCGAACCCGAGAGGGGAAGTGGATGGACAATGGGTTAATATTCCCATACTTGCTCACGAATAAAGGGGACGGTTCAG
>Contig_51
TGGGGGAGATAAGCCTGTTATCCCCAGGGTAGCTTTTATCCGTTGAGCGATGGCCCTTCCATTCGGTACCACCGGATCACTAAGCCCGACTTTCGTCCCTGCTCGACTTGTTGGTCTCGCAGTCAAGCTCCCTTCTGCCTTTACACTCTTCGAATGATTTCCAACCATTCTGAGGGAACCTTTGG
>Contig_52
TGACTTTCTCTTTTTGGAGTATTTCAAGAAGGTTGTCATTAAGACCTTCGGAACCTTCTCCAACAACACCTGTATGGTTACAACCTATGTTAGCGCTAGCACGTGGAACCCAATAGGCACACTTGTTATGGCAACCAACATAAGAGAACACACAGCCTCCAAAGGCAATAGTGCGACCACCCTTACGAAGAATGGTTTTCAAGCCAGATTCATTATGGTATTCGGCAAGACTATGCTCAGGTCCTACTTCTGAATTGTGACATGCTGGACAATAAATTTTAACAACAGCATTTTG
>Contig_53
CGTGCCTACAGTACTCAGAATCAAAAGTTGTTACCACTCTAACAGAACCTTCAAGGTAGGTGTTAGGAAATTGAATAATAGAGCCATCCATGAGCACATAACGTGTGTCAGGGCGTAAACTTTCATAAGCAACAGAACCTTCTAGTACATTGGTATCATAACAA
>Contig_54
AACCAAAGCACTCACAGTGTCAACAATTTCAGCAGGACAACGCCGACAAGTTCCGAGGAACATGTCTGGACCTATAGTTTTCATAAGTCTACACACTGAATTGAAATATTCTGGTTCTAGTGTGCCCTTAGTTAGCAATGTGCGTGGTGCAGGTAATTGAGCAGGGTCGCCAATGTACACATAGTGCTTAGCACGTAATCTGGCATTGACAACACTCAAATCATAATTTGTGGCCATTGAAATTTCATCAAAGACAACTATATCTGCTGTCGTCTCAGGCAATGCATTTACAGTA
>Contig_55
ATTCACATGCAAGTCGAACGGAAACGATGGAGCTTGCTCCAGGCGTCGAGTGGCGGACGGGTGAGTAATGCATGGGAATCTGCCTTTTGCTGGGGGATAACGTAGGGAAACTTACGCTAATACCGCATAAGACCTAAGGGTGAAAGCGGGGGACCGAAAGGCCTCGCGGCAAGAGATGAGCCCATGTTGGATTAGCTAGTTGGTGGGGTAAAGGCCTACCAAGGCGACGATCCATAGCTGGTCTGAGAGGATGATCAGCCACACTGGGACTGAGACACGGCCCAGACTCCTACGGGAGG
>Contig_56
CGACCCTTATGAGGAGTTCTCATCTCGCGGATGGCTTCGCACTTAGATGCTTTCAGCGCTTATCCAGTCCAGACTCAGATACCCAGCGGTGCACCTGGCGGCACAACTGGTAAACCGGAGGTCTGTCCATCACGGTCCTCTCGTACTAGTGACGGCACCACTCAAAACTCCAACGCCCACGATAGATAGAGACCGAACTGTCTCACGACGTTCTGAACCCAGC
>Contig_57
ACTTTTCCTCCGGGTAATTAGATGTTTCAGTTCCCCGGGTGCCCTCCTCATAGTCTAAGCTATGGGTGACAGTGCATAACCACTGCCGGGTTCCCCCATTCGGAAATCTACGGGTCAAAGGTTGCTTGCACCTCTCCGTAGCTTATCGCAGCTTACCGCGTCCTTCTTCGG
>Contig_58
GTCTAATTCAGGTTGCAAAGGATCATAAACTGTGTTGTTGACAATTCCTATTACAACATCACAGTTACCAGACACAAATGTGTTGTCTGTAGTAATGATTTGTGGTTCATAAAAATTCCTTTGTGTTACAAACCAGTGTGTGCCATTTGAAACAAAGACACCTTCACGAGGAAAGTGTGCTTTTCCATCATGACAAATGGCAGGAGCAGTTGTGAAGTTCTTTTCTTGTGCAGGGACATAAGTCACATGCAAGAAGACTACACCATGAGGTGCTGACTGAGGGAAGGACATAAGATGATAGCCCTTTCCACAAAAATCAACTCTTTTTGATTGTCCAAGTACACACTCTGACATTTTAGTAGCAGCAAGATTAGCAGAAGCTCTGATTTCTGCAGCTCTAATTAATTGTTGAGTCACATATGTCTGCAAACTTTGAAGTCTGCCTGTGATCAACCTATCAATTTGCACTTCAGCCTCAACTTTGTCAAGACGTGAAAGGATATCATTTAAAACACTTGAAATTGCACCAAAATTGGAGCTAAGTTGTTTAACAAGCGTGTTTAAAGCTTGTGCATTTTGGTTGACCACATCTTGAAGTTTTCCAAGTGCACTTGCTGTGGAAGAAAGTGAGTCTTGAATTTTGCCAATAGCACTATTAAATTGGTTGGCAATCAATTT
>Contig_59
TTCCAAATATCTACAGATTCCACCCCTACACTTGGAATTCCAGTTTCCCTTCCGTAATTCAAGTTATGCAGTACCCAATGCTATTCTGGGGTTAAGCCCCAGGATTTCACATCAGGCTTACACAACCGCCTACATGCCCTTTACGCCCAATAATTCCGAACAACGCTCGCCCCTTACGTGTTACCGCGG
>Contig_60
CGGTGAAATACCACTACTCTGATCGTTTTTTCACTGACCCGGTGAGGCGGGGGGGCGAGCCCCGAGGGGCTCTCGCTTCTGGCGCCAAGCGCCCGGCCGCGCGCCGGCCGGGCGCGACCCGCTCCGGGGACAGTGCCAGGTGGGGAGTTTGACTGGGGCGGTACACCTGTCAAACGGTAACGCAGGTGTCCTAAGGCGAGCTCAGGGAGGAC
>Contig_61
GGGGGTGCCCCGGGCGTGGGGGGGGCGGCGGCGCCTCGTCCAGCCGCGGCGCGCGCCCAGCCCCGCTTCGCGCCCCAGCCCGACCGACCCAGCCCTTAGAGCCAATCCTTATCCCGAAGTTACGGATCCGGCTTGCCGACTTCCCTTACCTACATTGTTCCAACATGCCAGAGGCTGTTCACCTTGGAGACCTGCTGCGGATATGGGTACGGCCCGGCGCGAGATTTACACCCTCTCCCCCGGATTTTCAAGGGCCAGCGAGAGCTCACCGGACGCCGCCGGAACCGCGACGCTTTCCAAGGCACGGGCCCCTCTCTC
>Contig_62
GTGCGGGTCCCCGTCAATTCCTTTGAGTTTCATACTTGCGTACGTACTCCCCAGGCGGATTACTTATCGCGTTAGCTTGGGCGCTGAGGTTCGACCCCCAACACCTAGTAATCATCGTTTACGGCGTGGACTACCAGGGTATCTAATCCTGTTTGCTACCCACGCTTTCGCGCTTTAGCGTCAGTATCTGTCCAGTAAGCTGGCTTCCCCATCGGCATTCCTACAAATATCTACGAATTTCACCTCTACACTTGTAGTTCCGCTTACCTCTCCAGTACTCT
>Contig_63
CATTAGTGCAAAGAATAGAGCTCGCACCGTAGCTGGTGTCTCTATCTGTAGTACTATGACCAATAGACAGTTTCATCAAAAATTATTGAAATCAATAGCCGCCACTAGAGGAGCTACTGTAGTAATTGGAACAAGCAAATTCTATGGTGGTTGGCACAACATGTTAAAAACTGTTTATAGTGATGTAGAAAACCCTCACCTTATGGGTTGGGATTATCCTAAATGTGATAGAGCCATGCCTAACATGCTTAGAATTATGGCCTCACTTGTTCTTGCTCGCAAACATACAACGTGTTGTAGCTTGTCACACCGTTTCTATAGATTAGCTAATGAGTGTGCTCAAGTATTGAGTGAAATGGTCATGTGTGGCGGTTCACTATATGTTAAACCAGGTGGAACCTCATCAGGAGATGCCACAACTGCTTATGCTAATAGT
>Contig_64
CCAACATTTTGCTTCAGACATAAAAACATTGTTTTGATAATAAAGAACTGACTTAAAGTTCTTTATGCTAGCCACTAGACCTTGAGATGCATAAGTGCTATTGAAACACACAACAGCATCGTCAGAGAGTATCATCATTGAGAAATGTTTACGCA
>Contig_65
ACACTGACACCACCAAAAGAACATGGTGTAATGTCAAGAATCTCAAGTGTCTGTGGATCACGGACAGCATCAGTAGTGTCAGCAATGTCTCTGCCAAATTGTTGGAAAGGCAGAAACTTTTTGTTAGACTCAGTAAGAACACCTGTGCCTGTTAAACCATTGAAGTTGAAATTGACACATTTGTTTTTAACCAAATTAGTAGACTTTTTAGGTCCACAAACAGTTGCTGGTGCATGTAGAAGTTCAAAAGAAAGTACTACTACTCTGTATGGTT
>Contig_66
GTAGATGGGTACTTAACAATGATTATTACAGATCTTTACCAGGAGTTTTCTGTGGTGTAGATGCTGTAAATTTACTTACTAATATGTTTACACCACTAATTCAACCTATTGGTGCTTTGGACATATCAGCATCTATAGTAGCTGGTGGTATTGTAGCTATCGTAGTAACATGCCTTGCCTACTATTTTATGAGGTTTAGAAGAGCTTTTGGTGAATACAGTCATGTAGTTGCCTTTAATACTTTACTATTCCTTATGTCATTCACTGTACTCTGTTTAACACCAGTTTACTCATTCTTACCTGGTGTTTATTCTGTTATTTACTTGTACTTGACATTTTATCTTACTAATGATGTTTCTTTTTTAGCACATATTCAGTGGATGGTTATGTTCACACCTTTAGTACCTTTCTGGATAACAATTGCTTATATCATTTGTATTTCCACAAAGCATTTCTATTGGTTCTTTAGTAATTACCTAAAGAGACGTGTAGTCTTTAATGGTGTTTCCTTTAGTACTTTTGAAGAAGCTGCGCTGTGCACCTTTTTGTTAAATAAAGAAATGTATCTAAAGTTGCGTAGTGATGTGCTATTACCTCTTACGCAATATAACAGATACTTAGCTCTTTATAATAAGTACAAGTATTTTAGTGGAGCAATGGATACAACTAGCTACAGAGAAGCTGCTTGTTGTCATCTCGCAAAGGCTCTCAATGACTTCAGTAACTCA
>Contig_67
GGGTGAAAGGCTAATCAAACTTGGAGATAGCTCGTACTCCCCGAAATGCATTTAGGTGCAGCCTGTTGGATGTTATCATGAGGTAGAGCGACTGATTGGATGCGAGGGTTTCACCGCCTATCAAGTCCAGATAAACTCCGAATGCATGATAATTGACCGATGGAGTGAGGGCATGGGTGCTAAGGTCCATGTCCGAGAGGAGAAGAATCCGGACCACCGGCTAAGGTCCCGAAATAATTGCTAAGTTGTAAAAACGAAGTCAAGATGCAGAGACAGCTAGGATGTTGGCTTGGAAGCAGCCATTCATTTAAAGAGTGCGTAACAGCTCACTAGTCG
>Contig_68
ATCGGAATCGCCATTCGGCTTATCCTTAGGCCCCGACTAACCCTGATCCGATTAGCGTTGATCAGGAAACCTTGGTCTTTCGGCGAGGGGGGTTCTCGCCCCCTTTATCGTTACTTATACCTACATTTGCTTTTCCAGAAACTCCAGAAAAAGTCGCCCTTTTCCCTTCTACGTCGCTGGAATGCTCCCCTACCGATATATTACTATATCCCACGGCTTCGGTAAATTGCTTATGCCCGTGTATTATCCATGCCAAAATCCTCGACTAGTGAGCTGTTACGCACTCTTTAAATGAATGGCT
>Contig_69
AGGATGGTCCCCCCATCTTCAGACAGGATTACACGTGTCCCGCCCTACTTGTCGTACGCTCAGTACCACCGATTCGCTTTCGTGTAAGGGGCTATCACCCTCTATGGCCGGCCTTTCCATACCGTTCCACTAGCCAATCGACTATCACGCACAGGCTGCTCCGA
>Contig_70
CAACTAGCTAATGCACCGCGGGTCCATCCATCAGCAGAAGCCGAAGCCTCTTTTCCTTCTTCAGTCATGCGACTGTAGAACCTATGCGGTTTTAGCATCCGTTTCCGAATGTTATCCCCCTCTGATGGGCAGGTTACCCACG
>Contig_71
AAAATAGGACCTGAGCGCACCTGTTGTCTATGTGATAGACGTGCCACATGCTTTTCCACTGCTTCAGACACTTATGCCTGTTGGCATCATTCTATTGGATTTGATTACGTCTATAATCCGTTTATGATTGATGTTCAACAATGGGGTTTTACAGGTAACCTACAAAGCAACCATGATCTGTATTGTCAAGTCCATGGTAATGCACATGTAGCTAGTTGTGATGCA
>Contig_72
CGCCATAAAGGTGGTGGTCATAAACACCATTACCGTGTTGTAGATTTTAAACGTAACAAAGACGGTATCCCTGCAAAAGTAGAGCGTATCGAGTATGACCCTAACCGTACTGCATTTATCGCATTGTTGTGCTATGCAGATGGTGAGCGTCGCTACATCATTGCTCCTCGTGGTATTCAAGCCGGCGCAGTATTGGTTTCCGGTGCTGAAGCTGCCATCAAAGTAGGTAACACTCTGCCGATTCGCAATATTCCAGTTGGTACAACTATTCACTGTATCGAAATGAAACCAGGTAAAGGTGCACAAATTGCCCGTTCAGCTGGTGCTTTTGCAAGCAAT
>Contig_73
TTGCTTGCACGAGCAGCATCTACTTTTTTCAGCAAATGCAGGTCTACATATGGGCCTTTTTTTAATGAACGAGCCATACTAATTAACCTTTATTTGAGTAACGACGACGAACAATCATGTTATCCGTGCGTTTGTTATTACGAGTGCGGTAGCCCTTAGCAGGAGTACCCCATGGGCTAACCGGTTCGCGAGCTTCACCAGTACGGCCTTCACCACCACCATGTGGGTGATCGACAGGGTTCATGACAACACCACGAACGGTCGGACGAATACCACGCCAGCGGTTAGCACCAGCTTTGCCAATTTTTTTCAGGCTTTGTTCTTCGTTACCAACCTCACCGATAGTTGCACGGCAATTTACGCTAATTTTGCGCACTTCACCAGAACGCAAACGAACTTGAGCGTAAGCACCTTCTTTTGCAAGCAATACCGCAGAAGCACCAGCTGAACGGGCAATTTGTGCACCTTTACCTGGTTTCATTTCGATACAGTGAATAGT
>Contig_74
TTAGCACCATAGGGAAGTCCAGCTTCTGGCCCAGTTCCTAGGTAGTAGAAATACCATCTTGGACTGAGATCTTTCATTTTACCGTCACCACCACGAATTCGTCTGGTAGCTCTTCGGTAGTAGCCAATTTGGTCATCTGGACTGCTATTGGTGTTAATTGGAACGCCTTGTCCTCGAGGGAATTTAAGGTCTTCCTTGCCATGTTGAGTGAGAGCGGTGAACCAAGACGCAGTATTATTGGGTAAACC
>Contig_75
TTCATTTAGATCGTTAAGTGTGTTGATAAGTGACGCTACAGTTGTTTTACTGGTGTAAAAGTAAAATCTAGCACCATAATCAACCACACCCTCTTGTATTTTAATACCCTTATATTTACGCTGTATAGTTGAAACTATGGCTTTAGTTTCCACACAGACAGGCATTAATTTGCG
>Contig_76
TTCAGTTGAACAGAGAAAACAAGATGATAAGAAAATCAAAGCTTGTGTTGAAGAAGTTACAACAACTCTGGAAGAAACTAAGTTCCTCACAGAAAACTTGTTACTTTATATTGACATTAATGGCAATCTTCATCCAGATTCTGCCACTCTTGTTAGTGACATTGACATCACTTTCTTAAAGAAAGATGCTCCATATATAGTGGGTGATGTTGTTCAAGAGGGTGTTTTAACTGCTGTGGTTATACCTACTAAAAAGGCTGGTGGCACTACTGAAATGCTAGCGAAAGCTTTGAGAAAAGTGCCAACAGACAATTATATAACCACTTACCCGGGTCAGGGTTTAAATGGTTACACTGTAGAGGAGGCAAAGACAGTGCTTAAAAAGTGTAAAAGTGCCTTTTACATTCTACCATCTATTATCTCTAATGAGAAGCAAGAAATTCTTGGAA
>Contig_77
TAATCATGGAGAGTTTGATCCTGGCTCAGAACGAACGCTGGCGGCGCGTCTTAAGCATGCAAGTCGGACGGCAAGAAGGGGCTCGCCCCTTCCTAGAGTGGCGGACTGGTGAGTAACGCGTGGACGACGCGCCCACCCGACGGGGACAGCCGGTAGAAATACCGGATAATACCGGATGATCTCCTCCGTAGCAAAGGCGGTGGAGGAAAGCGGCTCCGGCCGCGCGGGTGGAGCGGTCCGCGTCCTATCAGCTAGTCGGCGGGGTGAAGGCCCGCCGAGGCGACGACGGGTATCCGGCCTGAGAGGGTGGACGGACACATTGGGACTGAGATACGGCCCAGAC
>Contig_78
AAAAAAGGACTTTACAACCTTCCGGCCTTCGTCGTCCACGCGGCGTCGCTCCGTCGGGGTTCCCCCCATTGCGGAATATTCTTAGCTGCTGCCTCCCGTAGGAGTCTGGGCCGTATCTCAGTCCCAATGTGTCCGTCCACCCTCTCAGGCCGGATACCCGTCGTCGCCT
>Contig_79
CTCATAGAGAACATTCTGTGTAACTCCAATACCATTAAACCTATAAGCCATTTGCATAGCAAATGGTATTTGTAATGCAGCACCTGCACCAAAGGTCCAACCAGAAGTGATTGTACCCGCTAACAGTGCAGAAGTGTATTGAGCAATCATTTCATCTGTGAGCAAAGGTGGCAAAACAGTAAGGCCGTTAAACTTTTGTGCACAAATGAGGTCTCTAGCAGCAATATCACCAAGGCAATCACCATATTGTTTGATGAAGCCAGCATCTGCAAGTGTCA
>Contig_80
AATGCTCCGACCGCTTGTAGGCGCATGGGTTCAGGATCTATTTCACTCTTCTTATCGAAGTTCTTTTCACCTTTCCCTCACGGTACTGGTACGCTATCGGTCTCATGGGAGTATTTAGCCTTACCGGATGGGCCCGGCAGATTCACACAGGATTACACGTGTCCCGCGCTACTCAGGATACTACTATGTCTTGGCATGCTTCGAATAAAGGGCTTTCACCTGCTATGGCTAAACTTTCCAGAATATTCTTCTCGCAATTCAAGTACAACAACGTAGTCCTACAACCCCAACATTGCAGAATACAACATTGGTTTGGGCTAGTCCCCGTTCGCTCGCCACTACTAGGGGAATCATTAGTTTATTTTCTCTTCCTCGAGGTACTAAGATGTTTCAGTTCCCTCGGTTCGCCTCATATATCATATATATGATAATTACCTTATGGTAATTGGGTTGTCCCATTCGGAAATCCGCGGATCAAAGGTTATTTGCACCTACCCGCAGCTTATCGCAGCTTATCACGTCCTTCAT
>Contig_81
TGACCAGACCGCTTCTAGAAAGTGAACTCGTAATCGGAGCTGTGATCCTTCGTGGACATCTTCGTATTGCTGGACACCATCTAGGACGCTGTGACATCAAGGACCTGCCTAAAGAAATCACTGTTGCTACATCACGAACGCTTTCTTATTACAAATTGGGAGCTTCGCAGCGTGTAGCAGGTGACTCAGG
>Contig_82
TTTTAGGCAGCTAGAGCGTAAGAAGTGTTATTTTTTGCAGTTATATTTAACTGAGCGTTTACGTCGCCACACGAGTCGCAAAATATGCCTCATAATGCCTGTCGAATCCGTAACGACGTAAACGCTCAGTTAAATATAACTGCAAAAAATAACACTTCTTACGCTCTAGCTGCCTAAAA
>Contig_83
ATTCCTATGGACAGTACAGTTAAAAACTATTTCATAACAGATGCGCAAACAGGTTCATCTAAGTGTGTGTGTTCTGTTATTGATTTATTACTTGATGATTTTGTTGAAATAATAAAATCCCAAGATTTATCTGTAGTTTCTAAGGTTGTCAAAGTGACTATTGACTATACAGAAATTTCATTTATGCTTTGGTGTAAAGATGGCCATGTAGAAACATTTTACCCAAAATTACAATCTAGTCAAGCGTGGCAACCGGGTGTTGCTATGCCTAATCTTTACAAAATGCAAAGAATGCTATTAGAAAAGTGTGACCTTCAAAATTATGGTGATAGTGCA
>Contig_84
GTGACATAGCATCTACAGATACTTGTTTTGCTAACAAACATGCTGATTTTGACACATGGTTTAGTCAGCGTGGTGGTAGTTATACTAATGACAAAGCTTGCCCATTGATTGCTGCAGTCATAACAAGAGAAGTGGGTTTTGTCGTGCCTGGTTTGCCTGGCACGATATTACGCACAACTAATGGTGACTTTTTGCATTTCTTACC
>Contig_85
CTGCTGGCACGGAGTTAGCCGGTGCTTATTCATATAGTACCTTCAGCTACTCTCACGAGAGTAGGTTTATCCCTATATAAAAGCAGTTTACAACCCATAGGGCAGTCGTCCTGCACGCGGGATGGCTGGATCAGGCTTCCACCCATTGTCCAATATTCCTCACTGCTGCCTCCCGTAGGAGTCTGGGCCGTGTCTCAGTCCCAGTGTGGGGGATCACCCTCTCAGGCCCCCTAAAGATCGTCGCCTTGGTAAGGTAACGGCTTACCAA
>Contig_86
CCGCTAGCGTTCATCCTGAGCCAGGATGAACGCTAGCGGGAGGCCTAACACATGCAAGCCGAGCGGGATTTGTTGGTTAGCTTGCTAACTAACGATGAGAGCGGCGTACGGGTGCGGAACATGTGTGCAATCTACCCTTATCAAGGGGATAGCCCGGAGAAATCCGGATTAATACCCTATAACATATGGGATGGCATCATTTCATATTAAAAGCTACGGCGGATAAGGATGAGCACGCACAAGATTAGCTAGTTGGTAAGGTAACGGCTTACCAAGGCGACGATCTTTAGGGGGCCTGAGAGGGTGATCCCCCACACT
>Contig_87
TCAGGATTCTTCTCCTCTCGGGCGTGGACCTTAGCACCCACGCCCTCACTCCCGGGCTTAGCCTGTGTGCATTCGGAGTTTGTCTGGACTTGATAGGCGGTGAAGCCCTCGCATCCAATCAGTCGCTCTACCTCACACAGGGAACGCCCGAGGCTGCACCTAAATGCATTTCGGGGAGTACGAGCTATCTCCAAGTTTGATTGGCCTTTCACT
>Contig_88
AGGCTAAATACTCGTAAGAGACCGATAGCGAACCAGTACCGTGAGGGAAAGGTGAAAAGCACCTCTTTTAGAGGAGTGAAAAAGTTCCTGAAACCGTACGCCTACAAGCGGTCGGAGCACTTTATAGTGTGACGGCGTGCCTTTTGCATAATGAACCTACGAGTTACCGTCGTCGGCAAGGTTAAGTGCTATGAAGCACGTAAGCCGAAGCGAAAGCGAGTCTGAATAGGGCGCATAGTCGGCGGTGGTAGACGCGAAACCAAGTGATCTACCCTTGTCCAGGTTGAAGTCCCGGTAACACGGGATGGAGGACCG
>Contig_89
TGTCGGTTTGCAGTACGGGCAGTCAAATATTAACGTTAGAAGCTTTTCTTGGCAGCGTGGGATTTGCGCATTCATCTTACGACTGTATATCATACCTCAGATATAACTCAATGGATTTTCCTATCAAGTCATCCTACATACTTCTACGGACACTTCCGTTCGTCCGCGCGCA
>Contig_90
ATAGTGTTTTTAACATTTGTCAAGCTGTCACGGCCAATGTTAATGCACTTTTATCTACTGATGGTAACAAAATTGCCGATAAGTATGTCCGCAATTTACAACACAGACTTTATGAGTGTCTCTATAGAAATAGAG
>Contig_91
TGAAACACACAACAGCATCGTCAGAGAGTATCATCATTGAGAAATGTTTACGCAAATATGCGTAAAACTCATTCACAAAGTCTGTGTCAACATCTCTATTTCTATAGAGACACTCATAAAGTCTGTGTTGTAAATTGC
>Contig_92
AAACCTATTACTAGGTTCCATTGTTCAAGGAGCTTTTTAAGCTCTTCAACGGTAATAGTACCGTTGGAATCTGCCATGGCTAAAATTAAAGTTCCAAACAGAAAAACTAATATAATATTTAGTTCGTTTAGACCAGAAGATCAGGAACTCTAGAAGAATTCAGATTTTTAACACGAGAGTAAACGTAAAAAGAAGGTTTTACAAGACTCACGTTAACAATATTGCAGCAGTACGCACACAATCGAAGCGCAGTAAGGATGGCTAGTGTAACTAGCAAGAATACCACGAAAGCAAGAAAAAGAAGTACGCTATTAACTATTAACGTACCTGTCTCTTCCGAAACGAATGAGTAC
>Contig_93
AGCCATTCATTTAAAGAGTGCGTAACAGCTCACTAGTCGAGTGTTTTGGCATGGATAATAATCGGGCATAAGCTATTTACCGAAGCTGTGGGATATATTATATATCGGTAGGGGAGCATTCTAGCGACGTCGAAGGTAAGAGGACAACTCTTGCTGG
>Contig_94
CTGTGTCGGTTTTAGTACGGGTATTCATGCAATATGCTTAGCGGTTTTTCTAGGGAATCTGTTTACATCCATATCTATTTGTGCATGCACGCCTAGTACTGTCAGGTTCGACTCTGCTGGCGGATTTGCCTACCAGCATCTACATCTACACCCTTTAACCGACTATTCCGTCAGTCGGCAGGACTGTCACTCTTCCGTCAC
>Contig_95
GACTCCATGAAGTCGGAATCGCTAGTAATCGCAGATCAGAATGCTGCGGTGAATACGTTCCCGGGCGGTGTGTACAAGGCCCGGGAACGTATTCACCGCAGCATTCTGATCTGCGATTACTAGCGATTCCGACTTCATG
>Contig_96
GCACAGGCACTAGTACTGATGTCGTATACAGGGCTTTTGACATCTACAATGATAAAGTAGCTGGTTTTGCTAAATTCCTAAAAACTAATTGTTGTCGCTTCCAAGAAAAGGACGAAGATGACAATTTAATTGATTCTTACTTTGTAGTTAAGAGACACACTTTCTCTAACTACCAACATGAAGAAACAATTTATAATTTACTTAAGGATTGTCCAGCTGTTGCTAAACATGACTTCTTTAAGTTTAGAATAGACGGTGACATGGT
>Contig_97
AATTTCGCTACCTTAGGACCGTTATAGTTACGGCCGCCGTTTACTGGGGCTTCAATTCAAACCTTCGCTTACGCTAAGCTCTCCTCTTAACCTTCCAGCACCGGGCAGGTGTCAGACCCTATACTTCATCTTTCGATTT
>Contig_98
GTTTGTTCAACTTAGCTATTATTTCGGGACCTTAGCCGATGGTCTGGATTCTTCTCCTCTCGGACACGGACCTTAGCACCCATGCCCTCACTCCTAGGATCTTACTTATACGCATTCGGAGTTTGTCTGGACTTGATAGCCGGTGAAAGCCTCGCATCCAATCAGTCGC
>Contig_99
TTAGGTTTCCCTATTTGGAAATAAACATTAAGACGGGGATTTCCGAATAGGGAAACCTAATTGAGCTAATCCTCAATTATCATAGTCAGTGAATACATAGCTGAATGAAGAGACACGTTGTGAATTGAAACATCTCAGTAACAACAGGAAAAGAAAATAAAGAATGATTCCCTAAGTAGTGGCGAGCGAACGGGGAAAAGCCCAAACTAGCATTTGTTGCTAGGGTTGTAGGACTACTTATACAAAGTTACAAAATTTACATATAGCAGAATAAGTTGGAATGCTTAAACATAGAGGGTGAAATTCCCGTAAGTGAAATGTGTAAAACTTTTAGTAGTATCCTGAGTAGGGCGGGGCACGTGAAACCCTGTCTGAATCTGCCGGGACCACCCGGTAAGGCTAAATACTAACTAGACACCGATAGTGAACAAGTACCGTGAGGGAAAGGTGAAAAGAACCCCGGGAGGGGAGTGAAATAGATTCTGAAACCAATTACTTACAATTAGTCAGAGCCCGTTAATGGGTGATGGCGTACATCTTGCAGAATGGACCGGCGAGTTATGTCAACATGCGAGGTTAAGTGGATTAAAGCGAAGCCGTAGAGAAATCGAGTCTTAATAGGGCGCTTTAGTATGTTGATATAGACCCGAAACCAGGTGATCTACCCATGAGCAGGTTGAAACTTAGGTAACACTAAGTGGAGGACCGAACCGTAGTACGCTAAAAAGTGCCCGGATGACTTGTGGGTAGGGGTGAAATTCCAATCGAACTTGGAGATAGCTGGTTCTCCTCGAAATAGCTTTAGGGCTAGCGTGTAATGTTAAGTGATGGGGGTAGAGCACTGAATATGGAATGGCGGCGCCTAGCCGTACTGACTATAATCAAACTCCGAATACTATCATGTACTATTATGCAGTCGGTACATCGGTGATAACGTCGATGCACGCGAGGGAAACAACCCAGATCGTCAGCTAAGGTCCCAAAATTGTGTTAAGTGAGAAAGGTTGTGAAGTTTCTTAAACAGCTAGGATGTTGGCTCAGAAGCAGCCACCGTTTAAAGAGTGCGTAATAGCTCACTAGTCGAGAGACTTTGTGCCGATAATTCAACGGGACTAAAACACAATACCGAAGCTACGGGCATGTAAATGCGTTAGAGGAGCGTTCTAAGGGCATTGAAGCTAGACTGTAAAGACTAGTGGAGCGCTTAGAAGTGAGAATGCCGGTATGAGTAACGATTCAAAGTGAGAATCTTTGACGCCTATTGGGGAAGGTTTCCTGGGCAAGGTTCGTCCACCCAGGGTTAGTCGGGTCCTAAGACGAGGCCGAAAGGCGTAGCCGATGGACAACAGGTTAATATTCCTGTACTTTCTTGAATGTGATGGAGTGACGGGGGAGGATAGTTTTACCACTTATTGGATTGTGGGGTAAGTAGATACTGGGTGATGTTGGCAAATCCGCATCACATTAACCGGGAGATACGACGCATAGTGAAAGGGCAACCAAGTAGCGAATTAAATGATTTCATACCTCTTAAAAAAGCTTCTAGCTATAAATTCTGTGAAACCCGTACCGAGAACGGACACACGTCCCCAAGATGAGTATTCTAAGGCGAGCGAGAAAACCAATGTCAAGGAACTCTGCAAATTCATCCCGTAAGTTCGCAAGAAGGGATGCCCATAGTAACATATGGGCCGCAGTGAATAGTAAGGGGGAACTGTTTATCAAAAACACAGCTCTATGCTAAGTCGTAAGACGATGTATATGGGGTGACTCCTGCCCAGTGCCCGAAGGTTAAGCAAAGGTGTTAGCGTATGCAAAGCATTGATGTGAAGCCCGGGTGAACGGCGGCCGTAACTAT
>Contig_100
GTTTGGCGGTGACCTACTTTCACATGGAAGAACCACACTATCATCGGCGCTGAGTCGTTTCACGGTCCTGTTCGGGATGGGAAGGCGTGGGACCAACTCGCTATGGCCGCCAAACTTAAACTGTTACAAATCGGTAAAGCCTTAATCGGTATAAATGGTGATGACTGAATCAGTCAGTAAGCTTTTATTATTTGAAGTTCTTCAAATGATAGAGTCAAGCCTCACGAGCAATTAGTATGGGTTAGCTTCACGCGTTACCGCGCTTCCACACCCCACCTATCAACGTCCTGGTCTCGAACGACTC
>Contig_101
AGGATATCTATCGACATTGCAATTCCAAAATAGGCATACACCATCTGTGAATTTGTCAGAATGTGTGGCATAAGAATAGAATAATTCTTCTATTTTATAAGCTTTGTCACTACAAGGCTGTGCATCATAGAACTTCCATTCTACATCAGCTTGAGGTACACACTTAATAGCTTTAGGGTTACCAATGTCGTGAAGAACTGGGAATTTGTCTGCTAATAATGCAGCTTTAACAACCATGTGTTGAACCTTTCTACAAGCCGCATTAATCTTCAGTTCATCACCAATTATAGGATATTCAATAGTCCAGTCAACACGCTTAACAAAGCACTCGTGGACAGCTAGACACCTAGT
>Contig_102
CCCTACCCATCGTCGCCTTGGTGAGCCGTTACCTCACCAACTAGCTAATGGGACGCATGCCTATCTTACAGCTATAAATATTTCCTTGTAATATCATGCAATAATACAAGTGTATGCGGTTTTAGTCCGTCTTTCAACGGGTTATCCCCCTCTGTAAGGCAAGTTGCATACGCGTTACGCACCCGTGCGCCGGTCGCCATCAA
>Contig_103
ACTACGTGCCAGCAGCCGCGGTAATACGTAGGGTGCAAGCGTTAATCGGAATTACTGGGCGTAAAGAGTGCGCAGGCGGTTTTGCAAGACCGATGTGAAATCCCCGGGCTTAACCTGGGAACTGCATTGGTGACTGCAAGGC
>Contig_104
TGTGCGGGTCCCCGTCAATTCCTTTGAGTTTTAATCTTGCGACCGTACTCCCCAGGCGGTCTACTTCACGCGTTAGCTGCGTTACCAAGGAAATTAATCCCCGACAACTAGTAGACATCGTTTAGGGCGTGGACTACCAGGGTATCTAATCCTGTTTGCTCCCCACGCTTTCGTGCATGAGCGTCAGTG
>Contig_105
CTCCTATATCTATCATTAAACTTTTGTCGAAGTCCTATTACCCCGACTTTGCCGAAACAAAGCCGGTTTGGGCTAATCCCCGTTCGCTCGCCACTACTGAGGGAATCACTTTTGTTTTCTTCTCCTACGGGTAATGAGATGTTTCAGTTCCCCGCGTTCGCTCATGAAATCAATTCATGTGTCAGGCCTTGGCCTGACA
>Contig_106
ATGAGATGTTTCAGTTCCCCGCGTTCGCTCATGAAATCAATTCATGTGTCAGGCCTTGGCCTGACGGGTTGCCCCATTCGGATATCTGCGGATCAATTCGTATGTGCCGATTCCCGCAGCTTTTCGCAGCTTATCACGTCCTTCTTCGCCTCCGAGAGCCTAGGCA
>Contig_107
GCGAAAAGCTGCGGGGAGGTGCAAATAACCATTGATCCGTGGATATCCGAATGGGGCAACCCGTTGAGTTGAAGACTCAACATTCTTTTATTAAGAAGGCGAACGTGGGGAACTGAAACATCTCATTACCCATAGGAGGAGAAAATAACAATGATTTCGCAAGTAGTGGCGAGCGAACGCGAAAGAGCCCAAACCTATGTTGTTTAGGCGATATAGGGGTTGTAGGACTGCGATATAAGATGATGAATTGAATCAGAATCGTAATGGAAAATTGAGCGAGACAAGGTGAAAGCCCTGTATGAGTAAGATTCATTGTTTTTAGCAGTATCCTGAGTAGCGCGGGACACGAGAAATCCTGTGTGAATCAGCGGGGACCATCCCGTAAGGCTAAATACTCCCGAGAGACCGATAGTGGACAAGTACCGTGAGGGAAAGGTGAAAAGAACCTCGAACAGAGGAGTGAAATAGAACCTGAAACCGTTTGCTTACAAGCGGTCGGAGCATCTTTTTTAGGTGTGACGGCGTGCCTTTTGCATAATGAACCTACGAGTTACTGTCACCAGCGAGATTAAGTGTTTTAGGCACGAAGTCGAAGGGAAACCGAGTCTTAACAGGGCGGATAGTTGGTGGTAGTAGACGCGAAACCAAGTGATCTACCCTTGAGCAGGTTGAAGTTGCCGTAACAGGTAATGGAGGACCGAACCAGTTGACGTTGAAAAGTCTTTGGATGACTTGAGGGTAGGGGTGAAAGGCTAATCAAACTTGGAGATAGCTCGTACTCCCCGAAATGCATTTAGGT
>Contig_108
CACACCTAGTGCCCAACGTTTACGGCATGGACTACCAGGGTATCTAATCCTGTTCGCTCCCCATGCTTTCGCTTCTCAGCGTCAGTTACAGCCCAGAGACCTGCCTTCGCCATCGGTGTTCCTCCTGATATCTG
>Contig_109
ATTAGTACCAGTCAACTCCACGCCTTACAACGCTTCCATACCCGGCCTATCAACCTCATCATCTCTAAGGAGCCTCACACACCCAAAGGGCGCCAGGAGAACTCATCTCGAAACAGGCTTCCCGCTTAGATGCCTTCAGCGGTTATCCCTCCCGAACGTAGCCAATCAGCCATGCACCTGGCGGTACAACTGACATACCAGAGGTTCGTCCGTCCCGGTCCTCTCGTACTAAGGACAGCCTTTCTCAAATTTCCAACGC
>Contig_110
ACATGTGTCGCCACACTTCCACTTCTAACCTATCTACCTGATCATCTCTCAGGGCTCTTACTGATAAGTCCTCGAGCTATTAGTATTAGTCCGCTACATGTGTCGCCACACTTCCACTTCTAACCTATCTACCTGATCATCTCTCAGGGCTCTTACTGATA
>Contig_111
AACTACAAATAGTAGTTGTCTGATATCACACATTGTTGGTAGATTATAACGATAGTAGTCATAATCGCTGATAGCAGCATTACCATCCTGAGCAAAGAAGAAGTGTTTTAATTCAACAGAACTTCCTTCCTTAAAGAAACCCTTAGACACAGCAAAGTCATAGAAGTCTTTGTTAAAATTACCGGGTTTGACAGTTTGAAAAGCAACATTGTTAGTAAGTGCAGCTACTGAAAAGCACGTAGTGCGTTTATCTAGTAATAGATTACCAGAAGCAGCGTGCATAGCAGGGTCAGCAGCATACACAAGTAATTCCTTAAAACTAAGTCTAGAGCTATGTAA
>Contig_112
TCAACACAAGCTTTGATTTTCTTATCATCTTGTTTTCTCTGTTCAACTGAAGGTTTACTTTCAGTTATAAATGGCTTAACTTCCTCTTTAGGAATCTCAGCGATCTTTTGTTCAACTTGCTTTTCACTCTTCATTTCCAAAAAGCTTGAAACAAGTTTGTCATAGAGATTTTTATCAAAGACAGCTAAGTAGACATTTGTGCGAACAGTATCTACACAAACTCTTAAAGAATGTATAGGGTCAGCACCAAAAATACCAGCTGATAATAATGGTGCAAGTAGAACTTCGTGCTGATTAAAATTTTCATAAGCACTCTTAAGAAGTTGAATGTCTTCACCTTTGTTAACATTTGGGCCGACAACATGAAGACAGTGTTT
>Contig_113
CTTTTCACCTTTCCCTCACGGTACTGGTTCGCTATCGGTCTCTCGGGAGTATTTAGCCTTACGGGATGGGCCCCGCTAATTCACACAGAATTTCTCGTGTTCCGCGCTACTCAGGATACTGCTAGGTACATGCGCTATTTCGAATACAGGACTTTCACCTTCTGCGGTCAAACTTTCCAGTTTGTTCTTCTATAACTAATGAGTCCACGTTGCAGTCCTATAACCCCAACAATGCCGAAACAGTGTTGGTTTGGGCTGGTCCCCGTTCGCTCGCCACTACTAAGGGAATCACTTTTGTTTTCTCCTCCTATGGGTACTTAGATG
>Contig_114
GAACTCCGATCGCGAAGGCAGGTGTCCGGGCTGCAACTGACGCTGAGGCTCGAAAGTGTGGGTATCAAACAGGATTAGATACCCTGGTAGTCCACACAGTAAACGATGTATACTCGCGGTTTGCGATAGACAGTAAGCCGCCAAGCGAAAGCATTAAGTATACCACCTGGGGAGTACGCCGGCAACGGTGAAACTCAAAGGAATTGACGGGGGCCCGCACAAGCGGAG
>Contig_115
GTAACACGTGTGTAGCCCCGGACGTAAGGGCCGTGCTGATTTGACGTCATCCCCACCTTCCTCACATCTTACGATGGCAGTGTCCACGGAGTGCCCGGCATTACCCGATGGCAACCGAGGAGAAGGGTTGCGCTCGTTATGGCACTTAAGCCGACACCTCACGGCACGAGCTGACGACAACCATGCAG
>Contig_116
TCCAAGTTTGATTGGCCTTTCACTCCTACACACACCTCATCGGGAAGCTTTTCAACGCTTATCCGTTCGGACCTCCATCCCGTGTTACCGGGACTTCATCCTGGACATGTGTAGATCACTTGGTTTCGCGTCTACCACCACCAACT
>Contig_117
TTCCTAGTGTAGCGGTGAAATGCGTAGATATTAGGAAGAACACCAGTGGCGAAGGCGACTTTCTGGACGAAAACTGACGCTGAGGCGCGAAAGCCAGGGGAGCGAACGGGATTAGATACCCCGGTAGTCCTGGCCGTAAACGATGGGTACTAGGTGTAGGAGGTATCGACCCCTTCTGTGCCGGAGTTAACGCAATAAGTACCCCGCCTGGGGAGTACGACCGCAAGGTTGAAACTCAAAGGAATTGACGGGGGCCCGCACAAG
>Contig_118
GTTCGAACCCCGGTCCAAACATGGAACTAATCTGCTTTCTACATGTTTATCCTCACTTTAGATTTTCGTGCACCGCCCGCGGCTGAGGCTACCATAGGCAGTGCCTTATCCCTCTAAATACACTCCCAAGCCAAGGGCAAGCATTGGGCCAGTCTCCGATTTTCCGGCACCACTATGATCAAGTCGCCTCGGTGAGAACGGCTACCTGAGTGATGTCTCGTCACAACAGTCTGTCGTCGTGATGAAGCGTCGAACCTACTCTATTCGGTTACGCAGCGAGAGCGTAGTTATTTTCGCCAGTTGAATTTTTGCTCTGTA
>Contig_119
ACAGGACTATTTTGCCTAGTTCCTTAACCGCGAATCACTCGAGCGCCTTAGTATACTCAACCCAACTACCTGTGTCGGTTTTAGTACGGGTATTCATGCAATATGCTTAGCGGTTTTTCTAGGGAATCTGTTTAC
>Contig_120
AGGTTTCCTGATCAACGCTAATCGGATCAGGGTTAGTCGGGCCCTAAGGGAAAGCCGAACGGCGCACCCGATGGATGAACCGGTTAATATTCCGGTACTATTTATGTGAGCGATGTGGTGACGGAAGAGTGACAGTCCTGCCGACTGACGGAATAGTCGGTTAAAGGGTGTAGATGTAGATGC
>Contig_121
GTTGCTGATTATTCTGTCCTATATAATTCCGCATCATTTTCCACTTTTAAGTGTTATGGAGTGTCTCCTACTAAATTAAATGATCTCTGCTTTACTAATGTCTATGCAGATTCATTTGTAATTAGAGGTGATGAAGTCAGACAAATCGCTCCAGGGCAAACTGGAAAGATTGCTGATTATAATTATAAATTACCAGATGATTTTACAGGCTGCGTTATAGCTTGGAATTCTAACAATCTTGATTCTAAGGTTGGTGGTAATTATAATTACCTGTATAGATTGTTTAGGAAGTCTAATCTCAAACCTTTTGAGAGAGATATTTCAACTGAAATCTATCAGGCCGGTAGCACACCTTGTAATGGTGTTGAAGGTTTTAATTGTTACTTTCCTTTACAATCATATGGTTTCCAACCC
>Contig_122
TCCCCACTTCTCTCAAACGATATTTGGTGGTACAGGAATTTCTACCTGTTGTCCATCGGCTTCACCATTCGGCTTCACCTTAGGTCCCGACTTACCCAGAGCGGACGAGCCTTCCTCTGGAAACCTTAGTCATT
>Contig_123
ACAGCCATACCCTTGGGACCTACTTCAGCCCCAGGATGTGATGAGCCGACATCGAGGTGCCAAACCTCCCCGTCGATATGGACTCTTGGGAGAGATTAGCCTGTTATCCCCAGGGTAGCTTTTATCCGTTGAGCGATGGCCCTTCCACTCGGCACCACCGGATCACTAAGCCCGACTTTCGTCCCTGCTCGACCTGTCCGTCTCGCAGTCAAGCTCCCTTCTGCCTTTACACTCTTCGAGCGATTTCCGTCCGCTCTGAGGGAACCTTTGG
>Contig_124
CAGCACAAGACATCTGTCGTAGTGCAACAGGACTAAGCTCATTATTCTGTAATTTGACAGCAGAATTGGCCCTTAAAGCTGTTACAATAAGAGGCCATGCTAAATTAGGTGAATTGTCCATACTAATTTCACTAAGTTGAACAATTTTACTATCTGCATCTACAACCTGTTGGATTTCCCACAATGCTGATGCATAAGTAAATGTTGTACCATCACAC
>Contig_125
GTTCGGCTGTTCGCCGATTAAAGTGGCACGCGAGCTGGGTTCAGAACGTCGTGAGACAGTTCGGTCCCTATCTGTTGTGGGCGTAGGAAACTTGAAGGGAGCTGAGGCTAGTACGAGAGGACCGCCTTGGACGAACCTCTGGTGTATCTGTTGTCGCGCCAGCGGCATCGCAGAGTATCTAAGTTCGGTCGGGATAAGCGCTGAAAGCATCTAAGCGCGAAGCCCACCTTAAGA
>Contig_126
CGCTACACCTAATGGCATTCGGAGTTTGGCTGACGTCAGTAACCCATAGGGCCCATCGGCCATCCAGTAGCTCTACCTCCACCAGGGACCACGCGACGCTGCACCTAAATGCATTTCGGGGAGAACCAGCTATCACGGAGTTTGATTGGCCTTTCACCCCTACCCACAGTTCATCCCCCAGGTTTTCAACCCTGGTGGGTTCGGTCCTCCACACAGTCTTACCTCTGCTTCAACCTGACCATGGGTAGATCACCCCGCTTCGGGTCTAGAACACGCGACAAACGCCATATTTCAGACTCGCTTTCGCTACGCATACCCCACACGGGTTAAGCACGCCACGTATCACTAACTCGCAGGCTCATTCTTCAAAAGGCACGCCATCACCCCACAAGGCTCTGACGGCTTACAGGCACACGGTTTCAGGTACTATTTCACTCCCCTCCCGGGGTACTTTTCACCATTCCCTCACGGTACT
>Contig_127
CAGCGCGGGCTTCGGCCTGGCGGCGAGTGGCGAACGGGTGAGTAATACATCGGAACGTGCCCAGTAGTGGGGGATAGCTCGGCGAAAGCCGGATTAATACCGCATACGACCTGAGGGTGAAAGCGGGGGATCTTCGGACCTCGCG
>Contig_128
GAACCTCGAACAGAGGAGTGCAATAGACCCTGAACCCGTCTGCCTACAAGCGGTAGGAGCAGCCATGAGCTGTGACTGCGTGCCTTTTGCATAATGAACCTACGAGTTACTTTCTCTGGCAAGGTTAAGAGATGAAGAGTCTCGTAGCCGAAGCGAAAGCGAGTCTGAATAGGGCG
>Contig_129
GACATTCATAAGTGTCCACACTCTCCTAGCACCATCATCATACACAGTTCTTGCTGTCATAAGGATTAGTAACACTACAGCTGATGCATACATAACACAGTCTTTTAGCTTAAAACCAGACAAACTAGTATCAACCATATCCAACCATGTCATAATACGCATCACCCAACTAGCAGGCATATAGACCATATTAAAATAAGCTACAGTGGCAAGAGAAGGTAACAAAAACAAACAGAGAAATGCATGCTTATGTTTGACAAACATCATTGCAAAAGCAGACATAGCAATAATACCCATAGCAAAAGGTAAAAAGGCATTTTCATACAAAAAAAAGAACAAAGACCATTGAGTACTCTGGACTAAAACTAAAAGTGAAGTCAAAATTGTGAGTAACAACCAGTGGTGTGTACCCTTGATTGTTCTTTTCACTGCACTTTGGAAAGTAACACCTGAGCATTGTCTAACAACATCAAAAGGTGTAAATTCATCTTCTAATAAAGCACTACCCAATATGGTACGTCCATTCATACCATTTTGCAGTAATTCTTTTAATGAAGCACACATATCTAAAACGGCAATTCCAGTTTGAGCAGAAAGAGGTCCTAGTATGTCAACATGGTCTTGTGTTAGAGGTTCATAATTGTACTTCATAGCCACAAGGTTAAAGTCATTAAGAGTTGTGGTAAATCGATTGAGAAACCACCTGTCTCCATTTATAACAGCAGCGTACAACCAAGCTAAAACATTAACTGTAATAGTTGTGTCCGTACCAGCTGCTTGTGCTGTTTGCCTGTCAACAAAAGGTCCATAAAAGTTACCTTCTAAGTCTGTGCCAGCATGAACTCCAGTTGGTAATTCCATATGGTGCATGTAACAAAAAGAGACACAGTCATAATCTATGTTAAAACCAACACTACCACATGAACCATTAAGGAATGAACCCTTAATAGTGAAATTGGGCCTCATAGCACA
>Contig_130
GTAGTTGAAGTTGTTGATAAGTACTTTGATTGTTACGATGGTGGCTGTATTAATGCTAACCAAGTCATCGTCAACAACCTAGACAAATCAGCTGGTTTTCCATTTAATAAATGGGGTAAGGCTAGACTTTATTATGATTCAATGAGTTATGAGGATCAAGATGCACTTTTCGCATATACAAAACGTAATGTCATCCC
>Contig_131
CTCTCAGACCCGCTACTGATCGTCGCCTTGGTAGGCCTTTACCCCACCAACTAGCTAATCAGATATTGGCCGCTCGAATAACGCAAGGCCCGAAGGTCCCCTGCTTTCCTCCTCAGAGCATATGCGGTATTAGCCAATCTTTCGATTGGTTATCCCCCATTACTCGGTACGTTCCAATATATTACTCACCCGTTCGCCACTCGCCGGCAGTAGTGCAAGCACTACCCCGCTGCCGTCCGACTTGCAT
>Contig_132
GGCACCTTTGGAAGCCTCCGTTACGCTTTTGGAGGCGACCACCCCAGTCAAACTACCCACCAAGCAGTGTCCGCGCCACAGGCGCGTTAGACCTCAGACAGCCAAAGGGCCGTATTTCAAGGATGGCTCCACGAATGCTGGCGCCACCCGCTTC
>Contig_133
TTGTCCCTGCCATTGTAACACGTGTGTCGCCCCGGATGTAAGGGCCGTGCTGATTTGACGTCATCCCAACCTTCCTCACAGCTTACGCCGGCAGTCCCGCCAGAGTCCTCAGCTTTACCTGTTAGCAACTGACAGTCAGGGTTGCGCTCGTTATGGCACTTAAGCCGACACCTCACGGCACGAGCTGACGACAACCATGCAGC
>Contig_134
GCCAGCGTTCATCCTGGCTCAGGATGAACGCTGGCGGCGTGCGTAACACATGCAAGTTGGACGACGGTGTCATGAAGTGGTAACACGGAATGGCATACGGAGTAGCGGACGGGTGAGTACAACATGAGAAGCTGTCCTTCAGTGGGGG
>Contig_135
CACCCTCTCAGGCCGGCTACCCGTCGTCGCCTTGGTGAGCCGTTACCTCACCAACTAGCTGATAGGGCACGAGCACCTCCTCCAGCGCATCTCTGCTTTAACCTCTCGGCCTATGGGGTATTAGCGTCCGCTTCCAGACGTTGTCCCCC
>Contig_136
CCGCGGTAATACGTAGGGCGCGAGCGTTGTCCGGAATTATTGGGCGTAAAGAGCTTGTAGGCGGTTTGTCGCGTCTGCTGTGAAAGGCCGGGGCTTAACCCCGTGTATTGCAGTGGGTACGGGCAGACTAGAGTGCAG
>Contig_137
CGGTGAACCAAGACGCAGTATTATTGGGTAAACCTTGGGGCCGACGTTGTTTTGATCGCGCCCCACTGCGTTCTCCATTCTGGTTACTGCCAGTTGAATCTGAGGGTCCACCAAACGTAATGCGGGGTGCATTTCGCTGATTTTGGGGTCCATTATCAGACATTTTAGTTTGTTCGTTTAGA
>Contig_138
ACCGGTTACCTACAGTAGGACGGAAAGACCCCATGGAGCTTTACTGTAGCTTGGTATTGGGTTTTGGCATTGCATGTATAGGATAGTTGGGAGACTGAGATGATATGGCGCTAGCTGTATCGGAGTCATCGGTGGAATACCAACCATTCAATGCTGAAATTCTAATCTGTGGTTTGTAGCCACGGAGACA
>Contig_139
TTAAACTTCAACTCTATTTGTTGGAGTGTTAACAATGCAGTGGCAAGATAACAGTTGTTATCTGCCCATTTAATAGAAGTTAAACCATTAACTTGTGGGTATTTCCACTTTTTAGTGTGATTTAATGCTGACATGTACCTACCCAGAAAACTAGGATCAGTTGTGTGGTAGTACTCAAAAGCCTCAACACGTAGAGTGTCATCATTAGGTAAAACATAAAATGTTTTACCT
>Contig_140
TGGTAGTACTCAAAAGCCTCAACACGTAGAGTGTCATCATTAGGTAAAACATAAAATGTTTTACCTTCATGTGAATTATGAGGTTTTATTTTAGTAACATCAGCTCCATCCAAATAAGTTGGACCAAACTGTTGTCCATATGTCATTGACATGTCCACAACTTGCGTGTGGAGGTTAATGTTGTCTACTGTTGTAAACACCTT
>Contig_141
TTCAAAGCTTCGCTTGCGCTAACCTCTCCTCTTAACCTTCCAGCACCGGGCAGGCGTCAGCCCCTATACGTCATCTTTCGATTTTGCAGAGACCTGTGTTTTTGATAAACAGTCGCCTGGGCCTATTCACTGCGGCTGGTATTGCTACCAGCACCCCTTCTCCCGAAGTTACGGGGTCATTTTGCCGAGTTCCTTAACGAGAGTTCGCTCGCTCACCTTAG
>Contig_142
CCTTCTCCCGAAGTTACGGGGTCATTTTGCCGAGTTCCTTAACGAGAGTTCGCTCGCTCACCTTAGTGTTCTCCACTCAACTACCTGTGTCGGTTTGCGGTACGGGTTCTGTTAATCTCACTAGAAGCTTTTCTCGGCAGTGTGACGTCAGTTGCTTCGCTACT
>Contig_143
GTTCTTGGGTGGGTGTGGGTATAATACTAAGTTGAGATGATATCATTTACGGGGGAAGGCGCTTTGTGAAGTAGGCCTTATTTCTCTTGTCCTTTCGTACAGGGAGGAATTTGAAGTAGATAGAAACCGACCTGGATTACTCCGGTCTGAACTCAGATCACGTAGGACTTTAATCGTTGAACAAACGAACCTTTAATAGCGGCTGCACCATTGGGATGTCCTGATCCAACATCGAGGTCGTAAACCCTATTGTTGATATGGACTCTAGAATAGGATTGCGCTGTTATCCCTAGG
>Contig_144
AAGCAACAGAACCTTCTAGTACATTGGTATCATAACAATATGGTACTGGCTTACCAGAAGCATCTTTAAAAATTGTACATTCAGCAGCCAAAACACAAGCTGATGTTGCAAAGTCAGTGTACTCTATAAGTTTT
>Contig_145
CCGCGGTAATACGTAGGGGGCGAGCGTTGTCCGGAATTACTGGGCGTAAAGGGCACGCAGGCTGTGATTCAAGTCAGCTGTAAAAGGATGCGGCTTAACCGTGTTTAGCAGTTGAAACTGGATGACTGGAGTGCTGGAGAGGCAAGTGGAATTCCCAGTGTAGCGGTGAAATGCGTAGATATTGGGAAGAACATCGGTGGC
>Contig_146
CATACATGTCAAACCCAGGTAAGGTTCTTCGGTTTGCATCGAATTAAACCACGTGCTCCACCGCTTGTGCGGGCCCCCGTCAATTCCTTTGAGTTTCAATCTTGCGACCGTACTCCCCAGGCGGAATGCTTATCGCGTTAACTGCGGCACACCAACATCTCTGCTCGCACACCTAGCATTCATCGTTTACAGCCAGGACTACCGGGGTATCTAATCCCGTT
>Contig_147
CGGGGTAATAGGACTTCGACAAAAGTTTAATGATAGATATAGGAGAACCTACTGGAAAGTATGGCCGAAGAGCATGAAAGCTGCGTATCCGACATATCGAACAATAGACGACGGAGCACCTGAGTAGCGCGGGACACGAGACATCCTGTGTGA
>Contig_148
ATGCATTTCGGGGAGTACGAGCTATCTCCAAGTTTGATTAGCCTTTCACCCCTACCCTCAGTTCATTCGAAAGCTTTTCAACGCTTACCGATTCGGTCCTCCAGTTAGTGTTACCTAACCTTCAACCTGACCAAGGGTAGATCACTTGGTTTCGCGTCTACTGCTCGTGACTAAATGGGCGCCCTTTTAAGACTCGCTTTCGCTTCGGCTCCTTGTCTTGATTATAACAATTAACCTTGCCACAAACAGTAACTCGTAGGTTCATTATGCAAAAGGCACGCAGTCACACCTTAATGGCGCTCCTACCGCTTGTAGGCAGACGGGTTCAGGGTCTATTGCACTCCTCTGTTCGAGGTTCTTTTCA
>Contig_149
AGACATACTGTTCTAATGTTGAATTCACTTTGAATTTATCAAAACACTCTACACGAGCACGTGCAGGTATAATTCTACTACATTTATCTATAGGCAAATATTTTAATGCCTTCTCACATAGTGCATCAACAGCGGCATGAGAGCAAGCTGTATACACTATGCGAGCAGAAGGGTAGTAGAGAGCTAGGCCAATAGCAAAATGACTCTTACCAGTACCAGGTGGTCCCTGGAGTGTAGAATACTTTTGCATACCAACCTTTTGATAATTTGCAACATTGCTAGAAAACTCATCTGAGATATTGAGTGTTGGGTATAAGCCAGTAATTCTAACATAGTGC
>Contig_150
GGTGAAAGGCCAATCAAACTCTGTGATAGCTGGTTCTCCCCGAAATGCATTTAGGTGCAGCGTTACATGTTTCTTGCTGGAGGTAGAGCTACTGGATGGCCGATGGGCCCGCGAGGGTTACTGACGTTAGCTAAACTCCGAATGCCGGTAAGTGAGAGTGTAGCAGT
>Contig_151
GTGGTGCTGTCTGTAGACATCATGCTAATGAGTACAGATTGTATCTCGATGCTTATAACATGATGATCTCAGCTGGCTTTAGCTTGTGGGTTTACAAACAATTTGATACTTATAACCTCTGGAACACTTTTACAAGACTTCAGAGTTTAGAAAATGTGGCTTTTAATGTTGTAAATAAGGGACACTTTGATGGACAACAGGGTGAAGTACCAGTTTCTATCATTAATAACACTGTTTACACAAAAGTTGATGGTGTTGATGTAGAATTGTTTGAAAATAAAACAACATTACCTGTTAATGTAGCATTTGAGCTTTGGGCTAAGCGCAACATTAAACCAGTACCAGAGGTGAAAATACTCA
>Contig_152
TTATGAAATAGTTTTTAACTGTACTGTCCATAGGAATAAAATCTTCTAATTCAAAAGGTGATTCCTTAAAACGTTTAGCTAGTCCAATCAGTAGATGTAAACCACCTAACTGACTATGACTAAAATCTCCATAAACGATATGTTCGAAGGCATAGCCTTCTAATTTATACCGTTCAATGAATTCATCCATAGCTAATTCTAAGAAATCAATTTCCATTTGACTCCTGGGTTTAAATTCTTGTAAATTTCTACTCTGAGTAAAGTAAGTTTCAGGTAATTGTTGGACAACACCATCAACTTTCTTATAATAATTGAACTGTGTTTTTACGGCTTCTCCAATTAATGTGACTCCATTAAGACTAGCTTGTTTGGGACCTACAAATGGTTGTAAACCTTTAACACTACCTTCTGTAATAAGAACACCATTACGGGCATTTCTAAATAAGTCTACTTGACCATCAACTCTACCATCAAAAAAGACAGTGAGTGGTGCACAAATCGTTTCAGTTGGTTTCTTGGCTATGTCAGTCATAGAACAAACACCAATAGTAGATATATGTGCTGGAGCATCTCTTTTGTAGTCCCAGATCACAGTATTAGCAGCAATGTCCACACCCAAATTATTGAGTATTTTCACCTCTGGTACTGGTTTAATGT
>Contig_153
TCACTTCAGCCGAAGCCTCGGTGTACTTTTGAAGTCATAACAACTCCTTAAACGTACTATTCCGTCAGTACGCGGTAGCTATCTCATTCCGTCACTTTTATCAGATTAATGGTACAGGAATATTAACCTGTTGTACATCCACTACCCCTACTCGGGTTCGCGTTAGTC
>Contig_154
CAAAGCCATGTGCCCATAAGACAAATACGACTCTGTCAGAGAGATTTTTAAGTGTGTCACTTAACATTTGTACAATCTTTATACGCACTACATTCCAAGGAAGTCCTTTGTACATAAGTGGTATGAGGTGTTTAAATTGATCTCCAGGCGGTGGTTTAGCACTAACTCTGGAAAAATCTGTATTATTAGGTGTATCAACATAACCTGTAGGTACAGCAACTAGGTT
>Contig_155
AGTAGATCTTCAATAAATGACCTCTTGCTTGGTTTTGATGGATCTGGTAATATTTGTGAAAAATTAAAACCACCAAAATCTTTAATTGGTGGTGTTTTGTAAATTTGTTTGACTTGTGCAAAAACTTCTTGGGTGTTTTTGTCTTGTTCAACAGCTATTCCAGTTAAAGCACGGTTTAATTGTGTACAAAAACTGCCATATTGCAACAAAAGATTGCTGCATTCAGTTGAATCACCACAAATGTACATTGTACAATCTACTGATGTCTTGGTCATAGACACTGGTAGAATTTCTGTGGTAACACTAATAGTAAAATTTGTGGGTATGGCAATAGAGTTATTAGAGTAAGCAACTGAATTTTCTGCACCAAGTGACATAGTGTAGGCAATGATGGATTGACTAGCTACACTACGTGCCCGCCGAGGAGAATTAGTCTGAGTCTGATAACTAGCGCATATACCTGCACCAATGGG
>Contig_156
TCTTTACGCCGGTTTCTATTGACTTGGGTTAATCGTGTGACCGCGGTGGCTGGCACGAAATTGACCAACCCTGGGGTTAGTATAGCTTAGTTAAACTTTCGTTTATTGCTAAAGGTTAATCACTGCTGTTTCCCGTGGGGGTGTGGCTAGGCTAAGCGTTTTGAGCTGCATTGTTGCGTGCTTGATGCTTGTCCCTTTTGATCGTGGTGATTTAGAGGGTGAACTCACTGGAACGGGGATGCTTGCATGTGTAATCTTACTAAGAGCTAATAGAAAGGCTAGGACCAAACTCGGTGATAGC
>Contig_157
CATCACAGAATTGTACTGTTTTTAACAAAGCTTGGCGTACACGTTCACCTAAGTTGGCGTATACGCGTAATATATCTGGGTTTTCTACAAAATCATACCAGTCCTTTTTATTGAAATAATCATCATCACAACAATTGTATGTGACAAGTATTTCTTTTAATGTGTCACAATTACCTTCATCAAAATGCCTTAAAGCATAGACGAGGTCTGCCATTGTGTATTTAGTAAGACG
>Contig_158
GTCGGGTAAGTTCCGACCTGCACGAATGGTGTAACGATCTGGGCACTGTCTCAGCCACGAGCTCGGTGAAATTGTAGTATCGGTGAAGATGCCGATTACCCGCAATGGGACGAAAAGACCCTGTGAACCTTTACTATAACTTCGTATTGACTTTGAGTAAGTAATGTGTAGGATAGGTGGGAGGCTATGAAGCTGGCACGCTAGTGTTGGTGGAGCCGTTGTTGAAATACCACCCTTTGCTTACTTGGAGCCTAACTTCTGAATAAGAGTAAGAAGGACATTGCGTGGTGGGTAGTTTGACTGGGGTGGTCGCCTCCAAAAGAGTAACGGAGGCTTTCAAAGGTACCCTCAGCACGCTTGGTAACCGTGCGTAGAGTGTAATGGCATAAGGGTGCTTGACTGTGAGACCAACAAGTCGATCAGGTGCGAAAGCAGGACATAGTGATCCGGTGGTTCCGTATGGAAGGGCCATCGCTCATAGGATAAAAGGTACTCCGGGGATAACAGGCTAGTCTCCCCCAAGAGCTCACATCGACGGGGAGGTTCGGCACCTCGATGTCGGCTCGTCACATCCTGGGGCTG
>Contig_159
CAACGCAGGTCCATCTCTTAGTGATGCAATTGCACCTTTCAAGTCAACATCATGCGATATCGACTTTTATGCGGTATTAGCTATCGTTTCCAATAGTTATCCCCCGCTAAGAGGCAGGTTACCTACGCGTTACTCACCCGTTCGCAACTCATCCGCT
>Contig_160
GAGGCTTCTTAGAAGCCTCAGCAGCAGATTTCTTAGTGACAGTTTGGCCTTGTTGTTGTTGGCCTTTACCAGACATTTTGCTCTCAAGCTGGTTCAATCTGTCAAGCAGCAGCAAAGCAAGAGCAGCATCACCGCCATTGCCAGCCATTCTAGCAGGAGAAGTTCCCCTATTGCTGCCTGGAGTTGAATTTCTTGAACTGTTGCGACTACGTGATGAGGAACGAGAAGAGGCTTGACTGCCGCCTCTGCTCCCTTCTGCGTAGAAGCCTTTTGGCAATGTTGTTCCTTGAGGAAGTTGTAGCACGATTGCAGCATTGTTAGCAGGATTGCGGGTGCCAATGTGATCTTTTGGTGTATTCAAGGCTCCCTCAGTTGCAACCC
>Contig_161
ACAGCATTTTGGGGTAAGTAACCACAAGTAGTGGCACCTTCTTTAGTCAAATTCTCAGTGCCACAAAATTCGCAAGTGGCTTTAACAAAATCGCCCGTCTGCCATGAAGTTTCACCACAATGATCACACTTCATGAGAGTTGAAAGGCACATTTGGTTGCATTCATTTGGTGACGCAACTGGATAGACAGATCGAATTCTACCCATAAAGCCATCAAGCTTTTTCTTTTCAACCCTTGGTTGAATAGTCTTGATTATGGAATTTAAGGGAAATACAAAATTTGGACATTCCCCATTGAAGGTGTCAAATTTCTTTGCCAATTTAATTTCAAAAGGTGTCTGCAATTCATAGCTCTTTTCAGAACGTTCCGTGTACCAAGCAATTTCATGCTCATGTTCACGGCAGCAGTATACACCCCTCTTAGTGTCAATAAAGTCCAGTTGTTCGGACAAAGTGCATGAAGCTTTACCAGCACGTGCTAGAAGGTCTTTAATGCACTCAAGAGGGTAGCCATCAGGGC
>Contig_162
AAGATCAGCATTCCAAGAATGTTCTGTTATCTTTATAGCCACGGAACCTCCAAGAGCTAGCTTTTGTTGTATAAACCCACAAATGTAAGTGAAAAAACCCTCTTTAGAGTCATTTTCTTTTGTAACATTTTTAGTCTTAGGGTCGTACATATCACTAATAATGAGATCCCATTTATTAGCTGTATGTACAGTTGCACAATCACCAATCAAAGTTGAATCTGCATCAGAGACAAAGTCATTAAGATCTGAATCGACAAGCAGCGTACCCGTAGGCAACCACTGTCTTAAAACAGCTGTACCTGGTGCAACTCCTTTATCAGAACCAGCACCAAAATGTATAACTCTCATATTATAGGGTACAGCTAATGTTAATGTGTTTAAATATTGACACAGTTGAGTATATTTTGCGACATTCATCATTATGCCTTTAGGTAATGTTGCACTATCACCATAATTTTGAAGGTCACACTTTTCTAATAGCA
>Contig_163
CGCCCATGGTGGATAGGGACCGAACTGTCTCACGACGTTCTAAACCCAGCTCACGTACCGCTTTAATGGGCGAACAGACCAACCCTTGGGACCTGCTTCAGCCCCAGGATGCGATGAGCCGACATCGAGGTGCCAAACCACGCCGTCGATTGGAACTCTCGGGCGAGATCAGCCTGTTATCCCCAGGGTAGCTTTTATCCGTTGAGCGATGGCCCTTCCATTCGGCACCACCGGATCACTAGCACCAACTTTCGTTCCTGTTCGACACGTCCGTCTCACAGTCAAGCCACCTTATACGCTTACGCTCTCATAGGGCGGTTTCCATTCGCCCTGAGGTGACCTTTGCGCGCCTCCGTTACTCTTTGGGAGGCGACCGCCCCAGTCAAACTGCCCGCCTAGCAA
>Contig_164
GTATTACTCACCCGTTCGCCACTAATCCACCTAGCAAGCTAGGCTTCATCGTTCGACTTGCATGTGTTAAGCACGCCGCCAGCGTTCGTCCTGAGCCAGAATCAAACGATGAAGCCTAGCTTGCTAGGTGGATTAGTGGCGAACGGGTGAGTAATACGTGAGTAACCTAC
>Contig_165
GTTGCGTCGAATTAAACCACATGCTCCACCGCTTGTGCGGGTCCCCGTCAATTCCTTTGAGTTTCAGCCTTGCGGCCGTACTCCCCAGGCGGATTACTTATCGCATTCGCTTCGGCACAGACAGTCTTCCTGCCCACACCCAGTAATCATCGTTTACGGCCGGGACTACCAGGGTATCTAATCCTGTTCGCTCCCCCGGCTTTCGCACTTCAGCGTCAGTTACCGTCCAGTGAACTATCTTCATCATCGGCATTCCTGCACATATCTACGAATTTCACCTCTACTCGTGCAGTTCCGTCCACCTCTCCGGTACTCCAGCCTATCAGTTTCAAAGGCAGGCCTGCGGTTGAGCCGCAGGTTTTCACCCCTGACTTGAAAGGCCGCCTAGATGCCCTTTATGCCCAATAATTCCGGATAACGCTCGCGACATACGTATTACCGCGGCTGCTGGCACGTATTTAGCCGTCGCTTCTTCTGCAGGTACCGTCACTTTCTTCTTCCCTGCTGAAAGCACTTTACAATCCGAAAACCGTCTTCGTGCACACAGAAT
>Contig_166
TAGTTACGGCCGCCGTTTACTGGGGCTTCAATTCAATGCTTCTCCCTTGCAGGATGACATCTCCTCTTAACCTTCCAGCACCGGGCAGGTGTCAGACCATATACCTCATCTTTCGATTTCGCATAGTCATGTGTTTTTGTTAAACAGTCGCCTGGGCCTATTCTCTGCGACCAATATTGCTATTGGCGTCCTTTATCCCGAAGTTACAGGACCATTTTGCCTAGTTCCTTAACCGTGAATCACTCGAGCGCCTTAGTATTTTCAACCCGACCACGTGTGTCCGTTTCGAGTACGGGTGCTTTGAAGATATGTTTAGCGGGTTTTCTTGGGAGCCTGATTACGCTCTTATTACATTGTACAAGTACGCTGCATACTGTCAGGTTCAACTCTTGTCGCGGATTTGCCTACAACAATCAACGTCTACACCCTTTAACCACCTATTCCGTCAGATGGCCGAGCTGTCACTTCTCCGTCTCCACATCACTCCACAAAGCAGTACCGGAATATTAACCGGTTCTTCCATCGGCATCGCCCTTCGGCTTAGCCTTAGGTCCCGACTAACCCTGATCCGATTAGCGTTGATCAGGAACCCTTGGTCTTTCGGCGAGGAGGTTTTTCACCCCCTTTATCGTTACTTATACCTGCATTTGCTTTTCCATCCGCTCCAACAAGGGTCACCCCTCATC
>Contig_167
CCCACAGGAAGAGAAAATAAGAATGATTGCGTAAGTAGTGGCGAGCGAACGCGCAAGAGCCCAAACCATGGTTGTTTCGGCATCCCATGGGGTTGTAGGACCGCGACGTAGCAAGAAAAGATGAAAGTGGAACCCGCTGGAAAGAGGGCCATAGAGGGTGAAAGTCCCGTACACGAAATCATTTTGAAGCTTAGCGGTATCCTGAGTAGGTCGGGACACGTGAAATCCTGTCTGAAACTGCGGGGCCCATCCCGTAAGGCTAAATACTTCCGAGAGACCGATAGCGAACCAGTACCGTGAGGGAAAGGTGAAAAG
>Contig_168
CAAGCGTTCATAGCGACGTCGCTTTTTGATCCTTCGATGTCGGCTCTTCCTATCATTGTGAAGCAGAATTCACCAAGCGTTGGATTGTTCACCCACTAATAGGGAACGTGAGCTGGGTTTAGACCGTCGTGAGACAGGTTAGTTTTACCCTACTAACTGCAAGTTATTTGGACAGTAATTTAATTTAGTACGAGAGGAACCGTTGATTCAAATCCCTGGTTTATGCGGTTGACTGACCAGTCAATGCCGCGAAGCTACCATTTGATAGATTATGGCTGAAGGCCTCTAAGTCAGAATCTAGACTGAAAGAATGACATATTTTAGTAAAAATTAAGAAAAAATAGATATTTATTTATTCTAATCTATAAATGAAGTAATGGTTAAATTGTTTAATATAATTTAGCTTGTCTTTGAATGATATTTTATAT
>Contig_169
ATTCAATTCTGTTCAATGATTCCCTTAGATTCCATTTGATGATGATTCCATTCGATTCCATTTGATGATGATTCCATGCGATTCCATTAGATGATGACCCCTTTCATTTCCATTCAATGAGGATTCCATTCGGTTCCATTTGATGATGATTCCTTTGAATTCCATTTGATGACAATTCCATTCAATACCAATTGATGATGGTTATTTTTGATTCCATTTGATGATGATTACATTCGATTCCATTTGATCATAATTCCATTCGATTCCACTCGATGATTCCATTCGATTCCA
>Contig_170
CGTAGGAGTAAGGGCCGTATCTCAGTCCCCTTGTGGCCGTCCACCCTCTCAGGCCGGCTACCTATCTTCGCCTTGGTGGGCCGTTACCCCTCCAACTAGCTAATAGGACGCAAGGCTCTCCGCAGGCGTCTCCTTTCATCATTAAGCT
>Contig_171
ATATGCTTAGCGGATTTTCTTGGGAGCGCCGTTACTTTGTCCATATCACCTCGTGCAAGCACTCAGCGTACTGTCAGGTTCAGCTCTCAGGGCGGATTTGCCTACCCCAATCAACACCTACACCCTTCAACCAGCT
>Contig_172
CACCTTGCTTCAAAGTTACAGTTCCAATTGTGAAGATTCTCATAAACAAATCCATAAGTTCGTTTATGTGTAATGTAATTTGACTCCTTTGAGCACTGGCTCAGAGTCGTCTTCATCAAATTTGCAGCAGGATCCACAAGAACAACAGCCCTTGAGACAACTACAGCAACTGGTCATACAGCAAAGCATAATTGTCACCATTACTATGGCAATCAAGCCAGCTATAAAACCTAGCCAAATGTACCATGGCCATTTTATATACTGCTCATACTTTCCAAGTTCTTGGAGATCGATGAGAGATTCATTTAAATTCTTGGCAACCTCATTGAGGCGGTCAATTTCTTTTTGAATGTTTACAACTGAAGCATTAATGCCAGAGATGTCACCTAAATCAACATCTGGTGATGTATGATTCTTAAAATATTTATCTAACTCCTCCTTGAATGAGTCTAATTCAGGTTGCAAAGGATCATAAACTGTG
>Contig_173
CAGGCCTTCTGGCCCTTAACCTTGCTGGTGAAGGTAACTCGTAGGTTCATTATGCAAAAGGCACGCCGTCACTGCTAAAGCAGCTCCGACCGCTTGTAGGCGCATGGTTTCAGGAACTATTTCACTCTTCTTATCGAAGTGCTTTTCACCTTTCCCTCACGGTACTGGTTC
>Contig_174
GGTTTCAGGAACTATTTCACTCTTCTTATCGAAGTGCTTTTCACCTTTCCCTCACGGTACTGGTTCGCTATCGGTCTCACAGGAGTATTTAGCCTTACCGGATGGTCCCGGCAGATTCGCGCAGGATTACTCGTGTCCCGCGTTACTCAGGATACCGCTATGTCATCTTATGCTTCGGATAAGGGGCTATCACCCGCTATGGCACTCCTTTCCAGGAGATTCTCCTCACACGCAATGTACAACAGCGCGGTCCTACAACCCCAGCGATGCGTTGCCACAACGCTGGTTTGGGCTATTCCCCGGTCGCTCGCCACTACTGGGGGAATCATTAATTTATTTTCTTTTCCTCGGGGTACTAAGATGTTTCAGTTCCCCCGGTTCGCCTCACCGCTGAGCAGTGATACCCACGTATTGCGTGGGTGGGTTGTCCCATTCGGAAATCCGCGGGTCAAAGGTTATTTGCACCTTACCGCAGCTTATCGCAGCTTATCACGTCCTTCATCGCCTCTGTGAGCCA
>Contig_175
GTCTGGGCCGTGTCTCAGTCCCAGTGTGGCCGATCACCCTCTCAGGTCGGCTATGTATCGTCGCCTAGGTGAGCCGTTACCTCACCTACTAGCTAATACAACGCAGGTCCATCTTGTAGTGGAGCAATTGCCCCTTTCAAATAAATGACATGTGTCATCCATTGTTATGCGGTATTAGCTATCGTTTCCAATAGTTATCCCCCGCTACAAGGCAGGTTACCTACGCGTTACTCACCCGTTCGCAACTCATCCAAGAAGAGCAAGCTCCTCTCTTC
>Contig_176
CGTGATGATTTGACGTCATCCCCACCTTCCTCACGGTTTACACCGGCAGTCTTGCTAGAGTCCCCAACTTTACTTGCTGGTAACTAACAATAGGGGTTGCGCTCGTTATAGGACTTAACCTGACACCTCACGGCACGAGC
>Contig_177
CTAACAATGCCATGCAAGTTGAATCTGATGATTACATAGCTACTAATGGACCACTTAAAGTGGGTGGTAGTTGTGTTTTAAGCGGACACAATCTTGCTAAACACTGTCTTCATGTTGTCGGCCCAAATGTTAACAAAG
>Contig_178
AACAACTTACAAATTAAATGTTGGTGATTATTTTGTGCTGACATCACATACAGTAATGCCATTAAGTGCACCTACACTAGTGCCACAAGAGCACTATGTTAGAATTACTGGCTTATACCCAACACTCAATATCTCAGATGAGT
>Contig_179
CTTGGTAGGCCTTTACCCCACCAACTAGCTAATCAGATATCGGCCGCTCGAATAACGCAAGGCCCGGGAACGTATTCACCGCAGCGTTGCTGATCTGCGATTACTAGCGACTCCGACTTCATGGGGTCGAGTTGCAGACCCCAATCCGAACTGAGACCGGCTTTTAGGGATTAGCTCCACCTCACAGTATCGCAACCCT
>Contig_180
CGCGAAGAACCTTACCAAGGCTTGACATATACTGGACCGCATCAGAGATGGTGTTTCCCTTCGGGGCTGGTATACAGGTGGTGCATGGTTGTCGTCAGCTCGTGTCGTGAGATGTTGGGTTAAGTCCCGCAACGAGC
>Contig_181
AGTTGCAACTAGTGTTTTGAGTTTTTCCATTGGTACGTTAAAAGTTGATGAAAACGTATTAACGTAAGCATCAAACATTTTAACTGCAACTTCCGCACTATCACCAACATCAGACACTAATGCCTGATCTAGTAACAGTATAGGTTGACACATAAGCTGACTGTAGTAAACAGACGCTGATTTTGCAGATGATTCTTCACATTTTGAT
>Contig_182
CGTAATAGAGCAACAAGAGTCGAATGTACAACTATTGTTAATGGTGTTAGAAGGTCCTTTTATGTCTATGCTAATGGAGGTAAAGGCTTTTGCAAACTACACAATTGGAATTGTGTTAATTGTGATACATTCTGTGCTGGTAGTACATTTATTAGTGATGAAGT
>Contig_183
TTAGACGGCGGTCTGGATTCTTCTCCTCTCGGGGACGGACCTTAGCACCCGCCCCCTTACTGCATGACTGCGGAACATAAGCATTCGGAGTTCGTCAGGACTTGATAGGCGGTGAAGCCCTCGCGTCCTATCGGTCGCTCTACNNNNNNNNNNTAACGCCCTGTTCAGGCTCGCTTTCACTACGGATAACGTGACTCATGTCACTTAACCTCGCCGGTGATGGTAACTCGTAGGTTCATTATGCAAAAGGCACGCCGTCACTCTATAAAAGAGCTCCGACCGCTTGTAGGCGAATGGTTTCAGGAACTATTTCACTCTTCTTATCGAAGTGCTTTTCACCTTTCCCTCACGGTACTCGTTCACTATCGGTCTCATTCGAGTATTTAGCCTTACCGGATGGTCCCGGCGGATTCGCGCAAGATTACTCGTGTCCCGCGTTACTCAGGATTCCGCTACGGCTCGTCACGCTTCGGATAAGGGGCTTTCACCCGCTATGGCAGTACTTTCCAGTAC
>Contig_184
GACCAGTGAGCTGTTACGCACTCTTTAAATGAATGGCTGCTTCCAAGCCAACATCCTGGCTGTCGCGGGGACCAGACTTCGTTAGACTAACTCAGGCAGAACTCCGGGACCTTAGACGGCGGTCTGGATTCTTCTCCTCTCGGGAACGGACCTTAGCACCCGTCCCCTTACTGCGCAGCTTCTAACCCCTAAGCATTCGGAGTTCGTCAGGACTTGATAGGCGGTGAAGCCCTCGCGTCCTATCGGTCGCTCTACCTCTTGGGGAAAACACTGCACGCGGCACCTAAATGCCTTTCGGGGAGTACGAGCTATCTCCAAGTTTGATTGGCCTTTCACT
>Contig_185
CAACCGCCCCAGTTAAACTACCCATCAGGCACTGTCCCTGAACCAGATCATGGCCCGAAGTTAGACGCTCAGATTGACCAGAGTGGTATTTCAACAACGACTCCACCACCACTAGCGTGACAGCTTCACAGTCTC
>Contig_186
GCTAAAGACACGAACCGTTCAATCATAAGTGTACCATCTGTTTTTACGATATCATCTACAAAACAGCCGGCCCCTAGGATTCTTGATGGATCTGGGTAAGGAAGGTACACATAATCATCACCCTGTTTAACTAGCATTGTATGTTGAGAGCAAAATTCATGAGGTCCTTTAATAAGGTCAGTCTCAGTCCAACATTTTGCTTCAGACATAAAAACATTGTTTTGATAATAAAGAACT
>Contig_187
GTTTGGACCGTGTCTCAGTTCCAATGTGGGGGACCTTCCTCTCAGAACCCCTACTGATCGTTGCCTCGGTGGGCCGTTACCCCGCCGACAAGCTAATCAGACGCATCCCCATCCATCACCGCAAATGCTTTATTCCGATTCAGAGGACTTCATCGGAATACATAGGGCATTAGGCCGACTTTCGACGGGTTATTCCCTTGTGATGGGCAGGTTGGATACGCGTTACTCACCCGTGCGCCGG
>Contig_188
TAGATTGTTAGTAGCCAAATCAGATGTGAACATCATAGCATCAATGAGTCTCAGTGAATACTGTGAAATTCCATCTAGTATTGTTATAGCGGCCTTCTGTAAAACACGCACAGAATTTTGAGCAGTTTCAAGAGTGCGGGAGAAAATTGATCGTACAACACGAGCAGCCTCTGATGCAAATGCATAAAGAGGACTCAGTATTGATTTCTGTTCACCAATATTCCAGGCACCTTTTTTAGCTTTTCCTTTTGTAACTTTAAAATTACCACAGGATTCAACAATTTGTTTGAATGCTTTATAATCCAAACCTTT
>Contig_189
GCGTATGCAACCTACCTTTCACAGGGGGATAGCCCGAAGAAATTTGGATTAATACCCCATAATATTATTGGATGGCATCATTTGATAATTAAAACTGCGGTGGTGAAAGATGGGCATGCGTCCTATTAGCTAGTTG
>Contig_190
ACACACCCGTACACCCGAAGGCGTACGTCATGCTCCGATCGCTTGTAAGCATACGAATTCAGGTCTCTTTCACTCCCCGCCAGGGGTGCTTTTCACCTTTCCCTCTCGGTACTCTTCGCTATCGGTCATCTGACATGTTTAGCCTTGGACCATGGTCGGCCCGAATTCAACCGGAATTCCTCGTGCTCCGGCCTACTCAGGGTCCGTGCTCAGACAGGCTCAATCCTTTCGCTTACGGGGCTCTCACCCTCTCAGGCTGGCTTTCCCAACACCATTCAACTAGGCTTGAACTTGGTAACTGTCCGAGGGCTCTGCAGTGCCCTCCAGCACGCCCCTATTACACCGCCCTGCGCAACGCCTGCAGGCTTACACGCAGTCGGTTTAGGCTCTTCCCCGTTCGCTCACCACTACTTAGGGTATCTCTTCGATTTCTTCTCTATCCGGCTACTGAGATGT
>Contig_191
GAATTCCACTTTCCTCTCCGATACTCTAGATCAGCAGTTTCCATCCCATCACGGGGTTAAGCCCCGAACTTTTAAGACAGACTGACTGATCCGCCTGCGCGCGCTTTACGCCCAATAATTCCGGACAACGCTTGCCACCTACGTATTACCGCG
>Contig_192
TTGTTGTCATCTCGCAAAGGCTCTCAATGACTTCAGTAACTCAGGTTCTGATGTTCTTTACCAACCACCACAAACCTCTATCACCTCAGCTGTTTTGCAGAGTGGTTTTAGAAAAATGGCATTCCCATCTGGTAAAGTTGAGGGTTGTATGGTACAAGTAACTTGTGGTACAACTACACTTAACGGTCTTTGGCTTGATGACGTAGTTT
>Contig_193
AAGGGCCGTGATGATTTGACGTCATCCCCACCTTCCTCACGGTTTGCACCGGCAGTCCCACTAGAGTGCTCGACTCGACTCGCTAGCAACTAATGGCAGGGGTTGCGCTCGTTATAGGACTTAACCTGACACCTCACGGCACGAGCTGA
>Contig_194
GGGGAGCGAACAGGATTAGATACCCTGGTAGTCCACGCTGTAAACGATGGATACTAGCTGTTTGGACGCAAGTTTGAGTGGCTAAGCGAAAGTGATAAGTATCCCACCTGGGGAGTACGCACGCAAGTGTGAAACTCA
>Contig_195
GCAGGTCGGAACTTACCCGACAAGGAATTTCGCTACCTTAGGACCGTTATAGTTACGGCCGCCGTTCACTGGGGCTTCAATTCGGAGCTCTCACTCCTCCTCTTAACCTTCCAGCACTGGGCAGGTGTCAGCCCATATACATCGCCTTCCAGCTTAGCATAGACCTGTGTTTTTGTTAAACAGTTGCTTGAGCCTCTTCACTGCGACCCTCGAGCGCTTTGTATCGCGTGGATACTCACCCTCAAGGGCTCCTCTTCTCCCGAAGTTACGAGGTTATTTTGCAGAGTTCCTTAACGAGAGTTAGCCTG
>Contig_196
AATACCAAGCTATAGTAAAGGTCCCGGGGTCTTTCCGTCCTTCTGCGCGAAACGAGCATCTTTACTCGTACTGCAATTTCACCGAGTTCGCGGTTGAGACAGCGGAGAAGTCGTTACGCCATTCGTGCAGGTCGGAACTTACCCGACAAGGAATTTCGCTACCTTAGGATGGTTATAGTTACCA
>Contig_197
CGACATCGAGGTGCCAAACCATGCCGTCGATATGGACTCTTGGGCAAGATCAGCCTGTTATCCCCGGGGTACCTTTTATCCGTTGAGCGACCACGCACCCACGTGCCATGGCCGGATCACTAGTTCCTGCTTTCGCACCTGCTCGACCCGTCGGTCTCACAGTCAAGCTCCCTTGTACACTTGCACTCGCCACCTGATTACCAACCAGGCTGAGGGAACCTTTGAGCGCCTCCGTTACATTTTAGGAGGCAACCGCCCCAGTTAAACTACCCACCAGGCACTGTCCCCAACCCGGATCACGGGCCAAGGTTGAGGTGACCGCTTGAACCAGAATGGTATTTCAACGACGACTCCACCACCGCTGGCGCGGCAGCTTCACAGTCTCCCACCTATCCTACACAAGTCCAAGCGAACACCAATACCAAGCTATAGTAAAG
>Contig_198
GATTCCGGAGAGGGAGCCTGAGAAACGGCTACCACATCCAAGGAAGGCAGCAGGCGCGCAAATTACCCACTCCCGACCCGGGGAGGTAGTGACGAAAAATAACAATACAGGACTCTTTCGAGGCCCTGTAATTGGAATGAGTCCACTTTAAATCCTTTAACGAGGATC
>Contig_199
CCGACAAGGAATTTCGCTACCTTAGGACCGTTATAGTTACGGCCGCCGTTTACTGGGGCTTCGATCCGATGCTTGCACATCTTCAATTAACCTTCCAGCACCGGGCAGGCGTCACACCCTATACGTCCACTTTCGTGTTAGCAGAGTGCTGTGTTTTTAATAAACAGTCGC
>Contig_200
CTTATCCCCCACTGTCTCACTGCTACGCTCTCACTTACCGGCATTCGGAGTTTAGCTGACGTCAGTAACCCGTGAAGGCCCATCGGCCATCCAGTAGCTCTACCTCCGGCAAGAAACACGTAACGCTGCACCTAAATGCATTT
>Contig_201
AGCCATGCCGCGTGCAGGAAGAATGCCTTATGGGTTGTAAACTGCTTTTATATGGGAAGAATAAGGAGCACGTGTGCTTTGATGACGGTACCATATGAATAAGCATCGGCTAACTCCGTGCCAGCAGCCGCGGTAATACGGA
>Contig_202
CTACCCTTGTGTTATGGCCACTCTATTGAGTGTCTGTACCACATGTACAGGATAGGTAGGAGTCTATGAATTCGGGACGCCAGTTTCGAAGGAGACGTTGTTGGGATACTACCCTTGTGTTATGGCCACTCTAACC
>Contig_203
CCTAATCCAATGCGTGGTATTGAGGGTGGCATTGTTACTAAAGAAATGCCTTTGGATATTTCTAATATTGCAATCCTGAATCCGGAAACTAATAAAGCAGACCGTGTTGGTATTAAGCTGATTGAAAATGAAGGCAAAGTTAAACGCGTTCGTTTCTTCAAATCAAATGGCTCTATCATTGGAGCATAAGGAGATAACATGGCTCGTTTGAGAGAGTTTTATAAAGATACAGTTGTTCCTGAATTGATTAAACAATTTGGCTACAAATCAGTAAT
>Contig_204
GGATAACGCTCGCATCCTCCGTATTACCGCGGCTGCTGGCACGGAGTTAGCCGATGCTTATTCGTAAGGTACCGTCATCAAAGTACACGTACTCCTTATTCTTCCCTTACAAAAGCAGTTTACAATCCATAGGACCTTCATCCTGCACGCGGCATGGCTGGATCAGTCTTCCGACCATTGTCCAATATTCCTCACTGCTGCCTCCC
>Contig_205
GTCAGGCTATATACAGTATCTTTCGATTTAGCATAGCCATGTGTTTTTGTTAAACAGTCGCCTGGGTCTATTCTCTGCGGCTCACCGGTTAGGTGAGCGTTCTTTATCCCGAAGTTACAGAACTATTTTGCCTAGTTCCTTAACC
>Contig_206
GTCAGTGTCAACATGTGACTCTGCAGTTAAAGCCCTGGTCAAGGTTAATATAGGCATTAACAATGAATAATAAGAATCTACAACAGGAACTCCACTACCTGGCGTGGTTTGTATGAAATCACCGAAATCATACCAGTTACCATTGAGATCTTGATTATCTAATGTCAGTACACCAACAATACCAGCATTTCGCATGGCATCACAGAATTGTACTGTTTTTAACAAAGCTTGGCGTA
>Contig_207
TTAGAAGCCTCCGTTACTCTTTTGGAGGCGACCACCCCAGTCAAACTACCCTCCACGAATTGTCCTCTCCCTACAGGAGAGTTAGGCCTCAGATAAGCAAAGGGTGGTATTTCAACAACGACTCCTGAAGCACCGGAAT
>Contig_208
CAGATTGACCAGAGTGGTATTTCAACAACGACTCCACCACCACTAGCGTGACAGCTTCACAGTCTCCCACCTATCCTACACAAGCCAACCCAAACACCAATACCAAACTATAGTAAAGGTCACGGGGTCTTTCCG
>Contig_209
GTAAACAGCAGCAAGCACAAAACAAGCTAAAGTTACTGGCCATAACAGCCAGAGGAAAATTAACTTAATTATATACAAAAACCTATTCCTGTTGGCATAGGCAAATTGTAGAAGACAAATCCATGTAAGGAATAGGAAACCTATTACTAGGTTCCATTGTTCAA
>Contig_210
TTAACGTACCAATGGAAAAACTCAAAACACTAGTTGCAACTGCAGAAGCTGAACTTGCAAAGAATGTGTCCTTAGACAATGTCTTATCTACTTTTATTTCAGCAGCTCGGCAAGGGTTTGTTGATTCAGATGTAGAAACTAAAGATGTTGTTGAATGTCTTAAATTGTCACATCAATCTGACATAGAAGTTACTGGCGATAGTTGTAATAACTATA
>Contig_211
TATCCGGAATTATTGGGTTTAAAGGGTGCGTAGGTGGCGTATTAAGTCAGTGGTGAAAAGCTGCAGCTCAACTGTAGTCTTGCCGTTGAAACTGATATGCTAGAGAGGAGACGAGGTATGCGGAATGTGTGGTGTAGCGGTGAAATGCATAGATATCACACAGAACGCCGATTGCGAAGGCAGCGTACCAGGCTCCGTCTGACACTGAAGCACGAAAGCGTGGGGATCAAACAGGATTAGATACCCTGGTAGTCCACGCAGTAAACGATGAATACTAGATTTTTGCGATATAGTGTAAGAGTCTAAGCGAAAGCGATAAGTATTCCACCTGGGGAGTACGCCGGCAACGGTGAAACTCAAAGGAATTGACGGGGGCCCGCAC
>Contig_212
ATTACATTGTACAAGTACGCTGCATACTGTCAGGTTCGACTCTCGCGGCGGATTTGCCTGCCGCAATCAACGTCTACACCCTTCAACCAACTATTCCATCCGTTGGCAGTGCTGTCACTTCTCCGTCCCCACATCGCTCAATATAGCAGTGCCGGAATATTAACCGGCTCTTCCATCGGAATCGCCCTTCGGCTTATCCTTAGGCCCCGACTAACCCTGATCCGATTAGCGTTGATCAGGAATCCTTGGTCTTTCGGCGAGGAGGTTTTTCACCTCCTTTATCGTTACTCATACCTACATTTGCTTTTCCATACGCTCCAACAAAGGTCACCCCTTATCTTCAACGCAGAGTATGGAATGCTCCCCTACCATATCTTGCGATATCCATAGCTTCGGTAAACCGCTTATGCCCGATTATTATCCATGCCAGACCCCTCGACTAGTGAGCTGTTACGCACTCTTTAAATGAATGGCT
>Contig_213
TCACTTCAGCCGAAGCCTCGGTGTACTTTTGAAGTCATAACAACTCCTTAAACGTACTATTCCGTCTGTACGCGGTAGCTATCTCATTCCGTCACTTTTATTAGATTAATGGTACGGGAATATTAACCCGTTGTACATCCACTTCCCCTACTCGGGTTCGCGTTAGTC
>Contig_214
TTAAGTGCCCCGCCTGGGGAGTACGGCCGCAAGGCTAAAACTCAAAGAAATTGACGGGGGCCCGCACAAGCGGCGGAGCATGCGGATTAATTCGATGCAACGCGAAGAACCTTACCAAGGCTTGACATATACTGGACC
>Contig_215
CGATCACCTGTGTCGGTTTACGGTACGGGTAGTATCTCTCGCTTTTCTTGGAAACGTTGTCTATGCATTATCACCTCGGCCGTAGCCTAAGTGTACTATCAGTGTCATAACAACACCTTTAACGCAACTCCGTC
>Contig_216
GGGCGCCTCCGTTACCTTTTAGGAGGCGACCGCCCCAGTCAAACTGCCCGTCAGACACTGTCTCCGTAGATGATTAACCTACCGGGTTAGAGTGGCCATAACACAAGGGTAGTATCCCAACAACGCCTCCATCGAAACTGGCGTCCC
>Contig_217
ACGGGACGAAAAGACCCCGTGAACCTTTACTATAGCTTTACATTGTATTTGGGCATCAGATGTGTAGGATAGGCCGGAGGCAGAGAAGCGGGTACGCCAGTATTCGTGGAGTCGATGTTGAAATACGGCCCTTTTGATGTTTGGATACTAACTCGCGGCGTGCGAGGACACTGTATGGTGGGTAGTTTGACTGGGGTGGTCGCCTCCAAAAGCGTAACGGAGGCTTCTAAAGGTACC
>Contig_218
ATCTACGGGTCAAAGGTTGCTTGCACCTCTCCGTAGCTTATCGCAGCTTACCGCGTCCTTCTTCGGTGGATGCCTTGGCGATATCAGCCGAAGAAGGACGCGGTAAGCTGCGATAAGCTACGGAGAGGTGCAAGCAACCTTTGACCCGTAGAT
>Contig_219
TGCTGTGGAAGAAAGTGAGTCTTGAATTTTGCCAATAGCACTATTAAATTGGTTGGCAATCAATTTTTGGTTCTCATAGAGAACATTCTGTGTAACTCCAATACCATTAAACCTATAAGCCATTTGCATAGCAAATGG
>Contig_220
GTAACTTCTTCAATTGTCATTACTTCAGGTGATGGCACAACAAGTCCTATTTCTGAACATGACTACCAGATTGGTGGTTATACTGAAAAATGGGAATCTGGAGTAAAAGACTGTGTTGTATTACACAGTTACTTCACTTCAGACTATTACCAGCTGTACTCAACTCAATTGAGTA
>Contig_221
ACCTAAATGCATTTCGGGGAGTACGAGCTATCTCCAAGTTTGATTAGCCTTTCACCCCTACCCACAGCTCATTGGAACACTTTTCAACGTATATCCATTCGGCCCTCCAGTTGGTGTTACCCAACCTTCAGCCTGGCCATCGGTAGATCACTTGGTTTCGCGTCTGCTCCTTTTGACTTAGTCGCCCTATTCAGACTCGCTTTCGCTTCGGCTGCGCACCTACTGATGCTTAACCTTGCCAAAAAAAACAACTCGCAGGTTCATTATGCAAAAGGCACGCCGTCACACCTTAAAGGTGCTCCGACCGCTTGTAGGCAGACGGGTTCAGGGTCTATTTCACTCCTCTATTCGAGGTTCTTTTCACCTTTCCCTCACGGTACTGGTTCACTATCGGTCTCTCGGGAGTATTTAGC
>Contig_222
TGCCTTGGCTCTCGGAGGCGACGAAGGACGTGATAAGCTGCGAAAAGCCCGGTTGAGGTGCAAATAACCCTTGACGCCGGGATATCCGAATGGGGAAACCCGATTGGTGGAAGACCAATCACATCGAAAGATGAGCGAACGTGGGGAACTGAAACATCTAAGTACCCATAGGAAGAGAAAATAATAATGATTGCGTAAGTAGTGGCGAGCGAACGCGCAAGAGCCCAAACCATAGATGTTTTGGCATCATATGGGGTTGTAGGATCGCAATGTGGCAAGAAGCAAAGGAAGTGGAACCCGCTGGAAAGAGGGCCATAGAGGGTGAAAGTCCCGTACACGAATCTTTTGTGAAGCCTAGCGATATCCTGAGTAAGTCGGGACACGTGAAATCCTGACCGAATCTGCGGGGACCATCCCGTAAGGCTAAATACTCCCGAGAGACCGATAGTGAACCAGTACCGTGAGGGAAAGGTGAA
>Contig_223
TGAATCTCTCAACGCCTTAGTATATTCTACCCGACCACGTGTGTCCGTTTGCGGTACGGGTCGCAGTATCATTAAGTTTAGCGGATTTTCTCGGAAGTATGATTACCTGCACTCAACTCTTCCCGAAGGAAGTGCTGTACTTTCGTGTTTCAGCTCAAGTGGTGGATTTGCCTGCCACTATCATAACCTACGCACTTA
>Contig_224
TGCTGTACTTTCGTGTTTCAGCTCTAGCGGTGGATTTGCCTGCCACTATCATAACCTACGCACTTAAACGCCCTATTCCGTCAGGGCGCGGCAGTGTCACTGCTCCGTCTCCACGTCACTGATAATGCGAGTTGCGGAATATTAACCGCATCTGCCATCGCCTTCGCCATTCGGCTGAGACTTAGGACCCGACTAACCCCGGGCTGATTGGCATCGCCCGGGAAACCTC
>Contig_225
TTTTAGGAGGCGACCGCCCCAGTCAAACTGCCCGTCAGACACTGTCTCCGATAGGGATAACCTATCTGGGTTAGAGTAGCCATAACACAAGGGTAGTATCCCAACAACGCCTCACTCGAAACTGGCGTCCCGAGGTCATAGGCTCCTACCTATCCTGTACATGTGGTACAGATACTCAATATCAAACTGCAGTAAAGCTCCATGGGGTCTTTCCGTCCTGTCGCGGGTAACCTGCATCT
>Contig_226
AGAGCAAAAGTAGGCATACTTTGCATAATGTCTGATAGAGACCTTTATGACAAGTTGCAATTTACAAGTCTTGAAATTCCACGTAGGAATGTGGCAACTTTACAAGCTGAAAATGTAACAGGACTCTTTAAAGATTGTAGTAAGGTAATCACTGGGTTACATCCTACACAGGCACCTACACACCTCAGTGTTGACACTAAATTCAAAACTGAAGGTTTATGTGTTGACATACCTGGCATACCTAAGGACATGACCTATAGAAGACTCATCTCTATGATGGGTTTTAAAATGAATTATCAAGTTAATGGTTACCCTAACATGTTTATCACCCGCGAAGAAGCTATAAGAC
>Contig_227
ACCTCGCCTTACAGCTCGGCTTCTACGATGTTAGAACGCTCTCCTACCATATAACATTAGTTATATCCGCAGCTTCGGTTGTATGTTTAGCCCCGGTACATTTTCGGCGCGATGTCACTCGACCAGTGAGCTATTACGCACTCTTTAAATG
>Contig_228
AATAGCTTTAGGGCTAGCCTCGTTGTGAGTTTACTGGAGGTAGAGCACTGTTTGGACTAGGGGCCCATCCCGGGTTACCGAATTCAGACAAACTCCGAATGCCAGATAAATATCAACGGGAGTCAGACTGCGGGTGATAAGGTTCGT
>Contig_229
GTTCTCGTTTGAATATTTGCTACTACCACCAAGATCTGCACCTGCGGCGGCTCCACCCGGGCCCGCGCCCTAGGCTTCAAGGCTCACCGCAGCGGCCCGGGTGGAGCCGCCGCAGGTGCAGATCTTGGTGGTAGTAGCAAATATTCAAACGAGAACTTT
>Contig_230
TGCGGGCCCCCGTCAATTCCTTTGAGTTTTAGCCTTGCGGCCGTACTCCCCAGGCGGGGCACTTAAAGCGTTAGCTACGGCGCAGAAACCACGGGTGGCCCCCACACCTAGTGCCCAACGTTTACAGCGTGGACTACCAGGGTATCTAATCCTGTTCGCTCCCCACGCTTTCGCTCCTCAGCGTCAGTAACGGCCCAGAGACCCGCCTTCGCCACCGGTGTTCTTCCTGATATCTGCGCATTCCACCGCTACACCAGGAGTTCCAGTCTCCCCTACCGCACTCAAGTCAGCCCGTACCCACCGCACGCCCCCAGTTAAGCCAGAGGATTTCACGGCAGACGCGACCAACCGCCTACAAGCCCTTTACGCCCAATAATTCCGGACAACGCTCGCGCCCTACGTATTACCGCGGCTGCTGGCACGTAGT
>Contig_231
TTGTAATCAGTTCCTTGTCTGATTAGTTCCTGGTCCCCAAAATTTCCTTGGGTTTGTTCTGGACCACGTCTGCCGAAAGCTTGTGTTACATTGTATGCTTTAGTGGCAGTACGTTTTTGCCGAGGCTTCTTAGAAGCCTCAGCAGCAGATTTCTTAGTGACAGTTTGGCCTTGTTGTTGTTGGCCTT
>Contig_232
CCTTAGTCTTTCGGCGAGGAGGTTTCTCACCTCCTTTATCGTTACTTATACCTACATTTGCTTTTCCAGAAACTCCAGCAAGAGTTGTCCTCTTACCTTCGGCGTCGCTGGAATGCTCCCCTACCGATATTATTCATATCCCACAGCTTCGGTAAATAGCTTATGCCCGATTATTA
>Contig_233
CAGCAGTAGGGAATCTTCCGCAATGGACGCAAGTCTGACGGAGCAACGCCGCGTGAGTGAAGAAGGTTTTCGGATCGTAAAACTCTGTTGTTAGAGAAGAACAAGTGCTAGAGTAACTGTTAGCGCCTTGACGGTATCTAACCAGAAAGCCACGGCTAACTACGTGCCAGCAGCCGCGGTAATACGTAGGTGGC
>Contig_234
TCCTCCATATATCTACGCATTTCACCGCTACACATGGAATTCCACTCTCCTCTTCTGCACTCAAGTTCCCCAGTTTCCAATGACCCTCCCCGGTTGAGCCGGGGGCTTTCACATCAGACTTAAGGAACCGCCTGCGCTCGCTTTACGCCCAATAAATCCGGACAACGCTTGCCACCTACGTATTACCGCGGC
>Contig_235
AACCAGTACCGTGAGGGAAAGGCGAAAAGAACCCCTGTTAGGGGAGTGAAATAGAACCTGAAACCGACTGCTTGTATGCACACGGTTTCAGGTTCTATTTCACTCCCCTAACAGGGGTTCTTTTCGCCTTTCCCT
>Contig_236
GCTCGTTATGGCACTTAAGCCGACACCTCACGGCACGAGCTGACGACAACCATGCAGCACCTCCAACGGTGTCCGAAGAAAAATCTATCTCTAGATTCGTCACCGTTAGTTCAAGCCCGGGTAAGGTTCCTCGCGTATCATCGAATTAAACCACATGTTCCTCCGCTTGTGCG
>Contig_237
TGAATCTCTCGAGCGCCTTAGAATTCTCATCCCAATCACCTGTGTCGGTTTACGGTACGGGCATTAGCCTTCGCTTTTCTTGGAAACGTTGTCACCACACTCACCTCGGCCGAAGCCTCAGCGTACTTTCGAAGTCATAACAACTCCTTAAACGTACTATTCCGTCAGTACGCGGTAGTTATCTCATTCCGTCACTTTTA
>Contig_238
CCCTTTGGCCCTTGGGCTGAAGGGCGTGTGAGGAACGTCCGGGCAACGCAGAGCACCATACTTCCTAACGGGAAGCTATCCGCGAGGGTAGGTAGGTGTAACAGAGAATGACAGCCACGGAGGATTCGCTCCCCCGTGGTGATGGTGAAAAGGTGAGGTAAGAGCTCACCGGAGTGTGTAGCAATACATGCTGCCGTACATCCTATGGGTTGCAAGGTCATGTAAACCGACGCTACGAGGGTTGCTCGCCCCAGTCGGAGGGTAGACCGCACGAGGTGGTAGGTGACTACCATCCCAGATAAATGACAGACACCCGTCGGGTGGGTGACCGCCCACGGGTACAGAACTCGGCTTATAGC
>Contig_239
TGTGACGGCGTGCCTTTTGCATAATGAACCTACGAGTTGCCGTCGTCGGCAAGGTTAAGCGCAATGATGCGCGCAACCGAAGCGAAAGCGAGTCTGAATAGGGCGCATAGTCGGCGGTGGCAGACGCGAAACCAAGTGATCTACCCTTGTCCAGGTTGAAGTCCCGGTAACACGGGATGGAGGA
>Contig_240
TGAAGCTCCACCCGAGGTTGTCCCTCGAGCTTCAAGGCCGCATGAATGCTCCCCTACCGATGTCATAAAAGACATCCCACGGCTTCGGCACCGGGCTTAATACCCGATTATTATCCATGCACGGTCCCTCGACTAGTGAGCTGTTACGCACTCTTTGAATGAATGGCTGCTTCCAAGCCAACATCCTAG
>Contig_241
TAGTAACTAAGTGATTGATCCTACACTGTCGAGAAAAGCTTCTAGGTAGAGACACATCGCCCGTACCAAAACCGACACAGGTAGGCGGGGAGAGAATCCTAAGGTGCGCGGGAAAACCCTCGTTAAGGAACTCGGCAAAATGCCTCCGTAACTTCGGGAAAAGGAGGACTCATGTAGTGTGAAGTGCAGCAACGC
>Contig_242
TCATTAGCACAAGTTGTAGGTATTTGTACATACTTACCTTTTAAGTCACAAAATCCTTTAGGATTTGGATGATCTATGTGGCAACGGCAGTACAGACAACACGATGCACCACCAAAGGATTCTTGATCCATATTGGCTTCCGGTGTAACTGTTATTGCCTGACCAGTACCAGTGTGTGTACACAACATCTTAACACAATTAGTGATTGGTTGTCCCCCACTAGCTAGATAATCTTTGTAAGCTTTAGCAGCATCTACAGCAAAAGCACAGAAAGATAATACAGTTGAATTGGCAGGCACTTCTGTTGCATTACCAGCTTGTAGACGTACTGTGGCAGCTAAACTACCAAGTACCATACCTCTATTTAGGTTGTTTAATCCTTTAATAAAGTATAAATACTTCACTTTAGGACCTT
>Contig_243
CAGGCTTACACGTCCTTCGTCGCCTATCATCGCCAAGGCATCCACCTGATGCACTTATTCACTTGACTCTATCATTTCAAGAACCTCTCTGACTTCGTTTACCTACCCGTTGACTAGGGAAGCAAACTTGAAATTCCTACTTTGATAAAGCTTACTGCTTGTTGTGTCTTAATCCTG
>Contig_244
TTTAGGTACTCCAGACTCCCATGGCTTGACGGGCGGTGTGTACAAGGCCCGGGAACGTATTCACCGGATCATGGCTGATATCCGATTACTAGCGATTCCAGCTTCACGGAGTCGAGTTGCAGACTCCGATCCGAACTGTGATCGTCTTT
>Contig_245
AAAATAGCAGCAACAAAAAGGAACACAAGTGTAACTTTAATTAACTGCTTCAACCAATTATTAACAATTTTACCACCCTTAAGTGCTATCTTTGTTGTTACAACATTAACAACTTGTCTAGTAGTTGCACATGTCAACTTAAAAGGTAAGTTATTCTTTTTAGCAGCACTACGTATTTGTTTTCGTAGTTGTTCAGACAATGACATGAAATCTTTAACGTTCCATATCAAAGCAATGTTGTGACTTTTTGCTACCTGCGCATTAATATGACGCGCACTACAGTCAATACAAGCACCAAGGTCACGGGGTGTCATGTTTTCAACTTTGTTATAGGTGAGCATATAGTT
>Contig_246
ACCTTCCGTATTACCGCGGCTGCTGGCACGGAATTAGCCGGTCCTTATTCGTATGGTACCTGCAAACAATCACACGTGATTGACTTTATCCCCATACAAAAGCAGTTTACAACCCATAGGGCCGTCATCCTGCACGCTACTTGGCTGG
>Contig_247
AATTGTGTTAATTGTGATACATTCTGTGCTGGTAGTACATTTATTAGTGATGAAGTTGCGAGAGACTTGTCACTACAGTTTAAAAGACCAATAAATCCTACTGACCAGTCTTCTTACATCGTTGATAGTGTTACAGTGAAGAATGGTTCCATCCATCTTTACTTTGATAAAGCTGGTCAAAAGACTTATGAAAGACATTCTCTCTCTCATTTTGTTAACTTAGACAACCTGAGAGCTAATAACACTAAAGGTTCATTGCCTATTAATGT
>Contig_248
ATTCCATTCCATTCCATTCCATTCCGTTCCATTCCATTCCATTACATTCGGATTGATTCTATTCAATTCCCTTACACTCCATTACATTCCATTCCATTCGGGTAGTTTCCATTCCATTCCATTCCATTCCTCTCCATTCCATTGCACTCGGGTTGATTCCATTCCATTGCATTCCATTCCATTCCATTCAATTCCATTCCGTTCCATTCCATTCCATTACATTCGGATTGATTCTATTCAACTCCCTTACTCTCCATTACATTCCATTCCATTCGGGTTGTTCCATTCCATTCCATTCCATTCCACTCCATTCCATTGCACTCGGGTTGATTCCATTCCATTCCATTCCATTCCATTCCATTCCATTCCGGAAGATTCCATTCCATTGCATTCCATTCCATTCCATTCCCCTGCACTCGCGTTGATTCCATTCCATTCCATTCCATTCCATTCCATTCCATTCCATTCCATTCCATTCCATTCCATTCCA
>Contig_249
ATCTTTCGATTTAGCATAGCCATGTGTTTTTGTTAAACAGTCGCCTGGGCCTATTCTCTGCGGCTCCCTTTTCACGGGGAGCGTCCTTTTTCCCGAAGTTACAGGACTATTTTGCCTAGTTCCTTAACCGCGAATCACTCGAGCGC
>Contig_250
CAGCCATGGCGCGGTGAATACGTTCCCGGGCCTTGTACACACCGCCCGTCAAGCCATGGGAGTCTGTATTACCCTAGGCCGACCCTCGCGGTTACGGACTTTAGGTACTCCAGACTCCCATGGCTTGACGGGCGGTGTGTACAAGGCCCGGGAACGTATTCACCG
>Contig_251
GCCTAGGCTTTCAGAGGCGAAGAAGGACGTGGTAAGCTGCGAAAAGCTACGGGGATTGGCACACACGAAATGATCCGTAGATATCCGAATGGGGCAACCCAGTAAGTTGAAGACTTACTACACCGTAAGGTGAGCGAACCCGGAGAACTGAAACATCTAAGTACCCGGAGGAAAAGAAATCGAAGAGATTCCGTAAGTAGTGGCGAGCGAAAGCGGATTAGCCCAAAAGTTTGT
>Contig_252
TATGTTTAGTGGAATGTTTTGGAAAGAGCAATCATAGAAGGTGAAAATCCTGTACACGAAAGGCATGTATAGATGAAGAAAGAGTAGGGCGGGACACGTGAAATCCTGTCTGAATACGGGGGGACCATCCTCCAAGGCTAAATACTCCTGAAAGACCGATAGTGAACAAGTACTGTGAAGGAA
>Contig_253
AGGAATTCTCTTACCACGCCTATTTGTGGCCTGTTAATTGCAGATGAAACATCATGCGTGATAACACCCTTATAAAACATTTTAAAGCATTGAGCTGATTTGTCTTTATGTGCTTTAAGCTTATTATCATAAACCAAAGCACTCACAGTGTCAACAATTTCAGCAGGACAACGCCGACA
>Contig_254
AGAAAACAGTTACACAACAACCATAAAACCAGTTACTTATAAATTGGATGGTGTTGTTTGTACAGAAATTGACCCTAAGTTGGACAATTATTATAAGAAAGACAATTCTTATTTCACAGAGCAACCAATTGATCTTGTACCAAACCAACCATATCCAAACGCAAGCTTCGATAATTTTAAGTTTGTATGTGATAATATCAAATTTGCTGATGATTTAAACCAGTTAACTGGTTATAAGAAACCTGCTTCAAGAGAGCTTAAAGTTACATTTTTCCCTGACTTA
>Contig_255
TTTGGTTTATACGTGGCTTTATTAGTTGCATTGTTAACATGCCAAACAATAGGTTTATGTAACAATTTAGCTCCTTTCTTAAAAGAGGGTGTGTAGTGTTTATAATCAATAGCCACCACATCACCATTTAAGTCAGGGAAAAATGTAACTTTAAGCTCTCTTGAAGCAGGTTTCTTATAACCAGTTAACTGGTT
>Contig_256
CTGAGGGAACCTTTGGGCGCCTCCGTTACATTTTAGGAGGCGACCGCCCCAGTCAAACTGCCCGTCTGACACTGTCTCCCACCTTGCTTCTAGGTGCGGGTTAGAGGGTTCATGTAACAAGGGTAGTATCCCACCATTGCCTCCTTGGAAACTGGCGTTCCCATCTCTTCGGCTCCTACCTATCCTGTACATGTCACACAAACACTCAATATCAAACTACAGTAAAG
>Contig_257
TTCGATTTTGCAGAGTCCTGTGTTTTTGATAAACAGTCGCTTGGACCTTTTCACTGCGGCCTATCGCTAGATAGGCGACCTTTCTCCCGAAGTTACAGGTCTATTTTGCCTAGTTCCTTAGCCATGAATCTCTCG
>Contig_258
AACCATGAATCTCTCAACGCCTTAGTATATTCTACCCGACTACGTGTGTCCGTTTACGGTACGGGTGCTTTAACAATATGTTTAGAGCATTTTCTTGGAAGCAGGATTACCCACACTATTGGTTCGCTCCGAGGAGAAAACCATACTATCAAGTTCGGATCTGATTGTGGATTTACCTGCAATCATCAACTCCTACACTCTTCAACGAGGACTTCCGTCGCCTCGCGGTGGTGTCACTTCTTCGTCTGCCCATCACTCATTAAAGCAGTAACGGAATATTAACCGTTTCTACCATCGCCATCGCCATTCGGCTGAGACTTAGGACCCGACTAACCCCGGGGTGATTGACATTGCCCGGGAAACCTTGGTCTTACGGCGGGAGGGAATCTTACCCTCCTTATCGTTACTTATACCTACATTTGCTTTTCCATAAACTCCAGATATAGTTGTCCTATATCATTCAACGTCGATGGAATGCTCCCCTACCGATACTTTTTT
>Contig_259
ACCCAAGTCAATAGAAACCGGCGTAAAGAGTGTTTTAGATCACCCCCTCCCCAATAAAGCTAAAACTCACCTGAGTTGTAAAAAACTCCAGTTGACACAAAATAAACTACGAAAGTGGCTTTAACATATCTGAACACACAATAGCTAAGACCCAAACTGGGATTAGATACCCCACTATGCTTAGCCCTAAACCTCAACAGTTAAATCAACAAAACTGCTCGCCAGAACACTACGAGCCACAGCTTAAAACTCAAAGGACCTGGCGGTGCTTCATATCCCTCT
>Contig_260
AACTGTCATGTTTTTGGCCAGAGGTATTGTTTTTATGTGTGTTGAGTATTGCCCTATTTTCTTCATAACTGGTAATACACTTCAGTGTATAATGCTAGTTTATTGTTTCTTAGGCTATTTTTGTACTTGTTACTTTGGCCTCTTTTGTTTACTCAACCGCTACTTTAGACTGACTCTTGGTGTTTATGATTACTTAGTTTCTACACAGGAGTTTAGATATATGAATTCACAGGGACTACTCCCACCCAAGAATAGCATAGATGCC
>Contig_261
CTGATGTGCACTTTACATCTGACATTTTAGACTGTACAGTGGCTACTTTGATACAAGGTTTGCCACCAACACCCAACAATTTAATGTTGAGTTTGAAGGCATCTATGCTATTCTTGGGTGGGAGTAGTCCCTGTGAATTCATATATCTA
>Contig_262
GGAACGGCATTTCCAGCAAAGCCAAAGCCTCATTATTATTCTTACAAAGTTTATACTCTGCAAGAAGTAGACTAAAGCATAAAGATAGAGAAAAGGGGCTTCAAGGCCAGCAGCAACGAGCAAAAGGTGTGAGTAAACTGTTACAAACAACAACAGCAAGTTGCAAACAAAGTGAACACCCTTGGAGAGTGCTAGTTGCCATCTCTTTTTGAGGGTTATGATTTTGGAAGCGCTCTGAAAAACAGCAAGAAGTGCAACGCCAACAATAAGCCATCCGAAAGGGAGTGAGGCTTGTATCGGTATCGTTGCAGTAGCGCGAACAAAATCTGAAGGAGTAGCATCCTTGATTTCACCTTGCTTCAAAGTTACAGTTCCAATTGTGAAGATTCTCATAAACAAATCCATAAGTTCGTTTA
>Contig_263
GCATAACTTGGTGATCTCTCACCAAGTAATGCACATTGAAAATTGAATATCTATATCAAATAGTAACAAGAAAATAAACCGAAAACGCTGTAGTATTAATAAGAGTTTATGACTGAAAGGTCAGAAAAATAAGGTTAAGTTAATAAGGGCGCACGGTGGATGCCTTGGCACTAGGAGCCGAAGAAGGACGTGACAAACGACGATATGCC
>Contig_264
GCCCTGTATACGACATCAGTACTAGTGCCTGTGCCGCACGGTGTAAGACGGGCTGCACTTACACCGCAAACCCGTTTAAAAACGATTGTGCATCAGCTGACTGAAGCATGGGTTCGCGGAGTTGATCACAACTACAGCCATAACCTTTCCACATACCGCAGACGGTACAGACTGTGTTTTTAAGTGTAAAACCCACAGGGTCATTAGCACAAGTTGTAGGTATTTGTACATACTTACCTTTTAAGTCACAAAATCCT
>Contig_265
ACTCCATCTAACTAAATCGCCATTTAAGACTCGCTTTCGCTTCGGCTACGTGACTATTGTCACTTAACCTTGCTAGACAAAGTAACTCGTAGGTTCATTATGCAAAAGGCACGCAGTCACAGGACAAGCCTGCTCCTACCGCTTGTAGGCAGACGGGTTCAGGGTCTATTGCACTCCTCTATTCGAGGTTCTTTTCACC
>Contig_266
AACACTACAGGCATCACAGCCTGTGCTAGCATGGACTTTCCTCATGAAAAGAAATTCTTCTCACGCGATTATCCAAAAATTGCGTGAGAAGAATTTCTTTTCATGAGGAAAGTCCATGCTAGCACAGGCTGTGATGCCTGTAGTGTT
>Contig_267
ATGGTAAGTGGCGAGATTAAGTAACGATAGTTACGGAGTCGTAGCGAAAGCGAGTCTTAAACGGCGGTCAGTCACTTGTCATAGACGCGAAACTTTGTGATCTACCCATGGTCAGGTTGAAGGCGCGGTGAAACGTGCTGGAGGACCGAACTGTTTAGCGTTGAAAAGCTCTCGGATGAGCTGTGGGTAGGGGTGAAAGGCTAATCAAACTGAGAGATAGCTCGTACTCCCCGAAATGTTTTTAGGAACAGCCTTGTGTATTGTCGCCTTGGAGGTAGAGCGACTGGTTGGACGCGAGGGCTTCGCCGCCTATCAAGTCCTGTCAAACTCCGAATGCCAAGTCGAGTCGCACAAGAGTGAGCCGTAGGGTGCTAATGTCCTGCGACGAGAGGGAAAGAACCCAGACCAGCAGCTAAGGCCCCCAAGCGGGCGCTAAGTTGTTCAAACGAGGTTCGACTGCATAGACAGCTAGGATGTTGGCTTGGAAGCAGCCATTCATTCAAAGAGTGCGTAATAGCTCACTAGTCGAGTGGTCGAGCATGGATAATGAGCGGGCATCAAGCGCCCCGCCGAAGCTCTGGATATATAGTAATATATGTGGTAGGGGAGCATTCATAACCGCAGTGAAGGTGTTCCGTAAGGAGTGCTGGAGCGTTATGAAAAGCAAATGTAGGCATGAGTAACGATAATGCGGGCGAGAAACCCGCACACCGATAGGCCAAGGTTTCCTGATCGCCGTTAATCGGATCAGGGTTAGTCGGTCTCTAAGGCGCAGGCGAAAGCCGTAGCCGATGACAAGCGAGTTAATATTCTTGCACTACTAACAAGAACGATGGGACGACGGAGTCGTGACAGTCCTACCGAGTGACGGAATACTCGGTCGAAGGAGGTAGATATACGCTGAGGTTAATCCCTTGGCGTGTCGAGACTGATAGCGACGCAATCCGCAAGGAGCGCGTTCAAAGGACGTAATCAAACTTCCAAGAAAACTCCCTAAGTATATGTTGTTAGTAACCGTACCGTAAACCGACACAGGTGGCCAAGGAGAGGATCCTGAGGTGCTCGAGTGATTCACGGCTAAGGAACTAGGCAAAATGGTTCTGTAACTTCGGAATAAAGGACGGAGGGTGCAAGCCCTCCCGCAGAAAGTGGCTCAGGCGACTGTTTAGCAA
>Contig_268
ATGGTAAGTGGCGAGATTAAGTAACGATAGTTACGGAGTCGTAGCGAAAGCGAGTCTTAAACGGCGACGAGTCACTTGTCATAGACGCGAAACTTTGTGATCTACCCATGGCCAGGTTGAAGGCGCGGTGAAACGTGCTGGAGGACCGAACTGTTTAGCGTTGAAAAGCTCTCGGATGAGCTGTGGGTAGGGGTGAAAGGCTAATCAAACTGAGAGATAGCTCGTACTCCCCGAAATGTTTTTAGGAACAGCCTTGTGTATTGTCGCCTTGGAGGTAGAGCGACTGGTTGGACGCGAGGGCTTCGCCGCCTATCAAGTCCTGTCAAACTCCGAATGCCAAGTCGAGTCGCACAAGAGTGAGCCGTAGGGTGCTAATGTCCTGCGACGAGAGGGAAAGAACCCAGACCAGCAGCTAAGGCCCCCAAGCGGGCGCTAAGTTGTTCAAACGAGGTTCGACTGCATAGACAGCTAGGATGTTGGCTTGGAAGCAGCCATTCATTCAAAGAGTGCGTAATAGCTCACTAGTCGAGTGGTCGAGCATGGATAATGAGCGGGCATCAAGCGCCCCGCCGAAGCTCTGGATGTATAGTAATATATGTGGTAGGGGAGCATTCATAACCGCGGTGAAGGTGTTCCGTAAGGAGTGCTGGAGCGTTATGAAAAGCAAATGTAGGCATGAGTAACGATAA
>Contig_269
TAACTGGTCTGAGAGGATGATCAGTCACACTGGAACTGAGACACGGTCCAGACTCCTACGGGAGGCAGCAGTAGGGAATATTGCTCAATGGGGGAAACCCTGAAGCAGCAACGCCGCGTGGAGGATGACACTTTTCGGAGCGTAAACTCCTTTTCTTGGGAAAGAATTATGACGGTACCCAAGGAATAAGCACCGGCTAACTCCGTGCCAGCAGCCGCGGTAATACGGAGGGTGCAAGCGTTACTCGGAATCACTGGGCGTAAAGGACGCGTAGGCGGATTATCAAGTCTCTTGTGAAATCCTATGGCTTAACCATAGAACTGCTTGGGAAACTGATAATCTAGAGTGAGGGAGAGGCAGATGGAATTGGTGGTGTAGGGGTAAAATCCGTAGAGATCACCAGGAATACCCATTGCGAAGGCGATCTGCTGGAACTCAACTGACGCTAATGCGTGAAAGCGTGGGGAGCAAACAGGATTAGATACCCTGGTAGTCCACGCCCT
>Contig_270
AGGGCGTGGACTACCAGGGTATCTAATCCTGTTTGCTCCCCACGCTTTCACGCATTAGCGTCAGTTAAGTTCCAGCAGATCGCTTTCGCAATGGGTATTCTTCTTGATCTCTACGGATTTTACCCCTACACCAAGAATTCCATCTGCCTCTCCCTTACTCTAGATTATCAGTTTCCCAAGCAGTTTAACGGTTAAGCCGTTAGATTTCACAAGAGACTTGATAATCCGCCTACGCGTCCTTTACGCCCAGTGATTCCGAGTAACGCTT
>Contig_271
ATGATGATTGCATTCGAGTCCATGGATTATTCCATTCCATTCCATTAGATGATTCCATTCGGGTCCATTCGATGATTCTCTTCGATTCCATTCGATAATTCCGTTTTTTTCCGTTTGATGTTGATTCCATTCGATTCCATTCGATGATAATTCCATTCGATTCTATGCGATGATTCCATTCCATTCCATTTGAAGATGATTCCATTCGAGACCATTCGATGATTGCATTCAATTCATTCGATGACGATTCCATTCAATTCCGTTCAATGATTCCATTTGATTCCATTTGATGTTGATTCCATTCGATTCCATTTTATGATGATTCCATGCAATTCCATTAGATGATGACTCCTTTCATTTCCATTCGATGATGATTCCATTCGTTTCCATCCGATGATGATTCCATTCGATTCCGTTCAATGATTATTCCATTCGAGTCCATTCGATGATTCCATTCGATTCCATTCGATGATGATTGCATTCGAGTCCATGGATTATTCCATTCCATTCCATTAGATGATTCCATTCGGGTCC
>Contig_272
GCATTTTTAATTGGATGTAATTATCTTGGCAAACCACGCGAACAAATAGATGGTTATGTCATGCATGCAAATTACATATTTTGGAGGAATACAAATCCAATTCAGTTGTCTTCCTATTCTTTATTTGACATGAGTAAATTTCCCCTTAAATTAAGGGGTACTGCTGTTATGTCTTTAAAAGAAGGTCAAATCAATGATATGATTTTATCTCTTCTTAGTAAAGGTAGACTTATAATTAGAGAAAACAACAGAGTTGTTATTTCTAGTGATGTTCTTGTTAACAACTAAACGAACAATGTTTGTTTTTCTTGTTTTATTGCCACTAGTCTCTAGTCAGTGTGTTAATCTTACA
>Contig_273
GTTTTTCTTGTTTTATTGCCACTAGTCTCTAGTCAGTGTGTTAATCTTACAACCAGAACTCAATTACCCCCTGCATACACTAATTCTTTCACACGTGGTGTTTATTACCCTGACAAAGTTTTCAGATCCTCAGTTTTACATTCAACTCAGGACTTGTTCTTACCTTTCTTTTCCAATGTTACTTGGTTCCAT
>Contig_274
TCTATGTAAAGCAAGTAAAGTTTGAAACCTAGTGATGTTAATACCTATTGGCAAATCTACCAATGGTTCTAAAGCCGAAAAACCCTGAGGGAGATCACGCACTAAATTAATAGGCGTGTGCTTAGAATATATTTTAAAATAACCATCAATATTCTTAAACACAAATTCCCTAAGATTTTTGAAATTACCCTGTTTTCCTTCAAGGTCCATAAGAAAAGGCTGAGAGACATATTCAAAAGTGCAATTATTCGCACTAGAATAAACTCTGAACTCACTTTCCATCCAACTTTTGTTGTTTTTGTGGTAATAAACACCCAAAAATGGATCATTACAAAATTGAAATTCACAGACTTTAATAACAACATTAGTAGCGTTATTAACAATAAGTAGGGACTGGGTCTTCGAATCTAAAGTAGTACCAAAAATCCAGCCTCTTATTATGTTAGACTTCTCAGTGGAAGCAAAATAAACACCATCATTAAATGGTAGGACAGGGTTATCAAACCTCTTAGTACCATTGGTCCCAGAGACATGTATAGCATGGAACCAAGTAACATTGGAAAAGAAAGGTAAGAACAAGTCCT
>Contig_275
ACATCGATATCGGTAATTATACAGTTTCCTGTTCACCTTTTACAATTAATTGCCAGGAACCTAAATTGGGTAGTCTTGTAGTGCGTTGTTCGTTCTATGAAGACTTTTTAGAGTATCATGACGTTCGTGTTGTTTTA
>Contig_276
TGGAATGTGTAGTGTAGCGGTGAAATGCTTAGATATTACACAGAACACCGATTGCGAAGGCAGGGGACTAACAGACAATTGACGCTGAGAGACGAAAGCGTGGGGAGCGAACAGGATTAGATACCCTGGTAGTCCACGCTGTAAACGATGGATACT
>Contig_277
TGGTTCCCTCCGAAGTTTCCCTCAGGATAGCTGGCGCTCTCGCAGACCCGACGCACCCCCGCCACGCAGTTTTATCCGGTAAAGCGAATGATTAGAGGTCTTGGGGCCGAAACGATCTCAACCTATTCTCAAACTTTAAATGGGTAAGAAGCCCGGCTCGCTGGCGTGGAGCCGGGCGTGGAATGC
>Contig_278
TAGTGAGCTGTTACGCACTCTTTAAATGAATGGCTGCTTCCAAGCCAACATCCTAGCTGTCTATGCGGTCTGACTTCGTTAAATGCAACTGAGCGGCTATTTCGGGACCTTAGCTGATGGTCTGGATTCTTCTCCTTTCGGACATGGACCTTAGCACCCATGCCCTCACTCCCGGGATCCATATGATGAGCATTCGGAGTTTGTCTGGACTTGATAGGCGGTGAAGCCCTCGCATCCAATCAGTCGCTCTACCTCTCATCAAAAACACCCGAGGCTGCACCTAAATGCATTTCGGGGAGTACGAGCTATCTCCAAGTTTGATTAGCCTTTCA
>Contig_279
GCGCATTATTAGTACCGGTCAGCTGAACATGTCGCCATGCTTGCACCCCCGGCCTATCACCGCCTGTTCTCGGCGGATGCTTGAAAGAACATTCATCTCAGGGTGGGCTTCCCGCTTAGATGCTTTCAGCGGTTATCCCTTCCGGACGTGACTACCCGGCCGTGCCACTGGCGTGACAACCGGTACATCATTGGTCCGTCCATCCCGGTCC
>Contig_280
CCTTTTATCCGTTGAGCGATGGCCCTTCCATTCAGAACCACCGGATCACTAAGACCTACTTTCGTATCTGCTCGACTTGTCTGTCTCGCAGTTAAGCGGGCTTCTGCCTTTGCACTCTTGGTGCGATTTCCGACCGCACCGAGCCCACCTTCGCACTCCTCCGTTACTCTTTGGGAGGAGACCGCCCCAGTCAAACTACCCACCAGACACTGTCTGCAACCCGGATTACGGGTCTACGTTAGAACATCAAAATAAGCAGGGTGGTATTTCAAGGTTGGCTCCACAGAAACCAGAGTCTCTGC
>Contig_281
GGAAGCAGCCATACATTTAAAGAGTGCGTAACAGCTCACTAGTCGAGCGGTTTGGCATGGAGAATACTCGGGCATAAGCATATTACCGAAGCTATGGGGTATAATATACCGGTAGGGGAGCATTCTATAGGCGTAGAAGCTAAAGCCGTGAGGCATAGTGGAGCTGATAGAAAAGAAAATGTAGGCATAAGTAACGATAAGGCAGGTGAGAAACCTGCCCGCCGAAAGAT
>Contig_282
CCCAATCACCTGTGTCGGTTTACGGTACGGGTAGTATCTCTCGCTTTTCTTGGAAACGTTGTCTACACATTATCACCTCGGCCGTGGCCTCAGCGTACTATCAGAACCATAACAGTCCCTTCAACGCAACTCCGTCTGTGCGCAGTATATATCTCATTCCGTCACTTTTATTGAAATACTAGTACGGGAATATTAACCCGTTGTACATCCACTTCCCCTGAAAGGGTACGCGTTAGTCCCCGACTAACCCTCAGCTGATTAGCAT
>Contig_283
ACGGTCCAGACTCCTACGGGAGGCAGCAGTGGGGAATATTGGGCAATGGGAGGAATCCTGACCCAGCGACGCCGCGTGAACGATGAAGGCCTTAGGGTTGTAAAGTTCTTTTATGTGGGAAGAAGGAAGTGACGGTACCACATGAATAAGCCCCGGCTAACTACGTGCCAGCAGCCGCGGTAATACGTAGGGGGCGAGCGTTGTCCGGAATTACTGGGCGTAAAGGGCACGCAGGCTGTG
>Contig_284
TTTCGATTAGTTATCCCCCACTGCTCGGTACGTTCCGATATGTTACTCACCCGTTCGCCACTCGCCGGCAGTAGTGCTTGCACTACTGCCGGCGAGTGGCGAACGGGTGAGTAACATATCGGAACGTACCGAGCAG
>Contig_285
GACCTTATCATTCACTGTCTGACTCCCGAGTATAAGTATAGCCATTCGTAGTTTGACTAGGTTCGGTAACCGGTATGGCCCCTAGCCCGATCAGTGCTCTACCGCCTATACTCTCAACCTCGAGGCTAGCCCTAAAGCTATTTCGGGGAGAACCAGCTATCTCCGTGTTCGATTGGCATTTCACCCCTATCCACAACTCATCCCAAAGCTTTTCAACGCTCACGAGTTCGGTCCTCCACACAATTTTACCTGTGCTTCAACCTGGCCATGGATAGATCACTACGGTTTCGGGTCTACTATTACTAACTGAAC
>Contig_286
AGGAAGAAGAGTCACAGTTTGCTGTTTCTTCTGTCTCTGCGGTAAGGCTTGAGTTTCATCAGCCTTCTTCTTTTTGTCCTTTTTAGGCTCTGTTGGTGGGAATGTTTTGTATGCGTCAATATGCTTATTCAGCAAAATGACTTGATCTTTGAAA
>Contig_287
AACCATGAATCTCTCAACGCCTTAGTATGTTCTACCCGACTACGTGTGTCCGTTTGCGGTACGGGTGCCGCACGGATTAAGCTTAGCGGATTTTCTCGGGAGTATGATTACCCACACTATTGCCTCGCCCCGAAGGGAAAAGCATACTTTCGAGATTCGACTCGGGTGGTGGATTTGCCTGCCACCCTCAACATCTACACTCTTCAACGGAGAATTCCGTCTCTCCGCGGTGGTGTCACGCCTCCGTCTCCGCGTCGCTCCGTGCGGCAGTAAGGGAATATTAACCC
>Contig_288
ATGTTGGCTTGGAAGCAGCCATTCATTTAAAGAGTGCGTAACAGCTCACTGGTCGAGGGTCCGGGCGTGGATAATAATCGGGTATAAGGCAGACACCGAAGACGCGGGATAGAATTTAAAAAAGTATCGGTAGGGGAGCATTCCATCGGCGTTGAATGGGATAAGACAATTATCGCTGGAGCTTATGGAAAAGCAAATGTAGGTATAAGTAACGATAAGGAGGGTAAGATTCCCTCCCGCCGTAAGACTAAGGTTTCCCGGGCAATGCCAATCATCCCGGGGTCAGTCGGGTCCTAAGGCTCAGCCGAACGGCGAGGCCGATGGCAGAAAGGGTTAATATTCCCTTACTGCCGCACGGAGCGACGCGGAGACGGAGGCGTGACACCACCGCGGAGA
>Contig_289
AGCAGCCGCGGTAATACGTAGGTGGCAAGCGTTGTCCGGAATTATTGGGCGTAAAGCGCGCGCAGGTGGTTTAATAAGTCTGATGTGAAAGCCCACGGCTCAACCGTGGAGGGTCATTGGAAACTGTTAAACTTGAGTGCAGGAGAGAAAAGTGGAA
>Contig_290
TGAAAAGCACTCCGATGAGGAGAGTGAAATAGTTCCTGAAACCATGCGCCTACAAGCGGTCGGAGCTGTTAATTCAGTGACGGCGTGCCTTTTGCATAATGAACCTACGAGTTACCATGTCTGGCAAGGATAAGTGCCATTAGTCACGTATCCGCAGTGAAAGCGAGCCTGAA
>Contig_291
TAGTACCGTGAGGGAAAGGTGAAAAGAACCCCTGGAGGGGAGTGAAATAGAACCTGAAATTGTGTGCTTACAAGCGGTCAGAGCCAGTGATGGTGATGGCGTGCCTTTTGGAGAATGATCCTGCGAGTTACGTTAAACGGCGAGGTTAAGTATAACGGAGCCGAA
>Contig_292
GGTATTAACATCACTAGGTTTCAAACTTTACTTGCTTTACATAGAAGTTATTTGACTCCTGGTGATTCTTCTTCAGGTTGGACAGCTGGTGCTGCAGCTTATTATGTGGGTTATCTTCAACCTAGGACTTTTCTATTAAAATATAATGAAAATGGAACCATTACAGATGCTGTAGACTGTGCACTTGACCCTCTCTCAGAAACAAAGTGTACTTTGAAATCCTTCACTGTAGAAAAAGGAATCTATCAAACTTCTAACTTTAGAGTCCAACCAACAGAATCTATTGTTAGATTTCCTAATATTACAAACTTGTGCCCTTTTGGTGAAGTTTTTAACGCCACCAGATTTGCATCTGTTTATGCTTGGAACAGGAAGAGAATCAGCAACTGTGTTGCTGATTATTCTGTCCTATATAATTCCGCATCATTTTCCACTTTTAAGTG
>Contig_293
GCTTTTGTTTGTGTGTTGTGTGGGTTGTGGGACCCGATCTTTGGAGGTAAACGTATTAACAGGTGTGACGCAGGAAGGTAGCCAAGCCACGCGATGGTTGTCGTGGTCTAAGCGTGTAGGGTTGTCGGTTGTTAAATGCGCCGGCTGTGTGC
>Contig_294
CACCTGTGTCGGTTTAGGGTACGGGCGGCTAAAACCTCACGCCGATGCTTTTCTCGGCAGCATAGGATCACCAAATCCCCCAAAAACGGGGTCCCATCACGTCTCAGGCACACAGCCGGCGCATTTAACAACCGACAACCCTACACGCTTAGACCACG
>Contig_295
ACCTGCACGAATGGTGTAACGATTTGGACACTGTCTCGGCCATGAGCTCGGTGAAATTGTAGTATCGGTGAAGATGCCGATTACCCGCAGTGGGACGAAAAGACCCTGTGCACCTTTACTACATCTTCGTATTG
>Contig_296
CTATCCACACCTCATCCGAGACTTTTTCAACAGGCTTCGGTTCGGTCCTCCACCCCGCTTCACCGGGGCTTCAACCTGGACATGGATAGATCGTCGGGCTTCGGGTCCATTGTACGAAACTTGCGCCCTCTTCAGACTCGGTTTCCCTTCGGCTACAGACCTCTCAGTCCTTAACCTCGCTACGCACAATAACTCGCCGGCTCATTTTACAAAAGGCATACCGTCACATACACCGACGTCCGAAAACGCCGGCCATGCTCCGATCGCTTGTAGGCACACGGGTTCAGGTCTCTTTCACTCCCCGCCAGGGGTGCTTTTCACCTTTCCCTCTCGGTACTCTTCTCTATCGGTCATCCGACATATTTAGCCTTGGACCATGGGCGGCCCAAATTCAACCGGAATTCCTCGTGCTCCGGCCTACTCAGGTTTCATCCACAGACAGACGCAACGCCTTCGCTTACGGGGCTCTCACCCTCTGCGGCTGGCTTTCCCAATACCATTCAACTGACCTTGCGCTTGATAACTGCCCGAGAGAACTGCAATCCCCTCCTGGATGACCCTGTTACCCCGTCTTACGCAACGCTTGCAGGCTTACACGTAAACGGTTTAGGCTGCTCCCCTTTCGCTCACCACTACTCAGGGTATCTCTTCGATTTCTTCTATGTCCGGCTACTGAGATGTTTCACTTCGCCGACTTCGCCCCCGCAGCTCGCGGGTCTCCGGCCTACGCCGGAGGGGTTGCCCCATTCGGATACCCCCGGATCTAGGGTCGCTTGCGCCTCCCCGGGGCTTTTCGCAGCTTGCCGCGTCCTTCTTCGCTGTCGGATGCCAAG
>Contig_297
CGCGATGTGATTTCTGCCCAGTGCTCTGAATGTCAAAGTGAAGAAATTCAATGAAGCGCGGGTAAACGGCGGGAGTAACTATGACTCTCTTAAGGTAGCCAAATGCCTCGTCATCTAATTAGTGACGCGCATGAATGGATGAACGAG
>Contig_298
GAGATGGTCCTCCCAGATTCCGACGGGATTTCTCGTGTCCCGCCGTACTCAGGATACTGCTAGGTATAAAGACTATTTCGAATACGAGGCTCTTACTCTCTTTGGCTGACCTTCCCATGTCATTCTTCTATATTCTTTAAGTCCACATTGCAGTCCTACAACCCCGAAGAGTAAACTCTTCGGTTTGCCCTCCTGCCGT
>Contig_299
ACCAGGTGAAGCTGGGCACTCGGGCGGAACTGCCCGCGACAAGCGGGAGGAAGGCGGGGACGACGTCAAGTCATCATGGCCCTTATGTCCAGGGCTACACACGTGCTACAATGGCCGGTACAGAGCGGGGCGAGGCCGCGAGGCGGAGCAGAGCGCTGAAAGCCGGCCGTAGTTCGGATTGGAGTCTGAAACCCGACTCCATGAAGCTGGAATCGCTAGTAATCGCGCATCAGCACGGCGCGGTGAATACGTTCCCGGGCCTTGTACACACCGCCCGTCACACCATCCGAGTGGGGGGTACCCG
>Contig_300
CCCTACCTATCGTAGCCTTGGGGTGCCGTTACCACTCCAACTAGCTAATAGGACGCATGCCCATCTCTCACCACCGCAGTTTTAATTGCAAAATGATGCCATCTCGCAATATTATGGGGTATTAATCCAAATTTCTTCGGGCTATCCCCCTGTGAAAGGTAGGTTGCATACG
>Contig_301
CGCGAGTTCGCTCGAGCGCCTTAGATTGCTCATCCCACCCACGTGTGTCCGTCTACGGTACGGTCCATCATGTCTATGCTAGCCGCTGTTTCTTGTCACCGTGGCTACGTCCGCTTCGGCTCAGCCTCGCCTCGCCTCGCTGTCACCGCTCATCTCAGAAGGTCATTTAACCCCTCCCTCGCAGACTTGCAGCTTCGACCGGAACTACCGTTCTCCGGCCGGACTTCACCTCATGCGTCACGGCATCGCAACATGACAGGTCCCGGATTATGAACCGGGTTCCCATCGGCTACGGGTTTCCCCCTCGCCTTAGGGGCCGACTTACCCGGTTCATAATCCGGGACCTGTCATGTTGCGATGCCGTGACGCATGAGGTG
>Contig_302
TAGTGAGCTGTTACGCACTCTTTAAATGAATGGCTGCTTCCAAGCCAACATCCTAGCTGTCTTAGCGTCTTGACTTCGTTTGTTCAACTTAGCTATTATTTCGGGACCTTAGCCGATGGTCTGGATTCTTCTCCTCTCGGACA
>Contig_303
AAAATGCAGTGGGTTTCCCCATTCGGACATCACCGGATCATAGCTTTATTGCCAACTCCCCGATGCCTTGGCGATGATAGGCGACGAAGGACGTGTAAGCCTGCGAAAAGCATCGGGGAGTTGGCAATAAAGCTATGATCCGGTGATGTCCGAATGGGGAAACCCACTGCATTTT
>Contig_304
CTCTGCAAATGATTTCCAACCATTCTGAGGGAACCTTTGAACGCCTCCGTTACTCTTTGGGAGGCGACCGCCCCAGTCAAACTGCCCACCTGACACTGTCTCCCGGTCTTCTACGCCGAGGGTTAGAATTTCAATACAGCAAGGGTAGTATCCCAACAACGCCTCCTCATACACTGGCGTGCATGATTCTTAGGCTCCTACCTATCCTGTACATACTGCATCAAAATTCAATATCAAGCTACAGTAAAGCTCCATGGGGTC
>Contig_305
TTACTATAGCTTGACACTGAACATTGAATTTTGATGTGTAGGATAGGTGGGAGCCTTAGAAGCAGTCACGCCAGTGATTGTGGAGGCGTCCTTGAAATACCACCCTTTAACGTTTGATGTTCTAACGAAGATTACGAAACGTGGTCTCGGAC
>Contig_306
ACTGCAGTAAAGCTCCATGGGGTCTTTCCGTCCTGTCGCGGGTAACCTGCATCTTCACAGGTACTACGCCCGCGACGGGACGGAAAGACCCCATGGAGCTTTACTGCAGTTTGATATTGAGTGTCTGTACCACATGTACAGGA
>Contig_307
ATAGCTGGTTCTCTCCGAAATATATTTAGGTATAGCGTCATGTAGTAACACTAGGGGGTAGAGCACTGAATGGGCTAGGGCATACACCAATGTACCAAACCCTATCAAACTCCGAATACCTAGTGCGTAATCATGGCAGTCAGGCGGCGAGTGATAAAATCCGTCGTCGAGAGGGGAACAACCCAGACTAACAGCTAAGGTCCCTAAATCTCATTTAAGTGGAAAACGATGTGGAGTTACTTAAACAACCAGGAGGTTGGCTTAGAAGCAGCCATCCTTTAAAGAAAGCGTAATAGCTCACTGGTCTAGTGATTCTGCGCGGAAAATATAACGGGGCTAAAATGAGTACCGAAGCTTTAGACTTAGTTTTACTAAGTGGTAGGAGAGCGTTGCATTCAGCGTCGAAGGTGTACCGGTAAGGAGCGCTGGAGCGAATGCAAGTGAGCATGCAGGCATGAGTAGCGATAATTGGGGTGAGAATCCCCAACGCCGTAAACCCAAGGTTTCCTACGCGATGCTCGTCATCGTAGGGTTAGCCGGGTCCTAAGCAAAGTCCGAAAGGGGTATGCGATGGAAAATTGGTTAATATTCCAATGCCAACTATAATGTGCGATGGAAGGACGCTTAGAGTTAGAGGAGCCAGCGGATGGTAGTGCTGGTCGAAAGGTGTAGGTTAAGATCCAGGCAAATCCGGATCTTTTTAAGCCGAGACCCCACAGGCACACAAAGTTCTTCGGAACAGCGTGTGAATCCTTGATACTGTCGAGCCAAGAAAAGTTTCTAAGTTTAGTTATAGTTGCCCGTACCGTAAACCGACACAGGTGGGTGGGATGAGTATTCTAAGGCGCGTGGAAGAACTCTCTTCAAGGAACTCTGCAAAATAGCACCGTATCTTCGGTATAAGGTGTGCCTAGCTTCGTTAAGAATTTACTTCGTAAGCGAAGAAGGTTACAACAAAGAGTCCCTCCCGACTGTTTACCAAAAACACAGCACTCTGCTAACTCGTAAGAGGATGTATAGGGTGTGACGCCTGCCCGGTGCTCGAAGGTTAATTGATGACGTTAGCTCTGCGAAGCGTTTGATCGAAGCCCGAGTAA
>Contig_308
AATTTCTTTCCTCACCACTTGATGCCAAGCTGTGAGCATACGCAGTATTAGTCCGTCTTTCGACGGGTTATCCTCCTGTATAGGGCAAGTTGCATACGCGTTACGCACCCGTGCGCCGGTCGCCACCCAGATAGC
>Contig_309
GAGGTAGGTTGCATACGCGTTACTCACCCATCCGCCACTCGTCAGCACCCGAAGGCCTGTTACCGTTCGACTTGCATGTATTAAGCCTGCCGCAAGCGTTCATCCTGAGCCAGGATGAACGCTTGCGGCAGGCTTAATACATGCAAGTCGAACGGTAACAG
>Contig_310
CTGCCTTCGCAATCGGAGTTCCTCGTGATATCTATGCATTTCACCGCTACACCACGAATTCCGCCTGCCGCCACTGAACTCAAGCCCGGCAGTTTCAACGGCAGGCTGAACGTTGAGCGCTCAGGTTTCACCGCTGACTTACCGAACAACCTACGCACCCTTTAAACCCAATAAAT
>Contig_311
GTGTATGCCTATTTTGGAATTGCAATGTCGATAGATATCCTGCTAATTCCATTGTTTGTAGATTTGACACTAGAGTGCTATCTAACCTTAACTTGCCTGGTTGTGATGGTGGCAGTTTGTATGTAAATAAACATGCATTCCACACACCAGCTTTTGATAAAAGTGCTTTTGTTAATTTAAAACAATTACCATTTTTCTATTACTCTGACAGTCCATGTGAGTCTCATGGAAAACAAGTAGTGTCAGATATAGATTATGTACCACTAAAGTCTGCTAC
>Contig_312
CCGACAAGGAATTTCGCTACCTTAGGACCGTTATAGTTACGGCCGCCGTTTACCGGGGCTTCAATTGACAGCTTCGCATTACTGCTCACCGCTCCTCTTAACCTTCCGGCACCGGGCAGGTGTCACCACCTATACGTCTCATTACTGATTCGCAGATGGCTGTGTTTTTGATAAACAGTCGCCTGGGCCTGCTTTATGCTACCTCCACTCATTACTAAACAGAGGCCACACTTTTCCCTAAGTTACGTGTGCATTTTGCCGAGTTCCTTAACGCGAGTTCTCTCGAGCGCCTTAGATTTCTCATCCTACCTACCTGTGTCGGTTTACGGTACGGTCTTTTATAA
>Contig_313
TACCCGACAAGGAATTTCGCTACCTTAGGACCGTTATTGTTACGGCCGCCGTTTACTGGGGCTTCAGTCAATGCCTTCGCTTACGCTAAGCACCTTCCTTAACCTTCCAGCACCGGGCAGGTGTCAGACCCTATACAGCATCTTTCGATTTAGCAGAGTCCTGTGTTTTTGATAAACAGTCGCCTGGGCCTCTTCACTGCGGCCAGCATCGCTGCTGGCGTCTCTTATTCCGAAGTTACGAGACTATTTTGCCTAGTTCCTTAGCCACGACTCACTCGAGCACCTTAGGATTCTCTCCTCGACTACCTGTGTCGGTTTATGGTACGGGTTGCTTCACTTCGGCTTTTCTTGGATCCAGTTACTCTACAACAACTTCGCCCGTAGGCTA
>Contig_314
CAGAATAATGAGCTTAGTCCTGTTGCACTACGACAGATGTCTTGTGCTGCCGGTACTACACAAACTGCTTGCACTGATGACAATGCGTTAGCTTACTACAACACAACAAAGGGAGGTAGGTTTGTACTTGCACTGTTATCCGATTTACAGGATTTGAAATGGGCTAGATTCCCTAAGAGTGATGGAACTGGTACTATCTATACAG
>Contig_315
AGCTGCGATAAGCCTTGGGTAGGTGCAAATAACCTTTGATCCAGGGATTTCCGAATGGGACAACCCGGCAGGCTGAAGGCCTGTCATCACTGCTAATGCAGTGAGGCGAACGGAGGGAACTGAAACATCTTAGTACCTCCAGGAAGAGAAAATAATTTAATGATTCCCCTAGTAGTGGCGAGCGAACGGGGAAGAGCCCAAACCTGTGACGTAGCAATGCGCCGCAGGGGTTGTAGGACCACGCTGTCGTACTTTGATTGTGAGGCGAATATACTGGAAAGTATAATCATAGAGGGTGATAATCCCGTATCCGAAGCATGATGAGACGTAGTGGTATCCTGAGTAACGCGGAACACGTGTAATTCTGCGCGAATCCGCCGGGACCATCCGGTAAGGCTAAATACTCCCGTGAGACCGATAGTGAAC
>Contig_316
TAGTTGGTAGTAGTAGACGCGAAACCTGGTGATCTACCCTTGGGCAGGTTGAAGCGCTGGTAACACAGCGTGGAGGACCGAACTGGTTGTCGTTGAAAAGACTTCGGATGACCTGAGGGTAGGGGTGAAAGGCCA
>Contig_317
ACCAGCTATCACCGAGTTTGATTAGCCTTTCACCCCTATCCACAAGTCATCCCCTGGCTTTTCAACGACAGTGGGTTCGGTCCTCCGGTGCCTGTTACGGCACTTTCAACCTGCTCATGGATAGATCACTCGGTTT
>Contig_318
CCTTTCGACAATGGAAGTTAACTCCCATAGTCTCACTCCTGAGCTCTAAATTATGGTATTCGGAGTTTGATTGATTTCAGTAAGCAATACGCCCCCTAGATCATTCAGTGCTCTACCCCCATAATTGAACACTCAAGGCTGCACCTAGATGCATTTCGGAGAGAACGAGCTATCTCCTGGTTCGATTGGCTTTTCACCCCTAA
>Contig_319
AGAACCGTGAATAACGGAGTGAAATAGACCCTGAAACCATACGCTTACAAGCGGTCGGAGCAGCGTCAGCTGTGACGGCGTGCCTTTTGCATAATGAGCCTACGAGTTACTGTTACCAGCAAGGATAAGTATTTCAGATACGAATCCGTAGCGAAAGCGAGTCTGAATAGGGCGAAAAATAGTTGGT
>Contig_320
GGAGTCGCTGTTGGGATACCACCCTTTCATTAATTGATTTCTAACGGGCCGAGTAACGACCGGCCGGACAGTCTTAGGCGGGCAGTTTGACTGGGGCGGTCGCCTCCTAAAGAGTAACGGAGGCGCCCAAAGGTTCCCTCAGAGCGGACGGAAATCGCTCGAA
>Contig_321
CGCTTGCGGCGCGCCTAACACATGCAAGTCGAACGATTAAAGCACCTTCGGGTGTGTATAAAGTGGCGAACGGCTGAGTAACACGTGGGCAACCTGCCCCTCTCATTGGGATAGCCACGGGAAACCGTGGATAATACCGAATACTTCGAGACTTCCGCATGGAAGACTCGAGAAAGCTCCGGCGGAGAGGGATGGGCCCGCGGCCTGTTAGCTTGTTGGTGGGGTAACGGCCTACCAAGGCAATGATGGGTAGCTGGGTTGAGAGACCGACCAGCCAGATTGGGACTGAGACACGGCCCAGACTCCTACGGGAGGCAGCAGTGGGGAATCTTGCACAATGGGCGAAAG
>Contig_322
CATGTGTCAAAATCAGCATGTTTGTTAGCAAAACAAGTATCTGTAGATGCTATGTCACGAGTGACACCACCATCAATAGCCTTGTATCCTATGATTTCACTTGAAAAGTCAGTATGTTTAGACATGACATGAACAGGTGTTA
>Contig_323
GGTGAAAAGAACCCCGGGAGGGGAGTGAAAGAGAACCTGAAACCGTGTGCTTACAAGTAGTCAGAGCCCTTTGAGGGTGATGGCGTGCCTTTTGTAGAATGAACCGGCGAGTTACTTTATCATGCGAGGTTAAGTGGAAGACATGGAGCCGAAGCGAAAGCGAGTCTTAATCTGTCTCTTATACACATCTCCGAGCCCACGAGACTGTTCCGAATCTCGTATGCCG
>Contig_324
CCTCATAATTAAAAATTTATCTAAGTCACTAACTGAGAATAAATATTCTCAATTAGATGAAGAGCAACCAATGGAGATTGATTAAACGAACATGAAAATTATTCTTTTCTTGGCACTGATAACACTCGCTACTTGTGAGCTTTATCAC
>Contig_325
GTACTGCTCGGCTTAATTGTTACCAATCATACACCTGCAGCCTATCAAGGTCATAGTCTTTAACCACCCTATTTATGGAAATCTTATCTTGAGGCCGGCTTCGTGCTTAGATGCTTTCAGCACTTATCCTTACCAGACGTGGATACCCGGCGGTGCACCTGGCGGTACAACCGGTAAACCAGGGGTCTGTCCAACACGGTCCTCTCGTACTAGTGTCAGACCCTCGCAAATTTCCTGCGCCCACAACAGATAGAGACCGAACTGTCTCACGACGTTCTGAACCCAGCTCGCGTGCCAC
>Contig_326
TATCCCCAGGGTAGCTTTTATCCGTTGAGCGATGGCCCTTCCATGCGGAACCACCGGATCACTAAGTCCTGCTTTCGCACCTGCTCGACTTGTAGGTCTCACAGTCAAGCTCCCTTGTGCCTTTACACTCTGCAAATGATTTCCAACCATTCTGAGGGAACCTTTGAACGCCTCC
>Contig_327
GATTAACGCTCGCACCCTACGTATTACCGCGGCTGCTGGCACGTAGTTAGCCGGTGCTTATTCTTCCGGTACCGTCAGCACGCAATGGTATTAACATCGCGCTTTTCTTCCCGGACAAAAGTCCTTTACAACCCGAAGGCCTTCTTCAGACACGCGGCATGGCTGGATCAGGGTTGCCC
>Contig_328
TACAAGGCCCGGGAACGTATTCACCGCGCCATGGCTGATGCGCGATTACTAGCGAATCCAGCTTCATGGAGTCGAGTTGCAGACTCCAATCCGAACTGTGATACGGTTTAGGGATTTGCTCCTTGTCGCCAAGTGGCTGCCCTCTGTCCATACCATTGTAACACGTGTGTCGCCCCGGATGTAAGGGCCGTGCTGATTTGACGTCATCCCCACCTT
>Contig_329
GGAGGAACATGTGGTTTAATTCGATGATACGCGAGGAACCTTACCCGGGATTGAAATGTAGATGACAGGCGGTGAAAGCTGCTCTCCCTTCGGGGCATCTATGTAGGTGCTGCATGGTTGTCGTCAGCTCGTGCCGTGAGGTGTCGGCTT
>Contig_330
ACACTGGTAATTACCAGTGTGGTCACTATAAACATATAACTTCTAAAGAAACTTTGTATTGCATAGACGGTGCTTTACTTACAAAGTCCTCAGAATACAAAGGTCCTATTACGGATGTTTTCTACAAAGAAAACAGTTACACAACAACCATAAAACCAGTTACTTATAAATTGGATGGTGT
>Contig_331
TGAATCTTCCAAGCGCCTTAGTATATTCTACCCGACTACGTGTGTCCGTTTACGGTACGGGTATCTAACGGGTTAAGCTTAGCGGATTTTCTCGGGAGTAGGATTACCTTCGCTATTGCATTGTCCGAAGACGCTGCATACTGTCGACTTTCAGCTCGGATGGTGGATTTGCCTGCCATCCTCAACACCTACGGTCTTTAACGAGCTATTCCGTCAGCTCGCGGAAGTGTCACTCCTCCGTCTCCACATCGCCCCAATAGATAGTAACGGAATATTAACCGTTTCTGCCATCGGCCTCTCCGTTAGGATGAGCCTTAGGACCCGACTGACCCAGGGACGATTAACGTTGCCCTGGAAACCTTAGTCTTTCGGCGAGAGTGCATCTC
>Contig_332
TTCGCTTCGCTTATCCTATGTATTCAGATAAGGATACCTCCTAAGAGGTGGGTTTCCCCATTCGGATACCGCGGGATCATAGCTTTATTGCCAGCTCCCCCGCGCTTTTCGCAGGCTTACACGTCCTTCGTCGCCTATCATCGCCAAGGCATCAGGTGGATGCCTTGG
>Contig_333
TTAGACTTACCAGGTGGTCCTGGCAGATTCACACGAGATTCCACGAGCCCCGTGCTACTCGGGACAAACGCCACGCGGTCAGAACAATTTCAGCTACGGGACTCTCACCCACTCCGGTCGGCCTTCCCAGACCATTCACCTACCATCCTGAACATCACGCCAACAGCCGGTCAGAACTGCCACGACGCCTCCCACAACCCCCATGATGCAACCCCCGACCGGTATCACACACCACAGGTTTAGTCTCTTCCGCTTTCGCTCGCCACTACTAACAGAATCATTATTATTTTCTCTTCCTGCGGGTACTGAGATGTTTCACTTCCCCGCGTTCCCCCCAACTGGCCTATACATTCAACCAGCGGTCAC
>Contig_334
CGAGAATTCATTCTGCACAAGAGTAGACTATATATCGTAAACGGAAAAGCGAAAACGTTTATATAGCCCATCTGCCTTGTGTGGTCTGCATGAGTTTAGGCCTGAGTTGAGTCAGCACTGCTCATGGATTGTTGCAATTGTTTGGA
>Contig_335
ATCTTTCGGCGGGCAGGTTTCTCGCCTGCCTTATCGTTACTTATGCCTACATTTTCTTTTCTATTAAGCTCCACTATAGCTCACGCCTTTAGCTTCAACGCTCATAGAATGCTCCCCTACCGGTATTACTACCCCATAGCTTCGGTAATATGCTTATGCCCGTTTATTCTCCATGCCGAACCGCTCGACTAGTG
>Contig_336
CCAAGAGTGTGTTAGAGGTACAACAGTACTTTTAAAAGAACCTTGCTCTTCTGGAACATACGAGGGCAATTCACCATTTCATCCTCTAGCTGATAACAAATTTGCACTGACTTGCTTTAGCACTCAATTTGCTTTTGCTTGTCCTGACGGCGTAAAACACGTCTATCAGTTACGTGCCAGATCAGTTTCACCTAAACTGTTCATCAGACAAGAGGAAGTTCAAGAACTTTACTCTCCAATTTTTC
>Contig_337
CTCTTTGGACACTAGGAAAAAACCTTGTAGAGAGAGTAAAAAATTTAACACCCATAGTAGGCCTAAAAGCAGCCACCAATTAAGAAAGCGTTCAAGCTCAACACCCACTACCTAAAAAATCCCAAACATATAACTGAACTCCTCACACCCAATTGGACCAATCTATCACCCTATAGAAGAACTAATGTTAGTATAAGTAACATGAAAACATTCTCCTCCGCATAAGCCTGCGTCAGATTAAAACACTGAACTGACAATTAACAGCCCAATATCTACAATCAACCAACAAGTCATTATTACCCCCACTGTCAACCCAACACAGGCATGCTCATAAGGAAAGGTTAAAAAAAGTAAAAGGAACTCGGCAAATCTTACCCCGCCTGTTTACCAAAAACATCACCTCTAGCATCACCAGTATTAGAGGCACCGCCTGCCCAGTGACACATGTTTAACGGCCGCGGTACCCTAACCGTGCAAAGGTAGCATAATCACTTGTTCCTTAATTAGGGACCTGTATGAATGGCTCCACGAGGGTTCAGCTGTCTCTTACTTTTAACCAGTGAAATTGACCTGCCCGTGAAGAGGCGGGCATGACACAGCAAGACGAGAAGACCCTATGGAGCTTTAATTTATTAATGCAAACAGTACCTAACAAACCCACAGGTCCTAAACTACTAAACCTGCATT
>Contig_338
AAGGGAGCTTGACTGAGAGACCTACAAGTCGATCAGGTACGAAAGTAGAGCATAGTGATCCGGTGGTTCCGTATGGAAGGGCCATCGCTCAAAGGATAAAAGGTACGCCGGGGATAACAGGCTGATCTCCCCCAAGAGCTCACATCGACGGGGGGGTTTGGCACCTCGATGTCGG
>Contig_339
ACCTAAATGCATTTCGGGGAGTACGAGCTATCTCCAAGTTTGATTAGCCTTTCACCCCTACCCACAATTCATTGGAACACTTTTCAACGTATATCCATTCGGTCCTCCAGTTAGTGTTACCTAACCTTCAACCTGATCATGGGTAGATCACTTGGTTTCGCGTCTACTCCTTTTGACTATCCGCCCTATTCAGACTCGCTTTCGCTTCGGCTACATGCCTACTTGACACTTAACCTTGCCAAAAAAAGTAACTCGTAGGTTCATTATGCAAAAGGCACGCCGTCACACGTATACAGTGCTCCGACCGCTTGTAGGCAGACGGGTTCAGGGTCTATTTCACTCCTCTGTTCGAGGTTCTTTTCACCTTTCCCTCACGGTACTGGTTCGCTATCGGTCTCTCGGAAGTATTTAGC
>Contig_340
TTGTGAAGTAGTTGGAATGTGTAGTGTAGCGGTGAAATGCTTAGATATTACACAGAACACCGATAGCGAAGGCATATTACTAACAATTAATTGACGCTGATGGACGAAAGCGTGGGGAGCGAACAGGATTAGATACCCTGGTAGTCCACGCTGTAAA
>Contig_341
CCCAACATCTCACGACACGAGCTGACGACAGCCATGCAGCACCTGTGTTACGGCTCCCGAAGGCACCCTTCCGTCTCTGGAAGGTTCCGTACATGTCAAGACCAGGTAAGGTTCTTCGCGTTGCATCGAATTAATCCACATCATCCACCG
>Contig_342
TAGTTCCTTAACCGCGAATCACTCGAGCGCCTTAGTATACTCAACCCAACCACCTGTGTCGGTTTACGGTACGGGTAATCATACAATATGTTTAGCGGATTTTCTTGGGAGCCTGGTTACGTACTTTTCAGATTGTGCATGCACGCTCTGTACTATCAGGTTCGACTCTCGGGGCGGATTTGCCTACCCCAATCTACATCTACACCCTTTAACCAACTATTCCGTCAGTTGGCCGTACTGTCACTTCTCCGTCTCCACATCACTCATATGATTAGTATGGGAATATTAACCCATTCTGCCATCGCGTGCGCCGTTCGGCTGCCGCTTAGGGCCCGACTAACCCTGATCCGTTTAGCGTTGATCAGGAAACCTTGGTCTTTCGGCGAGGGGGTTTCTGACCCCCTTTATCGTTACTTATACCTACATTTGCTTTTCTAACAAATCCAACCCGAATCGTCTTCGAATCTTCTACTCCGTTAGAATGCTCCCCTACCGATGTATTAACATCCCACAGCTTCGGTACACTGCTTATGCCCGATTATTATCCATGCCAAAATCCTCGACTAGTGAGCTGTTACGCACTCTTTAAATGAATGGCTGCTTCC
>Contig_343
AGTGAGCTGTTACGCACTCTTTAAATGAATGGCTGCTTCCAAGCCAACATCCTAGCTGTCTTCGCATCTTGACCGCGTTTGTCCAACTTAGCAGTGATTTAGGGACCTTAGCCGATGGTCCGGATTCTTCTCCTTTAGGACATGGACCTTAGCACCCATGCCCTCACTCCCAGGATAACTTATAAGCATTCGGAGTTTGTCTGGACTTGATAGCCGGTGAAAGCCTCGCATCCAATCAGTCGCTCTACCTC
>Contig_344
CTCACCGGGTCAGTGAAAAAACGATCAGAGTAGTGGTATTTCACCGGCGGCCCGCAGGGCCGGCGGACCCCGCCCCGGGCCCCTCGCGGGGACACCGGGGGGGCGCCGGGGGCCTCCCACTTATTCTACACCTCTCATGTCTCTTCACCGTGCCAGACTAGAGTCAAGCTCAACAGGGTCTTCTTTCCCCGCTGATTC
>Contig_345
CCGTGGCTTTCTGGTTAGATACCGTCACACGCATAACAGTTACTCTATGCGCTGTTCTTCTCTAACAACAGAGTTTTACGAACCGAAATCCTTCTTCACTCACGCGGCGTTGCTCCGTCAGACTTGCGTCCATTGCGGAAGATTCCCTACTGCTG
>Contig_346
CCTGTAACCTATCAACGTGGTCATCTCCCACGACCCTTAAAAGAAATCTCATCTTGTGGCGGGTTTCGTACTTATATGCTTTCAGCACTTATCCCATCCGCACTTAGCTACTCTGCTATGCCCTTGGCAAGACAACAGATACACCAGAGGTGCGTCCAACTCGGTCCTCTCGTACTAGAGTCAGATCCACGCAAATTTCTAACGCCCACAGTAGATAGAGACCGAACTGTCTCACGACGTTCTGAACCCAGCTCGCGTGCCACTTTAATGGGC
>Contig_347
GGTACAGCAACTAGGTTAACACCTGTAGAAAAACCTAGCTGTAAAGGTAAATTGGTACCAACAGCTTCTCTAGTAGCATGACACCCCTCGACATCGAAGCCAATCCATGCACGTACATGTCTTATAGCTTCTTCGCGGGTGATAAACATGTTAGGGTAACCATTAA
>Contig_348
TAGCTGATGGTCCGGGTTCTTTCCCTCTCGGATATGGACCTTAGCACCCATACCCTCACTGCTGATTAACTTTTAATAGCATTCGGAGTTTGTCAGGAATTGGTAGGCGATGAAACCCCCGCATCCAATCAGTAGCT
>Contig_349
TATTTAGCCTTGCCAGATGGTCCTGGCGGATTCCGACGGGATTCCTCGTGTCCCGCCGTACTCAGGATGCTAGTAGAGTTCATCAAGATGTCGCGTACAGGATTGTCACCTTCTTTGATGGGCCTTTCCAGACCACTTCTGCTATCTTGATTTCTTCTCACGTTCTAGTCCTACAACCCCAACAAGCAAGCTCGTTGGTTTGGGCTCCTCCCGTTTCGCTCGCCGCTACTCAGGGAATCGATTTTTCTTTCTCTTCCTGCAGGTAATGAGATGTTTCAGTTCCCTGCGTGTACCTCCTAATGAGCTATGTATTCACTCATTGGTAACACCCTATGAAAGGTGTTGGGTTCCCCCATTCGGAAATCTTTGGATCTTAGCTTACTTACAGCTCCCCAAAGCATATCGGT
>Contig_350
GCTGCAGTTAAAAAGCTCGTAGTTGGATCTTGGGAGCGGGCGGGCGGTCCGCCGCGAGGCGAGCCACCGCCCGTCCCCGCCCCTTGCCTCTCGGCGCCCCCTCGATGCTCTTAGCTGAGTGTCCCGCGGGGCCCGAAGCGTTTACTTTGAA
>Contig_351
TTTTTTCCGCGAGGAATAAGGCCGGGAGGGAATGCCCGGCCGGTGACGGTAGCGGAGGAATAAGCACCGGCTAATTACGTGCCAGCAGCCGCGGTAACACGTAAGGTGCGAGCGTTGTTCGGAATCATTGGGCGTAAAGGGCATGCAGGCGGCCGTGCAAGCCCGGCGTGAAATGGCGGGGCCCAACCCCGTCACTGCGCTGGGAACTGCATGGCTAGGGTCGCCGAGGGGCAGCCGGAATTCCAGGTGTAGGGGTGAAATCTGTAGATATCTGGAAGAACACCGATGGCGAAGGCAGGCTGCCAGCGGACGACCGACGCTGAGGTGCGAAGGCGCGGGGAGCGAACAGGATTAGATACCCTGGTAGTCCGCGCAGTCAACGATGTGCACTGGGCGTCCGCGCGAGCGCGTGGGTGCCGCAGCAAACGCGGTAAGTGCACCGCCTGGGGAGTATGCCCGCAAGGGTGAAACTCAAAGGAATTGACGGGGGCCCGCACAAGCGGT
>Contig_352
AACCGCCTACATGCCCTTTACGCCCAATAATTCCGAACAACGCTCGCCCCTTACGTGTTACCGCGGCTGCTGGCACGTAATTAGCCGGGGCTTATTCGCTGATTACCGTCATCAGAGAAGCATTCCCTCTTCCCCTTATTCTTCATCAACAAAAGGATTTTACAACTTTTCAGCCTTCTTCATCCACGCGGCGTCGCTCCGTCAGACTTCCGTCCATTGCGGAATATTCTTAGCTGCTGCCTCCCGTAGGAGTTTGGGCCGTATCTCAGTCCCAATGTGTCCG
>Contig_353
TTAAAGAGTGCGTAATAGCTCACTGGTCGAGGATTGTTGCGCCGAAAATACAGGGGGCTAAGCATGACACCGAAGCCTGGAGATTGACTTAAAGGAGTCGAATCGGTAGGGGAGCGTTGTATGCGGGGCGAAGTACGCCCGGAAGGACGTGTGGACTGCATACAAGAGAGAATGCCGGCATGAGTAACGCGAAGTGTGTGAGAATCACACTCAC
>Contig_354
TCTCTCGAGCGCCTTAGATTTCTCATCCTACCTACCTGTGTCGGTTTACGGTACGGTCTTTTATAACCTAGCCTTAGACAGTATTTCCCGGCACCATGACTACTCCCGCTTCGCTTCTCTCATCGATCCACTCGCTGTCACCCCTCACCTTGGATAGCGGATTTGCCTACNNNNNNNNNNACGATTTAAGTGTAAGGCGGTAGGGGAGCATTCCATGGACTGATGAAGGTGTACCTGTCAGGGGCACTGGAGGGGATGGAAGAGAGAATGCAGGTATAAGTACACGAAAAGAAAGGTGAGATTCCTTTCCGCCGAAAACCT
>Contig_355
CTCATGCGTCCTGCCATCGAAATTATAAAAGGTATCGGAATATGAACCGATTTCCCATCGACTACGGCTTTCGCCCTCGCCTTAGGGGCCGACTAACCCTGGGCAGATGACCTTTACCCAGGAAACCTTAGGTTTTCGGCGGAAAGGAATCTCACCTTTCTTTTCGTGTACTTATACCTGCATTCTCTCTTCCAT
>Contig_356
GCGACTGATTGGATGCGAGGCTTTCACCGGCTATCAAGTCCAGACAAACTCCGAATGCGTATAAGTTAGATCCTAGGAGTGAGGGCATGGGTGCTAAGGTCCATGTCCGAGAGGAGAAGAATCCAGACCATCGGCTAAGGT
>Contig_357
CAACCACCTGTGTCGGTTTATGGTACGGGTAATCATGCAATATGCTTAGCGGATTTTCTTGGGAGCTCCGTTACTTTGTCCATATCTCCTTGTGCAAGCACTCAGAGTACTGTCAGGTTCAGCTCTCAGGGCGGATTTGCCTACCCCGATCAACGCCTACACCCTTTAACCAGCTATTCCGTCAGCTGGCAGGA
>Contig_358
GGGACCGAACTGTCTCACGACGTTCTGAACCCAGCTCGCGTGCCTCTTTAATGGGCGAACAGCCCAACCCTTGGGACCTTCTCCAGCCCCAGGATGAGACGAGCCGACATCGAGGTGCCAAACACTTCCGTCGATATGGACTCTTGGGAAGTATCAGCCTGTTATCCCCGGGGTAGCTTTTATCCGTTGAGCGACGGCCTTTCCATTCAGCACCGCCGGATCACTAACTCCCACTTTCGTGCCTGCTCGACCCGTCAGTCTCGCAGTCAAGCTCCCTTTTGCGTTTGCACTCTACGGCTGATTTCCATCCAGCCTGAGGGAACCTTTGAACGCCTCC
>Contig_359
TTTAGAAGCCTCCGTTACGCTTTTGGAGGCGACCACCCCAGTCAAACTACCCACCATACACTGTCCTCGCTCTGCGAGTTAGTACCCAAGTAACAAAAGGGCCGTATTTCAACAGCGACTCCACAAACACTGGCGTGCCCGCTTCATAGTCTCCGGCCTATCCTACACATCTGTTACCCAAATACAATGTAAAGCTATAGTAAAGGTTCACGGG
>Contig_360
AAGAACGGTAATAAAGGAGCTGGTGGCCATAGTTACGGCGCCGATCTAAAGTCATTTGACTTAGGCGACGAGCTTGGCACTGATCCTTATGAAGATTTTCAAGAAAACTGGAACACTAAACATAGCAGTGGTGTTACCCGTGAACTCATGCGTGAGCTTAACGGAGGGGCATACACTCGCTATGTCGATAACAACTTCTGTGGCCCTGATGGCTACCCTCTTGAGTGCATTA
>Contig_361
TGACCAATATTCCTCACTGCTGCCTCCCGTAGGAGTCTGGTCCGTGTCTCAGTACCAGTGTGGGGGGTCAACCTCTCAGTCCCCCTACCCATCGTTGCCTTGGTAAGCCGTTACCTTACCAACTAGCTAATGGGACGCATGCCCATCTGTAATCAATAAATCTTTCCGTCCTCCTCCATGCGGAGAAAGAAGAATATAGGGTATTAGTCCGACTTTCACCGGGTTATTCCCTAATTACAGGCAGGTTGCATACGCGTTACGCACCCGTGCGCCGGTCGCCATCTAT
>Contig_362
CATTCATTCAAAGAGTGCGTAACAGCTCACTAGTCGAGGGTCCGGGCGTGGATAATAATCGGGTATGAAGTCAGATACCGAAGGCGCGGGATAGCAATGTATATTAAAAGTATCGGTAGGGGAGCATTCCATATGCGTTGAATGGTGATGGTGATTGATCCTGGAGCGTATGGAAAAGCAAATGTAGGTATAAGTAACGATAAAGGGGGTAAGATTCCCCCTCGCCGTAAGACTAAGGTTTCCCGGGCGATGCCAATCATCCCGGGGTTAGTCGGGTCCTAAGTCTCAGCCGAACGGCGATGGCGATGGCAGACACGGTCAATATTCCGTGACTTGCCCATTCAGCGATGTGGAGACGGAGCAGTGACACTGTCGCGCCCTTACGGATATGGGCGTTGAAGGCTTTAGGCTATGATGGGTGCAGGCAAATCCACACCCTGAGCTGATGGTCGATAGTACGGTTTTCCCCTCGGGGCGAACCGATAGCACAGGTAATCATACTTCCAAGAAAATCCGCTAAGCTCAATGTTTGGGCAACCCGTACCGCAAACGGACACACGTAGTCGGGTAGAACATACTAAGGCGTTGAGAGATTCATGGTT
>Contig_363
GTATCCACACTTCATTTCACACTCAAGCAGTATTTCGGGACCTTAGCTGACGGTCTGGGCTGTTTCCCTTTTGACTACGAACCTTGTCGCACGCAGTCTCACTCCTATACGTTGATTACCGGCATTCAGAGTTTGATTGGGTTTGGTAGGCGGTGAAGCCCCCTAGTCCATCCAGTGCTTTACCTCCGGTAATTTTGTATAAGGCTGTCCCTAAAGGCATTTCGGGGAGAACCAGCTATTTCCAGGTTTGTTTAGCCTTTCACTCCTAGTCACAAGTCATCCAAACCTTTTTTAACAGATTGTAGTTCGGTCCTCCACAGCGTTTTACCGCTGCTTCAACCTGCTCATGACTAGATCACTCTGGCTTCGGGTCTACGACATGCAACTCTTACTTCGCCCTTTTCAGACTCGGTTT
>Contig_364
ATGGTGGAGTAATAAGAAGAGAGAATGCCGGAATGAGTAGCGAGAAAGAGGTGAGAATCCTCTTGGCCGAATATCTAAGGTTTCCTGAGTAAAGCTGATCTACTCAGGGTAAGTCGGGGCCTAAGGCAAGGTCGAAAGACGTAGTCGATGGATAACAGGTACAGATTCCTGTACTACATATAATCAGAACTGTGGGGACACGGAGACT
>Contig_365
CCTTTGAGTTTCAACCTTGCGGTCGTACTCCCCAGGCGGAGTGCTTAATGCGTTAGCTGCAGCACTGATCTCTTATGAGACCAACACTTAGCACTCATCGTTTACGGCGTGGACTACCAGGGTATCTAATCCTGTTTGCTCCCCACGCTTTCGCGCCTCAGTGTCAGTTACAGGCCAAAAAGCCGCCTTCGCCACTGGTGTTCCTCCTAATCTCTACGCATTTCACCGCTACACTAGGAATTCCACTTTTCTCTCCTGCACTCAAGTTTAACAGTTTCCAATGACCC
>Contig_366
GCATCACACCCTATACGTCCACTTTCGTGTTTGCAGAGTGCTGTGTTTTTAATAAACAGTTGCAGCCAGCTGGTATCTTCGACCGGTTCAACCTTCGCCCGCAAGGGACTACAATCTACGCCGGCGCACCTTCTCCCGAAGTTACGGTGCTATTTTGCCTAGTTCCTTCACCCGAGTT
>Contig_367
CTTTGTTTTAATTAAACAGTCGGATTCCCCTGGTCCGCACCAGTTCTAAGTCGGCTGCTAGGCGCCTCGCCTCGGCCGGCGCCTAGCAGCCGACTTAGAACTGGTGCGGACCAGGGGAATCCGACTGTTTAATTAAAACAAAG
>Contig_368
TTGGAGATAGCTGGTTCTCTCCGAAATAGCTTTAGGGCTAGCCTCGGAATCAAGAATCGTGGAGGTAGAGCACTGTTTGGACTAGGGGCCCATCTCGGGTTACCGAATTCAGATAAACTCCGAATGCCATGTATTTATATCCGGGAGTCAGACTGCGAGTGATAAGATCCGTAGTCGAAAGGGAAACAGCCCAGACCACCAGCTAAGGTCCCAAAATATCTGTTAAGTGGAAAAGGATGTGGGGTTGCACAGACAACTAGGATGTTGGCTTAGAAGCAGCCATCAT
>Contig_369
GTCTTTCGCTACTCATACCGGCATTCTCACTTCTAAGCGCTCCACATGTCCTTACGGTCATGCTTCACCGCCCTTAGAACGCTCTCCTACCACTGGACCATAAGGTCCAATCCACAGCTTCGGTAATCTGTTTAGCCCCGTTACATTTTCGGCGCAGGGTCACTCGACTAGTGA
>Contig_370
TACCTCTAATAAACTAAATCAACGCTGCACCTAAATGCATTTCGGGGAGTACGAGCTATCTCCCAGTTTGATTGGCCTTTCACCCCTACCCACAGGTCATCCGAAGACTTTTCAACGTCAACCGGTTCGGTCCTCCACACTGTGTTACCAGTGCTTCAACCTGCCCATGGGTAGATCACAAGGTTTCGCGTCTAATCCCACTAACTATTCGCCCTATTCAGACTCGCTTTCGCTCCGGCTCCAGTACTTAATACCTTAACCTCGCTAGTAAAATTAACTCGTAGGCTCATTATGCAAAAGG
>Contig_371
ACATCTAAGTACCCATAGGAGAAGAAAACAAAAGTGATTCCCTTAGTAGTGGCGAGCGAACGGGGATTAGCCCAAACCAGACTTGTTTCGGCAAGTCTGGGGTTGTAGGACCTCGACATAGGAAGACAAGATTAGGAGAACGGTCTGGAAAGGCCGG
>Contig_372
AGGAACCCTTGGACTTCCGGTGAGTGTGATTCTCACACACTTCGCGTTACTCATGCCGGCATTCTCACTTGTATGCAGTCCACACGTCCTTCCGGCCGTACTTCACCCCACATACAACGCTCCCCTACCGATTCGACTCTTAAAGTCAATCTCCAGGCTTCGGTGACATGCTTAGCCCCCTGTATTTTCGGCGCAACAATCCTCGACCAGTGAGCTATTACGCACTCTTTAA
>Contig_373
AATTTCGCTACCTTAGGACCGTTATAGTTACGGCCGCCGTTTACTGGGGCTTCAATTCAAACCTTCTTCCGAAGAATAAGCTCTCCTCTTAACCTTCCAGCACCGGGCAGGTGTCAGACTGTATACATCATCTTTCGAGTTAGCACAGCCCTGTGTTTTTGTTAAACAGTTGCCTGGACCGATTCTCTGCGCCTCACTACCATTACAGTATGAGGACCCCTTATCCCGAAGTTACGGGGTCAATTTGCCTAGTTCCTTAACCATGAATCTCTCA
>Contig_374
TCCTTTAGCGTCAATTACTTTCAATTCCATTACGCACCTACTTTCACGCTAGGACGAACCACGACGTCGCTGTTAACCGAACCCGGAACAGCACCTTTAACCAACAAGAGTTGGCGTTCAGCGTCAACACGTACAACTTCCAATTTTTGAACAGTTGCTTTAGTGTTACCGTATTGACCTGCCATACGTTTACCAGGGAACACTCGACCAGGGTCTTGTGCCATACCGATAGAACCAGGAACACGGTGTGAACGGGAGTTACCGTGGGAAGTACGTTGAGCACCGAAGTTGTGACGTTTGATCGTACCAGAGAAACCTTTACCTTTAGAGGTACCGGTTACATCTACC
>Contig_375
AAATAGTGGGAAGATTTATAGGTAGAGGCGACAAACCTACCGAGCCTGGTGATAGCTGGTTGTCCAAGATAGAATCTTAGTTCAACTTTAAATTTGCCCACAGAACCCTCTAAATCCCCTTGTAAATTTAACTGTTAGTCCAAAGAGGAACAGCTCTTTGGACACTAGGAAAAAACCTTGTAGAGAGAGTAAAAAATTTAACA
>Contig_376
CGCTTGTGCGGGTCCCCGTCAATTCCTTTAAGTTTCACTCTTGCGAGCATACTACTCAGGCGGATCATTTAATGCGTTAGCTGCGTCAGTGGCTCCCACCGACTAATGATCATCGTTTACGGCGTGGACTACCAGGGTATCTAATCCTGTTTGCTCCCCACGCTTTCGTCCCTCAGCGTCAGTATAGACCCAGTAAGCTGCCTTCGCCTTTGGTGTTCTTCCATATATCTACGCATTTCACCGCTTCACATGGAATTCCGCTTACCTCTATCCAACTCTAGTTTACCAGTATCCAAAGCGAGCCAGGGTTGAGCCCTGGGATTTGACTCCAGACTTAATAAACAGCCTACGAACGCTTTACGCCCAATAATTCCGGATAACGCTTGCGACCTATGTATTACCGCGGCTGCTGGCACATAGTTAGCCATCGCTTTCTAACAAGGTACCGTCAGCTTAGTTGCATTTCCTCAACTAAGTGTTCTTCCCTTGCAACAGCACTTTACAACCCGAGGGCCTTCATCGTGCACGCTGTGTCGCTCCATCAAGCTTTCGCTCATTGTGGAATATTCCCTACTGCTGCCTCCCGTAGGAGTTTGGGCCGTATCTCAGTCCCAATGTGGCCGTTCAGTCTCTCGACCCGGCTAAACATCATAGCCTTGGTGGGCCATTACCTCACCAACTAGCTAATGTTCCGCACCCTCATCTTTTAGTGGAGCAAACGCTCCTTTCACAACGAAATCATGCGATTTCATGCGTATCCGGCATTAACCAATGTTTCCATTAGGTATTCCAATCTAAAAGGTAGATTAAGCACGTGTTACTCACCCATTCGCCGCTAAAGTATTGCTACTTCCGCTCGACATGCATGTATTAGGCACACAGCCAGCGTTGATCCTGGCTCAGGATCAACGCTGGCTGTGTGCCTAATACATGCATGTCGAGCGGAAGTAGCAATAC
>Contig_377
TACGGGATGGGCCCCGCAGATTCACACAGGATTTCACGTGTCCCGCGCTACTCAGGATACTCCTAAATCCAACTAAAGTTTTCGGATACGCAGCTGTCATGCTCTATGGCCGGCCTTTCCAAACCGTTCTCCTAACCTTGTCTTCATATATCGGAGTCCTACAACCCCG
>Contig_378
AGTCGGTTACCCTTCTCCTTCAACGGCCTACAGAACGCTCTCCTACCAATCCTTACGGATTCCACAGCTTCGGTTTATAACTTAGCCCCGTTACATTGTCGGCGCAGAGACTCTCGACTAGTGAGCTATTACGCACTCTTTAAAGGTATGGCTGCTTCTAAGCCAACCTCCTAGTTGTTTGTGAATCTCCACCTCCTTTCCCACTTAGTTATAATTAGGGACCTTAGCTGGTGGTCTGGGTTGTTTCC
>Contig_379
GCAATCGGAGTTCTGCGTGATCTCTATGCATTTCACCGCTACACCACGCATTCCGCCTACTTCATCTATACTCAAGACTACCAGTTTCAACGGCAATTTTATCGTTAAGCGACAAACTTTCACCGCGGACTTAACAGCCCACCTACGCACCCTTTAAACCCAATAAATCCGGATAACGCTCGCATCCTCCGTA
>Contig_380
TTTAGCCCCGGTACATTTTCGGCGCGATGTCACTCGACCAGTGAGCTATTACGCACTCTTTAAATGGTGGCTGCTTCTAAGCCAACATCCTGGTTGTCTGTGCATCATCACATCCTTTTCCACTTAACATACAATTTGGGACCTTAGCTGGCGGTCTGGGCTGTTTCCCTTTCGACTACGAACCTTATCACCCGCAG
>Contig_381
ATCTGCGATAAGCCTCGGGGAGCCGATAACTGGGCTGTGATCCGAGGATTTCCGAATGGGGAAACCTGGCTCATCTTCATGGTGAGTTACCGCCAGCTGAATGTATAGGCTGGTTGGGGGGAACGCGGGGAAGTG
>Contig_382
AATTTCGCTACCTTAGGACCGTTATAGTTACGGCCGCCGTTTACCGGGGCTTCAATTCAATGCTTCAGGGCTCCCTTGACATCTCCTCTTAACCTTCCGGCACCGGGCAGGTGTCACCACCTATACGTTTCATTACTGATTAGCAGATGGCTGTGTTTTTGATAAACAGTCGCCTGGGCCTGCTCTGTGCCACCCTCTTCTTTAACCAAATCGGGCCACACTTCTTCCGAAGTTACGTGTGCATTTTGCCGAGTTCCTTAACGCGAGTTCTCTCGTGCGCCTTAGATTTCTCATCCTTCCTACCTGTGTCGGTTTGCGGTACGGTCTTTATCAGCCT
>Contig_383
TGTTAGAGTGGTAACAACTTTTGATTCTGAGTACTGTAGGCACGGCACTTGTGAAAGATCAGAAGCTGGTGTTTGTGTATCTACTAGTGGTAGATGGGTACTTAACAATGATTATTACAGATCTTTACCAGGAGTTTTCTGTGG
>Contig_384
CGTGCCAGCAGCCGCGGTAATACGGAGGATCCGAGCGTTATCCGGATTTACTGGGTTTAAAGGGTGCGCAGGCGGGCTCTTAAGTCAGTGGTGAAAAGCCTAGGCTTACCCTAGGTCGTGCCATTGATACTGGGAGTCTTGGATAAGTATAAGGAAGGCGGAATGCGTAGTGTAGCGGTGAAATGCTTAGATATTACGTAGAAGACCGATTGCGAAGGCAGCTGTCTGGGTCTTTATCGACGCTCAAGCACGAAAGCGTGGGTAGCGAACAGGATTAGATACCCTGGTAGTCCACGCCGTAAACGATGATCACTCGCTCTTGGCGATATGCTGTCAGGGGCCAAGCGAAAGCGTTAAGTGATCCACCTGGGGAGTACGGCCGCAAGGCTGAAACTCAAAGGAATTGACGGGGGCCCGCACAAGCGGAGGAACATGTGGTTTAATTCGATGATAC
>Contig_385
CTGATGCGCGATTACTAGCGAATCCAGCTTCACGGAGTCGAGTTGCAGACTCCGATCCGAACTGAGGATAGATTTAATAGATTAGCTCACCATCGCTGGCTGGCAACTCTCTGTACTACCCATTGTAACACGTGTGTCGCCCTGGACGTAAGGGCCGTGCTGATTTGACGTCATCCCCACCTTCCTCACGGTTTGCACCGGCAGTCTCGCCAGAGTCCCCAACTTCACTTGATGGTAACTGACGATAAGGGTTGCGCTCGTTATGGGACTTAACCCGACACCTCACGGCACGAGCTGACGACAACCATGCAGCACCTCGACAGACCCCCGAAGGCTCTACAAGTTTCCCCGTAGATCAGTCTGCCGTTCTAGCCCAGGTAAGGTTCCTCGCGTATCATCGAATTAAACCACATGTTCCTCCGCTTGTGCGGGCCCCCGTCAA
>Contig_386
GTGACGGAAGAGTGACAGTCCTGCCGACTGACGGAATAGTCGGTTAAAGGGTGTAGATGTAGATGCAGGTAGGCAAATCCGCCGGCAGAGTCGAACCTGACAGTACTAGGCGTGCATGCACAAATAGATATGGACGTAAACAGATTCCCTAGAAAAACCGCTAAGCATATTGCATGAATACCCGTACTAAAACCGACACAG
>Contig_387
TATGCAGAAGGTATAGGGGTTAGTCCTTGCTATATTATGCTTGGTTATAATTTTTCATCTTTCCCTTGCGGTACTATATCTATTGCGCCAGGGAAAGATGAAAAATTATAACCAAGCATAATATAGCAAGGACTAACCCCTATACCTTCTGCATA
>Contig_388
TTCCCAACTACCTGTGTCGGTTTGCGGTACGGGCACCTCTTATCTCGATAGCGGCTTTTCTTGAGAGTTTGGCTTCATTGACTTCGCTACTATATTTCGCTCCCCATCACACTTCAGTCTTATGAGCAGCGGATTTGCCTACTACTCAACCTTTGTGCTTAGACGTCCTATTCCATCAGGACGATCAATTAGCCTCCTCTGTCCCCACTTCTCTCAAACGATATTTGGTGGTACAGGAATTTCTACCTGTTGTCCATCGGCTTCACC
>Contig_389
TCGGGAGTATGCTTACCTTCGCTATTGCATTGTCCGAAGACGCTGCATACTATCGACTTTCAGCTCTGAGGGTGGATTTGCCTGCCCTCATCGGCGCCTACGATCTTTAACGGGCTATTCCGTCAGCCCGCGGAAGTGTCACTTCTCCGTCTCCAC
>Contig_390
TGCGGAATATTCTTAGCTGCTGCCTCCCGTAGGAGTTTGGGCCGTATCTCAGTCCCAATGTGTCCGATCACCCTCTCAGGCCGGATACCCATCGTCGCCTTGGTGGGCCGTTACCTCACCAACTAGCTAATGGGACGCAAGCTCATCCTCAAGCGAAGCCGTAGCTTCCTTTCCTCAACACCTCTTATGAAGCGCTGAGTGTATTCGGTATTATCTGCTATTTCTAGCAGCTATCCCCATCTTAAGGGTAGATTACCCACGTGTTCCTCACCAGTCCGCC
>Contig_391
CTCCGTTACGCTTTTGGAGGCGACCACCCCAGTCAAACTACCCTCCACGAATTGTCCCCTACTTTAGTAGGGTTAGGCCTCAGATAAGCAAAGGGTGGTATTTCAACAACGACTCATAAAGCACCGGAATGCCCTAATCAATGTCTCCCACCTATCCTACGCATCACTTATCCAAGGTCAATACGAAGATATAGTAAAGGT
>Contig_392
TGTGGTTTAATTCGACGCAACGCGAGGAACCTTACCAGATCTTGACATCCCGCGAACGCCCATGAGGATGGGCGGTGCCTTCGGGAACGCGGAGACAGGTGGTGCATGGCTGTCGACAGCTCGTGTCGTGAGATGTTGGGTTAAGTCCCGCAACGAGCGCAACCCCTGTTGCTAGTTACCATCATTAAGTTGGGGACTCTAGCGAGACTGCCTGCGAAGAGCAGGAGGAAGGTGGGGATGACGTCAAGTCATCATGCCCCTTATGATCTGGGCTACACACGTGCTACAATGGGCTGTACAGA
>Contig_393
TCAGGTGCAGACAACTCTCGTGGTGTGACGGGCGGTGTGTACAAGACCCGAGAACGTATTCACCGCGGCATTGCTGATCCGCGATTACTAGCGATTCCAACTTCATGAAGTCGAGTTGCAGACTTCAATCCGAACTTCGAACTGCTTTCAAGATTCGCTCCGCGTCACCGCCTCGCTCCTCTCTGTACAGCCCATTGTAGCACGTGTGTAGCCCAGATCATAAGGGGCATGATGAC
>Contig_394
AAGGGGTTAAATGACTTTCTGAGACGAGCGGTGAAAGCGAGGGGAGAGAAAGTCGAACTGAAGCGGACGTAATCAAGGTGACGAGAAAGAGCGGCTAAGTGTGGTAAATCAGACCGTACCGTAAACGGACACACGTAGGTGGGATGAGAAATCTAAGGCGCACGAGCGACCTCGCGTTAAGGAACTCGGCAAAATGCACACGTAACTTCGGAAGAAGTGTGGCTCATGTTTGATAAGGAT
>Contig_395
ATTCCAACTACTTCACAATCATTCAAGACTGACAGTTTCAAAGGCAGTTGCTTAGTTGAGCTAAGCGCTTTCACCTCTGACTTATCAGCCCGCCTACGGACCCTTTAAACCCAATGATTCCGGATAACGCTCGCATCCTCCG
>Contig_396
GGTCGAGAGGGAAACAGCCCGGACCGTCGGCTAAGGTCCCAAAGTCATGCTGAGTGTGAAATGAGGTTCGGATGCACGGACAGCCAGGAGGTTGGCTCAGAAGCAGCCATTCCTTGAAAGAGTGCGTAACAGCTCACTGGTCGAGCATCCGGGCGCAGACAATGTAACGGGGCTAAGCATGGCACCGAAGCCGCGGGGGCAAAGCGATTTCAGTTTTGCCCGGTAGGGGAGCATTCCATGGACCTGTGAAGGCGTACCCGCGAGGGGCGCTGGAGGGGATGGAAGAGAGAATGCAGGCATGAGTAACGAAAAGACGGGTGAGATCCCCGTCCGCCGCAAACCCAAGGTTTCCGGGGTAAAGGCAATCTTCCCCGGGTAAGTCGGCCCCTAAGGCGAGGGGGAAACCCGTAGCCGATGGGAATCCGGTCCATATTCCGGAACCCGACCTGTTTCGATGCCGTGACGCACGAGGCGAAATCCGGCCGGAGAACGGTAGTTCCGGTCCAAGCCGCGAGCCTGAGAGGAGGGGGTTAAATGACCCTCCGAGGCGAGCGGCGAGCGCGAGGCGAGGCGAGGCCGAGCCGAAGCGGACGTAGCCATGGTGACGGGAAACAGCGGCTAGGCAAGGCAGGTCGGACCGTACCGTAGACGGACACACGTGGGTGGGATGAGCAATCTAAGGCGCTCGAGCGAACTCGCG
>Contig_397
TACCCGACAAGGAATTTCGCTACCTTAGGACCGTTATAGTTACGGCCGCCGTTTACCGGGGCTTCGGTTCGAAGCTTCGCGTCGCCGCTGACCTCTCCCCTTAACCTTCCGGCACCGGGCAGGTGTCACCACCTATACGTCCCATTGCTGGTTCGCAGATGGCTGTGTTTTTGATAAACAGTCGCCTGGGCCCGCTTTCTGCCGCTCCGTGTCCTTTCAAACCGGAGCCGCACTTCTCCCGAAGTTACGTGCGCATTTTGCCGAGTTCCTTGACGCGAGTTCGCTCGAGCGCCTTAGATTGCTCATCCCACCCACGTGTGTCCGTCTACGGTACGGTCC
>Contig_398
GCCTAGGCTCACGGAGGCGATGAAGGACGTGATAAGCTGCGATAAGCTCCGGGTAGGTGCAAATGACCTTTGATCCGGTGATTTCCGAATGGGACAACCCAGCACTCTGAAGGAGTGCTATCCTGTTTTTCGTTCAGGAGGCTAACGCAGGGAACTGAAACATCTTAGTACCTGCAGGAAAAGAAAATAACTTAATGATTCCCCCAGTAGTGGCGAGCGAACGGGGAACAGCCCAAACCCACGACGTAGCAATGCGCCGTGGGGGTTGTAGGACCACGTTGTCGTACTCTGATTGTGAGGAGAACGTTCTGGAAAGAACGACCGTAGCGGGTGACAGTCCCGTATCCGAAGCATGACGAGGCGTAGTGTCATCCTGAGTAGCGCGGAACACGAGTAATTCTGCGTGAATCTGCCGGGCCCATCCGGTAAGGCTAAA
>Contig_399
CTCCATTCCGTGTTACCGGAACTTCAACCTGGTCAAGTGTAGATCACTTGGTTTCGCGTCTACCCCACCCAACTGAACGCCCTGTTCAGGCTCGCTTTCACTGCGGATACGGGGCTGAACCCCTTAACCTCGCTGGGCATGGTAACTCGTAGGTTCATTATGCAAAAGGCACGCCGTCACATACAAAAATATGCTCCGACCGCTTGTAGGCGTATGGTTTCAGGAACTATTTCACTCTCCTAATAGGAGTGCTTTTCACCTTTCCCTCACGGTACTAACTTCACTATCGGTCTCACGGGAGTATTTAGCCTTACCGGATGGGCCCGGCAGATTCACGCAGAATTACTCGTGTTCCGCGCTACTCAGGAT
>Contig_400
GTGTCGGTTTACGGTACGGGTAGTATCTCTCGCTTTTCTTGGAAACGTTGTCTACGCATTATCACCTCGACCGTAGCCTAAGTGTACTATCAAAGCCATAACAGCTCCTTCAACGCAACTCCGTCTGTGCGCAGCGTATATCTCATTCCGTCGCTTTTATTGAAATACTAGT
>Contig_401
TTAGTAGCTATGTAATCATCAGATTCAACTTGCATGGCATTGTTAGTAGCCTTATTTAAGGCTCCTGCAACACCTCCTCCATGTTTAAGGTAAACATTGGCTGCATTAACAACCACTGTTGGTTTTACCTTTTTAGCTTCTTCCACAATGT
>Contig_402
TTCCCTCACGGTACTGGTTCACTATCGGTCTCTCGGGAGTATTTAGCCTTACGGGATGGGCCCCGCTGATTCACACAGGATTTCACGTGTCCCGCGCTACTCAGGATACTCCTAATTCCAACTAAAGTTTTCGGATACGCAGCTTTCATGCTCTACGGCCAGCCTTTCCAGACCGTTCTCCTAACCTTGTCTTCATATATCGGAGTCCTACAACCCCGAAGTCGCCGAAACGACTCCGGTTTGGGCTAGTCCCCGTTCGCTCGCCACTACTAAGGGAATCACTTTTGTTTTCTTCTCCTATG
>Contig_403
CTTGCCCTCCAATTGTTCCTCGTTAAGGTGTTTACATTGTACTCATTCCAATTACAAGACCAATGGCCCTGTATTGTTATTTTTTGTCACTACCTCCCTGTGTCAGGATTGGGTAATTTGCGCGCCTGCTGCCTTCCTTGGATGTAGTCGCCATTTCTCAGGCGCCTTCTCCGGAATCGAACCCTAATTCCCCGTTACCCGTTATCACCATGGTAGGCCTCTATCCTACCATCGATAGTTGATAGGGCAGAAATTTGAATGAATTATCGCCAGCACAAGGCCATGCGATCAGCAAAGTTACTATGATTCACCAACTTGTTGGTTTCATCTAATAAATGCATCTCCTAAATAAATAGCGAGACTCAGTTGCATGTATTAGCTCTAGAATTACCA
>Contig_404
TTATTTTCTTTTCCTGAGGGTACTAAGATGTTTCAGTTCCCCTCGTTAGCCTCCTGCTAAGCAGGAGGCTAACGAGGGGAACTGAAACATCTTAGTACCCTCAGGAAAAGAAAATAACAATGATTCCCCCAGTAGTGGCGAGCGAACGGGGAAGAGCCCAAACCGTGGAGGTCTCGGCCTTCACGGGGTTGTAGGA
>Contig_405
CATTACTGCATATACACCTATAGCCTATCAAGGTCGTCGTCTACAACCTCCCTATATGGATATCTAATCTTGAGGCTGGCTTCGTGCTTAGATGCTTTCAGCACTTATCCAATCCCGACTTAGCTACTCGGCACTGCTCCTGGCGGAACAACCGATAGACCAGAGGTCAGTCCAACACGGTCCTCTCGTACTAGTGTCAGAGCCTCGCAAATATCCTGCGCCCACAACAGATAGAGACCGAACTGTCTCACGACGTTCTGAACCCAGCTCGCGTGCCAC
>Contig_406
CTGGGTCAGGATTCCTCCCATTGCCCAATATTCCCCACTGCTGCCTCCCGTAGGAGTCTGGACCGTATCTCAGTTCCAGTGTGGCCGTTCACCCTCTCAGGCCGGCTACCCGTCGTCGCCTTGGTGAGCCGTTACCTCACC
>Contig_407
GAACTACCCTATCTCTTAGGATCGATTGACCCGTGTCCAACTGCTGTTCACACGGAACCTTTCCCCACTTCAGTCCTCAAAGTTCTCATTTGAGTATTTGCTACTACCACCAAGATCTGCACTAGAGGCCGTTCGACCTGGGGTCACCCCCAAGGCTTCGTCACGAGCCTCCACGCCTGCCTACTCGCCGGGGCGTAAATTTTGCCCCGGCGGAGGGGTATAGGTGACACGCTTGAGCGCCATCCATTTTCAGGGCTAGTTCATTCGGCAGGTGAGTTGTTACACACTCCTTAGCGGATTCCGACTTCCATGGCCACCGTCCTGCTGTCTATATCAACCAACACCTTTTCTGGGGTCTGATGAGCGTCGGCATCGGGCGCCTTAACC
>Contig_408
CTTATCCCTTCGTACTTGTACTCCGGGTACTGTCAGGTTCGACTCTCAGGGCGGATTTGCCTACCCCGATCAACATCTACACCCTTTAACCGCCTATTCCGTCAGACGGCCGGACTGTCACTTCTCCGTCACCACATCGCTCTCTGTATCAGTACCGGAATATTAACCGGTTCTTCCATCGGAATCGCCATTCGGCTTATCCTTAGGCCCCGACTAACCCTGATC
>Contig_409
ATCCACCACACACTCCCGTGGCAGCTTCACCTCGTGCAGGACGCTCCCCTACCCAACCAGCCACAAAGACTGATTGCCACAACTTCGGCGGTGTACTTGAGCCCCGCTACATTATCGGCGCAGAATCACTTGACCAGT
>Contig_410
GCATACCCTCCAGGTATGCGCGAGAGAGGTAAGCCGGCGAACTGAAACATCTAAGTAGCCGGAGGAAAAGAAAGTAAAAACGATTCCCTGAGTAGCGGCGAGCGAACGGGGAGGAGCCTAAACCGTATAAGTGTTAAAGCTGGCGGCGTTGCATATACGGGGTAGAGGGAACATACTGGACTGACGCCATAAGGTCGAGTTGATTATGATGTAAGCGGAACGCGGCTGGAAAGCCGGACCGTAGGAGGTGAGAGTCCTGTAGAGCGTAAAGTCATAATAGCTTGTATGAGATCCCGAGTAGCATCGGACACGAGGAATCCGGTGTGAATCAGCGTGGACCATATCACGTAAGGCTAAATACTTCCGCCGACCGATAGAGGAGAGTACCGTGAGGGAAAGGTGAAAAGAACCCTGAGCAAGGGAGTGAAAGAGAATTTGAAACCGTGTGCTTACAAGCGGTAGGAGCCCATATGGGTGACTGCGTGGATTTTGGTTAATCATCCTGCGAGTTATGATGTGTGGCGAGGTTAAGTAAAAGCGGAGCCGAAGGGAAACCGAGTCTTAATAGGGCGAGAGTCGCATGTCATAGACGCGAAACCTAGTGATCTAGGCCTGTCCAGGCTGAAGCTGAGGTAAGACTCAGTGGAGGGCCGAACTCACCGCCGTTGAAAAGTTGGGAGATGAGATAGGTCTAGGGGTGAAAAGCCAATCGAACTAGGAGATAGCTCGTTCTCTCCGAAATGCATTTAGGTGCAGCCTCGGTTGAAGATATGCGGGGGTAGAGCACTGTATGGCCTAGGGGGCGTATAGCTTACCGAAGTCAAGCAAACTGCGAATACCGTATATTGTTTACCGGGAGTGAGTCTACGGATGAC
>Contig_411
AGTGTGGGGGACCTTCCTCTCAGAACCCCTACCGATCGAAGGCTAGGTGGGCCGTTACCCCGCCTAGCCTTCGATCGGTAGGGGTTCTGAGAGGAAGGTCCCCCACACTGGAACTGAGACACGGTCCAGACTCCTACGGGAGGCAGCAGTGAGGAATATTGGTCAATGGACGAAAGTCTGAACCAGCCAAGTAGCGTGCAGGATGACGGCCCTCCGGGTTGTAAACTGCTTTTAGTTGG
>Contig_412
ACCTTCCGTATTACCGCGGCTGCTGGCACGGAATTAGCCGGTCCTTTTTCTGAAGGTACATACAAGAAGGGACACGTCCCTTTTTTTATTCCCAACTAAAAGCAGTTTACAACCCGGAGGGCCGTCATCCTGCACGCTACTTGGCTGG
>Contig_413
ACATCTAAGTACCCATAGGAGAAGAAAACAAAAGTGATTCCCTTAGTAGTGGCGAGCGAACGGGGAGCAGCCCAAACCAGTTTTGTTTCGGCAAAACTGGGGTTGTAGGACCTCTATATAGGAAGACAAGATTAGGAGAAC
>Contig_414
TAGGAGTCTGGACCGTGTCTCAGTTCCAGTGTGGGGGACCTTCCTCTCAGAACCCCTACCGATCGTTGCCACGGTGGGCCGTTACCCCGCCGTCAAGCTAATCGGACGCATCCCCATCCTTTACCGCTAAGCCTTTGGTCCAAATCGGATGCCGTCAATGGACTACATACGGTATTAGTCCGACTTTCGCCGGGTTATCCCGTAGTAAAGGGTAGGTTGGATACGCGTTACTCACCCGTGCGCCGGTCGCCATCAGTAATTGCAAGCAATCACCATGCTGCCCCGCGACTTGCATGTGTTAAGCCTGTAGCTAGCGTTCATCCTG
>Contig_415
ACATTGGAACTGAGACACGGTCCAAACTCCTACGGGAGGCAGCAGTGAGGAATATTGGTCAATGGATGCAAATCTGAACCAGCCAAGTAGCGTGCAGGATGACGGCCCTATGGGTTGTAAACTGCTTTTATGTGAGAATAAAGTTAGGTATGTATACTTATTTGCATGTATCACATGAATAAGGACCGGCTAATTCCGTGCCAGCAGCCGCGGTAATACGGA
>Contig_416
ACCTTTACTACAGCTTAGCATTGACCTTGGTCATCCGATGTGTAGGATAGGCCGGAGGCTTTGAAGGGGGTGCGCCAGCACTCTTGGAGCCATCCTTGAAATACGGCCCTTTGGCTGTCTGAGGTCTAACTCGTGATTTACGAGGACATTGTTTGGTGGGTAGTTTGACTGGGGTGGTCGCCTCCAAAAGCGTAACGGAGGCTTCCAAAGGT
>Contig_417
CCCTCACGGTACTAGTCCACTATCGGTCTCTCAGGAGTATTTAGCCTTACCGGATGGTCCCGGCAAATTCAGACAGGGTTCCACGTGCCCCGCCCTACTCAGGATTCTGCTATTACTTATTTATCTTGCCTATACGGGACTATCACCCTCTGTGGTTACTCTTTCCAAAGTATTCTAATTCAATAAACAGCAAA
>Contig_418
GATAACGCTCGCATCCTCCGTATTACCGCGGCTGCTGGCACGGAGTTAGCCGATGCTTATTCGCAGGGTACATACAACTACCCACACGTGAATATCTTTATTCCCCTGCAAAAGAAGTTTACAACCCATAGGGCCGTCATCCTTCACGCGACTTGGCTGGTTCAGGCTCTCGCCCATTGACCAATATTCCTCACTGCTGCC
>Contig_419
TGTATCAACCTTAAGCTTAAGTACACAATTTTGCATAGAATGTCCAATAACCCTGAGTTGAACATTACCAGCCTGTACCAAGAAATTATGATTAGACTTACGAATGAGTAAATCTTCATAATTAGGGTTAAGCATGTCTTCAGAGGTGCAGATCACATG
>Contig_420
ACCATGCAATGTCCTCGCATCTCGCGAGTTAGAACCCAAATAACAAAAGGGCCGTATTTCAACGGCGACTCCACAAGCACTGGCGTGCCCGCTTCTCAGTCTCCGGCCTATCCTACACATTTGTTACCCAAATCCAATGCAAAGCTATAGTAAAGGTT
>Contig_421
AGGATTACTAGTGTAATATACACTTTTATCACCTCTCTTAAGAAATTCTATACCTAGTTGTGTAGATTGTCCAGAATAGGACCAATCTTTATAGGAACCAGCAAGTGAGATGGTTTCAATAAAATGTTCTTCAGGTGTTTTAGAAGAAGAAGTAAGATAACCATTATACGCTGTAACAGC
>Contig_422
ACCCACCACACACTGTCCTCTTACCAGATAATGGTAACAAGTTAGAAGTTCAAAGTAACAAGGGTGGTATTTCAACGATGACTCCACAAGAACTAGCGTCCTTGCTTCAAAGTCTCCCACCTATCCTACACAAGTTAATTCAAACTCCAATATGAAGTTATAGTAAAGCTCCACGGGGTCTTTTCGTCTAGATGCGGGTATGCGGCGTCTTCGCCGCAACCATAATTTCACCGAGTCCAATGTCGAGACAGTTAAGAGATAATTATTCC
>Contig_423
CAGCTTTACAACCTATATCTGGGTCCTACAACCCCCATATTGCCGTAACAATATGGGTTTGGGCTGTTCCCATTTCGCTCGCCACTACTTTGGGAATCACTTTTGTTTTCTTCTCCTCCGCCTACTTAGATGTTTCAGTTCAGCGGGTTTGC
>Contig_424
ATCCGGCACTCTGCCCTTTGTAGCTCGGACAATCGCTGGTTTATTGAAGCCCTTAACCGTGTTCGCACGACCTAGTGGGACAAGTAAACGAGAGGAAAGTCCGAGCTACAAAGGGCAGAGTGCCGGATAACGTCCGGGCGGCGTGAGCCGACGACCAGTGCAACAGAGAGCAGACCGCCGTGAAAACGGTAAGGGTGAAAGGGTGTGGTAAGAGCACACCGTGCCGTTGGTAACAACGTGCAGCAAGGTAAACTCCACTCGTAGCAAGACCAAATAGGAACTCAATGGGTGGCCCGTCCAGAGTTCGGGTAGGTTGCTTGAGCGGCAGAGTAATTTGTCGCCTAGAGGAATGATTGTCCACGAC
>Contig_425
CTCAACCCAACCACCTGTGTCGGTTTGTGGTACGGGTAATCATGCAATATGCTTAGCGGATTTTCTAGGGAGCTCCGTTACTTTGTCCATATCACCTCGTGCAAGCACTCAGTGTACTGTCAGGTTCAGCTCTCAGGGCG
>Contig_426
ATTAGTACCAGTCGGCTCGCGAGCACCTCGCGGTGCTTCCACCTCTGGCCTATCAACCCGCTCGTCTGGCGGGGGCCTCTCACCCCACGGGGGGCGTGGAAACCTCATCTTGGAGCAGGCTTCCCGCTTAGATGCTTTCAGCGGTTATCCCTTCCGAACGTAGCTAACCAGCCATGCACCTGGCGGTACAACTGGCACACCAGAGGTTCGTCCATCCCGGTCCTCTCGTACTAGGGACGGCCCTTCTCAAATTTCCTGCGCGCACAGAGGATAGGGACCGAACTGTCTCACGACGTTCTGAACCCAGCTCGCGTACCGCTTTAATGGGCGAACA
>Contig_427
GTTTCAACGATTTCTTGTGCAGAACGGTCAATCAGACTGTAGTCATAAGCTTTCAGGCGGATACGGATTTTTTGGTTTGCCATTTATCAATATCCCTCAATTAAGCGATGATAGAAGAAACCACACCTGCACCTACGGTACGGCCACCTTCGCGAATCGCAAAGCGCAGACCTTCTTCCATAGCGATAGGTGCAATCAGTTCTACAGTAATGGTTACGTTCTCACCCGGCATTACCATTTCTACGCCTTCTTCCAAAGTAACTGCACCAGTTACGTCGGTAGTACGGAAGTAGAATTGTGGACGGTAGTTAGCGAAGAATGGAGTGTGACGACCACCCTCTTCTTTGCTCAGTACGTATACTTCGGCTTTGAACTTGGTGTGAGGAGTGATGGTACCCGGTTTAGCCAATACTTGACCACGCTCTACGTCTTCACGTTTAGTACCACGCAGCAATACGCCTACGTTGTCACCTGCTTGACCTTCGTCCAGCAGTTTGCGGAACATTTCAACGCCGGTACAAGTGGTTTTTTGGGTTTCTTTCAGACCTACGATTTCGATCTCGTCACCAACGTGGATGATACCGCGCTCTACACGACCGGTTACTACTGTACCACGACCGGAGATAGAGAATACGTCTTCGATAGGCAACAAGAAAGGTTTGTCCACAGCACGCTCAGGTGTTGGGATGTAGCTGTCCAAAGCAGCGGCCAGTTCGAAGATTTTTTCTTCGTAAGCAGCATCACCTTCCAAAGCTTTCAGTGCAGAACCTTGTACGATCGGGCAGTCGTCACCTGGGAAGTCGTAGCTTGACAGCAGGTCACGGATTTCCATTTCAACCAGTTCCAACAGCTCGGCATCGTCAACCATGTCGCATTTATTCATGAACACGATGATGTAAGGTACACCTACTTGGCGAGCCAACAGAATGTGTTCGCGAGTTTGCGGCATAGGACCGTCAGCTGCGGAACATACCAAGATAGCACCGTCCATTTGGGCAGCACCGGTAA
>Contig_428
CTCTCAACGCTTACACTTCCGGCCTATCTACCCGCTCGTCTGGCGGACGTCTTATCTCTTATAGAGTCAGGTATCTCATCTTGGAGGGGGCTTCCCACTTAGATGCTTTCAGCGGTTATCCCGGCCGAACATAGCTACCCGGCTTTTGCAGCTGGCGCCACAACCGATACACTAGCGGTTCGTCCATTCCGGTCCTCTCGTACTAGGAACAGCTCTCCTCAAATACCTTACGCCCATGGTGGATAGGGACCGAAC
>Contig_429
TAGCGGTGAAGATGCCGCTTACCCGCAACGGGACGGAAAGACCCCGTGAACCTTTACTATAGCTTAGCGCTGCTTTTGGACGAACGTTGCGTAGGATAGGCCGGAGGCTTTGATGCCGCACTCCCGGGTGTGGTTTAGCCGCCGTTGAAATACGGCCCTACGTTCGTTTGGGAGCTAACCCTTCATAGGGGACACCGCTTGGTGGGTAGTTTGACTGGGGTGGTCGCCTCCAAAAGCGTAACGGAGGCTTCCCAAGGTACCCTCAGCGCGGATGGCAATCGCGCGTCGAGTGCAATAGCATAAGGGTGCTTGACTGAGAGACCTACACGTCGACCAGGTGCGAAAGCAGGGTATAGTGATCCGGTGATTCCGAGTGGAAGGGTCATCGCTCAAAGGATAAAAGG
>Contig_430
CGAGGGAGAAGCCTTTCGGGGCAGAAACCGGCGCACGGGTGCGTAACGCGTATGCAACCTACCTTTTACAGGGGGATAGCCCGAAGAAATTTGGATTAATACCCCATAATATTATTGTACGACATCGTTTGATAATTAAAGCTGAGGCGGTAGAAGATGGGCATGCGTCCTATTAGCTAGTTGGAGTGGTAACGGCACCCCAAGGCTACGATAGGTAG
>Contig_431
AATAACGCTCGCATCCTCCGTATTACCGCGGCTGCTGGCACGGAGTTAGCCGATGCTTATTCATATAGTACCGTCATCAGAGTACACGTACTCCTTATTCTCCCTATATAAAAGCAGTTTACAACCCATAAGGCATTCTTCCTGCACGCGGCATGGCTGGTTCAGTCTTCC
>Contig_432
GCCTTCGCAATCGGAGTTCTTCGTGATATCTAAGCATTTCACCGCTACACCACGAATTCCGCCTACTTTCGGCGCACTCAAGCCCCCCAGTTCGCGCTGCAAGTCGGATGTTGAGCACCCGCATTTCACAACACGCTTAAGAGGCGGCCTACGCTCCCTTTAAACCCAATAAATCCGGATAACGCCTGGACCTTCCGTATTACCGCGGCT
>Contig_433
ACCAGCCAAGTAGCGTGCAGGATGACGGCCCTATGGGTTGTAAACTGCTTTTATGCGGGGATAAATGAGCCCACGTGTGGGTTTTTGCAGGTACCGCATGAATAAGGACCGGCTAATTCCGTGCCAGCAGCCGCGGTAATACGGAAGGTCC
>Contig_434
TTAGTCGGGTCCTAAGGCGAGGCCGACAGGCGTAGTCGATGGACAACCAGTTGATATTCTGGTACCGCGTTATGACCGCCCATGCTGAAGTCATTGTGCTAACCAATTTGCTCACGCCCCCACATGACCTTCGGGTCGCGTGGTGTGTGTGGGTCTTGGGGCCCCGGTGATTGTAGGCAAGCGTGTTAACAGGGGTGACGCAGACAGGTAGCTGCAGTGCGCCGATGGTTGTGCGTATTTAAGGTTGTGGCCCGCCTCCCAGGCAAATCCGGGAGGCAGATGGGTGAGAACTGATGAGGGACACACGCG
>Contig_435
GGATTTGCCTAAACTTCCCACCTACCAACTTAAACGCACATATCCAACAGTGCGATAACCTAACCTACTCCGTCCCCACATCGCAGCTTTACCAAGTACAGGAATATTAACCTGTTTCCCATCGACTACGCTTTTCAGCCTCGCCTTAGGAGCCGACTCACCCTGCCCCGATTAACGTT
>Contig_436
AATGCATTTAGGTGCAGCCCTGAATGTTTAGTGATGGGGGTAGAGCGCTGAATGGACGCGGGCGGTTGTGACCGTACCAAATCCAATCAAACTGCGAATACCATCACTTAAGAGTTCAGGAGTGAGACTGCGGGAGAGAAGTTTCGTAGTCGAGAGGGAAAGAGCCCAGACCCACAGCTAAGGTCCCGAAGACATGCTGAGTGTGGCAAGGATGTGACGATGCCTGGACAGCCAGGAGGTTGGCTTAGAAGCAGCCACCCTTTAAAGAGTGCGTAATAGCTCACTGGTCGAGGATTGTTGCGCCGAAAATACCGGGGGCTAAGCATGGCACCGAAGCTTGGGGATTGGATGTAAGTCCGAATCGGTAGGGGAGCGTTCCATGCAGGGAGAAGTCGAACCGGCGAGGTTCGGTGGACAGCATGGAAGAGAGAATGCCGGCATGAGTAACGCGAAGTGTGTGAGAATCACACTCACCGGAAGTCCAAGGGT
>Contig_437
CCGTTTACTGGGGCTTCATTTCAGAGCTTCGCACATCACTGTACTAACCCCTCCATTTAACCTTCCAGCACCGGGCAGGTGTCAGACCCTATACTTCGGCTTGCGCCTTATGCAGAGTCCTGTGTTTTTAGTAAACAGTCGCCTGTGCCTGGTTTCTGCGACCACCCTCAGCTTGCACCATGGGTGGCACCCCTTCTCCCTAAGTTACGGGGTCAATTTGCAGAGTTCCTTAACGATAGTTCTCCCGCTCACCTTAGCCTCCTCAGCCAGTCCACCTGTGTCGGTTTCGGGTACGGGCGCTATGAGTTCTCCTTAGAAGCTTTTCCTGGCAGCCTGGCTTCAATACCTTCGCTCACCTCGCGGCTCGCTCCCCATCAGGTCTAACCTTTAACAAGGGGGATTTGCCTCCCTCGTCAGGCCGCTCCCTTGGACCGGGGTCCATCTCCCGGCGCACCTAGCCTCCTGCGTCACTCCATCGTCGTAACGAACTCATCGCGGGACAGGATTAGCAACCTGTTGTCCATCAGCTACGCCTTTCGGCCTGACCTTAGGTCCCGCCTTACCCTGGGCGGATCAACCTTCCCCAGGAACCCTTGGACTTCCGGTGAGTGTGATTCTCACACACTTCGCGTTACTCATGCCGGCATTCTC
>Contig_438
TATGTGCCGATCCCCGTAGCTTATCGCAGCTTATCACGTCCTTCATCGCCTCCGAGAGCCTAGGCATCCACCGTCTGCCTAGGCTCTCGGAGGCGATGAAGGACGTGATAAGCTGCGATAAGCTACGGGGATCGGCACATA
>Contig_439
CCTTCCTCAATACCGAAAGAACTTTACAACCCGAAGGCCTTCTTCATTCACGCGGCATGGCTGCGTCAGGGTTCCCCCCATTGCGCAATATTCCCCACTGCTGCCTCCCGTAGGAGTCTGGACCGTGTCTCAGTTCCAGTGTGGCTGG
>Contig_440
ATTAACGCTCGCACCCTCCGTATTACCGCGGCTGCTGGCACGGAGTTAGCCGGTGCTTCTTCTGTATTTAACGTCAATTTGATGTGCTATTAACACATCAACCTTCCTCAATACCGAAAGAACTTTACAACCCGAAGGCCTTCTTCATTCACGC
>Contig_441
CTGGAGCTTATGGAAAAGCAAATGTAGGTATAAGTAACGATAAAAAGGGTGAGATTCCCTTTCGCCGAAAGACCGAGGTTTCCCGGGCGATGCCAATCAGCCCGGGGTTAGTCGGGTCCTAAGTCTCAGCCGAACGGCGA
>Contig_442
GACGACCCTTATGAGGAGTTCTAATCTTGCGGCCGGCTTCGCACTTAGATGCTTTCAGCGCTTATCCGATCCAGACTCAGATACCCGGCGGTGCACCTGGCGGCACAACCGGTAAACCGGAGGTCTGTCCATCACGGTCCTCTCGTACTAGTGACAGAGCCACGCAAAACTCCAACGCCCACGATAGATAGAGACCGAACTGTCTCACGACGTTCTGAACCCAGC
>Contig_443
CCCTATACGTCCACTTGCGTGTTTGCAGAGTGCTGTGTTTTTGATAAACAGTCGCAGCGGCCTATTCTCTGCGGCCTCCAACAGCTATTCACCATCAGAGGCATACCTTATCCCGAAGTTACGGTATCATTTTGCCGAGTTCCTTTACCCGAGTTCTCTCAAGCACCTTGGAATTCTCTTCCTACCCACCTGTGTCGGTTTGGGGTACGGTTGTCATAATCTGAAGCTTAGAGGCTTTTCCTGGAAGCAGAGCATCAACCACTTCGTTTCCGTAGAAACTCGTCATCACGTTTCAGTCTTAGGAACCCGGATTTGCCTAAATCCCCAACCTACGCGCTTAAACACACATCCAACAGTGTGCTGGCCTAGCTTTCTCCGTCCCCCCATCGCAATTATGATCAGTACAGGAATATTAACCTGTTTCCCATCGACTACGCGTTTCCGCCTCGCCTTAGGGGCCGACTCACCCTGCGCCGATTAGCGTTGCGCAGGAAACCTTGGGTTTTCGGTGTGCGGGTTTTTCACCCGCATTATCGTTACTCATGTCAGCATTCGCACTTGTGATACCTCCAGCATGCTTCTCAACACACCTTCTTCGGCTTACACAACGCTCCCCTACCACTTGCATCTTCATGCAAATCCGCAGCTTCGGTAGACAGTTTAGCCCCGGTAAATCTTCCGCGCAGGACGACTCGACTAGTGAGCTATTACGCTTTCTTTAAAGG
>Contig_444
CATAACAACTCCTTAAACGTACTATTCCGTCAGTACGCGGTAGTTATCTCATTCCGTCACTTTTAACAGACTAATGGTACGGGAATATTAACCCGTTGTACATCCACTACCCCTACTCGGGTTCGCGTTAGTCCCCGACTAAC
>Contig_445
AGCATCGTTTACAGCGTGGACTACCAGGGTATCTAATCCTGTTCGCTCCCCACGCTTTCGTCCCTCAGCGTCAGTTGTATCTTAGTGACCTGCCTTCGCAATTGGTGTTCTAAGTAATATCTATGCATTTCACCGCTACACTACTTATTCCAGCCACTTCAAATACACTCAAGACTAACAGTATCAACGGCAGTTCTACAGTTAAGCTGCAGGATTTCACCGCTGACTTATCAGCCCACCTACGGACCCTTTAAACCCAATAAAT
>Contig_446
CACAAGCGGTGGAGCATGTGGTTTAATTCGACGCAACGCGAGGAACCTTACCAGCGTTTGACATCTTAGGAATGAGACAGAGATGTTTCAGTGTCCCTTCGGGGAAACCTAAAGACAGGTGGTGCATGGCTGTCGTCAGCTCGTGTCGTGAGATGTTGGGTTAAGTCCCGCAACGAGCGCAACCC
>Contig_447
CACCAGAGGTTCGTCCACTCTGGTCCTCTCGTACTAGGAGCAGATCCTCTCAAATTTCCAACGCCCGCGACGGATAGGGACCGAACTGTCTCACGACGTTCTGAACCCAGCTCGCGTACCGCTTTAATGGGCGAAC
>Contig_448
GAACCTTTACTACAGCTTAGCATTGACCTTGGTCATCCGATGTGTAGGATAGGCCGGAGGCTTTGAGGCGCGCACGCCAGTGTGCGTGGAGCCATCCTTGAAATACGGCCCTTTGGCTGTCTGAGGTCTAACGCGCATGTTGCGCGGACATTGCTTGGTGGGTAGTTTGACTGGGGTGGTCGCCTCCAAAAGCGTAACGGAGGCTTCCAAAGGTGCC
>Contig_449
AACGCTAGCGATAGGCTTAACACATGCAAGTCGAGGGGCAGCGATGGTAGCAATACCTGTCGGCGACCGGCGCACGGGTGAGTAACGCGTATGTAACCTGCCCGCAACAGAGGGATAACCCGGCGAAAGTCGGACTAATACCTCATAAAACAGGGGTTCCGCATGGGGCTATTTGTTAAAGATTTATTGGTTGCGGATGGGCATGCGTACCATTAGGTAGTTGGTGAGGTAACGGCTCACCAAGCCATCGATGGTTAGGGGTTCTGAGAGGAAG
>Contig_450
TCGGCGCCTACGATCTTTAACGGGCTATTCCGTCAGCCCGCGGAAGTGTCACTTCTCCGTCTCCACATCGCCCCAAGGGATAGTAACGGAATATTAACCGTTTCTGCCATCGGCCTCTCCATTAGGATGAGCCTTAGGTCCCGACTGACCCGGGGACGATTAACGTTGCCCCGGAAACCTTAGTCTTTCGGCGAGAGTGCATCTC
>Contig_451
CTGCATGGCTGTCGTCAGCTCGTGTCGTGAGATGTTGGGTTAAGTCCCGCAACGAGCGCAACCCCTGCGGCCAGTTGCCAGCGGTTAGGCCGGGCACTCTGGCAGGACTGCCATCGACAAGATGGAGGAAGGTGGGGATGACGTCAAGTCATCATGGCCCATATGTCCAGGGCGACACACGTGCTACAATGGGCGGTACAGAGGGAAGCGACACTGCGAGGTGAAGCGGATCCCATAAAGCCGCTCTCAGTTCGGATTGAAGTCTGCAATTCGACTTCATGAAGTTGGAATCGCTAGTAATCGCAGATCAGCCAAGCTGCGGTGAATCCGTTCCCGGGCCTTGTACACACCGCCCGTCACACCACCCGAGCCGGGTGTACCCGAAGCCGGTGGC
>Contig_452
GTATTTTCGGCGCAACAATCCTCGACCAGTGAGCTATTACGCACTCTTTAAAGGATGGCTGCTTCTGAGCCAACCTCCTGGCTGTCCGGGCATCGTCACATCCTTGCCACACTTAGCATGTCTTTGGGACCTTAGCCGTGGATCTGGGCTCTTTCCCTCTCGACTACGAAACTTCTCTCCCGCAGTCTCACTCCGGAACTCTTAAGTAGCGGTATTCGCAGTTTGATTGAATTTGGTACGGTTACAACCGCCCGCGTCCATTCAGTGCTCTACCCCCGCTACTAAACATTCCGGGCTGCACCCAAATGCATTTCGGGGAGAACCAGCTATCACCCAACTCGATTAGCTTTTCACTCCTATCCACACCTCATCCGAGACTTTTTCAACAGGCTTCGGTTCGGTCCTCCACCCCGCTTCACCGG
>Contig_453
CACCTTTAACGCAACTCCGTCTGTGCGCAGCATATATCTCATTCCGTCACTTTTATTGAAATACTAGTACTGGAATATTAACCAGTTGTACATCCACTTCCCCTGAAAGGGTTCGCGTTAGTCCCCGACTAACCCTCAGCTGATTAGCATAGCTGAGGAAACCTTGATCTTTCG
>Contig_454
GTCTTACGACTTCGCACGGACCTGTGTTTTTGATAAACAGTCGCTTCCCCCTGGTCTCTGCGACCCCTACACGCTCCCCACCGCACGGGCAGATCACGCTCAGGGCCCCCCTTCTCCCGAAGTTACGGGGGCATTTTGCCGAGTTCCTTAACCATGATTCTCTCGATCGCCT
>Contig_455
TGCTTCAAAGAAACCGACAGGACAATGTCTAAAACATCATCTTGTCTGTCTTTCAAACAGTGTGAGGCCTAATGCACTCACACTGTTTGAAAGACAGACAAGATGATGTTTTAGACATTGTCCTGTCGGTTTCTTTGAAGCA
>Contig_456
ACTGTTAATACCGCATAAGACCACAGCACCGCATGGTGCGGGGGTAAAAACTCCGGTGGTATGAGATGGACCCGCGTTCGATTAGCCAGTTGGCGGGGTAACGGCCCACCAAAGCGACGATCGATAGCCGATCTGAGAGGATGACCGGCCACATTGGGACTGAGACACGGCCCAAACTCCTACGGGAGGCAGCAGTGGGGAATATTGCACAATGGGGGAAACCCTGATGCAGCGACGCCGCGTGAGTGAAGAAGTATTTCGGTATGTAAAGCTCTATCAGCAGGGAAGAAAATGA
>Contig_457
CCAACACCTAGTATTCATCGTTTACCGCGTGGACTACCAGGGTATCTAATCCTGTTTGCTCCCCACGCCTTCGAGCCTCAACGTCAGTTTTCGTCCAGCAGGCCGCCTTCGCCACCGGTGTTCTTCCTAATATCTACGCATTTCACCGCTACACTAGGAATTCCGCCTGCCCCTCCGATACTCAAGTCGCACAGTTTCCAAAGCAGTCCCGTGGTTAAGCCTCGGGATTTCACTTCAGACTTGCGCAACCGTCTGCGCTCCCTTTACACCCAGTAAATCCGGATAACGCTTGCCCCCTACGTATTACCGCGGCTGCTGGCACGTAGTTAGCCGGGGCTTCTTAGTCAGGTACCGTCATTTTCTTCCCTGCTGATAGAGCTTTACATACCGAAATACTTCTTCACTCACGCGGCGTCGCTGGATCAGGGTTTCCCCCATTGTCCAATATTCCCCACTGCTGCCTCCCGTAGGAGTTTGGGCCGTGTCTCAGTCCCAATGTGGCCGATCACCCTCTCAGGT
>Contig_458
TATTTCGCTCCCCATCACAGCTCACCCCGTATGCGACAAGCATTTCACTCATCAGCGGACTCGCTGCTTGGACGTACATTTCCAGTCGTACGCTCAACTTAGCCTCCTGCGTCCCTCCATTGCTCAAACAATTAACAGAAGTACAGGAATATCAACCTGTTATCCATCGACTACGCCTTTCGGCCTCGCCTTAGGTCCCGACTAACCCTGGGAGGACGAGCCTTCCCCAGGAAACCTTAGTCATT
>Contig_459
ACACTTGCACCGGATCACTATGCCCCAGTTTCCTGCCTGCTCGGCATGTCTGCCTCCCAGTCAAGCACCCTTATGCCATTGCACTCTAATAGGCCGGTTACCAATCGGCCTGAGGGTACCTTTGGAAGCCTCCGTTACGCTTTTGGAGGCGACCACCCCAGTCAAACTGCCCACCAAGCAGTGTCCCC
>Contig_460
CGTGAACCTTTACTGCAGCTTAGCATTGACCTTGGTCATCCGATGTGTAGGATAGGCCGGAGGCTTTGAAGGGGGCGCGCCAGCGCTCTTGGAGCCACCCTTGAAATACGGCCCTTTGGCTGTCCGAGGTCTAACCCGCAGATGTGGGGACACTGCTTGGTGGGCAGTTTGACTGGGGTGGTCGCCTCCAAAAGCGTAACGGAGGCTTCCA
>Contig_461
GCCTCTCGGCGCCCCCTCGATGCTCTTAGCTGAGTGTCCCGCGGGGCCCGAAGCGTTTACTTTGAAAAAATTAGAGTGTTCAAAGTAAACGCTTCGGGCCCCGCGGGACACTCAGCTAAGAGCATCGAGGGGGCGCCGAGAGGC
>Contig_462
GAAAAGCACCTCTGTCAGAGGAGTGAAAAAGTTCCTGAAACCGTACGCCTACAAGCGGTCGGAGCAACGTAAGTTGTGACGGCGTGCCTTTTGCATAATGAACCTACGAGTTGCCGTCGTCGGCAAGGTTAAGCGCAATG
>Contig_463
CCGTTACCTCTCCAACTAGCTAATAGAACGCATACTCATCTTTCACCGCCTCAGCTTTAATATAAAAATGATGCCATCCCTATATACCATTAGGTATTAATCCAAATTTCTTCGGGCTATCCCTATGTGAAAGGCAGATTGTATA
>Contig_464
TCACTGTCTTTACACCTACACCCTATCAACGTCGTCGTCTACAACGACCCTCAAAGGAGTTCTAATCTTGCGGATGGCTTCGCACTTAGATGCTTTCAGCGCTTATCCAAACCAGACTCGGATACCCAGCGGTGCCCCTGGCGGAACAACTGGTAAACCGGAGGTCTGTCCATCACGGTCCTCTCGTACTAGTGACGGCTCCACGCAAAACTCCAACGCCCGCGATAGATAGAGACCGAACTGTCTCACGACGTTCTGAACCCAGCTCGCGTGCCACTTTAATGGGCG
>Contig_465
GAAGATGCCGATTACCCGCGATGGGACGAAAAGACCCCGTGAACCTTTACTATAGCTTTACATTGACGTTGGGCATCGGATGTGTAGGATAGGCCGGAGACTGTGAAGCTGTGACGCCAGTCATGGTGGAGTCGTTGTTGAAATACGGCCCTTTGGGTGTTTGACTTCTAACTCCTGTTCAATGGGAGGACACTGTATGGTGGGTAGTTTGACTGGGGTGGTCGCCTCCAAAAGTGTAACGGAGGCTTCTAAAGGTACC
>Contig_466
ACGGAGTCGGGCTGTATGTTTATCCATTAGTGAACCTCAATTATTTTTTCTTGGCTTCTTTCATCACTACTACTTCACCTACATAACGAACACCTTTGCCTTTATAAGGCTCAGGAGAACGAAATGCACGAATTTCAGCAGCGACTTGGCCAACCACTTGTTTATCTGCACCAGTCAAAACGATTTCTGTTTGGCTAGGAGTTTGAACAGAAAC
>Contig_467
GGAGGAACATGTGGTTTAATTCGATGATACGCGAGGAACCTTACCCGGGATTGAAATGTAGATGACGGATGGTGAAAACCGTCTTCCCTTCGGGGCTTCTATGTAGGTGCTGCATGGTTGTCGTCAGCTCGTGCCGTGAGGTGTCGGCTTAAGTGCCATAACG
>Contig_468
GTTTGGCATGGAGAATAAACGGGCATAAGCATATTACCGAAGCTATGGGGTAGAGATACCGGTAGGGGAGCATTCTATAGGCGTTGAAGCTAAAGGCGTGAGCCATAGTGGAGCTTGATAGAAAAGAAAATGTAGGCATAAGTAACGATAAGGCAGG
>Contig_469
TAGCCTTGGAGGATGGTCCCCCCATCTTCAAACAGGATATCACGTGTCCCGCCCTACTTCTCGTTAGCTTAGTACCACGACCTGGACTTCGAGTACGGGGCTATCACCCTGTGTCGCCAAGCTTCCCAGCTTGTTCCTCTGTCTCTGTCGCTATCACTAACAGGCTCTTTCGCTTTCGCTCGCCGCTACTCACAAAATCTCGGTTGATTTCTTTTCCTCGGGGTACTTAGATGTTTCAGTTCTCCGAGGAAAAGAAATCA
>Contig_470
CCTACCTTGTGGAAGCCACCAGAACGGCTTTTTTGACCTTTATGACCACGACCACCTGTCTTACCCAAGCCGCTACCAATACCACGGCCTACACGTCGGCTAGCGTGAGTAGCACCCTCAGCAGGTTGAATAGTATTCAAAAACATATTAAGACTCCACTTTCAACAAGTAGCTGATCTTATTGATCATGCCACGGTTTTCAGGGGTAT
>Contig_471
TGGTAAGCGTATTGCTGAAAAAGCTAAAGCAGTGGGTGTTGAAAAAGTTGCTTTTGACCGTTCAGGTTTCCAATATCACGGTCGTGTGAAAGCTTTAGCTGAAGCTGCACGTGAAAATGGTTTAAGCTTCTAATATTTGGAGACTTTCAGATGGCAAAACATGAAATTGAAGAACGCGGTGACGGCCTGATTGAAAAGATGGTTGCAGTTAATCGCGTGACTAAAGTAGTTAAAGGTGGCCGTATCATGGCTTTCTCTGCACTAACTGTTGTTGGTGATGGTGATGGTCGCATCGGTATGGGCAAAGGTAAATCAAAAGAAGTACCAGTTGCTGTTCAAAAAGCAATGGATCAAGCTCGACGCGCTATGATTAAAGTACCTTTGAAAAACGGTACTATTCATCATGAGGTTATTGGTCGTCATGGTGCTACTAAGGTATTTATGCAACCTGCTAAAGAAGGTAGCGGTGTAAAAGCTGGTGGTCCAATGCGTTTAGTATTTGATGCTATGGGCATCCATAACATTTCAGCTAAAGTACATGGCTCTACTAACCCTTACAATATTGTACGCGCTACATTAGACGGTTTGTCTAAACTGTATACCCCTGCTGATATTGCTGCTAAACGTGGCTTGACAGTAGAAGATATTTTGGGAGCTAACCATGACTGAGCAAAAAAAGATTAAAGTTACATTGGTTAAGAGCCTGATTGGTACAATTGAATCTCATCGTGCATGTGCTCGTGGTTTAGGTTTACGTCGCCGTGAGCATACTGTGGAGGTTTTGGATACCCCTGAAAACCGTGGCATGATCAATAAGATCAGCTACTTGTTGAAAGTGGAGTCTTAATATG
>Contig_472
GAGTTAGGTTAAACAAGATTACCCGCTGAACTTAAGCATATCAATAAGCGGTGGAAAAGAAAATAACCATGATTCCCTTAGTAACGGCGAGTGAAGTGGGAAGTGCTCAAATTTAAAATCCCTTTTGGGAGTTGTAATTTATAGAATAAATGGTTAGTAAGTGGAGATTAAAGTCTGCTGGAAAGCATGCGCTAGAAAGGGTGATAGCCCCGTTCAGTCTCTTAACTTGCTTCTATACCATTATTTCAAAGAGTCAGGTTGCTTGGGAATGCAGCCTAAATTTGGTGGTAAACTCCATCTAAAGCTAAATATTGATCAGTGACCGATAGCAAACAAGTACCGTGAGGGAAAGATGAAAAGAACCTTGAAAAGGGGGTTAAAAGTACGTGAAATTGTTATTAGGAAAGCACTTAGTCTCATTGTGGATTATTACAG
>Contig_473
AAGCTGCGGGTAGATGCAAATGATCTTTGATCCGCAGATTTCCGAATGGGACAACCCACCGGTCTTAAGTTCCGGTATCACTGCCATTAGCAGTGAGGCGAACCGAGGGAACTGAAACATCTTAGTACCTCGAGGAGAAGAAAATAATAGAATGATTCCCCCAGTAGTGGCGAGCGACCGGGGAATAGCCCAAACCGTCGTTGTGGCAACGCAATGTCGG
>Contig_474
ACTCGTAGGTTCATTATGCAAAAGGCACGCCGTCACTGCAAAAGCAGCTCCGACCGCTTGTAGGCGTATGGTTTCAGGAGCTATTTCACTCCCCTTATTGGGGTACTTTTCACCTTTCCCTCACGGTACTACTTCACTATCGGTCTCACGGGAGTATTTAGCCTTACCGGATGGGCCCGGCAGATTCCCACGGGATTACTCGTGTCCCGAGGTACTCAGGATACTGCTATGTCTCAGCTTGCTTCGAATAAGGGGCTATCACCCGCTATGGCCGTTCTTTCCAGAACGTTCTTCTCACAAGAAAAGTACAATCGCGCAGTCCTACAACCCCGACATTGCGTTGCCACAACGACGGTTTGGGCTATTC
>Contig_475
GAGTATTTAGCCTTGGAGGATGGTCCCCCCATATTCAGACAGGATTTCTCGTGTCCCGCCCTACTTGTCGTTAGTTTAGTACCACAATAATGTTTTCGGATACGGGATTATCACCCTCTGTGATTGTGCTTCCCAGCACATTCTCCTAACAAAACTGCTATCACTAACAGGCTCTTCCGCTTTCGCTCGCCGCTACTCACAGAATCTCGGTTGATTTCTTTTCCTCGGGGTACTTAGATGTTTCAGTTCTCCGAGGAAAAGAAATCAA
>Contig_476
CGGCTCCAGTACTTAATACCTTAACCTCGCTAGTAAAATTAACTCGTAGGCTCATTATGCAAAAGGCACGCCGTCACAGTATATAACTGCTCCGACCGCTTGTAGGCGTACGGTTTCAGGTTCTCTTTCACCCTTCTATTCGAAGTGCTTTTCACCTTTCCTTCACAGTACTTGTTCACTATCGGTCTTTCAGGAGTATTTAGCCTTGGAGGATGGTCCCCCC
>Contig_477
CCCGTGAACCTTCACCGTAACTTACTATTGGGACTTGGTTTATCATGTGTAGAATAGGTGGGAAACAGTGAAGCTTGCTCGTTAGGGTGAGTGGAGTTGACAAGTGAAATACCACCCTTGATGAATTAGGTTTCTAACCCGTTCCGTGAAGCCGGAGTGGGAACAGTGGTAGGCAGGCGGTTTGACTGGGGCGGTCGCCTCCTAAAATGTAACGGAGGTGCGC
>Contig_478
TGCACCTACCCAAGGCTTATCGCAGCTTATCACGTCCTTCATCGCCTCCGTGAGCCAAGGCATCCGCCATGGCTCACGGAGGCGATGAAGGACGTGATAAGCTGCGATAAGCCTTGGGTAGGTGCAAATAACCTT
>Contig_479
CCTTTTGCATAATGAGCCTACGAGTTACTGTTACTGGCAAGGATAAGCACCTAAGGTGCGCATTCGCAGCGAAAGCGAGTCTGAATAGGGCGCTATAGTCAGTAGTAGTAGACGCGAAACCTGGTGATCTACCCTTGGGCAGGTTGAAGCACTGGTAACACAGTGTGGAGGA
>Contig_480
TAGTGTGGTTAAACCACAAGGGAAGTCTCATCTTCAGGCGAGTTTCGCGCTTAGATGCTTTCAGCGGTTATCTCTTCCACACTTAGCTACCCTGCGATGCCACTGGCGTGACAACAGGTACACCAGAGGTGTGTCCACTCCGGTCCTCTCGTACTAGGAGCAGCCCCCGTCAAATCTCCAACGCCCACAGCAGATAGGGACCAAA
>Contig_481
ACACACCCGTACACCCGAAGGCGTACGTCATGCTCCGATCGCTTGTAAGCATACGAATTCAGGTCTATTTCACTCCCCGCCAGGGGTGCTTTTCACCTTTCCCTCTCGGTACTCTTCGCTATCGGTCATCTGACATGTTTAGCCTTGGACCATGGTCGGCCCGAATTCAACCGGAATTCCTCGTGCTCCGGCCTACTCAGGGTCCGTGCTCAGACAGGCTCAATCCTTTCGCTTACGGGGCTCTCACCCTCTCAGGCTGGCTTTCCCAACACCATTCAACTTGGCTTGAACTTGGTAACTGTCCGAGGGCTCTGCAGAACCCTCCAGCACGTCCCTATTACCCCAATCTGCGCAACGCCTGCAGGCTTACACGCACTCGGTTTAGGCTCCTCCCCGTTCGCTCACCACTACTTAGGGTATCTCTTCGATTTCTTCTCTATCCGGCTACTGAGATGT
>Contig_482
TTCCTTCACAGTACTGGTTCACTATCGGTCAATCAGGAGTATTTAGCCTTGGAGGATGGTCCCCCCTTCTTCAAACAGGATATCACGTGTCCCGCCCTACTTCTCGTTAGCTTAGTACCACAATATGGTTTTTAGATACGGGATTATCACCCTCTTTGATTGTGCTTCCCAACACATTCTCCTCACTATACTGCTATCACTTACTGGCTCTTTCGCTTTCGCTCGCCGCTACTGACGAAATCTCGGTTGATTTC
>Contig_483
CGGCTACCCGTCAAAGCCTTGGTAGGCCATCACCCCACCAACAAGCTGATAGGCCGCGAGCCCATCCCCCACCAGAAAAAACCTTTCCACCAACCCCCATGCGAAGATCAGTGAATATCCAGTATTAGCACCCGTTTCCGGGCGTTATCCCAAAGAAGAGGGCAGGTTACTCACGTGTTACTCACCCGTTCGCCACTCATCCACCCAGCAAGCTGAGCTTCAGCGTTCGACTTGCATGTGTTAAGCACGCCGCCAGCGTTCGTCCTGAGCCAGGA
>Contig_484
AACCGCAAGGAGCCCGCTTACCACGGTATGCTTCATGACTGGGGTGAAGTCGTAACAAGGTAGCCGCAGGTTCCCCTACGGCTACCTTGTTACGACTTCACCCCAGTCATGAAGCATACCGTGGTAAGCGGGCTCCTTGCGGTT
>Contig_485
TTTCGCCGCTAGCCGCGTCCTTCTTCGCTGTCAGATGCCAAGGCATCTGACAGCGAAGAAGGACGCGGCTAGCGGCGAAATGCTCCGGGGAGAGGCAAGCGATCGTTGATCCGGAGGTGTCCGAATGGGGTAACCCCCCTGGCGCAGGCCAGGGACCCGCAAGAGCGGGGGCGAAGTCGGCGAAGTGAAACATCTCAGTAGCCGGATAGAGAAGAAATCGAAGAGATACCCTAAGTAGTGGTGAGCGAACGGGGA
>Contig_486
GTTAACCTCGCGACAAAACACTAACTCGCAGGCTCATTCTTCAAAAGGCACGCCACCACCCCACACGGGGGCTATAACGGCTTGTAAGCACACGGTTTCAGGTACTCTTTCACTCCCCTCCCGGGGTACTTTTCACCATTCCCTCACGGTACTGATCCACTATCGGTCACTAGAAAGTATTTAGACTTACCAGGTGGTCCTGGCAGATTCACACGAGATTCCACGAGCCCCGTGCTACTC
>Contig_487
TAGAATTTCTTAAGAGAGGTGATAAAAGTGTATATTACACTAGTAATCCTACCACATTCCACCTAGATGGTGAAGTTATCACCTTTGACAATCTTAAGACACTTCTTTCTTTGAGAGAAGTGAGGACTATTAAGGTGTTTACAAC
>Contig_488
AAAGGCCAACAGCGAGCATCCATCGTTTACTGTGCGGACTACCAGGGTATCTAATCCTGTTCGATACCCGCACCTTCGTGCTTAAGCGTCAGTAACGTTACGGTAAGCTGCCTTCGCAATCGGAGTTCTTCGTGATATCTAAGCATTTCACCGCTACACCACGAATTC
>Contig_489
CATCGTTTACTGCGTGGACTACCAGGGTATCTAATCCTGTTTGATACCCACGCTTTCGTGCTTCAGTGTCAGTTATACCTTAGTAAGCTGCCTTCGCAATCGGAGTTCTGCGTGATCTCTATGCATTTCACCGCTACACCACGCATTCCGCCTACTTCATC
>Contig_490
GCGCAATATTCCCCACTGCTGCCTCCCGTAGGAGTCTGGACCGTGTCTCAGTTCCAGTGTGGCTGGCCATCCTCTCAGACCAGCTAGAGATCGCAGGCTTGGTAGGCCTTTACCCCACCAACTACCTAATCCCACTTGG
>Contig_491
CTCAGACCAGCTAGAGATCGCAGGCTTGGTAGGCCTTTACCCCACCAACTACCTAATCCCACTTGGGCTCATCTCATGGCATGCGGCCAAGTGGGATTAGGTAGTTGGTGGGGTAAAGGCCTACCAAGCCTGCGATCTCTAGCTGGTCTGAG
>Contig_492
TCTTGGGCAAGATCAGCCTGTTATCCCCGAGGTACCTTTTATCCGTTGAGCGACAGCGCTTCCACACGCCACTGCCGGATCACTAGTCCCTGCTTTCGCACCTGCTCGAGCCGCCACTCTCACAGTCAAGCTCCCTTGTGCACTTACACTCAACACCTGATTGCCAACCAGGCTGAG
>Contig_493
GTATCATCGAATTAAACCACATAATCCACCGCTTGTGCGGGCCCCCGTCAATTCCTTTGAGTTTCACTCTTGCGAGCGTACTCCCCAGGTGGCTAACTTATCACTTTCGCTTAGTCTCTGATTCATACAAACCAAAAACGAGTTAGCATCGTTTACAGCGTGGACTACCAGGGTATCTAATCCTGTTCGCTCCCCACGCTTTCGTCC
>Contig_494
GGGAAATCATAGTCAGATAGAAGTTCACGAACTTCCATTTCAACCAATTCTAGTAGCTCTTCATCATCAACCATATCGCACTTGTTCATGAATACCATGATGTATGGTACACCAACCTGACGAGATAGTAGGATATGCTCACGAGTTTGTGGCATAGGACCATCAGTTGCAGAAACAACCAAGATAGCACCATCCATCTGTGCTGCACCTGTGATCATGTTTTTAAC
>Contig_495
AACCAAAGGCAATTTGTGCCGTCCTAAGCAGCCCTTAAGCTGCTAGTGCGTAAGTTTCGTCGTTTGTGACTCTTGTAAATCAACATACATTTAAAATAGTCGCAAACGACGAAACTTACGCACTAGCAGCTTAAGGGCTGCTTAGGACGGCACAAATTGCCTTTGGTT
>Contig_496
GGGTACTGAGATGTTTCACTTCCCCGCGTTCCCCCCAACTGGCCTATACATTCAACCAGCGGTCACTCACCATAACAATGAGCAAGGTTTCCCCATTCGGACATCCTCGGATCAACGCCCAGTTATCGGCTCCCCGAGGCTTATCGCAGATGCACACG
>Contig_497
CCATTCGGACATCCTCGGATCAACGCCCAGTTATCGGCTCCCCGAGGCTTATCGCAGATGCACACGGTGGATGCCTTGGCACTAGAAGCCGATGAAGGACGTGTGAATCTGCGATAAGCCTCGGGGAGCCGATAACTGGGCGTTGATCCGAGGATGTCCGAATGG
>Contig_498
TCCTCCATCCCGTGTTACCGGGACTTCAACCTGGACAAGGGTAGATCACTTGGTTTCGCGTCTGCCGCCTTTGACTGCACGCCCTCTTCGGACTCGCTTTCGCTACGGCTCCGGACATCATTGTCCTTAGCCTTGCCAAAAACGACAACTCGTAGGCTCATTATGCAAAAGGCACGCCGTCACAGCATATAGCTGCTCCGACCGCTTGTAGGCGTACGGTTTCAGGAACTCTTTCACTCCCTTAATCAGGGTGCTTTTCACCTTTCCCTCACGGTACTGGTTCGCTATCGGTCTCTTACGAGTATTTAGCCTTGG
>Contig_499
CGTAGGAGTAAGGGCCGTATCTCAGTCCCCTTGTGGCCGTCCACCCTCTCAGGCCGGCTACCTATCATCGCCTTGGTGGGCCGTTACCCCACCAACAAGCTAATAGGACGCAAGGCTCTCCTGCAGCATCTCTTTTCATCAGGCTGGACATGAGTCCGCCTGACTTTACCAGGTCTTATCAGTCGTTTCCGTCTGTTATCCCTGACTGCAGGGCAAGTTCCTTACGCGTTACTCACCCGTCCGC
>Contig_500
CACACTGGTACTGAGACACGGACCAGACTCCTACGGGAGGCAGCAGTGAGGAATATTGGTCAATGGTCGAGAGACTGAACCAGCCAAGTCGCGTGAAGGAAGACGGCTCTATGAGTTGTAAACTTCTTTTGTACAGGAGTAAAGTGAGACACGTGTGTTTTATTGCAAGTACTGTACGAATAAGCATCGGCTAACTCCGTGCCAGCAGCCGCGGTAATACGGAGGATGCAAGCGTTATCCGGATTTATTGGGTTTAAAGGGTGCGTAGGCGGTATTACAAGTCAGGGGTGAAATCTTGGTGCTTAACATTAAAATTGCCTTTGAAACTGTGGTACTTGAGTGTAAAAGAGGTAGGCGGAATGTGTTGTGTAGCGGTGAAATGCATAGATATAACACAGAACCCCGATTGCGAAGGCAGCTTACTATCATACAACTGACG
>Contig_501
AGGTGGGCCGTTACCCCGCCTACTACCTAATCGGACGCATCACCATCTCATACCGATAAATCTTTGATTAGCCCACCATGCGGAGAACTAATAACATCGGGTATTAATCTTACTTTCGCAAGGCTATCCCCGAGTATGAGGCAGGTTTGATACGCGTT
>Contig_502
TCACGTGTGGAGAAATCAACACGGTGAAACGCTCTTTACGAGTTGGTAAAGGGATTGGACCACGAACTTGTGCACCAGTACGTTTAGCTGTTTCTACGATCTCCGCAGTAGATTGATCGATCAAACGGTGATCGAAAGCTTTTAAGCGGATACGGATTCTTTGGTTCTGCATTAGACCAGAGCTCCAATAAAATTTAGCTAATAAAAAACTAACACCAATCACAATTCTAACTTCAAAATAGAAAAGGAGGTGTAAGTTACCTGTTATATAGTCTCCAAATCGGAAACATTGTTAGTATTACATATCGTAATACTCGTTTAATAAATGATTACATTAAACGGCTTTCAGATATTGAAAGCCGTTTAATGTAATCATTTATTAAACGAGTATTACGA
>Contig_503
TTTAACAGTCCCTCGACACATAACTCAAGCCTAGAAACTGCGAGTCTATCAATCTCTTATCAAGCCGCTAGACAAGACTTGATCGTATCTCGCTAATAATAAGACCTGTCATTGAACACGAGCAATCCAAATCAGGTCACGCCTGCTGGTTTTTAGGCAGCTAGAGCGTAAGAAGTGTTATTTTTTGCAGTTATATTTAACTGAGCGTTTACGTCG
>Contig_504
TGAATCTCTCGAGCGCCTTAGAATTCTCATCCCAATCACCTGTGTCGGTTTACGGTACGGGCATTAATCTTCGCTTTTCTTGGAAACGTTGTCGCCACTCTCACTTCAGCCGAAGCCTCGGTGTACTTTTGAAGTCATAACAACTCCTTAAACGTACTATTCCGTC
>Contig_505
TGCTTATCCTTGCCAGTAACAGTAACTCGTAGGCTCATTATGCAAAAGGCACGCCGTCACGGATATATCCGCTCCGACCGCTTGTAAGCGTATGGTTTCAGGGTCTATTTCACTCCGTTATTCACGGTGCTTTTCACCTTTCCCTCACGGTACTAGTCCACTATCGGTCTCTC
>Contig_506
GCCTAGTTCCTTAGCCGTGAATCACTCGAGCACCTCAGGATACTCTCCTTGGCTACCTGTGTCGGTTTGCGGTACGGTTACCTGTGTTATATACTTAGGGAGTTTTCTTGGGAGTTCGATTACGCTCTTTGAACGCGCTCCGGGAGGATTGCGTCGCTATCAGCTTCGGCAGACACCGGGATTAACCGGCACCTATACCTACGACCTTTGACCTAGACTTCCGTCGCCAGGTAGAGCTGTCACATCTCCGTCGTCCCGATCGTTAACACAGGTAGTGCTAGAATATTAACTC
>Contig_507
TGAAGATGCCGATTACCCGCAGTGGGACGAAAAGACCCTGTGCACCTTTACTATATCTTCGTATTGGTCTTGGATAAGTGATGCGTAGGATAGGTGGGAGACTAAGAAGCGGCTATTCCGGTAGTTGTGGAGTCATTGTTGAAATACCACCCTTTGCTTATCTGAGGTCTAAC
>Contig_508
CGAGGAGGTTTCTCACCTCCTTTATCGTTACTTATACCTACATTTGCTTTTCTAGAAGCTCCAGCAGAAGTTGTCCTCCTACCTTCAGCGCCGCTAGAATGCTCCCCTACCGATGTATTATACATCCCACAGCTTCGGTAAATAGCTTATGCCCGATTATTATCCACGCCAAAGCACTCGACTAGTG
>Contig_509
AAAAGCACCGTGAATAACGGAGTGAAAGAGACCCTGAAACCATACGCTTACAAGCGGTCGGAGCGGAGATATCCGTGACGGCGTGCCTTTTGCATAATGAGCCTACGAGTTACTGTTACTGGCAAGGATAAGCA
>Contig_510
CAGGATGAACGCTAGCTACAGGCTTAACACATGCAAGTCGAGGGGCAGCATGTTGGTTGCTTGCAACCAATGATGGCGACCGGCGCACGGGTGAGTAACGCGTATCCAACCTACCCAATACTCAGGCATAACCCGTTGAAAGACGGACTAATTCCTGATGGTATGTATTTTTCTCATGAGTTATACATTAAAGAATTTCGGTATTGGATGGGGATGCGTCTGATTAGTTTGTTGGTGAGGTAACGGCTCACCAAGACTTCGATCAGTAGGGGTTCTGAGAGGAAGGTCCCCCACATTGGAACTGAGACACGGTCCAAACTCCTAC
>Contig_511
ATGTAGTTAACTTTAATCTCACATAGCAATCTTTAATCAGTGTGTAACATTAGGGATGACTTGAAAGAGCCACCACATTTTCACCGAGGCCACACGGAGTACGATCGAGTGTACAGTGAACAATGCTAGGGAGAGCTGCCTATATGGAAGAGCCCTAATGTGTAAAATTAATTTTAGTAGTGCTATCCCCATGTGATTTTAATAGCTTCTTAGGAGAATGACAAAAAGAAGAAGGC
>Contig_512
ACCGACTTTGGGTATTACCAGCTCCCATGGTGTGACGGGCGGTGTGTACAAGACCCGAGAACGTATTCACCGCAGCATAGCTGATCTGCGATTACTAGCGATTCCGACTTCATGAAGTCGAATTGCAGACTTCAATCCGAACTGAGATCGGCTTTTTGAGATTTGCTCCACGTCACCGTATTGCGTCTCTTTGTACCGACCATTGTAGCACGTGTGTTGCCCCACTCGTAAGAGGCATGATGATTTGACGTCATCCCCACCTTCCTCCCAGTTACCCAGGCAGTATCTCTAGAGTCCTCGACATGACTCGTTAGTAACTAAAGATAGGGGTTGCGCTCGTTGCAGGACTTGACCAAACATCTCACGACACGAGCTGACGACAACCATGCACCATCTGTCACTCTGTTAACCTCCACTATATCTCTATAGCTTTGCAAAGGATGTCAAGAGTGGGTAAGGTTCTCCGCGTATCTCAAATTAAACCACATGCTCCACCGCTTGTGCGGGTCCCCGTCAATTCCT
>Contig_513
AATTAGTACTCCTTAGCTGCATGTATTACTACACTTCCACATGGAGCCTATCAACGTCGTAGTCTTCAACGGATCTTTAGAGACCTTTAAGGTCTAGGGAGATCTTATCTTGGGAGGGGCTTCCCGCTTAGATGCTTTCAGCGGTTATCCCTTCCGAACATAGCTACCCGGCTGTGCCACTGGCGTGACAACCGGTACACCAGAGGTTCGTCCATTCCGGTCCTCTCGTACTAAGAACAGCTTCCCTCAAATCTCCAACGCCCACGGCAGATAGGGACCGAACTGTCTCACGACGTTCTGAACCCAGCTCGCGTACCACTTTAAATGGCGAACAGCCATACCCTTGGGACCGACTACAGCCCCAGG
>Contig_514
AGCCCCAGGATGTGACGAGCCGACATCGAGGTGCCAAACCACTCCGTCGATATGAGCTCTTGGGAGGGATCAGCCTGTTATCCCCGGAGTACCTTTTATCCTTTGAGCGATGGCCCTTCCATACGGAACCACCGGATCACTATGCCCTAGTTTCCTACCTGATCGGCTTGTCGGCCTCGCAGTCAAGCACCCTTATGCCATTGCATTCAACGGCCGGTTACCAATCGGCCTGAGGGTACCTTGGGAAGCCTCCGTTACGCTTTTGGAGGCGACCACCCCAGTCAAACTGCCCGCCAAACGCGGTCCTCACACTTGCGAGTTAGGGACCAAACATCGAAAGGGCCGTATTTCAACAATGGCTCCAAGATTACTGGCGTAACCTCTTCACAGCCTCCGGCCTATCCTACACATCCGATGCCCGGTCACAACGTTAAGTTGCAGTAAAGGTTC
>Contig_515
CTAGGCTCTCAGAGGCGAAGAAGGACGTGATAAGCTGCGAAAAGTTGCGGGGATTGGCACATACGATTAGATCCGCAAATATCCGAATGGGGCAACCCAGTACATTGAAGATGTACTACACCTTATAGGTGGGCAAACCTGCTGAACTGAAACATCTTAGTA
>Contig_516
TTTCACTCCGTTATTCACGGTTCTTTTCACCTTTCCCTCACGGTACTGGTTCACTATCGGTCTCTCAGGAGTATTTAGCCTTACCGGATGGTCCCGGCGGATTCAGTCAAGGTTCCACGTGCCCCGACCTACTCAGGATACCCATAAGATTTATAAAACTGT
>Contig_517
AGCCATGAATCTCTCGAGCGCCTTAGAATTCTCTTCCCAATCACCTGTGTCGGTTTACGGTACGGGCATTAATCTTCGCTTTTCTTGGAAACGTTGTCACCACTCTATCACCTTAGCCGAAGCCTCAGTGTACTATCAAAGCTATAACTGCTCCTTTAACGTACTATTCCGTCAGTACGCGGTAGTTATCTCGTTCCGTCACTTTTATCAGATTAATGGTACAGGAATATTAACCTGTTGTACATCCACTTCCCCTACTCGGGTGCGCGTTAGTCCCCGACTAACCCTCAGCTGATTAGCATAGCTGAGGAAACCTTGATCTTTCG
>Contig_518
AGGGGAAGTGGATGGACAATGGGTTAATATTCCCATACTTGCTCACGAATAAAGGGGACGGTTCAGCTAGACTACTGGAGACTGACGGAATAGTCAAGACCTAGCCTACGGGCGAAGTTGTTGTAGAGTAACTGGATCCAAGAAAAGCCGAAGTGAAGCAACCCGTA
>Contig_519
GAAATCCTGAGTGAATTAGCGGGGCCCATCCCGTAAGGCTAAATATACCCGAGAGACCGATAGTGAACAAGTACCGTGAGGGAAAGGTGAAAAGGACCTCGAACAGAGGAGTGCAATAGACCCTGAACCCGTCTGCCTACAAGCGGTAGGAGCCCCTACGTGGGGTGACTGCGTGCCTTTTGCATAATGAACCTACGAGTTGCCGTTGCTGGCAAGGCTAACCGGCTAGAGTCGGGTACCCGGAGCGAAAGCGAGTCTGAATAGGGCGCATATAGTCAGCAGGGGCAGACGCGAAACCAAGTGATCTACCCTTGGCCAGGTTGAAGGTTAGGTAACACTAATTGGAGGACCGCATCGGTAAGCGTTGAAAAGCTTTCGAATGAGCTGAGGGTAGGGGTGAAAGGCTAATCAAACTTGGAGATAGCTCGTACTCCCCGAAATGCATTTAGG
>Contig_520
GAAAAGAAAATGTAGGCATAAGTAACGATAAAGCAGGCGAGAAACCTGCTCACCGAAAGACTAAGGTTTCCTCAGCCATGCTAATCAGCTGAGGGTTAGTCGGGACCTAACGCGAACCCGAAAGGGGAAGTGGATGGACAATGGGTTAATATTCCCATACTTGCTCACGAATAAAGGGGACGGTTCAG
>Contig_521
ACAGCTAGTATCCATCGTTTACAGCGTGGACTACCAGGGTATCTAATCCTGTTCGCTCCCCACGCTCTCGTCTCTCAGCGTCAATCATTTGTTAGTCTCCTGCCTTCGCAATCGGTGTTCTGTGTAATATCTAAGCATTTCACCGCTACACTACACATTCCAAAAACTTCACAAATATTCAAGACTACCAGTATCAAAGGCAATTTCACAGTTAAGCTGTAAGATTTCACCCCTGACTTAATAGCCCGCCTACAGACCCTTTAAACCCAATGATTCCGAATAACGCTCGC
>Contig_522
CAAGATACTTAAATAAATTATCATTCATTGATACTTATTACTTATCTTAATTACTTATCTTAAGTAAGGCAAAAATACTCAAAGTTAATTCATTTACACGATGAGCAGATATTTTTAAAATATCAATTATTGCTAGTAAGTACATAACGTACACGATGAATGAGCCAAATTAAAGTCCAATAAAAAAAGCTTGTCTTTTTATATTGGCAACAAAAGATTAAACTGAAGAGTTTGATCATGGCTCAGATTGAACGCTGGCGGCAGGCTTAACACATGCAAGTCGAA
>Contig_523
GTTACCCGCGACAGGACGGAAAGACCCCATGGAGCTTTACTGTAGTTTGATATTGAGTGTTTGTGTCACATGTACAGGATAGGTAGGAGCTGAAGAATCCGGGACGCCAGTTTCGGAGGAGGCAACGGTGGGATACTACCCTTGTGACATGACCACTCTAACCCGCACCCCTAACCGGGGTGGGAGACAGTGTCAGACGGGCAGTTTGACTGGGGCGGTCGCCTCCTAAAGTGTAACGGAGGCGCCCAAAGGTTCCCTCAGAATGGTTGGAAATCATTCGTAGAGTGTAAAGGCAGAAGGGAGCTTGACTGCGAGACCTACAAGTCGAGCAGGGACGAAAGTCGGGCTTAGTGATCCGGTGGTTCCGTATGGAAGGGCCATCGCTCAACG
>Contig_524
CACTAGTCGAGCGGTTCGGCATGGAGAATAAACGGGCATAAGCATATTACCGAAGCTATGGGGTATTAATACCGGTAGGGGAGCATTCTATATACGTTGAAGCTAAAGGCGTGAGCCATAGTGGAGTGTTATAGAAAAGAAAATGTAGGCATAAGTAACGATAAGGCAGGCGAGAAACCTGCCCGCCGAAAGATCAAGGTTTCCTCAGCTATGCTAATCAGCTGAGGGTTAGTCGGGGACTAACGCGTACCCTTTCAGGGGAAGTGGATGTACAACTGGTTAATATTCCAGTACTAGTATTTCAATAAAAGCGACGGAATGAGATATACGCTGCGCACAGACGGAGTTGCGTTGAAGGTGTTGTTATGGCACTGATAGTACACTTAGGCTACGGCCACGGTGATAGCGTAGACAACGTTTCCAAGAAAAGCGAGAGATACTACCCGTACCGTAAACCGACACAGGTGATCG
>Contig_525
ATGCGCGATTACTAGCGATTCCAGCTTCATAGAGTCGAGTTGCAGACTCCAATCCGAACTGAGACCAGCTTTCGAGATTCGCATCTATTCACATAGTAGCTGCCCTCTGTACTGGCCATTGTATTACGTGTGTGGCCCAAGACGTAAGGGCCGTGATGATTTGACGTCATCCCCACCTT
>Contig_526
CCCGTGAACCTTCACCGTAACTTACTATTGGGACTTGGTTTATCATGTGTAGAATAGGTGGGAAACTGTGAAGCTTGCTCGTTAGGGTGAGTGGAGTTGAAAGGTGAAATACCACCCTTGATGAATTAGGTTTCTAACCTGTTCCGTGAAGCCGGAATGGGAACAGTGGTAGGCAGGCGGTTTGACTGGGGCGGTCGCCTCCTAAAATGTAACGGAGGTGCGC
>Contig_527
CCGGGAACGTATTCACCGCGCCATGGCTGATGCGCGATTACTAGCGAATCCAGCTTCACGGAGTCGGGTTGCAGACTCCGATCCGAACTGAGAGAGGTTTTAAAGATTAGCATCCCGTCGCCGGGTAGCGGCCTTCTGTACCCCCCATTGTAACACGTGTGTAGCCCCGGACGTAAGGGCCGTGCTGATTTGACGTCATCCCCACCTTCC
>Contig_528
GACAAGGAATTTCGCTACCTTAGGACCGTTATTGTTACGGCCGCCGTTTACTGGGGCTTCAATTCAGAGCTTCTCTTGACGATGACTCCTCCTCTTAACCTTCCAGCACCGGGCAGGTGTCAGACTATATACCTCAAATTGCTTTTTTGCATAGTCTTGTGTTTTTGTTAAACAGTCGCCTGGGCCTGGTTTCTGCGGCCTGTCCGGAGACAGGCGTCCTTTCTCCCGAAGTTACAGGACCATTTTGCCTAGTTCCTTAACCGCGAATCTCTCGAGCGCCTTAGTATACTCAACCCAACCACCTGTGTCGGTTTACGGTACGGGTAACACAGAAATATGCTTAGCGGGTTTTCTTGGGAGCCGGTTTACGTCCTTATCCCTTCGTACTTGTACTCCGGGTA
>Contig_529
CTGATGCGCGATTACTAGCGAATCCAGCTTCACGGAGTCGAGTTGCAGACTCCGATCCGAACTGGGACAGGGTTTGGAGATCCGCTTCATGTCACCATGTCGCTTCCCTTTGTCCCTGCCATTGTAACACGTGTGTCGCCCCGGATGTAAGGGCCGTGCTGATTTGACGTC
>Contig_530
CTGGCGGCGTGCTTAACACATGCAAGTCGAACGGAGCGAATGAAAGCTTGCTTTTATGAGCTTAGTGGCAAACGGGTGAGTAACACGTAGACAACCTGCCGACAGGATGGGGACAACATTCCGAAAGGAATGCTAATACCGAATGAAGCGGAGGAGAGGCATCTCTCTTCCGTGAAAGATGGCCTCTGAACATGCTATCACCTGTCGATGGGTCTGCGTCTGATTAGCTGGTTGGTGAGGTAACGGCTCACCAAGGCGACGATCAGTAGCCGGTCTGAGAGGATGAACGGCCACATTGGGACTGAGACACGGCCCAGACTCCTACGGGAGGCAGCAGTGGGGAATCTTCCGCAATGGGCGCAAGCCTGACGGAGCAACGCCGCGTGAGTGAAGAAGGTCTTCGGATCGTAAAGCTCTGTTGACGGGGACGAACGTGCGAGAGGTGAATAAACTCTTGCAATGACGGTACCTGTCGAGGAAGCCACGGCTAACTACGTGCCAGCAGCCGCGGTAATACGTAGGTGGCGAGCGTTGTCCGGAATCATTGGGCGTAAAGGGAGCGCAGGCGGGCATGTAAGTCTTTCTTAAAAGTTCGGGGCTCAACCCCGTGATGGGAAAGAAACTACATGTCTTGAGTACAGGAGAGGAAAGCGGAATTCCCAGTGTAGCGGTGAAATGCGTAGATATTGGGAGGAACACCAGTGGCGAAGGCGGCTTTCTGGACTGCAACTGACGCTGAGGCTCGAAAGCCAGGGGAGCGAACGGGATTAGATACCCCGGTAGTCCTGGCCGTAAACGATGGATACTAGGTGTGGGAGGTATCGACCCCTACCGTGCCGGAGTTAACGCAATAAGTATCCCGCCTGGGGAGTACGGTCGCAAGACTGAAACTCAAAGGAATTGACGGGGGCCCGCACAAGCGGTGGAGTATGTGGTTTAATTCGACGCAAC
>Contig_531
GCTCGTTATGGCACTTAAGCCGACACCTCACGGCACGAGCTGACGACAACCATGCAGCACCTCCAAAAGTGTCCGAAGAAAAAGCGCATCTCTGCACTCCGCACTCTTGGTTCAAGCCCGGGTAAGGTTCCTCGCGTATCATCGAATTAAACCACATGTTCCTCCGCTTGTGCGG
>Contig_532
GAAAAAGGACCGGCTAATTCCGTGCCAGCAGCCGCGGTAATACGGAAGGTCCGGGCGTTATCCGGAATTATTGGGTTTAAAGGGAGCGCAGGCGGGAGTATAAGTCAGCTGTTAAATATCAGGGCCCAACTCTGTTATGCAGTTGAAACTATATTTCTTGAGTACGCACAGGGATGGCGGAATTCAGGGTGTAGCGGTGAAATGCTTAGATATCCTGAAGAACTCCGATCGCGAAGGCAGCCATCCGGAGCGTAACTGACGCTGAGGCTCGAAGGTGCGGGTATCGAACAGGATTAGATACCCTGGTAGTCCGCACGGTAAACGATGAATACTCGCAGTTCGGCCGTTTAGGTCGAGTTGTCCAGCGAAAGCGTTAAGTATTCCACCTGGGGAGTACGCCGGCAACGGTGAAACTCAAAGGAATTGACGGGGGCCCGCAC
>Contig_533
CGACTAGTGAGCTGTTACGCACTCTTTGAATGAATGGCTGCTTCCAAGCCAACATCCTAGCTGTCATAGGGACCAGACTTCGTTAGACTAACTCAGACAGAATTTCGGGGCCTTAGACGGCGGTCTGGATTCTTCTCCTCTCGGGGACGGACCTTAGCACCCGCCCCCTTACTGCA
>Contig_534
CCTATAAATCTTCCCACTATTTTGCTACATAGACGGGTGTGCTCTTTTAGCTGTTCTTAGGTAGCTCGTCTGGTTTCGGGGGTCTTAGCTTTGGCTCTCCTTGCAAAGTTATTTCTAGTTAATTCATTATGCAGAAGGTATAGGGGTTAGTCCTTGCTATATTATGCTTGGTTATAATTTTTCATCTTTCCCT
>Contig_535
GATCCAAGGACATGTGCTCCTCCCCGCGGCTTTTCGCAGCTTATCACGACCTTCATCGCCCTGCGGCTCCATAGGCATCCGCAGGGCGATGAAGGTCGTGATAAGCTGCGAAAAGCCGCGGGGAGGAGCACATGTCCTTGGATC
>Contig_536
CACGGTACTGGTTCGCTATCGGTCTCTTACGAGTATTTAGCCTTGGCGGATGGGCCCGCCGGATTCTCTCAGGATTTCACGTGTCCCGAGATACTCAGGTGCTGCCGATGATAAAAAAACTTACGCATAAGGGGCTGTCACCCGCTATGGCCGACCTTTCCAAATCGTTCCGCTTCGTTTTTATAACCAATTCTTGGCAGTCCTACAACCCCGTAGAAGCAAATACCTCTACGGTTTGGGCTATGCCCCCTTCGCTCGCCGCTACTAGGGGTATCACGTTTGTTTTCTCTTCCTGCGGGTACTAAGATGTTTCAGTTCCCCGCGTTCGCTCCATAATTAATATGGTGACAGGTCTTCAACCTGCCGGGTTGTCCCATTCGGAAATCCGGGTGTCAAAGGTCGTTTGCACC
>Contig_537
ATTGGCGAACAGCCAAACCCTTGGGACCTACTTCAGCCCCAGGATGCGATGAGCCGACATCGAGGTGCCAAACTTTCCCGTCGATGTGAACTCTTGGGGAAAATCAGCCTGTTATCCCCGGAGTACCTTTTGTCCGTTAAGTGACGGCCCTTCCACACGGCACCGCCAGATCACTAAGACCTGCTTTCGCACCTGCCCGACGTGTCCGTCTCGCAGTCAAGCCCCCTTGTGCCTTTGCGCTCGCACGATGGTTTCCAATCATCGCGAGGGGACCTTCGCGCACCTCCGTTACCCTTTGGGAGGCGACCGCCCCAGTCAAACCGCCCGCCTAGCCCTGTCCCCGGGCCCGCTTCAGGGTCCGGGTTAGAAACCCCATCCGCCAGGGCTGGTATTTCACCGGCGCCTCCGCGCAGCCTGACGGCCACGCCTCTCCGGCTCCCAGCTATCCTACACATGGCGGATAGGGTCCCAGCGCTAGGTTGCGGTGAAGGTTCACGGGGTCTTTCCGTCTAATTTCGAGTATCCGGCTTCTTTACCGGAACATAAATTTCACCGAGTCTCGCGTCGAGACAGCGCCCAGAATCGTTGCACCATTCGTGCGGGTCGGAACTTACCCGACAAGGAATTTCGCTACCTTAGGACCGTTATAGTTAC
>Contig_538
TACGGGTTGCTTCACTTCGGCTTTTCTTGGATCCAGTTACTCTACAACAACTTCGCCCGTAGGCTAAGTCTTGACTATTCCGTCAGTCTTCAGTAGTCTAGCTGAACCGTCACCTTTATTCGTGAGCAAGTATGGGAATATTAACCCATTGTCCATCCACTTCCCCTCTCGGGTGCGCGTTAGGTCCCGACTAACCCTCAGCTGATTAGCATGGCTGAGGAAACCTTAGTCTTTCGGTGAGCGGGTTTCTCGCCCGCTTTATCGTTACTTATGCCTACATTTTCTTTTCTATAAGCTCCACATTACCTCACAGTAATGCTT
>Contig_539
TTTATCGTTACTTATGCCTACATTTTCTTTTCTATAAGCTCCACATTACCTCACAGTAATGCTTCTATGCCGATAGAATGCTCCCCTACCCAACTTTCGTTGCCATAGCTTCGGTAATATGCTTATGCCCGATT
>Contig_540
GGTAGCAAACAGGATTAGATACCCTGGTAGTCCACGCCCTAAACGATGTCGATTAGCTGTTGGGCAGCATGACTGCTTAGTAGCGAAGCTAACGCGTGAAATCGACCGCCTGGGGAGTACGGTCGCAAGATTAAAACTCAAAGGA
>Contig_541
CTATCCACACCTCATCCGAGACTTTTTCAACAGGCTTCGGTTCGGTCCTCCACCCCGCTTCACCGGAGCTTCAACCTGGACATGGATAGATCGTCGGGCTTCGGGTCTATTATGCAAAACTAAACGCCCTTTTCAGACTCGGTTTCCCTCCGGCTCCGGAGCTCCTGCTCCTTAACCTCGCTATGCACAATAACTCGCCGGCTCATTTTACAAAAGGCATACCGTCACACACCCGTACACCCGAAGGCGTACGTCATGCTCCGATCGCTTGTAAGCATACGAATTCAGGTCT
>Contig_542
GCCGCTAGCGTTCATCCTGAGCCAGGATGAACGCTAGCGGCAGGCCTAACACATGCAAGTCGAGGGGGAGGTTACTTTCGGGTAACTGAGACCGGCGTACGGGTGCGTAACGCGTATACAATCTGCCTTTCACTGGGGGATAGCCCGAAGAAATTTGGATTAATACCCCATAGTATATAGGGACGGCATCGTTTTTATATTAAAGCTTAGGTGGTGAAAGATGAGTATGCGTTCTATTAGCTAGTTGGAGAGGTAACGGCTCCCCAAGGCTATGA
>Contig_543
GGCGCGGTGAATACGTTCCCGGGCCTTGTACACACCGCCCGTCAAGCCATGAAAGCCGGGGGTGCCCTAGGCCGATCCTTGCGGTCACGGACTTCAGGCACCCCCGGCTTTCATGGCTTGACGGGCGGTGTGTACAAGGCCCGGGAACGTATTCACCGCGCC
>Contig_544
CTCCATTCCGTGTTACCGGAACTTCAACCTGGTCAAGTGTAGATCACTTGGTTTCGCGTCTACCCCCACCAACTATACGCCCTATTCAGGCTCGCTTTCACTGCGGCTTGGGGACTAATGGCCCTTAACCTTGCTGGTGATGGTAACTCGTAGGTTCATTATGCAAAAGGCACGCCGTCACTGCATAAAGCAGCTCCGACCGCTTGTAGGCGTATGGTTTCAGGAACTATTTCACTCTTCTTATCGAAGTGCTTTTCACCTTTCCCTCACGGTACTGGTTCACTATCGGTCTCACAGGAGTATTTAGCCTTACCGGATGGTCCCGGCAGATTCGCGCAGAATTCCTCGTGTTCCGCGTTACTCAGGATACCGCTATGTTGCAATTAGCTTCGCATACTGGACTTTCACCATCTGCGGTTCTTCTTTCCAGAAGATTCTGCTCACTGCATGCATACAATGTCGCGGTCCTACTACCCCGCAGCTGCGTTGCCACAGTCACGGTTTGGGCTGTTCCCCGTTCGCTCGCCACTACTAAGGGAATCATTATTTATTTTCTCTTCCTGCAGGTACTAAGATGTTTCAGTTCCCTGCGTTAGCTCTCACGCTTAGCGTGAGTGACCGTCCTTCAGACGGCCGGGTTGTCCCATTCGGAAATCTTCGGATCAAAGGTTATTTGCACCTACCCGAAGCTTATCGCAGCTTATCACGTCCTTCATCGCCTAGGCTCACAGAGGCGA
>Contig_545
GAATACTTAACACTAAAATATAGTAAAACTAACTTTATTTAATCCTATAAGTAAAAAAACGATGGAGGTAGTGGTATTTCAAGTTTGAACAAGTTCTCCCACTTATGCTACACCCTCCATGTCTTTTCACAGTGTCAAACTAGAGTCAAGCTCAACAGGGTCTTCTTTCCCCGCTAACCTTTCCAAGCCCGTTCCCTTGGCTGTGGTTTCGCTAGATAGTAGATAGGGACAGTGGGAATCTCGTTAATCCATTCATGCGCGTCACTAATTAGATGACGAGGCATTTGGCTACCTTAAGAGAGTCATAGTTACTCCCGCCGTTTACCCGCGCTTGGTTGAATTTCTTCACTTTGACATTCAGAGCACTGGGCAGAAATCACATTGTGTCAACATTGAGTTACAACCATCACAATGCTATGTTTTAATTAGACAGTCAGATTCCCCTTGTCCGTACCAGTTCTGAGTTGGTTATTAATTGTAAAAGGGATGGTCTCAAATTGAATTAAGTCAATTAGACTATCATTGCTAACAGTCATATCAACTACCTTGTCATTAAGTACCCCAAATACCTAACCCTCAGAGCCAATCCTTTTCCCAAAGTTACGGATCTATTTTGCCGACTTCCCTTATCTACATTATTCTATCGACTAGAGGCTGTTCACCTTGGAGACCTGCTGCGGTTATGGGTACGGCTGTGTGTGAAAATATAATTCCCCTGCATTTTCAAGGGTTGTTATGAGCGCACCAGACAAAATAAAATTATTTTGCTCTACCAGTCTTTAAACCATATCTCCAAATAACTTGATTCCATGGTTTAATAGTAATTAAACTAAAACTGTTAAAAAGAAAAGAAAACTCTTCCTGGGGCTCATACCAACGTCTGCAAGTTCATTTATGTTACCATTTATCCACATCACAATAAAGGAAAAAGGTTAATATTCCTTTATTG
>Contig_546
GCGTGGACTACCAGGGTATCTAATCCTGTTTGCTACCCACGCTTTCGAGCCTCAGCGTCAGTTACAGACCAGAGAGTCGCCTTCGCCACTGGTGTTCCTCCATATATCTACGCATTTCACCGCTACACATGGAATTCCACTCTCCTCTTCTGCACTCAAGT
>Contig_547
TCCTCCATATATCTACGCATTTCACCGCTACACATGGAATTCCACTCTCCTCTTCTGCACTCAAGTCAACCAGTTTCCAATGACCCTCCCCGGTTGAGCCGGGGGCTTTCACATCAGACTTAATTGACCGCCTGCGCTCGCTTTACGCCCAATAAATCCGGACAACGCTTGCCACCTACGTATTACCGCGGC
>Contig_548
GCCTTGGTGGGCCGTTACCCCGCCAACAAGCTAATCAGACGCATCCCCATCCATAACCGATAAATCTTTACTTCACATCTGATGCCGTCAGTGAAGACCATAAGGTATTAGTCTGCCTTTCGGCAGGTTATCCCTTAGTCATGGGAAGGTTGGATACGCGTTACTCACCCGTGCGCCGGTCGACGTCCAAAAAGTGCAAGCACTTAATGCCGTTTCCCCTCGACTTGCATGTGTTAAGCCTGTAGCTAGCGTTCATCCTG
>Contig_549
ACCACTGACTTAATACGCCACCTACGCACCCTTTAAACCCAATAATTCCGGATAACGCTCGTATCCTCCGTATTACCGCGGCTGCTGGCACGGAGTTAGCCGATACTTATTCGTAGAGTACATGCATCTCAGCTACACGTAGCCGCCATTATTCCTCTACAAAAGAAGTTTACAATCCATAGAACCGTCGTCCTTCACGCGACTTGGCTGGTTCAGGCTCTCGCCCATTGACCAATATTCCTCACTGCTGCCTCCC
>Contig_550
TCGTCGCCTTGGTGAGCCGTTACCTCACCAACTAGCTAATGGGACGCATGCCTATCTCACAGCGAAGTTCATTTCCTCTACATTGGATGCCCAAAGTGGAGTGTACGCGGTATTAGTCCGTCTTTCGACGGGTTATCCCCCTCTGTGA
>Contig_551
GATTACTAGCGAATCCAGCTTCACGGAGTCGAGTTGCAGACTCCGATCCGAACTGAGACAGGGTTTGGAGATTGGCATCCGGTCGCCCGGTAGCTGCCCTTTGTCCCTGCCATTGTAACACGTGTGTCGCCCCGGATGTAAGGGCCGTGCTGA
>Contig_552
GAGGAACATGTGGTTTAATTCGATGATACGCGAGGAACCTTACCCGGGATTGAAATGTAGACGACGGAGAGTGAGAGCTTTCTTCCCTTCGGGGCGTCTATGTAGGTGCTGCATGGTTGTCGTCAGCTCGTGCCGTGAGGTGTCGGCT
>Contig_553
CGTATTTACCTTCAGAACCCAATACTTGAGCAGATGCTCCAGCAGCACGTACCAATTCACCACCACGACCTGGTTTCAACTCGATGTTGTGGATCAAAGTACCAACTGGGATATTAGCAAGTGGAAGTGCGTTTCCGACTTTGATATCTGCTTCTGGACCTGAAACGATACGTTGACCAACTTCAAGACCTTTTGGAGCGATGATGTATGCTTTCACACCGTCAGTGTAGTGTACAAGAG
>Contig_554
CTCGTTGCGGGACTTAACCCAACATCTCACGACACGAGCTGACGACAACCATGCACCACCTGTCACTTTGTCCCCGAAGGGAAAGCTCTATCTCTAGAGTGGTCAAAGGATGTCAAGACTTGGTAAGGTTCTTCGCGTTGCTTCGAATTAAACCACATGCTCCACCGCTTGTGCG
>Contig_555
ACCGTCGCCGTTGTCTTTAACGTCGGCTTCAGCGTTCTTACCGTCTTTAACGATGGTAGTAGTGGTGTTACCTTCACCATCAGTGATGGTTACAGTGTGGGTGCCATTGCCGTTGTCTTTAACGTCGGCTTTGGCGTTCTTACCGTCTGCACCGTCTTTAACGATAGTGGTAGTGGTGTTACCGTCACCGTCAGTGATGGTTACGGTGTGAGTGCCGTTGCCGTTGTCTTTAACTTCGGCTTTAGCATTCTTACCGTCTGCACCGGTATCACCTTTGGCACCAGTTGCACCGTCTTTAACGATGGTAGTAGTGGTGTTACCGTTACCGTCTTTGATGGTTACAGTATGAGTACCGTCGCCGTTGTCTTTAAC
>Contig_556
TATTGGAAACGATAGCTAATACCGCATAACATTGACTATTGCATGATAGTCAATTGAAAGGTGCAAATGCACCACTACCAGATGGACCTGCGTTGTATTAGCTAGTTGGTGGGGTAACGGCTCACCAAGGCTACGATACATAGCCGACCTGAGAGGGTGATCGGCCACACTGGGACTGAGACACGGCCCAGACTCCTA
>Contig_557
CATTCATTCAAAGAGTGCGTAACAGCTCACTAGTCGAGGGACTGTGCATGGATAATAATCGGGTATAAAGTCTATTGCCGAAGCCGTGGGATATCGTATGATATCGGTAGGGGAGCATTCATGCGGCCTTGAAGATAGAGGATAACCTCTGTTGGAGCTTCATGAAAAGCAAATGTAGGTATAAGTAACGATAAAGAGTGTGAGATGCACTCTCGCCGAAAGACTAAGGTTTCCGGGGCAACGTTAATCGCCCCTGGGTTAGTCGGGACCTAAGGTTCAACCTAATGGTGATGCCGATGGCAGAAACGGTTAATATTCCGTTACTATCTTTGTTGGCGATGTGGAGACGGAGGAGTGACACTTCCGCGAGCTGACGGAATAGCTCGTTAAAGATTGTAGGTAATGAGGATGGCAGGCAAATCCACNNNNNNNNNNTGAGCTGAAAGTCGATAGTATACAGCGTCTTCGGACAATGTAATAGTGAAGGTAATCCTACTCCCGAGAAAATCCGCTAAGCTTAACATCAAAGATACCCGTACCGTAAACGGACACACGTAGTCGGGTAGAATATACTAAGGCGCTTGGAAGATTCA
>Contig_558
CGATTTTGCAGAGTCCTGTGTTTTTGATAAACAGTCGCTTGGACCTTTTCACTGCGGCCTATCTATAGATAGGCGACCTTTCTCCCTAAGTTACAGGTCTATTTTGCCTAGTTCCTTAGCCATGAATCTCTCGAGCGCCTTAGAATTCTCATCCCAATCACCTGTGTCGGTTTACGGTACGGGCATTAGCCTTCGCTTTTCTTGGAAACGTTGTCACCACACTCACCTCGGCCGAAGCCTCAGCGTACTTTCGAAGTCATAACAACTCCTTAAACGTACTATTCCGTCAGTACGCGGTAGTTATCTCATTCCGTCACTTTTAACAGACTAATGGTACGGGAATATTAACCCGTTGTACATCCACTACCCCTACTCGGGTTCGCGTTAGTCGGGGACTAACGCGAACCCGAGTAGGGGTAGTGGATGTACAACGGGTTAATATTCCCGTA
>Contig_559
AATGCATAGATATAACACAGAACCCCGATTGCGAAGGCAGCTTACTATCATACAACTGACGCTGATGCACGAAAGCGTGGGGATCAAACAGGATTAGATACCCTGGTAGTCCACGCAGTAAACGATGATTACTAGCTGTTAGCGATATACTGTTAGTGGCTAAGCGAAAGCGATAAGTAATCCACCTGGGGAGTACGTTCGCAAGAATGAAACTCAAAGGAATTGACGGGGGCCCGCACAAGCGGAGGAACATGTGGTTTAATTCGATGATACGCGAGGAACCTTACCCGGGCTTGAAATGCTATCGACCGACGGAGAGATTCGTTATCCAGCAATGGCGATAGTGTAGGTGCTGCATGGTTGTCGTCAGCTCGTGCCGTGAGGTGTCGGCTTAAGTGCCATAACGAGCG
>Contig_560
CCGGATAACGCCTGGACCTTCCGTATTACCGCGGCTGCTGGCACGGAATTAGCCGGTCCTTATTCGAAGGGTAAATGCAAAAAGGCACGCGTGCCCAACTTTACTCCCCAACAAAAGCAGTTTACAACCCATAGGGCCGTCAATCCTGCACGCTACTTGGCTGGTTCAGACTTACGTCCATTGACCAATATTCCTCACTGCTGCCTCC
>Contig_561
GAAGGTGGGGATGACGTCAAATCAGCACGGCCCTTACATCCGGGGCGACACACGTGTTACAATGGTGGGGACAAAGGGCAGCTACCTGGCGACAGGATGCGAATCTCCAAACCCCATCACAGTTCGGATCGGAGTCTGCAACTCGACTCCGTGAAGCTGGATTCGCTAGTAATCGCGCATC
>Contig_562
AGCCATACCTTGAAAGAGTGCGTAATAGCTCACTGGTCGAGAGTATCTGCGCCGAAGATATAACGGGGCTAAGACATGAACCGAAGCCGCGGAAGCGTGCTAGGCACGTTTGGTAGGAGAGCGTTCTGTAGGCTGTAGAAGGTGTCCTGAAAGGGATGCTGGAGGTATCAGAAGTGAGAATGCAGGAATGAGTAGCGAGAAGGAGGGCGAGAATCCCTCCGGCCGGAAGTCCAAGGTTTCCAGGGGAAGGTTTGTCCGCCCTGGGGGAGTCGGGACCTAAGCATAAGCAGAGCTGCGAAGGCGAATGGAAAACAGGTTAATATTCCTGTACCGCTGTGTACTGACTGAGAGATGGAGTGACGCAGGAAGGTATGCGGGAAGGCTGACGGAATAGCCTTTCTAAGGGTGAAGCGTGGACATATAGGCAAATCCGTATGTTTAAACGTGAGGCCTGACGGGTAAGTACCTTAGGGTATAAGCCGCAGATCCTACACTGCCGGGAAAAACTTCTATTTAGGGAAGCAGCGCCCGTACTGTAAACCGACACAGGTGGACAGAGTGAGAAACTTAAGGCCGACAGGATAACTCTGGCTAAGGAACTCTGCAAAATGGCCCCGTAACTTAGGGAGAAGGGGTGCCCGTGGTACCTGAAGGGGGAGACACCCGGAGGGGAAACGGGCCGCAGTGAAGAGTCCCAAGCAACTGTTTACCAAAAACACAGGTCTATGCTAAGCCGGAAGGCGACGTATATGGGCTGACACCTGCCCAGTGCCGGAAGGTTAAGAGGAGGATTGAGAGATCCGAATTGAAGCCCCGGTGAACGGCGGCCGTAACTATAACGGTCCTAA
>Contig_563
TAACTTGAATTACGGAAGGGAAACTGGAATTCCAAGTGTAGGGGTGGAATCTGTAGATATTTGGAAGAACACCGGTGGCGAAGGCGGGTTTCTGGCCGATAATTGACGCTGAGATGCGAAAGTGTGGGGATCGAACAGGATTAGATACCCTGGTAGTCCACACCGTAAACGATGTACACTAGGTGTTGGGGCAAGAGCTTCAGTGCCAAAGCAAACGCGATAAGTGTACCGCCTGGGGAGTATGCCCGCAAGGGTGAAACTCAAAGGAATTGACGGGGGCCCGC
>Contig_564
GTGAGCTAGTGCGTCCTAGTTTACGGTAAGCCATGTATTCCTCCTTTATTTATCTTTTAATCCAAGACCCAAATCAATGAGTTTGAGTTTCACTTCTTCCAAACTCTTGCGTCCAAGATTTCGTACTTTCATCATCTCTGCTTCAGATTTTTCTGTCAAATCATGCACAGTATTGATACCGGCACGTTTCAAACAGTTGTATG
>Contig_565
CGCTCGTTATGGCACTTAAGCCGACACCTCACGGCACGAGCTGACGACAACCATGCAGCACCTCCACAGCTGCCCCGAAGGGCCTCATCATCTCTGAATCGTTCAGCTGCAGTTCAAGCCCGGGTAAGGTTCCTCGCGTATCATCGAATTAAACCACATGTTCCTCCGCTTGTGC
>Contig_566
TAGCTGTTGGTCTGGGTTCTTTCCCTCTCGGACATGGACCTTAGCACCCATGCCCTCACTGCTGATTAACATTTAATAGCATTCGGAGTTTGTCAGGAATTGGTAGGCGATGAAACCCCCGCATCCAATCAGTAGNNNNNNNNNNNNNNNNTCTGTGTTACCAAAGCTTCAACCTGCCCATGGGTAGATCACAAGGTTTCGCGTCTAATCCCACTAACTCAATGCCCTATTCAGACTCGCTTTCGCTTCGGCTCCAGTACTTAATACCTTAACCTCGCTAGTAAAATTAACTCGTAGGCTCATTATGCAAAAGG
>Contig_567
CCGTTACTTTGTCCATATCACCTCGTGCAAGCACTCAGTGTACTGTCAGGTTCAGCTCTCAGGGCGGATTTGCCTACCCCGATCGACGCCTACACCCTTCAACCAGCTATTCCGTCAGCTGGCAGGACCGTCACATCTCCGTCTCCACATCGCT
>Contig_568
CCGCCGTACTCAGGTGCTCTCTCGCGCCAACTTAGCATTTCGTATACAGGACTTTTACCTTCTACGGTCTAACTTTCCAGCTAGTTCTACTATACTTTGTCATACACTTTGTTGAGAGTCCTACAACCCCAATATGCAAGCACATTGGTTTGGGCTCTTTCCCTTTCGCTCGCCGCTACTTAGGAAATCGATTTTTCTTTCTCTTCCTA
>Contig_569
AACGGCTGTATCCTTGACATATTTAAGGTTTAGGCTTGACCCATTTCGCTCGCCGCTACTTTGGGTATCGTTTTTACTTTCTTTTCCTCGCGTTACTTAGATGTTTCAGTTCACGCGGTTCCCTCTTTCGTATTAAGA
>Contig_570
ATGCGCGATTACTAGCGATTCCAGCTTCATAGAGTCGAGTTGCAGACTCCAATCCGAACTGAGACCGGCTTTCGAGATTCGCATCTATTCACATAGTAGCTGCCCTCTGTACCGGCCATTGTATTACGTGTGTGGCCCAAGACGTAAGGGCCGTGATGATTTGACGTCATCCCCACCTT
>Contig_571
CTGACCTGCGATTACTAGCGATTCCGACTTCATGCAGGCGGGTTGCAGCCTGCAATCCGAACTGGGGGATGGTTTGTGGGGTCCGCTCCGGCTCGCGCCTTCGCTTCCCTCTGTCCATCCCATTGTAGTACGTGTGTAGCCCAGGACATAAGGGGCATGATGACTTGACGTCATCCCCGCCTTCCTCCGCGTTCTCCGCGGCAGTCTCCTTT
>Contig_572
ATAAGGGGCATGATGACTTGACGTCATCCCCGCCTTCCTCCGCGTTCTCCGCGGCAGTCTCCTTTGAGTTCCCGCCATTACGCGCTGGCAACAAAGGAGACTGCCGCGGAGAACGCGGAGGAAGGCGGGGATGACGTCAAGTCATCATGCCCCTTAT
>Contig_573
GTAAGGTGCAAATGACCCTTGACCCGCGGATTTCCGAATGGGACAACCCACCCGCGCAATACGCGGGTATCACCGCACAGTCGGTGAGGCGAACCGGGGGAACTGAAACATCTTAGTACCCCGAGGAAGAGAAAATAAGTTAATGATTCCCCCAGTAGTGGCGAGCGAACGGGGAAGAGCCCAAACCGGCGTTGTGGCAACGCATCGCCGGGGTTGTAGGACCGCGCCGTTGTACCTTGCGTGTGAGGAGAACTCTCCTGGAAAGAGAGGCCGTAGCGGGTGAGAGCCCCTTATCCGAAGCACAATGGGACATAGCGGTATCCTGAGTAACGCGGGACACGAGAAATCCTGCGCGAATCTGCCGGGACCATCCGGTAAGGCTAAATACTCCCATGAGACCGATAGCGAACCAGTACCGTGAGGGAAAGGTGAAAAGCACTTCGACAAGAAGAGTGAAATAGTTCCTGAAACCATGCGCCTACAAGCGGTCGGAGCTGCTTTTGCAGTGACGGCGTGCCTTTTGCATAATGAACCTACGAGT
>Contig_574
CCGCGGTAATACGTAGGGGGCGAGCGTTGTCCGGAATTACTGGGCGTAAAGGGCACGCAGGCTGTGCTTCAAGTCAGCTGTAAAAGGATGCGGCTTAACCGTGTTATGCGGCTGAGACTGAGGTGCTGGAGTACCGGAGAGGCAAGTGGAATTCCCAGTGTAGCGGTGAAATGCGTAGATATTGGGAAGAACATCGGTGGC
>Contig_575
TGATTGCGAGTTACAGGGTGAAAAACCTTTGAGCGCAATGAAAGTGATAAAGATAGGATAGGTTAAACTTGCACTATCAACCTAAACTGATGATTTTTTCTGACGTTTTAGAGTTAGAGCAGTCATGTTGGGACCCGAAAGATGGTGAGCTATGCTTGAATAGGGCAAAGCCAGAGGAAACTCTGGTGGAGGCTCGTAGCGATTCTGACGTGCAAATCGATCGTCAAATTTGAGCATAGGGGCGAAAGACTAATCGAACCTTCTAATGGCTGGTTCCTGCCGAAGTTTCCCTCAGGATAGCAGAAATTTATAATAGTTTTATGAGGTAAAGCGAATGATTAGAGGAATGGGGGATGAAACATCCTTCACCTATTCTCAAACTTTGAATCTGTAAGATGCTTTAGGTTACTTAATTGAACCTTGGCTTTGAATAAAAATTTCTAGTGGGCCATTTTTGGTAAGCAGAACTGGCGATGCGGGATGAACCGAACGCAGAGTTAAAGTGCCTAAATTTACACTTATTTTGACACCACAAAAGGTGTTAGTTCATCTAGACAGCAGGACGGTGAACATGGAAGTCGTTATCCGCTAAGGAGTGTGTAACAACTCACCTGCCGAATGAACTAGCCCTGAAAATGGATGGCGCTAAAGTGTGATACTTATACTCTGCCGTTAATTTAGATTAATAAATTAACGAGTAGGCAGGCGTGGAGATTGTATAGAAGGTTAAGAGTAATCTTAACTGGAACGGTCTCTAGTGCAGATCTTGGTGGTAGTAGCAAATATTCAAATGAGAACTTTGAAGACTGAAGTGGAGAAGGGTTCCTAGTGAACAGTAGTTGGACTAGGGTTAATCGGTCCTAAGGTGTAGGTTAACTCCGTTAATC
>Contig_576
GCTTTGGAGGTAAGCGTGTTAACAGGTGTGACGCAGGAAGGTAGCCAAGCCACGCGGTGGTTGTCGTGGTCTAAGCGTGTAGGATGGTTGGTTGTTAAATGCGCCAGCTGTGTGTCTGAGACGTGATGGGACCCCGTTGTTGGGGGATTTGGTGATCCTATGCTGTCGAGAAAAGCATCGGCGTGAGGTTTGAGCTGCCCGTACCCGAAACCGACACAGGTG
>Contig_577
TTCCTACTTTGATAAAGCTTACTGCTTGTTGTGTCTTAATCCTGCCTTTTGTGTTTCAGGATTAAGTCGATACAATCATCACCCAAATACTGTGTTTGTTTTCTTTTCTCTTGCGAGAGATTCTTTATCCTTTGCAAAGAATAAAAAATCAAAACAAACTCATTGTCTTTGTTTGTTGATTTCGGCTTTCCAATTTGTTAAAGATCGATGCGTCGATATTTCACAAATTGGAAAGCCGAAATCAACAAACAAAGACA
>Contig_578
CCTTAGGGGCCGACTCACCCTGCCCCGATTAACGTTGGACAGGAACCCTTGGTCTTCCGGCGAACGAGTTTTTCACTCGTTTTATCGTTACTTATGTCAGCATTCGCACTTCTGATACGTCCAGCAAACCTCTCGATTCACCT
>Contig_579
CGACGGTCAGGATTCTTCTCCTCTCGGGGACGGACCTTAGCACCCGCCCCCTTACTGCACGACTACGATCCGTGAGCATTCGGAGTTCGTCAGGTCTCGATAGGCGGTGAAGCCCTCTTGACCTATCGGTCGCTCTACCT
>Contig_580
TTGCTATGAGGACCCCTTATCCCGAAGTTACGGGGTCAATTTGCCTAGTTCCTTAACCATGAATCTTCCGAGCGCCTTAGTATATTCTACGCGGTTACGTGTGTCCGTTTACGGTACGGGTGTCTTTAAAATAATGCTAGCGGGTTTTCTTGGGAGCTGGATTACCTTCACTCGAGCAGCCCGAAGGCCTTTCGTACTTTCCGACTTCGGCTCTGATTATGGATTTGCCTGTAATCATCTACACCTTTGTCGTTAAACGTCCTATTCCGTCAGGACGCGGAAGTGTCACTTCTCCGTCACCACATCGCTCTTAAAGACAGTTGCGGAATATTAAACGCATGACCATCGACCTCGCCTTGCGGCTGAGCCTTAGGACCCGACTAACCCCGGGACGACGAACGTTGCCCGGGAAACCTTAACCTTACGGCGAGAGGGAGTCGCACCCTCTTTCTCGTTACTTATGCCTACATTTGCTTTTCCCGCCGCTCCAATACAAGTCGTCCTCATATCTTCTAAGCAACGGCAATGCTCCCCTACCAATCCAAAAACGGATTCCGTAGCTTCGGTGGTAGATTTTATACCCGATTATCATCCACGCGCAGCCCCTCGACTAGTGAGCTGTTACGCACTCTTTGAATGAATGGCTGCTTCCGGGCCAACATCCTAGCTGTCTTGGGGGCCACACTGCGTTAGACTAACTTAACCTACACTTCGGGACCTTAGCTGACGGTCTGGATTCTTCTCCTCTCGGGACGGGACCTTAGCACCCCGTCCCTCACTCCCGGACTTAAGCTGTAAGCATTCGGAGTTTGTCCGGACTTGACAGGCGGCGAAGCCCTCGCGTCCGATCAGTCGCTCTACCTCTTACAGCAAACATCCGAGGCTGCACCTAAATGCATTTCGGGGAGTACGAGCTATCTCCAAGTTTGATTGGCCTTTCACT
>Contig_581
CAGTCGTGCAGTAAGGGGGCGGGTGCTAAGGTCCGTCCCCGAGAGGAGAAGAATCCAGACCGTCGTTTAAGGTCCCCAAATTCTGTCTAAGTTAGTCTAACGAAGTCTGGTCCCCATGACAGCCAGGATGTTGGCTTGGAAGCAGCCATTCATTTAAAGAGTGCGTAACAGCTCACTGGTCGA
>Contig_582
GTCTGGGCCGTATCTCAGTCCCAATGTGTCCGTCCACCCTCTCAGGCCGGATACCCGTCGTCGCCTTGGTAGGCCTTTACCCTGCCAACTAGCTGATAGGTCGCAGACCGTTCCTCCTGCGCAGCATACGCTGCTTTCCTCTCACGCCTTTATTCCGTGAGACCTTATCCGGTATTATCTGGTATTTCTACCAGCTATCCCAGTCACGAGGGTACGTCATCCACGCGTTACTCACCAGTCCGCCACTCTAGGATACCCGAAGGTATCTTGCCGTTCGACTTGCATGCTTAAGACGCGCCGCCAGCGTTCGTTCTGAGCCAGGATCAAACTC
>Contig_583
CGTGTTACCGGGACTTCATCCTGGACATGTGTAGATCACTTGGTTTCGCGTCTACCACCACCAACTCATGTCGCCCTATTCAGGCTCGCTTTCACTGCGGCTGCGGGCCTCATGGCCCTTAACCTTGCTGGTGAAGGTAACTCGTAGGTTCATTATGCAAAAGGCACGCCGTCACTGCAAAAGCAGCTCCGACCGCTTGTA
>Contig_584
TCGCTACCTTAGGACCGTTATAGTTACGGCCGCCGTTTACTGGGGCTTCAATTCAGAGCTTCGACCCGAAGTCTAACCCCTCCTCTTAACCTTCCAGCACCGGGCAGGTGTCAGCACCTATACGTCAGCTTTCGCTTTAGCAGGCACCTGTGTTTGTGGTAAACAGTCGCTTGCGCCTCTCTTGTGCCACTCATTCATGCTCCATGCGTTGCTGC
>Contig_585
GAGATCTACGGATCAATTCGTATGTGCCGATACCCGTAGCTTTTCGCAGCTTATCACGTCCTTCTTCGCTTCCGAGAGCCAAGAAGGACGTGATAAGCTGCGAAAAGCTACGGGTATCGGCACATACGAATTGATCCGTAGATCTC
>Contig_586
CCGGATAACGCTCGCATCCTCCGTATTACCGCGGCTGCTGGCACGGAGTTAGCCGATGCTTATTCACAAGGTACATGCAATAAAATACACGTATCTCATTTTATTCCCCTGTAAAAGAAGTTTACAACCCATAGGGCAGTCATCCTTCACGCGACTTGGCTGGTTCAGGCTCTCGCCCATTGACCAATATTCCTCACTGCTG
>Contig_587
CATTGTTTGGTGGGTAGTTTGACTGGGGTGGTCGCCTCCAAAAGCGTAACGGAGGCTTCCAAAGGTACCCTCAGGTCGATTGGTAACCGACCTATTAGAGTGCAATGGCATAAGGGTGCTTGACTGAGAGGCAGACATGCCGACCAGGTAGGAAACTAGGGCATAGTGATCCGGCGGATGTGTATGGAAACTCCGTCGCTCAAAGGATAAAAGGTACTC
>Contig_588
CCTGAGTTCTCTCAAGCGCCTTAGAATTCTCATCCTGCCCACCTGTGTCGGTTTGCGGTACGGTTCAATTCAAACTGAAGCTTAGTGGCTTTTCCTGGAAGCGTGGTATTGGTTACTTCATGTCCGTAGACACTCGTCATCACTTCTCGGTGTTAAGAAGACCCGGATTTGCCTAAGTCTTCCACCTACCGGCTTAAACAAGCTA
>Contig_589
CATGTTCAAAGCGCCGTTGCTGCTTTCCCATTGGTCAACATTGTCGCTAGTGTTTTTAACAGTAGAGTCCAGTTTACCAGCACGAACTTTACCGAAGCCACCTTCCAAACCGATGAAAGATTCGCGAGAAGCCCACTCTTTGTCGCCACCGGCGATAGAAGTAGACTGTTCAACTTGCCAGATAGCATTCAGGTTGTTACCCAAGTGTTCGTGGCCTTTGAAGCCGATGCG
>Contig_590
TTCTTCGCCTTGGCGTCAACAGGCGAAGAAGGACGTGGAAATCTGCGAAAAGCCCCGGGAAGCTGATAACAAGCAATGATCCGGGGATCTCCGAATGGGGCAACCCGACCTTAGGGTCATCCGTAGTTGAATACATAGACTGCGGAAGCGAACCGGGAGAACTGAAACATCTAAGTACCCCGAGGAAAAGAAATCAACCGAGATTCCGCAAGTAGCGGCGAGCGAACGCGGAGAAGCCCAATTAAGTTGCGTATGAGCTAGTAGAACATCCTGGGAAGGGTGGCCATAGAGGGTGATAGCCCCGTATACGAAAGCCATACACAATGAATCGAGTAGGGCGGGACACGTGAAATCCTGTCTGAAGATGGGGGGACCATCCTCCAAGGCTAAATACTCGTTGTCGACCGATAGTGAACCAGTACCGTGAGGGAAAGGCGAAAAGAACCCTGGTGAAGGGAGTGAAATAGAACCTGAAACCGTGTGCATACAAGCAGTCAGAGCATATGAAGATATGTGATGGCGTACCTTTTGTATAATGGGTCAGCGAGTTACATTCAGTGGCGAGGTTAACCGAATAGGGGAGCCGTAGCGAAAGCGAGTCTTAATAGGGCGATAAGTCTCTGGGTGTAGACCCGAAACCGGGCGATCTATCCATGGGCAGGTTGAAGGTTGAGTAACATCAACTGGAGGACCGAACCCACGCATGTTGAAAAATGCGGGGATGACCTGTGGATAGGAGTGAAAGGCTAAACAAGCTCGGAGATAGCTGGTTCTCCCCGAAAACTATTGAGGTAGTGCCTTGTAGATTGACTTACGGGGGTAGAGCACTGTTTCGGCTAGGGGGTCATACCGACTTACCAACCCGATGCAAACTCCGAATACCGTAAAGTTTTACTACAGGAGACACACGGCGGGTGCTAACGTCCGTCGTGAAGAGGGAAACAACCCAGACCGCCAGCTAAGGTCCCGAAATGACAGTTCAGTGGGAAACGAAGTGGGAAGGCTTAGACAGCTAGGAGGTTGGCTTAGAAGCAGCCATCCTTTAAAGAAAGCGTAATAGCTCACTAGTCGAGTCGTCCTGCG
>Contig_591
CATTGCGCTTAACCTTGCCGACGACGGCAACTCGTAGGTTCATTATGCAAAAGGCACGCCGTCACATCATAAAGATGCTCCGACCGCTTGTAGGCGTACGGTTTCAGGAACTTTTTCACTCCTCTGACAGAGGTGCTTTTC
>Contig_592
ATTTATCCAAATCCGTACGTTGCTCTACGCGTGCAGGTTCAACTTCAAAGCTAACACGACTGATGGGCGAAAAGCTCGCATCCAACTGAATCGCACCAATCTGTTTGTTCTCATCACGCAATACGCGACGACCTGAAACAGATTGATAACCACGACCTTGCTCTACTTTAATTTCCATGTCGATTTGACCATTGTCAGACAAGTGGCAAATAACATGTTCAGGATTGATGATTTCCACATCATGTGGCAAATCAATATCACCGGCTACTACAGCACCGGCACCTGCTTTTTTCAAAGTCAACTGAACTTGATTACGACCGTGAAGCTTAAATACGATACCTTTAATGTTCAAGAGAACGTCAACAACATCCTCTTGAACACCATCAATAGTAGAGTATTCGTGCAATACGCCAGAAATAACTACTTCAGTTGGGGCAAAGCCATTCATGGATGACAGTAAGATACGACGCAAAGCATTACCTAAAGTATGACCAAAACCACGCTCAAATGGCTGCATAGACACCTTAGCTCGAGTAGAAGACAAGGTATCTACATCGATTTGACGAGGTTTCAAAAATTCGGTTGTGCTATTTTGCATTTAACTGTCCCTCATTGAGCTAGCATTATTTAGAGTAGAACTCTACCACCAGCTGTTCATTAATATCGCCAGACAATTCTGA
>Contig_593
GTCAAAAGCAACTTTTTCAACACCCACTGCTTTAGCTTTTTCAGCAATACGCTTACCAACTACAGCTGCTGCTTCAACGTTGCTACCTGATTTCAGGCTACTGCGTACTTCAGCTTCCAATGTAGAGGCTTGAGCCAATACTTTATCACCTTCAGCACTAATTACTTGAGCATAAATATGATTATTGCTGCGGAACACACATAATCTTACCATTTTCAAGTCCGCAATACGTGCACGGGTTTTGCGTGCACGACGGAGTCGGGTTGTATGTTTATCCATTAGTGAACCTCAATTNNNNNNNNNNCAGGCATTTCATATACGATTGGATGAGAGAAACCCAAAGATAAGTTCAAAACTTTGCCTTGCGCTTGGGCACGATAACCCACACCAATCAATTGAAGTTTTTTCTCAAAACCTTCAGAAACACCCTTAACCATGTTATTAACCAATGCACGAGCAGTACCAGACATAGCATTAGCCTGTTTACTGTCATTTTTTGCAGCAAAAGTCAATTTACCATCGTTTAGTTCAATAGCAACATCGGAATGCAAAGGAAAGGACAATTCGCCATGTTTACCTTTGATTACCAATGC
>Contig_594
TCACTATCGGTCTCTCGGGTATATTTAGCCTTACGGGATGGGCCCCGCTAATTCACTCAGGATTTCTCGTGTCCCGAGCTACTCAGGTGTCAAACTCTCATATAGCGACCCTTTCGTCTACGCGGCTGTCACGCTCTCTGGCTGTGCTTTCCAACACAATTCTACTA
>Contig_595
TCCTCCGGCTACTTAGATGTTTCAGTTCGCCGGCTTACCTCTCTCGCGCATACCCTCCAGGTATGCAGGTTCTCCCATTCGGATATCCCGGCATCACAGGTCCTGTGCACCTCCTCCGGGCTTTTCGCAGCTTAGCACGTCCTTCTTCGGCTCCCGCCGCCTAGGCA
>Contig_596
AAGGGGATAGCCCGGAGAAATCCGGATTAATACCCTATAATATATGGGATGGCATCATTTCATATTGAAAGCATTAGCGGATAAGGATGAGCACGCACAAGATTAGCTAGTTGGTAAGGTAACGGCTTACCAAGGCGATGATCTTTAGGGGTCCTGAGAGGGAGATCCCCCACACTGGGACTGAGACACGGCCCAGACTCCTACGGGAGGCAGCAGTGAGGAATATTGGACAATGGGTGTAAGCCTGATCCAGCCATCCCGCGTGAAGGAAGACGGTTCTATGGATTGTAAACTTCTTTTATACAGGGATAAACCTACCCTCGTGAGGGTAGCTGAAGGTACTGTATGAATAAGCACCGGCTAACTCCGTGCCAGCAGCCGCGGTAATACGGAGGGTGCAAGCGTTATCC
>Contig_597
ACGTGGGTAATCTACCCTTAAGATGGGGATAGCTGCTAGAAATAGCAGGTAATACCGAATACACTCAATATTTCACAAGAGGTGTTGAGGAAAGGAAGCTATGGCTTCGCTTAAGGATGAGCTTGCGTCCCATTAGCTCGTTGGTGAGGTAACGGCCCACCAAGGCGACGATGGGTATCCGGCCTGAGAGGGTGAACGGACACAT
>Contig_598
AGGGCGTGGACTACCAGGGTATCTAATCCTGTTTGCTCCCCACGCTTTCGTGCATGAGCGTCAGTGCAGGCCCAGGAGACTGCCTTCGCCATCGGTGTTCCTCCGCATATCTACGCATTTCACTGCTACACGCGGAATTCCATCTCCCTCTGCCGCACTCCAGTTTCGCAGTCACCAATGCAGTTCCCAGGTTGAGCCCGGGGATTTCACATCGGTCTTACGAAACCGCCTGCGCACGCTTTACGCCCAGTAATTCCGATTAACGCTCGCACCCTACGTATTACCGCGGCTGCTGGCACGTA
>Contig_599
ATCAGCCTGTTATCCCCGGAGTACCTTTTATCCGTTAAGTGACGGCGCTTCCACTCGCTACCGCCAGATCACTAAGACCTACTTTCGTATCTGCTTGAGCTGTCACTCTTGCAGTTAAGCCTCCTTGTGCCTTTACACTCACTGCGTCGATTTCCAACCGACGTGAGGAGACCTTCGCGCACCTCCGTTACATTTTAGGAGGCGACCGCCCCAGTCAAACCGCCTGCCTACCACTGTTCCCA
>Contig_600
GGGTTCTGTACTCACGGCCACACGTAGCCGGAGCGTCTGTCATTTATCTTGGCCGTGCGTCACCGCATGGCTCCAGCGATCTACCCCCCGGCATTGGGCGAGCCACCCTACATGCGCCGGTATACATGATCTTACAACCCATCAGACGTACGGCATGCAGCGTCACCGCTGCATCCGGTGGGCTCTTACCCCACCTTCTCACCCTTACCCTCCACGTAGTCCGTACCGAAGCACAGACAACTCATGGAAAATGGCGGTCATTCTCTTCTACGCTCCTTTACCCTCACGAGTAACTTCCTGTTAGGAAGGATGGTGCTCTGCGTTGCCCGGACGTTCCTCCCACTCTCGAAAGAGTGAGCGACAGACCGGGCAACGCAGAG
>Contig_601
CAGGATGAACGCTGGCGGCGTGCGTAACACATGCAAGTTGTACGACGGTGCCATGAAGTGGAGACACGGAGTGGTATACGGAGTAGCGGACGGGTGAGTAAAGCATGAGGAGCTGTCCTGTCGAGGGGGATAACGTTCGGAAACGGACCCTAATACCCCATAGTCCGAGAGGTTAAAGGCAGAGATGCGCGACGGGAGGTACTCGTGTCCTATCAGCTAGTTGGTGAGGTAACGGCTCACCAAGGCGACGACGGGTAGCCGGCCTGAGAGGGTG
>Contig_602
ATTAGTAGTGCTCGGCTTTGACGTCACCGTCTTTACACCTGCACCCTATCAACGTTGTCGTCTACAACGACCCTCATAAGGAAATCTAATCTTGTGGCCGGCTTCGCACTTAGATGCTTTCAGCGCTTATCCGATCCCGACTTAGCTACCCGGCGGTGCGGCTGGCGCCACAACCGGTAAACCAGAGGTCAGTCCAACACGGTCCTCTCGTACTAGTGTCAGAGCCACGCAAATTTCCTGCGCCCACGATAGATAGAGACCGAACTGTCTCACGACGTTCTGAACCCAGCTCGCGTGCCACTTTA
>Contig_603
CCGGACGTAAGGGCCGTGCTGATTTGACGTCATCCCCACCTTCCTCACACCTTACGGTGGCAGTATTCCCAGAGTGCCCAGCATTACCTGATGGCAACTAAGAAAAGGGGTTGCGCTCGTTATGGCACTTAAGCCGACACCTCACGGCACGAGCTGACGACAACCATG
>Contig_604
TATGCAACTTGCCTCACAGAGGGGGATAACCCGTCGAAAGACGGACTAATACCGCGTACACTCCACCTTGGGCATCCAAGGTAGAGGAAAAGAAATTCGCTGTGAGATAGGCATGCGTCCCATTAGCTAGTTGGTGAGGTAACGGCTCACCAAGGCAACGA
>Contig_605
CATGATAGAAGCAATTTGGTGTGAGATGGGCATGCGTATCATTAGCTAGTTGGCGGGGTAATAGCCCACCAAGGCGACGATGATTCGGGGGCCTGAGAGGGTGGTCCCCCACACTGGGACTGAGACACGGCCCAGACTCCTACGGGAGGCAGCAGTAGGGAATATTGG
>Contig_606
GTATCATCGAATTAAACCACATGTTCCTCCGCTTGTGCGGGCCCCCGTCAATTCCTTTGAGTTTCAACCTTGCGGTCGTACTCCCCAGGTGGATCACTTAACGCTTTCGCTTAGCCCCTGACAGCATATCGCCAAGAGCGAGTGATCATCGTTTACGGCGTGGACTACCAGGGTATCTAATCCTGTTCGCTACCCACGCTTTCGTGCTTGAGCGTCGATAAAGACCCAGACAGCTGCCTTCGCAATCGGTCTTCTACGTAATATCTAAGCATTTCACCGCTACACTACGCATTCCGCCGTCCTTATGCTTATCCAAGACTCCCAGTATCAACGGCAAGGCCCAGGGTAAGCCCGGACATTTCACCGCTGACTTAAGAGCCCGCCTGCGCACCCTTTAAACCCAGTAAATCCGGATAACGCTCGAATCCTCCGTATTACCGCGGCTGCTGGCACGGAGTTAGCCGATCCTTATTCCTACTATACAGTCGTCTGTCCACACGTGGACTATATTCCTCTAGTAGAAAAGATGTTTACAACCCTAAGGCCGTCATCCATCACGCGGCATGGCTGGTTCAGGCTTCCGCCCATTGACCAATATTCCCTACTGCTGCCTCCCGTAGGAGTCTGGGCCGTGTCTCAGTCCCAGTGTGGGGGACC
>Contig_607
AGCTGATAGCAGTCAGAGTACTACGTTCGTTTCCGTGCACTCCATGCCCCGACCGAAATTTGGGTTGCTAGCTTGAGGGGTTTACCGCGTTCCACTCTCTCCGTTTCCAGAAAGACTCCGTCACTGTGGCACTTTCAAGCCTACTCTGACCTATCCAAGGACTTAGCCATTTCAACTGCCGTAACGATTTCTCGTCCCTAGGCTTATGGTTTCGCCTAGCACAAACACTACAGGC
>Contig_608
CTCTACGGCTGATTTCCATCCAGCCTGAGGGAACCTTTGAACGCCTCCGTTACTCTTTTGGAGGCGACCGCCCCAGTCAAACTGCCCACCTAGCACTGTCTCCCATCTTATGAGATTAGAATCCCAACAATGCGTGGCTGGTATTCCAACAGCGGCTCCAATACAGCTGACGCCATATCTTCATAGCCTCCCAGCTATCCTATACACACATTGCCGAAACCCAATGCCAGGCTGCAGTAAAGCTCCACGGGGTCTTTCCGTCCTACTGCAGGTAACCGGTATCTTCACCGGCATTACAACTTCACCAGGTCTCCGGCCAAGACAGCTCCCAAATCATTTCACCATTCGTGCAGGTCGGA
>Contig_609
CGTAGTCGATGGGAAATCGGTTCATATTCCGATACCTTTTATAATTTCGATGGCAGGACGCATGAGGCGAACCCCGGCCGGAGAACGGTTGTTCCGGTCGAAGCTTTCTGAGCCGTTATAAAGGATAGTAGGCAAATCCGCTATCCAAGGTGAGGGGTGACAGCGAGTGGATCGATGAGAGAAGCGAAGCGGGGATGAGTCAAGGTGCCGGGAAATACTGTCTAAGGTTTAAGATTATAAAAGACCGTACCGTAAACCGACACAGGTAGGTAGGATGAGAAATCTAAGGCGCTCGAGAGA
>Contig_610
GTACCTTTAGAAGCCTCCGTTACGCTTTTGGAGGCGACCACCCCAGTCAAACTACCCACCATACACCGTCCTCCCCTATACGGGAGTTAGAAACCAAACACACAAAGGGCCGTATTTCAACAGCGGCTCCACGATGACTGGCGTCACCGTCTCTTAGCCTCCGGCCTATCCTACACATCGCATGCCCAATTTCAATGTAAAGCTATAGTAAAGGTTCACGGGGTCTTTTCGTCCCATCGCGGGTAATCGGCATCTTC
>Contig_611
GGGCCCCTAGTCCAAACAGTGCTCTACCTCCAGTAAACTCACAACGAGGCTAGCCCTAAAGCTATTTCGGAGAGAACCAGCTATTTCCAAGTTCGATTGGAATTTCTCCGCAATAGCTTTAGGGCTAGCCTCGTTGTGAGTTTACTGGAGGTAGAGCACTGTTTGGACTAGGGGCCC
>Contig_612
CGCGGATCAAAGCTTGTTTGCCAGCTCCCCGCGGCTTATCGCAGGCTACAACGTCCTTCATCGCCTGTAATCGCCAAGGCGATGAAGGACGTTGTAGCCTGCGATAAGCCGCGGGGAGCTGGCAAACAAGCTTTGATCCGCG
>Contig_613
TTGGTGAGCCGTTACCCCACCAACTAGCTAATACAACGCAGGTCCATCTGGTAGTGATGCATTTGCACCTTTCAATGAATTATCATGCGATAATCCATTTTATGCGGTATTAGCTATCGTTTCCAATAGTTATCCCCCGCTACCAGGCAGGTTACCTACGCGTTA
>Contig_614
TTACCAGATGGTCCTGGTAGATTCCGACGGAATTCCTCGTGTTCCGCCGTACTCAGGTGCTCTCTCACGCCAACTCAGCATTTCGTATACAGGACTTTTACCTTCTACGGTCTAACTTTCCAGCTCGTTCTACTATACTTTGTCATACGCTTTTCTGAGAGTCCTACAACCCCAATATGCAAGCATATTGGTTTGGGCTCTTTCCCTTTCGCTCGCCGCTACTTAGGAAATCGATTTTTCTTTCTCTTCCTA
>Contig_615
CACTGTACCGGCCGTGCGTACTTAGACATGCATGGCTTAATCTTTGAGACAAGCATATGCTACTGGCAGGATCAACCAGTAGCATATGCTTGTCTCAAAGATTAAGCCATGCATGTCTAAGTACGCACGGCCGGTACAGTG
>Contig_616
GTGACCGGTCACATTGGGACTGAGATACGGCCCAGACTCCTACGGGAGGCAGCAGTGGGGAATATTGCACAATGGGCGAAAGCCTGATGCAGCGACGCCGCGTGAGGGATGACGGCCTTCGGGTTGTAAACCTCTTTCGCTCATGGTCAAGCCGCAACATTGGTTGTGGTGAGGGTAGTGGGTAAAGAAGCGCCGGCTAACTACGTGCCAGCAGCCGCGGTAATACGTAGGGCGCGAGCGTTGTCCGGAATTA
>Contig_617
CGATTAACGCTCGCACCCTACGTATTACCGCGGCTGCTGGCACGTAGTTAGCCGGTGCTTATTCTTTAGGTACCGTCAGCAGAAACGGGTATTAACCGCTCCTTTTTCTTCCCTAACAAAAGTCCTTTACAACCCGAAGGCCTTCTTCAGACACGCGGCATGGCTGGATCAGGCTTGCGCC
>Contig_618
GTTCTCTCGCTCACCTTAGAATTCTCTTCCCAACTACCTGTGTCGGTTTGCGGTACGGGCACCTCCTATCTCGATAGCGGCTTTTCTTGAGAGTTTGGAGGTGCCCGTACCGCAAACCGACACAGGTAGTTGGGAAGAGAATTCTAAGGTGAGCGAGAGAAC
>Contig_619
ATCGGTGAAGATGCCGATTACCCGCAACGGGACGAAAAGACCCCGTGAACCTTTACTATAGCTTTATATTGTAGCCGGGTATTAGATGTGTAGGATAGGCCGGAGACTGAGAATGGGCAACGCCAGTTGTCTTGGAGTCGCTGTTGAAATACGGCCCTTTTACTATTTGGCTACTAACACGCGCGTTGCGTGGACAGTGTATGGTGGGTAGTTTGACTGGGGTGGTCGCCTCCAAAAG
>Contig_620
GGGGTGAAAGGCTAATCAAACTTGGAGATAGCTCGTACTCCCCGAAATGCATTTAGGTGCAGCCTCAGGAGTTTCTTATAAGAGGTAGAGCGACTGATTGGATGCGAGGCTTTCACCGGCTATCAAGTCCAGACAAACTCCGAATGC
>Contig_621
CGGTTAGTAAGAGTATTTAGCCTTATGAGATATGGTCCTCACAGATTCACACAGAATTCCTCGTGTTCCATGTTACTTGGGAGCAGAGTTATATGTGTAAGGATTTACTTGTACAGGACTTTCACCTTCTACGGTTCGCCTTTCCAGACAATTCCAATTCATCAATA
>Contig_622
TAAGTCAGATACCGAAGGCGCGGGATAGTAATGTATATTAAAAGTATCGGTAGGGGAGCATTCCATTAGCGTTGAATGGTGCAGGTAACTAATCCTGGAGCTTATGGAAAAGCAAATGTAGGTATAAGTAACGATAAAAAGGGTGAGATTCCCTTTC
>Contig_623
GCGAAGAAGGACGTGCTAATCTGCGAAAAGCTTGGATGAGTCGATAAGAGGCGTTTAATCCAAGATATCCGAATGGGGAAACCCAGTAGATGAAGAATCTACTATCAACAAGTGAATTCATAGCTTGTTGAGGCAAACCGGGAGAACTGAAACATCTAAGTACCCCGAGGAAAAGAAATCAACCGAGATTTCGT
>Contig_624
CTGGGTCAGGATTCCTCCCATTGCCCAATATTCCCCACTGCTGCCTCCCGTAGGAGTCTGGACCGTGTCTCAGTTCCAGTGTGGCCGGTCACCCTCTCAGGCCGGCTACCCGTCGAAGCCTTGGTGAGCCGTTACCTCACCAACTAGCTGATAGGACACGAGCTCCTCCTGCCGCGCATCGCTGCCTTTAACCTCTCGGACTATGGGGTATTAGGGTCCGTTTCCGAACGTTATCCCCCTCGACAGGACAGATTCTCATGCTTTACTCACCCGTCCGCTACTCCGTATACCACTCCGTGTTACCACTTCATGGCATCGTCGTTCAACTTGCATGTGTTACGCACGCCGCCAGCGTTCATCCTG
>Contig_625
GTTCGGCATGGAGAATAAACGGGCATAAGCATATTACCGAAGCTATGGGGTATATAATACCGGTAGGGGAGCATTCTATAGGCGTTGAAGCTAAAGGCGTGAGCCATAGTGGAGCCTGATAGAAAAGAAAATGTAGGCATAAGTAACGATAA
>Contig_626
CCTCCATATATCTACGCATTTCACCGCTACACATGGAATTCCACTCTCCCCTTCTGCACTCAAGTTTGACAGTTTCCAAAGCGAACTATGGTTGAGCCACAGCCTTTAACTTCAGACTTATCAAACCGCCTGCGCTCGCTTTACGCCCAATAAATCCGGA
>Contig_627
TCTTCGTGCACACAGAATTGCTGGATCAGGGTTGCCCCCATTGTCCAATATTCCCCACTGCTGCCTCCCGTAGGAGTAAGGGCCGTATCTCAGTCCCCTTGTGGCCGTTCACCCTCTCAGGCCGGCTACCTATC
>Contig_628
TATTTAGGGTTGGGAGATGGTCCTCCCAGATTCCGACGAGATTCCACGTGTCTCGCCGTACTCAGGATACTGCTAGGTATAAAGACTATTTTAAATACGAGGCTATTACTCTCTTTGGCCTACCTTCCCAAGTAGTTCTTCTATAATCTTTAAGTCCACATTGCAGTCCTACAACCCCGAAGAGTAAACTCTTCGGTTTGCCCTCCTGCCGT
>Contig_629
CTTTCACAGGGGGATAGCCCGAAGAAATTTGGATTAATACCCCATAATATTGTTGGATGGCATCATTTGACAATTAAAACTGAGGTGGTGGAAGATGGGCATGCGTCCTATTAGCTAGTTGGAGTGGTAACGGCACCCCAAGGCTACGA
>Contig_630
AGCCGTTACCTCACCAACTAGCTAATGGGACGCATGCCTATCTCACAGCGAAATTCATTTCCTCTAGCTTGGATGCCCAAGCTGGAGTGTACGCGGTATTAGTCCGTCTTTCGACGGGTTATCCCCCTCTGTGAGGCAAGTTGCATAC
>Contig_631
GAGTTTGATCCTGGCTCAGAACGAACGCTGGCGGCGCGTCTTAAGCATGCAAGTCGAACGGCAAGAGAGGAGCTTGCTTCTCTCCTAGAGTGGCGGACTGGTGAGGAACACGTGGGTAATCTACCCTTAAGATGGGGATAGCTGCTAGAAATAGCAG
>Contig_632
GTAATACGGAAGGTCCAGGCGTTATCCGGATTTATTGGGTTTAAAGGGAGTGTAGGCGGTTTGTTAAGCGTGTTGTGAAATTTAGATGCTCAACATTTAACTTGCAGCGCGAACTGGCGAACTTGAGTGCACACAACGTATGCGGAATTCATGGTGTAGCGGTGAAATGCTTAGATATCATGAAGAACTCCGATTGCGAAGGCAGCGTACGGGAGTGTAACTGACGCTTAAGCTCGAAGGTGCGGGTATCGAACAGGATTAGATACCCTGGTAGTCCGCACAGT
>Contig_633
GTGAAAGGCCAATCAAACTTGGAGATAGCTCGTACTCCCCGAAAGGCATTTAGGTGCCGCGTGCGATGTTCTCCGTGAGAGGTAGAGCGACCGATAGGTCAAGAGGGCTTCACCGCCTATCGAGACCTGACGAACTCCGAA
>Contig_634
TGATCCGCGATTACTAGCGATTCCGACTTCATGTAGGCGAGTTGCAGCCTACAATCCGAACTGAGATTGGCTTTAAGAGATTAGCTTGCCGTCACCGACTCGCAACTCGTTGTACCAACCATTGTAGCACGTGTGTAGCCCAGGTCATAAGGGGCATGATGATTTGACGTCATCCCCACCTTCC
>Contig_635
GCCTTCGCAATCGGAGTTCTTCGTGATATCTAAGCATTTCACCGCTACACCACGAATTCCGCCTACCTACTACGCACTCAAGTTCAACAGTTCGCGCTGCACGATAGAGGTTGAGCCACTATATTTCACAGCACGCTTATCAAACGGCCTACGCACCCTTTAAACCCAATAAATCCGGATAACGCCTGGACCTTCCGTATTACCGCGGCTGCTGGCACGGA
>Contig_636
GTGAATGCCTTGGCACTAGGAGCCGAAGAAGGACGGAACGAACACCGATATGCTTTGGGGAGCTGTAAGTAAGCTAAGATCCAGAGATTTCCGAATGGGGGAACCCAACACCCGTGATGGGGTGTTACGCATAAGCGCAGGCTTATGACGAGGTAGACGCGGGGAACTGAAACATCTCATTACCCGCAGGAAGAGAAAGAAAAATCGATTCCCTGAGTAGCGGCGAGCGAAACGGGAAGAGCCCAAACCAGTGTGCATGCACACTGGGGTTGTAGGACTCTCAACAACGTGTATGACAATCTGTAGCAGAACCCTGTTGGAAAGCAGGACCAAAGACGGTGACAGTCCAGTATGCAAAACGGAAAGTTGGCACAAGAGAGCACCTGAGTACGGCGGGACACGAGGAATCCCGTCGGAATCCGCCAGGACCATCTGGCAAGGCTAAATA
>Contig_637
TCACAGGGGGATAGCCCGAAGAAATTTGGATTAATACCCCATAATATTGTTGAATGGCATCATCTGATAATTAAAGTTACGATGGTGAAAGATGGGCATGCGTCCTATTAGCTAGTTGGAGTGGTAACGGCACCCCAAGGCT
>Contig_638
TCCGTATTACCGCGGCTGCTGGCACGGAGTTAGCCGATGCTTATTCATATGGTACCGTCATCAAAGTACGCGTACTCCTTATTCTTCCCATATAAAAGCAGTTTACAACCTCTAGGGCCGTCTGTCCTGCACGCGGCATGGCTGGTTCAGTCTTTCGACCATTGACCAATATTCCTCACTGCTGCCTCCCGTAGGAGTCTGGTCCCTGTCTCAGTACCAGT
>Contig_639
TGCCTTTCGGGGAGTACGAGCTATCTCCAAGTTTGATTGGCCTTTCACTCCTACACTCACCTCATCCAGAAGCTTTTCAACGCTTATTGGTTCGGACCTCCATTCCGTGTTACCGGAACTTCATCCTGGACAAGTGTAGATCACTTGGTTTCGCGTCTACCACCACTGACTTAACGCCCTGTTAAGGCTCGCTTTCACTGCGGTTGCTCCACTTAAGAGGATTAACCTTGCCAGTGACGGTAACTCGTAGGTTCATTATGCAAAAGGCACGCCGTCACATCATA
>Contig_640
CTCATAGTCTATAAGGAATTTAATGGGAATATTAATCTTTGAGGAGGCTTCCCGCTTAGATGCCTTCAGCGGTTATCCGTGCCAAACTTGGCTACCCAGCTATGCTCTTGGCAGAACAACTGGAACACCATCGGTTTGTCCATCCTGGTCCTCTCGTACTAAGGACAGCTCTCATCAATATTCCAACGCCCACATCAGATAGGAACCAAACTGTCTCACGACGTTTTGAACCCAGCTCGCGTACCGCTTTAATCGCCGAACAGGCGAACCCTTGGAACCGACTCCAGCTCCAGGATGCGATGAGCCGACATCGAGGTGCCAAACCTTCCCGTCGATGTGATCTCTTGGGAAAGATAAGCCTGTTATCCCCGGGGTAGCTTTTATCCGTTGAGCGACGGCCTTTCCACGAAGAACCGCCGGATCACTAAGTCCTGCTTTCGCACCTGCTCGACTTGTAAGTCTCACAGTCAATCACACTTCTACCTTTATGCTCTTAAATACGGTTTCTGACCGTACTGAGTGTAACTTTGAACGCCTCCGTTACCTTTTGGGAGGCGACCGCCCCAGTCAAACTACCCACCACACACTGTCCTCTTACCAGATAATGGTAACA
>Contig_641
CCCCGTCAATTCCTTTGAGTTTCAACCTTGCGGTCGTACTCCCCAGGCGGAGTGCTTAATGCGTTAACTGCAGCACTGAAGGGCGGAAACCCTCCAACACTTAGCACTCATCGTTTACGGCGTGGACTACCAGGGTATCTAATCCTGTTTGCTACCCACGCTTTCGAGC
>Contig_642
GAAGGATAGTCACCCATATATTTTTTATGGGAGCTAACGCAGGGAACTGAAACATCTTAGTACCTGTAGGAAGAGAAAATAATTTAATGATTCCCCTAGTAGTGGCGAGCGAACGGGGAAGAGCCCAAACCTATGACGTAGCAATGCGCTATAGGGGTTGTAGGACCACGTTATCGTACTTTGATTGTGAGGAGAATGTTCTGGAAAGTTCAATCGTAGTGGGTGATAATCCCGTATCCGAAGCATGAGAAGGCGTAGTGTTATCCTGAGTAGCGCGGAACACGAGTAATTCTGCGTGAATCTGCCGGGCCCATCCGGTAAGGCTAAA
>Contig_643
GTGTTACCAGCGCTTCAACCTGCCCAAGGGTAGATCACCAGGTTTCGCGTCTACTACTACCAACTTAACGCACAAAGTGCGCTTTCCCCAAAGGGGGAAGCTCGCCCTATTCAGACTCGCTTTCGCTGCGGATTCGTATCTGAAATACTTATCCTCGCTGGTAACAGT
>Contig_644
CTAGCTGTTTGGTTGTAAGACTGAGTGGCTAAGCGAAAGTGATAAGTATCCCACCTGGGGAGTACGTTCGCAAGAATGAAACTCAAAGGAATTGACGGGGGCCCGCACAAGCGGTGGAGCATGTGGTTTAATTCGATGATAC
>Contig_645
CTTGACCAGTGAGCTATTACGCACTCTTTCAAGGATGGCTGCTTCTAAGCCAACCTCCTGGTTGTCACCGCGACTCCACATCCTTTCCCACTTAGCGTACGCTTAGGGGCCTTAGCTGATGATCTGGGCTGTTTCCCTCTCGACTACGAAGCTTATCCCCCGCAGTCTCACTGCC
>Contig_646
GGGAGGCAGCAGTGAGGAATATTGGACAATGGTCGGAAGACTGATCCAGCCATGCCGCGTGCAGGAAGACGGCCTTATGGGTTGTAAACTGCTTTTGCAGGGGAAGAATAAGGACTACGCGTAGTTTGATGACGGTACTCTGCGAATAAGCATCGGCTAACTCCGTGCCAGCAGCCGCGGTAATACGGAGGATGCGAGCGTTATC
>Contig_647
CTCGTGTTGTGAAATGTTGGGTTAAGTCCCGCAACGAGCGCAACCCTTATCCTTTGTTGCCAGCGACTTGGTCGGGAACTCAAAGGAGACTGCCAGTGATAAACTGGAGGAAGGTGGGGATGACGTCAAGTCATCATGGCCCTTACGAGTAGGGCTACACACGTGCTACAA
>Contig_648
GAGGGACGAAAGCGTGGGGAGCGAACAGGATTAGATACCCTGGTAGTCCACGCTGTAAACGATGCTGACTCGTTTTTGGTTTTTAGGGATCAGAGACTAAGCGAAAGTGATAAGTCAGCCACCTGGGGAGTACGACCGCAAGGTTGAAACTCAAAGGAATTGACGGGGGCCCGCACAAGCGGTGGA
>Contig_649
GACCTAAGGAGAGACCGAAAGGTGTATCCGATGGACAACAGGTTGATATTCCTGTACTAGAGTATGAAGTGATGGAGGGACGCAGTAGGCTAACTCGTGCGTACGAATGGATGTACGTCTAAGCAGTGAGGCGTGGTATGAGTCAAATGCTTATACCTGTAACGTTGAGCTGTGATGGGGAGCGAAGTTTAGTAGCGAGTGAGTGATGTCACACTGCCAAGAAAAGCTTCTAGCGTTGTATCATACTCTACCCGTACCGCAAACCGACACAGGTAGTCGAGGCGAGTAGCCTCAGGTGAGCGAGA
>Contig_650
GGCTAGATCACCGGGTTTCGGGTCTATACCTTGCAACTAGACGCCCAGTTAAGACTCGGTTTCCCTACGGCTCCCTTATTCAGTTAACCTTGCTACAAAATATAAGTCGCTGACCCATTATACAAAAGGTACGCAGTCACCCCGAAGGGCTCCCACTGCTTGTACGTACACGGTTTCAGGTTCTATTTCACTCCCCTCACAGGGGTTCTTTTCGCCTTTCCTTCACAGTACTG
>Contig_651
TCACTATGCCCCAGTTTCCTGCCTGCTCGGCATGTCTGCCTCCCAGTCAAGCGCCCTTATGCCATTACACTCTGTGAGGTCGGTTACCAATCGACCCGAGGGCACCTTTGGAAGCCTCCGTTACGCTTTTGGAGGCGACCACCCCAGTCAAACTACCCAC
>Contig_652
ACCAATATTCCTCACTGCTGCCTCCCGTAGGAGTCTGGTCCGTGTCTCAGTACCAGTGTGGGGGATTTTCCTCTCAGAACCCCTAGCCATCGTAGGCTTGGTGAGCCGTTACCTCACCAACTACCTAATGGCACGCATGCCCATCCACAACCAATAAATCTTTAACAAATATCACCATGCGGTGTCCCTGTATTATGAGGTATTAGACCGACTTTCGCCGAATTATCCCTCTGTTGCGGGCAGGTTGCATACGCG
>Contig_653
CACGGTACTGGTTCGCTATCGGTCTCTTACGAGTATTTAGCCTTGGCGGATGGGCCCGCCGGATTCAGACAGGATTTCACGTGTCCCGCCCTACTCAGGATACCACTATGGCCGATTCGATTGTCGAGTACGAGACTGTCACTCTCTATGGTCGTTCTTTCCAAAACGTTCCTCTAATCGAACCAAGTCCAACGTCGTGGTCCTACAACCCCGTGAAGGCCGAGACCTCCACGGTTTGGGCTCTTCCCCGTTCGCTCGCCACTACT
>Contig_654
TCAATTCCTTTGAGTTTCACCGTTGCCGGCGTACTCCCCAGGTGGATTACTTAACGCTTTCGCTGTAGAGCTTACACTATATCGCAAACTCCTAGTAATCATCGTTTACTGCGTGGACTACCAGGGTATCTAATCCTGTTTGA
>Contig_655
TACGGAGGATGCGAGCGTTATCCGGATTTATTGGGTTTAAAGGGTGCGTAGGTGGACTGTTAAGTCAGTGGTGAAAGTTTGTCGCTCAACGATAAAATTGCCGTTGAAACTGGTGGTCTTGAGTATGGATGAAGTAGGCGGAATGCGTGGTGTAGCGGTGAAATGCATAGAGATCACGCAGAACTCCGATTGC
>Contig_656
TTCCTCCACATCTCTACGCATTTCACCGCTACACGTGGAATTCTACCCCTCCCTAAAGTACTCTAGTTACCCAGTCTGAAATGCAATTCCCAGGTTAAGCCCGGGGCTTTCACACCTCACTTAAATAACCGCCTGCGTGCCCTTTACGCCCAGTTATTCCGATTAACGCTCGCA
>Contig_657
TGCCTGGACCTATTCTCTGCGCCTCGCCTTGCGACGAGGACCCCTTATCCCGAAGTTACGGGGTCAGTTTGCCTAGTTCCTTAACCATGAATCTCTCAACGCCTCAGTATGTTCTACCCGACTACGTGTGTCCGTTTGCGGTACGGGTGCCGCACGGATTGAGCTTAGCGGATTTTCTCGGGAGTATGCTTACCCACGCTATTGCCCCTCCCCGAGGGGAACGGCATACTTTCGGGGTTCGGCTCGCGCGGTGGATTTGCCTGCCGCCCTCAACGCCTACGCCCTTCAACGGAGAATTCCGTATCTCCGCGGTGGTGTCACGCCTCCGTCTCCGCGTCGCTCCGTGCGGCAGTAAGGGAATATTAACCC
>Contig_658
CACAGAGTTTGATTGGCCTTTCACCCCTATCCACAGCTCATCCCCCCAGTTTTCAACCTAGGTGGGTTCGGTCCTCCACACGCTCTTACACGTGCTTCAACCTGGCCATGGATAGATCACTCCGCTTCGGGTCTAGATCCTGCCACTACAACGCCCTATTCAGACTCGCTTTCGCTACGACTACCCCACACGGGTTAACCTCGCGACAAAACACTAACTCGCAGGCTCATTCTTCAAAAGGCACGCCACCACCCCACAC
>Contig_659
ACCTTCAGTACTACACGTTTAGTCTCGTCTTTAATTTCACTTAAGCATGCGGACAGACACGCTAAACTTAAGCTAGTTTGATTCAATTTAGTGCTTCGATCCTCAAACAGCGGCTTCCACACGATCTCGTTTTAGTTTGACTCCGCTTTATCCCCGTCTTACGAGCGGAAGCTGGGGAGCGAAGGCTATGAGCAGGTTATTAAGCTGCTAAAGCGTATTGTTCGTCGTTTGCGACTATTTTTTTGCGGTTTATTTACGAGGCCTACCGCACAAAAATAGTCGCAAACGACGAACAATACGCTTTAGCAGCTT
>Contig_660
CCTCATTTCACACTCAGCATGACTTTGGGACCTTAGCCGACGGTCCGGGCTGTTTCCCTCTCGACCGTGAACCTTGGCGCACACGGTCTCACTCCCGGGCGCTGGCCCGCGGCATTCAGAGTTTGGCAGGTGTTGGTAGGCTTTGACGCCCCCGCCACCAGCCAGTGCTTT
>Contig_661
CCCGCGGCATTCAGAGTTTGGCAGGTGTTGGTAGGCTTTGACGCCCCCGCCACCAGCCAGTGCTTTACCTCCGCGGGTTTTGCGCAAGGCTGTCCCTAAAGGCATTTCGGGGAGAGCCAGCTATCTCCAGGTTTGTTTAGCCTTTCACTCC
>Contig_662
CCTTTGAGTTTCAACCTTGCGGTCGTACTCCCCAGGCGGAGTGCTTAATGCGTTAGCTGCGGCACTGAGTCCCGGAAAGGACCCAACACCTAGCACTCATCGTTTACGGCGTGGACTACCAGGGTATCTAATCCTGTTTGCTCCCCACGC
>Contig_663
CTGGTTCAGGCTCTCGCCCATTGACCAATATTCCTCACTGCTGCCTCCCGTAGGAGTTTGGACCGTATCTCAGTTCCAATGTGGGGGACCTTCCTCTCAGAACCCCTACCCATCGAAGGATTGGTGGGCCGTTACCCCGCCAACTTCCTAATGGGACGCACCGCCATCCATCACCGCCCGAAGGCTTTACTCAATTATACATGCATACAACTGAGACCATCAGGTATTAATCTTGCTTTCGCAAGCCTATCCCTGTGTGATGGGCAGGTTCGGTACGCGTTACTCACCCGTGCGCCGGTCGCCGGCATACTTAGCAAGCTAAGTATCCGCTGCCCCACGACTTGCATGTGTTAAGCCTGTAGCTAGCGTTCATCCTG
>Contig_664
CTCCGGAGCCTTCGGGGGGACCGAAGTCCCCTGGGAGGTCTAATCTTGAGGTGGGCTTCCCGCTTAGATGCTTTCAGCGGTTATCCCTTCCGGACGTGGATACCCGGCACTTGCCCCTGGCGGGACAACCGGCAAACCAGAGGTCCGTCCGCCTCGGTCCTCTCGTACTAAAGGCGGCCCCTCTCAGACTTCCGACGCTCAAAACAGATAGGGACCGAACTGTCTCGCGACGTTCTGAACCCAGCTCACGTACCGCTTTGATTGGCGAACAGCCAAACCCTTGGGACCTGCTCCAGCCCCAGGATGCGATGAGCCGACATCGAGGT
>Contig_665
TACGGCCGCCGTTTACTGGGGCTTCAATTCAAACCTTCTCCTTTCGAATGAGTTCTCCTCTTAACCTTCCAGCACCGGGCAGGTGTCAGACCATATACATCATCTTTCGATTTAGCATAGTCATGTGTTTTTGTTAAACAGTCGCCTGGGCCGATTCTCTGCGGCCACTGTCGCCAGTGGCGTCCTTTATCCCGAAGTTACAGGACCATTTTGCCTAGTTCCTTAACCGTGAATCTCTCGAGCGCCTTAGTATTTTCAACCCGACCACGTGTGTCCGTTTACAGTACGAGTGCTATATCAATATGCTTAGCGGATTTTCTTGGGAGCCTGTTTACGCACATATTACATTGTACAAGTACGCTGCATACTGTCAGGTTCGACTCT
>Contig_666
TTCAATTCATACCTTCGGATTACTCCTAAGCACTCCTCTTAACCTTCCAGCACCGGGCAGGCGTCAGCCCCTATACTTCACCTTGCGGTTTTGCAGAGACCTGTGTTTTTGTTAAACAGTCGCTTGGGCCTATTCACTGCGGCCTACTCTCGTAGGCACCCCTTCTCCCGAAGTTACGGGGTCATTTTGCCGAGTTCCTTAACGATGGTTCTCTCGCTCACCTTAGAATTCTCTTCCCAACTACC
>Contig_667
CGCGAAACCAAGTGATCTACACTTGACCAGGTTGAAGTTCCGGTAACACGGAATGGAGGACCGCACCAATAAGCGTTGAAAAGCTTCTGGATGAGTTGAGTGTAGGAGTGAAAGGCCAATCAAACTTGGAGATAGCTCGTACTCCCCGAAAGGCA
>Contig_668
AAGACCCGGGAACGTATTCACCGCAGTATGCTGACCTGCGATTACTAGCGATTCCGACTTCATGCAGGCGAGTTGCAGCCTGCAATCCGAACTGGGAAACGGTTTTTGAGGTTCGCTTGCCCTCGCGGGTTCGCTGCTCTCTGTCCGTTCCATTGTAGTACGTGTGTAGCCCAGACCATAAGGGGCATGATGACTTGACGTCATCCCCGCCTTCCTCCGCGTTCTCCGCGGCAGTCTCCTTT
>Contig_669
GTGCAAGCACCAGAAAAACTTCGCGGCGAACGGGTGAGTAACACGTAAAGAACCTGCCTCATAGACGGGGACAACTATTGGAAACGATAGCTAATACCGGATAACAGCATAAATCGCATGATATATGTTTAAAAGTTGGTTTCGGCTAACACTATGAGATGGCTTTGCGGTGCATTAGCTAGTTGGTGGGGTAAAGGCCTACCAAGGCGA
>Contig_670
GTTGGGTTCCCCCATTCGGAAATCTTTGGATCTTAGCTTACTTACAGCTCCCCAAAGCATATCGGTGTTAGTTCCGTCCTTCTTCGGCTCCTAGTACCGATATGCTTTGGGGAGCTGTAAGTAAGCTAAGATCCAAAGATTTCCGAATGGGGGAACCCAAC
>Contig_671
AATAACTAAGGTTTCCTGGGGAAGGCTCGTCCTCCCAGGGTTAGTCGGGACCTAAGGCGAGGCCGATAGGCGTAGTCGATGGACAACAGGTTGATATTCCTGTACTTCTATAAATCGTTTGAGCAATGGAGGGACGCAGGAGGCTAAGAAAAGCGTACGACTGGAAGTGTACGCCCAAGCAGTGAGTCGGCTGATGAGTCAAATGCTTATCACGGATGCGACAAGCTGTGACGGGGAGGGAAGTTTAGTACCGAAGTTTCTGATGTCACACTGCCGAGAAAAGCTTCTAGCAAGATTTATAGGACCCGTACCGCAAACCGACACAGGTAGTTGAGGAGAGAATCCTAAGGTGAGCGAGCGAACTCTCGTTAAGGAACTCGGCAAAATGACCCCGTAACTTCGGGAGAAGG
>Contig_672
CCAGTCAAACTGCCTACCATGCACGGTCCCCGACCCGGATTACGGGTCTGGGTTAGAACCTCAAAGCCACCAGGGTGGTATTTCAAGGACGGCTCCACAGAAACTGGCGTCTCTGCTTCTAAGCCTCCCACCTATCCTACACAAGTGACTTCAAAGTCCAATGCAAAG
>Contig_673
AACCATGAATCTCTCAACGCCTTAGTATATTCTACCCGACTACGTGTGTCCGTTTACGGTACGGGTTGCTCAAACATTAAGCTTAGCGGATTTTCTTGGAAGTATGATTACCTGTACTATCGGTTCACCCAGAAGGGAAAACCGTACTATCGACCATCAGCTCAAGGTGTGGATTTGCCTGCACCTATCAAAGCCTAAAGTCTTCAACGCCNNNNNNNNNNAAGGGCGCGACAGTGTCACTGCTCCGTCTCCACATCGCTGAATGAGCAAGTCACGGAATATTAACCGTGTCTGCCATCGCCATCGCCGTTCGGCTGAGACTTAGGACCCGACTAACCCCGGGATGATTGACATCGCCCGGGAAACCTTAGTCTTACGGCGAGGGGGAATCTTACC
>Contig_674
ACATTAGAAGCATCGATAGCCGCTTCTTTTTTCACTAAGCCACCAGCTTGTCCTAAAGCAGGAACTGGTTTTTCATGTTTAGTGATGATGTTGATACCTTCAACAAACACTTTACCGTTTGGTAACACTTTAGTTACCTTGCCACGCTTGCCTTTATCTTTACCGGCAAGTACGATTACTTCATCGTTTTGACGAATTTTTGCAGCCATTTCTCACTTCTCCTTACNNNNNNNNNNGATCTTCATGAATTTCTCAGAACGAAGTTCACGAGTCACCGGTCCAAAAATACGAGTACCGATTGGTTGCTCTGTGTTATTGTTTAAAATTACACAAGCGTTACCATCGAAGCGAATGACTGATCCGTCTGGGCGACGAACACCCTTCTTGGTGCGCACAACAACTGCTTTTAATACATCACCTTTTTTAACTTTACCGCGTGGAATTGCTTCTTTC
>Contig_675
AAGCGGAGGAACATGTGGTTTAATTCGATGATACGCGAGGAACCTTACCCGGGCTTGAATTGCAGACGAACGATTCAGAGATGATGAGGCCCTTCGGGGCGTCTGTGAAGGTGCTGCATGGTTGTCGTCAGCTCGTGCCGTGAGGTGTCGGCTTAAGTGCCATAACG
>Contig_676
GATTACTAGCGAATCCAGCTTCGTGGGGTCGGGTTGCAGACCCCAGTCCGAACTGGGACCGGCTTTAAGGATTAGATCGTATTTGCACACAACCAACTCTCTGTACCGGCCATTGTAACACGTGTGTAGCCCCGGACGTAAGGGCCGTGCTGATTTGACGTCAT
>Contig_677
ATTTCAAACGTAACAAGTTAGATATCCCAGCGGTTGTTGAACGTTTAGAATATGATCCAAACCGTTCAGCTAACATTGCTTTAGTGCTTTATAAAGATGGTGAACGCCGTTATATCTTAGCACCTAAAGGTTTGTCAGTTGGCGATCAAATCCAATCTGGCGTTAACTCACCTATTAAAGTGGGTAACTCGTTACCAATGCGTAATATCCCAGTTGGTTCAACAGTACATAACGT
>Contig_678
CTGTTAGTAGTGGCGAGCGAACGCGGATGAGACTAAACCTGTGGTGTGTGATAGCGGTTAGGTGTTGCATCATGGGTGTTGTGGGAGTTGTTGTGGTGGTTCTAACTGGTCACCGGCGTAGTGCATGATGGTAGGCGAACTGGCTTGGAATGGTCGACCGTAGTGGGTGAGAGTCCCGTAGTTGAAAGTGTTGTGTGTGCGTTGACAATGTCCCGAGTAGCACGGGGCTCGTGGAATCTCGTGTGAATCTGCCAGGACCACCTGGTAAGTCTAA
>Contig_679
ACACGTGGGTAACCTGCCCATCAGAGGGGGATAACATTCGGAAACGGATGCTAAAACCGCATAGGTCTTCGAACCGCATGGTTTGAAGAGGAAAAGAGGCGCAAGCTTCTGCTGATGGATGGACCCGCGGTGCATTAGCTAGTTGGTGAGGTAACGGCTCACCAAGGCCG
>Contig_680
ACGTGGGTAATCTACCCTTAAGATGGGGATAGCTGCTAGAAATAGCAGGTAATACCGAATACACTCGAAGTTTCATAAGAAGCTTTGAGGAAAGGAAGCTACGGCTTCGCTTGAGGATGAGCTTGCGTCCCATTAGCTAGTTGGTGAGGTAACGGCCCACCAAGGCGACGATGGGTATCCGGCCTGAGAGGGTGAACGGACACAT
>Contig_681
TAACCTGACACCTCACGGCACGAGCTGACGACAACCATGCAGCACCTTGAAAACTGTCCGAAGAAATACCTATCTCTAAGTACGTCAGTTCCCATTTAAACCTTGGTAAGGTTCCTCGCGTATCATCGAATTAAACCACATGCTCCACC
>Contig_682
TGAAGGGTGTAGGTGTAGATATTCGTAGGCAAATCCGCGGATAGAGCCGAACCTGAAAGTACCGAGTGTCTTCGGACAATCGGATATGGATGTAATCAGACTCCCTAGAAAAACCGCTAAGCATATTCATACGGCACCCGTACCATAAACGGACACACGTGGTCAAGTATAAAGTATTAAGGCGCTCGAGTGATCCGCGGCTAAGGAACTAGGCAAAATAGTCCTGTAACTTCGGAAAAAGGGACACCTACCCAGTGATGGGAGGTCGCAGAAGAATGGCCCAGGCGACTGTTTAACAAAAACATAGGGCTTTGCCAAATCGCAAGATGAAGTATAAGGCCTGACACCTGCCCGGTGCTGGAAGGTTAAGAGGAGATGTCATCGCAAGAGAAGCATTG
>Contig_683
TCCTTTGAGTTTCACCGTTGCCGGCGTACTCCCCAGGTGGGATGCTTAACGCTTTCGCTTGGTCACCGACCGCAAAGGCCGACAACGAGCATCCATCGTTTACCGCGTGGACTACCAGGGTATCTAATCCTGTTCGATACCCACGCT
>Contig_684
ACAACGAGCATCCATCGTTTACCGCGTGGACTACCAGGGTATCTAATCCTGTTCGATACCCACGCTTTCGAGCATCAGCGTCAGTTGCGCTACAGTAAGCTGCCTTCGCAATCGGAGTTCTTCGTGATATCTAAGCATTTCACCGCTACACCACGAATTC
>Contig_685
GACGGCACAAATTGCCTTTGGTTTGGTTGCTCTCCTAGATGCGAATGCACAAAGGATAGCCAAAATTAGCGTTGCGATGATTTTGGCTATCCTTTGTGCATTCGCATCTAGGAGAGCAACCAAACCAAAGGCAATTTGTGCCGTC
>Contig_686
CGACCAGTGAGCTATTACGCACTCTTTTAAGGAATGGCTGCTTCTAAGCCAACCTCCTGGCTGTCTGTGCATTCAAACTTCATTTTACACTGAGCGGTATTTCGGGACCTTAGTTGTTGGTCCGGGCTGTTTCCCTTTCGACTACGAACCTTGTCGCACGCAGTCTCACTCCCATACGTTGTCTAGCGGCATTCAGAGTTTGATTGGGTTTGGTAGGCAGTGACGCCCCCTAGTCCATCCAGTGCTTTACCTCCGCTACATTTGTATGAGGCT
>Contig_687
CTCGTTGCGGGACTTAACCCAACATTTCACAACACGAGCTGACGACAGCCATGCAGCACCTGTCTCTAAGTTCCCGAAGGCACAAGCTCATCTCTGAGCTCTTCTTAGGATGTCAAGAGTAGGTAAGGTTCTTCGCGTTGCATCGAATTAAACCACATGCTCCACCGCTTGTG
>Contig_688
CCGGATAACGCCCGGACCTTCCGTATTACCGCGGCTGCTGGCACGGAATTAGCCGGTCCTTTTTCTTCAGCTACCTGCAATGACACCACACGTGATGCACTTTATTCACTGATAAAAGCGGTTTACGACCACAAGGGCCTTCATCCCGCACGCTACTTGGCTGGTTCAGGCTCTCGCCCATTGACCAATATTCCTCACTGCTGCCTCCCGTAG
>Contig_689
TGCCTTTCGGGGAGTACGAGCTATCTCCAAGTTTGATTGGCCTTTCACTCCTACACTCAACTCATCGGGAAGCTTTTCAACGCTTATCCGTGCGGTCCTCCATTCCGTGTTACCGGAACTTCAACCTGGTCAAGTGTAGATCACTTGGTTTCGCG
>Contig_690
GTTACTCTTTGGGAGGCGACCGCCCCAGTCAAACTGCCCGCCTGGCAATGTCCCCCTGCGTGCTCCAACGCTCAAGGGTTAGAATTTCATCATACAAAGGGTGGTATCCCAACAACGGCTCATCAATCACCGAAATGACTGACTCAATGCCTCCCACCTATCCTGTGCATCATAGGACAAAATCCAATACCAAGTTACAGTAAAGCTCCATGGGGTCTTTCCGTCCCACCACGGGTACCTGGCGTCTTTACCAGGACCACAATTTCACCGGGTCTACCGTCGAGACAGCGCACGAAAGGTGTAACGATCTGTGCGCTGTCTCGACGGTAGACCCGGTGAAATTGTGGTCCTGGTAAAGACGCCAGGTACCCGTGGTGGGACGGAAAGACCCCATGGAGCTTTACTGTAACTTAGTATTGAATTTTGTCCTACGATGCACAGGATAGGTGGGAGGCATTGAGAGTGGGATTTTGGTTCCATTTGAGCCGCCGTTGGGATACCACCCTTTGTATGATGAAATTCTAACCCGGAGGCGTTGAAACACGCGCGGGGAC
>Contig_691
GGAGTGAAAGGCTAAACAAACCTGGAGATAGCTGGCTCTCCCCGAAATGCCTTTAGGGACAGCCTCATACAAAGCTTTAGGAGGTAAAGCACTGGCTGGTCTAGGGGGTGTCAAAGCCTACCGAAACCAATCAAACTCTGAATGCCTAAAGCCAACGTATGGGAGTGAGACTGTGTGCGCCAAGGTTCATAGTCGAGAGGGAAACAGCCCGGACCGGCATCTAAGGTCCCTAAATAATGCTAAGTGTAAAATGAAGTGCGGATGCACAGACAGCCAGGAGGTTGGCTTAGAAGCAGCCATTCCTTAAAAGAGTGCGTAACAGCTCACTGGTCGAGCATCCGTGCGCAGACAATGTAACGGGGCTTAAGCATTATACCGAAGATCCGGAATCATATCGTAAGGTATGATTGGTAGGGGAGCATTCCATTAACTGAAGAAGAAGTACCTGTGAGGGGCTTTGGAGGAGATGGAAGAGAGAATGCAGGCATAAGTAACGAAAAGACGGGTGAGATTCCCGTCCGCCGAAAACCTAAGGTTTCCAGGGTAAAGGCAATCTGCCCTGGGTAAGTCGGCCCCTAAGGCCAGGGAGAAATCCGTAGCCGATGGGAATCCGGTTCATAATCCGGAACC
>Contig_692
CAAAAGTGATTCCCAGAGTAGTGGCGAGCGAAATGGGAGGAGCCCAAACCAATGTTGTTTTGGCAACATTGGGGTTGTAGGACTGCGATATTTGCTGTTTATAGAATTAGAACGCTTTGGAAAGAGCGACCACAGAGGGTGATAGTCCCGTATAGGCAATATAAATAAGTGATAGCAGTATCCTGAGTAGGGCGGGGCACGTGGAACCCTGTCTGAAACTGCCGGGACCATCCGGTA
>Contig_693
TGACAGTTTGATAGTGCTTTCTTGATTTTATGGGTGGTGGTGCATGGCCGTTCTTAGTTGGTGGAGTGATTTGTCTGGTTAATTCCGATAACGAACGAGACCTTAACCTTTAAATAGTCTTTTATAGTACGCTATAAAAAACTTCTTAAAGGGACTGTTGATGTTTAATCAACGGAAGTTTGAGGCAATAACAGGTCTGTGATGCCCTTAGATGTTCTGGGCCGCACGCGCGCTACACTGATGAAGGCAGCGAGTTAAATGATTCTTTTAATCAGTTTCCTGCTCCGGAAGGAGTGGGTAATCTTGTAAACTTCATCGTGCTGGGGATAATCCATTGCAATTATTGGATTTGAACGAGGAATTCCTAGTAAGTACGTGTCATCAGCACGTGCTGATTACGTCCCTGCCCTTTGTACACACCGCCCGTCGCTACTACCGATTGAATGGTTTAGTGAGGCCTCTGGATTCGAAGTTTGGAGTTGGCAACGATTCTAAACTTTGGAGAAATTGGTCAAACTTGGTCATTTAG
>Contig_694
AGGTTAGGTTATCGCACTGTTGGATATGTGCGTTTAAGTTGGTAGGTGGGAAGTTTAGGCAAATCCGGACTTCTATTAAACACTGAGAGATGATGACGAGGCTCTACGGAGCTGAAGTAACCGATACCACACTTCCAGGAAAAG
>Contig_695
TAGCGTTCATCCTGAGCCAGGATGAACGCTAGCTACAGGCTTAACACATGCAAGTCGAGGGGCAGCATGGAAGAAGCTTGCTTCTTCTGATGGCGACCGGCGCACGGGTGCGTAACGCGTATCAAACCTGCCTCATACTCGGGGATAGCCTTGCGAA
>Contig_696
TTCGGTATCGTGTTTTAGCCCCGGAAATTTTCGGCGCAGGACCTCTCGACTAGTGAGCTATTACGCACTCTTTGAATGTGTGGCTGCTTCTAAGCCAACATCCTAGCTGTCTTCGAAATCCCACATCCTTTTCCACTTAACACGTATTTTGGGACCTTAGCTGTAGGTCTGGGCTCTTTCCCTTTTGACTGTCCAACTTATCTCGTACAGTCTGAC
>Contig_697
TGCATGCTTAAGACGCGCCGCCAGCGTTCGTTCTGAGCCAGGATCAAACTCTCCATGATTATCTCATGGCCCCAGAAGGGACCGTGAGATAATCATGGAGAGTTTGATCCTGGCTCAGAACGAACGCTGGCGGCGCGTCTTAAGCATGCA
>Contig_698
TTACTATAGCTTGACACTGAACATTGAATTTTGATGTGTAGGATAGGTGGGAGCCTTTGAAGCAGTGACGCCAGTCATTGTGGAGGCGACCTTGAAATACCACCCTTTAACGTTTGATGTTCTAACGAAGATGACGAAACGTGGTCTCGGACAGTGTCTGGTGGGTAGTTTGACTGGGGCGGTCTCCTCCCAAAGCGTA
>Contig_699
ATGTAAAGGAATTAGCTCATGGCTAAGGAAAAATTTGAACGTAGCAAACCGCACGTAAACGTTGGTACTATCGGTCACGTTGACCATGGTAAAACCACTCTGACTGCTGCATTGACTACTATTTTGGCTAAAAAATTCGGTGGCGCTGCAAAAGCTTACGACCAAATCGATAACGCTCCTGAAGAAAAAGCCCGTGGTATTACCATTAATACCTCTCACGTAGAATACGAAACCGAAACCCGCCACTACGCACACGTAGACTGCCCGGGCCACGCCGACTACGTTAAAAACATGATTACCGGTGCTGCCCAAATGGACGGTGCTATCTTGGTATGTTC
>Contig_700
CCGTTACCTCTCCAACTAGCTAATAGAACGCATACTCATCTTTCACCGCCTCAGCTTTAATATAAATGTGATGCCACATCTATATACCATTAGGTATTAATCCAAATTTCTTCGGGCTATCCCTATGTGAAAGGCAGATTGTATA
>Contig_701
ATACCCGCTGCCCCACGACTTGCATGTGTTAGGCCTGTAGCTAGCGTTCATCCTGAGCCAGGATGAACGCTAGCTACAGGCCTAACACATGCAAGTCGTGGGGCAGCGGGTATACTTGTTTTCAAGTATATGCCGGCGACCGGCGCACGGGTGAGTAACGCGTATCCAACCTGCCCATCACAAGGGAATAACCCGTC
>Contig_702
GAATCTCTCAACGCCTTAGTATATTCTACCCGACCACGTGTGTCCGTTTGCGGTACGGGTCGCATAAACATTAAGTTTAGCGGATTTTCTCGGAAGTATGATTACCTGCACTCAAGTCGTCCCGAAGGACAACCTGTACTTTCATCCTTCAGCTCGGATGG
>Contig_703
AAGTCGTCCCGAAGGACAACCTGTACTTTCATCCTTCAGCTCGGATGGTGGATTTGCCTGCCATCCTCATAGCCTACAGACTTAAACGCCCTATTCCGTCAGGGCGCGGCAGTGTCACTGCTCCGTCTCCACATCACTGAATATGCGAG
>Contig_704
TACATACCGCGGTCACGCGGCAGATAAGAAAGCTAAGAAATAAGAGGTAAATAGATGGAAACTATCGCAAAACATCGTTACGCTCGCACTTCTGCCCAAAAAGCTCGCTTAGTTGCCGATTTAATTCGTGGTAAAAAAGTTGCGCAAGCATTAGAAATCTTAACTTTTACTAACAAAAAAGCTGCGGCTTTAGTGAAAAAAGTATTAGAGTCTGCTATTGCTAACGCAGAGCATAATGATGGTGCAGATATCGATGATCTTAAAGT
>Contig_705
GTTTTACAATACCTAGGCGAATACCATTTGGATTTACTTTTTGACCCATTGCTATTCCTCTACTTATTAACGATCTGACACAACCACAGTAATGTGGCTAGTACGTTTTAAAATACGATCTGCACGACCTTTAGCACGTGGCATAACACGTTTCATGCTAGGACCTTCATCAACGAAGATTTTAGCAACTTTAAGATCATCGATATCTGCACCATCATTATGCTCTGCGTTAGCAATAGCAGAC
>Contig_706
GAGTCGAACCCCGGTCCAAACGTGGAACTAATCTGCTTTCTACATGCTTATCCTCACTTTCGGATTGTCGGGTCTAGGGGTATGGCTGAGGCCACCAGGTCTAGACCTTATCCCACTGATACTACCTTCGCCCCATGGGCATCAGCAAAGGAGTCTCCGAATTTCCTACACCACTATGATCCTGTCGCCTCGGTGAGCACGGCTACGGGAGTGATGTCTCGTCACAACAGTCTGTCGTCGTGATGAAGCGCTAACTTACTATACTTCGGTTACGCAGCGAGAGCGTAGTTATTTTCGCCAGTTGAATTGTCGCTCTATGAGATTAGCGTGCATCACGAGCCTTGCACGGCATGCTTACAAACCACTTCTTCACGC
>Contig_707
TTTAGGGTTGGGAGATGGTCCTCCCAGATTCCGACGGGATTTCGCGTGTCCCGCCGTACTCAGGATTCTGCTAGGTACAGATTCTATTTAAAATACGAGGCTCTTACTCTCTTTGGCTGACCTTCCCATGTCATTCTTCTATAAAATCTGAGTCCACATTGCAGTCCTACAACCCCGAAGAGTAAACTCTTCGGTTTGCCCTCCTGCCGTTTCG
>Contig_708
CTCTCACCCATTAACGGGCTCGAACTTGTTGTAGGCACACGGTTTCAGGTTCTATTTCACTCCCCTTCCGGGGTACTTTTCACCTTTCCCTCACGGTACTGGTTCACTATCGGTCACTAGGGAGTATTTAGGGTTGGGAGA
>Contig_709
GTGTTTTTGTTAAACAGTTGCCTGGACCTATTCTCTGCGCCTCGCCTTGCGACGAGGACCCCTTATTGCGAACGTACGGGGTCAATTTGCCTAGTTCCTTAACCATGAATCTTCCAAGCGCCTTAGTATATTCTACCCGACTACGTGTGTCCGTTT
>Contig_710
CCGGACGTAAGGGCCGTGCTGATTTGACGTCATCCCCACCTTCCTCACACCTTACGGTGGCAGTATCTCCAGAGTGCCCAGCATCACCTGATGGCAACTAAAGACAGGGGTTGCGCTCGTTATGGCACTTAAGCCGACACCTCACGGCACGAGCTGACGACAACCAT
>Contig_711
ATTGTAACACGTGTGTAGCCCCGGACGTAAGGGCCGTGCTGATTTGACGTCATCCCCACCTTCCTCCGCCTTGCGGCGGCAGTATCCACGGAGTTCCCGGCATTACCCGATGGCAAACGTAGAAAAGGGTTGCGCTCGTTATGGCACTTAAGCCGACACCTCACGGCACGAGCTGACGACAACCATGCAG
>Contig_712
GACCACGTTTCGTAATCTTCGTTAGAACATCAAACGTTAAAGGGTGGTATTTCAAGGTCGACTCCAACAATACTGGCGTATCATCTTCATAGTCTCCCACCTATCCTACACATCAAAATTCAATGTTCAGTGTCAAGCTATAGTAAAGGTTCACGG
>Contig_713
GATTACTAGCGAATCCAGCTTCGTGGGGTCGGGTTGCAGACCCCAGTCCGAACTGAGACGCACTTTGAAGATTAGATCTCATTTGCATGAAACCAACATTCTGTATGCGCCATTGTAACACGTGTGTAGCCCCGGACGTAAGGGCCGTGCTGATTTGACGTCAT
>Contig_714
GCCGCCAGCGTTCAATCTGAGCCATGATCAAACTCTTCAATTCAAGTTCAATCGCTCAATACTGCTAACTAGAAATTCATTATACTTTTTTAAGTAGTGACATTTTATGTCAGCAGTATTGAGCGATTGAACTTGAATTGAAGAGTTTGATCATGGCTCAGATTGAACGCTGGCGGC
>Contig_715
TGAAACTCAAAGGAATTGACGGGGGCCCGCACAAGCGGTGGATTATGTGGTTTAATTCGATGATACGCGAGGAACCTTACCAAGACTTAAATGGGAATTGACAGCTGTAGAAATACGGTTTTCTTCGGACAATTTTCAAGGTGCTGCATGGTTGTCGTCAGCTCGTGCCGTGAGGTGTTAGGTTAAGTCCTGCAACGAGCGCAACCCCTGTCACTAGTTGCCATCATT
>Contig_716
AGCGTGGGTATCGAACAGGATTAGATACCCTGGTAGTCCACGCGGTAAACGATGGATGCTCGTTGTTGGCCAAATTGGTCAGTGACCAAGCGAAAGCGTTAAGCATCCCACCTGGGGAGTACGCCGGCAACGGTGAAACTCAAAGGA
>Contig_717
GACAACGCTCGCGCCCTACGTATTACCGCGGCTGCTGGCACGTAGTTAGCCGGCGCTTTCTCTGCACCTACCGTCACTTTCGCTTCTTCGATGCTAACAGAGGTTTACAACCCGAAGGCCGTCATCCCTCACGCGGCGTCGCTGCATCAGGCTTGCG
>Contig_718
TTGAGTCAAATTAAGCCGCAGGCTCCACTCCTGGTGGTGCCCTTCCGTCAATTCCTTTAAGTTTCATACTTGCGAATATACTCCCCCCAGAACCTAAAGACTCTGTTTTCACTCAAGGTGCTGAATTATTATTATATAATCCAATCCCTGGTCGGCATAGTTTATAGTTGAGACTACGACGGTATCTAATCATCTTCGATCCCCCAACTTTCGTCCTTGATCAATGGGAATGGATTTGTCAAATGCTTTCGCATAAGTTAGTCTTTAATAAATCCAAGAATTTCACCTCTGACTATTAAATACTAATGACCCCAACCATCCCTATTCATCATGTTTGCAACTCTAAACCAACGAAATAAGCTGCTGACTTATTCCATTATTCCATGCTAATGTATTCATAAAAAATTGCTTTGAACACTCTAATTTTTTCAAAGTAAACGTTCTACCTTTAATGACCTAAATTAAATTAATAACCTAAGCCAGGTAGATTTAAAGGTTGGAAAAGCTAAATGCTTTTCCTTCCTGAAATTCGACTACGGGCGTTTTAACTGCAACAACTTTAATATACGCTATTGGAGCTGGAATTACCGCGGCTGCTGGCACCAGACTTGCCCTCCAAT
>Contig_719
TTCAGCGGGTTTGCTCATCTTGCGATGTAGTATACCTTCAGCATACTGGGTTGCCCCATTCGGATAGTTGCGGGAATTGGCACATACGATTTGATCCGCAAATATCCGAATGGGGCAACCCAGTATGCTGAAGGTATACTACATCGCAAGATGAGCAAACCCGCTGAA
>Contig_720
AATTTCGCTACCTTAGGACCGTTATAGTTACGGCCGCCGTTTACCGGGGCTTCAATTCAATGCTTCCCATTGCTGGTGACATCTCCTCTTAACCTTCCGGCACCGGGCAGGTGTCAGGCTGTATACGTCATCTTTCGAGTTTGCACAGCCCTGTGTTTTTGTTAAACAGTTGCCTGGACCGATTCTCTGCGCCTC
>Contig_721
CCAGTCAAACCGCCAGCCTAGCATTGTCCCCTGCCCCTGCTTCAAGGAGCGGGTTAGAAATCCCATTCATCAAGGCTGGTATTTCACCATTGGCTCTGCGCAAGCTGACGCCCACGCTTCACTGCCTCCCAGCTATCCTACACATGATGAATAAGATCCCCATGCTAAGTTACGGTGAAGGTTCACGGGGTCTTTCCGTCTAATTATGGGTATCCGGCTTCTTTACCGGAATATA
>Contig_722
GTAACTATAACGGTCCTAAGGTAGCGAAATTCCTTGTCGGGTAAGTTCCGACCCGCACGAATGGTGTAACGATTCTGGGCACTGTCTCAACGCGAGACTCGGTGAAATTTATATACCGGTAAAGAAGCCGGTTACCCATAGTTAGACGGAAAGACCCCGTGAACCTTCACCGTAACTTACTATTGGGACTTGGTTTATCATGTGTAGAATAGGTGGGAAAC
>Contig_723
CTCTCGAGGTCAGGTATCTCATCTCGGAGTTGGCTTCCCACTTAGATGCTTTCAGCGGTTATCCTTACCGAACTTGGCTACCCGGCTTTTGCAGCTGGCGCCACAACCGGTACACCAGCGGTTCGTCCATTCCGGTCCTCTCGTACTAGGAACAGTTCTCCTCAAATACCTCGCGCCCATGGTGGATAGGGACCGAACTGTCTCACGACGTTCTAAACCCAGCTCACGTACCGCTTTAA
>Contig_724
GGTCGCAATATCATTAAGTTTAGCGGATTTTCTCGGAAGTATGATTACCTGCACTCAACTCTTCCCGAAGGAAATGCTGTACTTTCGTGTTTCAGCTCTAGCGGTGGATTTGCCTGCCACTATCATAACCTACGCACTTA
>Contig_725
GCCGAGTTCTGTCGTGGACAATCATTCATCTAGGCATATCATTGCTGATATGCTCAAGCAACCTACCCGAACTCTGAGCGGGCAACCCATTGAGTTCCTATTTGGTCTTGCTACATGTGGAGTTTACCTTGCCGTGAGCTGTCGCCAGTCACGCGGTGGGCTCTTACCCCACCGTTTCACCCTTACCTATTTAATAGGCGGTCTATTCTCTGCTGCACTGGTCGTAGGCTTTCGCCCCCTAGCTGTTAGCTAGCACATTGCCCTATGTAGCCCGGACTTTCCTCCCGCACAATCGCTGGCACAATTGTGCGGGAGGAAAGTCCGGGCTACATAGGGCAATGTGCTAGCTAACAGCTAGGGGGCGAAAGC
>Contig_726
CAGGATGAACGCTAGCTACAGGCTTAACACATGCAAGTCGAGGGGAAACGGCATTTAGTGCTTGCACCGAATGGACGTCGACCGGCGCACGGGTGAGTAACGCGTATCCAACCTACCCATTACTGTGGGATAACCTGCCGAAAGGCAGACTAATACCGCAT
>Contig_727
CCATAAGCCAGATTCCCAAGCATTACTCACCCGTCCGCCACTCGTCAGCAAGAAAGCAAGCTTTCTTGCTGACGAGTGGCGGACGGGTGAGTAATGCTTGGGAATCTGGCTTATGGAGGGGGATAACGACGGGAAACTGTCGCTAATACCGCGTATTATCGGAAGATGAAAGTGCGGGACTGAGAGGCCGCATGCCATAGGATGAGCCCAAGTGGGATTAGGTAGTTGGTGGGGTAAATGCCTACCAAGCC
>Contig_728
CTCACCAAGTCGACGATCGTTAGATGGTTTGAGAGGATGATCATCCAGACTGGGACTGAGACACGGCCCAGACTCCTACGGGAGGCAGCAGTAGGGAATCTTTCACAATGGGCGAAAGCCTGATGGAGCAATGCCGCGTGCAGGACGAAGGCCTTCGGGTTGTAAACTGCTTTTATAAGCGAGAAATATGATGGTAACTTATGAATAAGGATCGGCTAACTACGTGCCAGCAGCCGCGGTCATACGTAGGATCCGAGCATTATCCGGAGTGACTGGGTGTAAAGAGTTGCGTAGGTGGCAAGATAAGTAGATAGTGAAATCTGGTGGCTCAACCATTCAGACTATTATCTAAACTATCTAGCTCGAGACTGTTATGGGTAACTGGAATTTCTAGTGTAGGAGTGAAATCCGTAGATATTAGAAGGAACACCGATAGCGTAGGCAGGTTACTGGGACAGTTCTGACACTAAGGCACGAAAGCGTAGGGAGCAAACGGGATTAGATACCCCGGTAGTCTACGCCGTAAACGATGGATACTAGCAGTTTTGGGTATCGACCCCCGGAGTTGCGAAGCTAACGCGTTAAGTATCCCACCTGTGTAGTAC
>Contig_729
GTATGTCACTATACCACAAAATCAAGAGTTAAGAAAACTAACTTCTTAGCCTTGACGTTGTTTGTGACGTGGGTCAGTACAAATTACGCGAACTACACGATTACGACGAATAATCTTGCAATTGCGACAAATTTTCTTTACAGAAGGTTGTACACGCATTTTATTTCCTTTTATCGTTTATCTTGCTCGGAAAACAATCCGAGCACGGGTTAAATCATAAGGAGTTAATTCAACTGTTACCTTATCACCTGGAGAAATACGGATATAGTGCATCCGCATTTTGCCAGATATATGACCAAGTACTACATGATCATTTTCCAGTTTTACTTTAAATG
>Contig_730
TGCGGGACTTAACCCAACATCTCACGACACGAGCTGACGACAGCCATGCAGCACCTGTGTATGCTCACTGCCCGAAAGCAGCGTCGTCAATGTTTCCATCTCCTACCACATACATGTCAAACCCAGGTAAGGTTCTTCGGTTTGCATCGAATTAAACCACGTGCT
>Contig_731
CTCATGCGTCCTGCCATCGAAATTATAAAAGGTATCGGAATATGAACCGATTTCCCATCGACTACGACCTTCGTCCTGGTCTTAGGGGCCGACTAACCCTGGGCAGATGACCTTTACCCAGGAAACCTGAGGTTTTCGGCGGAAAGGAATCTCACCTTTCTTTTCGTGTACTTATACCTGCATTCTCTCTTCCATCCCCTCCAGTGCCCCTGACAGGTACACCTTCATCAGTCCATGGAATGCTCCCCTACCGCCTTACGCATAAGACGTAAGACCCGTAGCTTCGGTATACTGCTTAGCCCCGTTACATTATCTGCGCATGTATACTCGACCAGTGAGCTATTACGCACTCTTT
>Contig_732
ACGCTCATGTGCGAAAGCGTGGGGAGCAAACAGGATTAGATACCCTGGTAGTCCACGCTGTAAACGCTGTCGATTTGGGGGTTGGGGTTTAACTCTGGCGCCCGTAGCTAACGTGATAAATCGACCGCCTGGGGAGTACGGCCGCAAGGTTAAAACTCAA
>Contig_733
CGACAACCACCGCGTGGCTTGGCTACCTTCCTGCGTCACACCTGTTAACACGCTTACCTCCAAAGCTTGGGTCCCACACACCCCACAACACCACAAAGAAAAACTTCATGACACCGTGATCGGCATGGTTAGCATCACAATATCAGTATGGACGGTCCTTCACTGGTACGGGAATATCAACCCGTTCTCCATCGACTACGCCTGTCGGCCTCGCCTTAGGCCCCGACTAACCCAGGGCAGATTAACTTGACCC
>Contig_734
TTTCCAACGAAGGCCTCAAAGAGGTCTGAATATCCACTTGCAGACTTTACAAACAGAGTGTTTCCTAACTGCTCTATGAAAAGAAAGGTTAAACTCTGTGAGTTGAACGCACACATCACAAAGGAGTTTCTGAGAATCATTCTGTCTACTTTCTATAGGAAGATATTTCCTATTCTACCATTGACCTCAAAGCGGCTGAAATCTCCACTTGCAAATTCCACAAAAAGAGTGTTTCAAGTCTGCTCTGTGTAAAGGATCGTTCAACTCTGTGAGTTGAATACACACAACACAAGGAAGTTACTGAGAATTCTTCTGTCTAGCAGAATATGAAGAAATCCCGCTTCCAACGAAGGCCTCAAAG
>Contig_735
CTCCAGTGCGTTTTACCGCACCTTCAACCTGGACATGGGTAGATCACTTGGTTTCGGGTCTACGTCCACATACTACATGCGCCCTATTCAGACTCGCTTTCGCTACGGCTCCGACTCTTCATCTTAACCTCGCATGTAAACGTAAC
>Contig_736
CGATTGCAACTTATCTAGGCTTATCGCAGCTTACCACGTCCTTCATCGGCTCTTACTACCTAGGCATCCTTTGTGTGCCTAGGTAGTAAGAGCCGATGAAGGACGTGGTAAGCTGCGATAAGCCTAGATAAGTTGCAATCG
>Contig_737
GGGCGGACTGTCCCCAGTGCGCCCCGGGCGGGTCGCGCCGTCGGGCCCGGGGGAGGTTCTCTCGGGGCCACGCGCGCGTCCCCCGAAGAGGGGGACGGCGGAGCGAGCGCACGGGGTCGGCGGCGACGTCGGCTACCCACCCGACCCGTCTTGAAACACGGACCAAGGAGTCTAACACGTGCGCGAGTCGGGGGCTCGCACGAAAGCCGCCGTGGCGCAATGAAGGT
>Contig_738
CATACCGGCATTCTCACTTCTAAGCGCTCCACATGTCCTTACGGTCATGCTTCTTCGCCCTTAGAACGCTCTCCTACCACTCAGTTCAAAACTGAATCCACAGCTTCGGTAATCTGTTTAGCCCCGTTACATTTTCGGCGCAGGGTCACTCGACTAGTGA
>Contig_739
AAAGCACCGTGAATAACGGAGTGAAAGAGACCCTGAAACCATACGCTTACAAGCGGTCGGAGCGGCGCGAGCCGTGACGGCGTGCCTTTTGCATAATGAGCCTACGAGTTACTGTTACTGGCAAGGATAAGCACT
>Contig_740
TTGACATCGTTATCGTAACAACTGCTAACACTGACGAAGAGTCACGTGCATTGCTTACAGGCCTTGGAATGCCTTTTGCAAAATAATATAGGAGGTAAATCTAATGGCTAAAAAATCAATGATTGCTAAGAACAAACGTCCAGCGAAGTTCTCTACTCAAGCTTATACTCGTTGTGAAAAATGTGGTCGTCCACATTCAGTTTACCGC
>Contig_741
TGCCCCTCGACTTGCATGTGTTAAGCCTATCGCTAGCGTTCATCCTGAGCCAGGATCAAACTCTTCATTGTCAATATTTTTATTGTACTTTGTTCTGTTTGTCTTGCTCTAAAAATGATTCTTGCTTCAGATTTATTAGTGTATCTCTACCTAAGTAAAGGT
>Contig_742
AAGAAGGACGTGATAAGCTGCGAAAAGCTACGGGTATCGGCACATACGAATTGATCCGTAGATCTCCGAATGGGGCAACCCGGCATATGGAAGATATGTCACTGTGCAGAGCACAGAGCAGACGTGGGGAACTGAAACATCTTAGTACCCATAGGAAAAGAAAACAAAAGTGATTCCCTTAGTAGTGGCGAGCGAACGGGGAGTAGCCCAAACCGGCTTTGTTTCGGCAAAGTCGGGGTAATAGGATCAGACGACAAATTATATAAAGACTTTAGTAGAATTGTGTTGGAAAGCACAGCCAGAGAGCGTGACAGCCGCGTAGACGAAAGGGTCGCTAT
>Contig_743
GGGCTTCCCGCTTAGATGCCTTCAGCGGTTATCCCTTCCGAACGATAGCTACCCAGCACATACCCTTGGCAGGATAACTGGTACACCAGAGGTTCGTCCACTTCGGTCCTCTCGTACTAAAAGCAGCTCCTCTCACATATCCAACGCCCATAGCAGATAGGGACCGAACTGTCTCGCGACGTTCTGAACCCAGCTCACGTACCGCTTTAATTGGCGAACAGCCAAACCCTTGGGACCTACTTCAGCCCCAGGATGCGATGAGCCGACATCGAGGT
>Contig_744
AAAGCACCGTGAATAACGGAGTGAAAGAGACCCTGAAACCATACGCTTACAAGCGGTCGGAGCGGCTTTAGCCGTGACGGCGTGCCTTTTGCATAATGAGCCTACGAGTTACTGTTACTGGCAAGGATAAGCACCTAAGGTGCGCATTCG
>Contig_745
CTCAGCCTGGTTGGCAATCAGGTGTTGAGTGTAAGTGCACAAGGGAGCTTGACTGTGAGAGTGGCGACTCGAGCAGGGACGAAAGTCGGGACTAGTGATCCGGCAGTGGCTTGTGGAAGCGCTGTCGCTCAACGGATAAAAGGTACCTCGGGGATAACAGGCTGATCTTGCCCAAGA
>Contig_746
TCGGAATGCAAAGGAAAGGACAATTCGCCATGTTTACCTTTGATTACCAATGCATCTGTTCCGAATTTTACTTCTACACCAGCAGGAACAGTCACTGGGTTTTTTGCGACGCGTGACATTTACATTTCTCCACTAGGCTACGATGCACAATAACTCACCACCAACACCCTCAGAACGGGCTTTGCGATCAGTCATCACACCTTTAGAAGTACTAACAATAGCAACACCCAAGCCATTCATTACGCTAGGGATCTCGCTTGATGCTTTGTAAATACGCAAACCAGGACGTGAAACACGTTTAATTTGCTCAATCACAGGGCGACCTGCATAGTATTTCAATTGAATTTCCAATACCGGTTTTGCATCAGCAGAAACCGTAAAATCCTCGATATAGCCTTCATCTTTCAGAACTTTTGCAATTGCACATTTCAATTTTGAAGAAGGCATGGCAACAGTTGCTTTATTAGCACGTTGCGCATTGCGAATACGAGTCAACATATCGGAAATAGGATCATGCATACTCATTATTTATACTCCTATTACCAGCTAGCTTTAACAACACCAGGAATCTCGCCACGCATAGCGATTTCACGGATTTTAATACGACCCAAACCAAATTTACGGAAAGTGCCACGAGGACGACCTGTTAAAGCACAACGACG
>Contig_747
TTCCAAATATCTACAGATTCCACCCCTACACTTGGAATTCCAGTTTCCCTTCCGTAATTCAAGTTACACAGTACCCAATGCTATTCTAGGGTTAAGCCCCAGGATTTCACACCAGGCTTACATAACCGCCTACATGCCCTTTACGCCCAATAATTCCGAACAACGCTCGCCCCTTACGTGTTACCGCGG
>Contig_748
CGACCAGTGAGCTATTACGCACTCTTTTAAGGAATGGCTGCTTCTAAGCCAACCTCCTGGCTGTCTTTGTATCCACACTTCATTTCACACTCAAGCAGTATTTCGGGACCTTAGCTGACGGTCTGGGCTGTTTC
>Contig_749
GGTAGCAAACAGGATTAGATACCCTGGTAGTCCACGCCCTAAACGATGTCGATTAGCTGTTGGGCAACTTGATTGCTTGGTAGCGAAGCTAACGCGTGAAATCGACCGCCTGGGGAGTACGGTCGCAAGATTAAAACTCAAAGGA
>Contig_750
AACACTACAGGCATCACAGCCTGTGCTAGCATGGACTTTCCTCATGAGAAGAAATTCTCCTCACGCGATTATCCAAAAATTGCGTGAGGAGAATTTCTTCTCATGAGGAAAGTCCATGCTAGCACAGGCTGTGATGCCTGTAGTGTT
>Contig_751
GAGTTTCACCGTTGCCGGCGTACTCCCCAGGTGGGATGCTTAATGCTTTCGCTTAGCCGCTAACGCCAGGCGCTAACAGCGGGCATCCATCGTTTACCGTGCGGACTACCAGGGTATCTAATCCTGTTCGATACCCGCACCTTCGAGCTTAAGCGTCAGTAACACTCCCGTACGCTGCCTTCGCAATCGGAGTTCGTCATGATATCTAAGCATTTCACCGCTACACCATGAATTCCGCATACGTTGCGTGCACTCAAGTCCGCCAGTTCGCGCTGCAAGGTAGATGTTGAGCACCTAAATTTCACAACACGCTTAACAGACCGCCTACACTCCCTTTAAACCCAATAAATCCGGATAACGCCTGGACCTTCCGTATTACCGCGGCTGCTGGCACG
>Contig_752
AGCCGCGGTAATACGGAAGGTCCAGGCGTTATCCGGATTTATTGGGTTTAAAGGGAGCGTAGGCCGTGGATTAAGCGTGTTGTGAAATGTAGACGCTCAACGTCTGAATTGCAGCGCGAACTGGTTCACTTGAGTATGCACAACGTAGGCGGAATTCGTCGTGTAGCGGTGAAATGCTTAGATATGACGAAGAACTCCGATTGCGAAGGCAGC
>Contig_753
GCCAAAGACTCAGGAACACCGTCCATTTCGTACAATACTTTGCCTGGTTTAATTTCAGCAATGTAATATTCCACATTACCTTTACCGCCACCCATACGAACTTGGATAGGTTTCTCAGTAATTGGTTTATCAGGGAATACACGAATCCAAATGCGACCGCCACGTTTAATATGACGAGTCATAGTACGACGAGCAGCTTCGATTTGGCGG
>Contig_754
GGGTACTGAGATGTTTCACTTCCCCGCGTTCCCCCCAACTGGCCTATACATTCAACCAGCGGTCACCCACCAAAACGATGAGCGAGGTTTCCCCATTCGGAAATCCTCGGATCCACGCCCAGTTATCGGCTCCCCGAGGCTTATCGCAGATTCACACGTCCTTCATCGGCTCCTGATGCCTTGGCATCAGGAGCCGATGAAGGA
>Contig_755
TTCCCAGTGTAGCGGTGAAATGCGTAGATATTGGGAAGAACATCGGTGGCGAAGGCGACTTGCTGGCCAGTAACTGACGCTGAGGTGCGAAAGCCAGGGTAGCAAACGGGATTAGATACCCCGGTAGTCCTGGCTGTAAACGATGAATGCTAGGTGTGCGAGCAGAGATG
>Contig_756
AGGGAAATGAAGACCTAACCGTCAATTACGACCTTTACTTAGGTAGAGATACACTAATAAATCTGAGCAAGAAACATTTCGGAGCAAGACAAACAGAAAACAAGTACAATAAAATATTGACAAGGAAGAGTTTGATCCTGGCTCAGGATGAACGCTAGCGATAGGCTTAACACATGCAAGTCGAGGGGCA
>Contig_757
CTATCACGTCTTTCATCGCCTCTGACTGCCAAGGCATCCACCATGTGCACTTCATTACTTGACCATACAACCCCAAGTAGTCTGACTTCTAGGAAGTCTTTGGTGTGTATGGGTAATGTGTAACGATTCACCTATGTTTACGCTTGATTCAGTTCTCTTTACTTTTTTGGTGTTTGTATTGGGTACAAACACCAAAAAAGTAAAGAG
>Contig_758
GGTAGGTTGCATACGCGTTACTCACCCGTGCGCCGGTCGCCAACTTTGTATTGCTACAAATTGCTGCCCCTCGACTTGCATGTGTTAAGCCTGTCGCTAGCGTTCATCCTGAGCCAGGATGAACGCTAGCGACAGGCTTAACACATGCAAGT
>Contig_759
ACCAATATTCCTCACTGCTGCCTCCCGTAGGAGTCTGGTCCGTGTCTCAGTACCAGTGTGGGGGACTTTCCTCTCAGAACCCCTAACCATCGTAGGCTTGGTGAGCCGTTACCTCACCAACTACCTAATGGCACGCATGCCCATCCACAACCGATAAATCTTTAACAAATAACACCATGCGGTGTCCCTGTTTTATGAAGTATTAGACCGACTTTCGCCGGATTATTCTTCTGTTGT
>Contig_760
ACCCACGTCCGCACAAGGAAACCATACGCTTTCTACACGTTTATTCCAGCCTTCGATTTTCGTATGTCGGCAAGACCTGGACCACCAACCGACATCTTATCCTCTAAATCTTCATCAGTGCATCGAGGCATACACTGACTATTTCCGATTGAACCTGCATCGCTTACTCTCTGGATTCGGAACAACATCCTCGGAGCGATGTCTCGTCC
>Contig_761
GAAGCCTCCGTTACGCTTTTGGAGGCGACCACCCCAGTCAAACTACCCTCCACGAATTGTCCTCTCCATACAGAGAGTTAGGCCTCAGATAAGCAAAGGGTGGTATTTCAACAACGACTCATGAAGCACCGGAATGCCCCAATCAATGTCTCCCACCTATCCTACGCATCACTTATCCAAGGTCAATACGAAGATATAGTAAAGGT
>Contig_762
GACCAGCCACACTGGAACTGAGACACGGTCCAGACTCCTACGGGAGGCAGCAGTGGGGAATATTGCACAATGGGGGGAACCCTGATGCAGCCATGCCGCGTGAATGAAGAAGGCCTTCGGGTTGTAAAGTTCTTTCGGTAGCGAGGAAGGCA
>Contig_763
TAGTAGAATTGTGTTGGAAAGCACAGCCAGAGAGCGTGACAGCCGCGTAGACGAAAGGGTCGCTATGTAAGAGTTTGACACCTGAGTAGCTCGGGACACGTGAAATCCTGAGTGAATTAGCGGGGCCCATCCCGTAAGGCTAAATATACCCGAGAGACCGATAGTGA
>Contig_764
CCAAGAGGATTCTCACCTCTTTCTCGCTACTCATTCCGGCATTCTCTCTTCTTATTACTCCACCATACCGGAAGGAATGGTGGAGTAATAAGAAGAGAGAATGCCGGAATGAGTAGCGAGAAAGAGGTGAGAATCCTCTTGG
>Contig_765
TACCAATACCACGCTCGGTAATTTGCTCCCCTAACCACATCAGAAACATAGTACCTGTAACTAAACAGACCACTGTAGAAATATAAAACTCAAGCGCAGTCGTTACAACAACACCTTGTTGATAAACAAATGATGCAGCCGCAAAGCTTTGCAATACAGCCAACAATACCGTTCCATACCTAGTATATTTCGTAATTATTTTCCTACCAGCCTCACCTTCCTTCTTTAAAGCTTTTAAAGAAGGAATAATCTCCGAAGCAAGCTGTACAATAATCGATGACGAAATATAAGGCATAATGCCAATTGCAAATATAGTAAAGCGCTCCAACGAACCACCCGAGAACATATTTAACNNNNNNNNNNNNNNNNNNNNNNNNNNNNNCCGGCAGCTTCAATAGCAGCGCGTGCACCTTTAGTAGCTTTTACACCTTTCAAGGTAACTGCTTTTGAAATTTCACCAGAAACAATAACTTTTACATTAGAAGCAGTTGCAGGAATCAGACCAGCTTGTTTAAGAACCAAGACATCAATCTCGTTCACAGCAATCAGATTTAATTCACTCAAACGAACTTCAGCATTAGCGGCAGCAGTCAAAGATTTGAAACCACGTTTCGGCAGACGGCGTTGCAAAGGCATTTGACCGCCTTCAAAACCTACCTTGTGGAAGCCACCAGAACGGCTTTTTTTGACCTTTATGAC
>Contig_766
AGAACCGTGAATAACGGAGTGAAATAGACCCTGAAACCATACGCTTACAAGCGGTCGGAGCAGCATTAGCTGTGACGGCGTGCCTTTTGCATAATGAGCCTACGAGTTACTGTTACCAGCGAGGATAAGTATTTCAGATACGA
>Contig_767
GCGCTCGAGTGATTCGCGGTTAAGGAACTAGGCAAAATAGTCCTGTAACTTCGGGAAAAAGGACGCCTCTGAGCGATCAGAGGTCGCAGAGAAAAGGCCCTGGCGACTGTTTAACAAAAACACATGGCTATGCGAAATAGAAATATGCAGTATATAGCCTGACACCTGCCCGGTGCCGGAAGGTTAAGAGGAGAGGTCATCCTTTTTTGGAGAAGCTTTGAATTGAAGCCCCGGTAAACGGCGGCCGTAA
>Contig_768
CGTGGTCCTACAACCCCTGCTAAGCGTTGCCACAAAGCAGGTTTAGGCTCTTTCCCGTTCGCTCGCCACTACTAGGGAAATCATTAGTTTATTTTCTCTTCCTAGAGGTACTAAGATGTTTCAGTTCCCTCCGTTCGCCTCACTACGTCTGTAGTGATAACAGGTCTTCAACCTGCTGGGTTGTCCCATTCGGAAAT
>Contig_769
TTGACCAACTGCTGCAACGGCAGGCCTTAAGCGGCCAGTGCGTAAGTTTCGACGGGGGTTGCAAAGCAGATGCGGGCATACCGGGGTCTCAGATTTCCCGTTAAACACTGAATCAAAATAGTCGCAAACGACGAAACTTACGCACTGGCCGCTTAAGGCCTGCCGTTGCAGCAGTTGGTCAATGGGCTGTGTAGCGCAAGCTACCGCAACGTCATTCTACATTGACTGGTTTTCTGTCGGGTTACTTGGCAGGAAACGAGATTTAAGGTAACTGGTTCCCTGAAGGCCTGTTGGTCGGCATGATGGGGACGAGATTCTAAATAGACACAACTAAGTATGTAGAACGCTCTGTAGAGGACTTTCGGACGGGGGTTCGATTCCCCCCGCC
>Contig_770
CGAAGGTGCGGGTATCAAACAGGATTAGATACCCTGGTAGTCCGCACAGTAAACGATGGATGCCCGTTGTTAGTTCACTTTAGAATTAGCGACCAAGCGAAAGCATTAAGCATCCCACCTGGGGAGTACGCCGGCAACGGTGAAACTCAAAGGAAT
>Contig_771
AAAGCACTGGCTGGTGGCGGGGGCGTCAAAGCCTACCAACACCTGCCAAACTCTGAATGCCGCGGGTCAACGCGCAGGAGTGAGACCATGTGCGCCAAGGTTCATGGTCGAGAGGGAAACAGCCCGGACCGTCGGCTAAGGTCCCAAAGTCATGCTGAGTGTGAAATGAGG
>Contig_772
ATTATCCACGTTTTGAGGATAACAATGAATTTTTACTACGTCTATGTCATACAAAACGTGGATAATCATGATGAGTTTTATGTTGGTTTTACCACCAATTTAAAACAAAGAATTGATGACCATAATAATGGCACAACTTACTCAACCAGAGCAAGAACATGGCGTATTGTTTATTGTGAAGCCTACATTAATGAACAAGTGGCAAGAAAACGAGAGCGAACCATAAAAAATAATGGTCGTATGAGAACTTTCTTGATGAATCGTGTCAAATCACAATTTGACAATCAGAACGATTAAGTGGTCGGGTGACGGCGTACCTTTTGTATAATGGGTCAGCGACTTATATTCTGTAGCAAGGTTAACCGAATAGGGGAG
>Contig_773
CTTTCGGATTGTGTGGCGGATTTGCCTACCACACTCCTAACTTCGCTTCGCCCGGTCTTTGCTCTCCCGGGTCCGGTTTCGTTCCTGTGTCCCCACAGTTCTGATCATGTCAGGTGCAGGAATATGAACCTGCTGTCCATCGACTACGGATCTCTCCCTCGCCTTAGGTCCCGACTTACCCAGGGCAGATCAGCTTTACCCTGGAATCCTTGGATATTCGGCCATGATGATTCTCACATCATTCTCGCTACTCATTCCGGCATTCTCTCTTCTCAGAGTGCCGAAGCGTTACCGTAAGGAAGCGTGGAGTTCTGAGAAGAGAGAATGCCGGAATGAGTAGCGAGAATGATGTGAGAATCATCATGGCCGAATATCC
>Contig_774
TCAGATTTATTAGTGTATCTCTACCTAAGTAAAGGTCGTAATTGACGGTTAGGTCTTCATTTCCCTAAACGTTTGTTACTACCTTTACTTAGGTAGAGATACACTAATAAATCTGAAGCAAGAATCATTTCGGAGCAAGACAAACA
>Contig_775
CTCCCCATCACAGCTCAATGTTATAGAATTAAGCATTTAACTCAATTCACACCTCACTGCTTAGACGTGCACTTCCAGTCGCACGCTTTAGTTAGCCTACTGCGTCCCTCCTTCACTACATACTCTAGTACAGGAATATCAACCTGTTGTCCATCGGATACACCTTTCGGTCTCTCCT
>Contig_776
GATACCCACACTTTCGAGCCTCAGCGTCAGTTGCAGCCCGGACACCTGCCTTCGCGATCGGAGTTCTTCGTGATATCTAAGCATTTCACCGCTACACCACGAATTCCGGCATCCCTGTCTGCACTCAAGATCGCCAGTTTCAACGGCAATGTATGGTTGAGCCACACCCTTTAACCGCTGACTTAACAATCCGCCTACGCTCCCTTTAAACCCAATAAAT
>Contig_777
TTTACAGCGTGGACTACCAGGGTATCTAATCCTGTTCGCTCCCCACGCTTTCGTCCATCAGCGTCAGTTGTATCTTAGTAACCTGCCTTCGCAATTGGTGTTCTAAGTAATATCTATGCATTTCACCGCTACACTACTTATTCCAGCCACTTCAAATACACTCAAGACTAGCAGTATCAATGGCAATTCTACAGTTAAGCTGCAGGATTTCACCACTGACTTACCAACCCACCTACGGACCCTTTAAACCCAATAAATCCGGATAACGCTTGCACCCTCCGTATTACCGCGGCTGCTGGCACGGAGTTAGCCGGTGCTTATTCATATGGTACCTTCAGCTACCCTCACGAGGGTAGGTTTATCCCCATATAAAAGAAGTTTACAATCCATAGAACCGTCGTCCTTCACGCGGGATGGCTGGATCAGGCTTCCACCCATTGTCCAATATTCCTCACTGCTGCCTCCCGTAGGAGTCTGGGCCGTGTCTCAGTCCCAGTGTGGGGGATCACCCTCTCAGGCCCCCTAAAGATCATCGCCTTGGTGAGCCGTTACCTCACCAACTAGCTAATCTTGTGCGTGCCCATCCTTATCCGTCGTAACTTTCAATATTAAATGATGCCATCCAATATATTATAGGGTATTAATCCGAATTTCTCCGGGCTATCCCCTTGATAAGGGTAGGTTACACACATGTTCCGCACCCGTACGCCGCTCTCTCTAGTAGCAAGCTACCAAATACCGCTCGGCTTGCATGTGTTAGGCCTCCCGCTAGCGTTCATCCTGGCTCAGGATGAACGCTAGCGG
>Contig_778
GCTTATCACGTCCTTCTTCGCCTCTGAGAGCCTAGGCTCTCAGAGGCGAAGAAGGACGTGATAAGCTGCGAAAAGTTGCGTGGATTGGCACATACGAGTTGATACGCAAATATCCGAATGGGGCAACCCAGTACATTGA
>Contig_779
AAGACATAAGGGGCATGATGATTTGACGTCATCCCCACCTTCCTCCGAGTTAACCCCGGCAGTCCCCCACGAGTCCCCACCATCACGTGCTGGCAACATAGGGCAAGGGTTGCGCTCGTTGCGGGACTGCCGGGGTTAACTCGGAGGAAGGTGGGGATGACGTCAAATCATCATGCCCCTTATGTCTT
>Contig_780
GAAGAAGCTGTACGTAGTGCCGCACGTATCTTAATTGACCAAATGTCTATTTTTGCAGATCTGCAAGGTACTCCGGTTGAAGAGGTTGAAGAAAAAGCGCCTCCTATTGATCCTATCTTGCTGCGTCCTGTAGATGATTTGGAATTAACCGTACGTTCAGCTAATTGTCTGAAAGCTGAAGATATTTACTATATTGGCGATTTGATTCAACGTACTGAAACCGAGCTTCTCAAGACCCCTAATTTGGGTCGTAAATCTTTGAATGAGATCAAAGAAGTGTTGGCCTCTAAAGGTCTGACATTAGGTTCCAAATTAGAAGCTTGGCCGCCTGTAGGCTTAGAAAAGCCGTAAGTTTGAAGATTAAAGGATAATGACATGCGTCATCGT
>Contig_781
TTTGTGGAAAATGCAAGTGGATATTTGGATAGCTTGGAGGATTTCGTTGGAAGCGGGAATTCAAATAAAAGGTAGACAGCAGCATTCTCAGAAATTTCTTTCTGATGTCTGCATTCAACTCATAGAGTTGAAGATTCCCTTTCATAGAGCAGGTTTGAAACACTCTTTCTGGAGTATCTGGATGTGGACATTTGGAGCGCTTTGATGCCTACGGTGAAAAAGTAAATATCTTCCCATAAAAACGAGACAGAAGGATTCTGAGAAACAAGTTTGTGATGTGTGTACTCAGCTAACAGAGTGGAACCTCTCTTTTGATGCAGCAGTTTGGAAACACTCTTTTTGTAGAAACTGTAAGTGGATATTTGGATAGCTCTAATGATTTCGTTGGAAACGGGAATATCATCATCTAAAATCTAGACAGAAGCCCTCTCAGAAACTACTTTGTGATATCTGCATTCAAGTCACAGAGTTGAACATTCGCTTTCTTAGAGCACTTTTGAAAC
>Contig_782
CGGTGTGTACAAGGCCCGGGAACGTATTCACCGCGCCATGGCTGATGCGCGATTACTAGCGAATCCGGCTTCGTGGAGTCGGGTTGCAGACTCCAGTCCGAACTGAGGCCGGGTTTTGGGATCAGCATCCTGTCGCCAGGTAGCTTCCTGCTGCTCCGACCATTGTAACACGTGTGTAGCCCCGGACGTAAGGGCCGTGCTGATTTGACGTCATCCCCACCTTCC
>Contig_783
TTCTAAGCCAACCTCCTGGTTGTCTGTGAATATCCACCTCCTTTCCCACTTAGACATGATTTGGGACCTTAGCCGGCGGTCCGGGCTGTTCCCCTCTCGTCCACGGACCTTGTCATCCGTAGACTCACTCCCGGTAAACAATATACGGTATTCGCAGTTTGCTT
>Contig_784
TTTCGATTTTGCAGAGTCCTGTGTTTTTGATAAACAGTCGCTTGGACCTTTTCACTGCGGCCTATCACAAGATAGGCGACCTTTCTCCCTAAGTTACAGGTCTATTTTGCCTAGTTCCTTAGCCATGAATCTCTCG
>Contig_785
AAAGGTTATAGCGCCTCGTCGAAGATTTTCGCAGCTTATCGCGTCCTTCATCGCCTCCAAGAGCCAAGGCATCCACCGTATGCCCTGGCTCTTGGAGGCGATGAAGGACGCGATAAGCTGCGAAAATCTTCGACGAGGCGCTATAACCTTTGACTCGGAGGTGTCCGAATGGGGCAACCCACGTGGTTGAAGACCACGTATCCTGAAAAGGAAGCAAACCCGGCGAACTGAAACATCTCATTAACCGGAGGAGAAGAAAACAAACGTGATACCCCTAGTAGCGGCGAGCGAACGGGGCATAGCCCAAACGCGTAAGGTCTAGGCTTTGCGCGGGTAATAGGATCGGTATCTGGCACTGCAAGTAGGTAGCAGAACGTTCTGGAAAGGACGATCATAGAAGGTGACAATCCTGTATGCGAAACCCGAAGTAGTGCTATCCGACACCTGAGTAGGGCGGAACACGAGAAATTCCGTCTGAATTCACCGGGCCCACCCGGTAAGGCTAAATACTCCCAAGAGACCGATAGCGAACCAGTACTGTGAAGGAAAGGTGAAAAGCACTCCGCGAAGGAGAGTGAAATAGTACCTGAAACCGTATGCCTACAAGCGGTCGGAGTCCTTCGGGATGACGGCGTGCCTTTTGCATAATGAGCCTACGAGTTATGGTAAGTGGCGAGATTAAGTAACGATAGTTACGGAGTCGTAGCGAAAGCGAGTCTTAAACGGCG
>Contig_786
GAAGCCTCCGTTACGCTTTTGGAGGCGACCACCCCAGTCAAACTACCCTCCACGAATTGTCCTCTCTAGCAAGAGAGTTAGGCCTCAGATAAGCAAAGGGTGGTATTTCAACAACGACTCCTGAAGCACCGGAAT
>Contig_787
CTGTCTGCGTCACCCCTGTTAACACGCTTGCCTACCATCACCGGGACCCCAAGACCCACACACACCACGCAACCCGAAGGTTATGTGGAGGCGCGGGCAGATTGGTTAGCACAATGACCTCAGCATGGGCGGTCACAACCTGGTACCAGAATATCAACTGGTTGTCCATCGACTACGCCTGTCGGCCTCGCCTTAGGACCCGACTAA
>Contig_788
TACTGCTTAGCCCCGTTACATTATCTGCGCATGTATACTCGACCAGTGAGCTATTACGCACTCTTTAAAGGAATGGCTGCTTCTAAGCCAACCTCCTGGCTGTCTAGGTATCCACACTTCATTTCACACTCAAGCAGTATTTCGGGACCTTAGCTGACGGTCTGGGCTGTTTC
>Contig_789
CGTTGCGGGACTTAACCCAACATCTCACGACACGAGCTGACGACAGCCATGCAGCACCTGTGTATGTTCGTACCCGAAAGTACGTCGTCACCGTTTCCGGCTCCTACCTCATACATGTCAAACCCAGGTAAGGTTCTTCGGTTTGCATCGAATTAAACCACGTGCTCCACCGCTT
>Contig_790
CGAGCGGGCTTTTCACCCGCTTTATCGCTACTCATGTCAACATTCGCACTTCTGATACCTCCAGCATACCTTACGATACACCTTCTCAGGCCTACAGAACGCTCCCCTACCATGCACTAAAAGTGCATCCGCAGCTTCGGTTACAGATTTGAGCCCCGTTACATCTTCCGCGCAGGAAGACTCGACCAGTGAGCTATTACGCTTTCTTTAAATGATGGCTGCTTCTAAGCCAACATCCTGGCTG
>Contig_791
GACTAGTGAGCTGTTACGCACTCTTTAAATGAATGGCTGCTTCCAAGCCAACATCCTAGCTGTCTAAGCAGTTCGACTTCGTTAGTTCAACTTAGCTATTATTTCGGGACCTTAGCTGATGGTCTGGATTCTTCTCCTCTCGGACACGGACCTTAGCACCCGTGCCCTCACTGCACAAAAACATTTAACAGCATTCGGAGTTTGTCTGAACTTGATAGCCGGTGAAAGCCTCGCATCCAATCAGTCGCTCTACCTCTGTTAAACTTTTTGCACGCTGCACCTAAATGCATTTCGGGGAGTACGAGCTATCTCCAAGTTTGATTAGCCTTTCACCCCTAC
>Contig_792
TCGTAGCCTTGGGGTGCCGTTACCACTCCAACTAGCTAATAGGACGCATGCCCATCTTTCACCACCTCAGTTTTAATTGCCAGATGATGCCATCCAACAATATTATGGGGTATTAATCCAAATTTCTTCGGGCTATCCCCCTGTGA
>Contig_793
CGTCATCATCGAAGCCAGCTAACAGGTCATTGACTTTCACAATACTTTCTGCAGCACGGCTCTTATAGTCCGCATCTGCGCCTGTAAGGCTCGCATTGATAAATTCAATCACCATTGGAAGATTCATCCCTGCGTAAAGGTCAATATCACGACCTTCCATGATCAAACGGCTTACCACGTTACATGGTGTTCCACCGAGAAGATCCGCAAAGACTAGGAAATCATCCAATCCTTCAATAGCAGCTTCAAATTTTGCAGTAAAATCTTCTGGGCCATCTTCTGGAAGAAGAGCCAC
>Contig_794
GATTACTAGCGAATCCAGCTTCACGGAGTCGAGTTGCAGACTCCGATCCGAACTGAGACAGGGTTTAGAGATTTGCATCCGATCGCTCGGTAGCTGCCCTTTGTCCCTGCCATTGTAACACGTGTGTCGCCCCGGATGTAAGGGCCGTGCTGA
>Contig_795
GGGCGAGAGCCTGAACCAGCCAAGTAGCGTGCAGGATGACGGCCCTATGGGTTGTAAACTGCTTTTATGTGGGGATAAAGTGAGCTACGTGTAGTTTATTGCAGGTACCACATGAATAAGGACCGGCTAATTCCGTGCCAGCAGCCGCGGTAATACGGAAGGTCCAGGCGTTAT
>Contig_796
TACACCAGGAATTCCAGTCTCCCCTACTGCACTCTAGTTAGCCCGTACCCACTGCAAAACCGGAGTTAAGCCCCGGCCTTTCACAGCAGACGCGACCAACCGCCTACAAGCTCTTTACGCCCAATAATTCCGGACAACGCTCGCGCCCTACGTATTACCGCGG
>Contig_797
CCTTCCTGCGTCACACCTGTTAACACGCTTACCTCCAAAGCCTGGGTCCCACACACCCCACAACACACCACCCAAAAGAGCAGCACACTGTGTTCGGCATGGTTAGCATCACAATATCAGTATGGACGGTTCTTCACTGGTACGGGAATATCAAC
>Contig_798
AGGTTTTTCACCCCCTTTATCGTTACTTATACCTGCATTTGCTTTTCCATCCGCTCCAACAAGAGTCACCTCTCATCTTCAACGCTGATAATGGAATGCTCCCCTACCGATCTTTTCGATCTCACGGCTTCGGTAAACAGCTTATGCCCGATTATTATCCATGCCCGACCCCTCGACCAGTGAGCTGTTACGCACTCTTTAAATGAATGGCTGCTTCCAAGCCAACATCCTGGCT
>Contig_799
GACCAGTGAGCTGTTACGCACTCTTTAAATGAATGGCTGCTTCCAAGCCAACATCCTGGCTGTCGCTGCGGTCGGACTTCGTTAATGCAACTTAGCTGCTATTTGGGGACCTTAGCCGGTGATCTGGATTCTTCTCCTCTCGGACATGGACCTTAGCACCCATGCCCTCACTCCCGGGATGTTGCTGATGAGCATTCGGAGTTTGGCCGGACTTGATAGGCGGTGAAGCCCTCGCATCCAATCAGTCGCTCTACCTCTCATCAGTACCTTACCCGAGGCTGCACCTAAATGCATTTCGGGGAGTACGAGCTATCTCCAAGTTTGATTAGCCTTTCA
>Contig_800
TTAGCTGGTGGTCTGGGCTGTTTCCCTTTCGACTACGGATCTTAGCACTCGCAGTCTGACTGCCGATTATATCTCGTTGGCATTCGGACTGCGAGTGCTAAGATCCGTAGTCGAAAGGGAAACAGCCCAGACCACCAGCTAA
>Contig_801
CGAGAGTGCATCTCACACTCTTTATCGTTACTTATACCTACATTTGCTTTTCATGAAGCTCCACCCAAGGTCGTCCCTTGGGCTTCAAGGCTGCATGAATGCTCCCCTACCGATGTCATTAAGACATCCCACGGCTTCGGCACCGGG
>Contig_802
TTCTGATCTGCGATTACTAGCGATTCCGACTTCATGGAGTCGAGTTGCAGACTCCAATCCGAACTGGGACATATTTTATAGATTTGCTCCATCTCGCGATATTGCTTCTCATTGTATATGCCATTGTAGCACGTGTGTCGCCCCGGACATAAGGGCCATGATGACTTGACGTCGTCCACACCTTCCTCCTCCTTACGAAGGCAGTCTCATTAGAGTGCTCGGCCTAACCGTTAGCAACTAATGACGTGGGTTGCGCTCGTTGCGGGACTTAACCCAACATCTCACGACACGAGCTGACGACAGCCGTGCAGCA
>Contig_803
CAAGTATTCATCGTTTACTGCGTGGACTACCAGGGTATCTAATCCTGTTTGCTCCCCACGCCTTCGAGCCTCAACGTCAGTTGTCGTCCAGTAAGCCGCCTTCGCCTCCGGTGTTCCTCCTAATATCTACGCATTTCACCGCTACACTAGGAATTCCGCTTACCCCTCCGACACTCAAGCTATACAGTTTCCAAAGCAGTTCATGGGTTGAGCCCACGCCTTTCACTGCAGACGGCAATGCAAGTCTGAAGTGAAAGGCGTGGGCTCAACCCATGAACTGCTTTGGAAACTGTATAGCTTGAGTGTCGGAGGGGT
>Contig_804
GCCCAATCCAGTAAGGACTTGGGTTAACCCTATCTGTCACTCCATCACTTTACTCGCGGGTGCAGGAATATCAACCTGCTGTCCATCGACTACGCCTTTCGGCCTGGCCTTAGGTCCCGACTTACCCAGGGCGGACGAACCTTCCCCTGGAAACCTTGGTTGTTCGGTGTGTGGGATTCTCACCCACATCTCGCTACTCACACCGGCATTCTCACTTCCATAC
>Contig_805
CCAATATTCCCTACTGCTGCCTCCCGTAGGAGTCTGGGCCGTGTCTCAGTCCCAGTGTGGGGGACCTCCCTCTCAGGACCCCTAATCATCGTCGCCTTGGTAGGCCGTTACCCTACCAACTAGCTAATGATACGCATGCCCATCTCGCGCCAACTTGCGTCTATCATACAAACTACATGCGTAGCCTGTACACTACGAAACTTTAATCGACTTTTCAGTCGACTTTTTCTCGACACGAGGTAGGTTGCATACGCGTTACTCACCCATCCGCCACTCGTCAGCACCCGAAGGCCTGTTACCGT
>Contig_806
CTGATACAGTTACATACCTTGTATCTAAAAAACGCCTTGAAGCTCGCAAAGCATGGGACAAACTTGTTGGTCGCGAAGAAGAAGTTGTTACTGTTAAAGGAACTCGTGCCGTTAAAGGTGGACTTTCAGTAGAATTTGAAGGTGTTCGTGGATTTATCCCAGCTTCAATGTTGGATACTCGTTTCGTACGTAACACTGAGCGTTTTGTAGGTCAAGAATTTGACGCTAAAATCAAAGAAGTTGACGCTAAAGAAAACCGCTTCATCCT
>Contig_807
CTCGTTATGGCACTTAAGCCGACACCTCACGGCACGAGCTGACGACAACCATGCAGCACCTACATACCTGCCATTGCTGGAAAACCACTCTCGCAGTTCGTCAGGTACATTTCAATCCCGGGTAAGGTTCCTCGCGTATCATCGAATTAAACCACATGTTCCTCCGCTTGT
>Contig_808
AATGGCTGCTTCCAAGCCAACATCCTAGCTGTCACGGGGACCACACTTCGTTAGTTTAACTTAGCCTATATTTCGGGGCCTTAGCCGGTGGTCAGGATTCTTCTCCTCTCGGGCGTGGACCTTAGCACCCACGCCCTCACTCCCGGGCTTAGCCTGT
>Contig_809
CCTTCCTGCGTCACACCTGTTAACACGCTTACCTCCAAAGCCTGGGTCCCACACACCCCACAACACCACAAAGAAAACTTCATGACACCGTGTTCGGCATGGTTAGCATCACAATATCAGTATGGACGGTTCTTCACTGGTACGGGAATATCAAC
>Contig_810
AAGCCCTTCGGGGCAGAAACCGGCGCACGGGTGCGTAACACGTATGCAACCTACCTTTCACAGGGGCATAGCCCGAAGAAATTTGGATTAATACCCCATAATATTATTAGATGGCATCATTTGATAATTAAAATTACGATGGTGAAAGATGGGCATGCGTCCTATTAGCTAGTTG
>Contig_811
ACGGGTTCTGTTAATCTCACTAGAAGCTTTTCTCGGCAGTGTGACGTCAGTTGCTTCGCTACTATAATTCGCTCCCCATCACAGCTCACCCCATATGTGACAAGCATTTCACTCATCAGCGGACTTGCTGCTTGGACGTACATTTCCAGTCGTACGCTCAACTTAGCCTCCTGCGTCCCTCCATTGCTCAAACAATTAACAGAAGTACAGGAATATCAACCTGTTATCCATCGACTACGCCTTTCGGCCTCGCCTTAGGTCCCGACTAACCCTGGGAGGACGAGCCTTCCCCAGGAAACCTTAGTCATTCGGTGGACGGGTGAGAATCCCGTCCACCGAATGACTAAGGTTTCCTGGGGAAGGCTCGTCCTCCCAGGGTT
>Contig_812
ATTAGTAACCATCAACTTAATACATTACTGTACTTACATCTTGGCCCTATCTACCTCGTAGTCTTCAAGGGGTCTTACTGTTTTCACATGAGATATCCCATCTTGAGGGGGGCTTCACGCTTAGATGCCTTCAGCGTTTATCCCGTCCCGACATAGCTACCCTGCCATGGAGTTACTCTCCAACAGGTACACCAGCGGTCAGTCCGTCCCGGTCCTCTCGTACTAAGGACGGCTCCTCTCAAATATCTTACGCCCACGCCGGATAGGGACCGAACTGTCTCACGACGTTCTGAACCCAGCTCGCGTACCGCTTTAATGGGCGAAC
>Contig_813
TTCCCAGTGTAGCGGTGAAATGCGTAGATATTGGGAAGAACATCGGTGGCGAAGGCGACTTGCTGGACGGTAACTGACGCTGAGGTGCGAAAGCCAGGGTAGCGAACGGGATTAGATACCCCGGTAGTCCTGGCTGTAAACGATGAATGCTAGGTGTGCGAGCAGAGATG
>Contig_814
TCCTACAACCCCGTGAAGGCCGAGACCTCCACGGTTTGGGCTCTTCCCCGTTCGCTCGCCACTACTAAGGGAATCATTATTATTTTCTTTTCCTGAGGGTACTAAGATGTTTCAGTTCCCCTCGTTAGCCTCCCGCTTGAGCGGGATGACAGGTCTTCAACCTGCCGGGTTGTCCCATTCGGAAATCTGCGGATCAAAGGTCATTTGCA
>Contig_815
CCAGCCAAGTAGCGTGCAGGATGACGGCCCTCCGGGTTGTAAACTGCTTTTAGTTGGGAATAAAAAGAGGGACGTGTCCCTAATTGTATGTACCTTCAGAAAAAGGACCGGCTAATTCCGTGCCAGCAGCCGCGGTAATACGGAAGGT
>Contig_816
CTCCTTAGGTCCCGACTAACCCAGGGCGGACGAGCCTTCCCCTGGAAACCTTAGTCTTACGGTGGATGGGATTCTCACCCATCTTTCGCTACTCATACCGGCATTCTCACTTCTATGCGTTCCAGCGCTCCTCACGGTACACCTTCT
>Contig_817
TCTAATAAATGCATCTCCTAAATAAATAGCGAGACTCAGTTGCATGTATTAGCTCTAGAATTACCAAATGGATAACCGTGGTAATTCTAGAGCTAATACATGCAACTGAGTCTCGCTATTTATTTAGGAGATGCATTTATTAGA
>Contig_818
GACGTAGACCCGAAACCAAGTGATCTACCCATGTCCAGGTTGAAGGTGCGGTAAAACGCACTGGAGGACCGAACCAGGGCACGTTGAAAAGTGCTTGGATGAGGTGTGGGTAGCGGAGAAATTCCAATCGAACTTGGAGATAGCTGGTTCTCTCCGAAATAGCTTTAGGGCTAGCCTCGGAATCAAGA
>Contig_819
CGCGTATGCAACCTACCTCACACCGAGAACAAGTCGACTGAAAAGTTGAATAAAGTCTCGTGATGTACATCCCCCGCATGAGGGGTGTATGATAGAAGCAATTTGGTGTGAGATGGGCATGCGTATCATTAGCTAGTTGGCGGGGTAATAGCC
>Contig_820
TAGCGTTCATCCTGAGCCAGGATGAACGCTAGCTACAGGCTTAACACATGCAAGTCGAGGGGCAGCGGGTTGAAAGCTTGCTTTCAATGCCGGCGACCGGCGCACGGGTGCGTAACGCGTATCAAACCTGCCTC
>Contig_821
AGTTCCAATGTGGGGGACCTTCCTCTCAGAACCCCTACTGATCGTCGCCTTGGTGGGCCGTTACCCGCACCAACAAGCTAATCAGACGCATCCCCATCCTCCACCGATGAATCTTTGGTCCACGTCAGATGCCATATGTGGACAACATCGGGTATTAGGCCGTCTTTCAACGGGGTATCCCCGAGTGGAGGGAAGGTTGGATACGCGATACTCACCCGTGCGCCGGTCGACGTCCAGAATGTGCAAGCACATAATGCCGTTTCCCCTCGACTTGCATGTGTTAAGCCTATAGCTAGCGTTCATNNNNNNNNNNGAACGCTAGCTATAGGCTTAACACATGCAAGTCGAGGGGAAACGGCATTATGTGCTTGCACATTTTGGACGTCGACCGGCGCACGGGTGAGTATCGCGTATCCAACCTGCCCTTTACTTGGGGATACCCCGTTGAAAGACGGCCTAATACCCGATGTTGTTCATTGATGGCATCTGATTTGAACCAAAGATTTATCGGTAAAGGATGGGGATGCGTCTGATTAGCTTGTTGGTGAGGTAACGGCTCACCAAGGCGACGATCAGTAGGGGTTCTGAGAGGAAGGTCCCCCACATTGGAACTGAGACACGGTC
>Contig_822
AGCTTGCTCGATCGATGGCCTGGGCACATATGCACCGGATTTGCCTGATGCACACCTACTTCCATCTAAACCGGGATATCCAAAACCCGGACAACCTATTAAGATCCGTCCCCACATCGCACTGCACATCGGTACAGGAATATTAACCTGTTTCCCATCAGCTACGCATCTCTGCCTTACCTTAGGGGCCGACTTACTCTACGCCGATGAACGTTGCATAGAAAACCTTGCGCTTACGGCGAGCGGGCTTTTCACCCGCTTTAACGCTACTCATGTCAGCATTCGCAC
>Contig_823
CGCACAAGCGGAGGAACATGTGGTTTAATTCGATGATACGCGAGGAACCTTACCCGGGATTGAAATTTAGATGGCGGCAGATGAGAGTTTGCTTTCCTTCGGGACATCTAAGTAGGTGCTGCATGGTTGTCGTCAGCTCGTGCCGTGAGGTGTCGGCTTAAGTGCCATAACGAGCGC
>Contig_824
TGGAAGCCTCCGTTACGCTTTTGGAGGCGACCACCCCAGTCAAACTGCCCACCAAGCAGTGTCCCCGCAACTGGCGGGTTAGACCTCGGACAGCCAAAGGGCCGTATTTCAAGGGTGGCTCCACAAGGGCTGGCGCCCCCGCTTCGAAGCCTCCGGCCTATCCTACACATCGGATGACCAAGGTCAATGCTAAGCTGCAGTAAAGGTTCACG
>Contig_825
CCACCCTCAATACCACGCATTGGATTAGGTTTTTGATGGCGTTTTACAACATTCACACCCTCAACCACAACTTTATCACCCAACACTCGAACTACTTGACCTTGCTTACCTTTATCTTTACCGGCAATCACTACAACCTGATCGCCTTTAATGATTTTATTCATCGCGCTATTCCTTATAATACTTCAGGCGCCAATGAAACGATTTTCATAAATCGCTCAGTACGCAATTCACGGGTTACCGGGCCAAAAATACGAGTACCCAGAGGTTCAAGTTTATTATTTAATAACACAGCGGCGTTGTTATCAAATTTAATTAGCGCACCATCAGGACGACGCACACCCTTAGCAGTACGAACAACTACTGCATTATATACATCACCTTTTTTGACACGACCACGTGGGGCTGCATCTTTAACTGCAACTTTAATAATATCGCCAACAGAAGCGTAGCGACGCTTAGATCCGCCCAATACCTTGATACACATCACGCGACGCGCACCAGAGTTATCAGCCACATCTAAGATGGTCTGCATTTGAATCATATTAGTACCTTTAAATTAACCAACTTAATTTA
>Contig_826
CTACAAAAGGCACGCTACCACCCATAAAGGGCTGTAACATCTTGTTGGTTTATGGTTTCAGGTTCTATTTCACTCCCCTCACCGGGGTTCTTTTCATCTTTCCCTCACGGTACTTGTCCGCTATCGGTAGCCAACTCGTATTTAGCCTTGGATCGTGGTCGACCCAGTTTCCAACAGGATTTCTCGTGTCCCGCCGTACTCAGGTACTGCACCGGCAAGACGACTGTATTTCGCGTACGGGGATTTCACCCTCTCTGTCAGGCTTTCCCAAAACCTTTCCGCTATACATTCGCTTTATCACTTGCTG
>Contig_827
CTAGTTCCTTAACCATGAATCTTCCAAGCGCCTTAGTATATTCTACCCGACTACGTGTGTCCGTTTGCGGTACGGGTATCCAATGGGTTAAGCTTAGCGGATTTTCTCGGGAGTATGCTTACCTTCGCTATTGCATTGTCCGAAGACGCTGCATACTGTCGACTTTCAGCTC
>Contig_828
TCTTCCTGCAGCTACTTAGATGTTTCAGTTCACTGCGTCTTCCTCTACCTATCTGTTAAGGATAGGTAGAGGAAGACGCAGTGAACTGAAACATCTAAGTAGCTGCAGGAAGAGAAAGCAAAAGCGATTGCCTGAGTAGCGGCGAGCGAAACGGCAGGAGGGCAAACCGAAGAGTTTACTCTTCGGGGTTGTAGGACTGC
>Contig_829
TCCAAGTTTGATTGGCCTTTCACTCCTACACACACCTCATCGGGAAGCTTTTCAACGCTTATCCGTGCGGACCTCCATCCCGTGTTACCGGGACTTCATCCTGGACATGTGTAGATCACTTGGTTTCGCGTCTACCCCATCTGACTAATGACGCCCTATTCAGGCTCGCTTTCACTACGGATGCACGACTAATGGCGCTTATCCTTGCCAGACATGGTAACTCGTAGGTTCATTATGCAAAAGGCACGCCGTCACTGCAAAAGCAGCTCCGACCGCTTGTA
>Contig_830
TTCACCTCATGCAGGACGCTCCCCTACCCAACCAGCCACAAGGACTGATTGCCACAACTTCGGCGGTGTACTTGAGCCCCGCCGAAGTTGTGGCAATCAGTCCTTGTGGCTGGTTGGGTAGGGGAGCGTCCTGCATGAGGTGAA
>Contig_831
GTGTAATATCTAAGCATTTCACCGCTACACTACACATTCCAACTACTTCACAACCATTCAAGACCAGCAGTTTCAAAGGCAGTTGCTTAGTTGAGCTAAGCGCTTTCACCTCTGACTTACCAGCCCGCCTACAGACCCTTTAAACCCAATGATTCCGGATAACGCTCGCATCCTCCGTATTACCGCG
>Contig_832
GTGAGTGTGATTCTCACACACTTCGCGTTACTCATGCCGGCATTCTCTCTTGTATGCAGTCCACACACCCTTCCGGGCGTACTTCACCCCGCATACAACGCTCCCCTACCGATTCGACTCCTTAAAGTCAATCTCCAGGCTTCGGTGTCATGCTTAGCCCCCAGTATTTTCGGCGCAACAATCCTCGACCAGTGAGCTATTACGCACTCTTTAAAGGATGGCTGCTTCT
>Contig_833
AAGGCTGTCCCTAAAGGCATTTCGGGGAGAGCCAGCTATCTCCAGGTTTGTTTAGCCTTTCACTCCTTATCACAGGTCATCGCTACCTTTTTTAACAGATTACCGTTCGGCCCTCCAGCAGGCGTTACCCTGCCTTCAGCCTGCCCATGATAAGATCACCTTGGCTTCGGGTCTGCTGCGCGCGACTTTGCGCCCTTTTAAGGCTCGGTTTCCCTCAGGCTCCGGGACTGCCATCCCT
>Contig_834
CCTGTGCACCTCCTCCGGGCTTTTCGCAGCTTAGCACGTCCTTCTTCGGCTCCCGCCGCCTAGGCATCCTCCGTGTGCCTAGGCGGCGGGAGCCGAAGAAGGACGTGCTAAGCTGCGAAAAGCCCGGAGGAGGTGCACAGG
>Contig_835
CCTCATATTGCTATGAGGACCCCTTATCCCGAAGTTACGGGGTCAATTTGCCTAGTTCCTTAACCACGAGTCTCTCAACGCCTTGGTATACTCTACCCGACTACGTGTGTCCGTTTACGGTACGGGTACCGCAGGGATGAAGCTTAGCGGTTTTTCTCGGGAGTTGGATTACCTGCACTATTGTCTCTTTCCGAGGAAAGGGACATACTATAAGGGTTCGGCTCGGAGAGTGGATTTGCCTGCTCTCCTCAACACCTACGCCCGTTAACGGAGAATTCCGTATCTCCGCGGCAGTGTCACTGCTCCGTCACCACGTCGCTCCCTGAGGTAGTCACGGAATATTAACCGTGTCTGCCATCGGCATCGCCATTCGGCTGAGCCTTAGGACCCGACTGACCCCGGGATGATTGGCATTGCCCGGGAAACCTTAGTCTTNNNNNNNNNNTTCCGTAAGCTCCAGCAGAAGTCATCCTCCTGCATTCAACGCCGACGGAATGCTCCCCTACCGATACTTTTAATATACATTACTATCCCGCGTCTTCGGTTTCTGTCTTATACCCGATTATTATCCACGCCCGGACCCTCGACCAGTGAGCTGTTACGCACTCTTTGAATGAATGGCTGCTTCCAAGCCAACATCCTGGCTGTCATGGGGACTGGACTTCGTTAGACTAACTTAGACAGAAATTGGGGACCTTAGACGGCGGTCCGGATTCTTCTCCTCTCGGGGACGGACCTTAGCACCCGCCCCCTTACTGCGTATCTGCGGCCCGTAAGCATTCGGAGTTCGTCAGGTCTCAATAGGCGGTGAAGCCCTCTTGACCTATCGGTCGCTCTACCTCTTACGGGAATCGATACACGCGGCACCTAAATGCCTTTCGGGGAGTACGAGCTATCTCCAAGTTTGATTGGCCTTTCACTC
>Contig_836
GACGGGAAGGTTTGGCACCTCGATGTCGGCTCATCGCATCCTGGGGCTGGAGCAGGTCCCAAGGGTATGGCTGTTCGCCATTTAAAGCGGTACGCGAGCTGGGTTCAGAACGTCGTGAGACAGTTCGGTCCCTATCTGCCGTGGGCGCAAGAAGATTGAGGAGAGTTGACCCTAGTACGAGAGGACCGGGTTGAACCGACCACTGGTGTACCAGTTATCCTGCCAAGGGTAGCGCTGGGTAGCTATGTCGGGATGAGATAACCGCTGAAAGCATCTAAGCAGGAAGCCAACTCCAAGATGAATCTTCTTTTAAG
>Contig_837
GATTTCACCCTCTCTGTCAGGCTTTCCCAAAACCTTTCCGCTATACATTCGCTTTATCACTTGCTGTACGTAAGCCCGTGCAGCAAGTGATAAAGCGAATGTATAGCGGAAAGGTTTTGGGAAAGCCTGACAGAGAGGGTGAAATC
>Contig_838
GCTGTTATGATGGCAATTACAGGCTGTACAACACCATCAACTGTTAGTGTGCCAGCCAATCAAGCAGGCGTTGTTGTTGTGCCAACAGCTGGTACTCATCATCATGGTACCCAACACCAACATGGCGTTTATGGGCAAGACATCACAGCGGTTTATCAATGTGATGAAGGTGCCAAAGTTGTGGCAAACTATCAACCAGAAAATGATCGTGCAGTATTGACCGTCAGCGCACCAACTTGGCACCTACACAACCAAGAGATCGTGATGCGTCCAGCTGTTAGAGCATCAGGCATGCGTTTTGTTAATGACACCAATCCAAACAGTGTCTATGATTGGCATGCCAAAGGCTCTGAGGC
>Contig_839
CTTTGAGCGACGGAGTTTCCATACACATCCGCCGGATCACTATGCCCCAGTTTCCTGCCTGCTCGGGATGTCTCCCTCCCAGTCAAGCGCCCTTATGCCATTGCACTCTATAAGGCCGGTTACCAATCGGCCCGAGGGCA
>Contig_840
CCTCTTATCGACTCATCCAAGCTTTTCGCAGATTAGCACGTCCTTCTTCGCCTCTGATTGCCAAGGTGGATGCCTTGGCAATCAGAGGCGAAGAAGGACGTGCTAATCTGCGAAAAGCTTGGATGAGTCGATAAGAG
>Contig_841
CCAATACCGTCAAGGTTTGGTGACCAATGGCGAACGCTACAACAAAGTAGTCGATATTTGGGGTCGTGCCGGCGATAAAATCGCTAAAGCAATGATGGATAATCTGTCCAAGCAAAAAGTCATCGACCGTGACGGCAACGAAGTTGATCAAGAGTCCTTCAACTCTATTTACATGATGGCCGACTCTGGTGCCCGTGGTTCTGCGGCTCAGATTAAACAGTTGTCCGGTATGCGTGGTTTGATGGCCAAACCTGACGGCTCCATTATTGAAACGCCGATTACCTCCAACTTCCGCGAAGGTTTGACCGTATTGCAATACTTTATTG
>Contig_842
GGTAACCTCTCCCTCGACTTGCATGTGTTAGGCCTGCCGCTAGCGTTCATCCTGAGCCAGGATCAAACTCTAGCGGCAGGCCTAACACATGCAAGTCGAGGGAGAAGCCCTTCGGGGCAGAAACCGGCGCACGGG
>Contig_843
CTCTTATCGACTCATCCAAGCTTTTCGCAGATTAGCACGTCCTTCCTCGCCTCTGATTGCCAAGGCATCCACCTTGGCAATCAGAGGCGAGGAAGGACGTGCTAATCTGCGAAAAGCTTGGATGAGTCGATAAGAGG
>Contig_844
AGTGGATGTACAACTGGTTAATATTCCAGTACTAGTATTTCAATAAAAGCGACGGAATGAGATATATGCTGCGCACAGACGGAGTTGCGTTGAAGGTGTTGTTATGGCACTAATAGTACACTTAGGCTACGGCCGAGGTGATAGCATAGACAACGTTTCCAAGAAAAGCGAGAGATAC
>Contig_845
TCTTCCAACTGAGCACGGGTCAATTTACCCACTTTGTTAGTCAGAGGATTAGAACTACCTTTTTGCAGACCAGCAGCTTTTTTCAACAAGATAGAAGCTGGTGGAGTTTTCATCACAAATGTGAATGATTTATCTGCAAATGCAGTGATCACAACTGGAATTGGCAAACCAGGTTCCATACCTTGGGTTGCAGCATTAAATGCTTTACAGAATTCCATGATGTTCAAACCACGTTGACCCAAAGCTGGACCAACTGGGGGAGATGGATTGGCTTTACCTGCAGG
>Contig_846
GAGGAACATGTGGTTTAATTCGATGATACGCGAGGAACCTTACCCGGGATTGAAATGTAGACGACGAGCGGTGAAAGTCGCTTTCCCTTCGGGGCGTCTATGTAGGTGCTGCATGGTTGTCGTCAGCTCGTGCCGTGAGGTGTCGGCT
>Contig_847
GGGCCGTTACCCCGCCTACTACCTAATCGGACGCATCACCATCTCATACCGATAAATCTTTGGTTATATCACCATGCGGCAACATAACAACATCGGGTATTAATCTTACTTTCGCAAGGCTATCCCCGAGTATGAGGCAGGTTTGATACGC
>Contig_848
CAAGGCCCGGGAACGTATTCACCGCGCCATGGCTGATGCGCGATTACTAGCGAATCCAGCTTCGTGAGGTCGGGTTGCAGACCTCAGTCCGAACTGGGACCGGCTTTCAAGATTGGATGCGATTTGCATCGCACCGTCCCTCTGTACCGGCCATTGTAACACGTGTGTAGCCCCGGACGTAAGGGCCGTGCTGATTTNNNNNNNNNNCCTTAGTTGCCATCAGGTGATGCTGGGCACTCTGGGGATACTGCCACCGCAAGGTGTGAGGAAGGTGGGGATGACGTCAAATCAGCACGGCCCTTACGTCCG
>Contig_849
CGCGTATGCAACCTACCTCACACCGAGAACAAGTCGACTGAAAAGTTGAATAAAGTCTCGTGATGTGTATGAACCGCATGGTTTGTACATGATAGAAGCAATTTGGTGTGAGATGGGCATGCGTATCATTAGCTAGTTGGCGGGGTAATAGCC
>Contig_850
AAGGCCCGGGAACGTATTCACCGCGCCATGGCTGATGCGCGATTACTAGCGAATCCAGCTTCGTGGAGTCGGGTTGCAGACTCCAGTCCGAACTGAGATGACTTTTTAAGATTTGCGCGCCGTCGCCGGCTGGCGTCCATCTGTAGTCACCATTGTAACACGTGTGTCGCCCCGGACGTAAGGGCCGTGCTGATTTGACGTCATCCACTCC
>Contig_851
GCATGCTTAAGACGCGCCGCCAGCGTTCGTTCTGAGCCAGGATCAAACTCTCCATGATTATTCTCATATGCCCGAAGGCATCTGAGAATAATCATGGAGAGTTTGATCCTGGCTCAGAACGAACGCTGGCGGCGCGTCTTAAGCATGC
>Contig_852
GGTTTCAGGAACTATTTCACTCTTCTTATCGAAGTGCTTTTCACCTTTCCCTCACGGTACTGGTTCACTATCGGTCTCACAGGAGTATTTAGCCTTACCGGATGGTCCCGGCAGATTCGCGCAGAATTACTCGTGTTCCGCGTTACTCAGGATACCGCTATGCTGCATTTGGCTTCATGTACGGGACTGTCACCCTCTATGGTTCAACTTTCCAAAAGGATTCCATTCACCTCATGCAATGCAATCTCGCGGTCCTACTACCCCGAACCTGCGTTGCCACAGGAACGGTTTGGGCTGCTCCCCGTTCGCTCGCCACTACTGGGGGAATCATTGTTTATTTTCTATTCCTGCAGGTACTAAGATGTTTCAGTTCCCTGCGTTAGCTCCCACGCTAAAGCGCGGG
>Contig_853
GATACCCACACTTTCGAGCCTCAGCGTCAGTTGCAGCCCGGACACCTGCCTTCGCGATCGGAGTTCATCGTGATATCTAAGCATTTCACCGCTACACCACGAGTTCCAGCATCCCTGTCTGCACTCAAGACTACCAGTTTCAATGGCTAACGATGGTTGAGCCACCGTCTTTCACCACTGACTTAATAATCCGCCTACGCTCCCTTTAAACCCAATAAATCCGGATAACGCCTGGACCTTCCGTATTACCGCG
>Contig_854
GTGCGGGTATCGAACAGGATTAGATACCCTGGTAGTCCGCACAGTAAACGATGGATGCCCGCTGTTAGCGCCTAGCGTTAGCGGCTAAGCGAAAGCATTAAGCATCCCACCTGGGGAGTACGCCGGCAACGGTGAAACTC
>Contig_855
TACCACTACCACTATCGTTAAAGACGGTGCTACTGGTGCTAAAGGTGATACCGGTGCTAAAGGTGATACCGGTGCTAAAGGTGACACTGGTGCAGACGGTAAGAATGCTAAAGCCGAAGTTAAAGACAACGGCAACGGCACTCACACTGTAACCATCACTGATGGCGAAGGTAAAACCACTACCACCATCGTTAAAGACGGTGCTAAAGG
>Contig_856
ATTCCTTTGAGTTTCACCGTTGCCGGCGTACTCCCCAGGTGGGATGCTTAATGCTTTCGCTTGGTCACCAGGCTGAAACAGCCTGACAACGGGCATCCATCGTTTACCGTGCGGACTACCAGGGTATCTAATCCTGTTCGATACCCGCACTTTCGAGCTTCAGCGTCAGTTATGCTCCCGTAAGCTGCCTTCGCAATCGGAGTTCTTCGTCATATCTAAGCATTTCACCGCTACACGANNNNNNNNNNTGAAGGACACGTCCCTCACTTTATCCCCGCATAAAAGCAGTTTACAACCCATAGGGCCGTCATCCTGCACGCTACTTGGCTGGT
>Contig_857
ATTGGAACTGAGACACGGTCCAAACTCCTACGGGAGGCAGCAGTGAGGAATATTGGTCAATGGGCGTGAGCCTGAACCAGCCAAGTAGCGTGCAGGATGACGGCCCTATGGGTTGTAAACTGCTTTTATACGGGGATAAAAGGGTGAACGTGTTCTCCTTTGCAGGTACCGTATGAATAAGGACCGGCTAATTCCGTGCCAGCAGCCGCGGTAATACGGAAGGTCCTGGCGTTATCCGGATTTATTGGGTTTAAAGGGAGCGCAGGCTGCACTTTAAGCGTGTTGTGAAATGTACCGGCTCAACCGGTAACGTGCAGCGCGAACTGGGGTGCTTGAGTACGAAGAGGGAAAGCGGAACTCGTGGTGTAGCGGTGAAATGCTTAGATATCACGAGGAACTCCGATCGCGAAGGCAGCTTTCCGTTTCGGTACTGACGCTGAGGCTCGAAAGTGCGGGTATCGAACAGGATTAGATACCCTGGTAGTCCGCACGGTAAACGATGGATGCTCGCTGTTGGATATTTTTATTCAGTGGCTAAGTGAAAACGTTAAGCATCCCACCTGGGGAGTACGCCGGCAACGGTGAAACTCAAAGGAATTGACGGGGGCCCGNNNNNNNNNNCGGGGTCGGGTTGCAGACCCCGGTCCGAACTGGGACGCGTTTTATTGATTAGATACTGTTTGCACAGCACCGACACTCTGTACGCGCCATTGTAACACGTGTGTAGCCCCGGACGTAAGGGCCGTGCTGATTTGACGTCATCCCCACCTNNNNNNNNNNCGCAGTTGCCATCGGTTGATGCCGGGCACTCTGCGGACACTGCCTCCGCAAGGAGTGAGGAAGGTGGGGATGACGTCAAATCAGCACGGCCCTTACGTCCGGGGCTACACACGTGTTACANNNNNNNNNNCTGCCCCGAAGGGCCTCACCATCTCTGGATCGTTCAGCTGCAATTCAAGCCCGGGTAAGGTTCCTCGCGTATCATCGAATTAAACCACATGTTCCTCCGCTTG
>Contig_858
TAGGAGTCTGGACCGTGTCTCAGTTCCAGTGTGGGGGACCTTCCTCTCAGAACCCCTACCGATCGTAGCCACGGTGGGCCGTTACCCCGCCGTCAAGCTAATCGGACGCATCCCCATCCCTCACCGCTAAGCCTTTCGTCCAAATCGGATGCCGTCAATGGACAACATACGGTATTAGTCCGACTTTCGCCGGGTTATCCCGTGGTGAAGGGCAGGTTGGATACGCGTTACTCACCCGTGCGCCGGTCGCCATCAGGGGTTGCAAGCAACCCCCATGCTGCCCCGCGACTTGCATGTGTTGATCCTGGCTCAGGATGAACGCTAGCTACAGGCTTAAC
>Contig_859
CGTTGGGTTAACCTAGTGTTAACCCAACGACGAGTGTTAAGGGATGTGATGGTGACGACCATCCTATGTGAGACGATGAGTGAATCGAGGTAAGTCTGGATAGTTCGAGCAGCAACAAGAGCGCCAGGCAGTATTCAGCCAAAAAGGGAGTCGTCCCTTATCAACTGAAAACAGCTTAGACCACCGCAAGTGGTCGGTAACAGCGGGCGGGATGCATTTTGTTAGCCAAAAGCTAACGAAACATCTGGTGGTGCC
>Contig_860
TAGTTAGCCGGGGCTTGCTCCTAAGGTACCGTCATTTGTTTCTTCCCTTAGAACAGAAGTTTACAACCCGAAGGCCTTCATCCTTCACGCGGCGTTGCTGCATCAGGCTTTCGCCCATTGTGCAAGATTCCCTACTGCTGCCTTCCGTAGAAGTTTGGACCGTGTCTCAGTTCCAATGTGGCCGATCACCCTCTCAGGTCGGCTACTGATCGTCACCTTGGTGAGCCGTTACCTCAC
>Contig_861
GTTAACCTCGCGACAAAACACTAACTCGCAGGCTCATTCTTCAAAAGGCACGCCACCACCCCACACAAAGGGGGGCTATAACGGCTTGTAAGCACACGGTTTCAGGTACTATTTCACTCCCCTCCCGGGGTACTTTTCACCATTC
>Contig_862
CCGCAGGGCGATGAAGGTCGTGATAAGCTGCGAAAAGCCGCGGGGAGGAGCACATGTCCTTGGATCCGCGGATGACCGAATGGGGTAACCCGCCGGCCGCGAGGCCGGCACCCGACGCCCGAACACATAGGGCGCGGGGGCGATACCGTGCGAAGTGAACCATCTAAGTAGCACGGGAAGAGAAATCAACAGAGATTCCCCAAGTAGCGGCGAGCGAACGGGGAGGAGCCCAAACCGCATGAAGCGGGGTTGTAGGACCGCCATCAGGGACGGAAGCGATTAGGGGAGGCGTCTGGGAAGGCGCGCCAGAGAGCGTGACAGCCGCGTACCCGGCATGAGCTTTTGCCCGGCGGAATCCTGAGTACGGCGGGGCACGAGGAACCCAGCCGGAATCCGGGTCGACCACGATCCAAGGCTGAACACCGTGCGGCTACCGATAGCGGACGAGTACCGTGAGGGAAAGGCGAAAAGAACCCCGGCGAGGGGAGTGAAAGAGAACCTGAAACCATAGAC
>Contig_863
GTTATCCCACAGTAATGGGAAGGTTGGATACGCGTTACTCACACATGCAAGTCGAGGGGAAACGGCGGAGAGTGCTTGCACTCTTTGGACGTCGACCGGCGCACGGGTGAGTAACGCGTATCCAACCTTCCCAT
>Contig_864
TTACGTGACATGGTCCACGCTGATTCACGCCAGATTCCTCGTGCCTGACGCTACTCGGGTGCTTCCAGTCGTTATATGTATTTTATGTTCTACAGGACTATCACCTTCTTTGGTTCAGCTTCCCAACTGATTCTACTTACATACATACAACTTAAACATTATGACAATCCGTTAATGGAAGTCCCACAACCCCGTGTCAGCAACGCCGTCCGCTTGACACTGACACGGTTTAGGC
>Contig_865
GCGGGCCCCCGTCAATTCCTTTGAGTTTCACCCTTGCGGGCATACTCCCCAGGCGGTACACTTATCACGTTTGCTTTGGCACCCGGCTTCAACGCCGGACACCTAGTGTACATCGTTTACGGTGCGGACTACCAGGGTATCTAATCCTGTTCGCTCCCCGCACTTTCGCACCTCAGCGTCAATTATCTGCCGGTAACCTGCCTTCGCCATTGGTGTTCTTCCACATATCTACAGATTTCACCCCTACACGTGGAANNNNNNNNNNGTATTTCACATCAAGCTTGCATTTCCGCCTACATGCCCTTTACGCCCAATAATTCCGAACAACGCTCGCAACTTACGTGTTACCGCGGCTGCTGGCACGTAATTAGCCGTTGCTTATTCAAGCCCTACAGTCACCGCAAAGGCATTCCCTCCTCTGCTTATTCCTCAGGCTTAAAAGGATTTTACAACCTTTCGGCATTCTTCATCCACGCGGCGTCGCTCCGTCAGACTTTCGTCCATTGCGGAATATTCTTAACTGCTGCCTCCCGTAGAAGTCTGGGCCGTATCTCAGTCCCAATGTGTCCGTTCACCCTCTCAGGCCGGATACCCATCATTGCCTTGGTGGGCCGTTACCTCACCAACTAGCTAATGGGCCGCGAGCCATTCTTTTAGCGAAGCCTTAGCTCCTTTCCTCGCATCCGATTACCGGACGCGGTCACATTCGGTATTACCTACTATTTCTAGCAGCTATCCCCATCTAAAAGGTATGTCACCCACGTGTTACTCACCAGTCCGCCACTCTAGGAGAAAAGCAAGCTTTTCTCTTGCCGTTCGACTTGCATGTTTAAGACGCGCCGCCAGCGTTCGTTCTGAGCCAGGATCAAACTCTCCATGATTGTTTTCA
>Contig_866
AAATCGAAAGATGAAGTATAGGGTCTGACACCTGCCCGGTGCTGGAAGGTTAAGAGGAGAGCTTAGTGGTAACACGAAGGTTTGAATTGAAGCCCCAGTAAACGGCGGCCGTAACAATAACGGTCCTAAGGTAGCGAAATTCCTTGT
>Contig_867
CGACGGTCAGGATTCTTCTCCTCTCGGGGACGGACCTTAGCACCCGCCCCCTTACTGCACGACTACAATCCGTGAGCATTCGGAGTTCGTCAGGTCGCGATAGGCGGTGAAGCCCTCTTGACCTATCGGTCGCTCTACCTCTCACGGAGAACATCGTACGCGGCACCTAAATGCCTTTCGGGGAGTACGAGCTATCTCCAAGTT
>Contig_868
TTCGGAGTTCGTCAGGTCTCGATAGGCGGTGAAGCCCTCTTGACCTATCGGTCGCTCTACCTCTTACGTTAATCATCGTACGCGGCACCTAAATGCCTTTCGGGGAGTACGAGCTATCTCCAAGTTTGATTGGCCTTTCACTCCT
>Contig_869
TCCATATACTACAAAAAGAGCGTTTCAAACCTGCTCTATGAAAGGCAATGTTCAACTCTGTGACTTGAATGCAGACATCACAGAGCAGTTTCTGAGAATGCTTCTGTCTAGATTTTATAGGAAGATATTCCCGTTTCCAACGAAATCTTCACAGCTATCCAAATATCCACTTGCAGATTCTACAAAAAGAGTGTATCAAAACTGCTCTGTCAAAAGGAAGGTTCTTCTCTGTTAGGTGAGTGCATACGTCATAAAGGAGTTTCTGAGAATGTTTCTGTCTAGTGG
>Contig_870
TCGGGAGTATGCTTACCTTCGCTATTGCATTGTCCGAAGACGCTGCATACTGTCGACTTTCAGCTCTGAGGGTGGATTTGCCTGCCCTCGTCGGCGCCTACGATCTTTAACGGGCTATTCCGTCAGCCCGCGGAAGTGTCACTTCTCCGTCTCCAC
>Contig_871
TGTGTTACCAGTGCTTCAACCTGCCCAAGGGTAGATCACCAGGTTTCGCGTCTACTCCTACTGACTCTAACGCCCTATTCAGACTCGCTTTCGCTACGAATGCGCACCTTAGGTGCTTATCCTTGCCAGTAACAGTAACTCGTAGGCTCATTATGCAAAAGG
>Contig_872
ACCCCGTGAACCTTTACTATAGCTTTGCATTGGATTTGGGTAACAAATGTGTAGGATAGGCCGGAGGCTGAGAAGTGGGCACGCCAGTGCTTGTGGAGCCGCCGTTGAAATACGGCCCTTTTGTTATTTGGGTTCTAACTCGCATGAGCGAGGACATTGCATGGTGGGTAGTTTGACTGGGGTGGTCGCCTCCAAAAGCGTAACGGAGGCT
>Contig_873
CCCCTGCCTCCGCAATCGGTGTTCTGTGTAATATCTAAGCATTTCACCGCTACACTACACATTCCAGAAACTTCACAGATATTCAAGACTACCAGTATCAAAGGCAATTTCTCAGTTAAGCTGAAACCTTTCAC
>Contig_874
CCTCCACATCTCTACGCATTTCACTGCTACACGTGGAATTCTACCCCCCTCTGACATACTCTAGCTTACCAGTTCAAAACGCAGTTCCCAAGTTAAGCTCGGGGATTTCACATCTTGCTTAATAAACCGTCTGCGCTCGCTTTACGCCCAGTAATTCCGATTAACGCTCGCACCCTACGTATTACCGCGG
>Contig_875
TTGCCCACCAATCGGTGTAGTACATCTTCAATGTACTGGGTTGCCCCATTCGGATATTTGCGGATCAACTCGTATGTGCCAATCCCCGCAACTTTTCGCAGCTTATCACGTCCTTCTTCGCCTCTGAGAGCCTA
>Contig_876
TCTCAAGCGCCTGAGTATTCTCTACCTGACCACCTGTGTCGGTTTTCAGTACGGTTTAGTAAAGCCTTTCGCTTAGTGGCTTTACTAAACCGTACTGAAAACCGACACAGGTGGTCAGGTAGAGAATACTCAGGCGCTTGAGA
>Contig_877
GGAGTTTGGACCGTGTCTCAGTTCCAATGTGGGGGACCTTCCTCTCAGAACCCCTACTGATCGTCGGTTTGGTGGGCCGTTACCCCGCCAACTGCCTAATCAGACGCATCCCCATCCTTTACCGATAAAATCTTTGATCAAAGTCTCATGAGAGCTTTCGATAACATCCGGTATTAATCCAACTTTCGCTGGGCTATACCAGAGTAAAGGGAAGGTTGGATACGCGTTACTCACCCGTGCGCCGGTC
>Contig_878
TCGATTTTGCAGAGTCCTGTGTTTTTGATAAACAGTCGCTTGGACCTTTTCACTGCGGCCTATCTAATGATAGGCGACCTTTCTCCCTAAGTTACAGGTCTATTTTGCCTAGTTCCTTAGCCATGAATCTCTCG
>Contig_879
TGATGCGCGATTACTAGCGATTCCAGCTTCATAGAGTCGAGTTGCAGACTCCAATCCGAACTGAGATCAGCTTTCGAGATTTGCACCACATCACTGTGTAGCTGCCCTCTGTACTGACCATTGTATTACGTGTGTGGCCCAAGGCGTAAGGGCCGTGATGATTTGACGTCATCCCCACCTTCCTCTCTACTTGCGTAGGCAGTCTCACTA
>Contig_880
CGTTTAGGTACTAACATTGGTTATTTACCTCCTTTAGTGTTTTTGCGAGCTGGAAGAACTTCACCACGGTAGATCCATACTTTAACACCAAGTTTACCGTATGTAGTATCTGCTTCTTCCCAAGCGTAATCGATATCTGCACGAAGTGTGTGAAGTGGAACAGTTCCTTCAGAGTATCCTTCAGCACGAGCGATGTCTGCACC
>Contig_881
AAGGTTATTTGCACCTTACCGCAGCTTATCGCAGCTTATCACGTCCTTCATCGCCTCTGTGAGCCAAGGCATCCGCCATGGCTCACAGAGGCGATGAAGGACGTGATAAGCTGCGATAAGCTGCGGTAAGGTGCAAATAACCTT
>Contig_882
GGTGCCGAAACTTCACGGTTTGTATTGAACCCGCGCAATTAAGCAGGTGGGCAACTCGCTCTAACTGAAGCTGTTTCCGTGTGAGACGGCCTACATGCTGTTAGAAGACTTTTGTTTCCCTAATAATACAAAAAATAGTCGGTCACACTTAAGTGTTGACCGACTATTTTTTGTATTATTAGGGAAACAAAAGTCTTCTAACAGCATGTAGGCCGTCTCACA
>Contig_883
GTTACGGGGTCAATTTGCCTAGTTCCTTAACCATGAATCTCTCAACGCCTTAGTATGTTCTACCCGTCTACCTGTGTCGGATTGCGGTACGGGTACCTTCAGGATATGCTTAGCGGATTTTCTCGGGAGTATGTTTACCTGCGCTATCAACTTCCCCCGAAGGGGATGTCGTACTATTAAGGTCGGCTCTTGGAGTGGATTTGCCTGCTCCAATCTACGCCTACACTCTTTAACGGGGACTTCCGTCGCCCCGCGGCAGTGTCACTGCTCCGTCTCCACGTCGCTCCTGAAGGTAGTNNNNNNNNNNAGGGGAATCTCACCCCTCTTATCGTTACTTATACCTACATTTGCTTTACCATGCGCTCCAGGATCAGTTATCTTCACCATTCGACGCACATGGTATGCTCCCCTACCGATACTTTTATAATTACTATCCCGCGCCTTCGGCATCTGCCTTATACCCGATTATTATCCATGCCCGGACCCTCGACTAGTGAGCTGTTACGCACTCTTTGAATGANNNNNNNNNNAATCCGTAAGCATTCGGAGTTCGTCAGGTCTCGATAGGCGGTGAAGCCCTCTTGACCTATCGGTCGCTCTTACCTCTTAAGGAAATCGCCACACGCGGCACCTAAATGCCTTTCGGGGAGTACGAGCTATCTCCAAGTTTGATTGGCCTTNNNNNNNNNNGAGATCACCACACGCGGCACCTAAATGCCTTTCGGGGAGTACGAGCTATCTCCAAGTTTGATTGGCCTTTCAC
