# Supplementary material for: VGEA: an RNA viral assembly toolkit
Source: PeerJ. 2021 Sep 6;9:e12129. doi: 10.7717/peerj.12129 (PMC8428259; doi:10.7717/peerj.12129)
Supplement: Supplemental Information 2 [file peerj-09-12129-s002.zip › Supplementary_File_2/Performance_Comparison_Assembly_Pipelines_Table_2/CV18/vgea/CV18_vgea_contigs.fasta]

>contig.00001
GCCGAGTGACAGCCACACAGATTTTAAAGTTCGTTTAGAGAACAGATCTACAAGAGATCG
AAAGTTGGTTGGTTTGTTACCTGGGAAGGTATAAACCAACCAACTTTCGATCTCTTGTAG
ATCTGTTCTCTAAACGAACTTTAAAATCTGTGTGGCTGTCACTCGGCTGCATGCTTAGTG
CACTCACGCAGTATAATTAATAACTAATTACTGTCGTTGACAGGACACGAGTAACTCGTC
TATCTTCTGCAGGCTGCTTACGGTTTCGTCCGTGTTGCAGCCGATCATCAGCACATCTAG
GTTTCGTCCGGGTGTGACCGAAAGGTAAGATGGAGAGCCTTGTCCCTGGTTTCAACGAGA
AAACACACGTCCAACTCAGTTTGCCTGTTTTACAGGTTCGCGACGTGCTCGTACGTGGCT
TTGGAGACTCCGTGGAGGAGGTCTTATCAGAGGCACGTCAACATCTTAAAGATGGCACTT
GTGGCTTAGTAGAAGTTGAAAAAGGCGTTTTGCCTCAACTTGAACAGCCCTATGTGTTCA
TCAAACGTTCGGATGCTCGAACTGCACCTCATGGTCATGTTATGGTTGAGCTGGTAGCAG
AACTCGAAGGCATTCAGTACGGTCGTAGTGGTGAGACACTTGGTGTCCTTGTCCCTCATG
TGGGCGAAATACCAGTGGCTTACCGCAAGGTTCTTCTTCGTAAGAACGGTAATAAAGGAG
CTGGTGGCCATAGTTACGGCGCCGATCTAAAGTCATTTGACTTAGGCGACGAGCTTGGCA
CTGATCCTTATGAAGATTTTCAAGAAAACTGGAACACTAAACATAGCAGTGGTGTTACCC
GTGAACTCATGCGTGAGCTTAACGGAGGGGCATACACTCGCTATGTCGATAACAACTTCT
GTGGCCCTGATGGCTACCCTCTTGAGTGCATTAAAGACCTTCTAGCACGTGCTGGTAAAG
CTTCATGCACTTTGTCCGAACAACTGGACTTTATTGACACTAAGAGGGGTGTATACTGCT
GCCGTGAACATGAGCATGAAATTGCTTGGTACACGGAACGTTCTGAAAAGAGCTATGAAT
TGCAGACACCTTTTGAAATTAAATTGGCAAAGAAATTTGACACCTTCAATGGGGAATGTC
CAAATTTTGTATTTCCCTTAAATTCCATAATCAAGACTATTCAACCAAGGGTTGAAAAGA
AAAAGCTTGATGGCTTTATGGGTAGAATTCGATCTGTCTATCCAGTTGCGTCACCAAATG
AATGCAACCAAATGTGCCTTTCAACTCTCATGAAGTGTGATCATTGTGGTGAAACTTCAT
GGCAGACGGGCGATTTTGTTAAAGCCACTTGCGAATTTTGTGGCACTGAGAATTTGACTA
AAGAAGGTGCCACTACTTGTGGTTACTTACCCCAAAATGCTGTTGTTAAAATTTATTGTC
CAGCATGTCACAATTCAGAAGTAGGACCTGAGCATAGTCTTGCCGAATACCATAATGAAT
CTGGCTTGAAAACCATTCTTCGTAAGGGTGGTCGCACTATTGCCTTTGGAGGCTGTGTGT
TCTCTTATGTTGGTTGCCATAACAAGTGTGCCTATTGGGTTCCACGTGCTAGCGCTAACA
TAGGTTGTAACCATACAGGTGTTGTTGGAGAAGGTTCCGAAGGTCTTAATGACAACCTTC
TTGAAATACTCCAAAAAGAGAAAGTCAACATCAATATTGTTGGTGACTTTAAACTTAATG
AAGAGATCGCCATTATTTTGGCATCTTTTTCTGCTTCCACAAGTGCTTTTGTGGAAACTG
TGAAAGGTTTGGATTATAAAGCATTCAAACAAATTGTTGAATCCTGTGGTAATTTTAAAG
TTACAAAAGGAAAAGCTAAAAAAGGTGCCTGGAATATTGGTGAACAGAAATCAATACTGA
GTCCTCTTTATGCATTTGCATCAGAGGCTGCTCGTGTTGTACGATCAATTTTCTCCCGCA
CTCTTGAAACTGCTCAAAATTCTGTGCGTGTTTTACAGAAGGCCGCTATAACAATACTAG
ATGGAATTTCACAGTATTCACTGAGACTCATTGATGCTATGATGTTCACATCTGATTTGG
CTACTAACAATCTAGTTGTAATGGCCTACATTACAGGTGGTGTTGTTCAGTTGACTTCGC
AGTGGCTAACTAACATCTTTGGCACTGTTTATGAAAAACTCAAACCCGTCCTTGATTGGC
TTGAAGAGAAGTTTAAGGAAGGTGTAGAGTTTCTTAGAGACGGTTGGGAAATTGTTAAAT
TTATCTCAACCTGTGCTTGTGAAATTGTCGGTGGACAAATTGTCACCTGTGCAAAGGAAA
TTAAGGAGAGTGTTCAGACATTCTTTAAGCTTGTAAATAAATTTTTGGCTTTGTGTGCTG
ACTCTATCATTATTGGTGGAGCTAAACTTAAAGCCTTGAATTTAGGTGAAACATTTGTCA
CGCACTCAAAGGGATTGTACAGAAAGTGTGTTAAATCCAGAGAAGAAACTGGCCTACTCA
TGCCTCTAAAAGCCCCAAAAGAAATTATCTTCTTAGAGGGAGAAACACTTCCCACAGAAG
TGTTAACAGAGGAAGTTGTCTTGAAAACTGGTGGTTTACAACCATTAGAACAACCTACTA
GTGAAGCTGTTGAAGCTCCATTGGTTGGTACACCAGTTTGTATTAACGGGCTTATGTTGC
TCGAAATCAAAGACACAGAAAAGTACTGTGCCCTTGCACCTAATATGATGGTAACAAACA
ATACCTTCACACTCAAAGGCGGTGCACCAACAAAGGTTACTTTTGGTGATGACACTGTGA
TAGAAGTGCAAGGTTACAAGAGTGTGAATATCACTTTTGAACTTGATGAAAGGATTGATA
AAGTACTTAATGAGAAGTGCTCTGCCTATACAGTTGAACTCGGTACAGAAGTAAATGAGT
TCGCCTGTGTTGTGGCAGATGCTGTCATAAAAACTTTGCAACCAGTATCTGAATTACTTA
CACCACTGGGCATTGATTTAGATGAGTGGAGTATGGCTACATACTACTTATTTGATGAGT
CTGGTGAGTTTAAATTGGCTTCACATATGTATTGTTCTTTCTACCCTCCAGATGAGGATG
AAGAAGAAGGTGATTGTGAAGAAGAAGAGTTTGAGCCATCAACTCAATATGAGTATGGTA
CTGAAGATGATTACCAAGGTAAACCTTTGGAATTTGGTGCCACTTCTGCTGCTCTTCAAC
CTGAAGAAGAGCAAGAAGAAGATTGGTTAGATGATGATAGTCAACAAACTGTTGGTCAAC
AAGACGGCAGTGAGGACAATCAGACAACTACTATTCAAACAATTGTTGAGGTTCAACCTC
AATTAGAGATGGAACTTACACCAGTTGTTCAGACTATTGAAGTGAATAGTTTTAGTGGTT
ATTTAAAACTTACTGACAATGTATACATTAAAAATGCAGACATTGTGGAAGAAGCTAAAA
AGGTAAAACCAACAGTGGTTGTTAATGCAGCCAATGTTTACCTTAAACATGGAGGAGGTG
TTGCAGGAGCCTTAAATAAGGCTACTAACAATGCCATGCAAGTTGAATCTGATGATTACA
TAGCTACTAATGGACCACTTAAAGTGGGTGGTAGTTGTGTTTTAAGCGGACACAATCTTG
CTAAACACTGTCTTCATGTTGTCGGCCCAAATGTTAACAAAGGTGAAGACATTCAACTTC
TTAAGAGTGCTTATGAAAATTTTAATCAGCACGAAGTTCTACTTGCACCATTATTATCAG
CTGGTATTTTTGGTGCTGACCCTATACATTCTTTAAGAGTTTGTGTAGATACTGTTCGCA
CAAATGTCTACTTAGCTGTCTTTGATAAAAATCTCTATGACAAACTTGTTTCAAGCTTTT
TGGAAATGAAGAGTGAAAAGCAAGTTGAACAAAAGATCGCTGAGATTCCTAAAGAGGAAG
TTAAGCCATTTATAACTGAAAGTAAACCTTCAGTTGAACAGAGAAAACAAGATGATAAGA
AAATCAAAGCTTGTGTTGAAGAAGTTACAACAACTCTGGAAGAAACTAAGTTCCTCACAG
AAAACTTGTTACTTTATATTGACATTAATGGCAATCTTCATCCAGATTCTGCCACTCTTG
TTAGTGACATTGACATCACTTTCTTAAAGAAAGATGCTCCATATATAGTGGGTGATGTTG
TTCAAGAGGGTGTTTTAACTGCTGTGGTTATACCTACTAAAAAGGCTGGTGGCACTACTG
AAATGCTAGCGAAAGCTTTGAGAAAAGTGCCAACAGACAATTATATAACCACTTACCCGG
GTCAGGGTTTAAATGGTTACACTGTAGAGGAGGCAAAGACAGTGCTTAAAAAGTGTAAAA
GTGCCTTTTACATTCTACCATCTATTATCTCTAATGAGAAGCAAGAAATTCTTGGAACTG
TTTCTTGGAATTTGCGAGAAATGCTTGCACATGCAGAAGAAACACGCAAATTAATGCCTG
TCTGTGTGGAAACTAAAGCCATAGTTTCAACTATACAGCGTAAATATAAGGGTATTAAAA
TACAAGAGGGTGTGGTTGATTATGGTGCTAGATTTTACTTTTACACCAGTAAAACAACTG
TAGCGTCACTTATCAACACACTTAACGATCTAAATGAAACTCTTGTTACAATGCCACTTG
GCTATGTAACACATGGCTTAAATTTGGAAGAAGCTGCTCGGTATATGAGATCTCTCAAAG
TGCCAGCTACAGTTTCTGTTTCTTCACCTGATGCTGTTACAGCGTATAATGGTTATCTTA
CTTCTTCTTCTAAAACACCTGAAGAACATTTTATTGAAACCATCTCACTTGCTGGTTCCT
ATAAAGATTGGTCCTATTCTGGACAATCTACACAACTAGGTATAGAATTTCTTAAGAGAG
GTGATAAAAGTGTATATTACACTAGTAATCCTACCACATTCCACCTAGATGGTGAAGTTA
TCACCTTTGACAATCTTAAGACACTTCTTTCTTTGAGAGAAGTGAGGACTATTAAGGTGT
TTACAACAGTAGACAACATTAACCTCCACACGCAAGTTGTGGACATGTCAATGACATATG
GACAACAGTTTGGTCCAACTTATTTGGATGGAGCTGATGTTACTAAAATAAAACCTCATA
ATTCACATGAAGGTAAAACATTTTATGTTTTACCTAATGATGACACTCTACGTGTTGAGG
CTTTTGAGTACTACCACACAACTGATCCTAGTTTTCTGGGTAGGTACATGTCAGCATTAA
ATCACACTAAAAAGTGGAAATACCCACAAGTTAATGGTTTAACTTCTATTAAATGGGCAG
ATAACAACTGTTATCTTGCCACTGCATTGTTAACACTCCAACAAATAGAGTTGAAGTTTA
ATCCACCTGCTCTACAAGATGCTTATTACAGAGCAAGGGCTGGTGAAGCTGCTAACTTTT
GTGCACTTATCTTAGCCTACTGTAATAAGACAGTAGGTGAGTTAGGTGATGTTAGAGAAA
CAATGAGTTACTTGTTTCAACATGCCAATTTAGATTCTTGCAAAAGAGTCTTGAACGTGG
TGTGTAAAACTTGTGGACAACAGCAGACAACCCTTAAGGGTGTAGAAGCTGTTATGTACA
TGGGCACACTTTCTTATGAACAATTTAAGAAAGGTGTTCAGATACCTTGTACGTGTGGTA
AACAAGCTACAAAATATCTAGTACAACAGGAGTCACCTTTTGTTATGATGTCAGCACCAC
CTGCTCAGTATGAACTTAAGCATGGTACATTTACTTGTGCTAGTGAGTACACTGGTAATT
ACCAGTGTGGTCACTATAAACATATAACTTCTAAAGAAACTTTGTATTGCATAGACGGTG
CTTTACTTACAAAGTCCTCAGAATACAAAGGTCCTATTACGGATGTTTTCTACAAAGAAA
ACAGTTACACAACAACCATAAAACCAGTTACTTATAAATTGGATGGTGTTGTTTGTACAG
AAATTGACCCTAAGTTGGACAATTATTATAAGAAAGACAATTCTTATTTCACAGAGCAAC
CAATTGATCTTGTACCAAACCAACCATATCCAAACGCAAGCTTCGATAATTTTAAGTTTG
TATGTGATAATATCAAATTTGCTGATGATTTAAACCAGTTAACTGGTTATAAGAAACCTG
CTTCAAGAGAGCTTAAAGTTACATTTTTCCCTGACTTAAATGGTGATGTGGTGGCTATTG
ATTATAAACACTACACACCCTCTTTTAAGAAAGGAGCTAAATTGTTACATAAACCTATTG
TTTGGCATGTTAACAATGCAACTAATAAAGCCACGTATAAACCAAATACCTGGTGTATAC
GTTGTCTTTGGAGCACAAAACCAGTTGAAACATCAAATTCGTTTGATGTACTGAAGTCAG
AGGACGCGCAGGGAATGGATAATCTTGCCTGCGAAGATCTAAAACCAGTCTCTGAAGAAG
TAGTGGAAAATCCTACCATACAGAAAGACGTTCTTGAGTGTAATGTGAAAACTACCGAAG
TTGTAGGAGACATTATACTTAAACCAGCAAATAATAGTTTAAAAATTACAGAAGAGGTTG
GCCACACAGATCTAATGGCTGCTTATGTAGACAATTCTAGTCTTACTATTAAGAAACCTA
ATGAATTATCTAGAGTATTAGGTTTGAAAACCCTTGCTACTCATGGTTTAGCTGCTGTTA
ATAGTGTCCCTTGGGATACTATAGCTAATTATGCTAAGCCTTTTCTTAACAAAGTTGTTA
GTACAACTACTAACATAGTTACACGGTGTTTAAACCGTGTTTGTACTAATTATATGCCTT
ATTTCTTTACTTTATTGCTACAATTGTGTACTTTTACTAGAAGTACAAATTCTAGAATTA
AAGCATCTATGCCGACTACTATAGCAAAGAATACTGTTAAGAGTGTCGGTAAATTTTGTC
TAGAGGCTTCATTTAATTATTTGAAGTCACCTAATTTTTCTAAACTGATAAATATTATAA
TTTGGTTTTTACTATTAAGTGTTTGCCTAGGTTCTTTAATCTACTCAACCGCTGCTTTAG
GTGTTTTAATGTCTAATTTAGGCATGCCTTCTTACTGTACTGGTTACAGAGAAGGCTATT
TGAACTCTACTAATGTCACTATTGCAACCTACTGTACTGGTTCTATACCTTGTAGTGTTT
GTCTTAGTGGTTTAGATTCTTTAGACACCTATCCTTCTTTAGAAACTATACAAATTACCA
TTTCATCTTTTAAATGGGATTTAACTGCTTTTGGCTTAGTTGCAGAGTGGTTTTTGGCAT
ATATTCTTTTCACTAGGTTTTTCTATGTACTTGGATTGGCTGCAATCATGCAATTGTTTT
TCAGCTATTTTGCAGTACATTTTATTAGTAATTCTTGGCTTATGTGGTTAATAATTAATC
TTGTACAAATGGCCCCGATTTCAGCTATGGTTAGAATGTACATCTTCTTTGCATCATTTT
ATTATGTATGGAAAAGTTATGTGCATGTTGTAGACGGTTGTAATTCATCAACTTGTATGA
TGTGTTACAAACGTAATAGAGCAACAAGAGTCGAATGTACAACTATTGTTAATGGTGTTA
GAAGGTCCTTTTATGTCTATGCTAATGGAGGTAAAGGCTTTTGCAAACTACACAATTGGA
ATTGTGTTAATTGTGATACATTCTGTGCTGGTAGTACATTTATTAGTGATGAAGTTGCGA
GAGACTTGTCACTACAGTTTAAAAGACCAATAAATCCTACTGACCAGTCTTCTTACATCG
TTGATAGTGTTACAGTGAAGAATGGTTCCATCCATCTTTACTTTGATAAAGCTGGTCAAA
AGACTTATGAAAGACATTCTCTCTCTCATTTTGTTAACTTAGACAACCTGAGAGCTAATA
ACACTAAAGGTTCATTGCCTATTAATGTTATAGTTTTTGATGGTAAATCAAAATGTGAAG
AATCATCTGCAAAATCAGCGTCTGTTTACTACAGTCAGCTTATGTGTCAACCTATACTGT
TACTAGATCAGGCATTAGTGTCTGATGTTGGTGATAGTGCGGAAGTTGCAGTTAAAATGT
TTGATGCTTACGTTAATACGTTTTCATCAACTTTTAACGTACCAATGGAAAAACTCAAAA
CACTAGTTGCAACTGCAGAAGCTGAACTTGCAAAGAATGTGTCCTTAGACAATGTCTTAT
CTACTTTTATTTCAGCAGCTCGGCAAGGGTTTGTTGATTCAGATGTAGAAACTAAAGATG
TTGTTGAATGTCTTAAATTGTCACATCAATCTGACATAGAAGTTACTGGCGATAGTTGTA
ATAACTATATGCTCACCTATAACAAAGTTGAAAACATGACACCCCGTGACCTTGGTGCTT
GTATTGACTGTAGTGCGCGTCATATTAATGCGCAGGTAGCAAAAAGTCACAACATTGCTT
TGATATGGAACGTTAAAGATTTCATGTCATTGTCTGAACAACTACGAAAACAAATACGTA
GTGCTGCTAAAAAGAATAACTTACCTTTTAAGTTGACATGTGCAACTACTAGACAAGTTG
TTAATGTTGTAACAACAAAGATAGCACTTAAGGGTGGTAAAATTGTTAATAATTGGTTGA
AGCAGTTAATTAAAGTTACACTTGTGTTCCTTTTTGTTGCTGCTATTTTCTATTTAATAA
CACCTGTTCATGTCATGTCTAAACATACTGACTTTTCAAGTGAAATCATAGGATACAAGG
CTATTGATGGTGGTGTCACTCGTGACATAGCATCTACAGATACTTGTTTTGCTAACAAAC
ATGCTGATTTTGACACATGGTTTAGTCAGCGTGGTGGTAGTTATACTAATGACAAAGCTT
GCCCATTGATTGCTGCAGTCATAACAAGAGAAGTGGGTTTTGTCGTGCCTGGTTTGCCTG
GCACGATATTACGCACAACTAATGGTGACTTTTTGCATTTCTTACCTAGAGTTTTTAGTG
CAGTTGGTAACATCTGTTACACACCATCAAAACTTATAGAGTACACTGACTTTGCAACAT
CAGCTTGTGTTTTGGCTGCTGAATGTACAATTTTTAAAGATGCTTCTGGTAAGCCAGTAC
CATATTGTTATGATACCAATGTACTAGAAGGTTCTGTTGCTTATGAAAGTTTACGCCCTG
ACACACGTTATGTGCTCATGGATGGCTCTATTATTCAATTTCCTAACACCTACCTTGAAG
GTTCTGTTAGAGTGGTAACAACTTTTGATTCTGAGTACTGTAGGCACGGCACTTGTGAAA
GATCAGAAGCTGGTGTTTGTGTATCTACTAGTGGTAGATGGGTACTTAACAATGATTATT
ACAGATCTTTACCAGGAGTTTTCTGTGGTGTAGATGCTGTAAATTTACTTACTAATATGT
TTACACCACTAATTCAACCTATTGGTGCTTTGGACATATCAGCATCTATAGTAGCTGGTG
GTATTGTAGCTATCGTAGTAACATGCCTTGCCTACTATTTTATGAGGTTTAGAAGAGCTT
TTGGTGAATACAGTCATGTAGTTGCCTTTAATACTTTACTATTCCTTATGTCATTCACTG
TACTCTGTTTAACACCAGTTTACTCATTCTTACCTGGTGTTTATTCTGTTATTTACTTGT
ACTTGACATTTTATCTTACTAATGATGTTTCTTTTTTAGCACATATTCAGTGGATGGTTA
TGTTCACACCTTTAGTACCTTTCTGGATAACAATTGCTTATATCATTTGTATTTCCACAA
AGCATTTCTATTGGTTCTTTAGTAATTACCTAAAGAGACGTGTAGTCTTTAATGGTGTTT
CCTTTAGTACTTTTGAAGAAGCTGCGCTGTGCACCTTTTTGTTAAATAAAGAAATGTATC
TAAAGTTGCGTAGTGATGTGCTATTACCTCTTACGCAATATAACAGATACTTAGCTCTTT
ATAATAAGTACAAGTATTTTAGTGGAGCAATGGATACAACTAGCTACAGAGAAGCTGCTT
GTTGTCATCTCGCAAAGGCTCTCAATGACTTCAGTAACTCAGGTTCTGATGTTCTTTACC
AACCACCACAAACCTCTATCACCTCAGCTGTTTTGCAGAGTGGTTTTAGAAAAATGGCAT
TCCCATCTGGTAAAGTTGAGGGTTGTATGGTACAAGTAACTTGTGGTACAACTACACTTA
ACGGTCTTTGGCTTGATGACGTAGTTTACTGTCCAAGACATGTGATCTGCACCTCTGAAG
ACATGCTTAACCCTAATTATGAAGATTTACTCATTCGTAAGTCTAATCATAATTTCTTGG
TACAGGCTGGTAATGTTCAACTCAGGGTTATTGGACATTCTATGCAAAATTGTGTACTTA
AGCTTAAGGTTGATACAGCCAATCCTAAGACACCTAAGTATAAGTTTGTTCGCATTCAAC
CAGGACAGACTTTTTCAGTGTTAGCTTGTTACAATGGTTCACCATCTGGTGTTTACCAAT
GTGCTATGAGGCCCAATTTCACTATTAAGGGTTCATTCCTTAATGGTTCATGTGGTAGTG
TTGGTTTTAACATAGATTATGACTGTGTCTCTTTTTGTTACATGCACCATATGGAATTAC
CAACTGGAGTTCATGCTGGCACAGACTTAGAAGGTAACTTTTATGGACCTTTTGTTGACA
GGCAAACAGCACAAGCAGCTGGTACGGACACAACTATTACAGTTAATGTTTTAGCTTGGT
TGTACGCTGCTGTTATAAATGGAGACAGGTGGTTTCTCAATCGATTTACCACAACTCTTA
ATGACTTTAACCTTGTGGCTATGAAGTACAATTATGAACCTCTAACACAAGACCATGTTG
ACATACTAGGACCTCTTTCTGCTCAAACTGGAATTGCCGTTTTAGATATGTGTGCTTCAT
TAAAAGAATTACTGCAAAATGGTATGAATGGACGTACCATATTGGGTAGTGCTTTATTAG
AAGATGAATTTACACCTTTTGATGTTGTTAGACAATGCTCAGGTGTTACTTTCCAAAGTG
CAGTGAAAAGAACAATCAAGGGTACACACCACTGGTTGTTACTCACAATTTTGACTTCAC
TTTTAGTTTTAGTCCAGAGTACTCAATGGTCTTTGTTCTTTTTTTTGTATGAAAATGCCT
TTTTACCTTTTGCTATGGGTATTATTGCTATGTCTGCTTTTGCAATGATGTTTGTCAAAC
ATAAGCATGCATTTCTCTGTTTGTTTTTGTTACCTTCTCTTGCCACTGTAGCTTATTTTA
ATATGGTCTATATGCCTGCTAGTTGGGTGATGCGTATTATGACATGGTTGGATATGGTTG
ATACTAGTTTGTCTGGTTTTAAGCTAAAAGACTGTGTTATGTATGCATCAGCTGTAGTGT
TACTAATCCTTATGACAGCAAGAACTGTGTATGATGATGGTGCTAGGAGAGTGTGGACAC
TTATGAATGTCTTGACACTCGTTTATAAAGTTTATTATGGTAATGCTTTAGATCAAGCCA
TTTCCATGTGGGCTCTTATAATCTCTGTTACTTCTAACTACTCAGGTGTAGTTACAACTG
TCATGTTTTTGGCCAGAGGTATTGTTTTTATGTGTGTTGAGTATTGCCCTATTTTCTTCA
TAACTGGTAATACACTTCAGTGTATAATGCTAGTTTATTGTTTCTTAGGCTATTTTTGTA
CTTGTTACTTTGGCCTCTTTTGTTTACTCAACCGCTACTTTAGACTGACTCTTGGTGTTT
ATGATTACTTAGTTTCTACACAGGAGTTTAGATATATGAATTCACAGGGACTACTCCCAC
CCAAGAATAGCATAGATGCCTTCAAACTCAACATTAAATTGTTGGGTGTTGGTGGCAAAC
CTTGTATCAAAGTAGCCACTGTACAGTCTAAAATGTCAGATGTAAAGTGCACATCAGTAG
TCTTACTCTCAGTTTTGCAACAACTCAGAGTAGAATCATCATCTAAATTGTGGGCTCAAT
GTGTCCAGTTACACAATGACATTCTCTTAGCTAAAGATACTACTGAAGCCTTTGAAAAAA
TGGTTTCACTACTTTCTGTTTTGCTTTCCATGCAGGGTGCTGTAGACATAAACAAGCTTT
GTGAAGAAATGCTGGACAACAGGGCAACCTTACAAGCTATAGCCTCAGAGTTTAGTTCCC
TTCCATCATATGCAGCTTTTGCTACTGCTCAAGAAGCTTATGAGCAGGCTGTTGCTAATG
GTGATTCTGAAGTTGTTCTTAAAAAGTTGAAGAAGTCTTTGAATGTGGCTAAATCTGAAT
TTGACCGTGATGCAGCCATGCAACGTAAGTTGGAAAAGATGGCTGATCAAGCTATGACCC
AAATGTATAAACAGGCTAGATCTGAGGACAAGAGGGCAAAAGTTACTAGTGCTATGCAGA
CAATGCTTTTCACTATGCTTAGAAAGTTGGATAATGATGCACTCAACAACATTATCAACA
ATGCAAGAGATGGTTGTGTTCCCTTGAACATAATACCTCTTACAACAGCAGCCAAACTAA
TGGTTGTCATACCAGACTATAACACATATAAAAATACGTGTGATGGTACAACATTTACTT
ATGCATCAGCATTGTGGGAAATCCAACAGGTTGTAGATGCAGATAGTAAAATTGTTCAAC
TTAGTGAAATTAGTATGGACAATTCACCTAATTTAGCATGGCCTCTTATTGTAACAGCTT
TAAGGGCCAATTCTGCTGTCAAATTACAGAATAATGAGCTTAGTCCTGTTGCACTACGAC
AGATGTCTTGTGCTGCCGGTACTACACAAACTGCTTGCACTGATGACAATGCGTTAGCTT
ACTACAACACAACAAAGGGAGGTAGGTTTGTACTTGCACTGTTATCCGATTTACAGGATT
TGAAATGGGCTAGATTCCCTAAGAGTGATGGAACTGGTACTATCTATACAGAACTGGAAC
CACCTTGTAGGTTTGTTACAGACACACCTAAAGGTCCTAAAGTGAAGTATTTATACTTTA
TTAAAGGATTAAACAACCTAAATAGAGGTATGGTACTTGGTAGTTTAGCTGCCACAGTAC
GTCTACAAGCTGGTAATGCAACAGAAGTGCCTGCCAATTCAACTGTATTATCTTTCTGTG
CTTTTGCTGTAGATGCTGCTAAAGCTTACAAAGATTATCTAGCTAGTGGGGGACAACCAA
TCACTAATTGTGTTAAGATGTTGTGTACACACACTGGTACTGGTCAGGCAATAACAGTTA
CACCGGAAGCCAATATGGATCAAGAATCCTTTGGTGGTGCATCGTGTTGTCTGTACTGCC
GTTGCCACATAGATCATCCAAATCCTAAAGGATTTTGTGACTTAAAAGGTAAGTATGTAC
AAATACCTACAACTTGTGCTAATGACCCTGTGGGTTTTACACTTAAAAACACAGTCTGTA
CCGTCTGCGGTATGTGGAAAGGTTATGGCTGTAGTTGTGATCAACTCCGCGAACCCATGC
TTCAGTCAGCTGATGCACAATCGTTTTTAAACGGGTTTGCGGTGTAAGTGCAGCCCGTCT
TACACCGTGCGGCACAGGCACTAGTACTGATGTCGTATACAGGGCTTTTGACATCTACAA
TGATAAAGTAGCTGGTTTTGCTAAATTCCTAAAAACTAATTGTTGTCGCTTCCAAGAAAA
GGACGAAGATGACAATTTAATTGATTCTTACTTTGTAGTTAAGAGACACACTTTCTCTAA
CTACCAACATGAAGAAACAATTTATAATTTACTTAAGGATTGTCCAGCTGTTGCTAAACA
TGACTTCTTTAAGTTTAGAATAGACGGTGACATGGTACCACATATATCACGTCAACGTCT
TACTAAATACACAATGGCAGACCTCGTCTATGCTTTAAGGCATTTTGATGAAGGTAATTG
TGACACATTAAAAGAAATACTTGTCACATACAATTGTTGTGATGATGATTATTTCAATAA
AAAGGACTGGTATGATTTTGTAGAAAACCCAGATATATTACGCGTATACGCCAACTTAGG
TGAACGTGTACGCCAAGCTTTGTTAAAAACAGTACAATTCTGTGATGCCATGCGAAATGC
TGGTATTGTTGGTGTACTGACATTAGATAATCAAGATCTCAATGGTAACTGGTATGATTT
CGGTGATTTCATACAAACCACGCCAGGTAGTGGAGTTCCTGTTGTAGATTCTTATTATTC
ATTGTTAATGCCTATATTAACCTTGACCAGGGCTTTAACTGCAGAGTCACATGTTGACAC
TGACTTAACAAAGCCTTACATTAAGTGGGATTTGTTAAAATATGACTTCACGGAAGAGAG
GTTAAAACTCTTTGACCGTTATTTTAAATATTGGGATCAGACATACCACCCAAATTGTGT
TAACTGTTTGGATGACAGATGCATTCTGCATTGTGCAAACTTTAATGTTTTATTCTCTAC
AGTGTTCCCACCTACAAGTTTTGGACCACTAGTGAGAAAAATATTTGTTGATGGTGTTCC
ATTTGTAGTTTCAACTGGATACCACTTCAGAGAGCTAGGTGTTGTACATAATCAGGATGT
AAACTTACATAGCTCTAGACTTAGTTTTAAGGAATTACTTGTGTATGCTGCTGACCCTGC
TATGCACGCTGCTTCTGGTAATCTATTACTAGATAAACGCACTACGTGCTTTTCAGTAGC
TGCACTTACTAACAATGTTGCTTTTCAAACTGTCAAACCCGGTAATTTTAACAAAGACTT
CTATGACTTTGCTGTGTCTAAGGGTTTCTTTAAGGAAGGAAGTTCTGTTGAATTAAAACA
CTTCTTCTTTGCTCAGGATGGTAATGCTGCTATCAGCGATTATGACTACTATCGTTATAA
TCTACCAACAATGTGTGATATCAGACAACTACTATTTGTAGTTGAAGTTGTTGATAAGTA
CTTTGATTGTTACGATGGTGGCTGTATTAATGCTAACCAAGTCATCGTCAACAACCTAGA
CAAATCAGCTGGTTTTCCATTTAATAAATGGGGTAAGGCTAGACTTTATTATGATTCAAT
GAGTTATGAGGATCAAGATGCACTTTTCGCATATACAAAACGTAATGTCATCCCTACTAT
AACTCAAATGAATCTTAAGTATGCCATTAGTGCAAAGAATAGAGCTCGCACCGTAGCTGG
TGTCTCTATCTGTAGTACTATGACCAATAGACAGTTTCATCAAAAATTATTGAAATCAAT
AGCCGCCACTAGAGGAGCTACTGTAGTAATTGGAACAAGCAAATTCTATGGTGGTTGGCA
CAACATGTTAAAAACTGTTTATAGTGATGTAGAAAACCCTCACCTTATGGGTTGGGATTA
TCCTAAATGTGATAGAGCCATGCCTAACATGCTTAGAATTATGGCCTCACTTGTTCTTGC
TCGCAAACATACAACGTGTTGTAGCTTGTCACACCGTTTCTATAGATTAGCTAATGAGTG
TGCTCAAGTATTGAGTGAAATGGTCATGTGTGGCGGTTCACTATATGTTAAACCAGGTGG
AACCTCATCAGGAGATGCCACAACTGCTTATGCTAATAGTGTTTTTAACATTTGTCAAGC
TGTCACGGCCAATGTTAATGCACTTTTATCTACTGATGGTAACAAAATTGCCGATAAGTA
TGTCCGCAATTTACAACACAGACTTTATGAGTGTCTCTATAGAAATAGAGATGTTGACAC
AGACTTTGTGAATGAGTTTTACGCATATTTGCGTAAACATTTCTCAATGATGATACTCTC
TGACGATGCTGTTGTGTGTTTCAATAGCACTTATGCATCTCAAGGTCTAGTGGCTAGCAT
AAAGAACTTTAAGTCAGTTCTTTATTATCAAAACAATGTTTTTATGTCTGAAGCAAAATG
TTGGACTGAGACTGACCTTATTAAAGGACCTCATGAATTTTGCTCTCAACATACAATGCT
AGTTAAACAGGGTGATGATTATGTGTACCTTCCTTACCCAGATCCATCAAGAATCCTAGG
GGCCGGCTGTTTTGTAGATGATATCGTAAAAACAGATGGTACACTTATGATTGAACGGTT
CGTGTCTTTAGCTATAGATGCTTACCCACTTACTAAACATCCTAATCAGGAGTATGCTGA
TGTCTTTCATTTGTACTTACAATACATAAGAAAGCTACATGATGAGTTAACAGGACACAT
GTTAGACATGTATTCTGTTATGCTTACTAATGATAACACTTCAAGGTATTGGGAACCTGA
GTTTTATGAGGCTATGTACACACCGCATACAGTCTTACAGGCTGTTGGGGCTTGTGTTCT
TTGCAATTCACAGACTTCATTAAGATGTGGTGCTTGCATACGTAGACCATTCTTATGTTG
TAAATGCTGTTACGACCATGTCATATCAACATCACATAAATTAGTCTTGTCTGTTAATCC
GTATGTTTGCAATGCTCCAGGTTGTGATGTCACAGATGTGACTCAACTTTACTTAGGAGG
TATGAGCTATTATTGTAAATCACATAAACCACCCATTAGTTTTCCATTGTGTGCTAATGG
ACAAGTTTTTGGTTTATATAAAAATACATGTGTTGGTAGCGATAATGTTACTGACTTTAA
TGCAATTGCAACATGTGACTGGACAAATGCTGGTGATTACATTTTAGCTAACACCTGTAC
TGAAAGACTCAAGCTTTTTGCAGCAGAAACGCTCAAAGCTACTGAGGAGACATTTAAACT
GTCTTATGGTATTGCTACTGTACGTGAAGTGCTGTCTGACAGAGAATTACATCTTTCATG
GGAAGTTGGTAAACCTAGACCACCACTTAACCGAAATTATGTCTTTACTGGTTATCGTGT
AACTAAAAACAGTAAAGTACAAATAGGAGAGTACACCTTTGAAAAAGGTGACTATGGTGA
TGCTGTTGTTTACCGAGGTACAACAACTTACAAATTAAATGTTGGTGATTATTTTGTGCT
GACATCACATACAGTAATGCCATTAAGTGCACCTACACTAGTGCCACAAGAGCACTATGT
TAGAATTACTGGCTTATACCCAACACTCAATATCTCAGATGAGTTTTCTAGCAATGTTGC
AAATTATCAAAAGGTTGGTATGCAAAAGTATTCTACACTCCAGGGACCACCTGGTACTGG
TAAGAGTCATTTTGCTATTGGCCTAGCTCTCTACTACCCTTCTGCTCGCATAGTGTATAC
AGCTTGCTCTCATGCCGCTGTTGATGCACTATGTGAGAAGGCATTAAAATATTTGCCTAT
AGATAAATGTAGTAGAATTATACCTGCACGTGCTCGTGTAGAGTGTTTTGATAAATTCAA
AGTGAATTCAACATTAGAACAGTATGTCTTTTGTACTGTAAATGCATTGCCTGAGACGAC
AGCAGATATAGTTGTCTTTGATGAAATTTCAATGGCCACAAATTATGATTTGAGTGTTGT
CAATGCCAGATTACGTGCTAAGCACTATGTGTACATTGGCGACCCTGCTCAATTACCTGC
ACCACGCACATTGCTAACTAAGGGCACACTAGAACCAGAATATTTCAATTCAGTGTGTAG
ACTTATGAAAACTATAGGTCCAGACATGTTCCTCGGAACTTGTCGGCGTTGTCCTGCTGA
AATTGTTGACACTGTGAGTGCTTTGGTTTATGATAATAAGCTTAAAGCACATAAAGACAA
ATCAGCTCAATGCTTTAAAATGTTTTATAAGGGTGTTATCACGCATGATGTTTCATCTGC
AATTAACAGGCCACAAATAGGCGTGGTAAGAGAATTCCTTACACGTAACCCTGCTTGGAG
AAAAGCTGTCTTTATTTCACCTTATAATTCACAGAATGCTGTAGCCTCAAAGATTTTGGG
ACTACCAACTCAAACTGTTGATTCATCACAGGGCTCAGAATATGACTATGTCATATTCAC
TCAAACCACTGAAACAGCTCACTCTTGTAATGTAAACAGATTTAATGTTGCTATTACCAG
AGCAAAAGTAGGCATACTTTGCATAATGTCTGATAGAGACCTTTATGACAAGTTGCAATT
TACAAGTCTTGAAATTCCACGTAGGAATGTGGCAACTTTACAAGCTGAAAATGTAACAGG
ACTCTTTAAAGATTGTAGTAAGGTAATCACTGGGTTACATCCTACACAGGCACCTACACA
CCTCAGTGTTGACACTAAATTCAAAACTGAAGGTTTATGTGTTGACATACCTGGCATACC
TAAGGACATGACCTATAGAAGACTCATCTCTATGATGGGTTTTAAAATGAATTATCAAGT
TAATGGTTACCCTAACATGTTTATCACCCGCGAAGAAGCTATAAGACATGTACGTGCATG
GATTGGCTTCGATGTCGAGGGGTGTCATGCTACTAGAGAAGCTGTTGGTACCAATTTACC
TTTACAGCTAGGTTTTTCTACAGGTGTTAACCTAGTTGCTGTACCTACAGGTTATGTTGA
TACACCTAATAATACAGATTTTTCCAGAGTTAGTGCTAAACCACCGCCTGGAGATCAATT
TAAACACCTCATACCACTTATGTACAAAGGACTTCCTTGGAATGTAGTGCGTATAAAGAT
TGTACAAATGTTAAGTGACACACTTAAAAATCTCTCTGACAGAGTCGTATTTGTCTTATG
GGCACATGGCTTTGAGTTGACATCTATGAAGTATTTTGTGAAAATAGGACCTGAGCGCAC
CTGTTGTCTATGTGATAGACGTGCCACATGCTTTTCCACTGCTTCAGACACTTATGCCTG
TTGGCATCATTCTATTGGATTTGATTACGTCTATAATCCGTTTATGATTGATGTTCAACA
ATGGGGTTTTACAGGTAACCTACAAAGCAACCATGATCTGTATTGTCAAGTCCATGGTAA
TGCACATGTAGCTAGTTGTGATGCAATCATGACTAGGTGTCTAGCTGTCCACGAGTGCTT
TGTTAAGCGTGTTGACTGGACTATTGAATATCCTATAATTGGTGATGAACTGAAGATTAA
TGCGGCTTGTAGAAAGGTTCAACACATGGTTGTTAAAGCTGCATTATTAGCAGACAAATT
CCCAGTTCTTCACGACATTGGTAACCCTAAAGCTATTAAGTGTGTACCTCAAGCTGATGT
AGAATGGAAGTTCTATGATGCACAGCCTTGTAGTGACAAAGCTTATAAAATAGAAGAATT
ATTCTATTCTTATGCCACACATTCTGACAAATTCACAGATGGTGTATGCCTATTTTGGAA
TTGCAATGTCGATAGATATCCTGCTAATTCCATTGTTTGTAGATTTGACACTAGAGTGCT
ATCTAACCTTAACTTGCCTGGTTGTGATGGTGGCAGTTTGTATGTAAATAAACATGCATT
CCACACACCAGCTTTTGATAAAAGTGCTTTTGTTAATTTAAAACAATTACCATTTTTCTA
TTACTCTGACAGTCCATGTGAGTCTCATGGAAAACAAGTAGTGTCAGATATAGATTATGT
ACCACTAAAGTCTGCTACGTGTATAACACGTTGCAATTTAGGTGGTGCTGTCTGTAGACA
TCATGCTAATGAGTACAGATTGTATCTCGATGCTTATAACATGATGATCTCAGCTGGCTT
TAGCTTGTGGGTTTACAAACAATTTGATACTTATAACCTCTGGAACACTTTTACAAGACT
TCAGAGTTTAGAAAATGTGGCTTTTAATGTTGTAAATAAGGGACACTTTGATGGACAACA
GGGTGAAGTACCAGTTTCTATCATTAATAACACTGTTTACACAAAAGTTGATGGTGTTGA
TGTAGAATTGTTTGAAAATAAAACAACATTACCTGTTAATGTAGCATTTGAGCTTTGGGC
TAAGCGCAACATTAAACCAGTACCAGAGGTGAAAATACTCAATAATTTGGGTGTGGACAT
TGCTGCTAATACTGTGATCTGGGACTACAAAAGAGATGCTCCAGCACATATATCTACTAT
TGGTGTTTGTTCTATGACTGACATAGCCAAGAAACCAACTGAAACGATTTGTGCACCACT
CACTGTCTTTTTTGATGGTAGAGTTGATGGTCAAGTAGACTTATTTAGAAATGCCCGTAA
TGGTGTTCTTATTACAGAAGGTAGTGTTAAAGGTTTACAACCATTTGTAGGTCCCAAACA
AGCTAGTCTTAATGGAGTCACATTAATTGGAGAAGCCGTAAAAACACAGTTCAATTATTA
TAAGAAAGTTGATGGTGTTGTCCAACAATTACCTGAAACTTACTTTACTCAGAGTAGAAA
TTTACAAGAATTTAAACCCAGGAGTCAAATGGAAATTGATTTCTTAGAATTAGCTATGGA
TGAATTCATTGAACGGTATAAATTAGAAGGCTATGCCTTCGAACATATCGTTTATGGAGA
TTTTAGTCATAGTCAGTTAGGTGGTTTACATCTACTGATTGGACTAGCTAAACGTTTTAA
GGAATCACCTTTTGAATTAGAAGATTTTATTCCTATGGACAGTACAGTTAAAAACTATTT
CATAACAGATGCGCAAACAGGTTCATCTAAGTGTGTGTGTTCTGTTATTGATTTATTACT
TGATGATTTTGTTGAAATAATAAAATCCCAAGATTTATCTGTAGTTTCTAAGGTTGTCAA
AGTGACTATTGACTATACAGAAATTTCATTTATGCTTTGGTGTAAAGATGGCCATGTAGA
AACATTTTACCCAAAATTACAATCTAGTCAAGCGTGGCAACCGGGTGTTGCTATGCCTAA
TCTTTACAAAATGCAAAGAATGCTATTAGAAAAGTGTGACCTTCAAAATTATGGTGATAG
TGCAACATTACCTAAAGGCATAATGATGAATGTCGCAAAATATACTCAACTGTGTCAATA
TTTAAACACATTAACATTAGCTGTACCCTATAATATGAGAGTTATACATTTTGGTGCTGG
TTCTGATAAAGGAGTTGCACCAGGTACAGCTGTTTTAAGACAGTGGTTGCCTACGGGTAC
GCTGCTTGTCGATTCAGATCTTAATGACTTTGTCTCTGATGCAGATTCAACTTTGATTGG
TGATTGTGCAACTGTACATACAGCTAATAAATGGGATCTCATTATTAGTGATATGTACGA
CCCTAAGACTAAAAATGTTACAAAAGAAAATGACTCTAAAGAGGGTTTTTTCACTTACAT
TTGTGGGTTTATACAACAAAAGCTAGCTCTTGGAGGTTCCGTGGCTATAAAGATAACAGA
ACATTCTTGGAATGCTGATCTTTATAAGCTCATGGGACACTTCGCATGGTGGACAGCCTT
TGTTACTAATGTGAATGCGTCATCATCTGAAGCATTTTTAATTGGATGTAATTATCTTGG
CAAACCACGCGAACAAATAGATGGTTATGTCATGCATGCAAATTACATATTTTGGAGGAA
TACAAATCCAATTCAGTTGTCTTCCTATTCTTTATTTGACATGAGTAAATTTCCCCTTAA
ATTAAGGGGTACTGCTGTTATGTCTTTAAAAGAAGGTCAAATCAATGATATGATTTTATC
TCTTCTTAGTAAAGGTAGACTTATAATTAGAGAAAACAACAGAGTTGTTATTTCTAGTGA
TGTTCTTGTTAACAACTAAACGAACAATGTTTGTTTTTCTTGTTTTATTGCCACTAGTCT
CTAGTCAGTGTGTTAATCTTACAACCAGAACTCAATTACCCCCTGCATACACTAATTCTT
TCACACGTGGTGTTTATTACCCTGACAAAGTTTTCAGATCCTCAGTTTTACATTCAACTC
AGGACTTGTTCTTACCTTTCTTTTCCAATGTTACTTGGTTCCATGCTATACATGTCTCTG
GGACCAATGGTACTAAGAGGTTTGATAACCCTGTCCTACCATTTAATGATGGTGTTTATT
TTGCTTCCACTGAGAAGTCTAACATAATAAGAGGCTGGATTTTTGGTACTACTTTAGATT
CGAAGACCCAGTCCCTACTTATTGTTAATAACGCTACTAATGTTGTTATTAAAGTCTGTG
AATTTCAATTTTGTAATGATCCATTTTTGGGTGTTTATTACCACAAAAACAACAAAAGTT
GGATGGAAAGTGAGTTCAGAGTTTATTCTAGTGCGAATAATTGCACTTTTGAATATGTCT
CTCAGCCTTTTCTTATGGACCTTGAAGGAAAACAGGGTAATTTCAAAAATCTTAGGGAAT
TTGTGTTTAAGAATATTGATGGTTATTTTAAAATATATTCTAAGCACACGCCTATTAATT
TAGTGCGTGATCTCCCTCAGGGTTTTTCGGCTTTAGAACCATTGGTAGATTTGCCAATAG
GTATTAACATCACTAGGTTTCAAACTTTACTTGCTTTACATAGAAGTTATTTGACTCCTG
GTGATTCTTCTTCAGGTTGGACAGCTGGTGCTGCAGCTTATTATGTGGGTTATCTTCAAC
CTAGGACTTTTCTATTAAAATATAATGAAAATGGAACCATTACAGATGCTGTAGACTGTG
CACTTGACCCTCTCTCAGAAACAAAGTGTACTTTGAAATCCTTCACTGTAGAAAAAGGAA
TCTATCAAACTTCTAACTTTAGAGTCCAACCAACAGAATCTATTGTTAGATTTCCTAATA
TTACAAACTTGTGCCCTTTTGGTGAAGTTTTTAACGCCACCAGATTTGCATCTGTTTATG
CTTGGAACAGGAAGAGAATCAGCAACTGTGTTGCTGATTATTCTGTCCTATATAATTCCG
CATCATTTTCCACTTTTAAGTGTTATGGAGTGTCTCCTACTAAATTAAATGATCTCTGCT
TTACTAATGTCTATGCAGATTCATTTGTAATTAGAGGTGATGAAGTCAGACAAATCGCTC
CAGGGCAAACTGGAAAGATTGCTGATTATAATTATAAATTACCAGATGATTTTACAGGCT
GCGTTATAGCTTGGAATTCTAACAATCTTGATTCTAAGGTTGGTGGTAATTATAATTACC
TGTATAGATTGTTTAGGAAGTCTAATCTCAAACCTTTTGAGAGAGATATTTCAACTGAAA
TCTATCAGGCCGGTAGCACACCTTGTAATGGTGTTGAAGGTTTTAATTGTTACTTTCCTT
TACAATCATATGGTTTCCAACCCACTAATGGTGTTGGTTACCAACCATACAGAGTAGTAG
TACTTTCTTTTGAACTTCTACATGCACCAGCAACTGTTTGTGGACCTAAAAAGTCTACTA
ATTTGGTTAAAAACAAATGTGTCAATTTCAACTTCAATGGTTTAACAGGCACAGGTGTTC
TTACTGAGTCTAACAAAAAGTTTCTGCCTTTCCAACAATTTGGCAGAGACATTGCTGACA
CTACTGATGCTGTCCGTGATCCACAGACACTTGAGATTCTTGACATTACACCATGTTCTT
TTGGTGGTGTCAGTGTTATAACACCAGGAACAAATACTTCTAACCAGGTTGCTGTTCTTT
ATCAGGATGTTAACTGCACAGAAGTCCCTGTTGCTATTCATGCAGATCAACTTACTCCTA
CTTGGCGTGTTTATTCTACAGGTTCTAATGTTTTTCAAACACGTGCAGGCTGTTTAATAG
GGGCTGAACATGTCAACAACTCATATGAGTGTGACATACCCATTGGTGCAGGTATATGCG
CTAGTTATCAGACTCAGACTAATTCTCCTCGGCGGGCACGTAGTGTAGCTAGTCAATCCA
TCATTGCCTACACTATGTCACTTGGTGCAGAAAATTCAGTTGCTTACTCTAATAACTCTA
TTGCCATACCCACAAATTTTACTATTAGTGTTACCACAGAAATTCTACCAGTGTCTATGA
CCAAGACATCAGTAGATTGTACAATGTACATTTGTGGTGATTCAACTGAATGCAGCAATC
TTTTGTTGCAATATGGCAGTTTTTGTACACAATTAAACCGTGCTTTAACTGGAATAGCTG
TTGAACAAGACAAAAACACCCAAGAAGTTTTTGCACAAGTCAAACAAATTTACAAAACAC
CACCAATTAAAGATTTTGGTGGTTTTAATTTTTCACAAATATTACCAGATCCATCAAAAC
CAAGCAAGAGGTCATTTATTGAAGATCTACTTTTCAACAAAGTGACACTTGCAGATGCTG
GCTTCATCAAACAATATGGTGATTGCCTTGGTGATATTGCTGCTAGAGACCTCATTTGTG
CACAAAAGTTTAACGGCCTTACTGTTTTGCCACCTTTGCTCACAGATGAAATGATTGCTC
AATACACTTCTGCACTGTTAGCGGGTACAATCACTTCTGGTTGGACCTTTGGTGCAGGTG
CTGCATTACAAATACCATTTGCTATGCAAATGGCTTATAGGTTTAATGGTATTGGAGTTA
CACAGAATGTTCTCTATGAGAACCAAAAATTGATTGCCAACCAATTTAATAGTGCTATTG
GCAAAATTCAAGACTCACTTTCTTCCACAGCAAGTGCACTTGGAAAACTTCAAGATGTGG
TCAACCAAAATGCACAAGCTTTAAACACGCTTGTTAAACAACTTAGCTCCAATTTTGGTG
CAATTTCAAGTGTTTTAAATGATATCCTTTCACGTCTTGACAAAGTTGAGGCTGAAGTGC
AAATTGATAGGTTGATCACAGGCAGACTTCAAAGTTTGCAGACATATGTGACTCAACAAT
TAATTAGAGCTGCAGAAATCAGAGCTTCTGCTAATCTTGCTGCTACTAAAATGTCAGAGT
GTGTACTTGGACAATCAAAAAGAGTTGATTTTTGTGGAAAGGGCTATCATCTTATGTCCT
TCCCTCAGTCAGCACCTCATGGTGTAGTCTTCTTGCATGTGACTTATGTCCCTGCACAAG
AAAAGAACTTCACAACTGCTCCTGCCATTTGTCATGATGGAAAAGCACACTTTCCTCGTG
AAGGTGTCTTTGTTTCAAATGGCACACACTGGTTTGTAACACAAAGGAATTTTTATGAAC
CACAAATCATTACTACAGACAACACATTTGTGTCTGGTAACTGTGATGTTGTAATAGGAA
TTGTCAACAACACAGTTTATGATCCTTTGCAACCTGAATTAGACTCATTCAAGGAGGAGT
TAGATAAATATTTTAAGAATCATACATCACCAGATGTTGATTTAGGTGACATCTCTGGCA
TTAATGCTTCAGTTGTAAACATTCAAAAAGAAATTGACCGCCTCAATGAGGTTGCCAAGA
ATTTAAATGAATCTCTCATCGATCTCCAAGAACTTGGAAAGTATGAGCAGTATATAAAAT
GGCCATGGTACATTTGGCTAGGTTTTATAGCTGGCTTGATTGCCATAGTAATGGTGACAA
TTATGCTTTGCTGTATGACCAGTTGCTGTAGTTGTCTCAAGGGCTGTTGTTCTTGTGGAT
CCTGCTGCAAATTTGATGAAGACGACTCTGAGCCAGTGCTCAAAGGAGTCAAATTACATT
ACACATAAACGAACTTATGGATTTGTTTATGAGAATCTTCACAATTGGAACTGTAACTTT
GAAGCAAGGTGAAATCAAGGATGCTACTCCTTCAGATTTTGTTCGCGCTACTGCAACGAT
ACCGATACAAGCCTCACTCCCTTTCGGATGGCTTATTGTTGGCGTTGCACTTCTTGCTGT
TTTTCAGAGCGCTTCCAAAATCATAACCCTCAAAAAGAGATGGCAACTAGCACTCTCCAA
GGGTGTTCACTTTGTTTGCAACTTGCTGTTGTTGTTTGTAACAGTTTACTCACACCTTTT
GCTCGTTGCTGCTGGCCTTGAAGCCCCTTTTCTCTATCTTTATGCTTTAGTCTACTTCTT
GCAGAGTATAAACTTTGTAAGAATAATAATGAGGCTTTGGCTTTGCTGGAAATGCCGTTC
CAAAAACCCATTACTTTATGATGCCAACTATTTTCTTTGCTGGCATACTAATTGTTACGA
CTATTGTATACCTTACAATAGTGTAACTTCTTCAATTGTCATTACTTCAGGTGATGGCAC
AACAAGTCCTATTTCTGAACATGACTACCAGATTGGTGGTTATACTGAAAAATGGGAATC
TGGAGTAAAAGACTGTGTTGTATTACACAGTTACTTCACTTCAGACTATTACCAGCTGTA
CTCAACTCAATTGAGTACAGACACTGGTGTTGAACATGTTACCTTCTTCATCTACAATAA
AATTGTTGATGAGCCTGAAGAACATGTCCAAATTCACACAATCGACGGTTCATCCGGAGT
TGTTAATCCAGTAATGGAACCAATTTATGATGAACCGACGACGACTACTAGCGTGCCTTT
GTAAGCACAAGCTGATGAGTACGAACTTATGTACTCATTCGTTTCGGAAGAGACAGGTAC
GTTAATAGTTAATAGCGTACTTCTTTTTCTTGCTTTCGTGGTATTCTTGCTAGTTACACT
AGCCATCCTTACTGCGCTTCGATTGTGTGCGTACTGCTGCAATATTGTTAACGTGAGTCT
TGTAAAACCTTCTTTTTACGTTTACTCTCGTGTTAAAAATCTGAATTCTTCTAGAGTTCC
TGATCTTCTGGTCTAAACGAACTAAATATTATATTAGTTTTTCTGTTTGGAACTTTAATT
TTAGCCATGGCAGATTCCAACGGTACTATTACCGTTGAAGAGCTTAAAAAGCTCCTTGAA
CAATGGAACCTAGTAATAGGTTTCCTATTCCTTACATGGATTTGTCTTCTACAATTTGCC
TATGCCAACAGGAATAGGTTTTTGTATATAATTAAGTTAATTTTCCTCTGGCTGTTATGG
CCAGTAACTTTAGCTTGTTTTGTGCTTGCTGCTGTTTACAGAATAAATTGGATCACCGGT
GGAATTGCTATCGCAATGGCTTGTCTTGTAGGCTTGATGTGGCTCAGCTACTTCATTGCT
TCTTTCAGACTGTTTGCGCGTACGCGTTCCATGTGGTCATTCAATCCAGAAACTAACATT
CTTCTCAACGTGCCACTCCATGGCACTATTCTGACCAGACCGCTTCTAGAAAGTGAACTC
GTAATCGGAGCTGTGATCCTTCGTGGACATCTTCGTATTGCTGGACACCATCTAGGACGC
TGTGACATCAAGGACCTGCCTAAAGAAATCACTGTTGCTACATCACGAACGCTTTCTTAT
TACAAATTGGGAGCTTCGCAGCGTGTAGCAGGTGACTCAGGTTTTGCTGCATACAGTCGC
TACAGGATTGGCAACTATAAATTAAACACAGACCATTCCAGTAGCAGTGACAATATTGCT
TTGCTTGTACAGTAAGTGACAACAGATGTTTCATCTCGTTGACTTTCAGGTTACTATAGC
AGAGATATTACTAATTATTATGAGGACTTTTAAAGTTTCCATTTGGAATCTTGATTACAT
CATAAACCTCATAATTAAAAATTTATCTAAGTCACTAACTGAGAATAAATATTCTCAATT
AGATGAAGAGCAACCAATGGAGATTGATTAAACGAACATGAAAATTATTCTTTTCTTGGC
ACTGATAACACTCGCTACTTGTGAGCTTTATCACTACCAAGAGTGTGTTAGAGGTACAAC
AGTACTTTTAAAAGAACCTTGCTCTTCTGGAACATACGAGGGCAATTCACCATTTCATCC
TCTAGCTGATAACAAATTTGCACTGACTTGCTTTAGCACTCAATTTGCTTTTGCTTGTCC
TGACGGCGTAAAACACGTCTATCAGTTACGTGCCAGATCAGTTTCACCTAAACTGTTCAT
CAGACAAGAGGAAGTTCAAGAACTTTACTCTCCAATTTTTCTTATTGTTGCGGCAATAGT
GTTTATAACACTTTGCTTCACACTCAAAAGAAAGACAGAATGATTGAACTTTCATTAATT
GACTTCTATTTGTGCTTTTTAGCCTTTCTGCTATTCCTTGTTTTAATTATGCTTATTATC
TTTTGGTTCTCACTTGAACTGCAAGATCATAATGAAACTTGTCACGCCTAAACGAACATG
AAATTTCTTGTTTTCTTAGGAATCATCACAACTGTAGCTGCATTTCACCAAGAATGTAGT
TTACAGTCATGTACTCAACATCAACCATATGTAGTTGATGACCCGTGTCCTATTCACTTC
TATTCTAAATGGTATATTAGAGTAGGAGCTAGAAAATCAGCACCTTTAATTGAATTGTGC
GTGGATGAGGCTGGTTCTAAATCACCCATTCAGTACATCGATATCGGTAATTATACAGTT
TCCTGTTCACCTTTTACAATTAATTGCCAGGAACCTAAATTGGGTAGTCTTGTAGTGCGT
TGTTCGTTCTATGAAGACTTTTTAGAGTATCATGACGTTCGTGTTGTTTTAGATTTCATC
TAAACGAACAAACTAAAATGTCTGATAATGGACCCCAAAATCAGCGAAATGCACCCCGCA
TTACGTTTGGTGGACCCTCAGATTCAACTGGCAGTAACCAGAATGGAGAACGCAGTGGGG
CGCGATCAAAACAACGTCGGCCCCAAGGTTTACCCAATAATACTGCGTCTTGGTTCACCG
CTCTCACTCAACATGGCAAGGAAGACCTTAAATTCCCTCGAGGACAAGGCGTTCCAATTA
ACACCAATAGCAGTCCAGATGACCAAATTGGCTACTACCGAAGAGCTACCAGACGAATTC
GTGGTGGTGACGGTAAAATGAAAGATCTCAGTCCAAGATGGTATTTCTACTACCTAGGAA
CTGGGCCAGAAGCTGGACTTCCCTATGGTGCTAACAAAGACGGCATCATATGGGTTGCAA
CTGAGGGAGCCTTGAATACACCAAAAGATCACATTGGCACCCGCAATCCTGCTAACAATG
CTGCAATCGTGCTACAACTTCCTCAAGGAACAACATTGCCAAAAGGCTTCTACGCAGAAG
GGAGCAGAGGCGGCAGTCAAGCCTCTTCTCGTTCCTCATCACGTAGTCGCAACAGTTCAA
GAAATTCAACTCCAGGCAGCAATAGGGGAACTTCTCCTGCTAGAATGGCTGGCAATGGCG
GTGATGCTGCTCTTGCTTTGCTGCTGCTTGACAGATTGAACCAGCTTGAGAGCAAAATGT
CTGGTAAAGGCCAACAACAACAAGGCCAAACTGTCACTAAGAAATCTGCTGCTGAGGCTT
CTAAGAAGCCTCGGCAAAAACGTACTGCCACTAAAGCATACAATGTAACACAAGCTTTCG
GCAGACGTGGTCCAGAACAAACCCAAGGAAATTTTGGGGACCAGGAACTAATCAGACAAG
GAACTGATTACAAACATTGGCCGCAAATTGCACAATTTGCCCCCAGCGCTTCAGCGTTCT
TCGGAATGTCGCGCATTGGCATGGAAGTCACACCTTCGGGAACGTGGTTGACCTACACAG
GTGCCATCAAATTGGATGACAAAGATCCAAATTTCAAAGATCAAGTCATTTTGCTGAATA
AGCATATTGACGCATACAAAACATTCCCACCAACAGAGCCTAAAAAGGACAAAAAGAAGA
AGGCTGATGAAACTCAAGCCTTACCGCAGAGACAGAAGAAACAGCAAACTGTGACTCTTC
TTCCTGCTGCAGATTTGGATGATTTCTCCAAACAATTGCAACAATCCATGAGCAGTGCTG
ACTCAACTCAGGCCTAAACTCATGCAGACCACACAAGGCAGATGGGCTATATAAACGTTT
TCGCTTTTCCGTTTACGATATATAGTCTACTCTTGTGCAGAATGAATTCTCGTAACTACA
TAGCACAAGTAGATGTAGTTAACTTTAATCTCACATAGCAATCTTTAATCAGTGTGTAAC
ATTAGGGATGACTTGAAAGAGCCACCACATTTTCACCGAGGCCACACGGAGTACGATCGA
GTGTACAGTGAACAATGCTAGGGAGAGCTGCCTATATGGAAGAGCCCTAATGTGTAAAAT
TAATTTTAGTAGTGCTATCCCCATGTGATTTTAATAGCTTCTTAGGAG
>contig.00002
GGCGTGGGGGGGGCGGCGGCGCCTCGTCCAGCCGCGGCGCGCGCCCAGCCCCGCTTCGCG
CCCCAGCCCGACCGACCCAGCCCTTAGAGCCAATCCTTATCCCGAAGTTACGGATCCGGC
TTGCCGACTTCCCTTACCTACATTGTTCCAACATGCCAGAGGCTGTTCACCTTGGAGACC
TGCTGCGGATATGGGTACGGCCCGGCGCGAGATTTACACCCTCTCCCCCGGATTTTCAAG
GGCCAGCGAGAGCTCACCGGACGCCGCCGGAACCGCGACGCTTTCCAAGGCACGGGCCCC
TCTCTCGGGGCGAACCCATTCCAGGGCGCCCTGCCCTTCACAAAGAAAAGAGAACTCTCC
CCGGGGCTCCCGCCGGCTTCTCCGGGATCGGTCGCGTTACCGCACTGGACGCCTCGCGGC
GCCCATCTCCGCCACTCCGGATTCGGGGATCTGAACCCGACTCCCTTTCGATCGGCCGAG
GGCAACGGAGGCCATCGCCCGTCCCTTCGGAACGGCGCTCGCCCATCTCTCAGGACCGAC
TGACCCATGTTCAACTGCTGTTCACATGGAACCCTTCTCCACTTCGGCCTTCAAAGTTCT
CGTTTGAATATTTGCTACTACCACCAAGATCTGCACCTGCGGCGGCTCCACCCGGGCCCG
CGCCCTAGGCTTCAAGGCTCACCGCAGCGGCCCTCCTACTCGTCGCGGCGTAGCGTCCGC
GGGGCTCCGGGGGCGGGG
>contig.00003
GTTCATGGTTGAGACAGTAGGGAAGTCGTTACTCCATTCGTGCAGGTCGGAACTTACCCG
ACAAGGAATTTCGCTACCTTAGGATGGTTATAGTTACCACCGCCGTTTACTGGGGCTTAA
ATTCTCAGCTTCGCCACAAAGGCTAACCAATCCTCTTAACCTTCCAGCACCGGGCAGGAG
TCAGTCCGTATACATCGTCTTACGACTTCGCACGGACCTGTGTTTTTGATAAACAGTCGC
TTCCCCCTGGTCTCTGCGACCCATACACGCTCCAGGCAGCAAGTGCCCATCACGCTCAAG
GTCCCCCTTCTCCCGAAGTTACGGGGGCATTTTGCCGAGTTCCTTAACCATGATTCTCTC
GATCGCCTTAGTATTCTCTACCTGATCACCTGTGTCGGTTTAGGGTACGGGCGGCTAAAA
CCTCACGCCGATGCTTTTCTCGGCAGCATAGGATCACCAAATCCCCCAAAAACGGGGTCC
CATCACGTCTCAGGCACACAGCCGGCGCATTTAACAACCGACAACCCTACACGCTTAGAC
CACGACAACCATCGCGTGGCTTGGCTACCTTCCTGCGTCACACCTGTTAATACGTTTACC
TCCAAAGATCGGGTCCCACAACCCACACAACACACAAACAAAAGCCTGCACATCATGCTT
CGCATGGTTAGCATCACAATATCAGTATGGGCGGTTTTTCACCGGTACGGGAATATCAAC
CCGTTATCCATCGACTACGCCTGTCGGCCTCGCCTTAGGCCCCGACTAACCCAGGGCAGA
TTAACTTGACCCTGGAACCCTTGATCATCCGGCGGATGAGTTTCTCACTCATCTTTCGCT
ACTCATGCCTGCATTCTCACTCGCATAGCCTCCACCACTGGTTTACACCGCAGCTTCACC
GGCTACACGACGCTCCCCTACCCAACAATCCAAAAAGATCATTGCCACAACTTCGGCGGT
GTACTTGAGCCCCGCTACATTATCGGCGCAGAATCACTCGACCAGTGAGCTATTACGCTT
TCTTTAAATGATGGCTGCTTCTAAGCCAACATCCTGGCTGTCTGGGCCTTCCCACTTCGT
TTACCACTTAATCTATCATTTGGGACCTTAGCTGGCGGTCTGGGTTGTTTCCCTCTTGAC
AACGGACGTTAGCACCCGCTGTCTGTCTCCCGAGGAACCACTTGATGGTATTCTTAGTTT
GCCATGGGTTGGTAAGTTGCAATAACCCCCTAGCCATAACAGTGCTTTACCCCCATCAGT
GTCTTGCTCGAGGCACTACCTAAATAGTTTTCGGGGAGAACCAGCTATCTCCGAGTTTGT
TTAGCCTTTCACCCCTATCCACAGCTCATCCCCGCATTTTGCAACATGCGTGGGTTCGGT
CCTCCAGTACCTGTTACGGCACCTTCAACCTGGCCATGGATAGATCACTCGGTTTCGGGT
CTACACCCAGCAACTGTTCGCCCTATTAAGACTCGGTTTCCCTACGCCTCCCCTATTCGG
TTAAGCTCGCTACTGAATGTAAGTCGTTGACCCATTATACAAAAGGTACGCAGTCACACC
ACAAGGATGCTCCCACTGTTTGTATGCATCAGGTTTCAGGTTCTATTTCACTCCCCTCCC
GGGGTTCTTTTCGCCTTTCCCTCACGGTACTGGTTCACTATCGGTCGATGATGAGTATTT
AGCCTTGGAGGATGGTCCCCCCATATTCAGACAGGATTTCACGTGTCCCGCCCTACTTTT
CGTACGCTTAGTACCACTGTTGAGATTTCGAATACGGGACTATCACCCACTATGGTCAAG
CTTCCCAGCTTGTTCTTCTATCTCGACAGTTATCACGTACAGGCTCCTCCGCGTTCGCTC
GCCACTACTTGCGGAATCTCGGTTGATTTCTTTTCCTCCGGGTACTTAGATGGTTCAGTT
CTCCGGGTTCGCTTCGCTTATCCTATGTATTCAGATAAGGATACCTCCTAAGAGGTGGGT
TTCCCCATTCGGACACCGCGGGATCATAGCTTTATTGCCAGCTCCCCCACGCTTTTCGCA
GGCTTACACGTCCTTCGTCGCCTATCATCGCCAAGGCATCCACCTGATGCACTTATTCAC
TTGACTCTATCATTTCAAGAACCTCTCTGACTTCGTTTACCTACCCGTTGACTAGGGAAG
CAAACTTGAAATTCCTACTTTGATAAAGCTTACTGCTTGTTGTGTCTTAATCCTGCCTTT
TGTGTTTCAGGATTAAGTCGATACAATCATCACCCAAATACTGTGTTTGTTTTCTTTTCT
CTTGCGAGAGATTCTTTATCCTTTGCAAAGAATAAAAAATCAAAACAAACTCATTGTCTT
TGTTTGTTGA
>contig.00004
AAGTTACAGGTCTATTTTGCCTAGTTCCTTAGCCATGAATCTCTCGAGCGCCTTAGAATT
CTCATCCCAATCACCTGTGTCGGTTTACGGTACGGGCATTAGCCTTCGCTTTTCTTGGAA
ACGTTGTCACCACACTCACCTCGGCCGAAGCCTCAGCGTACTTTCGAAGTCATAACAACT
CCTTAAACGTACTATTCCGTCAGTACGCGGTAGTTATCTCATTCCGTCACTTTTAACAGA
CTAATGGTACGGGAATATTAACCCGTTGTACATCCACTACCCCTACTCGGGTTCGCGTTA
GTCCCCGACTAACCCTCAGCTGATTAGCATAGCTGAGGAAACCTTGATCTTTCGGCGGGC
AGGTTTCTCGCCTGCCTTATCGTTACTTATGCCTACATTTTCTTTTCTATCAGGCTCCAC
TATGGCTCACGCCTTTAGCTTCCACGCCAATAGAATGCTCCCCTACCGGTATATTACTTA
AGTAATAACCCCATAGCTTCGGTAATATGCTTATGCCCGTTTATTATCCATGCCCAACCG
CTCGACTAGTGAGCTGTTACGCACTCTTTAAATGTATGGCTGCTTCCAAGCCAACATCCT
AGCTGTCAGTGCAGTCAGACCGCGTTTGGTCAACTTAGCATATATTTGGGGACCTTAGCT
GATGGTCCGGGTTCTTTCCCTTTAGGATATGGACCTTAGCACCCATACCCTCACTGCTGA
TGAGCATTTAATAGCATTCGGAGTTTGTCTGGACTTGATAGCCGGTGAAAGCCTCGCATC
CAATCAGTCGCTCTACCTCACGTAAGAAACTCCACAGGCTGCACCTAAATGCATTTCGGG
GAGTACGAGCTATCTCCAAGTTTGATTGGCCTTTCACTCCTACACTCACCTCATCGGGAA
GCTTTTCAACGCTTATCCGTGCGGTCCTCCATCCGGTGTTACCCGGACTTCAACCTGGGC
AAGTGTAGATCACTTGGTTTCGCGTCTACCCCATCTGACTCGACGCCCTATTCAGGCTCG
CTTTCACTGCGGATGCGCGTCTCATGACGCTTATCCTTGCCAGACATGGTAACTCGTAGG
TTCATTATGCAAAAGGCACGCCGTCACCGCTTACGCGGCTCCGACCGCTTGTAGGCGCAT
GGTTTCAGGAACTATTTCACTCTCCTCATCGGAGTGCTTTTCACCTTTCCTTCACAGTAC
TCGTTCACTATCGGTCTCACGGGAGTATTTAGCCTTACCGGATGGTCCCGGCAGATTCGC
GCAGAATTTCACGTGTTCCGCGTTACTCAGGATACCACTACGTCTCGTCATGCTTCGAAT
ACGGGATTATCACCCTCTGTGATTGTTCTTTCCAGAACATTCTTCTCACAATCTAAGTAC
GACAGCGTGGTCCTACAACCCCTGCTAAGCGTTGCCACAAAGCAGGTTTGGGCTATTCCC
CGTTCGCTCGCCACTACTAGGGGAATCATTATTTATTTTCTCTTCCTAAAGGTACTAAGA
TGTTTCAGTTCCCTTCGTTCGCCTCACTACGTCTGTAGTGATAACAGGTCTTCAACCTGC
TGGGTTGTCCCATTCGGAAATCCTTGGATCAAAGGTTATTTGCACCTACCCAAGGCTTAT
CGCAGCTTATCACGTCCTTCATCGCCTCCGTGAGCCATGGCGGATGCCTTGGCTCACGGA
GGCGATGAAGGACGTGATAAGCTGCGATAAGCCTTGGGTAGGTGCAAATAACCTTTGATC
CAGGGATTTCCGAATGGGACAACCCAGCATGTAGAAGACATGTCACACTGCAGAGCAGTG
AGCGAACGTGGGGAACTGAAACATCTAAGTACCCATAGGAGAAGAAAACAAAAGTGATTC
CCTTAGTAGTGGCGAGCGAACGGGGAACAGCCCAAACCAAGTTTGTTTCGGCAAACTTGG
GGTTGTAGGACCTCGATATAGGAAGACAAGATTAGGAGAACGGTCTGGAAAGGCCGGCCA
TAGAACATGACAGCTGTGTATCCGAAAATCTTCGTTGGACTTAGAGGTATCCTGAGTAGC
GCGGGACACGTGAAATCCTGTGTGAATCTGCGGGGCCCATCCCGTAAGGCTAAATACTCC
CGAGAGACCGATAGTGAACCAGTACCGTGAGGGAAAGGTGAAAAGAACCTCGAACAGAGG
AGTGCAATAGATCCTGAACCCGTCTGCCTACAAGCGGTAGGAGCAGCTTAGTGCTGTGAC
TGCGTGCCTTTTGCATAATGAACCTACGAGTTACTTTCTCTGGCAAGGTTAAGTGATGAA
GAGTCACGTGAGCCGAAGCGAAAGCGAGTCTGAATAGGGCGATTTAGTCAGAGGGAGTAG
ACGCGAAACCAAGTGATCTACCCTTGGTCAGGTTGAAGGTTAGGTAAAACTAACTGGAGG
ACCGAATGGATATACGTTGAAAAGTGTTCCAATGAATTGTGGGTAGGGGTGAAAGGCTAA
TCAAACTTGGAGATAGCTCGTACTCCCCGAAATGCATTTAGGTGCAGCCTCGGTTGAAGA
TATGCGGGGGTAGAGCACTGTATGGCCTAGGGGGCGTATAGCTTACCGAAGTCAAGCAAA
CTGCGAATACCGTATATTGTTTACCGGGAGTGAGTCTACGGATGACAAGGTCCGTGGA
>contig.00005
CCTTTTATCCTTTGAGCGATGGCCCTTCCATACGGAACCACCGGATCACTATGCTCTGCT
TTCGCACCTGATCGACTTGTTAGTCTCCCAGTCAAGCACCCTTGTGCCATTACACTCTAC
GACCGGTTACCAATCGGTCTGAGGGTACCTTTAGAAGCCTCCGTTACACTTTTGGAGGCG
ACCACCCCAGTCAAACTACCCACCATGCAATGTCCTCGCATCCGCGAGTTAGAACCCAAA
TAACAAAAGGGCCGTATTTCAACGGCGACTCCACGAATACTGGCGTACCCGCTTCATAGT
CTCCGGCCTATCCTACACATTTGTTACCCAAATCCAATGCAAAGCTATAGTAAAGGTTCA
CGGGGTCTTTTCGTCCCGTTGCGGGTAATCGGCATCTTCACCGATACTACAATTTCACCG
AGCTCGCGGTTGAGACAGTACCCAGATCGTTACACCATTCGTGCAGGTCGGAACTTACCC
GACAAGGAATTTCGCTACCTTAGGACCGTTATAGTTACGGCCGCCGTTTACTGGGGCTTC
AATTCAATGCTTCTCTTGCGATGACATCTCCTCTTAACCTTCCAGCACCGGGCAGGTGTC
AGGCTATATACAGTATCTTTCGATTTAGCATAGCCATGTGTTTTTGTTAAACAGTCGCCT
GGGCCTATTCTCTGCGGCTCACAGCCTTCACTGTGAGCGTCCTTTATTCCGAAGTTACAG
GACTATTTTGCCTAGTTCCTTAACCGCGAATCACTCGAGCGCCTTAGTATACTCAACCCA
ACCACCTGTGTCGGTTTGTGGTACGGGTAATCATGCAATATGCTTAGCGGATTTTCTTGG
GAGCACCGTTACAGTTGTCCATATCTCCTTGTGCAAGCACTCAGTGTACTGTCAGGTTCA
GCTCTCGGGGCGGATTTGCCTACCCCAATCAACACCTACACCCTTTAACCAGCTATTCCG
TCAGCTGGCAGGACCGTCACATCTCCGTCACCACATCGCTCTCTGTATCAGTACCGGAAT
ATTAACCGGTTCTTCCATCGGAATCGCCATTCGGCTTATCCTTAGGCCCCGACTAACCCT
GATCAACGCTAATCGGATCAGGGTTAGTCGGGGCCTAAGGGG
>contig.00006
CGTCACACCCTATACGTCCACTTTCGTGTTTGCAGAGTGCTGTGTTTTTAATAAACAGTC
GCAGCCACCTATTCTTTGCAACCTCTTCGCCCTTGTGTTGTTCACACTCAAGCTACCAAG
GCACACCTTCTTCCGAAGTTACGGTGTCAATTTGCCGAGTTCCTTCTCCCGAGTTCTCTC
AAGCGCCTGAGAATACTCATCTCGCGCACCAGTGTTGGTTTGCGGTACGGTCGTTTCTAG
CTGAAGCTTAGAGGCTTTTCTTGGAACCACTTCCAGTTGCTTCGCGAGCAAGCTCGCTCG
TCCCAACCCCTCGGCATACGCCTGGCGGATTTACCTACCAGACACCTACAGGTCAGGAAC
CGGGACTTCCAACACCCGGACAACCTTCCACGATCCGTCCCCCCATCGCACTAGAAATCG
GTGCTGGAATATTAACCAGCTTCCCATCAGCTATGGCTTTCGCCCTCACCTTAGGGGCCG
ACTCACCCTACGCCGATGAACGTTGCGTAGGAAACCTTGCGCTTACGGCGAGCGGGCTTT
TCACCCGCTTTAACGCTACTCATGTCAGCATTCGCACTTCTGATACCTCCAGCATCCCTT
ACGAGACACCTTCACAGGCTTACAGAACGCTCCCCTACCCCGCACTCAGAGAGTGCAGCC
TAAGCTTCGGTGCATGGCTTAGCCCCGTTACATCTTCCGCGCAGGACGACTCGATCAGTG
AGCTATTACGCTTTCTTTAAATGATGGCTGCTTCTAAGCCAACATCCTGACTGTTTTAGC
CTTCCCACTTCGTTTCCCACTTAGCCACACTTTGGGACCTTAGCTGTAGGTCTGGGTTGT
TTCCCTCTTGCCGCCGGACGTTAGCACCCGGCGACTGTCTGCCATGCTCATACTTCCAGG
TATTCGGAGTTTGCTATGGCGTGGTAAGCCGCGATGGCCCCCACAACCATTACAGTGCTC
TACCCCCTGGAGCAATACATGACGCACTACCTAAATAGTTTTCGGGGAGAACCAGCTATT
TCCAGGTTTGATTAGCCTTTCACCCCTATCCACAGTTCATCCGCTAATTTTGCAACATTA
GTCGGTTCGGACCTCCAGTTAGTGTTACCCAACCTTCAACCTGCCCATGGCTAGATCACC
GGGTTTCGGGTCTATACCTTGCAACTAGACGCCCAGTTAAGACTCGGTTTCCCTTCGGCT
CCCCTATTCGGTTAACCTCGCTACAAAATATAAGTCGCTGACCCATTATACAAAAGGTAC
GCAGTCACCCCAAAAGGGCTCCCACTGCTTGTACGTACAAGGTTTCAGGTTCTATTTCAC
TCCCCTCACCGGGGTTCTTTTCGCCTTTCCTTCACAGTACTGGTTCACTATCGGTCAATC
AGGAGTATTTAGCCTTGGAGGATGGTCCCCCCATCTTCAAACAGGATATCACGTGTCCCG
CCCTACTTATCGTTAGCTTAGTACCATGACCTGGACTTCGAGTACGGGGCTATCACCCTG
TATCGCCAAGCTTCCCAGCTTGTTCCTCTGTCTCTGTCATTATCACTAACAGGCTCCTTC
GCGTTCGCTCGCCGCTACTAACGAAATCTCGGTTGATTTCTTTTCCTCGGGGTACTTAGA
TGTTTCAGTTCTCCCGGTTTGCCTCACTTACCTATGGATTCAGTAAGTGATAGTAGATTC
TTCATCTACTGGGTTTCCCCATTCGGACATCTTGGATTAAACGCCTCTTATCGACTCATC
CAAGCTTTTCGCAGATTAGCACGTCCTTCGTCGCCTCTGATTGCCAAGGCATCCACCTTG
GCAATCAGAGGCGACGAAGGACGTGCTAATCTGCGAAAAGCTTGGATGAGTCGATAAGAG
GCGTTTAATCCAAGATGTCCGAATGGGGAAACCCAGTAGATGAAGAATCTACTATCACTT
ACTGAATCCATAGGTAAGTGAGGCAAACCGGGAGAACTGAAACATCTAAGTACCCCGAGG
AAAAGAAATCAACCGAGATTTCGTTAGTAGCGGCGAGCGAACACGGAGGAGCCGATCAAT
TTTACAGTAGCAAAATGGCGTGGGAAAGCCAACCATAGTAGGTGATAGTCCTGTATGCGA
AACTGTTTAAGCGACATATTAAGTAGGGCGGAACACGAGAAATTCTGTCTGAAGATGGGG
GGACCATCCTCCAAGGCTAAATACTCCTGACTGACCGATAGTGAACCAGTACCGTGAGGG
AAAGGCGAAAAGAACCCCTGTTAGGGGAGTGAAATAGAACCTGAAACCGTGTGCATACAA
GCGGTAGGAGCAGC
>contig.00007
GCGCAATACGAATGCCCCCGGCCGTCCCTCTTAATCATGGCCTCAGTTCCGAAAACCAAC
AAAATAGAACCGCGGTCCTATTCCATTATTCCTAGCTGCGGTATCCAGGCGGCTCGGGCC
TGCTTTGAACACTCTAATTTTTTCAAAGTAGGCCCGAGCCGCCTGGATACCGCAGCTAGG
AATAATGGAATAGGACCGCGGTTCTATTTTGTTGGTTTTCGGAACTGAGGCCATGATTAA
GAGGGACGGCCGGGGGCATTCGTATTGCGCCGCTAGAGGTGAAATTCTTGGACCGGCGCA
AGACGGACCAGAGCGAAAGCATTTGCCAAGAATGTTTTCATTAATCAAGAACGAAAGTCG
GAGGTTCGAAGACGATCAGATACCGTCGTAGTTCCGACCATAAACGATGCCGACCGGCGA
TGCGGCGGCGTTATTCCCATGACCCGCCGGGCAGCTTCCGGGAAACCAAAGTCTTTGGGT
TCCGGGGGGAGTATGGTTGCAAAGCTGAAACTTAAAGGAATTGACGGAAGGGCACCACCA
GGAGTGGAGCCTGCGGCTTAATTTGACCCAACACGGGAAACCTCACCCGGCCCGGACACG
GACAGGATTGACAGATTGATAGCTCTTTCTCGATTCCGTGGGTGGTGGTGCATGGCCGTT
CTTAGTTGGTGGAGCGATTTGTCTGGTTAATTCCGATAACGAACGAGACTCTGGCATGCT
AACTAGTTACGCGACCCCCGAGCGGTCGGCGTCCCCCAACTTCTTAGAGGGACAAGTGGC
GTTCAGCCACCCGAGATTGAGCAATAACAGGTCTGTGATGCCCTTAGATGTCCGGGGCTG
CACGCGCGCTACACTGACTGGCTCAGCGTGTGCCTACCCTACGCCGGCAGGCGCGGGTAA
CCCGTTGAACCCCATTCGTGATGGGGATCGGGGATTGCAATTATTCCCCATGAACGAGGA
ATTCCCAGTAAGTGCGGGTCATAAGCTTGCGTTGATTAAGTCCCTGCCCTTTGTACACAC
CGCCCGTCGCTACTACCGATTGGATGGTTTAGTGAGGCCCTCGGATCGGCCCCGCCGGGG
TCGGCCCACGGCCCTGGCGGAGCGCTGAGAAGACGGTCGAACTTGACTATCTAGAGGAAG
TAAA
>contig.00008
GTGTGAATGCATCAGACCTCTTCTTTCTCTAGAAAGGAGGTGATCCAGCCGCAGGTTCCC
CTACGGCTACCTTGTTACGACTTCACCCCAGTCATGAAGCATACCGTGGTAAGCGGGCTC
CTTGCGGTTACCCTACCTACTTCTGGTATCCCCCACTCCCATGGTGTGACGGGCGGTGTG
TACAAGACCCGGGAACGTATTCACCGCAGTATGCTGACCTGCGATTACTAGCGATTCCGA
CTTCATGCACTCGAGTTGCAGAGTGCAATCCGGACTACGATCGGTTTTGTGAGATTGGCT
CCGCCTCGCGGCTTGGCTACCCTCTGTACCGACCATTGTATGACGTGTGAAGCCCTGGTC
ATAAGGGCCATGAGGACTTGACGTCATCCCCACCTTCCTCCGGCTTGTCACCGGCAGTCT
CATTAGAGTGCCCAACTTAATGATGGCAACTAATGACAAGGGTTGCGCTCGTTGCGGGAC
TTAACCCAACATCTCACGACACGAGCTGACGACAGCCATGCAGCACCTGTGTTACGGTTC
CCGAAGGCACTCCTCCGTCTCTGGAGGATTCCGTACATGTCAAGACCAGGTAAGGTTCTT
CGCGTTGCATCGAATTAATCCACATCATCCACCGCTTGTGCGGGTCCCCGTCAATTCCTT
TGAGTTTTAATCTTGCGACCGTACTCCCCAGGCGGTCAATTTCACGCGTTAGCTACGCTA
CTAAGCAATCAAGTTGCCCAACAGCTAATTGACATCGTTTAGGGCGTGGACTACCAGGGT
ATCTAATCCTGTTTGCTACCCACGCTTTCGAGCATGAACGTCAGTGTTATCCCAGGAGGC
TGCCTTCGCCATCGGTATTCCTCCACATCTCTACGCATTTCACTGCTACACGTGGAATTC
TACCTCCCTCTGACACACTCTAGTCACCCAGTTCAGAACGCAGTTCCCAGGTTGAGCCCG
GGGATTTCACATCCTGCTTAAGTAACCGTCTGCGCTCGCTTTACGCCCAGTAATTCCGAT
TAACGCTCGCACCCTACGTATTACCGCGGCTGCTGGCACGTAGTTAGCCGGTGCTTATTC
TTCAGGTACCGTCATCAGCTGTCGGTATTAGCGACAGCCTTTTCTTCCCTGACAAAAGTC
CTTTACAACCCGAAGGCCTTCTTCAGACACGCGGCATGGCTGGATCAGGCTTGCGCCCAT
TGTCCAAAATTCCCCACTGCTGCCTCCCGTAGGAGTCTGGGCCGTGTCTCAGTCCCAGTG
TGGCGGATCATCCTCTCAGACCCGCTACTGATCGTCGCCTTGGTAGGCCTTTACCCCACC
AACTAGCTAATCAGATATCGGCCTTGCGTTATTCGAGCGGCCGATATCTGATTAGCTAGT
TGGTGGGGTAAAGGCCTACCAAGGCGACGATCAGTAGCGGGTCTGAGAGGATGATCCGCC
ACACTGGGACTGAGACACGGCCCAGACTCCTACGGGAGGCAGCAGTGAGGAATATTGGTC
AATGGGCGAGAGCCTGAACCAGCCAAGTCGCGTGAAGGATGACTGTCTTATGGATTGTAA
ACTTCTTTTATACGGGAATAACAAGAGTCACGTGTGACTCCCTGCATGTACCGTATGAAT
AAGCATCGGCTAACTCCGTGCCAGCAGCCGCGGTAATACGGAAGGTCCAGGCGTTATCCG
GATTTATTGGGTTTAAAGGGAGCGTAGGCTGGAGATTAAGTGTGTTGTGAAATGTAGACG
CTCAACGTCTGAATTGCAGCGCATACTGGTTTCCTTGAGTACGCACAACGTTGGCGGAAT
TCGTCGTGTAGCGGTGAAATGCTTAGATATGACGAAGAACTCCGATTGCGAAGGCAGCTG
ACGGGAGCGCAACTGACGCTTAAGCTCGAAGGTGCGGGTATCAAACAGGATTAGATACCC
TGGTAGTCCGCACAGTAAACGATGGATGCCCGCTGTTGGTACCTGGTATCAGCGGCTAAG
CGAAAGCATTAAGCATCCCACCTGGGGAGTACGCCGGCAACGGTGAAACTCAAAGGAATT
GACGGGGGCCCGCACAAGCGGAGGAACATGTGGTTTAATTCGATGATACGCGAGGAACCT
TACCCGGGCTTGAATTGCAGAGGAAGGATTTAGAGATAATGACGCCCTTCGGGGTCTCTG
TGAAGGTGCTGCATGGTTGTCGTCAGCTCGTGCCGTGAGGTGTCGGCTTAAGTGCCATAA
CGAGCGCAACCCCTCTCTTCAGTTGCCATCAGGTAGTGCTGGGCACTCTGGAGACACTGC
CACCGTAAGGTGTGAGGAAGGTGGGGATGACGTCAAATCAGCACGGCCCTTACGTCCGGG
GCTACACACGTGTTACAATGGTAAGGACAAAGGGCAGCTACCTGGCGACAGGATGCGAAT
CTCTAAACCTTATCACAGTTCGGATCGGAGTCTGCAACTCGACTCCGTGAAGCTGGATTC
GCTAGTAATCGCGCATCAGCCATGGCGCGGTGAATACGTTCCCGGGCCTTGTACACACCG
CCCGTCAAGCCATGGGAGTCTGGAGTACCTAAAGTCCGTAACCGCGAGGGTCGGCCTAGG
GTAATACAGGTGACTGGGGCTAAGTCGTAACAAGGT
>contig.00009
ACTTAGTCCCAATCGCCAATCCCACCTTAGACGGCTCCCTCCCCGAAGGGTTAGGCCACC
GGCTTTGGGTGTTACCAACTTTCGTGACTTGACGGGCGGTGTGTACAAGGCCCGGGAACG
TATTCACCGCAGCGTTGCTGATCTGCGATTACTAGCGACTCCGACTTCATGGGGTCGAGT
TGCAGACCCCAATCCGAACTGAGACCGGCTTTTAGGGATTAGCTCCACCTCACAGTATCG
CAACCCTCTGTACCGGCCATTGTAGCATGCGTGAAGCCCAAGACATAAGGGGCATGATGA
TTTGACGTCATCCCCACCTTCCTCCGAGTTGACCCCGGCAGTCTCCTATGAGTCCCCACC
ATAACGTGCTGGCAACATAGAACGAGGGTTGCGCTCGTTGCGGGACTTAACCCAACATCT
CACGACACGAGCTGACGACAACCATGCACCACCTGTATACCAGCCCCGAAGGGAAACACC
ATCTCTGATGCGGTCCAGTATATGTCAAGCCTTGGTAAGGTTCTTCGCGTTGCATCGAAT
TAATCCGCATGCTCCGCCGCTTGTGCGGGCCCCCGTCAATTTCTTTGAGTTTTAGCCTTG
CGGCCGTACTCCCCAGGCGGGGCACTTAATGCGTTAGCTACGGCGCGGAAAACGTGGAAT
GTCCCCCACACCTAGTGCCCAACGTTTACGGCATGGACTACCAGGGTATCTAATCCTGTT
CGCTCCCCATGCTTTCGCTTCTCAGCGTCAGTTACAGCCCAGAGACCTGCCTTCGCCATC
GGTGTTCCTCCTGATATCTGCGCATTCCACCGCTACACCAGGAATTCCAGTCTCCCCTAC
TGCACTCTAGTCTGCCCGTACCCACTGCAATACACGGGGTTAAGCCCCGGCCTTTCACAG
CAGACGCGACAAACCGCCTACAAGCTCTTTACGCCCAATAATTCCGGACAACGCTCGCGC
CCTACGTATTACCGCGGCTGCTGGCACGTAGTTAGCCGGCGCTTTCTCTGCAGGTACCGT
CAATCTCTCTTCTTCCCTGCTAACAGAGGTTTACAACCCGAAGGCCGTCATCCCTCACGC
GGCGTCGCTGCATCAGGCTTGCGCCCATTGTGCAATATTCCCCACTGCTGCCTCCCGTAG
GAGTCTGGGCCGTGTCTCAGTCCCAATGTGGCCGTTCATCCTCTCAGACCGGCTACTGAT
CATTGCCTTGGAGGGGTAACGGCCCACCAAGGCAATGATCAGTAGCCGGTCTGAGAGGAT
GAACGGCCACATTGGGACTGAGACACGGCCCAGACTCCTACGGGAGGCAGCAGTGGGGAA
TCTTCCGCAATGGACGAAAGTCTGACGGAGCAACGCCGCGTGAGTGATGACGGCCTTCGG
GTTGTAAAGCTCTGTTAATCGGGACGAAAGGTCTTCTTGCGAATAGTTAG
>contig.00010
AGGGGTTGCGCTCGTTATAGGACTTAACCTGACACCTCACGGCACGAGCTGACGACAACC
ATGCAGCACCTTGAAAACTGTCCGAAGAAGGGCGTATCTCTACACCTGTCAGTCTCCATT
TAAACCTTGGTAAGGTTCCTCGCGTATCATCGAATTAAACCACATGCTCCACCGCTTGTG
CGGGCCCCCGTCAATTCCTTTGAGTTTCACACTTGCGTGCGTACTCCCCAGGTGGGATAC
TTATCACTTTCGCTTAGCCACTCAGATTACTCCAAACAGCTAGTATCCATCGTTTACAGC
GTGGACTACCAGGGTATCTAATCCTGTTCGCTCCCCACGCTTTCGCTCCTCAGCGTCAGT
AACGGCCCAGAGACCTGCCTTCGCCATCGGTGTTCCTCCTGATATCTGCGCATTCCACCG
CTACACCAGGAATTCCAGTCTCCCCTACTGCACTCTAGTCTGCCCGTACCCACTGCAATA
CACGGGGTTAAGCCCCGGCCTTTCACAGCAGACGCGACAAACCGCCTACAAGCTCTTTAC
GCCCAATAATTCCGGACAACGCTCGCGCCCTACGTATTACCGCGGCTGCTGGCACGTAGT
TAGCCGGCGCTTTCTCTGCAGGTACCGTCAATCTCTCTTCTTCCCTGCTAACAGAGGTTT
ACAACCCGAAGGCCGTCATCCCTCACGCGGCGTCGCTGCATCAGGCTTGCGCCCATTGTG
CAATATTCCCCACTGCTGCCTCCCGTAGGAGTCTGGGCCGTGTCTCAGTCCCAGTGTGGC
CGGTCACCCTCTCAGGCCGGCTACCCGTCGTCGCCTTGGTGAGCCGTTACCTCACCAACA
AGCTGATAGGCCGTGAGCCCATCTATAACCACTACATAACGCTTTCCACCAACACCCCAT
GCGGAGATTGGTCGTATCCGGTATTAGACCCAGTTTCCCAGGCTTATCCCAGAGTTAAAG
GTAGGTTACTCACGTATTACTCACCCGTTCGCCACTAATCCACCTAGCAAGCTAGGCTTC
ATCGTTCGACTTGCATGTGTTAAGCACGCCGCCAGCGTTCGTCCTGAGCC
>contig.00011
GTATAAATGGTGATGACTGAATCAGTCAGTAAGCTTTTATTATTTGAAGTTCTTCAAATG
ATAGAGTCAAGCCTCACGAGCAATTAGTATGGGTTAGCTTCACGCGTTACCGCGCTTCCA
CACCCCACCTATCAACGTCCTGGTCTCGAACGACTCTTTAGTGTGGTTAAACCACAAGGG
AAGTCTCATCTTCAGGCGAGTTTCGCGCTTAGATGCTTTCAGCGCTTATCTCTTCCGAAC
TTAGCTACCCGGCTATGCAACTGGCGTTACAACCGGTACACCAGAGGTTCGTCCACTCCG
GTCCTCTCGTACTAGGAGCAGCCCCCGTCAAACTTCCAACGCCCACTGCAGATAGGGACC
AAACTGTCTCACGACGTTTTAAACCCAGCTCACGTACCACTTTAAATGGCGAACAGCCAT
ACCCTTGGGACCGACTACAGCCCCAGGATGTGATGAGCCGACATCGAGGTGCCAAACTCC
GCCGTCGATATGAACTCTTGGGCGGAATCAGCCTGTTATCCCCGGAGTACCTTTTATCCG
TTGAGCGATGGCCCTTCCATACAGAACCACCGGATCACTATGTCCTGCTTTCGCACCTGC
TCGACTTGTCGGTCTCGCAGTTAAGCTACCTTTTGCCATTGCACTATCAGTCCGATTTCC
GACCGGACTGATAGTGCAATGGCAAAAGGTAGCTTAACTGCGAGACCGACAAGTCGAGCA
GGTGCGAAAGCAGGACATAGTGATCCGGTGGTTCTGTATGGAAGGGCCATCGCTCAACGG
ATCACTATGTCCTGCTTTCGCACCTGCTCGACTTGTCGGTCTCGCAGTTAAGCTACCTTT
TGCCATTGCACTATCAGTCCGATTTCCGACCGGACCTAGGTAACCTTCGAACTCCTCCGT
TACTCTTTGGGAGGAGACCGCCCCAGTCAAACTGCCTACCATGCACGGTCCCCGACCCGG
ATTACGGGTCTGGGTTAGAACCTCAAAGACACCAGGGTGGTATTTCAAGGACGGCTCCAC
AGAGACTGGCGTCTCTGCTTCAAAGCCTCCCACCTATCCTACACAAGTGACTTCAAAGTC
CAATGCAAAGCTACAGTAAAGGTTCACGGGGTCTTTCCGTCTAGCAGCGGGTAGATTGCA
TCTTCACAACCACTTCAACTTCGCTGAGTCTCGGGAGGAGACAGTGTGGCCATCGTTACG
CCATTCGTGCGGGTCGGAACTTACCCGACAAGGAATTTCGCTACCTTAGGACCGTTATAG
TTACGGCCGCCGTTTACTGGGGCTTCGATCAAGAGCTTCGCTTACGCTAACCCCATCAAT
TAACCTTCCAGCACCGGGCAGGCATCACACCCTATACGTCCACTTTCGTGTTTGCAGAGT
GCTGTGTTTTTAATAAACAGTTGCAGCCAGCTGGTATCTTCGACCGGTTCAACCTTCGCC
CGCAAGGGACTACAATCTACGCCGGCGCACCTTCTCCCGAAGTTACGGTGCTATTTTGCC
TAGTTCCTTCACCCGAGTTCTCTCAAGCGCCTGAGTATTCTCTACCTGACCACCTGTGTC
GGTTTTCAGTACGGTTTAGATAAACCTGAAGCTTAGTGGCTTTTCCTGGAAGTGTGGTAT
CGGTTACTTCAGCTCCGTAGAGCCTCGTCATCATCTCTCAGTGTTAAAGAAGTCCGGATT
TGCCTAAACTTCACACCTACAAACTTAAACGCACATATCCAACAGTGCGATAACCTAACC
TGCTCCGTCCCCACATCGCAGTTTATCCAAGTACGGGAATATTAACCCGTTTCCCATCGA
CTACGCTTTTCAGCCTCGCCTTAGGGGCCGACTCACCCTGCCCCGATTAACGTTGGACAG
GAACCCTTGGTCTTCCGGCGAACGGGTTTTTCACCCGTTTTATCGTTACTTATGTCAGCA
TTCGCACTTCTGATACGTCCAGCAGCCCTCTCGAGCCACCTTCATCCGCTTACAGAACGC
TCCCCTACCCAACAGACTTTCGTCTGATGCCGCAGCTTCGGTGCTATATTTGAGCCCCGT
TACATCTTCCGCGCAGGCCGACTCGACTAGTGAGCTATTACGCTTTCTTTAAATGATGGC
TGCTTCTAAGCCAACATCCTAGCTGTCTAAGCCTTCCCACTTCGTTTCCCACTTAATATA
GACTTTGGGACCTTAGCTGGCGGTCTGGGTTGTTTCCCTCTCCACGACGGACGTTAGCAC
CCGCCGTGTGTCTCCTGAGTATCACTCTTCGGTATTCGTAGTTTGCATCGGGTTGGTAAT
CCGGGATGGACCCCTAGCCGAAACAGTGCTCTACCCCCGAAGGTGTCCGCTCAAGGCTCT
ACCTAAATAGATTTCGGGGAGAACCAGCTATCTCCCGGTTTGATTGGCCTTTCACCCCCA
GCCACAAGTCATCCGCTAATTTTTCAACATTAGTCGGTTCGGTCCTCCAGTTAGTGTTAC
CCAACCTTCAACCTGCTCATGGGTAGGTCACATGGTTTCGGGTCTACGTCATGATACTAT
GGCGCCCTATTCAGACTCGGTTTCCCTACGGCTCCGTCTCTTCAACTTAACCTCGCATCA
TAACGTAACTCGCCGGTTCATTCTACAAAAGGCACGCTCTCACCCATTAACGGGCTCGAA
CTTGTTGTAGGCACACGGTTTCAGGTTCTATTTCACTCCCCTCCCGGGGAGTGAAATAGA
ACCTGAAACCGTGTGCCTACAACAAGTTCGAGCCCGTTAATGGGTGAGAGCGTGCCTTTT
GTAGAATGAACCGGCGAGTTACGTTATGATGCGAGGTTAAGTTGAAGAGACGGAGCCGTA
GGGAAACCGAGTCTGAATAGGGCGAATTAGTATCATGACGTAGACCCGAAACCATGTGAC
CTACCCATGAGCAGGTTGAAGGTGCGGTAAGACGCACTGGAGGACCGAACCAGGGCACGT
TGAAAAGTGCTTGGATGACTTGTGGGTAGCGGAGAAATTCCAAACGAACTTGGAGATAGC
TGGTTCTCTCCGAAATAGCTTTAGGGCTAGCGTCGACATTAAGATTCTTGGAGGTAGAGC
ACTGTTTGGGTGAGGGGTCCATCCCGGATTACCAATCTCAGATAAACTCCGAATGCCAAT
GAATTATGGTCGGCAGTCAGACTGCGAGTGCTAAGATCCGTAGTCGAAAGGGAAACAGCC
CAGACCACCAGCTAAGGTCCCAAAATAATTGTTAAGTGGAAAAGGATGTGGGGTTGCACA
GACAACTAGGATGTTAGCTTAGAAGCAGCTATTCATTCAAAGAGTGCGTAATAGCTCACT
AGTCGAGTGACCCTGCGCCGAAAATGTACCGGGGCTAAAACAATTTACCGAAGCTGTGGA
TACCTTTATAGGTATGGTAGGAGAGCGTTCTATGTGTGATGAAGGTATACCGTGAGGAGT
GCTGGAACGCATAGAAGTGAGAATGCCGGTATGAGTAGCGAAAGACAGGTGAGAATCCTG
TCCACCGTAAGACTAAGGTTTCCAGGGGAAGGCTCGTCCGCCCTGGGTTAGTCGGGACCT
AAGGAGAGACCGAAAGGTGTATCCGATGGACAACAGGTTGATATTCCTGTACTAGAGTAT
GTAGTGATGGAGGGACGCAGTAGGCTAACTAAAGCAGACGATTGGAAGTGTCTGTCTAAG
CAGTGAGGTGTGAACTGAGTCAAATGCTTAGTTCTATAACATTGAGCTGTGATGGGGAGC
GAAGTTTAGTAGCGAAGTTAGTGACGTCACACTGCCAAGAAAAGCTTCTAGCGTTTAAAC
ATACTCTACCCGTACCGCAAACCGACACAGGTAGTCGAGGCGAGTAGCCTCAGGTGAGCG
AGAGAACTCTCGTTAAGGAACTCGGCAAAATGACCCCGTAACTTCGGGAGAAGGGGTGCT
GACTTTACGTCAGCCGCAGTGAATAGGCCCAAGCAACTGTTTATCAAAAACACAGCTCTC
TGCTAAATCGTAAGATGATGTATAGGGGGTGACGCCTGCCCGGTGCTGGAAGGTTAAGAG
GAGTGCTTAGCGTAAGCGAAGGTATGAATTGAAGCCCCAGTAAACGGCGGCCGTAACTAT
AACGGTCCTAAGGTAGCGAAATTCCTTGTCGGGTAAGTTCCGACCTGCACGAATGGAGTA
ACGACTTCCCTACTGTCTCAACCATGAACTCGGCGAAATTGCAGTACGAGTAAAGATGCT
CGTTTCGCGCAGCAGGACGGAAAGACCCCGTGACCTTTACTATAGTTTGGTATTGGTGTT
TGGTTTGGCTTGTGTAGGATAGGTGGGAGACTGTGAAGCATGGACGCTAGTTTGTGTGGA
GTCGTTGTTGAAATACCACTCTGGTCAATCTGGATGTCTAACTTCGGGCCATGATCTGGT
TCAGGGACAGTGCCTGATGGGTAGTTTAACTGGGGCGGTTGCCTCCTAAAGTGTAACGGA
GGCGCCCAAAGGTTCCCTCAGCCTGGTTGGCAATCAGGTGTTGAGTGTAAGTGCACAAGG
GAGCTTGACTGTGAGACTGGCAGGTCGAGCAGGGACGAAAGTCGGGACTAGTGATCCGGC
GGTACGTTGTGGAACGGCCGTCGCTCAACGGATAAAAGGTACCTCGGGGATAACAGGCTG
ATCTTGCCCAAGAGTCCATATCGACGGCATGGTTTGGCACCTCGATGTCGGCTCGTCGCA
TCCTGGGGCTGGAGTCGGTCCCAAGGGTTGGGCTGTTCGCCCATTAAAGCGGTACGCGAG
CTGGGTTCAGAACGTCGTGAGACAGTTCGGTCCCTATCCGCTGCGCGCGTTGGAAATTTG
AGAAAGGCTGTCCTTAGTACGAGAGGACCGGGACGGACGAACCTCTGGTATGTCAGTTGT
ACCGCCAGGTGCATGGCTGATTGGCTACGTTCGGGAGGGATAACCGCTGAAAGCATCTAA
GCGGGAAGCCTGTTTCGAGATGAGATTTCCTGGCACTTTGGTGTGTGAGGCTCCTTATAG
ATGATGAGGTTGATAGGCCGGGTATGGAAGCGGGGACTGAAGACTCGTGGAGTTGACTGG
TACTAATA
>contig.00012
TACCCGACAAGGAATTTCGCTACCTTAGGACCGTTATAGTTACGGCCGCCGTTTACTGGG
GCTTCGATCCGATGCTTGCACATCTTCAATTAACCTTCCAGCACCGGGCAGGCGTCACAC
CCTATACGTCCACTTTCGTGTTAGCAGAGTGCTGTGTTTTTAATAAACAGTCGCAGCCAC
CTATTCTCTGCGACCCTCCAGGGCTTACGGAGCAAGTCCTTAACCTTAGAGGGCATACCT
TCTCCCGAAGTTACGGTATCAATTTGCCGAGTTCCTTCTCCCGAGTTCTCTCAAGCGCCT
TAGAATTCTCATCCTGCCCACCTGTGTCGGTTTGCGGTACGGTTCGATTCAAACTGAAGC
TTAGTGGCTTTTCCTGGAAGCGTGGTATCGGTTACTTCATGTCCGTAGACACTCGTCGTC
ACTTCTCGGTGTTAAGAAGACCCGGATTTGCCTAAGTCTTCCACCTACCGGCTTAAACAA
GCTATTCCAACAGCTTGCTAACCTAACCTTCTCCGTCCCCACATCGCATTTGAATCAAGT
ACAGGAATATTAACCTGTTTCCCATCGACTACGCATTTCTGCCTCGCCTTAGGGGCCGAC
TCACCCTACGCCGATGAACGTTGCGTAGGAAACCTTGGGCTTTCGGCGAGCGGGCTTTTC
ACCCGCTTTATCGCTACTCATGTCAACATTCGCACTTCTGATACCTCCAGCACACTTTAC
AATGCACCTTCATCGGCCTACAGAACGCTCCCCTACCATGCCAGTAAACTGGCATCCGCA
GCTTCGGTTATAGATTTGAGCCCCGTTACATCTTCCGCGCAGGACGACTCGACCAGTGAG
CTATTACGCTTTCTTTAAATGATGGCTGCTTCTAAGCCAACATCCTGGCTGTCTGGGCCT
TCCCACTTCGTTTACCACTTAATCTATCATTTGGGACCTTAGCTGGCGGTCTGGGTTGTT
TCCCTCTTGACAACGGACGTTAGCACCCGCTGTCTGTCTCCCGAGGAACCACTTGATGGT
ATTCTTAGTTTGCCATGGGTTATTGCAACTTACCAACCCATGGCAAACTAAGAATACCAT
CAAGTGGTTCCTCGGGAGACAGACAGCGGGTGCTAACGTCCGTTGTCAAGAGGGAAACAA
C
>contig.00013
GAGCAAGACAAACAGAAAACAAGTACAATAAAAATATTGACAATGAAGAGTTTGATCCTG
GCTCAGGATGAACGCTAGCGATAGGCTTAACACATGCAAGTCGAGGGGCAGCATGGTCTT
AGCTTGCTAAGACTGATGGCGACCGGCGCACGGGTGCGTAACGCGTATGCAACTTGCCTC
ACAGAGGGGGATAACCCGTCGAAAGACGGACTAATACCGCGTACACTCTATGTTGGGCAT
CCAATGTAGAGGAAATGAAATTCGCTGTGAGATAGGCATGCGTCCCATTAGCTAGTTGGT
GAGGTAACGGCTCACCAAGGCGACGATGGGTAGGGGAACTGAGAGGTTGAACCCCCACAC
TGGTACTGAGACACGGACCAGACTCCTACGGGAGGCAGCAGTGAGGAATATTGGTCAATG
GGCGAGAGCCTGAACCAGCCAAGTCGCGTGAAGGATGACTGTCTTATGGATTGTAAACTT
CTTTTATACGGGAATAACAAGAGTCACGTGTGACTCCCTGCATGTACCGTATGAATAAGC
ATCGGCTAACTCCGTGCCAGCAGCCGCGGTAATACGGAGGATGCGAGCGTTATCCGGATT
TATTGGGTTTAAAGGGTGCGTAGGCGGCCTGTTAAGTCAGCGGTGAAATCTAGGAGCTTA
ACTCCTAAATTGCCATTGATACTGGCGGGCTTGAGTGTAGATGAGGTAGGCGGAATGCGT
GGTGTAGCGGTGGAATGCATAGATATCACGCAGAACTCCGATTGCGAAGGCAGCTTACTA
AGGTACAACTGACGCTGAAGCACGAAAGCGTGGGTATCAAACAGGATTAGATACCCTGGT
AGTCCACGCAGTAAACGATGATAACTGGGCGTATGCGATATACAGTATGCTCCTAAGCGA
AAGCGTTAAGTTATCCACCTGGGGAGTACGCCGGCAACGGTGAAACTCAAAGGAATTGAC
GGGGGCCCGCACAAGCGGAGGAACATGTGGTTTAATTCGATGATACGCGAGGAACCTTAC
CCGGGATTGAAATGTAGATGACAGGCGGTGAAAGCTGCTCTCCCTTCGGGACATCTATGT
AGGTGCTGCATGGTTGTCGTCAGCTCGTGCCGTGAGGTGTCGGCTTAAGTGCCATAACGA
GCGCAACCCCTGTCTACGGTTGCCATCAGGTGATGCTGGGAACTCCGTAGAGACTGCCGT
CGTAAGGCGTGAGGAAGGTGGGGATGACGTCAAATCAGCACGGCCCTTACATCCGGGGCG
ACACACGTGTTACAATGGTAAGGACAAAGGGCAGCTACCTGGCGACAGGATGCGAATCTC
TAAACCTTATCACAGTTCGGATCGGAGTCTGCAACTCGACTCCGTGAAGCTGGATTCGCT
AGTAATCGCGCATCAGCCATGGCGCGGTGAATACGTTCCCGGGCCTTGTACACACCGCCC
GTCAAGCCATGGGAGTCTGGAGTACCTAAAGTCCGTAACCGCGAGGGTCGGCCTAGGGTA
ATACAGG
>contig.00014
GCGTTGTATAGTTAAGCCTCTCGGGCAATTAGTATCTGTTAGCTCAACGGCTCGCACCGC
TTACACACCAGACCTATCTACGTCTTAGTCTTAAACAACCCTTACAGATTTATAATCTGG
GAGAACTCATCTCTTGGCAAGTTTCGTGCTTAGATGCTTTCAGCACTTATCTCTTCCGCA
CTTAGCTACCCGGCAATGCGTCTGGCGACACAACCGGAACACCAGTGGTGCGTCCACTCC
GGTCCTCTCGTACTAGGAGCAGCCCCAATCAATTCTCCAACGCCCACGGCAGATAGGGAC
CGAACTGTCTCACGACGTTCTAAACCCAGCTCGCGTACCACTTTAAATGGCGAACAGCCA
TACCCTTGGGACCTACTTCAGCCCCAGGATGTGATGAGCCGACATCGAGGTGCCAAACAC
CGCCGTCGATATGAACTCTTGGGCGGTATCAGCCTGTTATCCCCGGAGTACCTTTTATCC
GTTGAGCGATGGCCCTTCCATTCAGAACCACCGGATCACTATGACCTACTTTCGTACCTG
CTCGACTTGTCTGTCTCGCAGTTAAGCTTGCTTATACCATTGCACTAACCTGACGATGTC
CGACCGTCATTAGCAAACCTTCGTGCTCCTCCGTTACTCTTTGGGAGGAGACCGCCCCAG
TCAAACTACCCACCAGACACTGTCCGAGACCACGTTTCGTAATCTTCGTTAGAACATCAA
ACGTTAAAGGGTGGTATTTCAAGGTCGACTCCACAATCACTGGCGTGACTGCTTCTAAGT
CTCCCACCTATCCTACACATCAAAATTCAATGTTCAGTGTCAAGCTATAGTAAAGGTTCA
CGGGGTCTTTCCGTCTAGCCGCGGGTACACCGCATCTTCACGGCGATTTCAATTTCACTG
AGTCTCGGGTGGAGACAGCCTGGCCATCATTATGCCATTCGTGCAGGTCGGGTAAGTTCC
GACCTGCACGAATGGCATAATGATGGCAGCGCTGTCTCCAGCAGAGACTCAGTGAAATCG
AAATCGCAGTGAAGATGCTGTGTACCCGCGGCTAGACGGAAAGACCCCGTGAACCTTTAC
TACAGCTTTACATTGAACTTTGACCTAACTTGTGTAGGATAGGTGGGAGGCTTTGAAGCA
GATACGCCAGTATTTGTGGAGCCAACCTTGAAATACCACCCTGGTTATGTTGGGGTTCTA
ACTTAGGATCAACAAATCCAAGGACAATGTATGGTGGGTAGTTTGACTGGGGCGGTCTCC
TCCTAAAGAGTAACGGAGGAGTACGAAGGTGCGCTCAGAACGGTCGGAAATCGTTCAAAG
AGTATAAAGGCAAAAGCGCGCTTAACTGCGAGACCCACAAGTCGAGCAGGTACGAAAGTA
GGTCTTAGTGATCCGGTGGTTCTGTATGGAAGGGCCATCGCTCAACGGATAAAAGGTACT
CTGGGGATAACAGGCTGATACCGCCCAAGAGTTCATATCGACGGCGGTGTTTGGCACCTC
GATGTCGGCTCATCTCATCCTGGGGCTGAAGCAGGTCCCAAGGGTATGGCTGTTCGCCAT
TTAAAGAGGTACGCGAGCTGGGTTTAGAACGTCGTGAGACAGTTCGGTCCCTATCTACCG
TGGGCGTTGGAAATTTGAGAGGATCTGCTCCTAGTACGAGAGGACCAGAGTGGACGAACC
TCTGGTGTTTCGGTTGTCACGCCAGTGGCATTGCCGAGTAGCTATGTTCGGATGGGATAA
CCGCTGAAAGCATCTAAGCGGGAAGCCCACCTTAAGATAAGATTTCCCTAAAGAGCCGTT
GTAGACGACGACGTTGATAGGTTGGGTGTGGAAGTGTAGTGATACATGTAGCTAACCAAT
ACTAATTGC
>contig.00015
CCCGCCGGCGGGGACAGGCGGGGGACCGGCTATCCGAGGCCAACCGAGGCTCCGCGGCGC
TGCCGTATCGTTCCGCCTGGGCGGGATTCTGACTTAGAGGCGTTCAGTCATAATCCCACA
GATGGTAGCTTCGCCCCATTGGCTCCTCAGCCAAGCACATACACCAAATGTCTGAACCTG
CGGTTCCTCTCGTACTGAGCAGGATTACCATGGCAACAACACATCATCAGTAGGGTAAAA
CTAACCTGTCTCACGACGGTCTAAACCCAGCTCACGTTCCCTATTAGTGGGTGAACAATC
CAACGCTTGGTGAATTCTGCTTCACAATGATAGGAAGAGCCGACATCGAAGGATCAAAAA
GCGACGTCGCTATGAACGCTTGGCCGCCACAAGCCAGTTATCCCTGTGGTAACTTTTCTG
ACACCTCCTGCTTAAAACCCAAAAGGTCAGAAGGATCGTGAGGCCCCGCTTTCACGGTCT
GTATTCGTACTGAAAATCAAGATCAAGCGAGCTTTTGCCCTTCTGCTCCACGGGAGGTTT
CTGTCCTCCCTGAGCTCGCCTTAGGACACCTGCGTTACCGTTTGACAGGTGTACCGCCCC
AGTCAAACTCCCCACCTGGCACTGTCCCCGGAGCGGGTCGCGCCCGGCCGGCGCGCGGCC
GGGCGCTTGGCGCCAGAAGCGAGAGCCCCTCGGGGCTCGCCCCCCCGCCTCACCGGGTCA
GTGAAAAAACGATCAGAGTAGTGGTATTTCACCGGCGGCCCGCAGGGCCGGCGGACCCCG
CCCCGGGCCCCTCGCGGGGACACCGGGGGGGCGCCGGGGGCCTCCCACTTATTCTACACC
TCTCATGTCTCTTCACCGTGCCAGACTAGAGTCAAGCTCAACAGGGTCTTCTTTCCCCGC
TGATTCCGCCAAGCCCGTTCCCTTGGCTGTGGTTTCGCTGGATAGTAGGTAGGGACAGTG
GGAATCTCGTTCATCCATTCATGCGCGTCACTAATTAGATGACGAGGCATTTGGCTACCT
TAAGAGAGTCATAGTTACTCCCGCCGTTTACCCGCGCTTCATTGAATTTCTTCACTTTGA
CATTCAGAGCACTGGGCAGAAATCACATCGCGTCAACACCCGCCGCGGGCCTTCGCGATG
CTTTGTTTTAATTAAACAGTCGGATTCCCCTGGTCCGCACCAGTTCTAAGTCGGCTGCTA
GGCGCCTCGCCTCGGCCGGCGCCTAGCAGCCGACTTAGAACTGGTGC
>contig.00016
ACCTAAATAGTTTTCGGGGAGAACCAGCTATTTCCAGGTTTGATTAGCCTTTCACCCCTA
TCCACAGTTCATCCGCTAATTTTGCAACATTAGTCGGTTCGGACCTCCAGCTGGTGTTAC
CCAACCTTCATCCTGACCATGGATAGATCACCTGGTTTCGGGTCTACGCCCAGCGACTAT
GGCGCCCTATTCGGACTCGGTTTCCCTGCGCCTCCCCTATCTGGTTAAGCTTGCCACTGA
ACGTAAGTCGCTGACCCATTATACAAAAGGTACGCCGTCACCCCTTGCGAGGCTCCGACT
GTTTGTATGCATGCGGTTTCAGGATCTATTTCACTCCCCTCCCGGGGTTCTTTTCGCCTT
TCCTTCACAGTACTTGTTCACTATCGGTCGATTACGAGTATTTAGCCTTGGAGGATGGTC
CCCCCATCTTCAGACAGGATTACACGTGTCCCGCCCTACTTGTCGTACGCTCAGTACCAC
CGATTCGCTTTCGTGTAAGGGGCTATCACCCTCTATGGCCGGCCTTTCCATACCGTTCCA
CTAGCCAATCGACTATCACGCACAGGCTGCTCCGATTTCGCTCGCCACTACTTTCGGAAT
CTCGGTTGATTTCTTTTCCTGTGGCTACTTAGATGTTTCAGTTCGCCACGTTCGCCTCGC
TGACCTATGGATTCAGTCAGCGATACCCTTGCGGGTGGGTTTCCCCATTCGGACATCCGC
GGATCAAAGCTTGTTTGCCAGCTCCCCGCGGCTTTTCGCAGGCTACAACGTCCTTCATCG
CCTGTAATCGCCAAGGCATCCACCAC
>contig.00017
GTACTACTCGGCTATGACGTCACCGCCTTTACACCTGTAGCCTATCAAGGTCATCGTCTA
TAACCACCCTTATAATGAGATCTAATCTTGAGGCAAGCTTCGTACTTAGATGCTTTCAGC
ACTTATCTCAACCGAACGTAGCTACTCGGCAATACGCCTGGCGGCATAACCGATAAACCA
GCGGTTCGTCCAACACGGTCCTCTCGTACTAGTGTCAGGCCCCCTCAAATCTCAAACGCC
CACAACAGATAGAGACCGAACTGTCTCACGACGTTCTGAACCCAGCTCGCGTGCCACTTT
AATGGGCGAACAGCCCAACCCTTGGGACCTTCTCCAGCCCCAGGATGTGACGAGCCGACA
TCGAGGTGCCAAACCGCTCCGTCGATATGAGCTCTTGGGAGCGATCAGCCTGTTATCCCC
GGAGTACCTTTTATCCTTTGAGCGATGGCCCTTCCATACGGAACCACCGGATCACTATGC
TCTAGTTTCCTACCTGTGCGACTTGTTAGTCTCCCAGTCAAGCACCCTTGTGCCATTACA
CTCTACGACCGGTTACCAATCGGTCTGAGGGTACCTTTAGAAGCCTCCGTTACACTTTTG
GAGGCGACCACCCCAGTCAAACTACCCACCATGCAATGTCCTCGCATCCGCGAGTTAGAA
CCCAAATAACAAAAGGGCCGTATTTCAACGGCGACTCCACGAATACTGGCGTACCCGCTT
CATAGTCTCCGGCCTATCCTACACATTTGTTACCCAAATCCAATGCAAAGCTATAGTAAA
GGTTCACGGGACGAAAAGACCCCGTGAACCTTTACTATAGCTTTGCATTGGATTTGGGTA
ACAAATGTGTAGGATAGGCCGGAGACTATGAAGCGGGTGCGCCAGCATTCGTGGAGCCAT
CCTTGAAATACGGCCCTTTGGCTGTCTGAGGTCTAACGCGCCTGTGGCGCGGACACTGCT
TGGTGGGTAGTTTGACTGGGGTGGTCGCCTCCAAAAGCGTAACGGAGGCTTCCAAAGGTG
CCCTCGGGCCGATTGGTAACCGGCCTTATAGAGTGCAATGGCATAAGGGCGCTTGACTGG
GAGGCAGACATGCCGAGCAGGCAGGAAACTGGGGCATAGTGATCCGGCGGACGTGTATGG
AAACTCCGTCGCTCAAAGGATAAAAGGTACTCCGGGGATAACAGGCTGATCCCCCCCAAG
AGCTCATATCGAC
>contig.00018
ACGTTTACCTCCAAAGATCGGGTCCCACAACCCACACAACACACAAACAAAAGCCTGCAC
ATCATGCTTCGCATGGTTAGCATCACAATATCAGTATGGGCGGTTTTTCACCGGTACGGG
AATATCAACCCGTTATCCATCGACTACGCCTGTCGGCCTCGCCTTAGGCCCCGACTAACC
CAGGGCAGATTAACTTGACCCTGGAACCCTTGATCATCCGGCGGATGAGTTTCTCACTCA
TCTTTCGCTACTCATGCCTGCATTCTCACTCGCATAGCCTCCACCACTGGTTTACACCGC
AGCTTCACCGGCTACACGACGCTCCCCTACCCAACAATCCAAAAAGATCATTGCCACAAC
TTCGGCGGTGTACTTGAGCCCCGCTACATTATCGGCGCAGAATCACTTGACCAGTGAGCT
GTTACGCACTCTTTCAAGGATGGCTGCTTCTAAGCCAACCTCCTGGTTGTCTAAGCAACT
CCACATCCTTTCCCACTTAGCACACGCTTAGGGGCCTTAGTTGGTGGTCTGGGCTGTTTC
CCTCTCGACAATGAAGCTTATCCCCCACTGTCTCACTGCTACGCTCTCACTTACCGGCAT
TCGGAGTTTAGCTGACGTCAGTAACCCGTGAAGGCCCATCGGCCATCCAGTAGCTCTACC
TCCGGCAAGAAACACGTAACGCTGCACCTAAATGCATTTCGGGGAGAACCAGCTATCACA
GAGTTTGATTGGCCTTTCACCCCTATCCACAGCTCATCCCCTCCATTTTCAACTGAAGTG
GGTTCGGTCCTCCACGACGTCTTACCGTCGCTTCAACCTGGCCATGGATAGATCACTCCG
CTTCGGGTCTAGGTCATGCCACTCAAACGCCCTATTCAGACTCGCTTTCGCTACGGATAC
CCCACACGGGTTAACCTCGCGACATAACACTAACTCGCAGGCTCATTCTTCAAAAGGCAC
GCTGTCACCCCAAAAGGCTCCAACGGCTTGTAAGCACACGGTTTCAGGTACTATTTCACT
CCCCTCCCGGGGTACTTTTCACCATTCCCTCACGGTACTGATTCACTATCGGTCACTAAG
AAGTATTTAGACTTACCAGGTGGTCCTGGCAGATTCACACGAGATTCCACGAGCCCCGTG
CTACTCGGGTGGCCACACCACGGACAGAACAATTTCGATTACGGGACTCTCACCCTCTAC
GGCCGACCATTCCAAGTCGTTCACCTACCATCCTGAACATCATGCCGGCAGCCAGTTAGA
ACTGCCACTGTGACTCCCACAACCCCCATGATGCAACGCCTAACCGCTATCACACACCAC
AGGTTTAGTCTCTTCCGCTTTCGCTCGCCACTACTCACAGAATCATTACTTTATTTTCTC
TTCCTGCGGGTACTGAGATGTTTCACTTCCCCGCGTTCCCCCCAACCAGCCTATACATTC
AGCTGGCGGTAACTCACCATGAAGATGAGCCAGGTTTCCCCATTCGGAAATCCTCGGATC
ACAGCCCAGTTATCGGCTCCCCGAGGCTTATCGCAGATTCACACGTCCTTCATCGGCTCT
TAGTGCCAAGGCACACGGTGGATGCCTTGGCACTAAGAGCCGATGAAGGACGTGTGAATC
TGCGATAAGCCTCGGGGAGCCGATAACTGGGCTGTGATCCGAGGATTTCCGAATGGGGGA
ACCTGGCTCATCTTCATGG
>contig.00019
GCTTCGGTTTATAACTTAGCCCCGTTACATTGTCGGCGCAGAGACTCTCGACTAGTGAGC
TATTACGCACTCTTTAAAGGTATGGCTGCTTCTAAGCCAACCTCCTAGTTGTTTGTGAAT
CTCCACCTCCTTTCCCACTTAGTTATAATTAGGGACCTTAGCTGGTGGTCTGGGTTGTTT
CCCTTTCGACAATGGAAGTTAACTCCCATAGTCTCACTCCTGAGCTCTAAATTATGGTAT
TCGGAGTTTGATTGATTTCAGTAAGCAATACGCCCCCTAGATCATTCAGTGCTCTACCCC
CATAATTGAACACTCAAGGCTGCACCTAGATGCATTTCGGAGAGAACGAGCTATCTCCTG
GTTCGATTGGCTTTTCACCCCTAAACCTACCTCATCCCCCAACTTTTCAACGGCGGTGGG
TTAGGACCTCCACTGTGTCTTACCACAGCTTCATCCTGGACAGGTTTAGATCACCAGGTT
TCGCGTCTACGCCAAACGACTAAATCGCCCTATTAAGACTTGGTTTCCCTTCGGCTCCGT
TATACTTAACCTCGCCGTTTAACGTAACTCGCAGGATCATTCTCCAAAAGGCACGCCATC
ACCATCACTGGCTCTGACCGCTTGTAAGCACACAATTTCAGGTTCTATTTCACTCCCCTC
CAGGGGTTCTTTTCACCTTTCCCTCACGGTACTATGCGCTATCGGTTAGTAAGAGTATTT
AGCCTTATGAGATATGGTCCTCACAGATTCACACAGAATTCCTCGTGTTCCATGTTACTT
GGGAGCAGAGTTATATGTGTAAGGATTTACTTGTACAGGACTTTCACCTTCTACGGTTCG
CCTTTCCAGACAATTCCAATTCATCAATACACTATATTGAATATCTTACAGTTCTTCACT
ACTCTGTCCCTCAACCCCCTAAATACAACGGCTGTATCCTTGACATATTTAAGGTTTAGG
CTTGACCCATTTCGCTCGCCGCTACTTTGGGTATCGTTTTTACTTTCTTTTCCTCGCGTT
ACTTAGATGTTTCAGTTCACGCGGTTCCCTCTTTCGTATTAAGACTCCATCTTAATAGAT
TGCTCCATTCGGAAATCCTAGACTCTTACGTTCGATTGCAACTTATCTAGGCTTATCGCA
GCTTACCACGTCCTTCATCGGCTCTTACTACCTAGGCATCC
>contig.00020
CGGCATCGTTTATGGTCGGAACTACGACGGTATCTGATCGTCTTCGAACCTCCGACTTTC
GTTCTTGATTAATGAAAACATTCTTGGCAAATGCTTTCGCTCTGGTCCGTCTTGCGCCGG
TCCAAGAATTTCACCTCTAGCGGCGCAATACGAATGCCCCCGGCCGTCCCTCTTAATCAT
GGCCTCAGTTCCGAAAACCAACAAAATAGAACCGCGGTCCTATTCCATTATTCCTAGCTG
CGGTATCCAGGCGGCTCGGGCCTGCTTTGAACACTCTAATTTTTTCAAAGTAAACGCTTC
GGGCCCCGCGGGACACTCAGCTAAGAGCATCGAGGGGGCGCCGAGAGGCAAGGGGCGGGG
ACGGGCGGTGGCTCGCCTCGCGGCGGACCGCCCGCCCGCTCCCAAGATCCAACTACGAGC
TTTTTAACTGCAGCAACTTTAATATACGCTATTGGAGCTGGAATTACCGCGGCTGCTGGC
ACCAGACTTGCCCTCCAATGGATCCTCGTTAAAGGATTTAAAGTGGACTCATTCCAATTA
CAGGGCCTCGAAAGAGTCCTGTATTGTTATTTTTCGTCACTACCTCCCCGGGTCGGGAGT
GGGTAATTTGCGCGCCTGCTGCCTTCCTTGGATGTGGTAGCCGTTTCTCAGGCTCCCTCT
CCGGAATCGAACCCTGATTCCCCGTCACCCGTGGTCACCATGGTAGGCACGGCGACTACC
ATCGAAAGTTGATAGGGCAGACGTTCGAATGGGTCGTCGCCGCCACGGGGGGCGTGCGAT
CGGCCCGAGGTTATCTAGAGTCACCAAAGCCGCCGGCGCCCGCCCCCCGGCCGGGGCCGG
AGAGGGGCTGACCGGGTTGGTTTTGATCTGATAAATGCACGCATCCCCCCCGCGAAGGGG
GTCAGCGCCCGTCGGCATGTATTAGCTCTAGAATTACCACAGTTATCCAAGTAGGAGAGG
AGCGAGCGACCAAAGGAACCATAACTGATTTAATGAGCCATTCGCAGTTTCACTGTACCG
GCCGTGCGTACTTAGATATGCTTGTCTCAAAGATTAAGCCATGCATGTCTAAGTACGCAC
GGCCGGTACAGTGAAACTGCGAATGGCTCATTAAATCAGTTATGGTTCCTTTGGTCGCTC
GCTCCTCTCCTACTTGGAT
>contig.00021
ATTCTTTTCGCTACTCATACCGACATTCTCACTTCTCATCAGTCCACAACTCCTTACGGT
ACTGCTTCAGCCCGATGAGAACGCTCCCCTACCCATATACATTGCTGCATATGACACGAC
TTCGGTTTTACACTTTAGCCCCGGACATCTTCGGCGCAGAGTCTCTCGACCAGTGAGCTA
TTACGCACTCTTTAAATGGTGGCTGCTTCTAAGCCAACATCCTGGTTGTTTTGGAAACTC
CACATCCTTCGCCACTTAGTGTAACATTTGGGACCTTAGTCGGTGTTCTGGGCTGTTTCC
CTCTTGACAATGGACCTTATCATTCACTGTCTGACTCCCGAGTATAAGTATAGCCATTCG
TAGTTTGACTAGGTTCGGTAACCGGTATGGCCCCTAGCCCGATCAGTGCTCTACCGCCTA
TACTCTCAACCTCGAGGCTAGCCCTAAAGCTATTTCGGGGAGAACCAGCTATCTCCGTGT
TCGATTGGCATTTCACCCCTATCCACAACTCATCCCAAAGCTTTTCAACGCTCACGAGTT
CGGTCCTCCACACAATTTTACCTGTGCTTCAACCTGGCCATGGATAGATCACTACGGTTT
CGGGTCTACTATTACTAACTGAACGCCCTGTTCAGACTCGCTTTCGCTGCGGCTCCATGT
TTTCCACTTAACCTCGCTAGCAACAGTAACTCGTCGGTTCATTCTTCAATAGGCACGCCG
TCGTCCTGATATATATACAGACTTCGACTGTTTGTAGACATACGGTTTCAGGTTCTCTTT
CACTCCCCGCCAGGGGTTCTTTTCACCTTTCCCTCACGGTACTATGCGCTATCGGTCGAT
ATCAGTATTTTGGCTTGGAGGGTGGTCCCCCCTGCTTCCCACAAGGTTTCACGTGTCTCG
TGGTACTCTGGATACAGTCCCATGTATGCAAGGTTTCGATTACAGGGCTTTCACCTTCTT
CGGCTGAGCTTTCCAACTCGATTCTTCTACCTCATTTACACTTGATGACTGTCCTCAACC
CCGGTGCGGTTGCCCGCTCCGGTTTGGCCTCTTTCCCGTTCGCTCGCCGCTACTAAGAAA
ATCTCGTTTGATTACTTTTCCTCCGGGTAATTAGATGTTTCAGTTCCCCGGGTGCCCTCC
TCATAGTCTAAGCTATGGGTGACAGTGCATAACCACTGCCGGGTTCCCCCATTCGGAAAT
CTACGGGTCAAAGGTTGCTTGCACCTCTCCGTAGCTTATCGCAGCTTACCGCGTCCTTCT
TCGGCTGATATCGCCAAGGCATACGGTGGATGCCTTGGCTATACTGGCCGAAGAAGGACG
CGGTAAGCTGCGA
>contig.00022
CTTCACACTACATGAGTCCTCCTTTTCCCGAAGTTACGGAGGCATTTTGCCGAGTTCCTT
AACGAGGGTTTTCCCGCGCACCTTAGGATTCTCTCCCCGCCTACCTGTGTCGGTTTTGGT
ACGGGCGATGTGTCTCTACCTAGAAGCTTTTCTCGACAGTGTAGGATCAATCACTTCGTT
ACTATCGCTAGTAACTCGTCATCACATCTCAGCTTTTAGAGCTACGGATTTGCCTATAGC
TCAACCTACATGCTTAAACACGCACTTCCAATCGCGTGCTGACCTACCTTACTGTGTCAC
TCCATCGATCAAACGATTCACACCGGTACAGGAATTTCAACCTGTTGTCCATCGCCTACG
CTTTTCCGCCTCGGCTTAGGTCCCGACTTACCCTGAGACGACGATCGTTGCTCAGGAACC
CTTAGGCTTTCGGTGGAATGGATTCTCACCATTCTTTTCGCTACTCATACCGACATTCTC
ACTTCTCATCAGTCCACAACTCCTTACGGTACTGCTTCAGCCCGATGAGAAGTGAGAATG
TCGGTATGAGTAGCGAAAAGAATGGTGAGAATCCATTCCACCGAAAGCCTAAGGGTTCCT
GAGCAACGATCGTCGTCTCAGGGTAAGTCGGGACCTAAGCCGAGGCGGAAAAGCGTAGGC
GATGGACAACAGGTTGAAATTCCTGTACCGGTGTGAATCGTTTGATCGATGGAGTGACAC
AGTAAGGTAGGTCAGCACGCGATTGGAAGTGCGTGTTTAAG
>contig.00023
CCTCCGACGCACACCACACGCGCGCGCGCGCGCGCCGCCCCCGCCGCTCCCGTCCACTCT
CGACTGCCGGCGACGGCCGGGTATGGGCCCGACGCTCCAGCGCCATCCATTTTCAGGGCT
AGTTGATTCGGCAGGTGAGTTGTTACACACTCCTTAGCGGATTCCGACTTCCATGGCCAC
CGTCCTGCTGTCTATATCAACCAACACCTTTTCTGGGGTCTGATGAGCGTCGGCATCGGG
CGCCTTAACCCGGCGTTCGGTTCATCCCGCAGCGCCAGTTCTGCTTACCAAAAGTGGCCC
ACTAGGCACTCGCATTCCACGCCCGGCTCCACGCCAGCGAGCCGGGCTTCTTACCCATTT
AAAGTTTGAGAATAGGTTGAGATCGTTTCGGCCCCAAGACCTCTAATCATTCGCTTTACC
GGATAAAACTGCGTGGCGGGGGTGCGTCGGGTCTGCGAGAGCGCCAGCTATCCTGAGGGA
AACTTCGGAGGGAACCAGCTACTAGATGGTTCGATTAGTCTTTCGCCCCTATACCCAGGT
CGGACGACCGATTTGCACGTCAGGACCGCTACGGACCTCCACCAGAGTTTCCTCTGGCTT
CGCCCTGCCCAGGCATAGTTCACCATCTTTCGGGTCCTAACACGTGCGCTCGTGCTCCAC
CTCCCCGGCGCGGCGGGCGAGACGGGCCGGTGGTGCGCCCTCGGCGGACTGGAGAGGCCT
CGGGATCCCACCTCGGCCGGCGAGCGCGCCGGCCTTCACCTTCATTGCGCCACGGCGGCT
TTCGTGCGAGCCCCCGACTCGCGCACGTGTTAGACTCCTTGGTCCGTGTTTCAAGACGGG
TCGGGTGGGTAGCCGACGTCGCCGCCGACCCCGTGCGCTCGCTCCGC
>contig.00024
GGACTACCAGGGTATCTAATCCTGTTTGCTCCCCACGCTTTCGAGCATGAACGTCAGTGT
TATCCCAGGAGGCTGCCTTCGCCATCGGTATTCCTCCACATCTCTACGCATTTCACTGCT
ACACGTGGAATTCTACCTCCCTCTGACACACTCTAGTCACCCAGTTCAGAACGCAGTTCC
CAGGTTGAGCCCGGGGATTTCACATCCTGCTTAAGTAACCGTCTGCGCTCGCTTTACGCC
CAGTAATTCCGATTAACGCTCGCACCCTACGTATTACCGCGGCTGCTGGCACGTAGTTAG
CCGGTGCTTATTCTTCAGGTACCGTCATCAGCTGTCGGTATTAGCGACAGCCTTTTCTTC
CCTGACAAAAGTCCTTTACAACCCGAAGGCCTTCTTCAGACACGCGGCATGGCTGGATCA
GGCTTGCGCCCATTGTCCAAAATTCCCCACTGCTGCCTCCCGTAGGAGTCTGGGCCGTGT
CTCAGTCCCAGTGTGGCGGATCATCCTCTCAGACCCGCTACTGATCGTCGCCTTGGTAGG
CCTTTACCCCACCAACTAGCTAATCAGATATCGGCCGCTCGAATAACGCAAGGCCCGAAG
GTCCCCTGCTTTCCTCCTCAGAGAATATGCGGTATTAGCTAATCTTTCGATTAGTTATCC
CCCATTACTCGGTACGTTCCGATATGTTACTCACCCGTTCGCCACTCGCCACCCAAGAAG
CAAGCTTCTCTGTGCTGCCGTCCGACTTGCATGTGTAAAGCATGCCGCCAGCGTTCAATC
TGAGCCAGGATCAAACTCTTATGTTCAATCTCTAACTTATAACTTCTGGTCTGCTTCAAA
GAAACCGACAGGACAATGTCTAAAACATCATCTTGTCTGTCTTTCAAACAGTGTGAGTGC
ATTAGGCCTCACACTGTTTGAAAGACAGACAAGATGATGTTTTAGACATTGTCCTGTCGG
TTTCTTTGAAGCAGACCAGAAGTTATAAGTTAGAGATTGAACATAAGAGTTTGATCCTGG
CTCAGATTGAACG
>contig.00025
GTCGGGAGGAACGGGGGGCGGGAAAGATCCGCCGGGCCGCCGACACGGCCGGACCCGCCG
CCGGGTTGAATCCTCCGGGCGGACTGCGCGGACCCCACCCGTTTACCTCTTAACGGTTTC
ACGCCCTCTTGAACTCTCTCTTCAAAGTTCTTTTCAACTTTCCCTTACGGTACTTGTTGA
CTATCGGTCTCGTGCCGGTATTTAGCCTTAGATGGAGTTTACCACCCGCTTTGGGCTGCA
TTCCCAAGCAACCCGACTCCGGGAAGACCCGGGCCCGGCGCGCCGGGGGCCGCTACCGGC
CTCACACCGTCCACGGGCTGGGCCTCGATCAGAAGGACTTGGGCCCCCCACGAGCGGCGC
CGGGGAGCGGGTCTTCCGTACGCCACATGTCCCGCGCCCCGCCGCGGGGCGGGGATTCGG
CGCTGGGCTCTTCCCTGTTCACTCGCCGTTACTGAGGGAATCCTGGTTAGTTTCTTCTCC
TCCGCTGACTAATATGCTTAAATTCAGCGGGTCGCCACGTCTGATCTGAGGTCGCGACCC
GCTGAATTTAAGCATATTAGTCAGCGG
>contig.00026
ATATTTCGCTCCCCATCACACTTCAGTCTTATGAGCAGCGGATTTGCCTACTACTCAACC
TTTGTGCTTAGACGTCCTATTCCATCAGGACGATCAATTAGCCTCCTCTGTCCCCACTTC
TCTCAAACGATATTTGGTGGTACAGGAATTTCTACCTGTTGTCCATCGGCTTCACCATTC
GGCTTCACCTTAGGTCCCGACTTACCCAGAGCGGACGAGCCTTCCTCTGGAAACCTTAGT
CATTCGGTGGATAGGATTCTCACCTATCTTTCGCTACTCACACCGGCATTCTCACTTCTA
ACCTCTCCACCTCGCCTTACAGCTCGGCTTCTACGATGTTAGAAGTGAGAATGCCGGTGT
GAGTAGCGAAAGATAGGTGAGAATCCTATCCACCGAATGACTAAGGTTTCCAGAGGAAGG
CTCGTCCGCTCTGGGTAAGTCGGGACCTAAGGTGAAGCCGAATGGTGAAGCCGATGGACA
ACAGGTAGAAATTCCTGTACCACCAAATATCGTTTGAGAGAAGTGGGGACAGAGGAGGCT
AATTGATCGTCCTGATGGAATAGGACGTCTAAGCACAAAGGTTGAGTAGTAGGCAAATCC
>contig.00027
TGATGTTACCACCGTTACACCTGTAACCTATCAACGTGGTCATCTCCCACGACCCTCAAA
AGAAATCTCATCTTGTGGTGGGTTTCGTACTTATATGCTTTCAGCACTTATCCCTTCCTA
ACATAGCTACTGAGCTGTACCCTTAGGCAGAATAACTCATACACCAGCGGTTAGTCCAAC
TCGGTCCTCTCGTACTAGAGTCAGCTCCACGCAAATTTCTAACGCCCACAGTAGATAGAG
ACCGAACTGTCTCACGACGTTCTGAACCCAGCTCGCGTGCCACTTTAATGGGCGAACAGC
CCAACCCTTGGAACCTTCTCCAGCCCCAGGATGTGACGAGCCGACATCGAGGTGCCAAAC
CCCCCCGTCGATGTGAGCTCTTGGGGGAGATCAGCCTGTTATCCCCGGCGTACCTTTTAT
CCTTTGAGCGATGGCCCTTCCATACGGAACCACCGGATCACTATGCTCTACTTTCGTACC
TGATCGACTTGTAGGTCTCTCAGTCAAGCTCCCTTTTGCCATTGCACTCTACGCACGGTT
ACCAAGCGTGCTGAGGGAACCTTTAGAAGCCTCCGTTACTCTTTTGGAGGCGACCACCCC
AGTCAAACTACCCTCCACGAATTGTCCTCTCCCTACAGGAGAGTTAGGCCTCAGATAAGC
AAAGGGTGGTATTTCAACAACGACTCCTGAAGCACCGGAATGCCCCACTCATAGTCTCCC
ACCTATCCTACGCATCACTTATCCAAGGTCAATACGAAGATGTAGTAAAGGTGCACAGGG
TCTTTTCGTCCCACTGCGGGTAATCGGCATCTTCACCGATACTACAATTTCACCGAGCTC
ATGGCCGAGACAGTGTCCAAATCGTTACACCATTCGTGCAGGTCGGAACTTACCCGACAA
GGAATTTCGCTACCTTAGGAC
>contig.00028
AATTAGTATTGGTCAGCTAAATGCATTGCTGCACTTACACCCCCAACCTATCAACCTCCT
AGGCTCGAAGGTATCTTAAAGAATACTTATCTTGAAGTTAGTTTCCCGCTTAGATGCTTT
CAGCGGTTATCTATTCCAAACGTGACTACCCAGCTGTGCCACTGGCGTGACAACTGGTAC
ATCAGAGGTTTGTCCATCCCGGTCCTCTCGTACTAAGGACAGGTCTTCTCAATATTCTAA
CGCCTACAGTGGATAGGGACCGAACTGTCTCACGACGTTCTGAACCCAGCTCACGTACCG
CTTTAATGGGCGAACAGCCCAACCCTTGGGACCTTCTCCAGCCCCAGGATGCGATGAGCC
GACATCGAGGTGCCAAACCCTACCGTCGATATGGACTCTCGGGTAGGATCAGCCTGTTAT
CCCCAGGGTAGCTTTTATCCGTTGAGCGACGACCCTTCCATTCGGAATCGCCGGATCACT
ATGTCCTGCTTTCGCATCTGCTCGACCCGTCAGTCTTGCAGTCAAGCTCTCTTATGCCAT
TGCACTCTATGGTTGATTTCCATCCAACCTGAGAGAACCTTTGAACGCCTCCGTTACTCT
TTCGGAGGCGACCGCCCCAGTCAAACTGCCCACCTAGCACTGTCTCTGTGGTTTGTAGCC
ACGGAGACAGTGCTAGGTGGGCAGTTTGAC
>contig.00029
GCTGATTAGCATGGCTGAGGAACCCTTAGTCTTTCGGTGAGCAGGTTTCTCGCCTGCTTT
ATCGTTACTTATGCCTACATTTTCTTTTCTATAAGCTCCACAACACCTCACAGTGATGCT
TCTGCGCCGATAGAATGCTCCCCTACCGGTATCTCTACCCCATAGCTTCGGTAATATGCT
TATGCCCGTTTATTATCCATGCCCAACCGCTCGACTAGTGAGCTGTTACGCACTCTTTAA
ATGTATGGCTGCTTCCAAGCCAACATCCTAGCTGTCAATGCAGTTCAACCGCGTTGTTTC
AACTTAGCATATATTTGGGGACCTTAGCTGATGGTCCGGGTTCTTTCCCTCTCGGACTTG
GACCTTAGCACCCAAGCCCTCACTGCTGTGAAACATTTAATAGCATTCGGAGTTTGTCAG
GAATTGGTAGGCGGTGAAACCCCCGCATCCAATCAGTAGCTCTACCTCTATTAAACTCTA
TTACAACGCTGCACCTAAATGCATTTCGGGGAGTACGAGCTATTTCCCAGTTTGATTGGC
CTTTCACCCCTACCCTCAGGTCATCCGAAGTCTTTTCAACGACAACCAGTTCGGTCCTCC
ACACTGTGTTACCAGTGCTTCAACCTGCCCAAGGGTAGATCACCAGGTTTCGCGTCTACT
CCTACTGACTACAGCGCCCTATTCAGACTCGCTTTCGCTTCGAATGCGCACCTTAAGTGC
TTATCCTTGCCAGTAACAGTAACTCGTAGGCTCATTATGCAAAAGGCACGCCGTCACGGA
TATCTCCGCTCCGACCGCTTGTAAGCGTATGGTTTCAGGGTCTCTTTCACTCCGTTATTC
ACGGTGCTTTTCACCTTTCCCTCACGGTACTAGTCCACTATCGGTCTCTCAGGAGTATTT
AGCCTTACCGGATGGTCCCGGCAGTTTCAGACAGGGTTCCACGTGCCCCGCCCTACTCAG
GATACTGCTATTACTTATTTATCTTACCTATACGGGACTATCACCCTCTTTGGTCACGCT
TTTCCAAGGTGTTCTAATTCGATAAACAGCAAATATCGCAGTCCTACAACCCCTGCATTG
CCGAAACAATACAGGTTTGGGCTCCTCCCATTTCGCTCGCCACTACTCTGGGAATCACTT
TTGTTTTCTTCTCCTCCGCCTACTTAGATGTTTCAGTTCAGCGGGTTTGCTCATCTTGCG
ATGTAGTATACCTTCAGTATACTGGGTTGCCCCATTCGGATATTTGCGGATCTCCTCGTA
TGTGCCAATCCCCGCAACTTTTCGCAGCTTATCACGTCCTTCTTCGCCTAGGCTCTCAGA
GGCGAAGAAGGACGTGATAAGCTGCGAAAAGTTGCGGGGATTGGCACATACGAATTGATC
CGTAGATTTCCGAATGGGGCAACCCGGTACATTGAAGATGTATCACACTGCAGAGCAGTG
AGCGAACGTGGGGAACTGAAACATCTAAGTACCCATAGGAGAAGAAAACAAAAGTGATTC
CCTTAGTAG
>contig.00030
CTTCAATTCATACCTTCGCTTACGCTAAGCACTCCTCTTAACCTTCCAGCACCGGGCAGG
TTAAGAGGAGTGCTTAGCGTAAGCGAAGGTATGAATTGAAGCCCCAGTAAACGGCGGCCG
TAACAATAACGGTCCTAAGGTAGCGAAATTCCTTGTCGGGTAAGTTCCGACCCGCACGAA
AGGCGTAATGATTTGGGCACTGTCTCAACGAGAGACTCGGTGAAATTTTAGTACCTGTGA
AGATGCAGGTTACCCGCGACAGGACGGAAAGACCCCATGGAGCTTTACTGCAGTTTGATA
TTGAGTGTCTGTACCACATGTACAGGATAGGTAGGAGTCTAAGAGATCGGGACGCCAGTT
TCGAAGGAGACGTTGTTGGGATACTACCCTTGTGTTATGGCCACTCTAACCCAGATAGGT
GATCCCTATCGGAGACAGTGTCTGACGGGCAGTTTGACTGGGGCGGTCGCCTCCTAAAAG
GTAACGGAGGCGCCCAAAGGTTCCCTCAGAATGGTTGGAAATCATTCGCAGAGTGTAAAG
GTATAAGGGAGCTTGACTGCGAGAGCTACAACTCGAGCAGGGACGAAAGTCGGGCTTAGT
GATCCGGTGGTTCCGTATGGAAGGGCCATCGCTCAACGGATAAAAGCTACCCTGGGGATA
ACAGGCTTATCTCCCCCAAGAGTTCACATCGACGGGGAGGTTTGGCACCTCGATGTCGGC
TCGTCGCATCCTGGGGCTGTAGTCGGTCCCAAGGGTTGGGCTGTTCGCCCATTAAAGCGG
CACGCGAGCTGGGTTCAGAACGTCGTGAGACAGTTCGGTCCCTATCCGTCGCGGGCGTAG
GAAATTTGAGAGGATCTGCTCCTAGTACGAGAGGACCAGAGTGGACTTACCGCTGGTGTA
CCAGTTGTCTTGCCAAAGGCATCGCTGGGTAGCTATGTAGGGAAGGGATAAACGCTGAAA
GCATCTAAGTGTGAAACCCACCTCAAGATGAGATTTCCCATGATTTTATATCAGTAAGAG
CCCTGAGAGATGATCAGGTAGATAGGTTAGAAGTGGAAGTGTGGCGACACATGTAGCGGA
CTAATACCTGTCTCTTATACACATCT
>contig.00031
GATAACTTCGTTAAGGAGGTGATCCAGCCGCAGGTTCCCCTACGGCTACCTTGTTACGAC
TTCACCCCAGTCATCGACCCCACCGTGGTGATCGCCCTCTTGCGTTAGGCTAACCACTTC
TGGTGAGATCAACTCCCATGGTGTGACGGGCGGTGTGTACAAGGCCCGGGAACGTATTCA
CCGCAGCATTCTGATCTGCGATTACTAGCGATTCCGACTTCATGGAGTCGAGTTGCAGAC
TCCAATCCGGACTACGATTGGCTTTTTGAGATTAGCATCACATCGCTGTGTAGCAACCCT
TTGTACCAACCATTGTAGCACGTGTGTAGCCCTGGTCGTAAGGGCCATGATGACTTGACG
TCGTCCCCGCCTTCCTCCAGTTTGTCACTGGCAGTATCCTTAGAGTTCCCGACCGAGTCG
CTGGTAACTAAGGAAAAGGGTTGCGCTCGTTGCGGGACTTAACCCAACATCTCACGACAC
GAGCTGACGACAGCCATGCAGCACCTGTATGTGAATTCCCGAAGGCACTCTCGCATCTCT
GCAAGATTCTCACTATGTCAAGACCAGGTAAGGTTCTTCGCGTTGCATCGAATTAAACCA
CATGCTCCACCGCTTGTGCGGGCCCCCGTCAATTCATTTGAGTTTTAACCTTGCGGCCGT
ACTCCCCAGGCGGTCTACTTATTGCGTTAACTGCGTCACTAAGTCTTTAAAAGACCCAAC
GACTGGTAGACATCGTTTACGGCGTGGACTACCAGGGTATCTAATCCTGTTTGCTACCCA
CGCTTTCGCACCTCAGTGTCAGTATGATGCCAGGGAGCTGCCTTCGCCATCGGTATTCCT
CCAGATCTCTACGCATTTCACCGCTACACCTGGAATTCTACTCCCCTCTCACCTACTCTA
GTTATCCAGTATCAGATGCAGTTCCCAGGTTAAGCCCGGGGCTTTCACATCTGACTTAAA
TAACCACCTACGCGCGCTTTACGCCCAGTAATTCCGATTAACGCTTGCACCCTCTGTATT
ACCGCGGCTGCTGGCACAGAGTTAGCCGGTGCTTATTCTGTGGGTAACGTCAGGGCTTAT
GGGTATTAACCATAAGCTTTTCCTCCCCACTTAAAGTGCTTTACAACCAAAAGGCCTTCT
TCACACACGCGGCATGGCTGGATCAGGCTTTCGCCCATTGTCCAATATTCCCCACTGCTG
CCTCCCGTAGGAGTCTGGGCCGTGTCTCAGTCCCAGTGTGGCTGATCATCCTCTCAGACC
AGCTACAGATCGTCGCCTTGGTAGGCCTTTACCCCACCAACCAGCTAATCCGACTTAGGC
TCATCTAATAGCGAGAGCTAAAAGCCCCCTTTCACCCGTAGGTCGTATGCGGTATTAGCT
TGGGTTTCCCCAAGTTAATACCGCATACGACCTACGGGTGAAAGGGGGCTTTTAGC
>contig.00032
TAAAGTTCAACCCCCAAATCGACATCGTTTACAGCGTGGACTACCAGGGTATCTAATCCT
GTTTGCTCCCCACGCTTTCGCACATGAGCGTCAGTACATTCCCAAGGGGCTGCCTTCGCC
TTCGGTATTCCTCCACATCTCTACGCATTTCACCGCTACACGTGGAATTCTACCCCTCCC
TAAAGTACTCTAGCGACCCAGTATGAAATGCAATTCCCAGGTTAAGCCCGGGGCTTTCAC
ACCTCACTTAAGTCACCGCCTGCGTGCCCTTTACGCCCAGTTATTCCGATTAACGCTCGC
ACCCTCCGTATTACCGCGGCTGCTGGCACGGAGTTAGCCGGTGCTTCTTCTGTAGTTAAC
GTCAATCACCTAGTCTATTAAACTAAATGCCTTCCTCGCTACCGAAAGAACTTTACAACC
CGAAGGCCTTCTTCATTCACGCGGCATGGCTGCGTCAGGGTTGCCCCCATTGCGCAATAT
TCCCCACTGCTGCCTCCCGTAGGAGTCTGGGCCGTGTCTCAGTCCCAGTGTGGCTGGTCA
TCCTCTCAGACCAGCTAGAGATCGTCGGCTTGGTGAGCCTTTACCTCACCAACTACCTAA
TCCCACTTGGGCTCATCCTATGGCATGTGGCCCGAAGGTCCCACACTTTAATCTTTCGAT
ATTACGCGGTATTAGCTACAGTTTCCCGTAGTTATCCCCCTCCATAAGCTAGATTCCCAA
GCATTACTCACCCGTCCGCCACTCGTCATCAAAGAAGCAAGCTTCTTTATGTTACCGTTC
GACTTGCAGGCTTAACACATGCAAGTCGAACGGTAACATAAAGAAGCTTGCTTCTTTGAT
GACGAGTGGCGGACGGGTGAGTAATGCTTAGGAATCTGCCTAGTAGTGGGGGATAACTTG
GGGAAACCCAAGCTAATACCGCATACGACCTACGGGTGAAAGGGGGCTTTTAGCTCTCGC
TATTAGATGAGCCTAAGTCGGATTAGCTGGTTGGTGGGGTAAAGGCCTACCAAGGCGACG
ATCTGTAGCTGGTCTGAGAGGATGATCAGCCACACTGGGACTGAGACACGGCCCAGACTC
CTACGGGAGGCAGCAGTGGGGAATATTGGACAATGGGCGAAAGCCTGATCCAGCAATTCT
GTGTGCACGATGACGTTTTTCGGAATGTAAAGTGCTTTCAGTTGGGAAGAAAAAAATGAC
GGTACCAACAGAAGAAGTGACGGCTAAATACGTGCCAGCAGCCGCGGTAATACGTATGTC
ACAAGCGTTATCCGGATTTATTGGGCGTAAAGCGCGTCTAGGTGGTTATGTAAGTCTGAT
GTGAAAATGCAGGGCTCAACTCTGTATTGCGTTGGAAACTGCATGACTAGAGTACTGGAG
AGGTAAGCGGAACTACAAGTGTAGAGGTGAAATTCGTAGATATTTGTAGGAATGCCGATG
GGGAAGCCAGCTTACTGGACAGATACTGACGCTAAAGCGCGAAAGCGTGGGTAGCAAACA
GGATTAGATACCCTGGTAGTCCACGCCGTAAACGATGATTACTAGGTGTTGGGGGTCGAA
CCTCAGCGCCCAAGCTAACGCGATAAGTAATCCGCCTGGGGAGTACGTACGCAAGTATGA
AACTCAAAGGAATTGACGGGGACCCGCACAAGCGGTGGAGCATGTGGTTTAATTCGACGC
AACGCGAGGAACCTTACCAGCGTTTGACATCTTAGGAATGAGACAGAGATGTTTCAGTGT
CCCTTCGGGGAAACCTAAAGACAGGTGGTGCATGGCTGTCGTCAGCTCGTGTCGTGAGAT
GTTGGGTTAAGTCCCGCAACGAGCGCAACCCCTTTCGTATGTTACCATCATTAAGTTGGG
GACTCATGCGATACTGCCTGCGATGAGCAGGAGGAAGGTGGGGATGACGTCAAGTCATCA
TGCCCCTTATACGCTGGGCTACACACGTGCTACAATGGGTAGTACAGAGAGTCGCAAAGC
CGCGAGGTGGAGCTAATCTCAGAAAACTATTCTTAGTTCGGATTGTACTCTGCAACTCGA
GTACATGAAGTTGGAATCGCTAGTAATCGCGAATCAGCAATGTCGCGGTGAATACGTTCT
CGGGTCTTGTACACACCGCCCGTCACACCACGAGAGTTGGTTGCACCTGAAGTAGCAGGC
CTAACCG
>contig.00033
TGGTACGGGTAATCATGCAATATGCTTAGCGGATTTTCTTGGGAGCACCGTTACAGTTGT
CCATATCTCCTTGTGCAAGCACTCAGAGTACTGTCAGGTTCGGATCTCCGAGCGGATTTG
CCTACTCAGATCAACTCCTACACCCTTCAACCACCTATTCCGTCAGGTGGCAGGACCGTC
ACATCTCCGTCTCCACATCGCTCACATAATTAGTACCGGAATATTAACCGGTTCTTCCAT
CGGGTGCGCCGTTCGGCTTCCCCTTAGGCCCCGACTAACCCTGATCCGATTAGCGTTGAT
CAGGAAACCTTAGTCTTTCGGCGAGGAGGTTTCTCACCTCCTTTATCGTTACTTATACCT
ACATTTGCTTTTCTAGAAACTCCAGCAAGAGTTGTCCTCTCACCTTCAGCGTCGCTAGAA
TGCTCCCCTACCGATGTTTACACATCCCACAGCTTCGGTAAATAGCTTATGCCCGATTAT
TATCCACGCCAAAGCACTCGACTAGTGAGCTGTTACGCACTCTTTAAATGAATGGCTGCT
TCCAAGCCAACATCCTAGCTGTCTTCGCACTCTGACTTCGTTTGGTCAACTTAGCTATTA
TTTCGGGACCTTAGCCGATGGTCTGGATTCTTCTCCTCTCGGACATGGACCTTAGCACCC
ATGCCCTCACTCCGTGGATCTTACTTAACGTGCATTCGGAGTTTGTCTGGACTTGATAGC
CGGTGAAAGCCTCGCATCCAATCAGTCGCTCTACCTCACGTAAGAAACTCCACAGGCTGC
ACCTAAATGCATTTCGGGGAGTACGAGCTATCTCCAAGTTTGATTAGCCTTTCACCCCTA
CCCTCAGTTCATCCGAAAGCTTTTCAACGCTTACCGGTGCGGTCCTCCAGTTGGTTTTAC
CCAACCTTCAACCTGCTCATGGGTAGGTCACATGGTTTCGGGTCTACGTCATGATACTAA
TTTGCCCTATTCAGACTCGGTTTCCCTACGGCTCCGTCTCTTCAACTTAACCTCGCATCA
TAACGTAACTCGCCGGTTCATTCTACAAAAGGCACGCTCTCACCCATTAACGGGCTCGAA
CTTGTTGTAGGCACACGGTTTCAGGTTCTATTTCACTCCCCTCCCGGGGTGCTTTTCACC
TTTCCCTCACGGTACTGGTTCACTATCGGTCACTAGGGAGTATTTAGGGTTGGGAGATGG
TCCTCCCAGATTCCGACGGGATTTCTCGTGTCCCGCCGTACTCAGGATACTGCTAGGTAC
AAAGACTATTTTAAATACGAGGCTATTACTCTCTTTGGCTGATCTTCCCAAATCATTCTT
CTATAATCTTTGAGTCCACATTGCAGTCCTACAACCCCGAAGAGTAAACTCTTCGGTTTG
CCCTCCTGCCGTTTCGCTCGCCGCTACTAAGGCAATCGCTTTTGCTTTCTCTTCCTGCAG
CTACTTAGATGTTTCAGTTCACTGCGTCTTCCTCCTCACATCCTTAACAGATGTGGGTAA
CAGGTAGTACCTGTTGGGTTCCCCCATTCGGAAATCCCTGGATCATCGCTTACTTACAGC
TACCCAAGGCATATCGTCGTTTGTCACGTCCTTCTTCGGCTCCTAGTGCCAAGGCATCCA
CCGTGCGCCCTTAGGCACACGGTTTCAGGTTCTATTTCACTCCCCTCCCGGGGTGCTTTT
CACCAGTACCGTGAGGGAAAGGTGAAAAGCACCCCGGGAGGGGAGTGAAATAGAACCTGA
AACCGTGTGCCTACAACAAGTTCTGTCTCTTATACACATCT
>contig.00034
GGCGTACTCCCCAGGTGGGATGCTTAATGCTTTCGCTTAGCCGCTGATACCAGGTACCAA
CAGCGGGCATCCATCGTTTACTGTGCGGACTACCAGGGTATCTAATCCTGTTTGATACCC
GCACCTTCGAGCTTAAGCGTCAGTTGCGCTCCCGTCAGCTGCCTTCGCAATCGGAGTTCT
TCGTCATATCTAAGCATTTCACCGCTACACGACGAATTCCGCCAACGTTGTGCGTACTCA
AGGAAACCAGTATGCGCTGCAATTCAGACGTTGAGCGTCTACATTTCACAACACACTTAA
TCTCCAGCCTACGCTCCCTTTAAACCCAATAAATCCGGATAACGCCTGGACCTTCCGTAT
TACCGCGGCTGCTGGCACGGAATTAGCCGGTCCTTATTCGTATGGTACCTGCAAATAGGG
ACACGTCCCTAACTTTATCCCCATACAAAAGCAGTTTACAACCCATAGGGCCGTCATCCT
GCACGCTACTTGGCTGGTTCAGACTTCCGTCCATTGACCAATATTCCTCACTGCTGCCTC
CCGTAGGAGTTTGGACCGTGTCTCAGTTCCAATGTGGGGGACCTTCCTCTCAGAACCCCT
ACTGATCGTTGCCTTGGTGGGCCGTTACCCCGCCAACAAGCTAATCAGACGCATCCCCAT
CCATTACCGATAAATCTTTACTTCAAATCTGATGCCGTCATCGAAGACTATGCGGTATTA
GTCTGCCTTTCGGCAGGTTATCCCACAGTAATGGGAAGGTTGGATACGCGTTACTCACCC
GTGCGCCGGTCGACGTCCAAAGAGTGCAAGCACTCAATGCCGTTTCCCCTCGACTTGCAT
GTGTTAAGCCTGTAGCTAGCGTTCATCCTGAGCC
>contig.00035
TCCTTAGAAAGGAGGTGATCCAGCCGCACCTTCCGATACGGCTACCTTGTTACGACTTCA
CCCCAATCATCTATCCCACCTTAGGCGGCTGGCTCCTTACGGTTACCTCACCGACTTCGG
GTGTTACAAACTCTCGTGGTGTGACGGGCGGTGTGTACAAGGCCCGGGAACGTATTCACC
GCGGCGTGCTGATCCGCGATTACTAGCGATTCCGACTTCATGTAGGCGAGTTGCAGCCTA
CAATCCGAACTGAGACTGGCTTTAAGAGATTAGCTTGCCGTCACCGGCTTGCGACTCGTT
GTACCAGCCATTGTAGCACGTGTGTAGCCCAGGTCATAAGGGGCATGATGATTTGACGTC
ATCCCCACCTTCCTCCGGTTTATTACCGGCAGTCTCGCTAGAGTGCCCAACTGAATGATG
GCAACTAACAATAGGGGTTGCGCTCGTTGCGGGACTTAACCCAACATCTCACGACACGAG
CTGACGACAACCATGCACCACCTGTCACCTCTGTCCCGAAGGAAAACTCTATCTCTAGAG
CGGTCAGAGGGATGTCAAGACCTGGTAAGGTTCTTCGCGTTGCTTCGAATTAAACCACAT
GCTCCACCGCTTGTGCGGGCCCCCGTCAATTCCTTTGAGTTTCAACCTTGCGGTCGTACT
CCCCAGGCGGAGTGCTTAATGCGTTAGCTACGGCACTAAACCCCGGAAAGGGTCTAACAC
CTAGCACTCATCGTTTACGGCGTGGACTACCAGGGTATCTAATCCTGTTTGCTCCCCACG
CTTTCGAGCCTCAGCGTCAGTTACAAGCCAGAGAGCCGCTTTCGCCACCGGTGTTCCTCC
ATATATCTACGCATTTCACCGCTACACATGGAATTCCACTCTCCCCTCTTGCACTCAAGT
TAAACAGTTTCCAAAGCGTACTATGGTTAAGCCACAGCCTTTAACTTCAGACTTATCTAA
CCGCCTGCGCTCGCTTTACGCCCAATAAATCCGGACAACGCTCGGGACCTACGTATTACC
GCGGCTGCTGGCACGTAGTTAGCCGTCCCTTTCTGGTAAGATACCGTCACAGTGTGAACT
TTCCACTCTCACACTCGTTCTTCTCTTACAACAGAGCTTTACGATCCGAAAACCTTCTTC
ACTCACGCGGCGTTGCTCGGTCAGACTTCCGTCCATTGCCGAAGATTCCCTACTGCTGCC
TCCCGTAGGAGTCTGGGCCGTGTCTCAGTCCCAGTGTGGCCGATCACCCTCTCAGGTCGG
CTATGTATCGTCGCCTTGGTGAGCCGTTACCCCACCAACTAGCTAATACAACGCAGGTCC
ATCTGGTAGTGATGCAATTGCACCTTTTAAGCAAATGTCATGCAACATCTACTCTTATGC
GGTATTAGCTATCGTTTCCAATAGTTATCCCCCGCTACCAGGCAGGTTACCTACGCGTTA
CTCACCCGTTCGCAACTCATCCAGAAGAGCAAGCTCCTCCTTCAGCGTTCTACTTGCATG
TATTAGGCACGCCGCCAGAGTTTGATCCTGGCTCAGGACGAACGCTGGCGGCGTGCCTAA
TACATGCAAGTAGAACGCTGAAGGAGGAGCTTGCTTCTCCGGATGAGTTGCGAACGGGTG
AGTAACGCGTAGGTAACCTGCCTGGTAGCGGGGGATAACTATTGGAAACGATAGCTAATA
CCGCATAACAGTAGATGTTGCATGACAACTGTTTGAAAGGTGCAATTGCATCACTACCAG
ATGGACCTGCGTTGTATTAGCTAGTTGGTGGGGTAACGGCTCACCAAGGCGACGATACAT
AGCCGACCTGAGAGGGTGATCGGCCACACTGGGACCTGTCTCTTATACACATCTCCGAGC
CCAC
>contig.00036
TTCCGCTTACCTCTCCAGTACTCTAGTCATGCAGTTTCCAACGCAATACAGAGTTGAGCC
CTGCATTTTCACATCAGACTTACATAACCACCTAGACGCGCTTTACGCCCAATAAATCCG
GATAACGCTTGTGACATACGTATTACCGCGGCTGCTGGCACGTATTTAGCCGTCACTTCT
TCTGTTGGTACCGTCATTTTTTTCTTCCCAACTGAAAGCACTTTACATTCCGAAAAACGT
CATCGTGCACACAGAATTGCTGGATCAGACTTTTGGTCCATTGTCCAATATTCCCCACTG
CTGCCTCCCGTAGGAGTAAGGGCCGTGTCTCAGTCCCCTTGTGGCCGTTCACCCTCTCAG
GCCGGCTACCCATCATCGCCTTGGTGAGCCGTTACCTCTCCAACTAGCTAATGGGACGCA
AAGCTCTCTCACAGCGCATATAGCTTTCATAATCTTAGGATGCCCTAAAATCATAATATC
AGGTATTAGCATTCGTTTCCAAATGTTGTCCCTAACTGTGAGGCAAGTTCTTTACGCGTT
ACTCACCCGTCCGCCACCCAAACCGAAGTTCAAGTAGACTTGCATGTGTTAAGCATTCTG
TCAGCGTTCATCCTGAGCCAGGATGAACGCTGACAGAATGCTTAACACATGCAAGTCTAC
TTGAACTTCGGTTTGGGTGGCGGACGGGTGAGTAACGCGTAAAGAACTTGCCTCACAGTT
AGGGACAACATTTGGAAACGAATGCTAATACCTGATATTATGATTTTAGGGCATCCTAAG
ATTATGAAAGCTATATGCGCTGTGAGAGAGCTTTGCGTCCCATTAGCTAGTTGGAGAGGT
AACGGCTCACCAAGGCGATGATGGGTAGCCGGCCTGAGAGGGTGGACGGCCACAAGGGGA
CTGAGATACGGCCCTTACTCCTACGGGAGGCAGCAGTGGGGAATATTGGACAATGGGGGC
AACCCTGATCCAGCAATTCTGTGTGCACGAAGACGGTTTTCGGATTGTAAAGTGCTTTCA
GCAGGGAAGAAGGAAGTGACGGTACCTGCAGAAGAAGCGACGGCTAAATACGTGCCAGCA
GCCGCGGTAATACGTATGTCGCGAGCGTTATCCGGAATTATTGGGCATAAAGGGCATCTA
GGCGGCCTTCCAAGTCAGGGGTGAAAACCTGCGGCTCAACCGCAGGCCTGCCTTTGAAAC
TGATAGGCTGGAGTACCGGAGAGGTGGACGGAACTGCACGAGTAGAGG
>contig.00037
ACCTTCGTGTTACCACTAAGCTCTCCTCTTAACCTTCCAGCACCGGGCAGGTGTCAGACC
CTATACCTCATCTTTCGATTTTGCAGAGTCCTGTGTTTTTGATAAACAGTCGCTTGGACC
TTTTCACTGCGGCCTATCTTACGATAGGCGACCTTTCTCCCGAAGTTACAGGTCTATTTT
GCCTAGTTCCTTAGCCATGAATCTCTCGAGCGCCTTAGAATTCTCTTCCCAATCACCTGT
GTCGGTTTACGGTACGGGTAGTATCTCTCGCTTTTCTTGGAAACGTTGTCTACGCATTAT
CACCTCGACCGTAGCCTAAGTGTACTATCAAAGCCATAACAGCTCCTTCAACGCAACTCC
GTCTGTGCGCAGCGTATATCTCATTCCGTCGCTTTTATTGAAATACTAGTACTGGAATAT
TAACCAGTTGTACATCCACTTCCCCTGAAAGGGTACGCGTTAGTCCCCGACTAACCCTCA
GCTGATTAGCATAGCTGAGGAAACCTTGATCTTTCGGCGGGCAGGTTTCTCACCTGCCTT
ATCGTTACTTATGCCTACATTTTCTTTTCTATCAAGCTCCACTATGGCTCACGCCTTTAG
CTTCAACGCCTATAGAATGCTCCCCTACCGGTATCTCTACCCCATAGCTTCGGTAATATG
CTTATGCCCGTTTATTCTCCATGCCAAACCGCTCGACTAGTGAGCTGTTACGCACTCTTT
AAATGTATGGCTGCTTCCAAGCCAACATCCTAGCTGTCCATGCAGTTCAACCGCGTTTTT
TCAACTTAGCATATATTTGGGGACCATCAGCTAAGGTCCCCAAATATATGCTAAGTTGAA
AAAACGCGGTTGAACTGCATGGACAGCTAGGATGTTGGCTTGGAAGCAGCCATACATTTA
AAG
>contig.00038
CCTTAGGACCGTTATAGTTACGGCCGCCGTTTACCGGGGCTTCAATTCAATGCTTCCCAT
TGCTGGTGACATCTCCTCTTAACCTTCCGGCACCGGGCAGGTGTCAGGCTGTATACGTCA
TCTTTCGAGTTTGCACAGCCCTGTGTTTTTGTTAAACAGTTGCCTGGACCGATTCTCTGC
GCCTCATATTGCTATGAGGACCCCTTATCCCGAAGTTACGGGGTCAATTTGCCTAGTTCC
TTAACCATGAATCTCTCAACGCCTTAGTATATTCTACCCGACCACGTGTGTCCGTTTGCG
GTACGGGTCGCATATACATTAAGTTTAGCGGATTTTCTCGGAAGTATGATTACCTGCACT
CAAGTTATCCCGAAGGATTACCTGTACTTTCATGGTTCAGCTCGGAAGGTGGATTTGCCT
GCCTTCCTCATAGCCTACGCACTTAAACGCCCTATTCCGTCAGGGCGCGGCAGTGTCACT
GCTCCGTCTCCACATCACTGTATATGCGAGTTGCGGAATATTAACCGCATCTGCCATCGC
CTTCGCCGTTCGGCTGAGACTTAGGACCCGACTAACCCCGGGCTGATTGGCATCGCCCGG
GAAACCTCGGTCTTTCGGCGAAAGGGAATCTCACCCTTTTTATCGTTACTTATACCTACA
TTTGCTTTTCCATAAACTCCAGGATCAGTTACCTTCACCATTCAACGCCGATGGAATGCT
CCCCTACCGATACTTTTAATATACATTACTATCCCGCGCCTTCGGTATCTGACTTATACC
CGATTATTATCCATGCCCGGACCCTCGACTAGTGAGCTGTTACGCACTCTTTGAATGAAT
GGCTGCTTCCAAGCCAACATCCTAGCTGTCACGGGGACCAGACTTCGTTAGACTAACTTA
GACAGAATTTCGGGACCTTAGACGGCGGTCTGGATTCTTCTCCTCTCGGGGACGGACCTT
AGCACCCGCCCCCTTACTGCACGACTGCAGTCCATAAGCATTCGGAGTTCGTCAGGTCTC
GATAGGCGGTGAAGCCCTCTTGACCTATCGGTCGCTCTACCTCTTATGGAGATCGTCGCA
CGCGGCACCTAAATGCCTTTCGGGGAGTACGAGCTATCTCCAAGTTTGATTGGCCTTTCA
CTCCTACACTCACCTCATCGGGAAGCTTTTCAACGCTTATCCGTGCGGTCCTCCATCCGG
TGTTACCCGGACTTCAACCTGGGCAAGTGTAGATCACTTGGTTTCGAGTCAGATGGGGTA
GACGCGAAACCAAGTGATCTACACTTGCCCAGGTTGAAGTCCGGGTAACACCGGATGGAG
G
>contig.00039
CAATTAACCTTCCAGCACCGGGCAGGCATCACACCCTATACGTCCACTTTCGTGTTTGCA
GAGTGCTGTGTTTTTAATAAACAGTTGCAGCAGCCTGGTATCTGCGACTGCCAACAGCTC
AAAGAGCAAGTCTTATCACCATCGGCAGCGTACCTTCTCCCGAAGTTACGGTACCATTTT
GCCTAGTTCCTTCAGCAGAGTTCTCTCAAGCGCCTTGGTATTCTCTACCTGACCACCTGT
GTCGGTTTCGGGTACGATTCGTTTATGACTATCGCTTAGAAGCTTTTCCTGGAAGCAGGG
TATTTGCCACTTTGCCAGTAAACTGGCTTGCTATCAGATCTCATTAATAACCGAGCGGAT
TTGCCTACTCAGTCTAACTACATCCTTCCACCTGGACAACCATCGCCAGGCTGGCATAAC
CTTCTCCGTCCCTCCATCGCATCATAAACAAGTATCGGAATATTAACCGATTTCCCATCG
ACTACGCCTTTCGGCCTCGCCTTAGGGGTCGACTCACCCAGCCCCGATTAACGTTGGACT
GGAACCCTTGGTCTTCCGGCGAACGGGCTTTTCACCCGTTTTGTCGTTACTCACGTCAGC
ATTCGCTCTTGTGATACCTCCAGCACACCTTACAGTGCACCTTCACAGGCTTACACAACG
CTCCCCTACCACTTAATTGAAACAATTAAATCCGCAGCTTCGGCTCCTAGTTTGAGCCCC
GTTACATCTTCCGCGCAGGCCGACTCGACTAGTGAGCTATTACGCTTTCTTTAAAGGGTG
GCTGCTTCTAAGCCAACCTCCTAGCTGTCTGTGCCTTCCCACATCGTTTCCCACTTAACT
AGGAATTTGGGGCCTTAGCTGGCGGTCTGGGTTGTTTCCCTCTTGACGACGGACGGCGGG
TGCTAACGTCCGTCGTCAAGAGGGAAACAACCCAGACCGCCAGCTAAGGCCCCAAATTCC
TAGTTAAGTGGGAAACGATGTGGGAAGGCACAGACAGCTAGGAGGTTGGCTTAGAAGCAG
CCATACCTTTAAAGAGTGCGTAATAGCTCACTGGTCGAGAGTCTCTGCGCCGACAATGTA
ACGGGGCTAAGTTATAAACCGAAGCTGTGGAATCCGTAAGGATTGGTAGGAGAGCGTTCT
GTAGGCCGTTGAAGGAGAAGGGTAACCGACT
>contig.00040
CCAGACAACCTTAGCCAAACCATTTACCCAAATAAAGTATAGGCGATAGAAATTGAAACC
TGGCGCAATAGATATAGTACCGCAAGGGAAAGATGAAAAATTATAACCAAGCATAATATA
GCAAGGACTAACCCCTATACCTTCTGCATAATGAATTAACTAGAAATAACTTTGCAAGGA
GAGCCAAAGCTAAGACCCCCGAAACCAGACGAGCTACCTAAGAACAGCTAAAAGAGCACA
CCCGTCTATGTAGCAAAATAGTGGGAAGATTTATAGGTAGAGGCGACAAACCTACCGAGC
CTGGTGATAGCTGGTTGTCCAAGATAGAATCTTAGTTCAACTTTAAATTTGCCCACAGAA
CCCTCTAAATCCCCTTGTAAATTTAACTGTTAGTCCAAAGAGGAACAGCTCTTTGGACAC
TAGGAAAAAACCTTGTAGAGAGAGTAAAAAATTTAACACCCATAGTAGGCCTAAAAGCAG
CCACCAATTAAGAAAGCGTTCAAGCTCAACACCCACTACCTAAAAAATCCCAAACATATA
ACTGAACTCCTCACACCCAATTGGACCAATCTATCACCCTATAGAAGAACTAATGTTAGT
ATAAGTAACATGAAAACATTCTCCTCCGCATAAGCCTGCGTCAGATTAAAACACTGAACT
GACAATTAACAGCCCAATATCTACAATCAACCAACAAGTCATTATTACCCCCACTGTCAA
CCCAACACAGGCATGCTCATAAGGAAAGGTTAAAAAAAGTAAAAGGAACTCGGCAAATCT
TACCCCGCCTGTTTACCAAAAACATCACCTCTAGCATCACCAGTATTAGAGGCACCGCCT
GCCCAGTGACACATGTTTAACGGCCGCGGTACCCTAACCGTGCAAAGGT
>contig.00041
ACCTTTAAAGAGTGCGTAATAGCTCACTAGTCGAGAGTCTCTGCGCCGACAATGTAACGG
GGCTAAGTTATAAACCGAAGCTGTGGAATCCGTAAGGATTGGTAGGAGAGCGTTCTGTAG
GCCGTTGAAGGAGAAGGGTAACCGACTCTGGAGGTATCAGAAGTGAGAATGCAGGAATAA
GTAGCGAGAAAGGGGGCGAGAATCCCCCTCGCCGGAAGACCAAGGTTTTCAGGGTAAAGC
TTGTCTTCCCTGAGTAAGCCGGGACCTAAGCCCAGGCTATAATGCGTAGGCGAATGGAAA
ACAGATTAATATTTCTGTGCCAGTCATATATTGTGATGGAGGGACGCAGAAGGGTATGCG
CGCGGACGAACGGAAGTGTCCGTAGAAGTATGTAGGATGACTTGATAGGAAAATCCATTG
AGTTATATCTGAGGTATGATATACAGTCGTAAGATGAATGCGCAAATCCCACGCTGCCAA
GAAAAGCTTCTAACGTTAATATTTGACTGCCCGTACTGCAAACCGACACAGGTGGTCAGG
ATGAGAAATCTAAGGCGGACAGGCTAACTCTCGTTAAGGAACTCTGCAAAATAACCTCGT
AACTTCGGGAGAAGAGGAGCCCTTGAGGGTGAGTATCCACGCGATACAAAGCGCTCGAGG
GTCGCAGTGAAGAGGCTCAAGCAACTGTTTAACAAAAACACAGGTCTATGCTAAGCTGGA
AGGCGATGTATATGGGCTGACACCTGCCCAGTGCTGGAAGGTTAAGAGGAGGAGTGAGAG
CTCCGAATTGAAGCCCCAGTGAAC
>contig.00042
CGGTTTGCCTTACACAGTAAACTGTGTAATAACCAACTTATGTTGGTTGGGTTTCCCCAT
TCAGAAATCGCCGGGTCACAGGATATTGCCACCTCACCGACGCTTATCGCAGGCTATCAC
GTCTTTCATCGCCTCTGCCTTGGCAGTCAGAGGCGATGAAAGACGTGATAGCCTGCGATA
AGCGTCGGTGAGGTGGCAATATCCTGTGACCCGGCGATTTCTGAATGGGGAAACCCAACC
AACATAAGTTGGTTATTACACAGTTTACTGTGTAAGGCAAACCGGGAGAAGTGAAACATC
TCAGTACCCCGAGGAAAAGACATCAAATGAGATTCCGTAAGTAGCGGCGAGCGAACACGG
AGGAGCCGATCAATTTTACAGTAGCAAAATGGCGTGGGAAAGCCAACCATAGTAGGTGAT
AGTCCTGTATGCGAAACTGTTTAAGCGACATATTAAGTAGGGCGGAACACGAGAAATTCT
GTCTGAAGATGGGGGGACCATCCTCCAAGGCTAAATACTCCTGACTGACCGATAGTGAAC
CAGTACCGTGAGGGAAAGGCGAAAAGAACCCCTGTTAGGGGAGTGAAATAGAACCTGAAA
CCGTGTGCATACAAGCAGTC
