# Supplementary material for: VGEA: an RNA viral assembly toolkit
Source: PeerJ. 2021 Sep 6;9:e12129. doi: 10.7717/peerj.12129 (PMC8428259; doi:10.7717/peerj.12129)
Supplement: Supplemental Information 2 [file peerj-09-12129-s002.zip › Supplementary_File_2/Performance_Comparison_Assembly_Pipelines_Table_2/CV18/spades/CV18_spades_contigs.fasta]

>Contig_1
AAATTCCCTAAGATTTTTGAAATTACCCTGTTTTCCTTCAAGGTCCATAAGAAAAGGCTGAGAGACATATTCAAAAGTGCAATTATTCGCACTAGAATAAACTCTGAACTCACTTTCCATCCAACTTTTGTTGTTTTTGTGGTAATAAACACCCAAAAATGGATCATTACAAAATTGAAATTCACAGACTTTAATAACAACATTAGTAGCGTTATTAACAATAAGTAGGGACTGGGTCTTCGAATCTAAAGTAGTACCAAAAATCCAGCCTCTTATTATGTTAGACTTCTCAGTGGAAGCAAAATAAACACCATCATTAAATGGTAGGACAGGGTTATCAAACCTCTTAGTACCATTGGTCCCAGAGACATGTATAGCATGGAACCAAGTAACATTGGAAAAGAAAGGTAAGAACAAGTCCTGAGTTGAATGTAAAACTGAGGATCTGAAAACTTTGTCAGGGTAATAAACACCACGTGTGAAAGAATTAGTGTATGCAGGGGGTAATTGAGTTCTGGTTGTAAGATTAACACACTGACTAGAGACTAGTGGCAATAAAACAAGAAAAACAAACATTGTTCGTTTAGTTGTTAACAAGAACATCACTAGAAATAACAACTCTGTTGTTTTCTCTAATTATAAGTCTACCTTTACTAAGAAGAGATAAAATCATATCATTGATTTGACCTTCTTTTAAAGACATAACAGCAGTACCCCTTAATTTAAGGGGAAATTTACTCATGTCAAATAAAGAATAGGAAGACAACTGAATTGGATTTGTATTCCTCCAAAATATGTAATTTGCATGCATGACATAACCATCTATTTGTTCGCGTGGTTTGCCAAGATAATTACATCCAATTAAAAATGCTTCAGATGATGACGCATTCACATTAGTAACAAAGGCTGTCCACCATGCGAAGTGTCCCATGAGCTTATAAAGATCAGCATTCCAAGAATGTTCTGTTATCTTTATAGCCACGGAACCTCCAAGAGCTAGCTTTTGTTGTATAAACCCACAAATGTAAGTGAAAAAACCCTCTTTAGAGTCATTTTCTTTTGTAACATTTTTAGTCTTAGGGTCGTACATATCACTAATAATGAGATCCCATTTATTAGCTGTATGTACAGTTGCACAATCACCAATCAAAGTTGAATCTGCATCAGAGACAAAGTCATTAAGATCTGAATCGACAAGCAGCGTACCCGTAGGCAACCACTGTCTTAAAACAGCTGTACCTGGTGCAACTCCTTTATCAGAACCAGCACCAAAATGTATAACTCTCATATTATAGGGTACAGCTAATGTTAATGTGTTTAAATATTGACACAGTTGAGTATATTTTGCGACATTCATCATTATGCCTTTAGGTAATGTTGCACTATCACCATAATTTTGAAGGTCACACTTTTCTAATAGCATTCTTTGCATTTTGTAAAGATTAGGCATAGCAACACCCGGTTGCCACGCTTGACTAGATTGTAATTTTGGGTAAAATGTTTCTACATGGCCATCTTTACACCAAAGCATAAATGAAATTTCTGTATAGTCAATAGTCACTTTGACAACCTTAGAAACTACAGATAAATCTTGGGATTTTATTATTTCAACAAAATCATCAAGTAATAAATCAATAACAGAACACACACACTTAGATGAACCTGTTTGCGCATCTGTTATGAAATAGTTTTTAACTGTACTGTCCATAGGAATAAAATCTTCTAATTCAAAAGGTGATTCCTTAAAACGTTTAGCTAGTCCAATCAGTAGATGTAAACCACCTAACTGACTATGACTAAAATCTCCATAAACGATATGTTCGAAGGCATAGCCTTCTAATTTATACCGTTCAATGAATTCATCCATAGCTAATTCTAAGAAATCAATTTCCATTTGACTCCTGGGTTTAAATTCTTGTAAATTTCTACTCTGAGTAAAGTAAGTTTCAGGTAATTGTTGGACAACACCATCAACTTTCTTATAATAATTGAACTGTGTTTTTACGGCTTCTCCAATTAATGTGACTCCATTAAGACTAGCTTGTTTGGGACCTACAAATGGTTGTAAACCTTTAACACTACCTTCTGTAATAAGAACACCATTACGGGCATTTCTAAATAAGTCTACTTGACCATCAACTCTACCATCAAAAAAGACAGTGAGTGGTGCACAAATCGTTTCAGTTGGTTTCTTGGCTATGTCAGTCATAGAACAAACACCAATAGTAGATATATGTGCTGGAGCATCTCTTTTGTAGTCCCAGATCACAGTATTAGCAGCAATGTCCACACCCAAATTATTGAGTATTTTCACCTCTGGTACTGGTTTAATGTTGCGCTTAGCCCAAAGCTCAAATGCTACATTAACAGGTAATGTTGTTTTATTTTCAAACAATTCTACATCAACACCATCAACTTTTGTGTAAACAGTGTTATTAATGATAGAAACTGGTACTTCACCCTGTTGTCCATCAAAGTGTCCCTTATTTACAACATTAAAAGCCACATTTTCTAAACTCTGAAGTCTTGTAAAAGTGTTCCAGAGGTTATAAGTATCAAATTGTTTGTAAACCCACAAGCTAAAGCCAGCTGAGATCATCATGTTATAAGCATCGAGATACAATCTGTACTCATTAGCATGATGTCTACAGACAGCACCACCTAAATTGCAACGTGTTATACACGTAGCAGACTTTAGTGGTACATAATCTATATCTGACACTACTTGTTTTCCATGAGACTCACATGGACTGTCAGAGTAATAGAAAAATGGTAATTGTTTTAAATTAACAAAAGCACTTTTATCAAAAGCTGGTGTGTGGAATGCATGTTTATTTACATACAAACTGCCACCATCACAACCAGGCAAGTTAAGGTTAGATAGCACTCTAGTGTCAAATCTACAAACAATGGAATTAGCAGGATATCTATCGACATTGCAATTCCAAAATAGGCATACACCATCTGTGAATTTGTCAGAATGTGTGGCATAAGAATAGAATAATTCTTCTATTTTATAAGCTTTGTCACTACAAGGCTGTGCATCATAGAACTTCCATTCTACATCAGCTTGAGGTACACACTTAATAGCTTTAGGGTTACCAATGTCGTGAAGAACTGGGAATTTGTCTGCTAATAATGCAGCTTTAACAACCATGTGTTGAACCTTTCTACAAGCCGCATTAATCTTCAGTTCATCACCAATTATAGGATATTCAATAGTCCAGTCAACACGCTTAACAAAGCACTCGTGGACAGCTAGACACCTAGTCATGATTGCATCACAACTAGCTACATGTGCATTACCATGGACTTGACAATACAGATCATGGTTGCTTTGTAGGTTACCTGTAAAACCCCATTGTTGAACATCAATCATAAACGGATTATAGACGTAATCAAATCCAATAGAATGATGCCAACAGGCATAAGTGTCTGAAGCAGTGGAAAAGCATGTGGCACGTCTATCACATAGACAACAGGTGCGCTCAGGTCCTATTTTCACAAAATACTTCATAGATGTCAACTCAAAGCCATGTGCCCATAAGACAAATACGACTCTGTCAGAGAGATTTTTAAGTGTGTCACTTAACATTTGTACAATCTTTATACGCACTACATTCCAAGGAAGTCCTTTGTACATAAGTGGTATGAGGTGTTTAAATTGATCTCCAGGCGGTGGTTTAGCACTAACTCTGGAAAAATCTGTATTATTAGGTGTATCAACATAACCTGTAGGTACAGCAACTAGGTTAACACCTGTAGAAAAACCTAGCTGTAAAGGTAAATTGGTACCAACAGCTTCTCTAGTAGCATGACACCCCTCGACATCGAAGCCAATCCATGCACGTACATGTCTTATAGCTTCTTCGCGGGTGATAAACATGTTAGGGTAACCATTAACTTGATAATTCATTTTAAAACCCATCATAGAGATGAGTCTTCTATAGGTCATGTCCTTAGGTATGCCAGGTATGTCAACACATAAACCTTCAGTTTTGAATTTAGTGTCAACACTGAGGTGTGTAGGTGCCTGTGTAGGATGTAACCCAGTGATTACCTTACTACAATCTTTAAAGAGTCCTGTTACATTTTCAGCTTGTAAAGTTGCCACATTCCTACGTGGAATTTCAAGACTTGTAAATTGCAACTTGTCATAAAGGTCTCTATCAGACATTATGCAAAGTATGCCTACTTTTGCTCTGGTAATAGCAACATTAAATCTGTTTACATTACAAGAGTGAGCTGTTTCAGTGGTTTGAGTGAATATGACATAGTCATATTCTGAGCCCTGTGATGAATCAACAGTTTGAGTTGGTAGTCCCAAAATCTTTGAGGCTACAGCATTCTGTGAATTATAAGGTGAAATAAAGACAGCTTTTCTCCAAGCAGGGTTACGTGTAAGGAATTCTCTTACCACGCCTATTTGTGGCCTGTTAATTGCAGATGAAACATCATGCGTGATAACACCCTTATAAAACATTTTAAAGCATTGAGCTGATTTGTCTTTATGTGCTTTAAGCTTATTATCATAAACCAAAGCACTCACAGTGTCAACAATTTCAGCAGGACAACGCCGACAAGTTCCGAGGAACATGTCTGGACCTATAGTTTTCATAAGTCTACACACTGAATTGAAATATTCTGGTTCTAGTGTGCCCTTAGTTAGCAATGTGCGTGGTGCAGGTAATTGAGCAGGGTCGCCAATGTACACATAGTGCTTAGCACGTAATCTGGCATTGACAACACTCAAATCATAATTTGTGGCCATTGAAATTTCATCAAAGACAACTATATCTGCTGTCGTCTCAGGCAATGCATTTACAGTACAAAAGACATACTGTTCTAATGTTGAATTCACTTTGAATTTATCAAAACACTCTACACGAGCACGTGCAGGTATAATTCTACTACATTTATCTATAGGCAAATATTTTAATGCCTTCTCACATAGTGCATCAACAGCGGCATGAGAGCAAGCTGTATACACTATGCGAGCAGAAGGGTAGTAGAGAGCTAGGCCAATAGCAAAATGACTCTTACCAGTACCAGGTGGTCCCTGGAGTGTAGAATACTTTTGCATACCAACCTTTTGATAATTTGCAACATTGCTAGAAAACTCATCTGAGATATTGAGTGTTGGGTATAAGCCAGTAATTCTAACATAGTGCTCTTGTGGCACTAGTGTAGGTGCACTTAATGGCATTACTGTATGTGATGTCAGCACAAAATAATCACCAACATTTAATTTGTAAGTTGTTGTACCTCGGTAAACAACAGCATCACCATAGTCACCTTTTTCAAAGGTGTACTCTCCTATTTGTACTTTACTGTTTTTAGTTACACGATAACCAGTAAAGACATAATTTCGGTTAAGTGGTGGTCTAGGTTTACCAACTTCCCATGAAAGATGTAATTCTCTGTCAGACAGCACTTCACGTACAGTAGCAATACCATAAGACAGTTTAAATGTCTCCTCAGTAGCTTTGAGCGTTTCTGCTGCAAAAAGCTTGAGTCTTTCAGTACAGGTGTTAGCTAAAATGTAATCACCAGCATTTGTCCAGTCACATGTTGCAATTGCATTAAAGTCAGTAACATTATCGCTACCAACACATGTATTTTTATATAAACCAAAAACTTGTCCATTAGCACACAATGGAAAACTAATGGGTGGTTTATGTGATTTACAATAATAGCTCATACCTCCTAAGTAAAGTTGAGTCACATCTGTGACATCACAACCTGGAGCATTGCAAACATACGGATTAACAGACAAGACTAATTTATGTGATGTTGATATGACATGGTCGTAACAGCATTTACAACATAAGAATGGTCTACGTATGCAAGCACCACATCTTAATGAAGTCTGTGAATTGCAAAGAACACAAGCCCCAACAGCCTGTAAGACTGTATGCGGTGTGTACATAGCCTCATAAAACTCAGGTTCCCAATACCTTGAAGTGTTATCATTAGTAAGCATAACAGAATACATGTCTAACATGTGTCCTGTTAACTCATCATGTAGCTTTCTTATGTATTGTAAGTACAAATGAAAGACATCAGCATACTCCTGATTAGGATGTTTAGTAAGTGGGTAAGCATCTATAGCTAAAGACACGAACCGTTCAATCATAAGTGTACCATCTGTTTTTACGATATCATCTACAAAACAGCCGGCCCCTAGGATTCTTGATGGATCTGGGTAAGGAAGGTACACATAATCATCACCCTGTTTAACTAGCATTGTATGTTGAGAGCAAAATTCATGAGGTCCTTTAATAAGGTCAGTCTCAGTCCAACATTTTGCTTCAGACATAAAAACATTGTTTTGATAATAAAGAACTGACTTAAAGTTCTTTATGCTAGCCACTAGACCTTGAGATGCATAAGTGCTATTGAAACACACAACAGCATCGTCAGAGAGTATCATCATTGAGAAATGTTTACGCAAATATGCGTAAAACTCATTCACAAAGTCTGTGTCAACATCTCTATTTCTATAGAGACACTCATAAAGTCTGTGTTGTAAATTGCGGACATACTTATCGGCAATTTTGTTACCATCAGTAGATAAAAGTGCATTAACATTGGCCGTGACAGCTTGACAAATGTTAAAAACACTATTAGCATAAGCAGTTGTGGCATCTCCTGATGAGGTTCCACCTGGTTTAACATATAGTGAACCGCCACACATGACCATTTCACTCAATACTTGAGCACACTCATTAGCTAATCTATAGAAACGGTGTGACAAGCTACAACACGTTGTATGTTTGCGAGCAAGAACAAGTGAGGCCATAATTCTAAGCATGTTAGGCATGGCTCTATCACATTTAGGATAATCCCAACCCATAAGGTGAGGGTTTTCTACATCACTATAAACAGTTTTTAACATGTTGTGCCAACCACCATAGAATTTGCTTGTTCCAATTACTACAGTAGCTCCTCTAGTGGCGGCTATTGATTTCAATAATTTTTGATGAAACTGTCTATTGGTCATAGTACTACAGATAGAGACACCAGCTACGGTGCGAGCTCTATTCTTTGCACTAATGGCATACTTAAGATTCATTTGAGTTATAGTAGGGATGACATTACGTTTTGTATATGCGAAAAGTGCATCTTGATCCTCATAACTCATTGAATCATAATAAAGTCTAGCCTTACCCCATTTATTAAATGGAAAACCAGCTGATTTGTCTAGGTTGTTGACGATGACTTGGTTAGCATTAATACAGCCACCATCGTAACAATCAAAGTACTTATCAACAACTTCAACTACAAATAGTAGTTGTCTGATATCACACATTGTTGGTAGATTATAACGATAGTAGTCATAATCGCTGATAGCAGCATTACCATCCTGAGCAAAGAAGAAGTGTTTTAATTCAACAGAACTTCCTTCCTTAAAGAAACCCTTAGACACAGCAAAGTCATAGAAGTCTTTGTTAAAATTACCGGGTTTGACAGTTTGAAAAGCAACATTGTTAGTAAGTGCAGCTACTGAAAAGCACGTAGTGCGTTTATCTAGTAATAGATTACCAGAAGCAGCGTGCATAGCAGGGTCAGCAGCATACACAAGTAATTCCTTAAAACTAAGTCTAGAGCTATGTAAGTTTACATCCTGATTATGTACAACACCTAGCTCTCTGAAGTGGTATCCAGTTGAAACTACAAATGGAACACCATCAACAAATATTTTTCTCACTAGTGGTCCAAAACTTGTAGGTGGGAACACTGTAGAGAATAAAACATTAAAGTTTGCACAATGCAGAATGCATCTGTCATCCAAACAGTTAACACAATTTGGGTGGTATGTCTGATCCCAATATTTAAAATAACGGTCAAAGAGTTTTAACCTCTCTTCCGTGAAGTCATATTTTAACAAATCCCACTTAATGTAAGGCTTTGTTAAGTCAGTGTCAACATGTGACTCTGCAGTTAAAGCCCTGGTCAAGGTTAATATAGGCATTAACAATGAATAATAAGAATCTACAACAGGAACTCCACTACCTGGCGTGGTTTGTATGAAATCACCGAAATCATACCAGTTACCATTGAGATCTTGATTATCTAATGTCAGTACACCAACAATACCAGCATTTCGCATGGCATCACAGAATTGTACTGTTTTTAACAAAGCTTGGCGTACACGTTCACCTAAGTTGGCGTATACGCGTAATATATCTGGGTTTTCTACAAAATCATACCAGTCCTTTTTATTGAAATAATCATCATCACAACAATTGTATGTGACAAGTATTTCTTTTAATGTGTCACAATTACCTTCATCAAAATGCCTTAAAGCATAGACGAGGTCTGCCATTGTGTATTTAGTAAGACGTTGACGTGATATATGTGGTACCATGTCACCGTCTATTCTAAACTTAAAGAAGTCATGTTTAGCAACAGCTGGACAATCCTTAAGTAAATTATAAATTGTTTCTTCATGTTGGTAGTTAGAGAAAGTGTGTCTCTTAACTACAAAGTAAGAATCAATTAAATTGTCATCTTCGTCCTTTTCTTGGAAGCGACAACAATTAGTTTTTAGGAATTTAGCAAAACCAGCTACTTTATCATTGTAGATGTCAAAAGCCCTGTATACGACATCAGTACTAGTGCCTGTGCCGCACGGTGTAAGACGGGCTGCACTTACACCGCAAACCCGTTTAAAAACGATTGTGCATCAGCTGACTGAAGCATGGGTTCGCGGAGTTGATCACAACTACAGCCATAACCTTTCCACATACCGCAGACGGTACAGACTGTGTTTTTAAGTGTAAAACCCACAGGGTCATTAGCACAAGTTGTAGGTATTTGTACATACTTACCTTTTAAGTCACAAAATCCTTTAGGATTTGGATGATCTATGTGGCAACGGCAGTACAGACAACACGATGCACCACCAAAGGATTCTTGATCCATATTGGCTTCCGGTGTAACTGTTATTGCCTGACCAGTACCAGTGTGTGTACACAACATCTTAACACAATTAGTGATTGGTTGTCCCCCACTAGCTAGATAATCTTTGTAAGCTTTAGCAGCATCTACAGCAAAAGCACAGAAAGATAATACAGTTGAATTGGCAGGCACTTCTGTTGCATTACCAGCTTGTAGACGTACTGTGGCAGCTAAACTACCAAGTACCATACCTCTATTTAGGTTGTTTAATCCTTTAATAAAGTATAAATACTTCACTTTAGGACCTTTAGGTGTGTCTGTAACAAACCTACAAGGTGGTTCCAGTTCTGTATAGATAGTACCAGTTCCATCACTCTTAGGGAATCTAGCCCATTTCAAATCCTGTAAATCGGATAACAGTGCAAGTACAAACCTACCTCCCTTTGTTGTGTTGTAGTAAGCTAACGCATTGTCATCAGTGCAAGCAGTTTGTGTAGTACCGGCAGCACAAGACATCTGTCGTAGTGCAACAGGACTAAGCTCATTATTCTGTAATTTGACAGCAGAATTGGCCCTTAAAGCTGTTACAATAAGAGGCCATGCTAAATTAGGTGAATTGTCCATACTAATTTCACTAAGTTGAACAATTTTACTATCTGCATCTACAACCTGTTGGATTTCCCACAATGCTGATGCATAAGTAAATGTTGTACCATCACACGTATTTTTATATGTGTTATAGTCTGGTATGACAACCATTAGTTTGGCTGCTGTTGTAAGAGGTATTATGTTCAAGGGAACACAACCATCTCTTGCATTGTTGATAATGTTGTTGAGTGCATCATTATCCAACTTTCTAAGCATAGTGAAAAGCATTGTCTGCATAGCACTAGTAACTTTTGCCCTCTTGTCCTCAGATCTAGCCTGTTTATACATTTGGGTCATAGCTTGATCAGCCATCTTTTCCAACTTACGTTGCATGGCTGCATCACGGTCAAATTCAGATTTAGCCACATTCAAAGACTTCTTCAACTTTTTAAGAACAACTTCAGAATCACCATTAGCAACAGCCTGCTCATAAGCTTCTTGAGCAGTAGCAAAAGCTGCATATGATGGAAGGGAACTAAACTCTGAGGCTATAGCTTGTAAGGTTGCCCTGTTGTCCAGCATTTCTTCACAAAGCTTGTTTATGTCTACAGCACCCTGCATGGAAAGCAAAACAGAAAGTAGTGAAACCATTTTTTCAAAGGCTTCAGTAGTATCTTTAGCTAAGAGAATGTCATTGTGTAACTGGACACATTGAGCCCACAATTTAGATGATGATTCTACTCTGAGTTGTTGCAAAACTGAGAGTAAGACTACTGATGTGCACTTTACATCTGACATTTTAGACTGTACAGTGGCTACTTTGATACAAGGTTTGCCACCAACACCCAACAATTTAATGTTGAGTTTGAAGGCATCTATGCTATTCTTGGGTGGGAGTAGTCCCTGTGAATTCATATATCTAAACTCCTGTGTAGAAACTAAGTAATCATAAACACCAAGAGTCAGTCTAAAGTAGCGGTTGAGTAAACAAAAGAGGCCAAAGTAACAAGTACAAAAATAGCCTAAGAAACAATAAACTAGCATTATACACTGAAGTGTATTACCAGTTATGAAGAAAATAGGGCAATACTCAACACACATAAAAACAATACCTCTGGCCAAAAACATGACAGTTGTAACTACACCTGAGTAGTTAGAAGTAACAGAGATTATAAGAGCCCACATGGAAATGGCTTGATCTAAAGCATTACCATAATAAACTTTATAAACGAGTGTCAAGACATTCATAAGTGTCCACACTCTCCTAGCACCATCATCATACACAGTTCTTGCTGTCATAAGGATTAGTAACACTACAGCTGATGCATACATAACACAGTCTTTTAGCTTAAAACCAGACAAACTAGTATCAACCATATCCAACCATGTCATAATACGCATCACCCAACTAGCAGGCATATAGACCATATTAAAATAAGCTACAGTGGCAAGAGAAGGTAACAAAAACAAACAGAGAAATGCATGCTTATGTTTGACAAACATCATTGCAAAAGCAGACATAGCAATAATACCCATAGCAAAAGGTAAAAAGGCATTTTCATACAAAAAAAAGAACAAAGACCATTGAGTACTCTGGACTAAAACTAAAAGTGAAGTCAAAATTGTGAGTAACAACCAGTGGTGTGTACCCTTGATTGTTCTTTTCACTGCACTTTGGAAAGTAACACCTGAGCATTGTCTAACAACATCAAAAGGTGTAAATTCATCTTCTAATAAAGCACTACCCAATATGGTACGTCCATTCATACCATTTTGCAGTAATTCTTTTAATGAAGCACACATATCTAAAACGGCAATTCCAGTTTGAGCAGAAAGAGGTCCTAGTATGTCAACATGGTCTTGTGTTAGAGGTTCATAATTGTACTTCATAGCCACAAGGTTAAAGTCATTAAGAGTTGTGGTAAATCGATTGAGAAACCACCTGTCTCCATTTATAACAGCAGCGTACAACCAAGCTAAAACATTAACTGTAATAGTTGTGTCCGTACCAGCTGCTTGTGCTGTTTGCCTGTCAACAAAAGGTCCATAAAAGTTACCTTCTAAGTCTGTGCCAGCATGAACTCCAGTTGGTAATTCCATATGGTGCATGTAACAAAAAGAGACACAGTCATAATCTATGTTAAAACCAACACTACCACATGAACCATTAAGGAATGAACCCTTAATAGTGAAATTGGGCCTCATAGCACATTGGTAAACACCAGATGGTGAACCATTGTAACAAGCTAACACTGAAAAAGTCTGTCCTGGTTGAATGCGAACAAACTTATACTTAGGTGTCTTAGGATTGGCTGTATCAACCTTAAGCTTAAGTACACAATTTTGCATAGAATGTCCAATAACCCTGAGTTGAACATTACCAGCCTGTACCAAGAAATTATGATTAGACTTACGAATGAGTAAATCTTCATAATTAGGGTTAAGCATGTCTTCAGAGGTGCAGATCACATGTCTTGGACAGTAAACTACGTCATCAAGCCAAAGACCGTTAAGTGTAGTTGTACCACAAGTTACTTGTACCATACAACCCTCAACTTTACCAGATGGGAATGCCATTTTTCTAAAACCACTCTGCAAAACAGCTGAGGTGATAGAGGTTTGTGGTGGTTGGTAAAGAACATCAGAACCTGAGTTACTGAAGTCATTGAGAGCCTTTGCGAGATGACAACAAGCAGCTTCTCTGTAGCTAGTTGTATCCATTGCTCCACTAAAATACTTGTACTTATTATAAAGAGCTAAGTATCTGTTATATTGCGTAAGAGGTAATAGCACATCACTACGCAACTTTAGATACATTTCTTTATTTAACAAAAAGGTGCACAGCGCAGCTTCTTCAAAAGTACTAAAGGAAACACCATTAAAGACTACACGTCTCTTTAGGTAATTACTAAAGAACCAATAGAAATGCTTTGTGGAAATACAAATGATATAAGCAATTGTTATCCAGAAAGGTACTAAAGGTGTGAACATAACCATCCACTGAATATGTGCTAAAAAAGAAACATCATTAGTAAGATAAAATGTCAAGTACAAGTAAATAACAGAATAAACACCAGGTAAGAATGAGTAAACTGGTGTTAAACAGAGTACAGTGAATGACATAAGGAATAGTAAAGTATTAAAGGCAACTACATGACTGTATTCACCAAAAGCTCTTCTAAACCTCATAAAATAGTAGGCAAGGCATGTTACTACGATAGCTACAATACCACCAGCTACTATAGATGCTGATATGTCCAAAGCACCAATAGGTTGAATTAGTGGTGTAAACATATTAGTAAGTAAATTTACAGCATCTACACCACAGAAAACTCCTGGTAAAGATCTGTAATAATCATTGTTAAGTACCCATCTACCACTAGTAGATACACAAACACCAGCTTCTGATCTTTCACAAGTGCCGTGCCTACAGTACTCAGAATCAAAAGTTGTTACCACTCTAACAGAACCTTCAAGGTAGGTGTTAGGAAATTGAATAATAGAGCCATCCATGAGCACATAACGTGTGTCAGGGCGTAAACTTTCATAAGCAACAGAACCTTCTAGTACATTGGTATCATAACAATATGGTACTGGCTTACCAGAAGCATCTTTAAAAATTGTACATTCAGCAGCCAAAACACAAGCTGATGTTGCAAAGTCAGTGTACTCTATAAGTTTTGATGGTGTGTAACAGATGTTACCAACTGCACTAAAAACTCTAGGTAAGAAATGCAAAAAGTCACCATTAGTTGTGCGTAATATCGTGCCAGGCAAACCAGGCACGACAAAACCCACTTCTCTTGTTATGACTGCAGCAATCAATGGGCAAGCTTTGTCATTAGTATAACTACCACCACGCTGACTAAACCATGTGTCAAAATCAGCATGTTTGTTAGCAAAACAAGTATCTGTAGATGCTATGTCACGAGTGACACCACCATCAATAGCCTTGTATCCTATGATTTCACTTGAAAAGTCAGTATGTTTAGACATGACATGAACAGGTGTTATTAAATAGAAAATAGCAGCAACAAAAAGGAACACAAGTGTAACTTTAATTAACTGCTTCAACCAATTATTAACAATTTTACCACCCTTAAGTGCTATCTTTGTTGTTACAACATTAACAACTTGTCTAGTAGTTGCACATGTCAACTTAAAAGGTAAGTTATTCTTTTTAGCAGCACTACGTATTTGTTTTCGTAGTTGTTCAGACAATGACATGAAATCTTTAACGTTCCATATCAAAGCAATGTTGTGACTTTTTGCTACCTGCGCATTAATATGACGCGCACTACAGTCAATACAAGCACCAAGGTCACGGGGTGTCATGTTTTCAACTTTGTTATAGGTGAGCATATAGTTATTACAACTATCGCCAGTAACTTCTATGTCAGATTGATGTGACAATTTAAGACATTCAACAACATCTTTAGTTTCTACATCTGAATCAACAAACCCTTGCCGAGCTGCTGAAATAAAAGTAGATAAGACATTGTCTAAGGACACATTCTTTGCAAGTTCAGCTTCTGCAGTTGCAACTAGTGTTTTGAGTTTTTCCATTGGTACGTTAAAAGTTGATGAAAACGTATTAACGTAAGCATCAAACATTTTAACTGCAACTTCCGCACTATCACCAACATCAGACACTAATGCCTGATCTAGTAACAGTATAGGTTGACACATAAGCTGACTGTAGTAAACAGACGCTGATTTTGCAGATGATTCTTCACATTTTGATTTACCATCAAAAACTATAACATTAATAGGCAATGAACCTTTAGTGTTATTAGCTCTCAGGTTGTCTAAGTTAACAAAATGAGAGAGAGAATGTCTTTCATAAGTCTTTTGACCAGCTTTATCAAAGTAAAGATGGATGGAACCATTCTTCACTGTAACACTATCAACGATGTAAGAAGACTGGTCAGTAGGATTTATTGGTCTTTTAAACTGTAGTGACAAGTCTCTCGCAACTTCATCACTAATAAATGTACTACCAGCACAGAATGTATCACAATTAACACAATTCCAATTGTGTAGTTTGCAAAAGCCTTTACCTCCATTAGCATAGACATAAAAGGACCTTCTAACACCATTAACAATAGTTGTACATTCGACTCTTGTTGCTCTATTACGTTTGTAACACATCATACAAGTTGATGAATTACAACCGTCTACAACATGCACATAACTTTTCCATACATAATAAAATGATGCAAAGAAGATGTACATTCTAACCATAGCTGAAATCGGGGCCATTTGTACAAGATTAATTATTAACCACATAAGCCAAGAATTACTAATAAAATGTACTGCAAAATAGCTGAAAAACAATTGCATGATTGCAGCCAATCCAAGTACATAGAAAAACCTAGTGAAAAGAATATATGCCAAAAACCACTCTGCAACTAAGCCAAAAGCAGTTAAATCCCATTTAAAAGATGAAATGGTAATTTGTATAGTTTCTAAAGAAGGATAGGTGTCTAAAGAATCTAAACCACTAAGACAAACACTACAAGGTATAGAACCAGTACAGTAGGTTGCAATAGTGACATTAGTAGAGTTCAAATAGCCTTCTCTGTAACCAGTACAGTAAGAAGGCATGCCTAAATTAGACATTAAAACACCTAAAGCAGCGGTTGAGTAGATTAAAGAACCTAGGCAAACACTTAATAGTAAAAACCAAATAATTAAATGAAGCCTCTAGACAAAATTTACCGACACTCTTAACAGTATTCTTTGCTATAGTAGTCGGCATAGATGCTTTAATTCTAGAATTTGTACTTCTAGTAAAAGTACACAATTGTAGCAATAAAGTAAAGAAATAAGGCATATAATTAGTACAAACACGGTTTAAACACCGTGTAACTATGTTAGTAGTTGTACTAACAACTTTGTTAAGAAAAGGCTTAGCATAATTAGCTATAGTATCCCAAGGGACACTATTAACAGCAGCTAAACCATGAGTAGCAAGGGTTTTCAAACCTAATACTCTAGATAATTCATTAGGTTTCTTAATAGTAAGACTAGAATTGTCTACATAAGCAGCCATTAGATCTGTGTGGCCAACCTCTTCTGTAATTTTTAAACTATTATTTGCTGGTTTAAGTATAATGTCTCCTACAACTTCGGTAGTTTTCACATTACACTCAAGAACGTCTTTCTGTATGGTAGGATTTTCCACTACTTCTTCAGAGACTGGTTTTAGATCTTCGCAGGCAAGATTATCCATTCCCTGCGCGTCCTCTGACTTCAGTACATCAAACGAATTTGATGTTTCAACTGGTTTTGTGCTCCAAAGACAACGTATACACCAGGTATTTGGTTTATACGTGGCTTTATTAGTTGCATTGTTAACATGCCAAACAATAGGTTTATGTAACAATTTAGCTCCTTTCTTAAAAGAGGGTGTGTAGTGTTTATAATCAATAGCCACCACATCACCATTTAAGTCAGGGAAAAATGTAACTTTAAGCTCTCTTGAAGCAGGTTTCTTATAACCAGTTAACTGGTTTAAATCATCAGCAAATTTGATATTATCACATACAAACTTAAAATTATCGAAGCTTGCGTTTGGATATGGTTGGTTTGGTACAAGATCAATTGGTTGCTCTGTGAAATAAGAATTGTCTTTCTTATAATAATTGTCCAACTTAGGGTCAATTTCTGTACAAACAACACCATCCAATTTATAAGTAACTGGTTTTATGGTTGTTGTGTAACTGTTTTCTTTGTAGAAAACATCCGTAATAGGACCTTTGTATTCTGAGGACTTTGTAAGTAAAGCACCGTCTATGCAATACAAAGTTTCTTTAGAAGTTATATGTTTATAGTGACCACACTGGTAATTACCAGTGTACTCACTAGCACAAGTAAATGTACCATGCTTAAGTTCATACTGAGCAGGTGGTGCTGACATCATAACAAAAGGTGACTCCTGTTGTACTAGATATTTTGTAGCTTGTTTACCACACGTACAAGGTATCTGAACACCTTTCTTAAATTGTTCATAAGAAAGTGTGCCCATGTACATAACAGCTTCTACACCCTTAAGGGTTGTCTGCTGTTGTCCACAAGTTTTACACACCACGTTCAAGACTCTTTTGCAAGAATCTAAATTGGCATGTTGAAACAAGTAACTCATTGTTTCTCTAACATCACCTAACTCACCTACTGTCTTATTACAGTAGGCTAAGATAAGTGCACAAAAGTTAGCAGCTTCACCAGCCCTTGCTCTGTAATAAGCATCTTGTAGAGCAGGTGGATTAAACTTCAACTCTATTTGTTGGAGTGTTAACAATGCAGTGGCAAGATAACAGTTGTTATCTGCCCATTTAATAGAAGTTAAACCATTAACTTGTGGGTATTTCCACTTTTTAGTGTGATTTAATGCTGACATGTACCTACCCAGAAAACTAGGATCAGTTGTGTGGTAGTACTCAAAAGCCTCAACACGTAGAGTGTCATCATTAGGTAAAACATAAAATGTTTTACCTTCATGTGAATTATGAGGTTTTATTTTAGTAACATCAGCTCCATCCAAATAAGTTGGACCAAACTGTTGTCCATATGTCATTGACATGTCCACAACTTGCGTGTGGAGGTTAATGTTGTCTACTGTTGTAAACACCTTAATAGTCCTCACTTCTCTCAAAGAAAGAAGTGTCTTAAGATTGTCAAAGGTGATAACTTCACCATCTAGGTGGAATGTGGTAGGATTACTAGTGTAATATACACTTTTATCACCTCTCTTAAGAAATTCTATACCTAGTTGTGTAGATTGTCCAGAATAGGACCAATCTTTATAGGAACCAGCAAGTGAGATGGTTTCAATAAAATGTTCTTCAGGTGTTTTAGAAGAAGAAGTAAGATAACCATTATACGCTGTAACAGCATCAGGTGAAGAAACAGAAACTGTAGCTGGCACTTTGAGAGATCTCATATACCGAGCAGCTTCTTCCAAATTTAAGCCATGTGTTACATAGCCAAGTGGCATTGTAACAAGAGTTTCATTTAGATCGTTAAGTGTGTTGATAAGTGACGCTACAGTTGTTTTACTGGTGTAAAAGTAAAATCTAGCACCATAATCAACCACACCCTCTTGTATTTTAATACCCTTATATTTACGCTGTATAGTTGAAACTATGGCTTTAGTTTCCACACAGACAGGCATTAATTTGCGTGTTTCTTCTGCATGTGCAAGCATTTCTCGCAAATTCCAAGAAACAGTTCCAAGAATTTCTTGCTTCTCATTAGAGATAATAGATGGTAGAATGTAAAAGGCACTTTTACACTTTTTAAGCACTGTCTTTGCCTCCTCTACAGTGTAACCATTTAAACCCTGACCCGGGTAAGTGGTTATATAATTGTCTGTTGGCACTTTTCTCAAAGCTTTCGCTAGCATTTCAGTAGTGCCACCAGCCTTTTTAGTAGGTATAACCACAGCAGTTAAAACACCCTCTTGAACAACATCACCCACTATATATGGAGCATCTTTCTTTAAGAAAGTGATGTCAATGTCACTAACAAGAGTGGCAGAATCTGGATGAAGATTGCCATTAATGTCAATATAAAGTAACAAGTTTTCTGTGAGGAACTTAGTTTCTTCCAGAGTTGTTGTAACTTCTTCAACACAAGCTTTGATTTTCTTATCATCTTGTTTTCTCTGTTCAACTGAAGGTTTACTTTCAGTTATAAATGGCTTAACTTCCTCTTTAGGAATCTCAGCGATCTTTTGTTCAACTTGCTTTTCACTCTTCATTTCCAAAAAGCTTGAAACAAGTTTGTCATAGAGATTTTTATCAAAGACAGCTAAGTAGACATTTGTGCGAACAGTATCTACACAAACTCTTAAAGAATGTATAGGGTCAGCACCAAAAATACCAGCTGATAATAATGGTGCAAGTAGAACTTCGTGCTGATTAAAATTTTCATAAGCACTCTTAAGAAGTTGAATGTCTTCACCTTTGTTAACATTTGGGCCGACAACATGAAGACAGTGTTTAGCAAGATTGTGTCCGCTTAAAACACAACTACCACCCACTTTAAGTGGTCCATTAGTAGCTATGTAATCATCAGATTCAACTTGCATGGCATTGTTAGTAGCCTTATTTAAGGCTCCTGCAACACCTCCTCCATGTTTAAGGTAAACATTGGCTGCATTAACAACCACTGTTGGTTTTACCTTTTTAGCTTCTTCCACAATGTCTGCATTTTTAATGTATACATTGTCAGTAAGTTTTAAATAACCACTAAAACTATTCACTTCAATAGTCTGAACAACTGGTGTAAGTTCCATCTCTAATTGAGGTTGAACCTCAACAATTGTTTGAATAGTAGTTGTCTGATTGTCCTCACTGCCGTCTTGTTGACCAACAGTTTGTTGACTATCATCATCTAACCAATCTTCTTCTTGCTCTTCTTCAGGTTGAAGAGCAGCAGAAGTGGCACCAAATTCCAAAGGTTTACCTTGGTAATCATCTTCAGTACCATACTCATATTGAGTTGATGGCTCAAACTCTTCTTCTTCACAATCACCTTCTTCTTCATCCTCATCTGGAGGGTAGAAAGAACAATACATATGTGAAGCCAATTTAAACTCACCAGACTCATCAAATAAGTAGTATGTAGCCATACTCCACTCATCTAAATCAATGCCCAGTGGTGTAAGTAATTCAGATACTGGTTGCAAAGTTTTTATGACAGCATCTGCCACAACACAGGCGAACTCATTTACTTCTGTACCGAGTTCAACTGTATAGGCAGAGCACTTCTCATTAAGTACTTTATCAATCCTTTCATCAAGTTCAAAAGTGATATTCACACTCTTGTAACCTTGCACTTCTATCACAGTGTCATCACCAAAAGTAACCTTTGTTGGTGCACCGCCTTTGAGTGTGAAGGTATTGTTTGTTACCATCATATTAGGTGCAAGGGCACAGTACTTTTCTGTGTCTTTGATTTCGAGCAACATAAGCCCGTTAATACAAACTGGTGTACCAACCAATGGAGCTTCAACAGCTTCACTAGTAGGTTGTTCTAATGGTTGTAAACCACCAGTTTTCAAGACAACTTCCTCTGTTAACACTTCTGTGGGAAGTGTTTCTCCCTCTAAGAAGATAATTTCTTTTGGGGCTTTTAGAGGCATGAGTAGGCCAGTTTCTTCTCTGGATTTAACACACTTTCTGTACAATCCCTTTGAGTGCGTGACAAATGTTTCACCTAAATTCAAGGCTTTAAGTTTAGCTCCACCAATAATGATAGAGTCAGCACACAAAGCCAAAAATTTATTTACAAGCTTAAAGAATGTCTGAACACTCTCCTTAATTTCCTTTGCACAGGTGACAATTTGTCCACCGACAATTTCACAAGCACAGGTTGAGATAAATTTAACAATTTCCCAACCGTCTCTAAGAAACTCTACACCTTCCTTAAACTTCTCTTCAAGCCAATCAAGGACGGGTTTGAGTTTTTCATAAACAGTGCCAAAGATGTTAGTTAGCCACTGCGAAGTCAACTGAACAACACCACCTGTAATGTAGGCCATTACAACTAGATTGTTAGTAGCCAAATCAGATGTGAACATCATAGCATCAATGAGTCTCAGTGAATACTGTGAAATTCCATCTAGTATTGTTATAGCGGCCTTCTGTAAAACACGCACAGAATTTTGAGCAGTTTCAAGAGTGCGGGAGAAAATTGATCGTACAACACGAGCAGCCTCTGATGCAAATGCATAAAGAGGACTCAGTATTGATTTCTGTTCACCAATATTCCAGGCACCTTTTTTAGCTTTTCCTTTTGTAACTTTAAAATTACCACAGGATTCAACAATTTGTTTGAATGCTTTATAATCCAAACCTTTCACAGTTTCCACAAAAGCACTTGTGGAAGCAGAAAAAGATGCCAAAATAATGGCGATCTCTTCATTAAGTTTAAAGTCACCAACAATATTGATGTTGACTTTCTCTTTTTGGAGTATTTCAAGAAGGTTGTCATTAAGACCTTCGGAACCTTCTCCAACAACACCTGTATGGTTACAACCTATGTTAGCGCTAGCACGTGGAACCCAATAGGCACACTTGTTATGGCAACCAACATAAGAGAACACACAGCCTCCAAAGGCAATAGTGCGACCACCCTTACGAAGAATGGTTTTCAAGCCAGATTCATTATGGTATTCGGCAAGACTATGCTCAGGTCCTACTTCTGAATTGTGACATGCTGGACAATAAATTTTAACAACAGCATTTTGGGGTAAGTAACCACAAGTAGTGGCACCTTCTTTAGTCAAATTCTCAGTGCCACAAAATTCGCAAGTGGCTTTAACAAAATCGCCCGTCTGCCATGAAGTTTCACCACAATGATCACACTTCATGAGAGTTGAAAGGCACATTTGGTTGCATTCATTTGGTGACGCAACTGGATAGACAGATCGAATTCTACCCATAAAGCCATCAAGCTTTTTCTTTTCAACCCTTGGTTGAATAGTCTTGATTATGGAATTTAAGGGAAATACAAAATTTGGACATTCCCCATTGAAGGTGTCAAATTTCTTTGCCAATTTAATTTCAAAAGGTGTCTGCAATTCATAGCTCTTTTCAGAACGTTCCGTGTACCAAGCAATTTCATGCTCATGTTCACGGCAGCAGTATACACCCCTCTTAGTGTCAATAAAGTCCAGTTGTTCGGACAAAGTGCATGAAGCTTTACCAGCACGTGCTAGAAGGTCTTTAATGCACTCAAGAGGGTAGCCATCAGGGCCACAGAAGTTGTTATCGACATAGCGAGTGTATGCCCCTCCGTTAAGCTCACGCATGAGTTCACGGGTAACACCACTGCTATGTTTAGTGTTCCAGTTTTCTTGAAAATCTTCATAAGGATCAGTGCCAAGCTCGTCGCCTAAGTCAAATGACTTTAGATCGGCGCCGTAACTATGGCCACCAGCTCCTTTATTACCGTTCTTACGAAGAAGAACCTTGCGGTAAGCCACTGGTATTTCGCCCACATGAGGGACAAGGACACCAAGTGTCTCACCACTACGACCGTACTGAATGCCTTCGAGTTCTGCTACCAGCTCAACCATAACATGACCATGAGGTGCAGTTCGAGCATCCGAACGTTTGATGAACACATAGGGCTGTTCAAGTTGAGGCAAAACGCCTTTTTCAACTTCTACTAAGCCACAAGTGCCATCTTTAAGATGTTGACGTGCCTCTGATAAGACCTCCTCCACGGAGTCTCCAAAGCCACGTACGAGCACGTCGCGAACCTGTAAAACAGGCAAACTGAGTTGGACGTGTGTTTTCTCGTTGAAACCAGGGACAAGGCTCTCCATCTTACCTTTCGGTCACACCCGGACGAAACCTAGATGTGCTGATGATCGGCTGCAACACGGACGAAACCGTAAGCAGCCTGCAGAAGATAGACGAGTTACTCGTGTCCTGTCAACGACAGTAATTAGTTATTAATTATACTGCGTGAGTGCACTAAGCATGCAGCCGAGTGACAGCCACACAGATTTTAAAGTTCGTTTAGAGAACAGATCTACAAGAGATCGAAAGTTGGTTGGTTTATACCTTCCCAGGTAACAAACCAACCAACTTTCGATCTCTTGTAGATCTGTTCTCTAAACGAACTTTAAAAT
>Contig_2
CTTCTTTTTGTCATTCTCCTAAGAAGCTATTAAAATCACATGGGGATAGCACTACTAAAATTAATTTTACACATTAGGGCTCTTCCATATAGGCAGCTCTCCCTAGCATTGTTCACTGTACACTCGATCGTACTCCGTGTGGCCTCGGTGAAAATGTGGTGGCTCTTTCAAGTCATCCCTAATGTTACACACTGATTAAAGATTGCTATGTGAGATTAAAGTTAACTACATCTACTTGTGCTATGTAGTTACGAGAATTCATTCTGCACAAGAGTAGACTATATATCGTAAACGGAAAAGCGAAAACGTTTATATAGCCCATCTGCCTTGTGTGGTCTGCATGAGTTTAGGCCTGAGTTGAGTCAGCACTGCTCATGGATTGTTGCAATTGTTTGGAGAAATCATCCAAATCTGCAGCAGGAAGAAGAGTCACAGTTTGCTGTTTCTTCTGTCTCTGCGGTAAGGCTTGAGTTTCATCAGCCTTCTTCTTTTTGTCCTTTTTAGGCTCTGTTGGTGGGAATGTTTTGTATGCGTCAATATGCTTATTCAGCAAAATGACTTGATCTTTGAAATTTGGATCTTTGTCATCCAATTTGATGGCACCTGTGTAGGTCAACCACGTTCCCGAAGGTGTGACTTCCATGCCAATGCGCGACATTCCGAAGAACGCTGAAGCGCTGGGGGCAAATTGTGCAATTTGCGGCCAATGTTTGTAATCAGTTCCTTGTCTGATTAGTTCCTGGTCCCCAAAATTTCCTTGGGTTTGTTCTGGACCACGTCTGCCGAAAGCTTGTGTTACATTGTATGCTTTAGTGGCAGTACGTTTTTGCCGAGGCTTCTTAGAAGCCTCAGCAGCAGATTTCTTAGTGACAGTTTGGCCTTGTTGTTGTTGGCCTTTACCAGACATTTTGCTCTCAAGCTGGTTCAATCTGTCAAGCAGCAGCAAAGCAAGAGCAGCATCACCGCCATTGCCAGCCATTCTAGCAGGAGAAGTTCCCCTATTGCTGCCTGGAGTTGAATTTCTTGAACTGTTGCGACTACGTGATGAGGAACGAGAAGAGGCTTGACTGCCGCCTCTGCTCCCTTCTGCGTAGAAGCCTTTTGGCAATGTTGTTCCTTGAGGAAGTTGTAGCACGATTGCAGCATTGTTAGCAGGATTGCGGGTGCCAATGTGATCTTTTGGTGTATTCAAGGCTCCCTCAGTTGCAACCCATATGATGCCGTCTTTGTTAGCACCATAGGGAAGTCCAGCTTCTGGCCCAGTTCCTAGGTAGTAGAAATACCATCTTGGACTGAGATCTTTCATTTTACCGTCACCACCACGAATTCGTCTGGTAGCTCTTCGGTAGTAGCCAATTTGGTCATCTGGACTGCTATTGGTGTTAATTGGAACGCCTTGTCCTCGAGGGAATTTAAGGTCTTCCTTGCCATGTTGAGTGAGAGCGGTGAACCAAGACGCAGTATTATTGGGTAAACCTTGGGGCCGACGTTGTTTTGATCGCGCCCCACTGCGTTCTCCATTCTGGTTACTGCCAGTTGAATCTGAGGGTCCACCAAACGTAATGCGGGGTGCATTTCGCTGATTTTGGGGTCCATTATCAGACATTTTAGTTTGTTCGTTTAGATGAAATCTAAAACAACACGAACGTCATGATACTCTAAAAAGTCTTCATAGAACGAACAACGCACTACAAGACTACCCAATTTAGGTTCCTGGCAATTAATTGTAAAAGGTGAACAGGAAACTGTATAATTACCGATATCGATGTACTGAATGGGTGATTTAGAACCAGCCTCATCCACGCACAATTCAATTAAAGGTGCTGATTTTCTAGCTCCTACTCTAATATACCATTTAGAATAGAAGTGAATAGGACACGGGTCATCAACTACATATGGTTGATGTTGAGTACATGACTGTAAACTACATTCTTGGTGAAATGCAGCTACAGTTGTGATGATTCCTAAGAAAACAAGAAATTTCATGTTCGTTTAGGCGTGACAAGTTTCATTATGATCTTGCAGTTCAAGTGAGAACCAAAAGATAATAAGCATAATTAAAACAAGGAATAGCAGAAAGGCTAAAAAGCACAAATAGAAGTCAATTAATGAAAGTTCAATCATTCTGTCTTTCTTTTGAGTGTGAAGCAAAGTGTTATAAACACTATTGCCGCAACAATAAGAAAAATTGGAGAGTAAAGTTCTTGAACTTCCTCTTGTCTGATGAACAGTTTAGGTGAAACTGATCTGGCACGTAACTGATAGACGTGTTTTACGCCGTCAGGACAAGCAAAAGCAAATTGAGTGCTAAAGCAAGTCAGTGCAAATTTGTTATCAGCTAGAGGATGAAATGGTGAATTGCCCTCGTATGTTCCAGAAGAGCAAGGTTCTTTTAAAAGTACTGTTGTACCTCTAACACACTCTTGGTAGTGATAAAGCTCACAAGTAGCGAGTGTTATCAGTGCCAAGAAAAGAATAATTTTCATGTTCGTTTAATCAATCTCCATTGGTTGCTCTTCATCTAATTGAGAATATTTATTCTCAGTTAGTGACTTAGATAAATTTTTAATTATGAGGTTTATGATGTAATCAAGATTCCAAATGGAAACTTTAAAAGTCCTCATAATAATTAGTAATATCTCTGCTATAGTAACCTGAAAGTCAACGAGATGAAACATCTGTTGTCACTTACTGTACAAGCAAAGCAATATTGTCACTGCTACTGGAATGGTCTGTGTTTAATTTATAGTTGCCAATCCTGTAGCGACTGTATGCAGCAAAACCTGAGTCACCTGCTACACGCTGCGAAGCTCCCAATTTGTAATAAGAAAGCGTTCGTGATGTAGCAACAGTGATTTCTTTAGGCAGGTCCTTGATGTCACAGCGTCCTAGATGGTGTCCAGCAATACGAAGATGTCCACGAAGGATCACAGCTCCGATTACGAGTTCACTTTCTAGAAGCGGTCTGGTCAGAATAGTGCCATGGAGTGGCACGTTGAGAAGAATGTTAGTTTCTGGATTGAATGACCACATGGAACGCGTACGCGCAAACAGTCTGAAAGAAGCAATGAAGTAGCTGAGCCACATCAAGCCTACAAGACAAGCCATTGCGATAGCAATTCCACCGGTGATCCAATTTATTCTGTAAACAGCAGCAAGCACAAAACAAGCTAAAGTTACTGGCCATAACAGCCAGAGGAAAATTAACTTAATTATATACAAAAACCTATTCCTGTTGGCATAGGCAAATTGTAGAAGACAAATCCATGTAAGGAATAGGAAACCTATTACTAGGTTCCATTGTTCAAGGAGCTTTTTAAGCTCTTCAACGGTAATAGTACCGTTGGAATCTGCCATGGCTAAAATTAAAGTTCCAAACAGAAAAACTAATATAATATTTAGTTCGTTTAGACCAGAAGATCAGGAACTCTAGAAGAATTCAGATTTTTAACACGAGAGTAAACGTAAAAAGAAGGTTTTACAAGACTCACGTTAACAATATTGCAGCAGTACGCACACAATCGAAGCGCAGTAAGGATGGCTAGTGTAACTAGCAAGAATACCACGAAAGCAAGAAAAAGAAGTACGCTATTAACTATTAACGTACCTGTCTCTTCCGAAACGAATGAGTACATAAGTTCGTACTCATCAGCTTGTGCTTACAAAGGCACGCTAGTAGTCGTCGTCGGTTCATCATAAATTGGTTCCATTACTGGATTAACAACTCCGGATGAACCGTCGATTGTGTGAATTTGGACATGTTCTTCAGGCTCATCAACAATTTTATTGTAGATGAAGAAGGTAACATGTTCAACACCAGTGTCTGTACTCAATTGAGTTGAGTACAGCTGGTAATAGTCTGAAGTGAAGTAACTGTGTAATACAACACAGTCTTTTACTCCAGATTCCCATTTTTCAGTATAACCACCAATCTGGTAGTCATGTTCAGAAATAGGACTTGTTGTGCCATCACCTGAAGTAATGACAATTGAAGAAGTTACACTATTGTAAGGTATACAATAGTCGTAACAATTAGTATGCCAGCAAAGAAAATAGTTGGCATCATAAAGTAATGGGTTTTTGGAACGGCATTTCCAGCAAAGCCAAAGCCTCATTATTATTCTTACAAAGTTTATACTCTGCAAGAAGTAGACTAAAGCATAAAGATAGAGAAAAGGGGCTTCAAGGCCAGCAGCAACGAGCAAAAGGTGTGAGTAAACTGTTACAAACAACAACAGCAAGTTGCAAACAAAGTGAACACCCTTGGAGAGTGCTAGTTGCCATCTCTTTTTGAGGGTTATGATTTTGGAAGCGCTCTGAAAAACAGCAAGAAGTGCAACGCCAACAATAAGCCATCCGAAAGGGAGTGAGGCTTGTATCGGTATCGTTGCAGTAGCGCGAACAAAATCTGAAGGAGTAGCATCCTTGATTTCACCTTGCTTCAAAGTTACAGTTCCAATTGTGAAGATTCTCATAAACAAATCCATAAGTTCGTTTAGAGAACAGATCTACAAGAGATCGAAAGTTGGTTGGTTTATACCTTCCCAGGTAACAAACCAACCAACTTTCGATCTCTTGTAGATCTGTTCTCTAAACGAACTTATGGATTTGTTTATGAGAATCTTCACAATTGGAACTGTAACTTTGAAGCAAGGTGAAATCAAGGATGCTACTCCTTCAGATTTTGTTCGCGCTACTGCAACGATACCGATACAAGCCTCACTCCCTTTCGGATGGCTTATTGTTGGCGTTGCACTTCTTGCTGTTTTTCAGAGCGCTTCCAAAATCATAACCCTCAAAAAGAGATGGCAACTAGCACTCTCCAAGGGTGTTCACTTTGTTTGCAACTTGCTGTTGTTGTTTGTAACAGTTTACTCACACCTTTTGCTCGTTGCTGCTGGCCTTGAAGCCCCTTTTCTCTATCTTTATGCTTTAGTCTACTTCTTGCAGAGTATAAACTTTGTAAGAATAATAATGAGGCTTTGGCTTTGCTGGAAATGCCGTTCCAAAAACCCATTACTTTATGATGCCAACTATTTTCTTTGCTGGCATACTAATTGTTACGACTATTGTATACCTTACAATAGTGTAACTTCTTCAATTGTCATTACTTCAGGTGATGGCACAACAAGTCCTATTTCTGAACATGACTACCAGATTGGTGGTTATACTGAAAAATGGGAATCTGGAGTAAAAGACTGTGTTGTATTACACAGTTACTTCACTTCAGACTATTACCAGCTGTACTCAACTCAATTGAGTACAGACACTGGTGTTGAACATGTTACCTTCTTCATCTACAATAAAATTGTTGATGAGCCTGAAGAACATGTCCAAATTCACACAATCGACGGTTCATCCGGAGTTGTTAATCCAGTAATGGAACCAATTTATGATGAACCGACGACGACTACTAGCGTGCCTTTGTAAGCACAAGCTGATGAGTACGAACTTATGTACTCATTCGTTTCGGAAGAGACAGGTACGTTAATAGTTAATAGCGTACTTCTTTTTCTTGCTTTCGTGGTATTCTTGCTAGTTACACTAGCCATCCTTACTGCGCTTCGATTGTGTGCGTACTGCTGCAATATTGTTAACGTGAGTCTTGTAAAACCTTCTTTTTACGTTTACTCTCGTGTTAAAAATCTGAATTCTTCTAGAGTTCCTGATCTTCTGGTCTAAACGAACTAAATATTATATTAGTTTTTCTGTTTGGAACTTTAATTTTAGCCATGGCAGATTCCAACGGTACTATTACCGTTGAAGAGCTTAAAAAGCTCCTTGAACAATGGAACCTAGTAATAGGTTTCCTATTCCTTACATGGATTTGTCTTCTACAATTTGCCTATGCCAACAGGAATAGGTTTTTGTATATAATTAAGTTAATTTTCCTCTGGCTGTTATGGCCAGTAACTTTAGCTTGTTTTGTGCTTGCTGCTGTTTACAGAATAAATTGGATCACCGGTGGAATTGCTATCGCAATGGCTTGTCTTGTAGGCTTGATGTGGCTCAGCTACTTCATTGCTTCTTTCAGACTGTTTGCGCGTACGCGTTCCATGTGGTCATTCAATCCAGAAACTAACATTCTTCTCAACGTGCCACTCCATGGCACTATTCTGACCAGACCGCTTCTAGAAAGTGAACTCGTAATCGGAGCTGTGATCCTTCGTGGACATCTTCGTATTGCTGGACACCATCTAGGACGCTGTGACATCAAGGACCTGCCTAAAGAAATCACTGTTGCTACATCACGAACGCTTTCTTATTACAAATTGGGAGCTTCGCAGCGTGTAGCAGGTGACTCAGGTTTTGCTGCATACAGTCGCTACAGGATTGGCAACTATAAATTAAACACAGACCATTCCAGTAGCAGTGACAATATTGCTTTGCTTGTACAGTAAGTGACAACAGATGTTTCATCTCGTTGACTTTCAGGTTACTATAGCAGAGATATTACTAATTATTATGAGGACTTTTAAAGTTTCCATTTGGAATCTTGATTACATCATAAACCTCATAATTAAAAATTTATCTAAGTCACTAACTGAGAATAAATATTCTCAATTAGATGAAGAGCAACCAATGGAGATTGATTAAACGAACATGAAAATTATTCTTTTCTTGGCACTGATAACACTCGCTACTTGTGAGCTTTATCACTACCAAGAGTGTGTTAGAGGTACAACAGTACTTTTAAAAGAACCTTGCTCTTCTGGAACATACGAGGGCAATTCACCATTTCATCCTCTAGCTGATAACAAATTTGCACTGACTTGCTTTAGCACTCAATTTGCTTTTGCTTGTCCTGACGGCGTAAAACACGTCTATCAGTTACGTGCCAGATCAGTTTCACCTAAACTGTTCATCAGACAAGAGGAAGTTCAAGAACTTTACTCTCCAATTTTTCTTATTGTTGCGGCAATAGTGTTTATAACACTTTGCTTCACACTCAAAAGAAAGACAGAATGATTGAACTTTCATTAATTGACTTCTATTTGTGCTTTTTAGCCTTTCTGCTATTCCTTGTTTTAATTATGCTTATTATCTTTTGGTTCTCACTTGAACTGCAAGATCATAATGAAACTTGTCACGCCTAAACGAACATGAAATTTCTTGTTTTCTTAGGAATCATCACAACTGTAGCTGCATTTCACCAAGAATGTAGTTTACAGTCATGTACTCAACATCAACCATATGTAGTTGATGACCCGTGTCCTATTCACTTCTATTCTAAATGGTATATTAGAGTAGGAGCTAGAAAATCAGCACCTTTAATTGAATTGTGCGTGGATGAGGCTGGTTCTAAATCACCCATTCAGTACATCGATATCGGTAATTATACAGTTTCCTGTTCACCTTTTACAATTAATTGCCAGGAACCTAAATTGGGTAGTCTTGTAGTGCGTTGTTCGTTCTATGAAGACTTTTTAGAGTATCATGACGTTCGTGTTGTTTTAGATTTCATCTAAACGAACAAACTAAAATGTCTGATAATGGACCCCAAAATCAGCGAAATGCACCCCGCATTACGTTTGGTGGACCCTCAGATTCAACTGGCAGTAACCAGAATGGAGAACGCAGTGGGGCGCGATCAAAACAACGTCGGCCCCAAGGTTTACCCAATAATACTGCGTCTTGGTTCACCGCTCTCACTCAACATGGCAAGGAAGACCTTAAATTCCCTCGAGGACAAGGCGTTCCAATTAACACCAATAGCAGTCCAGATGACCAAATTGGCTACTACCGAAGAGCTACCAGACGAATTCGTGGTGGTGACGGTAAAATGAAAGATCTCAGTCCAAGATGGTATTTCTACTACCTAGGAACTGGGCCAGAAGCTGGACTTCCCTATGGTGCTAACAAAGACGGCATCATATGGGTTGCAACTGAGGGAGCCTTGAATACACCAAAAGATCACATTGGCACCCGCAATCCTGCTAACAATGCTGCAATCGTGCTACAACTTCCTCAAGGAACAACATTGCCAAAAGGCTTCTACGCAGAAGGGAGCAGAGGCGGCAGTCAAGCCTCTTCTCGTTCCTCATCACGTAGTCGCAACAGTTCAAGAAATTCAACTCCAGGCAGCAATAGGGGAACTTCTCCTGCTAGAATGGCTGGCAATGGCGGTGATGCTGCTCTTGCTTTGCTGCTGCTTGACAGATTGAACCAGCTTGAGAGCAAAATGTCTGGTAAAGGCCAACAACAACAAGGCCAAACTGTCACTAAGAAATCTGCTGCTGAGGCTTCTAAGAAGCCTCGGCAAAAACGTACTGCCACTAAAGCATACAATGTAACACAAGCTTTCGGCAGACGTGGTCCAGAACAAACCCAAGGAAATTTTGGGGACCAGGAACTAATCAGACAAGGAACTGATTACAAACATTGGCCGCAAATTGCACAATTTGCCCCCAGCGCTTCAGCGTTCTTCGGAATGTCGCGCATTGGCATGGAAGTCACACCTTCGGGAACGTGGTTGACCTACACAGGTGCCATCAAATTGGATGACAAAGATCCAAATTTCAAAGATCAAGTCATTTTGCTGAATAAGCATATTGACGCATACAAAACATTCCCACCAACAGAGCCTAAAAAGGACAAAAAGAAGAAGGCTGATGAAACTCAAGCCTTACCGCAGAGACAGAAGAAACAGCAAACTGTGACTCTTCTTCCTGCTGCAGATTTGGATGATTTCTCCAAACAATTGCAACAATCCATGAGCAGTGCTGACTCAACTCAGGCCTAAACTCATGCAGACCACACAAGGCAGATGGGCTATATAAACGTTTTCGCTTTTCCGTTTACGATATATAGTCTACTCTTGTGCAGAATGAATTCTCGTAACTACATAGCACAAGTAGATGTAGTTAACTTTAATCTCACATAGCAATCTTTAATCAGTGTGTAACATTAGGGATGACTTGAAAGAGCCACCACATTTTCACCGAGGCCACACGGAGTACGATCGAGTGTACAGTGAACAATGCTAGGGAGAGCTGCCTATATGGAAGAGCCCTAATGTGTAAAATTAATTTTAGTAGTGCTATCCCCATGTGATTTTAATAGCTTCTTAGGAGAATGACAAAAAGAAG
>Contig_3
CTTCTTTTTGTCATTCTCCTAAGAAGCTATTAAAATCACATGGGGATAGCACTACTAAAATTAATTTTACACATTAGGGCTCTTCCATATAGGCAGCTCTCCCTAGCATTGTTCACTGTACACTCGATCGTACTCCGTGTGGCCTCGGTGAAAATGTGGTGGCTCTTTCAAGTCATCCCTAATGTTACACACTGATTAAAGATTGCTATGTGAGATTAAAGTTAACTACATCTACTTGTGCTATGTAGTTACGAGAATTCATTCTGCACAAGAGTAGACTATATATCGTAAACGGAAAAGCGAAAACGTTTATATAGCCCATCTGCCTTGTGTGGTCTGCATGAGTTTAGGCCTGAGTTGAGTCAGCACTGCTCATGGATTGTTGCAATTGTTTGGAGAAATCATCCAAATCTGCAGCAGGAAGAAGAGTCACAGTTTGCTGTTTCTTCTGTCTCTGCGGTAAGGCTTGAGTTTCATCAGCCTTCTTCTTTTTGTCCTTTTTAGGCTCTGTTGGTGGGAATGTTTTGTATGCGTCAATATGCTTATTCAGCAAAATGACTTGATCTTTGAAATTTGGATCTTTGTCATCCAATTTGATGGCACCTGTGTAGGTCAACCACGTTCCCGAAGGTGTGACTTCCATGCCAATGCGCGACATTCCGAAGAACGCTGAAGCGCTGGGGGCAAATTGTGCAATTTGCGGCCAATGTTTGTAATCAGTTCCTTGTCTGATTAGTTCCTGGTCCCCAAAATTTCCTTGGGTTTGTTCTGGACCACGTCTGCCGAAAGCTTGTGTTACATTGTATGCTTTAGTGGCAGTACGTTTTTGCCGAGGCTTCTTAGAAGCCTCAGCAGCAGATTTCTTAGTGACAGTTTGGCCTTGTTGTTGTTGGCCTTTACCAGACATTTTGCTCTCAAGCTGGTTCAATCTGTCAAGCAGCAGCAAAGCAAGAGCAGCATCACCGCCATTGCCAGCCATTCTAGCAGGAGAAGTTCCCCTATTGCTGCCTGGAGTTGAATTTCTTGAACTGTTGCGACTACGTGATGAGGAACGAGAAGAGGCTTGACTGCCGCCTCTGCTCCCTTCTGCGTAGAAGCCTTTTGGCAATGTTGTTCCTTGAGGAAGTTGTAGCACGATTGCAGCATTGTTAGCAGGATTGCGGGTGCCAATGTGATCTTTTGGTGTATTCAAGGCTCCCTCAGTTGCAACCCATATGATGCCGTCTTTGTTAGCACCATAGGGAAGTCCAGCTTCTGGCCCAGTTCCTAGGTAGTAGAAATACCATCTTGGACTGAGATCTTTCATTTTACCGTCACCACCACGAATTCGTCTGGTAGCTCTTCGGTAGTAGCCAATTTGGTCATCTGGACTGCTATTGGTGTTAATTGGAACGCCTTGTCCTCGAGGGAATTTAAGGTCTTCCTTGCCATGTTGAGTGAGAGCGGTGAACCAAGACGCAGTATTATTGGGTAAACCTTGGGGCCGACGTTGTTTTGATCGCGCCCCACTGCGTTCTCCATTCTGGTTACTGCCAGTTGAATCTGAGGGTCCACCAAACGTAATGCGGGGTGCATTTCGCTGATTTTGGGGTCCATTATCAGACATTTTAGTTTGTTCGTTTAGATGAAATCTAAAACAACACGAACGTCATGATACTCTAAAAAGTCTTCATAGAACGAACAACGCACTACAAGACTACCCAATTTAGGTTCCTGGCAATTAATTGTAAAAGGTGAACAGGAAACTGTATAATTACCGATATCGATGTACTGAATGGGTGATTTAGAACCAGCCTCATCCACGCACAATTCAATTAAAGGTGCTGATTTTCTAGCTCCTACTCTAATATACCATTTAGAATAGAAGTGAATAGGACACGGGTCATCAACTACATATGGTTGATGTTGAGTACATGACTGTAAACTACATTCTTGGTGAAATGCAGCTACAGTTGTGATGATTCCTAAGAAAACAAGAAATTTCATGTTCGTTTAGGCGTGACAAGTTTCATTATGATCTTGCAGTTCAAGTGAGAACCAAAAGATAATAAGCATAATTAAAACAAGGAATAGCAGAAAGGCTAAAAAGCACAAATAGAAGTCAATTAATGAAAGTTCAATCATTCTGTCTTTCTTTTGAGTGTGAAGCAAAGTGTTATAAACACTATTGCCGCAACAATAAGAAAAATTGGAGAGTAAAGTTCTTGAACTTCCTCTTGTCTGATGAACAGTTTAGGTGAAACTGATCTGGCACGTAACTGATAGACGTGTTTTACGCCGTCAGGACAAGCAAAAGCAAATTGAGTGCTAAAGCAAGTCAGTGCAAATTTGTTATCAGCTAGAGGATGAAATGGTGAATTGCCCTCGTATGTTCCAGAAGAGCAAGGTTCTTTTAAAAGTACTGTTGTACCTCTAACACACTCTTGGTAGTGATAAAGCTCACAAGTAGCGAGTGTTATCAGTGCCAAGAAAAGAATAATTTTCATGTTCGTTTAATCAATCTCCATTGGTTGCTCTTCATCTAATTGAGAATATTTATTCTCAGTTAGTGACTTAGATAAATTTTTAATTATGAGGTTTATGATGTAATCAAGATTCCAAATGGAAACTTTAAAAGTCCTCATAATAATTAGTAATATCTCTGCTATAGTAACCTGAAAGTCAACGAGATGAAACATCTGTTGTCACTTACTGTACAAGCAAAGCAATATTGTCACTGCTACTGGAATGGTCTGTGTTTAATTTATAGTTGCCAATCCTGTAGCGACTGTATGCAGCAAAACCTGAGTCACCTGCTACACGCTGCGAAGCTCCCAATTTGTAATAAGAAAGCGTTCGTGATGTAGCAACAGTGATTTCTTTAGGCAGGTCCTTGATGTCACAGCGTCCTAGATGGTGTCCAGCAATACGAAGATGTCCACGAAGGATCACAGCTCCGATTACGAGTTCACTTTCTAGAAGCGGTCTGGTCAGAATAGTGCCATGGAGTGGCACGTTGAGAAGAATGTTAGTTTCTGGATTGAATGACCACATGGAACGCGTACGCGCAAACAGTCTGAAAGAAGCAATGAAGTAGCTGAGCCACATCAAGCCTACAAGACAAGCCATTGCGATAGCAATTCCACCGGTGATCCAATTTATTCTGTAAACAGCAGCAAGCACAAAACAAGCTAAAGTTACTGGCCATAACAGCCAGAGGAAAATTAACTTAATTATATACAAAAACCTATTCCTGTTGGCATAGGCAAATTGTAGAAGACAAATCCATGTAAGGAATAGGAAACCTATTACTAGGTTCCATTGTTCAAGGAGCTTTTTAAGCTCTTCAACGGTAATAGTACCGTTGGAATCTGCCATGGCTAAAATTAAAGTTCCAAACAGAAAAACTAATATAATATTTAGTTCGTTTAGACCAGAAGATCAGGAACTCTAGAAGAATTCAGATTTTTAACACGAGAGTAAACGTAAAAAGAAGGTTTTACAAGACTCACGTTAACAATATTGCAGCAGTACGCACACAATCGAAGCGCAGTAAGGATGGCTAGTGTAACTAGCAAGAATACCACGAAAGCAAGAAAAAGAAGTACGCTATTAACTATTAACGTACCTGTCTCTTCCGAAACGAATGAGTACATAAGTTCGTACTCATCAGCTTGTGCTTACAAAGGCACGCTAGTAGTCGTCGTCGGTTCATCATAAATTGGTTCCATTACTGGATTAACAACTCCGGATGAACCGTCGATTGTGTGAATTTGGACATGTTCTTCAGGCTCATCAACAATTTTATTGTAGATGAAGAAGGTAACATGTTCAACACCAGTGTCTGTACTCAATTGAGTTGAGTACAGCTGGTAATAGTCTGAAGTGAAGTAACTGTGTAATACAACACAGTCTTTTACTCCAGATTCCCATTTTTCAGTATAACCACCAATCTGGTAGTCATGTTCAGAAATAGGACTTGTTGTGCCATCACCTGAAGTAATGACAATTGAAGAAGTTACACTATTGTAAGGTATACAATAGTCGTAACAATTAGTATGCCAGCAAAGAAAATAGTTGGCATCATAAAGTAATGGGTTTTTGGAACGGCATTTCCAGCAAAGCCAAAGCCTCATTATTATTCTTACAAAGTTTATACTCTGCAAGAAGTAGACTAAAGCATAAAGATAGAGAAAAGGGGCTTCAAGGCCAGCAGCAACGAGCAAAAGGTGTGAGTAAACTGTTACAAACAACAACAGCAAGTTGCAAACAAAGTGAACACCCTTGGAGAGTGCTAGTTGCCATCTCTTTTTGAGGGTTATGATTTTGGAAGCGCTCTGAAAAACAGCAAGAAGTGCAACGCCAACAATAAGCCATCCGAAAGGGAGTGAGGCTTGTATCGGTATCGTTGCAGTAGCGCGAACAAAATCTGAAGGAGTAGCATCCTTGATTTCACCTTGCTTCAAAGTTACAGTTCCAATTGTGAAGATTCTCATAAACAAATCCATAAGTTCGTTTATGTGTAATGTAATTTGACTCCTTTGAGCACTGGCTCAGAGTCGTCTTCATCAAATTTGCAGCAGGATCCACAAGAACAACAGCCCTTGAGACAACTACAGCAACTGGTCATACAGCAAAGCATAATTGTCACCATTACTATGGCAATCAAGCCAGCTATAAAACCTAGCCAAATGTACCATGGCCATTTTATATACTGCTCATACTTTCCAAGTTCTTGGAGATCGATGAGAGATTCATTTAAATTCTTGGCAACCTCATTGAGGCGGTCAATTTCTTTTTGAATGTTTACAACTGAAGCATTAATGCCAGAGATGTCACCTAAATCAACATCTGGTGATGTATGATTCTTAAAATATTTATCTAACTCCTCCTTGAATGAGTCTAATTCAGGTTGCAAAGGATCATAAACTGTGTTGTTGACAATTCCTATTACAACATCACAGTTACCAGACACAAATGTGTTGTCTGTAGTAATGATTTGTGGTTCATAAAAATTCCTTTGTGTTACAAACCAGTGTGTGCCATTTGAAACAAAGACACCTTCACGAGGAAAGTGTGCTTTTCCATCATGACAAATGGCAGGAGCAGTTGTGAAGTTCTTTTCTTGTGCAGGGACATAAGTCACATGCAAGAAGACTACACCATGAGGTGCTGACTGAGGGAAGGACATAAGATGATAGCCCTTTCCACAAAAATCAACTCTTTTTGATTGTCCAAGTACACACTCTGACATTTTAGTAGCAGCAAGATTAGCAGAAGCTCTGATTTCTGCAGCTCTAATTAATTGTTGAGTCACATATGTCTGCAAACTTTGAAGTCTGCCTGTGATCAACCTATCAATTTGCACTTCAGCCTCAACTTTGTCAAGACGTGAAAGGATATCATTTAAAACACTTGAAATTGCACCAAAATTGGAGCTAAGTTGTTTAACAAGCGTGTTTAAAGCTTGTGCATTTTGGTTGACCACATCTTGAAGTTTTCCAAGTGCACTTGCTGTGGAAGAAAGTGAGTCTTGAATTTTGCCAATAGCACTATTAAATTGGTTGGCAATCAATTTTTGGTTCTCATAGAGAACATTCTGTGTAACTCCAATACCATTAAACCTATAAGCCATTTGCATAGCAAATGGTATTTGTAATGCAGCACCTGCACCAAAGGTCCAACCAGAAGTGATTGTACCCGCTAACAGTGCAGAAGTGTATTGAGCAATCATTTCATCTGTGAGCAAAGGTGGCAAAACAGTAAGGCCGTTAAACTTTTGTGCACAAATGAGGTCTCTAGCAGCAATATCACCAAGGCAATCACCATATTGTTTGATGAAGCCAGCATCTGCAAGTGTCACTTTGTTGAAAAGTAGATCTTCAATAAATGACCTCTTGCTTGGTTTTGATGGATCTGGTAATATTTGTGAAAAATTAAAACCACCAAAATCTTTAATTGGTGGTGTTTTGTAAATTTGTTTGACTTGTGCAAAAACTTCTTGGGTGTTTTTGTCTTGTTCAACAGCTATTCCAGTTAAAGCACGGTTTAATTGTGTACAAAAACTGCCATATTGCAACAAAAGATTGCTGCATTCAGTTGAATCACCACAAATGTACATTGTACAATCTACTGATGTCTTGGTCATAGACACTGGTAGAATTTCTGTGGTAACACTAATAGTAAAATTTGTGGGTATGGCAATAGAGTTATTAGAGTAAGCAACTGAATTTTCTGCACCAAGTGACATAGTGTAGGCAATGATGGATTGACTAGCTACACTACGTGCCCGCCGAGGAGAATTAGTCTGAGTCTGATAACTAGCGCATATACCTGCACCAATGGGTATGTCACACTCATATGAGTTGTTGACATGTTCAGCCCCTATTAAACAGCCTGCACGTGTTTGAAAAACATTAGAACCTGTAGAATAAACACGCCAAGTAGGAGTAAGTTGATCTGCATGAATAGCAACAGGGACTTCTGTGCAGTTAACATCCTGATAAAGAACAGCAACCTGGTTAGAAGTATTTGTTCCTGGTGTTATAACACTGACACCACCAAAAGAACATGGTGTAATGTCAAGAATCTCAAGTGTCTGTGGATCACGGACAGCATCAGTAGTGTCAGCAATGTCTCTGCCAAATTGTTGGAAAGGCAGAAACTTTTTGTTAGACTCAGTAAGAACACCTGTGCCTGTTAAACCATTGAAGTTGAAATTGACACATTTGTTTTTAACCAAATTAGTAGACTTTTTAGGTCCACAAACAGTTGCTGGTGCATGTAGAAGTTCAAAAGAAAGTACTACTACTCTGTATGGTTGGTAACCAACACCATTAGTGGGTTGGAAACCATATGATTGTAAAGGAAAGTAACAATTAAAACCTTCAACACCATTACAAGGTGTGCTACCGGCCTGATAGATTTCAGTTGAAATATCTCTCTCAAAAGGTTTGAGATTAGACTTCCTAAACAATCTATACAGGTAATTATAATTACCACCAACCTTAGAATCAAGATTGTTAGAATTCCAAGCTATAACGCAGCCTGTAAAATCATCTGGTAATTTATAATTATAATCAGCAATCTTTCCAGTTTGCCCTGGAGCGATTTGTCTGACTTCATCACCTCTAATTACAAATGAATCTGCATAGACATTAGTAAAGCAGAGATCATTTAATTTAGTAGGAGACACTCCATAACACTTAAAAGTGGAAAATGATGCGGAATTATATAGGACAGAATAATCAGCAACACAGTTGCTGATTCTCTTCCTGTTCCAAGCATAAACAGATGCAAATCTGGTGGCGTTAAAAACTTCACCAAAAGGGCACAAGTTTGTAATATTAGGAAATCTAACAATAGATTCTGTTGGTTGGACTCTAAAGTTAGAAGTTTGATAGATTCCTTTTTCTACAGTGAAGGATTTCAAAGTACACTTTGTTTCTGAGAGAGGGTCAAGTGCACAGTCTACAGCATCTGTAATGGTTCCATTTTCATTATATTTTAATAGAAAAGTCCTAGGTTGAAGATAACCCACATAATAAGCTGCAGCACCAGCTGTCCAACCTGAAGAAGAATCACCAGGAGTCAAATAACTTCTATGTAAAGCAAGTAAAGTTTGAAACCTAGTGATGTTAATACCTATTGGCAAATCTACCAATGGTTCTAAAGCCGAAAAACCCTGAGGGAGATCACGCACTAAATTAATAGG
>Contig_4
TCTCAACACCCAAAACCCTTGAGCGTTGTATAGTTAAGCCTCTCGGGCAATTAGTATCTGTTAGCTCAACGGCTCGCACCGCTTACACACCAGACCTATCTACGTCTTAGTCTTAAACAACCCTTACAGATTTATAATCTGGGAGAACTCATCTCTTGGCAAGTTTCGTGCTTAGATGCTTTCAGCACTTATCTCTTCCGCACTTAGCTACCCGGCAATGCGTCTGGCGACACAACCGGAACACCAGTGGTGCGTCCACTCCGGTCCTCTCGTACTAGGAGCAGCCCCAATCAATTCTCCAACGCCCACGGCAGATAGGGACCGAACTGTCTCACGACGTTCTAAACCCAGCTCGCGTACCACTTTAAATGGCGAACAGCCATACCCTTGGGACCTACTTCAGCCCCAGGATGTGATGAGCCGACATCGAGGTGCCAAACACCGCCGTCGATATGAACTCTTGGGCGGTATCAGCCTGTTATCCCCGGAGTACCTTTTATCCGTTGAGCGATGGCCCTTCCATTCAGAACCACCGGATCACTATGACCTACTTTCGTACCTGCTCGACTTGTCTGTCTCGCAGTTAAGCTTGCTTATACCATTGCACTAACCTGACGATGTCCGACCGTCATTAGCAAACCTTCGTGCTCCTCCGTTACTCTTTGGGAGGAGACCGCCCCAGTCAAACTACCCACCAGACACTGTCCGAGACCACGTTTCGTAATCTTCGTTAGAACATCAAACGTTAAAGGGTGGTATTTCAAGGTCGACTCCACAATCACTGGCGTGACTGCTTCTAAGTCTCCCACCTATCCTACACATCAAAATTCAATGTTCAGTGTCAAGCTATAGTAAAGGTTCACGGGGTCTTTCCGTCTAGCCGCGGGTACACCGCATCTTCACGGCGATTTCAATTTCACTGAGTCTCGGGTGGAGACAGCCTGGCCATCATTATGCCATTCGTGCAGGTCGGAACTTACCCGACAAGGAATTTCGCTACCTTAGGACCGTTATAGTTACGGCCGCCGTTTACTGGGGCTTCGATCAGGAGCTTCTCTTTCGATTACACCATCAATTAACCTTCCAGCACCGGGCAGGCATCACACCCTATACGTCCACTTTCGTGTTTGCAGAGTGCTGTGTTTTTAATAAACAGTTGCAGCCAGCTGGTATCTTCGACCGGTTCAACCTTCGCCCGCAAGGGACTACAATCTACGCCGGCGCACCTTCTCCCGAAGTTACGGTGCTATTTTGCCTAGTTCCTTCACCCGAGTTCTCTCAAGCGCCTGAGTATTCTCTACCTGACCACCTGTGTCGGTTTTCAGTACGGTTTAGATAAACCTGAAGCTTAGTGGCTTTTCCTGGAAGTGTGGTATCGGTTACTTCAGCTCCGTAGAGCCTCGTCATCATCTCTCAGTGTTAAAGAAGTCCGGATTTGCCTAAACTTCACACCTACAAACTTAAACGCACATATCCAACAGTGCGATAACCTAACCTGCTCCGTCCCCACATCGCAGTTTATCCAAGTACGGGAATATTAACCCGTTTCCCATCGACTACGCTTTTCAGCCTCGCCTTAGGGGCCGACTCACCCTGCCCCGATTAACGTTGGACAGGAACCCTTGGTCTTCCGGCGAACGGGTTTTTCACCCGTTTTATCGTTACTTATGTCAGCATTCGCACTTCTGATACGTCCAGCAGCCCTCTCGAGCCACCTTCATCCGCTTACAGAACGCTCCCCTACCCAACAGACTTTCGTCTGATGCCGCAGCTTCGGTGCTATATTTGAGCCCCGTTACATCTTCCGCGCAGGCCGACTCGACTAGTGAGCTATTACGCTTTCTTTAAATGATGGCTGCTTCTAAGCCAACATCCTAGCTGTCTAAGCCTTCCCACTTCGTTTCCCACTTAATATAGACTTTGGGACCTTAGCTGGCGGTCTGGGTTGTTTCCCTCTCCACGACGGACGTTAGCACCCGCCGTGTGTCTCCTGAGTATCACTCTTCGGTATTCGTAGTTTGCATCGGGTTGGTAATCCGGGATGGACCCCTAGCCGAAACAGTGCTCTACCCCCGAAGGTGTCCGCTCAAGGCTCTACCTAAATAGATTTCGGGGAGAACCAGCTATCTCCCGGTTTGATTGGCCTTTCACCCCCAGCCACAAGTCATCCGCTAATTTTTCAACATTAGTCGGTTCGGTCCTCCAGTTAGTGTTACCCAACCTTCAACCTGCCCATGGCTAGATCACCGGGTTTCGGGTCTATACCTTGCAACTAGACGCCCAGTTAAGACTCGGTTTCCCTTCGGCTCCCCTATTCGGTTAACCTCGCTACAAAATATAAGTCGCTGACCCATTATACAAAAGGTACGCAGTCACCCCAAAAGGGCTCCCACTGCTTGTACGTACAAGGTTTCAGGTTCTATTTCACTCCCCTCACCGGGGTTCTTTTCGCCTTTCCTTCACAGTACTGGTTCACTATCGGTCAATCAGGAGTATTTAGCCTTGGAGGATGGTCCCCCCATCTTCAAACAGGATATCACGTGTCCCGCCCTACTTATCGTTAGCTTAGTACCATGACCTGGACTTCGAGTACGGGGCTATCACCCTGTATCGCCAAGCTTCCCAGCTTGTTCCTCTGTCTCTGTCATTATCACTAACAGGCTCCTTCGCGTTCGCTCGCCGCTACTAACGAAATCTCGGTTGATTTCTTTTCCTCGGGGTACTTAGATGTTTCAGTTCTCCCGGTTTGCCTCACTTACCTATGGATTCAGTAAGTGATAGTAGATTCTTCATCTACTGGGTTTCCCCATTCGGACATCTTGGATTAAACGCCTCTTATCGACTCATCCAAGCTTTTCGCAGATTAGCACGTCCTTCGTCGCCTCTGATTGCCAAGGTGGATGCCTTGGCAATCAGAGGCGACGAAGGACGTGCTAATCTGCGAAAAGCTTGGATGAGTCGATAAGAGGCGTTTAATCCAAGATGTCCGAATGGGGAAACCCAGTAGATGAAGAATCTACTATCACTTACTGAATCCATAGGTAAGTGAGGCAAACCGGGAGAACTGAAACATCTAAGTACCCCGAGGAAAAGAAATCAACCGAGATTTCGTTAGTAGCGGCGAGCGAACGCGAAGGAGCCTGTTAGTGATAATGACAGAGACAGAGGAACAAGCTGGGAAGCTTGGCGATACAGGGTGATAGCCCCGTACTCGAAGTCCAGGTCATGGTACTAAGCTAACGATAAGTAGGGCGGGACACGTGATATCCTGTTTGAAGATGGGGGGACCATCCTCCAAGGCTAAATACTCCTGATTGACCGATAGTGAACCAGTACTGTGAAGGAAAGGCGAAAAGAACCCCGGTGAGGGGAGTGAAATAGAACCTGAAACCTTGTACGTACAAGCAGTGGGAGCCCTTTTGGGGTGACTGCGTACCTTTTGTATAATGGGTCAGCGACTTATATTTTGTAGCGAGGTTAACCGAATAGGGGAGCCGAAGGGAAACCGAGTCTTAACTGGGCGTCTAGTTGCAAGGTATAGACCCGAAACCCGGTGATCTAGCCATGGGCAGGTTGAAGGTTGGGTAACACTAACTGGAGGACCGAACCGACTAATGTTGAAAAATTAGCGGATGACTTGTGGCTGGGGGTGAAAGGCCAATCAAACCGGGAGATAGCTGGTTCTCCCCGAAATCTATTTAGGTAGAGCCTTGAGCGGACACCTTCGGGGGTAGAGCACTGTTTCGGCTAGGGGTCCATCCCGGATTACCAACCCGATGCAAACTACGAATACCGAAGAGTGATACTCAGGAGACACACGGCGGGTGCTAACGTCCGTCGTGGAGAGGGAAACAACCCAGACCGCCAGCTAAGGTCCCAAAGTCTATATTAAGTGGGAAACGAAGTGGGAAGGCTTAGACAGCTAGGATGTTGGCTTAGAAGCAGCCATCATTTAAAGAAAGCGTAATAGCTCACTAGTCGAGTCGGCCTGCGCGGAAGATGTAACGGGGCTCAAATATAGCACCGAAGCTGCGGCATCAGACGAAAGTCTGTTGGGTAGGGGAGCGTTCTGTAAGCGGATGAAGGTGGCTCGAGAGGGCTGCTGGACGTATCAGAAGTGCGAATGCTGACATAAGTAACGATAAAACGGGTGAAAAACCCGTTCGCCGGAAGACCAAGGGTTCCTGTCCAACGTTAATCGGGGCAGGGTGAGTCGGCCCCTAAGGCGAGGCTGAAAAGCGTAGTCGATGGGAAACGGGTTAATATTCCCGTACTTGGATAAACTGCGATGTGGGGACGGAGCAGGTTAGGTTATCGCACTGTTGGATATGTGCGTTTAAGTTTGTAGGTGTGAAGTTTAGGCAAATCCGGACTTCTTTAACACTGAGAGATGATGACGAGGCTCTACGGAGCTGAAGTAACCGATACCACACTTCCAGGAAAAGCCACTAAGCTTCAGGTTTATCTAAACCGTACTGAAAACCGACACAGGTGGTCAGGTAGAGAATACTCAGGCGCTTGAGAGAACTCGGGTGAAGGAACTAGGCAAAATAGCACCGTAACTTCGGGAGAAGGTGCGCCGGCGTAGATTGTAGTCCCTTGCGGGCGAAGGTTGAACCGGTCGAAGATACCAGCTGGCTGCAACTGTTTATTAAAAACACAGCACTCTGCAAACACGAAAGTGGACGTATAGGGTGTGATGCCTGCCCGGTGCTGGAAGGTTAATTGATGGTGTAATCGAAAGAGAAGCTCCTGATCGAAGCCCCAGTAAACGGCGGCCGTAACTATAACGGTCCTAAGGTAGCGAAATTCCTTGTCGGGTAAGTTCCGACCTGCACGAATGGCATAATGATGGCCAGGCTGTCTCCACCCGAGACTCAGTGAAATTGAAATCGCCGTGAAGATGCGGTGTACCCGCGGCTAGACGGAAAGACCCCGTGAACCTTTACTATAGCTTGACACTGAACATTGAATTTTGATGTGTAGGATAGGTGGGAGACTTAGAAGCAGTCACGCCAGTGATTGTGGAGTCGACCTTGAAATACCACCCTTTAACGTTTGATGTTCTAACGAAGATTACGAAACGTGGTCTCGGACAGTGTCTGGTGGGTAGTTTGACTGGGGCGGTCTCCTCCCAAAGAGTAACGGAGGAGCACGAAGGTTTGCTAATGACGGTCGGACATCGTCAGGTTAGTGCAATGGTATAAGCAAGCTTAACTGCGAGACAGACAAGTCGAGCAGGTACGAAAGTAGGTCATAGTGATCCGGTGGTTCTGAATGGAAGGGCCATCGCTCAACGGATAAAAGGTACTCCGGGGATAACAGGCTGATACCGCCCAAGAGTTCATATCGACGGCGGTGTTTGGCACCTCGATGTCGGCTCATCACATCCTGGGGCTGAAGTAGGTCCCAAGGGTATGGCTGTTCGCCATTTAAAGTGGTACGCGAGCTGGGTTTAGAACGTCGTGAGACAGTTCGGTCCCTATCTGCCGTGGGCGTTGGAGAATTGATTGGGGCTGCTCCTAGTACGAGAGGACCGGAGTGGACGCACCACTGGTGTTCCGGTTGTGTCGCCAGACGCATTGCCGGGTAGCTAAGTGCGGAAGAGATAAGTGCTGAAAGCATCTAAGCACGAAACTTGCCAAGAGATGAGTTCTCCCAGATTATAAATCTGTAAGGGTTGTTTAAGACTAAGACGTAGATAGGTCTGGTGTGTAAGCGGTGCGAGCCGTTGAGCTAACAGATACTAATTGCCCGAGAGGCTTAACTATACAACGCTCAAGGGTTTTGGGTGTTGAGA
>Contig_5
TTAGTACCAGTCAACTCCACACCTTACAGCGCTTCCATACCCGGCCTATCAACCTCATCATCTATAAGGAGCCTCACACACCAAAGTGCCAGGAAATCTCATCTCGAAACAGGCTTCCCGCTTAGATGCTTTCAGCGGTTATCCCTCCCGAACGTAGCCAATCAGCCATGCACCTGGCGGTACAACTGACATACCAGAGGTTCGTCCGTCCCGGTCCTCTCGTACTAAGGACAGCCTTTCTCAAATTTCCAACGCGCGCAGCGGATAGGGACCGAACTGTCTCACGACGTTCTGAACCCAGCTCGCGTACCGCTTTAATGGGCGAACAGCCCAACCCTTGGGACCGACTCCAGCCCCAGGATGCGACGAGCCGACATCGAGGTGCCAAACCATGCCGTCGATATGGACTCTTGGGCAAGATCAGCCTGTTATCCCCGAGGTACCTTTTATCCGTTGAGCGACGGCCGTTCCACAACGTACCGCCGGATCACTAGTCCCGACTTTCGTCCCTGCTCGACCTGCCAGTCTCACAGTCAAGCTCCCTTGTGCACTTACACTCAACACCTGATTGCCAACCAGGCTGAGGGAACCTTTGGGCGCCTCCGTTACACTTTAGGAGGCAACCGCCCCAGTTAAACTACCCATCAGGCACTGTCCCTGAACCAGATCATGGCCCGAAGTTAGACATCCAGATTGACCAGAGTGGTATTTCAACAACGACTCCACACAAACTAGCGTCCATGCTTCACAGTCTCCCACCTATCCTACACAAGCCAAACCAAACACCAATACCAAACTATAGTAAAGGTCACGGGGTCTTTCCGTCCTGCTGCGCGAAACGAGCATCTTTACTCGTACTGCAATTTCGCCGAGTTCATGGTTGAGACAGTAGGGAAGTCGTTACTCCATTCGTGCAGGTCGGAACTTACCCGACAAGGAATTTCGCTACCTTAGGATGGTTATAGTTACCACCGCCGTTTACTGGGGCTTAAATTCTCAGCTTCGCCACAAAGGCTAACCAATCCTCTTAACCTTCCAGCACCGGGCAGGAGTCAGTCCGTATACATCGTCTTACGACTTCGCACGGACCTGTGTTTTTGATAAACAGTCGCTTCCCCCTGGTCTCTGCGACCCATACACGCTCCAGGCAGCAAGTGCCCATCACGCTCAAGGTCCCCCTTCTCCCGAAGTTACGGGGGCATTTTGCCGAGTTCCTTAACCATGATTCTCTCGATCGCCTTAGTATTCTCTACCTGATCACCTGTGTCGGTTTAGGGTACGGGCGGCTAAAACCTCACGCCGATGCTTTTCTCGGCAGCATAGGATCACCAAATCCCCCAAAAACGGGGTCCCATCACGTCTCAGGCACACAGCCGGCGCATTTAACAACCGACAACCCTACACGCTTAGACCACGACAACCATCGCGTGGCTTGGCTACCTTCCTGCGTCACACCTGTTAATACGTTTACCTCCAAAGATCGGGTCCCACAACCCACACAACACACAAACAAAAGCCTGCACATCATGCTTCGCATGGTTAGCATCACAATATCAGTATGGGCGGTTTTTCACCGGTACGGGAATATCAACCCGTTATCCATCGACTACGCCTGTCGGCCTCGCCTTAGGCCCCGACTAACCCAGGGCAGATTAACTTGACCCTGGAACCCTTGATCATCCGGCGGATGAGTTTCTCACTCATCTTTCGCTACTCATGCCTGCATTCTCACTCGCATAGCCTCCACCACTGGTTTACACCGCAGCTTCACCGGCTACACGACGCTCCCCTACCCAACAATCCAAAAAAGATCATTGCCACAACTTCGGCGGTGTACTTGAGCCCCGCTACATTATCGGCGCAGAATCACTTGACCAGTGAGCTGTTACGCACTCTTTCAAGGATGGCTGCTTCTAAGCCAACCTCCTGGTTGTCTAAGCAACTCCACATCCTTTCCCACTTAGCACACGCTTAGGGGCCTTAGTTGGTGGTCTGGGCTGTTTCCCTCTCGACAATGAAGCTTATCCCCCACTGTCTCACTGCTACGCTCTCACTTACCGGCATTCGGAGTTTAGCTGACGTCAGTAACCCGTGAAGGCCCATCGGCCATCCAGTAGCTCTACCTCCGGCAAGAAACACGTAACGCTGCACCTAAATGCATTTCGGGGAGAACCAGCTATCACAGAGTTTGATTGGCCTTTCACCCCTATCCACAGCTCATCCCCTCCATTTTCAACTGAAGTGGGTTCGGTCCTCCACGACGTCTTACCGTCGCTTCAACCTGGCCATGGATAGATCACTCCGCTTCGGGTCTAGGTCATGCCACTCAAACGCCCTATTCAGACTCGCTTTCGCTACGGTTAACCCGTGTGGGGTATCCGTAGCGAAAGCGAGTCTGAATAGGGCGTTTGAGTGGCATGACCTAGACCCGAAGCGGAGTGATCTATCCATGGCCAGGTTGAAGCGACGGTAAGACGTCGTGGAGGACCGAACCCACTTCAGTTGAAAATGGAGGGGATGAGCTGTGGATAGGGGTGAAAGGCCAATCAAACTCTGTGATAGCTGGTTCTCCCCGAAATGCATTTAGGTGCAGCGTTACGTGTTTCTTGCCGGAGGTAGAGCTACTGGATGGCCGATGGGCCTTCACGGGTTACTGACGTCAGCTAAACTCCGAATGCCGGTAAGTGAGAGCGTAGCAGTGAGACAGTGGGGGATAAGCTTCATTGTCGAGAGGGAAACAGCCCAGACCACCAACTAAGGCCCCTAAGCGTGTGCTAAGTGGGAAAGGATGTGGAGTTGCTTAGACAACCAGGAGGTTGGCTTAGAAGCAGCCATCCTTGAAAGAGTGCGTAACAGCTCACTGGTCAAGTGATTCTGCGCCGATAATGTAGCGGGGCTCAAGTACACCGCCGAAGTTGTGGCAATGATCTTTTTTGGATTGTTGGGTAGGGGAGCGTCGTGTAGCCGGTGAAGCTGCGGTGTAAACCAGTGGTGGAGGCTATGCGAGTGAGAATGCAGGCATGAGTAGCGAAAGATGAGTGAGAAACTCATCCGCCGGATGATCAAGGGTTCCAGGGTCAAGTTAATCTGCCCTGGGTTAGTCGGGGCCTAAGGCGAGGCCGACAGGCGTAGTCGATGGATAACGGGTTGATATTCCCGTACCGGTGAAAAACCGCCCATACTGATATTGTGATGCTAACCATGCGAAGCATGATGTGCAGGCTTTTGTTTGTGTGTTGTGTGGGTTGTGGGACCCGATCTTTGGAGGTAAACGTATTAACAGGTGTGACGCAGGAAGGTAGCCAAGCCACGCGATGGTTGTCGTGGTCTAAGCGTGTAGGGTTGTCGGTTGTTAAATGCGCCGGCTGTGTGCCTGAGACGTGATGGGACCCCGTTTTTGGGGGATTTGGTGATCCTATGCTGCCGAGAAAAGCATCGGCGTGAGGTTTTAGCCGCCCGTACCCTAAACCGACACAGGTGATCAGGTAGAGAATACTAAGGCGATCGAGAGAATCATGGTTAAGGAACTCGGCAAAATGCCCCCGTAACTTCGGGAGAAGGGGGACCTTGAGCGTGATGGGCACTTGCTGCCTGGAGCGTGTATGGGTCGCAGAGACCAGGGGGAAGCGACTGTTTATCAAAAACACAGGTCCGTGCGAAGTCGTAAGACGATGTATACGGACTGACTCCTGCCCGGTGCTGGAAGGTTAAGAGGATTGGTTAGCCTTTGTGGCGAAGCTGAGAATTTAAGCCCCAGTAAACGGCGGTGGTAACTATAACCATCCTAAGGTAGCGAAATTCCTTGTCGGGTAAGTTCCGACCTGCACGAATGGAGTAACGACTTCCCTACTGTCTCAACCATGAACTCGGCGAAATTGCAGTACGAGTAAAGATGCTCGTTTCGCGCAGCAGGACGGAAAGACCCCGTGACCTTTACTATAGTTTGGTATTGGTGTTTGGTTTGGCTTGTGTAGGATAGGTGGGAGACTGTGAAGCATGGACGCTAGTTTGTGTGGAGTCGTTGTTGAAATACCACTCTGGTCAATCTGGATGTCTAACTTCGGGCCATGATCTGGTTCAGGGACAGTGCCTGATGGGTAGTTTAACTGGGGCGGTTGCCTCCTAAAGTGTAACGGAGGCGCCCAAAGGTTCCCTCAGCCTGGTTGGCAATCAGGTGTTGAGTGTAAGTGCACAAGGGAGCTTGACTGTGAGACTGGCAGGTCGAGCAGGGACGAAAGTCGGGACTAGTGATCCGGCGGTACGTTGTGGAACGGCCGTCGCTCAACGGATAAAAGGTACCTCGGGGATAACAGGCTGATCTTGCCCAAGAGTCCATATCGACGGCATGGTTTGGCACCTCGATGTCGGCTCGTCGCATCCTGGGGCTGGAGTCGGTCCCAAGGGTTGGGCTGTTCGCCCATTAAAGCGGTACGCGAGCTGGGTTCAGAACGTCGTGAGACAGTTCGGTCCCTATCCGCTGCGCGCGTTGGAAATTTGAGAAAGGCTGTCCTTAGTACGAGAGGACCGGGACGGACGAACCTCTGGTATGTCAGTTGTACCGCCAGGTGCATGGCTGATTGGCTACGTTCGGGAGGGATAACCGCTGAAAGCATCTAAGCGGGAAGCCTGTTTCGAGATGAGATTTCCTGGCACTTTGGTGTGTGAGGCTCCTTATAGATGATGAGGTTGATAGGCCGGGTATGGAAGCGCTGTAAGGTGTGGAGTTGACTGGTACTAA
>Contig_6
GAGCCGACATCGAGGTGCCAAACACCGCCGTCGATATGAACTCTTGGGCGGTCAAGCCAAACGAGCAATTAGTATTGGTTAGCTACATGTATCACTACACTTCCACACCCAACCTATCAACGTCGTCGTCTACAACGGCTCTTTAGGGAAATCTTATCTTAAGGTGGGCTTCCCGCTTAGATGCTTTCAGCGGTTATCCCATCCGAACATAGCTACTCGGCAATGCCACTGGCGTGACAACCGAAACACCAGAGGTTCGTCCACTCTGGTCCTCTCGTACTAGGAGCAGATCCTCTCAAATTTCCAACGCCCACGGTAGATAGGGACCGAACTGTCTCACGACGTTCTAAACCCAGCTCGCGTACCTCTTTAAATGGCGAACAGCCATACCCTTGGGACCTGCTTCAGCCCCAGGATGAGATGAGCCGACATCGAGGTGCCAAACACCGCCGTCGATATGAACTCTTGGGCGGTATCAGCCTGTTATCCCCAGAGTACCTTTTATCCGTTGAGCGATGGCCCTTCCATACAGAACCACCGGATCACTAAGACCTACTTTCGTACCTGCTCGACTTGTGGGTCTCGCAGTTAAGCGCGCTTTTGCCTTTATACTCTTTGAACGATTTCCGACCGTTCTGAGCGCACCTTCGTACTCCTCCGTTACTCTTTAGGAGGAGACCGCCCCAGTCAAACTACCCACCATACATTGTCCTTGGATTTGTTGATCCTAAGTTAGAACCCCAACATAACCAGGGTGGTATTTCAAGGTTGGCTCCACAAATACTGGCGTATCTGCTTCAAAGCCTCCCACCTATCCTACACAAGTTAGGTCAAAGTTCAATGTAAAGCTGTAGTAAAGGTTCACGGGGTCTTTCCGTCTAGCCGCGGGTACACAGCATCTTCACTGCGATTTCGATTTCACTGAGTCTCTGCTGGAGACAGCGCTGCCATCATTATGCCATTCGTGCAGGTCGGAACTTACCCGACAAGGAATTTCGCTACCTTAGGACCGTTATAGTTACGGCCGCCGTTTACTGGGGCTTCGATCAGGAGCTTCTCTTTCGATTACACCATCAATTAACCTTCCAGCACCGGGCAGGCATCACACCCTATACGTCCACTTTCGTGTTTGCAGAGTGCTGTGTTTTTAATAAACAGTTGCAGCAGCCTGGTATCTGCGACTGCCAACAGCTCAAAGAGCAAGTCTTATCACCATCGGCAGCGTACCTTCTCCCGAAGTTACGGTACCATTTTGCCTAGTTCCTTCAGCAGAGTTCTCTCAAGCGCCTTGGTATTCTCTACCTGACCACCTGTGTCGGTTTCGGGTACGATTCGTTTATGACTATCGCTTAGAAGCTTTTCCTGGAAGCAGGGTATTTGCCACTTTGCCAGTAAACTGGCTTGCTATCAGATCTCATTAATAACCGAGCGGATTTGCCTACTCAGTCTAACTACATCCTTCCACCTGGACAACCATCGCCAGGCTGGCATAACCTTCTCCGTCCCTCCATCGCATCATAAACAAGTATCGGAATATTAACCGATTTCCCATCGACTACGCCTTTCGGCCTCGCCTTAGGGGTCGACTCACCCAGCCCCGATTAACGTTGGACTGGAACCCTTGGTCTTCCGGCGAACGGGCTTTTCACCCGTTTTGTCGTTACTCACGTCAGCATTCGCTCTTGTGATACCTCCAGCACACCTTACAGTGCACCTTCACAGGCTTACACAACGCTCCCCTACCACTTAATTGAAACAATTAAATCCGCAGCTTCGGCTCCTAGTTTGAGCCCCGTTACATCTTCCGCGCAGGCCGACTCGACTAGTGAGCTATTACGCTTTCTTTAAAGGGTGGCTGCTTCTAAGCCAACCTCCTAGCTGTCTGTGCCTTCCCACATCGTTTCCCACTTAACTAGGAATTTGGGGCCTTAGCTGGCGGTCTGGGTTGTTTCCCTCTTGACGACGGACGTTAGCACCCGCCGTCTGTCTCCCGGATATTACTCATCGGTATTCGGAGTTTGCATCGGTTTGGTAAGTCGGTGTGACCCCCTAGCCGAAACAGTGCTCTACCCCCAATGGTATTCGTCCGAGGCGCTACCTAAATAGCTTTCGGGGAGAACCAGCTATCACCGAGTTTGATTAGCCTTTCACCCCTATCCAAAAGCCAGGGGATGACTTGTGGATAGGGGTGAAAGGCTAATCAAACTCGGTGATAGCTGGTTCTCCCCGAAAGCTATTTAGGTAGCGCCTCGGACGAATACCATTGGGGGTAGAGCACTGTTTCGGCTAGGGGGTCACACCGACTTACCAAACCGATGCAAACTCCGAATACCGATGAGTAATATCCGGGAGACAGACGGCGGGTGCTAACGTCCGTCGTCAAGAGGGAAACAACCCAGACCGCCAGCTAAGGCCCCAAATTCCTAGTTAAGTGGGAAACGATGTGGGAAGGCACAGACAGCTAGGAGGTTGGCTTAGAAGCAGCCACCCTTTAAAGAAAGCGTAATAGCTCACTAGTCGAGTCGGCCTGCGCGGAAGATGTAACGGGGCTCAAACTAGGAGCCGAAGCTGCGGATTTAATTGTTTCAATTAAGTGGTAGGGGAGCGTTGTGTAAGCCTGTGAAGGTGCACTGTAAGGTGTGCTGGAGGTATCACAAGAGCGAATGCTGACGTGAGTAACGACAAAACGGGTGAAAAGCCCGTTCGCCGGAAGACCAAGGGTTCCAGTCCAACGTTAATCGGGGCTGGGTGAGTCGACCCCTAAGGCGAGGCCGAAAGGCGTAGTCGATGGGAAATCGGTTAATATTCCGATACTTGTTTATGATGCGATGGAGGGACGGAGAAGGTTATGCCAGCCTGGCGATGGTTGTCCAGGTGGAAGGATGTAGTTAGACTGAGTAGGCAAATCCGCTCGGTTATTAATGAGATCTGATAGCAAGCCAGTTTACTGGCAAAGTGGCAAATACCCTGCTTCCAGGAAAAGCTTCTAAGCGATAGTCATAAACGAATCGTACCCGAAACCGACACAGGTGGTCAGGTAGAGAATACCAAGGCGCTTGAGAGAACTCTGCTGAAGGAACTAGGCAAAATGGTACCGTAACTTCGGGAGAAGGTACGCTGCCGATGGTGATAAGACTTGCTCTTTGAGCTGTTGGCAGTCGCAGATACCAGGCTGCTGCAACTGTTTATTAAAAACACAGCACTCTGCAAACACGAAAGTGGACGTATAGGGTGTGATGCCTGCCCGGTGCTGGAAGGTTAATTGATGGTGTAATCGAAAGAGAAGCTCCTGATCGAAGCCCCAGTAAACGGCGGCCGTAACTATAACGGTCCTAAGGTAGCGAAATTCCTTGTCGGGTAAGTTCCGACCTGCACGAATGGCATAATGATGGCAGCGCTGTCTCCAGCAGAGACTCAGTGAAATCGAAATCGCAGTGAAGATGCTGTGTACCCGCGGCTAGACGGAAAGACCCCGTGAACCTTTACTACAGCTTTACATTGAACTTTGACCTAACTTGTGTAGGATAGGTGGGAGGCTTTGAAGCAGATACGCCAGTATTTGTGGAGCCAACCTTGAAATACCACCCTGGTTATGTTGGGGTTCTAACTTAGGATCAACAAATCCAAGGACAATGTATGGTGGGTAGTTTGACTGGGGCGGTCTCCTCCTAAAGAGTAACGGAGGAGTACGAAGGTGCGCTCAGAACGGTCGGAAATCGTTCAAAGAGTATAAAGGCAAAAGCGCGCTTAACTGCGAGACCCACAAGTCGAGCAGGTACGAAAGTAGGTCTTAGTGATCCGGTGGTTCTGTATGGAAGGGCCATCGCTCAACGGATAAAAGGTACTCTGGGGATAACAGGCTGATACCGCCCAAGAGTTCATATCGACGGCGGTGTTTGGCACCTCGATGTCGGCTCATCTCATCCTGGGGCTGAAGCAGGTCCCAAGGGTATGGCTGTTCGCCATTTAAAGAGGTACGCGAGCTGGGTTTAGAACGTCGTGAGACAGTTCGGTCCCTATCTACCGTGGGCGTTGGAAATTTGAGAGGATCTGCTCCTAGTACGAGAGGACCAGAGTGGACGAACCTCTGGTGTTTCGGTTGTCACGCCAGTGGCATTGCCGAGTAGCTATGTTCGGATGGGATAACCGCTGAAAGCATCTAAGCGGGAAGCCCACCTTAAGATAAGATTTCCCTAAAGAGCCGTTGTAGACGACGACGTTGATAGGTTGGGTGTGGAAGTGTAGTGATACATGTAGCTAACCAATACTAATTGCTCGTTTGGCTTGACCGCCCAAGAGTTCATATCGACGGCGGTGTTTGGCACCTCGATGTCGGCTC
>Contig_7
GTTACGGCCGCCGTTTACTGGGGCTTCGATCAGGAGCTTCTCTTTCGATTACACCATCAATTAACCTTCCAGCACCGGGCAGGCATCACACCCTATACGTCCACTTTCGTGTTTGCAGAGTGCTGTGTTTTTAATAAACAGTCGCAGCCACCTATTCTTTGCAACCTCTTCGCCCTTGTGTTGTTCACACTCAAGCTACCAAGGCACACCTTCTTCCGAAGTTACGGTGTCAATTTGCCGAGTTCCTTCTCCCGAGTTCTCTCAAGCGCCTGAGAATACTCATCTCGCGCACCAGTGTTGGTTTGCGGTACGGTCGTTTCTAGCTGAAGCTTAGAGGCTTTTCTTGGAACCACTTCCAGTTGCTTCGCGAGCAAGCTCGCTCGTCCCAACCCCTCGGCATACGCCTGGCGGATTTACCTACCAGACACCTACAGGTCAGGAACCGGGACTTCCAACACCCGGACAACCTTCCACGATCCGTCCCCCCATCGCACTAGAAATCGGTGCTGGAATATTAACCAGCTTCCCATCAGCTATGGCTTTCGCCCTCACCTTAGGGGCCGACTCACCCTACGCCGATGAACGTTGCGTAGGAAACCTTGCGCTTACGGCGAGCGGGCTTTTCACCCGCTTTAACGCTACTCATGTCAGCATTCGCACTTCTGATACCTCCAGCATCCCTTACGAGACACCTTCACAGGCTTACAGAACGCTCCCCTACCCCGCACTCAGAGAGTGCAGCCTAAGCTTCGGTGCATGGCTTAGCCCCGTTACATCTTCCGCGCAGGACGACTCGATCAGTGAGCTATTACGCTTTCTTTAAATGATGGCTGCTTCTAAGCCAACATCCTGACTGTTTTAGCCTTCCCACTTCGTTTCCCACTTAGCCACACTTTGGGACCTTAGCTGTAGGTCTGGGTTGTTTCCCTCTTGCCGCCGGACGTTAGCACCCGGCGACTGTCTGCCATGCTCATACTTCCAGGTATTCGGAGTTTGCTATGGCGTGGTAAGCCGCGATGGCCCCCACAACCATTACAGTGCTCTACCCCCTGGAGCAATACATGACGCACTACCTAAATAGTTTTCGGGGAGAACCAGCTATTTCCAGGTTTGATTAGCCTTTCACCCCTATCCACAGTTCATCCGCTAATTTTGCAACATTAGTCGGTTCGGACCTCCAGCTGGTGTTACCCAACCTTCATCCTGACCATGGATAGATCACCTGGTTTCGGGTCTACGCCCAGCGACTATGGCGCCCTATTCGGACTCGGTTTCCCTGCGCCTCCCCTATCTGGTTAAGCTTGCCACTGAACGTAAGTCGCTGACCCATTATACAAAAGGTACGCCGTCACCCCTTGCGAGGCTCCGACTGTTTGTATGCATGCGGTTTCAGGATCTATTTCACTCCCCTCCCGGGGTTCTTTTCGCCTTTCCTTCACAGTACTTGTTCACTATCGGTCGATTACGAGTATTTAGCCTTGGAGGATGGTCCCCCCATCTTCAGACAGGATTACACGTGTCCCGCCCTACTTGTCGTACGCTCAGTACCACCGATTCGCTTTCGTGTAAGGGGCTATCACCCTCTATGGCCGGCCTTTCCATACCGTTCCACTAGCCAATCGACTATCACGCACAGGCTGCTCCGATTTCGCTCGCCACTACTTTCGGAATCTCGGTTGATTTCTTTTCCTGTGGCTACTTAGATGTTTCAGTTCGCCACGTTCGCCTCGCTGACCTATGGATTCAGTCAGCGATACCCTTGCGGGTGGGTTTCCCCATTCGGACATCCGCGGATCAAAGCTTGTTTGCCAGCTCCCCGCGGCTTTTCGCAGGCTACAACGTCCTTCATCGCCTGTAATCGCCAAGGCATCCACCACATGCACTTGGCGATTACAGGCGATGAAGGACGTTGTAGCCTGCGAAAAGCCGCGGGGAGCTGGCAAACAAGCTTTGATCCGCGGATGTCCGAATGGGGAAACCCACCCGCAAGGGTATCGCTGACTGAATCCATAGGTCAGCGAGGCGAACGTGGCGAACTGAAACATCTAAGTAGCCACAGGAAAAGAAATCAACCGAGATTCCGAAAGTAGTGGCGAGCGAAATCGGAGCAGCCTGTGCGTGATAGTCGATTGGCTAGTGGAACGGTATGGAAAGGCCGGCCATAGAGGGTGATAGCCCCTTACACGAAAGCGAATCGGTGGTACTGAGCGTACGACAAGTAGGGCGGGACACGTGTAATCCTGTCTGAAGATGGGGGGACCATCCTCCAAGGCTAAATACTCGTAATCGACCGATAGTGAACAAGTACTGTGAAGGAAAGGCGAAAAGAACCCCGGGAGGGGAGTGAAATAGATCCTGAAACCGCATGCATACAAACAGTCGGAGCCTCGCAAGGGGTGACGGCGTACCTTTTGTATAATGGGTCAGCGACTTACGTTCAGTGGCAAGCTTAACCAGATAGGGGAGGCGCAGGGAAACCGAGTCCGAATAGGGCGCCATAGTCGCTGGGCGTAGACCCGAAACCAGGTGATCTATCCATGGTCAGGATGAAGGTTGGGTAACACCAGCTGGAGGTCCGAACCGACTAATGTTGCAAAATTAGCGGATGAACTGTGGATAGGGGTGAAAGGCTAATCAAACCTGGAAATAGCTGGTTCTCCCCGAAAACTATTTAGGTAGTGCGTCATGTATTGCTCCAGGGGGTAGAGCACTGTAATGGTTGTGGGGGCCATCGCGGCTTACCACGCCATAGCAAACTCCGAATACCTGGAAGTATGAGCATGGCAGACAGTCGCCGGGTGCTAACGTCCGGCGGCAAGAGGGAAACAACCCAGACCTACAGCTAAGGTCCCAAAGTGTGGCTAAGTGGGAAACGAAGTGGGAAGGCTAAAACAGTCAGGATGTTGGCTTAGAAGCAGCCATCATTTAAAGAAAGCGTAATAGCTCACTGATCGAGTCGTCCTGCGCGGAAGATGTAACGGGGCTAAGCCATGCACCGAAGCTTAGGCTGCACTCTCTGAGTGCGGGGTAGGGGAGCGTTCTGTAAGCCTGTGAAGGTGTCTCGTAAGGGATGCTGGAGGTATCAGAAGTGCGAATGCTGACATGAGTAGCGTTAAAGCGGGTGAAAAGCCCGCTCGCCGTAAGCGCAAGGTTTCCTACGCAACGTTCATCGGCGTAGGGTGAGTCGGCCCCTAAGGTGAGGGCGAAAGCCATAGCTGATGGGAAGCTGGTTAATATTCCAGCACCGATTTCTAGTGCGATGGGGGGACGGATCGTGGAAGGTTGTCCGGGTGTTGGAAGTCCCGGTTCCTGACCTGTAGGTGTCTGGTAGGTAAATCCGCCAGGCGTATGCCGAGGGGTTGGGACGAGCGAGCTTGCTCGCGAAGCAACTGGAAGTGGTTCCAAGAAAAGCCTCTAAGCTTCAGCTAGAAACGACCGTACCGCAAACCAACACTGGTGCGCGAGATGAGTATTCTCAGGCGCTTGAGAGAACTCGGGAGAAGGAACTCGGCAAATTGACACCGTAACTTCGGAAGAAGGTGTGCCTTGGTAGCTTGAGTGTGAACAACACAAGGGCGAAGAGGTTGCAAAGAATAGGTGGCTGCGACTGTTTATTAAAAACACAGCACTCTGCAAACACGAAAGTGGACGTATAGGGTGTGATGCCTGCCCGGTGCTGGAAGGTTAATTGATGGTGTAATCGAAAGAGAAGCTCCTGATCGAAGCCCCAGTAAACGGCGGCCGTAAC
>Contig_8
ACTGAGTCTCGGGTGGAGACAGCCTGGCCATCATTATGCCATTCGTGCAGGTCGGAACTTACCCGACAAGGAATTTCGCTACCTTAGGACCGTTATAGTTACGGCCGCCGTTTACTGGGGCTTCGATCAGGAGCTTCTCTTTCGATTACACCATCAATTAACCTTCCAGCACCGGGCAGGCATCACACCCTATACGTCCACTTTCGTGTTTGCAGAGTGCTGTGTTTTTAATAAACAGTTGCAGCCAGCTGGTATCTTCGACCGGTTCAACCTTCGCCCGCAAGGGACTACAATCTACGCCGGCGCACCTTCTCCCGAAGTTACGGTGCTATTTTGCCTAGTTCCTTCACCCGAGTTCTCTCAAGCGCCTGAGTATTCTCTACCTGACCACCTGTGTCGGTTTTCAGTACGGTTTAGATAAACCTGAAGCTTAGTGGCTTTTCCTGGAAGTGTGGTATCGGTTACTTCAGCTCCGTAGAGCCTCGTCATCATCTCTCAGTGTTAAAGAAGTCCGGATTTGCCTAAACTTCACACCTACAAACTTAAACGCACATATCCAACAGTGCGATAACCTAACCTGCTCCGTCCCCACATCGCAGTTTATCCAAGTACGGGAATATTAACCCGTTTCCCATCGACTACGCTTTTCAGCCTCGCCTTAGGGGCCGACTCACCCTGCCCCGATTAACGTTGGACAGGAACCCTTGGTCTTCCGGCGAACGGGTTTTTCACCCGTTTTATCGTTACTTATGTCAGCATTCGCACTTCTGATACGTCCAGCAGCCCTCTCGAGCCACCTTCATCCGCTTACAGAACGCTCCCCTACCCAACAGACTTTCGTCTGATGCCGCAGCTTCGGTGCTATATTTGAGCCCCGTTACATCTTCCGCGCAGGCCGACTCGACTAGTGAGCTATTACGCTTTCTTTAAATGATGGCTGCTTCTAAGCCAACATCCTAGCTGTCTAAGCCTTCCCACTTCGTTTCCCACTTAATATAGACTTTGGGACCTTAGCTGGCGGTCTGGGTTGTTTCCCTCTCCACGACGGACGTTAGCACCCGCCGTGTGTCTCCTGAGTATCACTCTTCGGTATTCGTAGTTTGCATCGGGTTGGTAATCCGGGATGGACCCCTAGCCGAAACAGTGCTCTACCCCCGAAGGTGTCCGCTCAAGGCTCTACCTAAATAGATTTCGGGGAGAACCAGCTATCTCCCGGTTTGATTGGCCTTTCACCCCCAGCCACAAGTCATCCGCTAATTTTTCAACATTAGTCGGTTCGGTCCTCCAGTTAGTGTTACCCAACCTTCAACCTGCCCATGGCTAGATCACCGGGTTTCGGGTCTATACCTTGCAACTAGACGCCCAGTTAAGACTCGGTTTCCCTTCGGCTCCCCTATTCGGTTAACCTCGCTACAAAATATAAGTCGCTGACCCATTATACAAAAGGTACGCAGTCACCCCAAAAGGGCTCCCACTGCTTGTACGTACAAGGTTTCAGGTTCTATTTCACTCCCCTCACCGGGGTTCTTTTCGCCTTTCCTTCACAGTACTGGTTCACTATCGGTCAATCAGGAGTATTTAGCCTTGGAGGATGGTCCCCCCATCTTCAAACAGGATATCACGTGTCCCGCCCTACTTATCGTTAGCTTAGTACCATGACCTGGACTTCGAGTACGGGGCTATCACCCTGTATCGCCAAGCTTCCCAGCTTGTTCCTCTGTCTCTGTCATTATCACTAACAGGCTCCTTCGCGTTCGCTCGCCGCTACTAACGAAATCTCGGTTGATTTCTTTTCCTCGGGGTACTTAGATGTTTCAGTTCTCCCGGTTTGCCTCACTTACCTATGGATTCAGTAAGTGATAGTAGATTCTTCATCTACTATCACTTACTGAATCCATAGGTAAGTGAGGCAAACCGGGAGAACTGAAACATCTAAGTACCCCGAGGAAAAGAAATCAACCGAGATTTCGTTAGTAGCGGCGAGCGAACGCGAAGGAGCCTGTTAGTGATAATGACAGAGACAGAGGAACAAGCTGGGAAGCTTGGCGATACAGGGTGATAGCCCCGTACTCGAAGTCCAGGTCATGGTACTAAGCTAACGATAAGTAGGGCGGGACACGTGATATCCTGTTTGAAGATGGGGGGACCATCCTCCAAGGCTAAATACTCCTGATTGACCGATAGTGAACCAGTACTGTGAAGGAAAGGCGAAAAGAACCCCGGTGAGGGGAGTGAAATAGAACCTGAAACCTTGTACGTACAAGCAGTGGGAGCCCTTTTGGGGTGACTGCGTACCTTTTGTATAATGGGTCAGCGACTTATATTTTGTAGCGAGGTTAACCGAATAGGGGAGCCGAAGGGAAACCGAGTCTTAACTGGGCGTCTAGTTGCAAGGTATAGACCCGAAACCCGGTGATCTAGCCATGGGCAGGTTGAAGGTTGGGTAACACTAACTGGAGGACCGAACCGACTAATGTTGAAAAATTAGCGGATGACTTGTGGCTGGGGGTGAAAGGCCAATCAAACCGGGAGATAGCTGGTTCTCCCCGAAATCTATTTAGGTAGAGCCTTGAGCGGACACCTTCGGGGGTAGAGCACTGTTTCGGCTAGGGGTCCATCCCGGATTACCAACCCGATGCAAACTACGAATACCGAAGAGTGATACTCAGGAGACACACGGCGGGTGCTAACGTCCGTCGTGGAGAGGGAAACAACCCAGACCGCCAGCTAAGGTCCCAAAGTCTATATTAAGTGGGAAACGAAGTGGGAAGGCTTAGACAGCTAGGATGTTGGCTTAGAAGCAGCCATCATTTAAAGAAAGCGTAATAGCTCACTAGTCGAGTCGGCCTGCGCGGAAGATGTAACGGGGCTCAAATATAGCACCGAAGCTGCGGCATCAGACGAAAGTCTGTTGGGTAGGGGAGCGTTCTGTAAGCGGATGAAGGTGGCTCGAGAGGGCTGCTGGACGTATCAGAAGTGCGAATGCTGACATAAGTAACGATAAAACGGGTGAAAAACCCGTTCGCCGGAAGACCAAGGGTTCCTGTCCAACGTTAATCGGGGCAGGGTGAGTCGGCCCCTAAGGCGAGGCTGAAAAGCGTAGTCGATGGGAAACGGGTTAATATTCCCGTACTTGGATAAACTGCGATGTGGGGACGGAGCAGGTTAGGTTATCGCACTGTTGGATATGTGCGTTTAAGTTTGTAGGTGTGAAGTTTAGGCAAATCCGGACTTCTTTAACACTGAGAGATGATGACGAGGCTCTACGGAGCTGAAGTAACCGATACCACACTTCCAGGAAAAGCCACTAAGCTTCAGGTTTATCTAAACCGTACTGAAAACCGACACAGGTGGTCAGGTAGAGAATACTCAGGCGCTTGAGAGAACTCGGGTGAAGGAACTAGGCAAAATAGCACCGTAACTTCGGGAGAAGGTGCGCCGGCGTAGATTGTAGTCCCTTGCGGGCGAAGGTTGAACCGGTCGAAGATACCAGCTGGCTGCAACTGTTTATTAAAAACACAGCACTCTGCAAACACGAAAGTGGACGTATAGGGTGTGATGCCTGCCCGGTGCTGGAAGGTTAATTGATGGTGTAATCGAAAGAGAAGCTCCTGATCGAAGCCCCAGTAAACGGCGGCCGTAACTATAACGGTCCTAAGGTAGCGAAATTCCTTGTCGGGTAAGTTCCGACCTGCACGAATGGCATAATGATGGCCAGGCTGTCTCCACCCGAGACTCAGT
>Contig_9
GTTACGGCCGCCGTTTACTGGGGCTTCGATCAGGAGCTTCTCTTTCGATTACACCATCAATTAACCTTCCAGCACCGGGCAGGCATCACACCCTATACGTCCACTTTCGTGTTTGCAGAGTGCTGTGTTTTTAATAAACAGTCGCAGCCACCTATTCTTTGCAACCTCTTCGCCCTTGTGTTGTTCACACTCAAGCTACCAAGGCACACCTTCTTCCGAAGTTACGGTGTCAATTTGCCGAGTTCCTTCTCCCGAGTTCTCTCAAGCGCCTGAGAATACTCATCTCGCGCACCAGTGTTGGTTTGCGGTACGGTCGTTTCTAGCTGAAGCTTAGAGGCTTTTCTTGGAACCACTTCCAGTTGCTTCGCGAGCAAGCTCGCTCGTCCCAACCCCTCGGCATACGCCTGGCGGATTTACCTACCAGACACCTACAGGTCAGGAACCGGGACTTCCAACACCCGGACAACCTTCCACGATCCGTCCCCCCATCGCACTAGAAATCGGTGCTGGAATATTAACCAGCTTCCCATCAGCTATGGCTTTCGCCCTCACCTTAGGGGCCGACTCACCCTACGCCGATGAACGTTGCGTAGGAAACCTTGCGCTTACGGCGAGCGGGCTTTTCACCCGCTTTAACGCTACTCATGTCAGCATTCGCACTTCTGATACCTCCAGCATCCCTTACGAGACACCTTCACAGGCTTACAGAACGCTCCCCTACCCCGCACTCAGAGAGTGCAGCCTAAGCTTCGGTGCATGGCTTAGCCCCGTTACATCTTCCGCGCAGGACGACTCGATCAGTGAGCTATTACGCTTTCTTTAAATGATGGCTGCTTCTAAGCCAACATCCTGACTGTTTTAGCCTTCCCACTTCGTTTCCCACTTAGCCACACTTTGGGACCTTAGCTGTAGGTCTGGGTTGTTTCCCTCTTGCCGCCGGACGTTAGCACCCGGCGACTGTCTGCCATGCTCATACTTCCAGGTATTCGGAGTTTGCTATGGCGTGGTAAGCCGCGATGGCCCCCACAACCATTACAGTGCTCTACCCCCTGGAGCAATACATGACGCACTACCTAAATAGTTTTCGGGGAGAACCAGCTATTTCCAGGTTTGATTAGCCTTTCACCCCTATCCACAGTTCATCCGCTAATTTTGCAACATTAGTCGGTTCGGACCTCCAGCTGGTGTTACCCAACCTTCATCCTGACCATGGATAGATCACCTGGTTTCGGGTCTACGCCCAGCGACTATGGCGCCCTATTCGGACTCGGTTTCCCTGCGCCTCCCCTATCTGGTTAAGCTTGCCACTGAACGTAAGTCGCTGACCCATTATACAAAAGGTACGCCGTCACCCCTTGCGAGGCTCCGACTGTTTGTATGCATGCGGTTTCAGGATCTATTTCACTCCCCTCCCGGGGTTCTTTTCGCCTTTCCTTCACAGTACTTGTTCACTATCGGTCGATTACGAGTATTTAGCCTTGGAGGATGGTCCCCCCATCTTCAGACAGGATTACACGTGTCCCGCCCTACTTGTCGTACGCTCAGTACCACCGATTCGCTTTCGTGTAAGGGGCTATCACCCTCTATGGCCGGCCTTTCCATACCGTTCCACTAGCCAATCGACTATCACGCACAGGCTGCTCCGATTTCGCTCGCCACTACTTTCGGAATCTCGGTTGATTTCTTTTCCTGTGGCTACTTAGATGTTTCAGTTCGCCACGTTCGCCTCGCTGACCTATGGATTCAGTCAGCGATACCCTTGCGGGTGGGTTTCCCCATTCGGACATCCGCGGATCAAAGCTTGTTTGCCAGCTCCCCGCGGCTTTTCGCAGGCTACAACGTCCTTCATCGCCTGTAATCGCCAAGGCGATGAAGGACGTTGTAGCCTGCGAAAAGCCGCGGGGAGCTGGCAAACAAGCTTTGATCCGCGGATGTCCGAATGGGGAAACCCACCCGCAAGGGTATCGCTGACTGAATCCATAGGTCAGCGAGGCGAACGTGGCGAACTGAAACATCTAAGTAGCCACAGGAAAAGAAATCAACCGAGATTCCGAAAGTAGTGGCGAGCGAAATCGGAGCAGCCTGTGCGTGATAGTCGATTGGCTAGTGGAACGGTATGGAAAGGCCGGCCATAGAGGGTGATAGCCCCTTACACGAAAGCGAATCGGTGGTACTGAGCGTACGACAAGTAGGGCGGGACACGTGTAATCCTGTCTGAAGATGGGGGGACCATCCTCCAAGGCTAAATACTCGTAATCGACCGATAGTGAACAAGTACTGTGAAGGAAAGGCGAAAAGAACCCCGGGAGGGGAGTGAAATAGATCCTGAAACCGCATGCATACAAACAGTCGGAGCCTCGCAAGGGGTGACGGCGTACCTTTTGTATAATGGGTCAGCGACTTACGTTCAGTGGCAAGCTTAACCAGATAGGGGAGGCGCAGGGAAACCGAGTCCGAATAGGGCGCCATAGTCGCTGGGCGTAGACCCGAAACCAGGTGATCTATCCATGGTCAGGATGAAGGTTGGGTAACACCAGCTGGAGGTCCGAACCGACTAATGTTGCAAAATTAGCGGATGAACTGTGGATAGGGGTGAAAGGCTAATCAAACCTGGAAATAGCTGGTTCTCCCCGAAAACTATTTAGGTAGTGCGTCATGTATTGCTCCAGGGGGTAGAGCACTGTAATGGTTGTGGGGGCCATCGCGGCTTACCACGCCATAGCAAACTCCGAATACCTGGAAGTATGAGCATGGCAGACAGTCGCCGGGTGCTAACGTCCGGCGGCAAGAGGGAAACAACCCAGACCTACAGCTAAGGTCCCAAAGTGTGGCTAAGTGGGAAACGAAGTGGGAAGGCTAAAACAGTCAGGATGTTGGCTTAGAAGCAGCCATCATTTAAAGAAAGCGTAATAGCTCACTGATCGAGTCGTCCTGCGCGGAAGATGTAACGGGGCTAAGCCATGCACCGAAGCTTAGGCTGCACTCTCTGAGTGCGGGGTAGGGGAGCGTTCTGTAAGCCTGTGAAGGTGTCTCGTAAGGGATGCTGGAGGTATCAGAAGTGCGAATGCTGACATGAGTAGCGTTAAAGCGGGTGAAAAGCCCGCTCGCCGTAAGCGCAAGGTTTCCTACGCAACGTTCATCGGCGTAGGGTGAGTCGGCCCCTAAGGTGAGGGCGAAAGCCATAGCTGATGGGAAGCTGGTTAATATTCCAGCACCGATTTCTAGTGCGATGGGGGGACGGATCGTGGAAGGTTGTCCGGGTGTTGGAAGTCCCGGTTCCTGACCTGTAGGTGTCTGGTAGGTAAATCCGCCAGGCGTATGCCGAGGGGTTGGGACGAGCGAGCTTGCTCGCGAAGCAACTGGAAGTGGTTCCAAGAAAAGCCTCTAAGCTTCAGCTAGAAACGACCGTACCGCAAACCAACACTGGTGCGCGAGATGAGTATTCTCAGGCGCTTGAGAGAACTCGGGAGAAGGAACTCGGCAAATTGACACCGTAACTTCGGAAGAAGGTGTGCCTTGGTAGCTTGAGTGTGAACAACACAAGGGCGAAGAGGTTGCAAAGAATAGGTGGCTGCGACTGTTTATTAAAAACACAGCACTCTGCAAACACGAAAGTGGACGTATAGGGTGTGATGCCTGCCCGGTGCTGGAAGGTTAATTGATGGTGTAATCGAAAGAGAAGCTCCTGATCGAAGCCCCAGTAAACGGCGGCCGTAAC
>Contig_10
CAGACTCCCATGGCTTGACGGGCGGTGTGTACAAGGCCCGGGAACGTATTCACCGCGCCATGGCTGATGCGCGATTACTAGCGAATCCAGCTTCATGGAGTCGAGTTGCAGACTCCAATCCGAACTGTGATACGGTTTAGGGATTTGCTCCTTGTCGCCAAGTGGCTGCCCTCTGTCCTTACCATTGTAACACGTGTGTCGCCCCGGATGTAAGGGCCGTGCTGATTTGACGTCATCCCCACCTTCCTCACGCCTTACGACGGCAGTCTCTACGGAGTTCCCAGCATTACCTGATGGCAACCGTAGACAGGGGTTGCGCTCGTTATGGCACTTAAGCCGACACCTCACGGCACGAGCTGACGACAACCATGCAGCACCTACATAGATGTCCCGAAGGAAAGCCGACTTTCACCGGCGGTCATCTACATTTCAATCCCGGGTAAGGTTCCTCGCGTATCATCGAATTAAACCACATGTTCCTCCGCTTGTGCGGGCCCCCGTCAATTCCTTTGAGTTTCACCGTTGCCGGCGTACTCCCCAGGTGGATAACTTAACGCTTTCGCTTAGGAGCATACTGTATATCGCATACGCCCAGTTATCATCGTTTACTGCGTGGACTACCAGGGTATCTAATCCTGTTTGATACCCACGCTTTCGTGCTTCAGCGTCAGTTGTACCTTAGTAAGCTGCCTTCGCAATCGGAGTTCCGCGTGATATCTATGCATTTCACCGCTACACCACGAATTCCGCCTACCTCATCTACACTCAAGTCCGCCAGTTTCAACGGCAGTTTCGAGGTTGAGCCTCTAGATTTCACCGCTGACTTAACAAGCCGCCTACGCACCCTTTAAACCCAATAAATCCGGATAACGCTCGCATCCTCCGTATTACCGCGGCTGCTGGCACGGAGTTAGCCGATGCTTATTCGTAGGGTACATTCACTCCGGTACACGTACCGTTCTTTATTCCCCTATAAAAGAAGTTTACAATCCATAAGACAGTCATCCTTCACGCGACTTGGCTGGTTCAGGCTCTCGCCCATTGACCAATATTCCTCACTGCTGCCTCCCGTAGGAGTCTGGTCCGTGTCTCAGTACCAGTGTGGGGGTTCAACCTCTCAGTTCCCCTACCCATCGTCGCCTTGGTGAGCCGTTACCTCACCAACTAGCTAATGGGACGCATGCCTATCTCACAGCGAATTTCATTTCCTCTACATTGGATGCCCAACATGGAGTGTACGCGGTATTAGTCCGTCTTTCGACGGGTTATCCCCCTCTGTGAGGCAAGTTGCATACGCGTTACGCACCCGTGCGCCGGTCGCCATCAGCCTTAGCAAGCTAAGACCATGCTGCCCCTCGACTTGCATGTGTTAAGCCTATCGCTAGCGTTCATCCTGAGCCAGGATGAACGCTAGCGATAGGCTTAACACATGCAAGTCGAGGGGCAGCATGGTCTTAGCTTGCTAAGGCTGATGGCGACCGGCGCACGGGTGCGTAACGCGTATGCAACTTGCCTCACAGAGGGGGATAACCCGTCGAAAGACGGACTAATACCGCGTACACTCCATGTTGGGCATCCAATGTAGAGGAAATGAAATTCGCTGTGAGATAGGCATGCGTCCCATTAGCTAGTTGGTGAGGTAACGGCTCACCAAGGCGACGATGGGTAGGGGAACTGAGAGGTTGAACCCCCACACTGGTACTGAGACACGGACCAGACTCCTACGGGAGGCAGCAGTGAGGAATATTGGTCAATGGGCGAGAGCCTGAACCAGCCAAGTCGCGTGAAGGATGACTGTCTTATGGATTGTAAACTTCTTTTATAGGGGAATAAAGAACGGTACGTGTACCGGAGTGAATGTACCCTACGAATAAGCATCGGCTAACTCCGTGCCAGCAGCCGCGGTAATACGGAGGATGCGAGCGTTATCCGGATTTATTGGGTTTAAAGGGTGCGTAGGCGGCTTGTTAAGTCAGCGGTGAAATCTAGAGGCTCAACCTCGAAACTGCCGTTGAAACTGGCGGACTTGAGTGTAGATGAGGTAGGCGGAATTCGTGGTGTAGCGGTGAAATGCATAGATATCACGCGGAACTCCGATTGCGAAGGCAGCTTACTAAGGTACAACTGACGCTGAAGCACGAAAGCGTGGGTATCAAACAGGATTAGATACCCTGGTAGTCCACGCAGTAAACGATGATAACTGGGCGTATGCGATATACAGTATGCTCCTAAGCGAAAGCGTTAAGTTATCCACCTGGGGAGTACGCCGGCAACGGTGAAACTCAAAGGAATTGACGGGGGCCCGCACAAGCGGAGGAACATGTGGTTTAATTCGATGATACGCGAGGAACCTTACCCGGGATTGAAATGTAGATGACCGCCGGTGAAAGTCGGCTTTCCTTCGGGACATCTATGTAGGTGCTGCATGGTTGTCGTCAGCTCGTGCCGTGAGGTGTCGGCTTAAGTGCCATAACGAGCGCAACCCCTGTCTACGGTTGCCATCAGGTAATGCTGGGAACTCCGTAGAGACTGCCGTCGTAAGGCGTGAGGAAGGTGGGGATGACGTCAAATCAGCACGGCCCTTACATCCGGGGCGACACACGTGTTACAATGGTAAGGACAGAGGGCAGCCACTTGGCGACAAGGAGCAAATCCCTAAACCGTATCACAGTTCGGATTGGAGTCTGCAACTCGACTCCATGAAGCTGGATTCGCTAGTAATCGCGCATCAGCCATGGCGCGGTGAATACGTTCCCGGGCCTTGTACACACCGCCCGTCAAGCCATGGGAGTCTGGAGTACCTAAAGTCCGTAACCGCGAGGGTCGGCCTAGGGTAATACAGACTCCCATGGCTTGACGGGCGGTGTGTACAAGGCCCGGGAACGTATTCACCGCGCCATGGCTGATGCGCGATTACTAGCGAATCCAGCTTCATGGAGTCGAGTTGCAGACTCCAATCCGAACTGTGATACGGTTTAGGGATTTGCTCCTTGTCGCCAAGTGGCTGCCCTCTGTCCTTACCATTGTAACACGTGTGTCGCCCCGGATGTAAGGGCCGTGCTGATTTGACGTCATCCCCACCTTCCTCACGCCTTACGACGGCAGTCTCTACGGAGTTCCCAGCATTACCTGATGGCAACCGTAGACAGGGGTTGCGCTCGTTATGGCACTTAAGCCGACACCTCACGGCACGAGCTGACGACAACCATGCAGCACCTACATAGATGTCCCGAAGGAAAGCCGACTTTCACCGGCGGTCATCTAC
>Contig_11
CCACACTTCCACTTCTAACCTATCTACCTGATCATCTCTCAGGGCTCTTACTGATATAAAATCATGGGAAATCTCATCTTGAGGTGGGTTTCACACTTAGATGCTTTCAGCGTTTATCCCTTCCCTACATAGCTACCCAGCGATGCCTTTGGCAAGACAACTGGTACACCAGCGGTAAGTCCACTCTGGTCCTCTCGTACTAGGAGCAGATCCTCTCAAATTTCCTACGCCCGCGACGGATAGGGACCGAACTGTCTCACGACGTTCTGAACCCAGCTCGCGTGCCGCTTTAATGGGCGAACAGCCCAACCCTTGGGACCGACTACAGCCCCAGGATGCGACGAGCCGACATCGAGGTGCCAAACCTCCCCGTCGATGTGAACTCTTGGGGGAGATAAGCCTGTTATCCCCAGGGTAGCTTTTATCCGTTGAGCGATGGCCCTTCCATACGGAACCACCGGATCACTAAGCCCGACTTTCGTCCCTGCTCGAGTTGTAGCTCTCGCAGTCAAGCTCCCTTATACCTTTACACTCTGCGAATGATTTCCAACCATTCTGAGGGAACCTTTGGGCGCCTCCGTTACCTTTTAGGAGGCGACCGCCCCAGTCAAACTGCCCGTCAGACACTGTCTCCGATAGGGATCACCTATCTGGGTTAGAGTGGCCATAACACAAGGGTAGTATCCCAACAACGTCTCCTTCGAAACTGGCGTCCCGATCTCTTAGACTCCTACCTATCCTGTACATGTGGTACAGACACTCAATATCAAACTGCAGTAAAGCTCCATGGGGTCTTTCCGTCCTGTCGCGGGTAACCTGCATCTTCACAGGTACTAAAATTTCACCGAGTCTCTCGTTGAGACAGTGCCCAAATCATTACGCCTTTCGTGCGGGTCGGAACTTACCCGACAAGGAATTTCGCTACCTTAGGACCGTTATAGTTACGGCCGCCGTTTACTGGGGCTTCAATTCATACCTTCGCTTACGCTAAGCACTCCTCTTAACCTTCCAGCACCGGGCAGGCGTCACCCCCTATACATCATCTTACGATTTAGCAGAGAGCTGTGTTTTTGATAAACAGTTGCTTGGGCCTATTCACTGCGGCTGACTTAAAGTCAGCACCCCTTCTCCCGAAGTTACGGGGTCATTTTGCCGAGTTCCTTAACGAGAGTTCTCTCGCTCACCTGAGGCTACTCGCCTCGACTACCTGTGTCGGTTTGCGGTACGGGTAGAGTATGTTTAAACGCTAGAAGCTTTTCTTGGCAGTGTGACGTCACTAACTTCGCTACTAAACTTCGCTCCCCATCACAGCTCAATGTTATAGAACTAAGCATTTGACTCATTTCACACCTCACTGCTTAGACAGACTCTTCCAATCGTCTGCTTTAGTTAGCCTACTGCGTCCCTCCATCACTACATACTCTAGTACAGGAATATCAACCTGTTGTCCATCGGATACACCTTTCGGTCTCTCCTTAGGTCCCGACTAACCCAGGGCGGACGAGCCTTCCCCTGGAAACCTTAGTCTTACGGTGGACAGGATTCTCACCTGTCTTTCGCTACTCATACCGGCATTCTCACTTCTATGTGTGATGAAGGTATACCGTGAGGAGTGCTGGAACGCATAGAAGTGAGAATGCCGGTATGAGTAGCGAAAGACAGGTGAGAATCCTGTCCACCGTAAGACTAAGGTTTCCAGGGGAAGGCTCGTCCGCCCTGGGTTAGTCGGGACCTAAGGAGAGACCGAAAGGTGTATCCGATGGACAACAGGTTGATATTCCTGTACTAGAGTATGTAGTGATGGAGGGACGCAGTAGGCTAACTAAAGCAGACGATTGGAAGAGTCTGTCTAAGCAGTGAGGTGTGAAATGAGTCAAATGCTTAGTTCTATAACATTGAGCTGTGATGGGGAGCGAAGTTTAGTAGCGAAGTTAGTGACGTCACACTGCCAAGAAAAGCTTCTAGCGTTTAAACATACTCTACCCGTACCGCAAACCGACACAGGTAGTCGAGGCGAGTAGCCTCAGGTGAGCGAGAGAACTCTCGTTAAGGAACTCGGCAAAATGACCCCGTAACTTCGGGAGAAGGGGTGCTGACTTTAAGTCAGCCGCAGTGAATAGGCCCAAGCAACTGTTTATCAAAAACACAGCTCTCTGCTAAATCGTAAGATGATGTATAGGGGGTGACGCCTGCCCGGTGCTGGAAGGTTAAGAGGAGTGCTTAGCGTAAGCGAAGGTATGAATTGAAGCCCCAGTAAACGGCGGCCGTAACTATAACGGTCCTAAGGTAGCGAAATTCCTTGTCGGGTAAGTTCCGACCCGCACGAAAGGCGTAATGATTTGGGCACTGTCTCAACGAGAGACTCGGTGAAATTTTAGTACCTGTGAAGATGCAGGTTACCCGCGACAGGACGGAAAGACCCCATGGAGCTTTACTGCAGTTTGATATTGAGTGTCTGTACCACATGTACAGGATAGGTAGGAGTCTAAGAGATCGGGACGCCAGTTTCGAAGGAGACGTTGTTGGGATACTACCCTTGTGTTATGGCCACTCTAACCCAGATAGGTGATCCCTATCGGAGACAGTGTCTGACGGGCAGTTTGACTGGGGCGGTCGCCTCCTAAAAGGTAACGGAGGCGCCCAAAGGTTCCCTCAGAATGGTTGGAAATCATTCGCAGAGTGTAAAGGTATAAGGGAGCTTGACTGCGAGAGCTACAACTCGAGCAGGGACGAAAGTCGGGCTTAGTGATCCGGTGGTTCCGTATGGAAGGGCCATCGCTCAACGGATAAAAGCTACCCTGGGGATAACAGGCTTATCTCCCCCAAGAGTTCACATCGACGGGGAGGTTTGGCACCTCGATGTCGGCTCGTCGCATCCTGGGGCTGTAGTCGGTCCCAAGGGTTGGGCTGTTCGCCCATTAAAGCGGCACGCGAGCTGGGTTCAGAACGTCGTGAGACAGTTCGGTCCCTATCCGTCGCGGGCGTAGGAAATTTGAGAGGATCTGCTCCTAGTACGAGAGGACCAGAGTGGACTTACCGCTGGTGTACCAGTTGTCTTGCCAAAGGCATCGCTGGGTAGCTATGTAGGGAAGGGATAAACGCTGAAAGCATCTAAGTGTGAAACCCACCTCAAGATGAGATTTCCCATGATTTTATATCAGTAAGAGCCCTGAGAGATGATCAGGTAGATAGGTTAGAAGTGGAAGTGTGG
>Contig_12
TGATCCAGCCGCAGGTTCCCCTACGGCTACCTTGTTACGACTTCACCCCAGTCATCGACCCCACCGTGGTGATCGCCCTCTTGCGTTAGGCTAACCACTTCTGGTGAGATCAACTCCCATGGTGTGACGGGCGGTGTGTACAAGGCCCGGGAACGTATTCACCGCAGCATTCTGATCTGCGATTACTAGCGATTCCGACTTCATGGAGTCGAGTTGCAGACTCCAATCCGGACTACGATTGGCTTTTTGAGATTAGCATCACATCGCTGTGTAGCAACCCTTTGTACCAACCATTGTAGCACGTGTGTAGCCCTGGTCGTAAGGGCCATGATGACTTGACGTCGTCCCCGCCTTCCTCCAGTTTGTCACTGGCAGTATCCTTAGAGTTCCCGACCGAGTCGCTGGTAACTAAGGAAAAGGGTTGCGCTCGTTGCGGGACTTAACCCAACATCTCACGACACGAGCTGACGACAGCCATGCAGCACCTGTATGTGAATTCCCGAAGGCACTCTCGCATCTCTGCAAGATTCTCACTATGTCAAGACCAGGTAAGGTTCTTCGCGTTGCATCGAATTAAACCACATGCTCCACCGCTTGTGCGGGCCCCCGTCAATTCATTTGAGTTTTAACCTTGCGGCCGTACTCCCCAGGCGGTCTACTTATTGCGTTAACTGCGTCACTAAGTCTTTAAAAGACCCAACGACTGGTAGACATCGTTTACGGCGTGGACTACCAGGGTATCTAATCCTGTTTGCTACCCACGCTTTCGCACCTCAGTGTCAGTATGATGCCAGGGAGCTGCCTTCGCCATCGGTATTCCTCCAGATCTCTACGCATTTCACCGCTACACCTGGAATTCTACTCCCCTCTCACCTACTCTAGTTATCCAGTATCAGATGCAGTTCCCAGGTTAAGCCCGGGGCTTTCACATCTGACTTAAATAACCACCTACGCGCGCTTTACGCCCAGTAATTCCGATTAACGCTTGCACCCTCTGTATTACCGCGGCTGCTGGCACAGAGTTAGCCGGTGCTTATTCTGTGGGTAACGTCAGGGCTTATGGGTATTAACCATAAGCTTTTCCTCCCCACTTAAAGTGCTTTACAACCAAAAGGCCTTCTTCACACACGCGGCATGGCTGGATCAGGCTTTCGCCCATTGTCCAATATTCCCCACTGCTGCCTCCCGTAGGAGTCTGGGCCGTGTCTCAGTCCCAGTGTGGCTGATCATCCTCTCAGACCAGCTACAGATCGTCGCCTTGGTAGGCCTTTACCCCACCAACCAGCTAATCCGACTTAGGCTCATCTAATAGCGAGAGCTAAAAGCCCCCTTTCACCCGTAGGTCGTATGCGGTATTAGCTTGGGTTTCCCCAAGTTATCCCCCACTACTAGGCAGATTCCTAAGCATTACTCACCCGTCCGCCACTAAGTATCAGAAGCAAGCTTCCTAACTTCGTTCGACTTGCATGTGTTAAGCCTGCCGCCAGCGTTCAATCTGAGCCATGATCAAACTGAAGAGTTTGATCATGGCTCAGATTGAACGCTGGCGGCAGGCTTAACACATGCAAGTCGAACGAAGTTAGGAAGCTTGCTTCTGATACTTAGTGGCGGACGGGTGAGTAATGCTTAGGAATCTGCCTAGTAGTGGGGGATAACTTGGGGAAACCCAAGCTAATACCGCATACGACCTACGGGTGAAAGGGGGCTTTTAGCTCTCGCTATTAGATGAGCCTAAGTCGGATTAGCTGGTTGGTGGGGTAAAGGCCTACCAAGGCGACGATCTGTAGCTGGTCTGAGAGGATGATCAGCCACACTGGGACTGAGACACGGCCCAGACTCCTACGGGAGGCAGCAGTGGGGAATATTGGACAATGGGCGAAAGCCTGATCCAGCCATGCCGCGTGTGTGAAGAAGGCCTTTTGGTTGTAAAGCACTTTAAGTGGGGAGGAAAAGCTTATGGTTAATACCCATAAGCCCTGACGTTACCCACAGAATAAGCACCGGCTAACTCTGTGCCAGCAGCCGCGGTAATACAGAGGGTGCAAGCGTTAATCGGAATTACTGGGCGTAAAGCGCGCGTAGGTGGTTATTTAAGTCAGATGTGAAAGCCCCGGGCTTAACCTGGGAACTGCATCTGATACTGGATAACTAGAGTAGGTGAGAGGGGAGTAGAATTCCAGGTGTAGCGGTGAAATGCGTAGAGATCTGGAGGAATACCGATGGCGAAGGCAGCTCCCTGGCATCATACTGACACTGAGGTGCGAAAGCGTGGGTAGCAAACAGGATTAGATACCCTGGTAGTCCACGCCGTAAACGATGTCTACCAGTCGTTGGGTCTTTTAAAGACTTAGTGACGCAGTTAACGCAATAAGTAGACCGCCTGGGGAGTACGGCCGCAAGGTTAAAACTCAAATGAATTGACGGGGGCCCGCACAAGCGGTGGAGCATGTGGTTTAATTCGATGCAACGCGAAGAACCTTACCTGGTCTTGACATAGTGAGAATCTTGCAGAGATGCGAGAGTGCCTTCGGGAATTCACATACAGGTGCTGCATGGCTGTCGTCAGCTCGTGTCGTGAGATGTTGGGTTAAGTCCCGCAACGAGCGCAACCCTTTTCCTTAGTTACCAGCGACTCGGTCGGGAACTCTAAGGATACTGCCAGTGACAAACTGGAGGAAGGCGGGGACGACGTCAAGTCATCATGGCCCTTACGACCAGGGCTACACACGTGCTACAATGGTTGGTACAAAGGGTTGCTACACAGCGATGTGATGCTAATCTCAAAAAGCCAATCGTAGTCCGGATTGGAGTCTGCAACTCGACTCCATGAAGTCGGAATCGCTAGTAATCGCAGATCAGAATGCTGCGGTGAATACGTTCCCGGGCCTTGTACACACCGCCCGTCACACCATGGGAGTTGATCTCACCAGAAGTGGTTAGCCTAACGCAAGAGGGCGATCACCACGGTGGGGTCGATGACTGGGGTGAAGTCGTAACAAGGTAGCCGTAGGGGAACCTGCGGCTGGATCA
>Contig_13
TGATCCAGCCGCAGGTTCCCCTACGGCTACCTTGTTACGACTTCACCCCAGTCATCGACCCCACCGTGGTGATCGCCCTCTTGCGTTAGGCTAACCACTTCTGGTGAGATCAACTCCCATGGTGTGACGGGCGGTGTGTACAAGGCCCGGGAACGTATTCACCGCAGCATTCTGATCTGCGATTACTAGCGATTCCGACTTCATGGAGTCGAGTTGCAGACTCCAATCCGGACTACGATTGGCTTTTTGAGATTAGCATCACATCGCTGTGTAGCAACCCTTTGTACCAACCATTGTAGCACGTGTGTAGCCCTGGTCGTAAGGGCCATGATGACTTGACGTCGTCCCCGCCTTCCTCCAGTTTGTCACTGGCAGTATCCTTAGAGTTCCCGACCGAGTCGCTGGTAACTAAGGAAAAGGGTTGCGCTCGTTGCGGGACTTAACCCAACATCTCACGACACGAGCTGACGACAGCCATGCAGCACCTGTATGTGAATTCCCGAAGGCACTCTCGCATCTCTGCAAGATTCTCACTATGTCAAGACCAGGTAAGGTTCTTCGCGTTGCATCGAATTAAACCACATGCTCCACCGCTTGTGCGGGCCCCCGTCAATTCATTTGAGTTTTAACCTTGCGGCCGTACTCCCCAGGCGGTCTACTTATTGCGTTAACTGCGTCACTAAGTCTTTAAAAGACCCAACGACTGGTAGACATCGTTTACGGCGTGGACTACCAGGGTATCTAATCCTGTTTGCTACCCACGCTTTCGCACCTCAGTGTCAGTATGATGCCAGGGAGCTGCCTTCGCCATCGGTATTCCTCCAGATCTCTACGCATTTCACCGCTACACCTGGAATTCTACTCCCCTCTCACCTACTCTAGTTATCCAGTATCAGATGCAGTTCCCAGGTTAAGCCCGGGGCTTTCACATCTGACTTAAATAACCACCTACGCGCGCTTTACGCCCAGTAATTCCGATTAACGCTTGCACCCTCTGTATTACCGCGGCTGCTGGCACAGAGTTAGCCGGTGCTTATTCTGTGGGTAACGTCAGGGCTTATGGGTATTAACCATAAGCTTTTCCTCCCCACTTAAAGTGCTTTACAACCAAAAGGCCTTCTTCACACACGCGGCATGGCTGGATCAGGCTTTCGCCCATTGTCCAATATTCCCCACTGCTGCCTCCCGTAGGAGTCTGGGCCGTGTCTCAGTCCCAGTGTGGCTGATCATCCTCTCAGACCAGCTACAGATCGTCGCCTTGGTAGGCCTTTACCCCACCAACCAGCTAATCCGACTTAGGCTCATCTAATAGCGAGAGCTAAAAGCCCCCTTTCACCCGTAGGTCGTATGCGGTATTAGCTTGGGTTTCCCCAAGTTATCCCCCACTACTAGGCAGATTCCTAAGCATTACTCACCCGTCCGCCACTAAGTATCAGAAGCAAGCTTCCTAACTTCGTTCGACTTGCAGGCTTAACACATGCAAGTCGAACGAAGTTAGGAAGCTTGCTTCTGATACTTAGTGGCGGACGGGTGAGTAATGCTTAGGAATCTGCCTAGTAGTGGGGGATAACTTGGGGAAACCCAAGCTAATACCGCATACGACCTACGGGTGAAAGGGGGCTTTTAGCTCTCGCTATTAGATGAGCCTAAGTCGGATTAGCTGGTTGGTGGGGTAAAGGCCTACCAAGGCGACGATCTGTAGCTGGTCTGAGAGGATGATCAGCCACACTGGGACTGAGACACGGCCCAGACTCCTACGGGAGGCAGCAGTGGGGAATATTGGACAATGGGCGAAAGCCTGATCCAGCCATGCCGCGTGTGTGAAGAAGGCCTTTTGGTTGTAAAGCACTTTAAGTGGGGAGGAAAAGCTTATGGTTAATACCCATAAGCCCTGACGTTACCCACAGAATAAGCACCGGCTAACTCTGTGCCAGCAGCCGCGGTAATACAGAGGGTGCAAGCGTTAATCGGAATTACTGGGCGTAAAGCGCGCGTAGGTGGTTATTTAAGTCAGATGTGAAAGCCCCGGGCTTAACCTGGGAACTGCATCTGATACTGGATAACTAGAGTAGGTGAGAGGGGAGTAGAATTCCAGGTGTAGCGGTGAAATGCGTAGAGATCTGGAGGAATACCGATGGCGAAGGCAGCTCCCTGGCATCATACTGACACTGAGGTGCGAAAGCGTGGGTAGCAAACAGGATTAGATACCCTGGTAGTCCACGCCGTAAACGATGTCTACCAGTCGTTGGGTCTTTTAAAGACTTAGTGACGCAGTTAACGCAATAAGTAGACCGCCTGGGGAGTACGGCCGCAAGGTTAAAACTCAAATGAATTGACGGGGGCCCGCACAAGCGGTGGAGCATGTGGTTTAATTCGATGCAACGCGAAGAACCTTACCTGGTCTTGACATAGTGAGAATCTTGCAGAGATGCGAGAGTGCCTTCGGGAATTCACATACAGGTGCTGCATGGCTGTCGTCAGCTCGTGTCGTGAGATGTTGGGTTAAGTCCCGCAACGAGCGCAACCCTTTTCCTTAGTTACCAGCGACTCGGTCGGGAACTCTAAGGATACTGCCAGTGACAAACTGGAGGAAGGCGGGGACGACGTCAAGTCATCATGGCCCTTACGACCAGGGCTACACACGTGCTACAATGGTTGGTACAAAGGGTTGCTACACAGCGATGTGATGCTAATCTCAAAAAGCCAATCGTAGTCCGGATTGGAGTCTGCAACTCGACTCCATGAAGTCGGAATCGCTAGTAATCGCAGATCAGAATGCTGCGGTGAATACGTTCCCGGGCCTTGTACACACCGCCCGTCACACCATGGGAGTTGATCTCACCAGAAGTGGTTAGCCTAACGCAAGAGGGCGATCACCACGGTGGGGTCGATGACTGGGGTGAAGTCGTAACAAGGTAGCCGTAGGGGAACCTGCGGCTGGATCA
>Contig_14
CCTTAGGACCGTTATAGTTACGGCCGCCGTTTACTGGGGCTTCAATTCGGAGCTCTCACTCCTCCTCTTAACCTTCCAGCACTGGGCAGGTGTCAGCCCATATACATCGCCTTCCAGCTTAGCATAGACCTGTGTTTTTGTTAAACAGTTGCTTGAGCCTCTTCACTGCGACCCTCGAGCGCTTTGTATCGCGTGGATACTCACCCTCAAGGGCTCCTCTTCTCCCGAAGTTACGAGGTTATTTTGCAGAGTTCCTTAACGAGAGTTAGCCTGTCCGCCTTAGATTTCTCATCCTGACCACCTGTGTCGGTTTGCAGTACGGGCAGTCAAATATTAACGTTAGAAGCTTTTCTTGGCAGCGTGGGATTTGCGCATTCATCTTACGACTGTATATCATACCTCAGATATAACTCAATGGATTTTCCTATCAAGTCATCCTACATACTTCTACGGACACTTCCGTTCGTCCGCGCGCATACCCTTCTGCGTCCCTCCATCACAATATATGACTGGCACAGAAATATTAATCTGTTTTCCATTCGCCTACGCATTATAGCCTGGGCTTAGGTCCCGGCTTACTCAGGGAAGACAAGCTTTACCCTGAAAACCTTGGTCTTCCGGCGAGGGGGATTCTCGCCCCCTTTCTCGCTACTTATTCCTGCATTCTCACTTCTGATACCTCCAGAGTCGGTTACCCTTCTCCTTCAACGGCCTACAGAACGCTCTCCTACCAATCCTTACGGATTCCACAGCTTCGGTTTATAACTTAGCCCCGTTACATTGTCGGCGCAGAGACTCTCGACTAGTGAGCTATTACGCACTCTTTAAAGGTATGGCTGCTTCTAAGCCAACCTCCTAGTTGTTTGTGAATCTCCACCTCCTTTCCCACTTAGTTATAATTAGGGACCTTAGCTGGTGGTCTGGGTTGTTTCCCTTTCGACAATGGAAGTTAACTCCCATAGTCTCACTCCTGAGCTCTAAATTATGGTATTCGGAGTTTGATTGATTTCAGTAAGCAATACGCCCCCTAGATCATTCAGTGCTCTACCCCCATAATTGAACACTCAAGGCTGCACCTAGATGCATTTCGGAGAGAACGAGCTATCTCCTGGTTCGATTGGCTTTTCACCCCTAAACCTACCTCATCCCCCAACTTTTCAACGGCGGTGGGTTAGGACCTCCACTGTGTCTTACCACAGCTTCATCCTGGACAGGTTTAGATCACCAGGTTTCGCGTCTACGCCAAACGACTAAATCGCCCTATTAAGACTTGGTTTCCCTTCGGCTCCGTTATACTTAACCTCGCCGTTTAACGTAACTCGCAGGATCATTCTCCAAAAGGCACGCCATCACCATCACTGGCTCTGACCGCTTGTAAGCACACAATTTCAGGTTCTATTTCACTCCCCTCCAGGGGTTCTTTTCACCTTTCCCTCACGGTACTATGCGCTATCGGTTAGTACCGTGAGGGAAAGGTGAAAAGAACCCCTGGAGGGGAGTGAAATAGAACCTGAAATTGTGTGCTTACAAGCGGTCAGAGCCAGTGATGGTGATGGCGTGCCTTTTGGAGAATGATCCTGCGAGTTACGTTAAACGGCGAGGTTAAGTATAACGGAGCCGAAGGGAAACCAAGTCTTAATAGGGCGATTTAGTCGTTTGGCGTAGACGCGAAACCTGGTGATCTAAACCTGTCCAGGATGAAGCTGTGGTAAGACACAGTGGAGGTCCTAACCCACCGCCGTTGAAAAGTTGGGGGATGAGGTAGGTTTAGGGGTGAAAAGCCAATCGAACCAGGAGATAGCTCGTTCTCTCCGAAATGCATCTAGGTGCAGCCTTGAGTGTTCAATTATGGGGGTAGAGCACTGAATGATCTAGGGGGCGTATTGCTTACTGAAATCAATCAAACTCCGAATACCATAATTTAGAGCTCAGGAGTGAGACTATGGGAGTTAACTTCCATTGTCGAAAGGGAAACAACCCAGACCACCAGCTAAGGTCCCTAATTATAACTAAGTGGGAAAGGAGGTGGAGATTCACAAACAACTAGGAGGTTGGCTTAGAAGCAGCCATACCTTTAAAGAGTGCGTAATAGCTCACTAGTCGAGAGTCTCTGCGCCGACAATGTAACGGGGCTAAGTTATAAACCGAAGCTGTGGAATCCGTAAGGATTGGTAGGAGAGCGTTCTGTAGGCCGTTGAAGGAGAAGGGTAACCGACTCTGGAGGTATCAGAAGTGAGAATGCAGGAATAAGTAGCGAGAAAGGGGGCGAGAATCCCCCTCGCCGGAAGACCAAGGTTTTCAGGGTAAAGCTTGTCTTCCCTGAGTAAGCCGGGACCTAAGCCCAGGCTATAATGCGTAGGCGAATGGAAAACAGATTAATATTTCTGTGCCAGTCATATATTGTGATGGAGGGACGCAGAAGGGTATGCGCGCGGACGAACGGAAGTGTCCGTAGAAGTATGTAGGATGACTTGATAGGAAAATCCATTGAGTTATATCTGAGGTATGATATACAGTCGTAAGATGAATGCGCAAATCCCACGCTGCCAAGAAAAGCTTCTAACGTTAATATTTGACTGCCCGTACTGCAAACCGACACAGGTGGTCAGGATGAGAAATCTAAGGCGGACAGGCTAACTCTCGTTAAGGAACTCTGCAAAATAACCTCGTAACTTCGGGAGAAGAGGAGCCCTTGAGGGTGAGTATCCACGCGATACAAAGCGCTCGAGGGTCGCAGTGAAGAGGCTCAAGCAACTGTTTAACAAAAACACAGGTCTATGCTAAGCTGGAAGGCGATGTATATGGGCTGACACCTGCCCAGTGCTGGAAGGTTAAGAGGAGGAGTGAGAGCTCCGAATTGAAGCCCCAGTAAACGGCGGCCGTAACTATAACGGTCCTAAGG
>Contig_15
TGATCCAGCCGCAGGTTCCCCTACGGCTACCTTGTTACGACTTCACCCCAGTCATCGACCCCACCGTGGTGATCGCCCTCTTGCGTTAGGCTAACCACTTCTGGTGAGATCAACTCCCATGGTGTGACGGGCGGTGTGTACAAGGCCCGGGAACGTATTCACCGCAGCATTCTGATCTGCGATTACTAGCGATTCCGACTTCATGGAGTCGAGTTGCAGACTCCAATCCGGACTACGATTGGCTTTTTGAGATTAGCATCACATCGCTGTGTAGCAACCCTTTGTACCAACCATTGTAGCACGTGTGTAGCCCTGGTCGTAAGGGCCATGATGACTTGACGTCGTCCCCGCCTTCCTCCAGTTTGTCACTGGCAGTATCCTTAGAGTTCCCGACCGAGTCGCTGGTAACTAAGGAAAAGGGTTGCGCTCGTTGCGGGACTTAACCCAACATCTCACGACACGAGCTGACGACAGCCATGCAGCACCTGTATGTGAATTCCCGAAGGCACTCTCGCATCTCTGCAAGATTCTCACTATGTCAAGACCAGGTAAGGTTCTTCGCGTTGCATCGAATTAAACCACATGCTCCACCGCTTGTGCGGGCCCCCGTCAATTCATTTGAGTTTTAACCTTGCGGCCGTACTCCCCAGGCGGTCTACTTATTGCGTTAACTGCGTCACTAAGTCTTTAAAAGACCCAACGACTGGTAGACATCGTTTACGGCGTGGACTACCAGGGTATCTAATCCTGTTTGCTACCCACGCTTTCGCACCTCAGTGTCAGTATGATGCCAGGGAGCTGCCTTCGCCATCGGTATTCCTCCAGATCTCTACGCATTTCACCGCTACACCTGGAATTCTACTCCCCTCTCACCTACTCTAGTTATCCAGTATCAGATGCAGTTCCCAGGTTAAGCCCGGGGCTTTCACATCTGACTTAAATAACCACCTACGCGCGCTTTACGCCCAGTAATTCCGATTAACGCTTGCACCCTCTGTATTACCGCGGCTGCTGGCACAGAGTTAGCCGGTGCTTATTCTGTGGGTAACGTCAGGGCTTATGGGTATTAACCATAAGCTTTTCCTCCCCACTTAAAGTGCTTTACAACCAAAAGGCCTTCTTCACACACGCGGCATGGCTGGATCAGGCTTTCGCCCATTGTCCAATATTCCCCACTGCTGCCTCCCGTAGGAGTCTGGGCCGTGTCTCAGTCCCAGTGTGGCTGATCATCCTCTCAGACCAGCTACAGATCGTCGCCTTGGTAGGCCTTTACCCCACCAACCAGCTAATCCGACTTAGGCTCATCTAATAGCGAGAGCTAAAAGCCCCCTTTCACCCGTAGGTCGTATGCGGTATTAGCTTGGGTTTCCCCAAGTTATCCCCCACTACTAGGCAGATTCCTAAGCATTACTCACCCGTCCGCCACGAAGTTAGGAAGCTTGCTTCTGATACTTAGTGGCGGACGGGTGAGTAATGCTTAGGAATCTGCCTAGTAGTGGGGGATAACTTGGGGAAACCCAAGCTAATACCGCATACGACCTACGGGTGAAAGGGGGCTTTTAGCTCTCGCTATTAGATGAGCCTAAGTCGGATTAGCTGGTTGGTGGGGTAAAGGCCTACCAAGGCGACGATCTGTAGCTGGTCTGAGAGGATGATCAGCCACACTGGGACTGAGACACGGCCCAGACTCCTACGGGAGGCAGCAGTGGGGAATATTGGACAATGGGCGAAAGCCTGATCCAGCCATGCCGCGTGTGTGAAGAAGGCCTTTTGGTTGTAAAGCACTTTAAGTGGGGAGGAAAAGCTTATGGTTAATACCCATAAGCCCTGACGTTACCCACAGAATAAGCACCGGCTAACTCTGTGCCAGCAGCCGCGGTAATACAGAGGGTGCAAGCGTTAATCGGAATTACTGGGCGTAAAGCGCGCGTAGGTGGTTATTTAAGTCAGATGTGAAAGCCCCGGGCTTAACCTGGGAACTGCATCTGATACTGGATAACTAGAGTAGGTGAGAGGGGAGTAGAATTCCAGGTGTAGCGGTGAAATGCGTAGAGATCTGGAGGAATACCGATGGCGAAGGCAGCTCCCTGGCATCATACTGACACTGAGGTGCGAAAGCGTGGGTAGCAAACAGGATTAGATACCCTGGTAGTCCACGCCGTAAACGATGTCTACCAGTCGTTGGGTCTTTTAAAGACTTAGTGACGCAGTTAACGCAATAAGTAGACCGCCTGGGGAGTACGGCCGCAAGGTTAAAACTCAAATGAATTGACGGGGGCCCGCACAAGCGGTGGAGCATGTGGTTTAATTCGATGCAACGCGAAGAACCTTACCTGGTCTTGACATAGTGAGAATCTTGCAGAGATGCGAGAGTGCCTTCGGGAATTCACATACAGGTGCTGCATGGCTGTCGTCAGCTCGTGTCGTGAGATGTTGGGTTAAGTCCCGCAACGAGCGCAACCCTTTTCCTTAGTTACCAGCGACTCGGTCGGGAACTCTAAGGATACTGCCAGTGACAAACTGGAGGAAGGCGGGGACGACGTCAAGTCATCATGGCCCTTACGACCAGGGCTACACACGTGCTACAATGGTTGGTACAAAGGGTTGCTACACAGCGATGTGATGCTAATCTCAAAAAGCCAATCGTAGTCCGGATTGGAGTCTGCAACTCGACTCCATGAAGTCGGAATCGCTAGTAATCGCAGATCAGAATGCTGCGGTGAATACGTTCCCGGGCCTTGTACACACCGCCCGTCACACCATGGGAGTTGATCTCACCAGAAGTGGTTAGCCTAACGCAAGAGGGCGATCACCACGGTGGGGTCGATGACTGGGGTGAAGTCGTAACAAGGTAGCCGTAGGGGAACCTGCGGCTGGATCA
>Contig_16
CGGTGAATACGTTCCCGGGCCTTGTACACACCGCCCGTCAAGCCATGGGAGTCTGTATTACCCTAGGCCGACCCTCGCGGTTACGGACTTTAGGTACTCCAGACTCCCATGGCTTGACGGGCGGTGTGTACAAGGCCCGGGAACGTATTCACCGCGCCATGGCTGATGCGCGATTACTAGCGAATCCAGCTTCATGGAGTCGAGTTGCAGACTCCAATCCGAACTGTGATACGGTTTAGGGATTTGCTCCTTGTCGCCAAGTGGCTGCCCTCTGTCCTTACCATTGTAACACGTGTGTCGCCCCGGATGTAAGGGCCGTGCTGATTTGACGTCATCCCCACCTTCCTCACGCCTTACGACGGCAGTCTCTACGGAGTTCCCAGCATTACCTGATGGCAACCGTAGACAGGGGTTGCGCTCGTTATGGCACTTAAGCCGACACCTCACGGCACGAGCTGACGACAACCATGCAGCACCTACATAGATGTCCCGAAGGAAAGCCGACTTTCACCGGCGGTCATCTACATTTCAATCCCGGGTAAGGTTCCTCGCGTATCATCGAATTAAACCACATGTTCCTCCGCTTGTGCGGGCCCCCGTCAATTCCTTTGAGTTTCACCGTTGCCGGCGTACTCCCCAGGTGGATAACTTAACGCTTTCGCTTAGGAGCATACTGTATATCGCATACGCCCAGTTATCATCGTTTACTGCGTGGACTACCAGGGTATCTAATCCTGTTTGATACCCACGCTTTCGTGCTTCAGCGTCAGTTGTACCTTAGTAAGCTGCCTTCGCAATCGGAGTTCCGCGTGATATCTATGCATTTCACCGCTACACCACGAATTCCGCCTACCTCATCTACACTCAAGTCCGCCAGTTTCAACGGCAGTTTCGAGGTTGAGCCTCTAGATTTCACCGCTGACTTAACAAGCCGCCTACGCACCCTTTAAACCCAATAAATCCGGATAACGCTCGCATCCTCCGTATTACCGCGGCTGCTGGCACGGAGTTAGCCGATGCTTATTCGTAGGGTACATTCACTCCGGTACACGTACCGTTCTTTATTCCCCTATAAAAGAAGTTTACAATCCATAAGACAGTCATCCTTCACGCGACTTGGCTGGTTCAGGCTCTCGCCCATTGACCAATATTCCTCACTGCTGCCTCCCGTAGGAGTCTGGTCCGTGTCTCAGTACCAGTGTGGGGGTTCAACCTCTCAGTTCCCCTACCCATCGTCGCCTTGGTGAGCCGTTACCTCACCAACTAGCTAATGGGACGCATGCCTATCTCACAGCGAATTTCATTTCCTCTACATTGGATGCCCAACATGGAGTGTACGCGGTATTAGTCCGTCTTTCGACGGGTTATCCCCCTCTGTGAGGCAAGTTGCATACGCGTTACGCACCCGTGCGCCGGTCGCCATCAGTCTTAGCTTGCTAAGACTGATGGCGACCGGCGCACGGGTGCGTAACGCGTATGCAACTTGCCTCACAGAGGGGGATAACCCGTCGAAAGACGGACTAATACCGCGTACACTCCATGTTGGGCATCCAATGTAGAGGAAATGAAATTCGCTGTGAGATAGGCATGCGTCCCATTAGCTAGTTGGTGAGGTAACGGCTCACCAAGGCGACGATGGGTAGGGGAACTGAGAGGTTGAACCCCCACACTGGTACTGAGACACGGACCAGACTCCTACGGGAGGCAGCAGTGAGGAATATTGGTCAATGGGCGAGAGCCTGAACCAGCCAAGTCGCGTGAAGGATGACTGTCTTATGGATTGTAAACTTCTTTTATAGGGGAATAAAGAACGGTACGTGTACCGGAGTGAATGTACCCTACGAATAAGCATCGGCTAACTCCGTGCCAGCAGCCGCGGTAATACGGAGGATGCGAGCGTTATCCGGATTTATTGGGTTTAAAGGGTGCGTAGGCGGCTTGTTAAGTCAGCGGTGAAATCTAGAGGCTCAACCTCGAAACTGCCGTTGAAACTGGCGGACTTGAGTGTAGATGAGGTAGGCGGAATTCGTGGTGTAGCGGTGAAATGCATAGATATCACGCGGAACTCCGATTGCGAAGGCAGCTTACTAAGGTACAACTGACGCTGAAGCACGAAAGCGTGGGTATCAAACAGGATTAGATACCCTGGTAGTCCACGCAGTAAACGATGATAACTGGGCGTATGCGATATACAGTATGCTCCTAAGCGAAAGCGTTAAGTTATCCACCTGGGGAGTACGCCGGCAACGGTGAAACTCAAAGGAATTGACGGGGGCCCGCACAAGCGGAGGAACATGTGGTTTAATTCGATGATACGCGAGGAACCTTACCCGGGATTGAAATGTAGATGACCGCCGGTGAAAGTCGGCTTTCCTTCGGGACATCTATGTAGGTGCTGCATGGTTGTCGTCAGCTCGTGCCGTGAGGTGTCGGCTTAAGTGCCATAACGAGCGCAACCCCTGTCTACGGTTGCCATCAGGTAATGCTGGGAACTCCGTAGAGACTGCCGTCGTAAGGCGTGAGGAAGGTGGGGATGACGTCAAATCAGCACGGCCCTTACATCCGGGGCGACACACGTGTTACAATGGTAAGGACAGAGGGCAGCCACTTGGCGACAAGGAGCAAATCCCTAAACCGTATCACAGTTCGGATTGGAGTCTGCAACTCGACTCCATGAAGCTGGATTCGCTAGTAATCGCGCATCAGCCATGGCGCGGTGAATACGTTCCCGGGCCTTGTACACACCGCCCGTCAAGCCATGGGAGTCTGGAGTACCTAAAGTCCGTAACCGCGAGGGTCGGCCTAGGGTAATACAGACTCCCATGGCTTGACGGGCGGTGTGTACAAGGCCCGGGAACGTATTCACCG
>Contig_17
TTAGTACCAGTCAACTCCACACCTTACAGCGCTTCCATACCCGGCCTATCAACCTCATCATCTATAAGGAGCCTCACACACCAAAGTGCCAGGAAATCTCATCTCGAAACAGGCTTCCCGCTTAGATGCTTTCAGCGGTTATCCCTCCCGAACGTAGCCAATCAGCCATGCACCTGGCGGTACAACTGACATACCAGAGGTTCGTCCGTCCCGGTCCTCTCGTACTAAGGACAGCCTTTCTCAAATTTCCAACGCGCGCAGCGGATAGGGACCGAACTGTCTCACGACGTTCTGAACCCAGCTCGCGTACCGCTTTAATGGGCGAACAGCCCAACCCTTGGGACCGACTCCAGCCCCAGGATGCGACGAGCCGACATCGAGGTGCCAAACCATGCCGTCGATATGGACTCTTGGGCAAGATCAGCCTGTTATCCCCGAGGTACCTTTTATCCGTTGAGCGACGGCCGTTCCACAACGTACCGCCGGATCACTAGTCCCGACTTTCGTCCCTGCTCGACCTGCCAGTCTCACAGTCAAGCTCCCTTGTGCACTTACACTCAACACCTGATTGCCAACCAGGCTGAGGGAACCTTTGGGCGCCTCCGTTACACTTTAGGAGGCAACCGCCCCAGTTAAACTACCCATCAGGCACTGTCCCTGAACCAGATCATGGCCCGAAGTTAGACATCCAGATTGACCAGAGTGGTATTTCAACAACGACTCCACACAAACTAGCGTCCATGCTTCACAGTCTCCCACCTATCCTACACAAGCCAAACCAAACACCAATACCAAACTATAGTAAAGGTCACGGGGTCTTTCCGTCCTGCTGCGCGAAACGAGCATCTTTACTCGTACTGCAATTTCGCCGAGTTCATGGTTGAGACAGTAGGGAAGTCGTTACTCCATTCGTGCAGGTCGGAACTTACCCGACAAGGAATTTCGCTACCTTAGGATGGTTATAGTTACCACCGCCGTTTACTGGGGCTTAAATTCTCAGCTTCGCCACAAAGGCTAACCAATCCTCTTAACCTTCCAGCACCGGGCAGGAGTCAGTCCGTATACATCGTCTTACGACTTCGCACGGACCTGTGTTTTTGATAAACAGTCGCTTCCCCCTGGTCTCTGCGACCCATACACGCTCCAGGCAGCAAGTGCCCATCACGCTCAAGGTCCCCCTTCTCCCGAAGTTACGGGGGCATTTTGCCGAGTTCCTTAACCATGATTCTCTCGATCGCCTTAGTATTCTCTACCTGATCACCTGTGTCGGTTTAGGGTACGGGCGGCTAAAACCTCACGCCGATGCTTTTCTCGGCAGCATAGGATCACCAAATCCCCCAAAAACGGGGTCCCATCACGTCTCAGGCACACAGCCGGCGCATTTAACAACCGACAACCCTACACGCTTAGACCACGACAACCATCGCGTGGCTTGGCTACCTTCCTGCGTCACACCTGTTAATACGTTTACCTCCAAAGATCGGGTCCCACAACCCACACAACACACAAACAAAAGCCTGCACATCATGCTTCGCATGGTTAGCATCACAATATCAGTATGGGCGGTTTTTCACCGGTACGGGAATATCAACCCGTTATCCATCGACTACGCCTGTCGGCCTCGCCTTAGGCCCCGACTAACCCAGGGCAGATTAACTTGACCCTGGAACCCTTGATCATCCGGCGGATGAGTTTCTCACTCATCTTTCGCTACTCATGCCTGCATTCTCACTCGCATAGCCTCCACCACTGGTTTACACCGCAGCTTCACCGGCTACACGACGCTCCCCTACCCAACAATCCAAAAAAGATCATTGCCACAACTTCGGCGGTGTACTTGAGCCCCGCTACATTATCGGCGCAGAATCACTTGACCAGTGAGCTGTTACGCACTCTTTCAAGGATGGCTGCTTCTAAGCCAACCTCCTGGTTGTCTAAGCAACTCCACATCCTTTCCCACTTAGCACACGCTTAGGGGCCTTAGTTGGTGGTCTGGGCTGTTTCCCTCTCGACAATGAAGCTTATCCCCCACTGTCTCACTGCTACGCTCTCACTTACCGGCATTCGGAGTTTAGCTGACGTCAGTAACCCGTGAAGGCCCATCGGCCATCCAGTAGCTCTACCTCCGGCAAGAAACACGTAACGCTGCACCTAAATGCATTTCGGGGAGAACCAGCTATCACAGAGTTTGATTGGCCTTTCACCCCTATCCACAGCTCATCCCCTCCATTTTCAACTGAAGTGGGTTCGGTCCTCCACGACGTCTTACCGTCGCTTCAACCTGGCCATGGATAGATCACTCCGCTTCGGGTCTAGGTCATGCCACTCAAACGCCCTATTCAGACTCGCTTTCGCTACGGATACCCCACACGGGTTAACCTCGCGACATAACACTAACTCGCAGGCTCATTCTTCAAAAGGCACGCTGTCACCCCAAAAGGCTCCAACGGCTTGTAAGCACACGGTTTCAGGTACTATTTCACTCCCCTCCCGGGGTACTTTTCACCATTCCCTCACGGTACTGATTCACTATCGGTCACTAAGAAGTATTTAGACTTACCAGGTGGTCCTGGCAGATTCACACGAGATTCCACGAGCCCCGTGCTACTCGGGTGGCCACACCACGGACAGAACAATTTCGATTACGGGACTCTCACCCTCTACGGCCGACCATTCCAAGTCGTTCACCTACCATCCTGAACATCATGCCGGCAGCCAGTTAGAACTGCCACTGTGACTCCCACAACCCCCATGATGCAACGCCTAACCGCTATCACACACCACAGGTTTAGTCTCTTCCGCTTTCGCTCGCCACTACTCACAGAATCATTA
>Contig_18
CGGAGAACTGAAACATCTAAGTACCCCGAGGAAAAGAAATCAACCGAGATTTCGTCAGTAGCGGCGAGCGAAAGCGAAAGAGCCTGTTAATGATAACAGCAGAGATAGAGGAATAAGCTGGGAAGCTTAGCGACACAGGGTGATAGCCCCGTACTCGACATCCAGGCTGTGGTACTAAGTTAACGAGAAGTAGGGCGGGACACGTGATATCCTGTTTGAAGATGGGGGGACCATCCTCCAAGGCTAAATACTCCTGATTGACCGATAGTGAACCAGTACTGTGAAGGAAAGGCGAAAAGAACCCCGGTGAGGGGAGTGAAATAGAACCTGAAACCTTGTACGTACAAGCAGTGGGAGCCCTTTTGGGGTGACTGCGTACCTTTTGTATAATGGGTCAGCGACTTATATTTTGTAGCGAGGTTAACCGAATAGGGGAGCCGAAGGGAAACCGAGTCTTAACTGGGCGTCTAGTTGCAAGGTATAGACCCGAAACCCGGTGATCTAGCCATGGGCAGGTTGAAGGTTGGGTAACACTAACTGGAGGACCGAACCGACTAATGTTGAAAAATTAGCGGATGACTTGTGGCTGGGGGTGAAAGGCCAATCAAACCGGGAGATAGCTGGTTCTCCCCGAAATCTATTTAGGTAGAGCCTTGAGCGGACACCTTCGGGGGTAGAGCACTGTTTCGGCTAGGGGTCCATCCCGGATTACCAACCCGATGCAAACTACGAATACCGAAGAGTGATACTCAGGAGACACACGGCGGGTGCTAACGTCCGTCGTGGAGAGGGAAACAACCCAGACCGCCAGCTAAGGTCCCAAAGTCTATATTAAGTGGGAAACGAAGTGGGAAGGCTTAGACAGCTAGGATGTTGGCTTAGAAGCAGCCATCATTTAAAGAAAGCGTAATAGCTCACTAGTCGAGTCGGCCTGCGCGGAAGATGTAACGGGGCTCAAATATAGCACCGAAGCTGCGGCATCAGACGAAAGTCTGTTGGGTAGGGGAGCGTTCTGTAAGCGGATGAAGGTGGCTCGAGAGGGCTGCTGGACGTATCAGAAGTGCGAATGCTGACATAAGTAACGATAAAACGGGTGAAAAACCCGTTCGCCGGAAGACCAAGGGTTCCTGTCCAACGTTAATCGGGGCAGGGTGAGTCGGCCCCTAAGGCGAGGCTGAAAAGCGTAGTCGATGGGAAACGGGTTAATATTCCCGTACTTGGATAAACTGCGATGTGGGGACGGAGCAGGTTAGGTTATCGCACTGTTGGATATGTGCGTTTAAGTTTGTAGGTGTGAAGTTTAGGCAAATCCGGACTTCTTTAACACTGAGAGATGATGACGAGGCTCTACGGAGCTGAAGTAACCGATACCACACTTCCAGGAAAAGCCACTAAGCTTCAGGTTTATCTAAACCGTACTGAAAACCGACACAGGTGGTCAGGTAGAGAATACTCAGGCGCTTGAGAGAACTCGGGTGAAGGAACTAGGCAAAATAGCACCGTAACTTCGGGAGAAGGTGCGCCGGCGTAGATTGTAGTCCCTTGCGGGCGAAGGTTGAACCGGTCGAAGATACCAGCTGGCTGCAACTGTTTATTAAAAACACAGCACTCTGCAAACACGAAAGTGGACGTATAGGGTGTGATGCCTGCCCGGTGCTGGAAGGTTAATTGATGGTGTAATCGAAAGAGAAGCTCCTGATCGAAGCCCCAGTAAACGGCGGCCGTAACTATAACGGTCCTAAGGTAGCGAAATTCCTTGTCGGGTAAGTTCCGACCTGCACGAATGGCATAATGATGGCCAGGCTGTCTCCACCCGAGACTCAGTGAAATTGAAATCGCCGTGAAGATGCGGTGTACCCGCGGCTAGACGGAAAGACCCCGTGAACCTTTACTATAGCTTGACACTGAACATTGAATTTTGATGTGTAGGATAGGTGGGAGACTTAGAAGCAGTCACGCCAGTGATTGTGGAGTCGACCTTGAAATACCACCCTTTAACGTTTGATGTTCTAACGAAGATTACGAAACGTGGTCTCGGACAGTGTCTGGTGGGTAGTTTGACTGGGGCGGTCTCCTCCCAAAGAGTAACGGAGGAGCACGAAGGTTTGCTAATGACGGTCGGACATCGTCAGGTTAGTGCAATGGTATAAGCAAGCTTAACTGCGAGACAGACAAGTCGAGCAGGTACGAAAGTAGGTCATAGTGATCCGGTGGTTCTGAATGGAAGGGCCATCGCTCAACGGATAAAAGGTACTCCGGGGATAACAGGCTGATACCGCCCAAGAGTTCATATCGACGGCGGTGTTTGGCACCTCGATGTCGGCTCATCACATCCTGGGGCTGAAGTAGGTCCCAAGGGTATGGCTGTTCGCCATTTAAAGTGGTACGCGAGCTGGGTTTAGAACGTCGTGAGACAGTTCGGTCCCTATCTGCCGTGGGCGTTGGAGAATTGATTGGGGCTGCTCCTAGTACGAGAGGACCGGAGTGGACGCACCACTGGTGTTCCGGTTGTGTCGCCAGACGCATTGCCGGGTAGCTAAGTGCGGAAGAGATAAGTGCTGAAAGCATCTAAGCACGAAACTTGCCAAGAGATGAGTTCTCCCAGATTATAAATCTGTAAGGGTTGTTTAAGACTAAGACGTAGATAGGTCTGGTGTGTAAGCGGTGCGAGCCGTTGAGCTAACAGATACTAATTGCCCGAGAGGCTTAACTATACAACGCTCAAGGGTTTTGGGTGTTGAGA
>Contig_19
TGATCCAGCCGCAGGTTCCCCTACGGCTACCTTGTTACGACTTCACCCCAGTCATCGACCCCACCGTGGTGATCGCCCTCTTGCGTTAGGCTAACCACTTCTGGTGAGATCAACTCCCATGGTGTGACGGGCGGTGTGTACAAGGCCCGGGAACGTATTCACCGCAGCATTCTGATCTGCGATTACTAGCGATTCCGACTTCATGGAGTCGAGTTGCAGACTCCAATCCGGACTACGATTGGCTTTTTGAGATTAGCATCACATCGCTGTGTAGCAACCCTTTGTACCAACCATTGTAGCACGTGTGTAGCCCTGGTCGTAAGGGCCATGATGACTTGACGTCGTCCCCGCCTTCCTCCAGTTTGTCACTGGCAGTATCCTTAGAGTTCCCGACCGAGTCGCTGGTAACTAAGGAAAAGGGTTGCGCTCGTTGCGGGACTTAACCCAACATCTCACGACACGAGCTGACGACAGCCATGCAGCACCTGTATGTGAATTCCCGAAGGCACTCTCGCATCTCTGCAAGATTCTCACTATGTCAAGACCAGGTAAGGTTCTTCGCGTTGCATCGAATTAAACCACATGCTCCACCGCTTGTGCGGGCCCCCGTCAATTCATTTGAGTTTTAACCTTGCGGCCGTACTCCCCAGGCGGTCTACTTATTGCGTTAACTGCGTCACTAAGTCTTTAAAAGACCCAACGACTGGTAGACATCGTTTACGGCGTGGACTACCAGGGTATCTAATCCTGTTTGCTACCCACGCTTTCGCACCTCAGTGTCAGTATGATGCCAGGGAGCTGCCTTCGCCATCGGTATTCCTCCAGATCTCTACGCATTTCACCGCTACACCTGGAATTCTACTCCCCTCTCACCTACTCTAGTTATCCAGTATCAGATGCAGTTCCCAGGTTAAGCCCGGGGCTTTCACATCTGACTTAAATAACCACCTACGCGCGCTTTACGCCCAGTAATTCCGATTAACGCTTGCACCCTCTGTATTACCGCGGCTGCTGGCACAGAGTTAGCCGGTGCTTATTCTGTGGGTAACGTCAGGGCTTATGGGTATTAACCATAAGCTTTTCCTCCCCACTTAAAGTGCTTTACAACCAAAAGGCCTTCTTCACACACGCGGCATGGCTGGATCAGGCTTTCGCCCATTGTCCAATATTCCCCACTGCTGCCTCCCGTAGGAGTCTGGGCCGTGTCTCAGTCCCAGTGTGGCTGATCATCCTCTCAGACCAGCTACAGATCGTCGCCTTGGTAGGCCTTTACCCCACCAACCAGCTAATCCGACTTAGGCTCATCTAATAGCGAGAGCTAAAAGCCCCCTTTCACCCGTAGGTCGTATGCGGTATTAGCTTGGGTTTCCCCAAGTTAATACCGCATACGACCTACGGGTGAAAGGGGGCTTTTAGCTCTCGCTATTAGATGAGCCTAAGTCGGATTAGCTGGTTGGTGGGGTAAAGGCCTACCAAGGCGACGATCTGTAGCTGGTCTGAGAGGATGATCAGCCACACTGGGACTGAGACACGGCCCAGACTCCTACGGGAGGCAGCAGTGGGGAATATTGGACAATGGGCGAAAGCCTGATCCAGCCATGCCGCGTGTGTGAAGAAGGCCTTTTGGTTGTAAAGCACTTTAAGTGGGGAGGAAAAGCTTATGGTTAATACCCATAAGCCCTGACGTTACCCACAGAATAAGCACCGGCTAACTCTGTGCCAGCAGCCGCGGTAATACAGAGGGTGCAAGCGTTAATCGGAATTACTGGGCGTAAAGCGCGCGTAGGTGGTTATTTAAGTCAGATGTGAAAGCCCCGGGCTTAACCTGGGAACTGCATCTGATACTGGATAACTAGAGTAGGTGAGAGGGGAGTAGAATTCCAGGTGTAGCGGTGAAATGCGTAGAGATCTGGAGGAATACCGATGGCGAAGGCAGCTCCCTGGCATCATACTGACACTGAGGTGCGAAAGCGTGGGTAGCAAACAGGATTAGATACCCTGGTAGTCCACGCCGTAAACGATGTCTACCAGTCGTTGGGTCTTTTAAAGACTTAGTGACGCAGTTAACGCAATAAGTAGACCGCCTGGGGAGTACGGCCGCAAGGTTAAAACTCAAATGAATTGACGGGGGCCCGCACAAGCGGTGGAGCATGTGGTTTAATTCGATGCAACGCGAAGAACCTTACCTGGTCTTGACATAGTGAGAATCTTGCAGAGATGCGAGAGTGCCTTCGGGAATTCACATACAGGTGCTGCATGGCTGTCGTCAGCTCGTGTCGTGAGATGTTGGGTTAAGTCCCGCAACGAGCGCAACCCTTTTCCTTAGTTACCAGCGACTCGGTCGGGAACTCTAAGGATACTGCCAGTGACAAACTGGAGGAAGGCGGGGACGACGTCAAGTCATCATGGCCCTTACGACCAGGGCTACACACGTGCTACAATGGTTGGTACAAAGGGTTGCTACACAGCGATGTGATGCTAATCTCAAAAAGCCAATCGTAGTCCGGATTGGAGTCTGCAACTCGACTCCATGAAGTCGGAATCGCTAGTAATCGCAGATCAGAATGCTGCGGTGAATACGTTCCCGGGCCTTGTACACACCGCCCGTCACACCATGGGAGTTGATCTCACCAGAAGTGGTTAGCCTAACGCAAGAGGGCGATCACCACGGTGGGGTCGATGACTGGGGTGAAGTCGTAACAAGGTAGCCGTAGGGGAACCTGCGGCTGGATCA
>Contig_20
TTTCGCTACCTTAGGACCGTTATAGTTACGGCCGCCGTTTACTGGGGCTTCGATCAGGAGCTTCTCTTTCGATTACACCATCAATTAACCTTCCAGCACCGGGCAGGCATCACACCCTATACGTCCACTTTCGTGTTTGCAGAGTGCTGTGTTTTTAATAAACAGTTGCAGCAGCCTGGTATCTGCGACTGCCAACAGCTCAAAGAGCAAGTCTTATCACCATCGGCAGCGTACCTTCTCCCGAAGTTACGGTACCATTTTGCCTAGTTCCTTCAGCAGAGTTCTCTCAAGCGCCTTGGTATTCTCTACCTGACCACCTGTGTCGGTTTCGGGTACGATTCGTTTATGACTATCGCTTAGAAGCTTTTCCTGGAAGCAGGGTATTTGCCACTTTGCCAGTAAACTGGCTTGCTATCAGATCTCATTAATAACCGAGCGGATTTGCCTACTCAGTCTAACTACATCCTTCCACCTGGACAACCATCGCCAGGCTGGCATAACCTTCTCCGTCCCTCCATCGCATCATAAACAAGTATCGGAATATTAACCGATTTCCCATCGACTACGCCTTTCGGCCTCGCCTTAGGGGTCGACTCACCCAGCCCCGATTAACGTTGGACTGGAACCCTTGGTCTTCCGGCGAACGGGCTTTTCACCCGTTTTGTCGTTACTCACGTCAGCATTCGCTCTTGTGATACCTCCAGCACACCTTACAGTGCACCTTCACAGGCTTACACAACGCTCCCCTACCACTTAATTGAAACAATTAAATCCGCAGCTTCGGCTCCTAGTTTGAGCCCCGTTACATCTTCCGCGCAGGCCGACTCGACTAGTGAGCTATTACGCTTTCTTTAAAGGGTGGCTGCTTCTAAGCCAACCTCCTAGCTGTCTGTGCCTTCCCACATCGTTTCCCACTTAACTAGGAATTTGGGGCCTTAGCTGGCGGTCTGGGTTGTTTCCCTCTTGACGACGGACGTTAGCACCCGCCGTCTGTCTCCCGGATATTACTCATCGGTATTCGGAGTTTGCATCGGTTTGGTAAGTCGGTGTGACCCCCTAGCCGAAACAGTGCTCTACCCCCAATGGTATTCGTCCGAGGCGCTACCTAAATAGCTTTCGGGGAGAACCAGCTATCACCGAGTTTGATTAGCCTTTCACCCCTATCCACAAGTCATCCCCTGGCTTTTCAACGACAGTGGGTTCGGTCCTCCGGTGCCTGTTACGGCACTTTCAACCTGCTCATGGATAGATCACTCGGTTTCGGGTCTATACCCTGCAACTTAATCGCCCTATTAAGACTCGGTTTCCCTACGGCTCCCCTATTCTGTAGCAAGGTTAACCGAATAGGGGAGCCGTAGGGAAACCGAGTCTTAATAGGGCGATTAAGTTGCAGGGTATAGACCCGAAACCGAGTGATCTATCCATGAGCAGGTTGAAAGTGCCGTAACAGGCACCGGAGGACCGAACCCACTGTCGTTGAAAAGCCAGGGGATGACTTGTGGATAGGGGTGAAAGGCTAATCAAACTCGGTGATAGCTGGTTCTCCCCGAAAGCTATTTAGGTAGCGCCTCGGACGAATACCATTGGGGGTAGAGCACTGTTTCGGCTAGGGGGTCACACCGACTTACCAAACCGATGCAAACTCCGAATACCGATGAGTAATATCCGGGAGACAGACGGCGGGTGCTAACGTCCGTCGTCAAGAGGGAAACAACCCAGACCGCCAGCTAAGGCCCCAAATTCCTAGTTAAGTGGGAAACGATGTGGGAAGGCACAGACAGCTAGGAGGTTGGCTTAGAAGCAGCCACCCTTTAAAGAAAGCGTAATAGCTCACTAGTCGAGTCGGCCTGCGCGGAAGATGTAACGGGGCTCAAACTAGGAGCCGAAGCTGCGGATTTAATTGTTTCAATTAAGTGGTAGGGGAGCGTTGTGTAAGCCTGTGAAGGTGCACTGTAAGGTGTGCTGGAGGTATCACAAGAGCGAATGCTGACGTGAGTAACGACAAAACGGGTGAAAAGCCCGTTCGCCGGAAGACCAAGGGTTCCAGTCCAACGTTAATCGGGGCTGGGTGAGTCGACCCCTAAGGCGAGGCCGAAAGGCGTAGTCGATGGGAAATCGGTTAATATTCCGATACTTGTTTATGATGCGATGGAGGGACGGAGAAGGTTATGCCAGCCTGGCGATGGTTGTCCAGGTGGAAGGATGTAGTTAGACTGAGTAGGCAAATCCGCTCGGTTATTAATGAGATCTGATAGCAAGCCAGTTTACTGGCAAAGTGGCAAATACCCTGCTTCCAGGAAAAGCTTCTAAGCGATAGTCATAAACGAATCGTACCCGAAACCGACACAGGTGGTCAGGTAGAGAATACCAAGGCGCTTGAGAGAACTCTGCTGAAGGAACTAGGCAAAATGGTACCGTAACTTCGGGAGAAGGTACGCTGCCGATGGTGATAAGACTTGCTCTTTGAGCTGTTGGCAGTCGCAGATACCAGGCTGCTGCAACTGTTTATTAAAAACACAGCACTCTGCAAACACGAAAGTGGACGTATAGGGTGTGATGCCTGCCCGGTGCTGGAAGGTTAATTGATGGTGTAATCGAAAGAGAAGCTCCTGATCGAAGCCCCAGTAAACGGCGGCCGTAACTATAACGGTCCTAAGGTAGCGAAA
>Contig_21
ACCGCAGGTTCCCCTACGGTTACCTTGTTACGACTTCACCCCAGTCATGAATCATACCGTGGTAAACGCCCCCCCGAAGGTTAAGCTATCTACTTCTGGTACAACCCACTCCCATGGTGTGACGGGCGGTGTGTACAAGGCCCGGGAACGTATTCACCGCAACATTCTGATTTGCGATTACTAGCGATTCCGACTTCATGGAGTCGAGTTGCAGACTCCAATCCGGACTTAGACGTACTTTGTGAGATTCGCTCCAGCTCGCACTATCGCTTCCCTCTGTATACGCCATTGTAGCACGTGTGTAGCCCTACTCGTAAGGGCCATGATGACTTGACGTCATCCCCACCTTCCTCCGGTTTATCACCGGCAGTCTCCTTTGAGTTCCCGACCAAATCGCTGGCAACAAAGGATAAGGGTTGCGCTCGTTGCGGGACTTAACCCAACATTTCACAACACGAGCTGACGACAGCCATGCAGCACCTGTCTCAGAGTTCCCGAAGGCACCAATCCATCTCTGGAAAGTTCTCTGGATGTCAAGAGTAGGTAAGGTTCTTCGCGTTGCATCGAATTAAACCACATGCTCCACCGCTTGTGCGGGCCCCCGTCAATTCATTTGAGTTTTAACCTTGCGGCCGTACTCCCCAGGCGGTCGATTTATCACGTTAGCTACGGGCGCCAAACTTAAAGTTCAACCCCCAAATCGACATCGTTTACAGCGTGGACTACCAGGGTATCTAATCCTGTTTGCTCCCCACGCTTTCGCACATGAGCGTCAGTACATTCCCAAGGGGCTGCCTTCGCCTTCGGTATTCCTCCACATCTCTACGCATTTCACCGCTACACGTGGAATTCTACCCCTCCCTAAAGTACTCTAGCGACCCAGTATGAAATGCAATTCCCAGGTTAAGCCCGGGGCTTTCACACCTCACTTAAGTCACCGCCTGCGTGCCCTTTACGCCCAGTTATTCCGATTAACGCTCGCACCCTCCGTATTACCGCGGCTGCTGGCACGGAGTTAGCCGGTGCTTCTTCTGTAGTTAACGTCAATCACCTAGTCTATTAAACTAAATGCCTTCCTCGCTACCGAAAGAACTTTACAACCCGAAGGCCTTCTTCATTCACGCGGCATGGCTGCGTCAGGGTTGCCCCCATTGCGCAATATTCCCCACTGCTGCCTCCCGTAGGAGTCTGGGCCGTGTCTCAGTCCCAGTGTGGCTGGTCATCCTCTCAGACCAGCTAGAGATCGTCGGCTTGGTGAGCCTTTACCTCACCAACTACCTAATCCCACTTGGGCTCATCCTATGGCATGTGGGATTAGGTAGTTGGTGAGGTAAAGGCTCACCAAGCCGACGATCTCTAGCTGGTCTGAGAGGATGACCAGCCACACTGGGACTGAGACACGGCCCAGACTCCTACGGGAGGCAGCAGTGGGGAATATTGCGCAATGGGGGCAACCCTGACGCAGCCATGCCGCGTGAATGAAGAAGGCCTTCGGGTTGTAAAGTTCTTTCGGTAGCGAGGAAGGCATTTAGTTTAATAGACTAGGTGATTGACGTTAACTACAGAAGAAGCACCGGCTAACTCCGTGCCAGCAGCCGCGGTAATACGGAGGGTGCGAGCGTTAATCGGAATAACTGGGCGTAAAGGGCACGCAGGCGGTGACTTAAGTGAGGTGTGAAAGCCCCGGGCTTAACCTGGGAATTGCATTTCATACTGGGTCGCTAGAGTACTTTAGGGAGGGGTAGAATTCCACGTGTAGCGGTGAAATGCGTAGAGATGTGGAGGAATACCGAAGGCGAAGGCAGCCCCTTGGGAATGTACTGACGCTCATGTGCGAAAGCGTGGGGAGCAAACAGGATTAGATACCCTGGTAGTCCACGCTGTAAACGATGTCGATTTGGGGGTTGAACTTTAAGTTTGGCGCCCGTAGCTAACGTGATAAATCGACCGCCTGGGGAGTACGGCCGCAAGGTTAAAACTCAAATGAATTGACGGGGGCCCGCACAAGCGGTGGAGCATGTGGTTTAATTCGATGCAACGCGAAGAACCTTACCTACTCTTGACATCCAGAGAACTTTCCAGAGATGGATTGGTGCCTTCGGGAACTCTGAGACAGGTGCTGCATGGCTGTCGTCAGCTCGTGTTGTGAAATGTTGGGTTAAGTCCCGCAACGAGCGCAACCCTTATCCTTTGTTGCCAGCGATTTGGTCGGGAACTCAAAGGAGACTGCCGGTGATAAACCGGAGGAAGGTGGGGATGACGTCAAGTCATCATGGCCCTTACGAGTAGGGCTACACACGTGCTACAATGGCGTATACAGAGGGAAGCGATAGTGCGAGCTGGAGCGAATCTCACAAAGTACGTCTAAGTCCGGATTGGAGTCTGCAACTCGACTCCATGAAGTCGGAATCGCTAGTAATCGCAAATCAGAATGTTGCGGTGAATACGTTCCCGGGCCTTGTACACACCGCCCGTCACACCATGGGAGTGGGTTGTACCAGAAGTAGATAGCTTAACCTTCGGGGGGGCGTTTACCACGGTATGATTCATGACTGGGGTGAAGTCGTAACAAGGTAACCGTAGGGGAACCTGCGGT
>Contig_22
CTCGGAGATGTGTATAAGAGACAGACCCGGTCCCCCGCCTGTCCCCGCCGGCGGGGGACCGGCTATCCGAGGCCAACCGAGGCTCCGCGGCGCTGCCGTATCGTTCCGCCTGGGCGGGATTCTGACTTAGAGGCGTTCAGTCATAATCCCACAGATGGTAGCTTCGCCCCATTGGCTCCTCAGCCAAGCACATACACCAAATGTCTGAACCTGCGGTTCCTCTCGTACTGAGCAGGATTACCATGGCAACAACACATCATCAGTAGGGTAAAACTAACCTGTCTCACGACGGTCTAAACCCAGCTCACGTTCCCTATTAGTGGGTGAACAATCCAACGCTTGGTGAATTCTGCTTCACAATGATAGGAAGAGCCGACATCGAAGGATCAAAAAGCGACGTCGCTATGAACGCTTGGCCGCCACAAGCCAGTTATCCCTGTGGTAACTTTTCTGACACCTCCTGCTTAAAACCCAAAAGGTCAGAAGGATCGTGAGGCCCCGCTTTCACGGTCTGTATTCGTACTGAAAATCAAGATCAAGCGAGCTTTTGCCCTTCTGCTCCACGGGAGGTTTCTGTCCTCCCTGAGCTCGCCTTAGGACACCTGCGTTACCGTTTGACAGGTGTACCGCCCCAGTCAAACTCCCCACCTGGCACTGTCCCCGGAGCGGGTCGCGCCCGGCCGGCGCGCGGCCGGGCGCTTGGCGCCAGAAGCGAGAGCCCCTCGGGGCTCGCCCCCCCGCCTCACCGGGTCAGTGAAAAAACGATCAGAGTAGTGGTATTTCACCGGCGGCCCGCAGGGCCGGCGGACCCCGCCCCGGGCCCCTCGCGGGGACACCGGGGGGGCGCCGGGGGCCTCCCACTTATTCTACACCTCTCATGTCTCTTCACCGTGCCAGACTAGAGTCAAGCTCAACAGGGTCTTCTTTCCCCGCTGATTCCGCCAAGCCCGTTCCCTTGGCTGTGGTTTCGCTGGATAGTAGGTAGGGACAGTGGGAATCTCGTTCATCCATTCATGCGCGTCACTAATTAGATGACGAGGCATTTGGCTACCTTAAGAGAGTCATAGTTACTCCCGCCGTTTACCCGCGCTTCATTGAATTTCTTCACTTTGACATTCAGAGCACTGGGCAGAAATCACATCGCGTCAACACCCGCCGCGGGCCTTCGCGATGCTTTGTTTTAATTAAACAGTCGGATTCCCCTGGTCCGCACCAGTTCTAAGTCGGCTGCTAGGCGCCTCGCCTCGGCCGGCGCCTAGCAGCCGACTTAGAACTGGTGCGGACCAGGGGAATCCGACTGTTTAATTAAAACAAAGCATCGCGAAGGCCCGCGGCGGGTGTTGACGCGATGTGATTTCTGCCCAGTGCTCTGAATGTCAAAGTGAAGAAATTCAATGAAGCGCGGGTAAACGGCGGGAGTAACTATGACTCTCTTAAGGTAGCCAAATGCCTCGTCATCTAATTAGTGACGCGCATGAATGGATGAACGAGATTCCCACTGTCCCTACCTACTATCCAGCGAAACCACAGCCAAGGGAACGGGCTTGGCGGAATCAGCGGGGAAAGAAGACCCTGTTGAGCTTGACTCTAGTCTGGCACGGTGAAGAGACATGAGAGGTGTAGAATAAGTGGGAGGCCCCCGGCGCCCCCCCGGTGTCCCCGCGAGGGGCCCGGGGCGGGGTCCGCCGGCCCTGCGGGCCGCCGGTGAAATACCACTACTCTGATCGTTTTTTCACTGACCCGGTGAGGCGGGGGGGCGAGCCCCGAGGGGCTCTCGCTTCTGGCGCCAAGCGCCCGGCCGCGCGCCGGCCGGGCGCGACCCGCTCCGGGGACAGTGCCAGGTGGGGAGTTTGACTGGGGCGGTACACCTGTCAAACGGTAACGCAGGTGTCCTAAGGCGAGCTCAGGGAGGACAGAAACCTCCCGTGGAGCAGAAGGGCAAAAGCTCGCTTGATCTTGATTTTCAGTACGAATACAGACCGTGAAAGCGGGGCCTCACGATCCTTCTGACCTTTTGGGTTTTAAGCAGGAGGTGTCAGAAAAGTTACCACAGGGATAACTGGCTTGTGGCGGCCAAGCGTTCATAGCGACGTCGCTTTTTGATCCTTCGATGTCGGCTCTTCCTATCATTGTGAAGCAGAATTCACCAAGCGTTGGATTGTTCACCCACTAATAGGGAACGTGAGCTGGGTTTAGACCGTCGTGAGACAGGTTAGTTTTACCCTACTGATGATGTGTTGTTGCCATGGTAATCCTGCTCAGTACGAGAGGAACCGCAGGTTCAGACATTTGGTGTATGTGCTTGGCTGAGGAGCCAATGGGGCGAAGCTACCATCTGTGGGATTATGACTGAACGCCTCTAAGTCAGAATCCCGCCCAGGCGGAACGATACGGCAGCGCCGCGGAGCCTCGGTTGGCCTCGGATAGCCGGTCCCCCGCCGGCGGGGACAGGCGGGGGACCGGGTCTGTCTCTTATACACATCTCCGAG
>Contig_23
CCACACTTCCACTTCTAACCTATCTACCTGATCATCTCTCAGGGCTCTTACTGATATAAAATCATGGGAAATCTCATCTTGAGGTGGGTTTCACACTTAGATGCTTTCAGCGTTTATCCCTTCCCTACATAGCTACCCAGCGATGCCTTTGGCAAGACAACTGGTACACCAGCGGTAAGTCCACTCTGGTCCTCTCGTACTAGGAGCAGATCCTCTCAAATTTCCTACGCCCGCGACGGATAGGGACCGAACTGTCTCACGACGTTCTGAACCCAGCTCGCGTGCCGCTTTAATGGGCGAACAGCCCAACCCTTGGGACCGACTACAGCCCCAGGATGCGACGAGCCGACATCGAGGTGCCAAACCTCCCCGTCGATGTGAACTCTTGGGGGAGATAAGCCTGTTATCCCCAGGGTAGCTTTTATCCGTTGAGCGATGGCCCTTCCATACGGAACCACCGGATCACTAAGCCCGACTTTCGTCCCTGCTCGAGTTGTAGCTCTCGCAGTCAAGCTCCCTTATACCTTTACACTCTGCGAATGATTTCCAACCATTCTGAGGGAACCTTTGGGCGCCTCCGTTACCTTTTAGGAGGCGACCGCCCCAGTCAAACTGCCCGTCAGACACTGTCTCCGATAGGGATCACCTATCTGGGTTAGAGTGGCCATAACACAAGGGTAGTATCCCAACAACGTCTCCTTCGAAACTGGCGTCCCGATCTCTTAGACTCCTACCTATCCTGTACATGTGGTACAGACACTCAATATCAAACTGCAGTAAAGCTCCATGGGGTCTTTCCGTCCTGTCGCGGGTAACCTGCATCTTCACAGGTACTAAAATTTCACCGAGTCTCTCGTTGAGACAGTGCCCAAATCATTACGCCTTTCGTGCGGGTCGGAACTTACCCGACAAGGAATTTCGCTACCTTAGGACCGTTATAGTTACGGCCGCCGTTTACTGGGGCTTCAATTCATACCTTCGCTTACGCTAAGCACTCCTCTTAACCTTCCAGCACCGGGCAGGCGTCACCCCCTATACATCATCTTACGATTTAGCAGAGAGCTGTGTTTTTGATAAACAGTTGCTTGGGCCTATTCACTGCGGCTGACTTAAAGTCAGCACCCCTTCTCCCGAAGTTACGGGGTCATTTTGCCGAGTTCCTTAACGAGAGTTCTCTCGCTCACCTGAGGCTACTCGCCTCGACTACCTGTGTCGGTTTGCGGTACGGGTAGAGTATGTTTAAACGCTAGAAGCTTTTCTTGGCAGTGTGACGTCACTAACTTCGCTACTAAACTTCGCTCCCCATCACAGCTCAATGTTATAGAACTAAGCATTTGACTCATTTCACACCTCACTGCTTAGACAGACTCTTCCAATCGTCTGCTTTAGTTAGCCTACTGCGTCCCTCCATCACTACATACTCTAGTACAGGAATATCAACCTGTTGTCCATCGGATACACCTTTCGGTCTCTCCTTAGGTCCCGACTAACCCAGGGCGGACGAGCCTTCCCCTGGAAACCTTAGTCTTACGGTGGACAGGATTCTCACCTGTCTTTCGCTACTCATACCGGCATTCTCACTTCTATGCGTTCCAGCACTCCTCACGGTATACCTTCATCACACATAGAACGCTCTCCTACCATACCTATAAAGGTATCCACAGCTTCGGTAAATTGTTTTAGCCCCGGTACATTTTCGGCGCAGGGTCACTCGACTAGTGAGCTATTACGCACTCTTTGAATGAATAGCTGCTTCTAAGCTAACATCCTAGTTGTCTGTGCAACCCCACATCCTTTTCCACTTAACAATTATTTTGGGACCTTAGCTGGTGGTCTGGGCTGTTTCCCTTTCGACTACGGATCTTAGCACTCGCAGTCTGACTGCCGACCATAATTCATTGGCATTCGGAGTTTATCTGAGATTGGTAATCCGGGATGGACCCCTCACCCAAACAGTGCTCTACCTCCAAGAATCTTAATGTCGACGCTAGCCCTAAAGCTATTTCGGAGAGAACCAGCTATCTCCAAGTTCGTTTGGAATTTCTCCGCTACCCACAAGTCATCCAAGCACTTTTCAACGTGCCCTGGTTCGGTCCTCCAGTGCGTCTTACCGCACCTTCAACCTGCTCATGGGTAGGTCACATGGTTTCGGGTCTACGTCATGATACTAAGGCGCCCTATTCAGACTCGGTTTCCCTACGGCTCCGTCTCTTCAACTTAACCTCGCATCATAACGTAACTCGCCGGTTCATTCTACAAAAGGCACGCTCTCACCCATTAACGGGCTCGAACTTGTTGTAGGCACACGGTTTCAGGTTCTATTTCACTCCCCTCCCGGGGTGCTTTTCACCTTTCCCTCACGGTACTGGTTCACTATCGGTCACTAGGGAGTATTTAGGGTTGGGAG
>Contig_24
CCTTAGGACCGTTATAGTTACGGCCGCCGTTTACTGGGGCTTCAATTCGGAGCTCTCACTCCTCCTCTTAACCTTCCAGCACTGGGCAGGTGTCAGCCCATATACATCGCCTTCCAGCTTAGCATAGACCTGTGTTTTTGTTAAACAGTTGCTTGAGCCTCTTCACTGCGACCCTCGAGCGCTTTGTATCGCGTGGATACTCACCCTCAAGGGCTCCTCTTCTCCCGAAGTTACGAGGTTATTTTGCAGAGTTCCTTAACGAGAGTTAGCCTGTCCGCCTTAGATTTCTCATCCTGACCACCTGTGTCGGTTTGCAGTACGGGCAGTCAAATATTAACGTTAGAAGCTTTTCTTGGCAGCGTGGGATTTGCGCATTCATCTTACGACTGTATATCATACCTCAGATATAACTCAATGGATTTTCCTATCAAGTCATCCTACATACTTCTACGGACACTTCCGTTCGTCCGCGCGCATACCCTTCTGCGTCCCTCCATCACAATATATGACTGGCACAGAAATATTAATCTGTTTTCCATTCGCCTACGCATTATAGCCTGGGCTTAGGTCCCGGCTTACTCAGGGAAGACAAGCTTTACCCTGAAAACCTTGGTCTTCCGGCGAGGGGGATTCTCGCCCCCTTTCTCGCTACTTATTCCTGCATTCTCACTTCTGATACCTCCAGAGTCGGTTACCCTTCTCCTTCAACGGCCTACAGAACGCTCTCCTACCAATCCTTACGGATTCCACAGCTTCGGTTTATAACTTAGCCCCGTTACATTGTCGGCGCAGAGACTCTCGACTAGTGAGCTATTACGCACTCTTTAAAGGTATGGCTGCTTCTAAGCCAACCTCCTAGTTGTTTGTGAATCTCCACCTCCTTTCCCACTTAGTTATAATTAGGGACCTTAGCTGGTGGTCTGGGTTGTTTCCCTTTCGACAATGGAAGTTAACTCCCATAGTCTCACTCCTGAGCTCTAAATTATGGTATTCGGAGTTTGATTGATTTCAGTAAGCAATACGCCCCCTAGATCATTCAGTGCTCTACCCCCATAATTGAACACTCAAGGCTGCACCTAGATGCATTTCGGAGAGAACGAGCTATCTCCTGGTTCGATTGGCTTTTCACCCCTAAACCTACCTCATCCCCCAACTTTTCAACGGCGGTGGGTTAGGTAGGTTTAGGGGTGAAAAGCCAATCGAACCAGGAGATAGCTCGTTCTCTCCGAAATGCATCTAGGTGCAGCCTTGAGTGTTCAATTATGGGGGTAGAGCACTGAATGATCTAGGGGGCGTATTGCTTACTGAAATCAATCAAACTCCGAATACCATAATTTAGAGCTCAGGAGTGAGACTATGGGAGTTAACTTCCATTGTCGAAAGGGAAACAACCCAGACCACCAGCTAAGGTCCCTAATTATAACTAAGTGGGAAAGGAGGTGGAGATTCACAAACAACTAGGAGGTTGGCTTAGAAGCAGCCATACCTTTAAAGAGTGCGTAATAGCTCACTAGTCGAGAGTCTCTGCGCCGACAATGTAACGGGGCTAAGTTATAAACCGAAGCTGTGGAATCCGTAAGGATTGGTAGGAGAGCGTTCTGTAGGCCGTTGAAGGAGAAGGGTAACCGACTCTGGAGGTATCAGAAGTGAGAATGCAGGAATAAGTAGCGAGAAAGGGGGCGAGAATCCCCCTCGCCGGAAGACCAAGGTTTTCAGGGTAAAGCTTGTCTTCCCTGAGTAAGCCGGGACCTAAGCCCAGGCTATAATGCGTAGGCGAATGGAAAACAGATTAATATTTCTGTGCCAGTCATATATTGTGATGGAGGGACGCAGAAGGGTATGCGCGCGGACGAACGGAAGTGTCCGTAGAAGTATGTAGGATGACTTGATAGGAAAATCCATTGAGTTATATCTGAGGTATGATATACAGTCGTAAGATGAATGCGCAAATCCCACGCTGCCAAGAAAAGCTTCTAACGTTAATATTTGACTGCCCGTACTGCAAACCGACACAGGTGGTCAGGATGAGAAATCTAAGGCGGACAGGCTAACTCTCGTTAAGGAACTCTGCAAAATAACCTCGTAACTTCGGGAGAAGAGGAGCCCTTGAGGGTGAGTATCCACGCGATACAAAGCGCTCGAGGGTCGCAGTGAAGAGGCTCAAGCAACTGTTTAACAAAAACACAGGTCTATGCTAAGCTGGAAGGCGATGTATATGGGCTGACACCTGCCCAGTGCTGGAAGGTTAAGAGGAGGAGTGAGAGCTCCGAATTGAAGCCCCAGTAAACGGCGGCCGTAACTATAACGGTCCTAAGG
>Contig_25
CTCGGAGATGTGTATAAGAGACAGACCCGGTCCCCCGCCTGTCCCCGCCGGCGGGGGACCGGCTATCCGAGGCCAACCGAGGCTCCGCGGCGCTGCCGTATCGTTCCGCCTGGGCGGGATTCTGACTTAGAGGCGTTCAGTCATAATCCCACAGATGGTAGCTTCGCCCCATTGGCTCCTCAGCCAAGCACATACACCAAATGTCTGAACCTGCGGTTCCTCTCGTACTGAGCAGGATTACCATGGCAACAACACATCATCAGTAGGGTAAAACTAACCTGTCTCACGACGGTCTAAACCCAGCTCACGTTCCCTATTAGTGGGTGAACAATCCAACGCTTGGTGAATTCTGCTTCACAATGATAGGAAGAGCCGACATCGAAGGATCAAAAAGCGACGTCGCTATGAACGCTTGGCCGCCACAAGCCAGTTATCCCTGTGGTAACTTTTCTGACACCTCCTGCTTAAAACCCAAAAGGTCAGAAGGATCGTGAGGCCCCGCTTTCACGGTCTGTATTCGTACTGAAAATCAAGATCAAGCGAGCTTTTGCCCTTCTGCTCCACGGGAGGTTTCTGTCCTCCCTGAGCTCGCCTTAGGACACCTGCGTTACCGTTTGACAGGTGTACCGCCCCAGTCAAACTCCCCACCTGGCACTGTCCCCGGAGCGGGTCGCGCCCGGCCGGCGCGCGGCCGGGCGCTTGGCGCCAGAAGCGAGAGCCCCTCGGGGCTCGCCCCCCCGCCTCACCGGGTCAGTGAAAAAACGATCAGAGTAGTGGTATTTCACCGGCGGCCCGCAGGGCCGGCGGACCCCGCCCCGGGCCCCTCGCGGGGACACCGGGGGGGCGCCGGGGGCCTCCCACTTATTCTACACCTCTCATGTCTCTTCACCGTGCCAGACTAGAGTCAAGCTCAACAGGGTCTTCTTTCCCCGCTGATTCCGCCAAGCCCGTTCCCTTGGCTGTGGTTTCGCTGGATAGTAGGTAGGGACAGTGGGAATCTCGTTCATCCATTCATGCGCGTCACTAATTAGATGACGAGGCATTTGGCTACCTTAAGAGAGTCATAGTTACTCCCGCCGTTTACCCGCGCTTCATTGAATTTCTTCACTTTGACATTCAGAGCACTGGGCAGAAATCACATCGCGAAGGCCCGCGGCGGGTGTTGACGCGATGTGATTTCTGCCCAGTGCTCTGAATGTCAAAGTGAAGAAATTCAATGAAGCGCGGGTAAACGGCGGGAGTAACTATGACTCTCTTAAGGTAGCCAAATGCCTCGTCATCTAATTAGTGACGCGCATGAATGGATGAACGAGATTCCCACTGTCCCTACCTACTATCCAGCGAAACCACAGCCAAGGGAACGGGCTTGGCGGAATCAGCGGGGAAAGAAGACCCTGTTGAGCTTGACTCTAGTCTGGCACGGTGAAGAGACATGAGAGGTGTAGAATAAGTGGGAGGCCCCCGGCGCCCCCCCGGTGTCCCCGCGAGGGGCCCGGGGCGGGGTCCGCCGGCCCTGCGGGCCGCCGGTGAAATACCACTACTCTGATCGTTTTTTCACTGACCCGGTGAGGCGGGGGGGCGAGCCCCGAGGGGCTCTCGCTTCTGGCGCCAAGCGCCCGGCCGCGCGCCGGCCGGGCGCGACCCGCTCCGGGGACAGTGCCAGGTGGGGAGTTTGACTGGGGCGGTACACCTGTCAAACGGTAACGCAGGTGTCCTAAGGCGAGCTCAGGGAGGACAGAAACCTCCCGTGGAGCAGAAGGGCAAAAGCTCGCTTGATCTTGATTTTCAGTACGAATACAGACCGTGAAAGCGGGGCCTCACGATCCTTCTGACCTTTTGGGTTTTAAGCAGGAGGTGTCAGAAAAGTTACCACAGGGATAACTGGCTTGTGGCGGCCAAGCGTTCATAGCGACGTCGCTTTTTGATCCTTCGATGTCGGCTCTTCCTATCATTGTGAAGCAGAATTCACCAAGCGTTGGATTGTTCACCCACTAATAGGGAACGTGAGCTGGGTTTAGACCGTCGTGAGACAGGTTAGTTTTACCCTACTGATGATGTGTTGTTGCCATGGTAATCCTGCTCAGTACGAGAGGAACCGCAGGTTCAGACATTTGGTGTATGTGCTTGGCTGAGGAGCCAATGGGGCGAAGCTACCATCTGTGGGATTATGACTGAACGCCTCTAAGTCAGAATCCCGCCCAGGCGGAACGATACGGCAGCGCCGCGGAGCCTCGGTTGGCCTCGGATAGCCGGTCCCCCGCCGGCGGGGACAGGCGGGGGACCGGGTCTGTCTCTTATACACATCTCCGAG
>Contig_26
GTTACGGCCGCCGTTTACTGGGGCTTCGATCAGGAGCTTCTCTTTCGATTACACCATCAATTAACCTTCCAGCACCGGGCAGGCATCACACCCTATACGTCCACTTTCGTGTTTGCAGAGTGCTGTGTTTTTAATAAACAGTTGCAGCAGCCTGGTATCTGCGACTGCCAACAGCTCAAAGAGCAAGTCTTATCACCATCGGCAGCGTACCTTCTCCCGAAGTTACGGTACCATTTTGCCTAGTTCCTTCAGCAGAGTTCTCTCAAGCGCCTTGGTATTCTCTACCTGACCACCTGTGTCGGTTTCGGGTACGATTCGTTTATGACTATCGCTTAGAAGCTTTTCCTGGAAGCAGGGTATTTGCCACTTTGCCAGTAAACTGGCTTGCTATCAGATCTCATTAATAACCGAGCGGATTTGCCTACTCAGTCTAACTACATCCTTCCACCTGGACAACCATCGCCAGGCTGGCATAACCTTCTCCGTCCCTCCATCGCATCATAAACAAGTATCGGAATATTAACCGATTTCCCATCGACTACGCCTTTCGGCCTCGCCTTAGGGGTCGACTCACCCAGCCCCGATTAACGTTGGACTGGAACCCTTGGTCTTCCGGCGAACGGGCTTTTCACCCGTTTTGTCGTTACTCACGTCAGCATTCGCTCTTGTGATACCTCCAGCACACCTTACAGTGCACCTTCACAGGCTTACACAACGCTCCCCTACCACTTAATTGAAACAATTAAATCCGCAGCTTCGGCTCCTAGTTTGAGCCCCGTTACATCTTCCGCGCAGGCCGACTCGACTAGTGAGCTATTACGCTTTCTTTAAAGGGTGGCTGCTTCTAAGCCAACCTCCTAGCTGTCTGTGCCTTCCCACATCGTTTCCCACTTAACTAGGAATTTGGGGCCTTAGCTGGCGGTCTGGGTTGTTTCCCTCTTGACGACGGACGTTAGCACCCGCCGTCTGTCTCCCGGATATTACTCATCGGTATTCGGAGTTTGCATCGGTTTGGTAAGTCGGTGTGACCCCCTAGCCGAAACAGTGCTCTACCCCCAATGGTATTCGTCCGAGGCGCTACCTAAATAGCTTTCGGGGAGAACCAGCTATCACCGAGTTTGATTAGCCTTTCACCCCGAAAGCTATTTAGGTAGCGCCTCGGACGAATACCATTGGGGGTAGAGCACTGTTTCGGCTAGGGGGTCACACCGACTTACCAAACCGATGCAAACTCCGAATACCGATGAGTAATATCCGGGAGACAGACGGCGGGTGCTAACGTCCGTCGTCAAGAGGGAAACAACCCAGACCGCCAGCTAAGGCCCCAAATTCCTAGTTAAGTGGGAAACGATGTGGGAAGGCACAGACAGCTAGGAGGTTGGCTTAGAAGCAGCCACCCTTTAAAGAAAGCGTAATAGCTCACTAGTCGAGTCGGCCTGCGCGGAAGATGTAACGGGGCTCAAACTAGGAGCCGAAGCTGCGGATTTAATTGTTTCAATTAAGTGGTAGGGGAGCGTTGTGTAAGCCTGTGAAGGTGCACTGTAAGGTGTGCTGGAGGTATCACAAGAGCGAATGCTGACGTGAGTAACGACAAAACGGGTGAAAAGCCCGTTCGCCGGAAGACCAAGGGTTCCAGTCCAACGTTAATCGGGGCTGGGTGAGTCGACCCCTAAGGCGAGGCCGAAAGGCGTAGTCGATGGGAAATCGGTTAATATTCCGATACTTGTTTATGATGCGATGGAGGGACGGAGAAGGTTATGCCAGCCTGGCGATGGTTGTCCAGGTGGAAGGATGTAGTTAGACTGAGTAGGCAAATCCGCTCGGTTATTAATGAGATCTGATAGCAAGCCAGTTTACTGGCAAAGTGGCAAATACCCTGCTTCCAGGAAAAGCTTCTAAGCGATAGTCATAAACGAATCGTACCCGAAACCGACACAGGTGGTCAGGTAGAGAATACCAAGGCGCTTGAGAGAACTCTGCTGAAGGAACTAGGCAAAATGGTACCGTAACTTCGGGAGAAGGTACGCTGCCGATGGTGATAAGACTTGCTCTTTGAGCTGTTGGCAGTCGCAGATACCAGGCTGCTGCAACTGTTTATTAAAAACACAGCACTCTGCAAACACGAAAGTGGACGTATAGGGTGTGATGCCTGCCCGGTGCTGGAAGGTTAATTGATGGTGTAATCGAAAGAGAAGCTCCTGATCGAAGCCCCAGTAAACGGCGGCCGTAAC
>Contig_27
GTTACGGCCGCCGTTTACTGGGGCTTCGATCAGGAGCTTCTCTTTCGATTACACCATCAATTAACCTTCCAGCACCGGGCAGGCATCACACCCTATACGTCCACTTTCGTGTTTGCAGAGTGCTGTGTTTTTAATAAACAGTTGCAGCAGCCTGGTATCTGCGACTGCCAACAGCTCAAAGAGCAAGTCTTATCACCATCGGCAGCGTACCTTCTCCCGAAGTTACGGTACCATTTTGCCTAGTTCCTTCAGCAGAGTTCTCTCAAGCGCCTTGGTATTCTCTACCTGACCACCTGTGTCGGTTTCGGGTACGATTCGTTTATGACTATCGCTTAGAAGCTTTTCCTGGAAGCAGGGTATTTGCCACTTTGCCAGTAAACTGGCTTGCTATCAGATCTCATTAATAACCGAGCGGATTTGCCTACTCAGTCTAACTACATCCTTCCACCTGGACAACCATCGCCAGGCTGGCATAACCTTCTCCGTCCCTCCATCGCATCATAAACAAGTATCGGAATATTAACCGATTTCCCATCGACTACGCCTTTCGGCCTCGCCTTAGGGGTCGACTCACCCAGCCCCGATTAACGTTGGACTGGAACCCTTGGTCTTCCGGCGAACGGGCTTTTCACCCGTTTTGTCGTTACTCACGTCAGCATTCGCTCTTGTGATACCTCCAGCACACCTTACAGTGCACCTTCACAGGCTTACACAACGCTCCCCTACCACTTAATTGAAACAATTAAATCCGCAGCTTCGGCTCCTAGTTTGAGCCCCGTTACATCTTCCGCGCAGGCCGACTCGACTAGTGAGCTATTACGCTTTCTTTAAAGGGTGGCTGCTTCTAAGCCAACCTCCTAGCTGTCTGTGCCTTCCCACATCGTTTCCCACTTAACTAGGAATTTGGGGCCTTAGCTGGCGGTCTGGGTTGTTTCCCTCTTGACGACGGACGTTAGCACCCGCCGTCTGTCTCCCGGATATTACTCATCGGTATTCGGAGTTTGCATCGGTTTGGTAAGTCGGTGTGACCCCCTAGCCGAAACAGTGCTCTACCCCCAATGGTATTCGTCCGAGGCGCTACCTAAATAGCTTTCGGGGAGAACCAGCTATCACCGAGTTTGATTAGCCTTTCACCCCTAAAGCTATTTAGGTAGCGCCTCGGACGAATACCATTGGGGGTAGAGCACTGTTTCGGCTAGGGGGTCACACCGACTTACCAAACCGATGCAAACTCCGAATACCGATGAGTAATATCCGGGAGACAGACGGCGGGTGCTAACGTCCGTCGTCAAGAGGGAAACAACCCAGACCGCCAGCTAAGGCCCCAAATTCCTAGTTAAGTGGGAAACGATGTGGGAAGGCACAGACAGCTAGGAGGTTGGCTTAGAAGCAGCCACCCTTTAAAGAAAGCGTAATAGCTCACTAGTCGAGTCGGCCTGCGCGGAAGATGTAACGGGGCTCAAACTAGGAGCCGAAGCTGCGGATTTAATTGTTTCAATTAAGTGGTAGGGGAGCGTTGTGTAAGCCTGTGAAGGTGCACTGTAAGGTGTGCTGGAGGTATCACAAGAGCGAATGCTGACGTGAGTAACGACAAAACGGGTGAAAAGCCCGTTCGCCGGAAGACCAAGGGTTCCAGTCCAACGTTAATCGGGGCTGGGTGAGTCGACCCCTAAGGCGAGGCCGAAAGGCGTAGTCGATGGGAAATCGGTTAATATTCCGATACTTGTTTATGATGCGATGGAGGGACGGAGAAGGTTATGCCAGCCTGGCGATGGTTGTCCAGGTGGAAGGATGTAGTTAGACTGAGTAGGCAAATCCGCTCGGTTATTAATGAGATCTGATAGCAAGCCAGTTTACTGGCAAAGTGGCAAATACCCTGCTTCCAGGAAAAGCTTCTAAGCGATAGTCATAAACGAATCGTACCCGAAACCGACACAGGTGGTCAGGTAGAGAATACCAAGGCGCTTGAGAGAACTCTGCTGAAGGAACTAGGCAAAATGGTACCGTAACTTCGGGAGAAGGTACGCTGCCGATGGTGATAAGACTTGCTCTTTGAGCTGTTGGCAGTCGCAGATACCAGGCTGCTGCAACTGTTTATTAAAAACACAGCACTCTGCAAACACGAAAGTGGACGTATAGGGTGTGATGCCTGCCCGGTGCTGGAAGGTTAATTGATGGTGTAATCGAAAGAGAAGCTCCTGATCGAAGCCCCAGTAAACGGCGGCCGTAAC
>Contig_28
GCATCCGCAGCTTCGGTTATAGATTTGAGCCCCGTTACATCTTCCGCGCAGGACGACTCGACCAGTGAGCTATTACGCTTTCTTTAAATGATGGCTGCTTCTAAGCCAACATCCTGGCTGTCTGGGCCTTCCCACTTCGTTTACCACTTAATCTATCATTTGGGACCTTAGCTGGCGGTCTGGGTTGTTTCCCTCTTGACAACGGACGTTAGCACCCGCTGTCTGTCTCCCGAGGAACCACTTGATGGTATTCTTAGTTTGCCATGGGTTGGTAAGTTGCAATAACCCCCTAGCCATAACAGTGCTTTACCCCCATCAGTGTCTTGCTCGAGGCACTACCTAAATAGTTTTCGGGGAGAACCAGCTATCTCCGAGTTTGTTTAGCCTTTCACCCCTATCCACAGCTCATCCCCGCATTTTGCAACATGCGTGGGTTCGGTCCTCCAGTACCTGTTACGGCACCTTCAACCTGGCCATGGATAGATCACTCGGTTTCGGGTCTACACCCAGCAACTGTTCGCCCTATTAAGACTCGGTTTCCCTACGCCTCCCCTATTCGGTTAAGCTCGCTACTGAATGTAAGTCGTTGACCCATTATACAAAAGGTACGCAGTCACACCACAAGGATGCTCCCACTGTTTGTATGCATCAGGTTTCAGGTTCTATTTCACTCCCCTCCCGGGGTTCTTTTCGCCTTTCCCTCACGGTACTGGTTCACTATCGGTCGATGATGAGTATTTAGCCTTGGAGGATGGTCCCCCCATATTCAGACAGGATTTCACGTGTCCCGCCCTACTTTTCGTACGCTTAGTACCACTGTTGAGATTTCGAATACGGGACTATCACCCACTATGGTCAAGCTTCCCAGCTTGTTCTTCTATCTCGACAGTTATCACGTACAGGCTCCTCCGCGTTCGCTCGCCACTACTTGCGGAATCTCGGTTGATTTCTTTTCCTCCGGGTACTTAGATGGTTCAGTTCTCCGGGTTCGCTTCGCTTATCCTATGTATTCAGATAAGGATACCTCCTAAGAGGTGGGTTTCCCCATTCGGACACCGCGGGATCATAGCTTTATTGCCAGCTCCCCCACGCTTTTCGCAGGCTTACACGTCCTTCGTCGCCTATCATCGCCAAGGCATCGGGGAGTTGGCAATAAAGCTATGATCCGGTGATGTCCGAATGGGGAAACCCACTGCATTTTGTGCAGTATCCTAAGTTGAATACATAGACTTAGAGAAGCGAACCCGGAGAACTGAACCATCTAAGTATCCGGAGGAAAAGAAATCAACCGAGATTCCGCAAGTAGTGGCGAGCGAACGCGGAGGAGCCTGTACGTGATAACTGTCGAGATAGAAGAACAAGCTGGGAAGCTTGACCATAGTGGGTGATAGTCCCGTATTCGAAATCTCAACAGTGGTACTAAGCGTACGAAAAGTAGGGCGGGACACGTGAAATCCTGTCTGAATATGGGGGGACCATCCTCCAAGGCTAAATACTCATCATCGACCGATAGTGAACCAGTACCGTGAGGGAAAGGCGAAAAGAACCCCGGGAGGGGAGTGAAATAGAACCTGAAACCTGATGCATACAAACAGTGGGAGCATCCTTGTGGTGTGACTGCGTACCTTTTGTATAATGGGTCAACGACTTACATTCAGTAGCGAGCTTAACCGAATAGGGGAGGCGTAGGGAAACCGAGTCTTAATAGGGCGAACAGTTGCTGGGTGTAGACCCGAAACCGAGTGATCTATCCATGGCCAGGTTGAAGGTGCCGTAACAGGTACTGGAGGACCGAACCCACGCATGTTGCAAAATGCGGGGATGAGCTGTGGATAGGGGTGAAAGGCTAAACAAACTCGGAGATAGCTGGTTCTCCCCGAAAACTATTTAGGTAGTGCCTCGAGCAAGACACTGATGGGGGTAAAGCACTGTTATGGCTAGGGGGTTATTGCAACTTACCAACCCATGGCAAACTAAGAATACCATCAAGTGGTTCCTCGGGAGACAGACAGCGGGTGCTAACGTCCGTTGTCAAGAGGGAAACAACCCAGACCGCCAGCTAAGGTCCCAAATGATAGATTAAGTGGTAAACGAAGTGGGAAGGCCCAGACAGCCAGGATGTTGGCTTAGAAGCAGCCATCATTTAAAGAAAGCGTAATAGCTCACTGGTCGAGTCGTCCTGCGCGGAAGATGTAACGGGGCTCAAATCTATAACCGAAGCTGCGGATGC
>Contig_29
CCACACTTCCACTTCTAACCTATCTACCTGATCATCTCTCAGGGCTCTTACTGATATAAAATCATGGGAAATCTCATCTTGAGGTGGGTTTCACACTTAGATGCTTTCAGCGTTTATCCCTTCCCTACATAGCTACCCAGCGATGCCTTTGGCAAGACAACTGGTACACCAGCGGTAAGTCCACTCTGGTCCTCTCGTACTAGGAGCAGATCCTCTCAAATTTCCTACGCCCGCGACGGATAGGGACCGAACTGTCTCACGACGTTCTGAACCCAGCTCGCGTGCCGCTTTAATGGGCGAACAGCCCAACCCTTGGGACCGACTACAGCCCCAGGATGCGACGAGCCGACATCGAGGTGCCAAACCTCCCCGTCGATGTGAACTCTTGGGGGAGATAAGCCTGTTATCCCCAGGGTAGCTTTTATCCGTTGAGCGATGGCCCTTCCATACGGAACCACCGGATCACTAAGCCCGACTTTCGTCCCTGCTCGAGTTGTAGCTCTCGCAGTCAAGCTCCCTTATACCTTTACACTCTGCGAATGATTTCCAACCATTCTGAGGGAACCTTTGGGCGCCTCCGTTACCTTTTAGGAGGCGACCGCCCCAGTCAAACTGCCCGTCAGACACTGTCTCCGATAGGGATCACCTATCTGGGTTAGAGTGGCCATAACACAAGGGTAGTATCCCAACAACGTCTCCTTCGAAACTGGCGTCCCGATCTCTTAGACTCCTACCTATCCTGTACATGTGGTACAGACACTCAATATCAAACTGCAGTAAAGCTCCATGGGGTCTTTCCGTCCTGTCGCGGGTAACCTGCATCTTCACAGGTACTAAAATTTCACCGAGTCTCTCGTTGAGACAGTGCCCAAATCATTACGCCTTTCGTGCGGGTCGGAACTTACCCGACAAGGAATTTCGCTACCTTAGGACCGTTATAGTTACGGCCGCCGTTTACTGGGGCTTCAATTCATACCTTCGCTTACGCTAAGCACTCCTCTTAACCTTCCAGCACCGGGCAGGCGTCACCCCCTATACATCATCTTACGATTTAGCAGAGAGCTGTGTTTTTGATAAACAGTTGCTTGGGCCTATTCACTGCGGCTGACTTAAAGTCAGCACCCCTTCTCCCGAAGTTACGGGGTCATTTTGCCGAGTTCCTTAACGAGAGTTCTCTCGCTCACCTGAGGCTACTCGCCTCGACTACCTGTGTCGGTTTGCGGTACGGGTAGAGTATGTTTAAACGCTAGAAGCTTTTCTTGGCAGTGTGACGTCACTAACTTCGCTACTAAACTTCGCTCCCCATCACAGCTCAATGTTATAGAACTAAGCATTTGACTCATTTCACACCTCACTGCTTAGACAGACTCTTCCAATCGTCTGCTTTAGTTAGCCTACTGCGTCCCTCCATCACTACATACTCTAGTACAGGAATATCAACCTGTTGTCCATCGGATACACCTTTCGGTCTCTCCTTAGGTCCCGACTAACCCAGGGCGGACGAGCCTTCCCCTGGAAACCTTAGTCTTACGGTGGACAGGATTCTCACCTGTCTTTCGCTACTCATACCGGCATTCTCACTTCTATGCGTTCCAGCACTCCTCACGGTATACCTTCATCACACATAGAACGCTCTCCTACCATACCTATAAAGGTATCCACAGCTTCGGTAAATTGTTTTAGCCCCGGTACATTTTCGGCGCAGGGTCACTCGACTAGTGAGCTATTACGCACTCTTTGAATGAATAGCTGCTTCTAAGCTAACATCCTAGTTGTCTGTGCAACCCCACATCCTTTTCCACTTAACAATTATTTTGGGACCTTAGCTGGTGGTCTGGGCTGTTTCCCTTTCGACTACGGATCTTAGCACTCGCAGTCTGACTGCCGACCATAATTCATTGGCATTCGGAGTTTATCTGAGATTGGTAATCCGGGATGGACCCCTCACCCAAACAGTGCTCTACCTCCAAGAATCTTAATGTCGACGCTAGCCCTAAAGCTATTGCGGAGAAATTCCAAACGAACTTGGAGATAGCTGGTTCTCTCCGAAATAGCTTTAGGGCTAGCCTCGTTGTGAGTTTACTGGAGGTAGAGCACTGTTTGGGCGAGGGGTCCATCCCGGATTACCAATCTCAGATAAACTCCGAATGCCAAAGAATTATGGTCGGCAGTCAGACTGCGAGTGCTAAGATCCGTAGTCGAAAGGGAAA
>Contig_30
TAGGGGTGAAAGGCCAATCAAACTCTGTGATAGCTGGTTCTCCCCGAAATGCATTTAGGTGCAGCGTTACGTGTTTCTTGCCGGAGGTAGAGCTACTGGATGGCCGATGGGCCTTCACGGGTTACTGACGTCAGCTAAACTCCGAATGCCGGTAAGTGAGAGCGTAGCAGTGAGACAGTGGGGGATAAGCTTCATTGTCGAGAGGGAAACAGCCCAGACCACCAACTAAGGCCCCTAAGCGTGTGCTAAGTGGGAAAGGATGTGGAGTTGCTTAGACAACCAGGAGGTTGGCTTAGAAGCAGCCATCCTTGAAAGAGTGCGTAACAGCTCACTGGTCAAGTGATTCTGCGCCGATAATGTAGCGGGGCTCAAGTACACCGCCGAAGTTGTGGCAATCAGTCGTTGTGGCTGGTTGGGTAGGGGAGCGTCCTGCATGAGGTGAAGCTGCCACGGGAGTGTGTGGTGGATTGTGTGGGAGTGAGAATGCAGGCATGAGTAGCGAATCACGGGTGAGAAACCCGTGCGCCGGATGATCAAGGGTTCCAGGGTCAAGTTAATCTGCCCTGGGTTAGTCGGGGCCTAAGGCGAGGCCGACAGGCGTAGTCGATGGATAACGGGTTGATATTCCCGTACCGGTGAAAAACCGCCCATACTGATATTGTGATGCTAACCATGCGAAGCATGATGTGCAGGCTTTTGTTTGTGTGTTGTGTGGGTTGTGGGACCCGATCTTTGGAGGTAAACGTATTAACAGGTGTGACGCAGGAAGGTAGCCAAGCCACGCGATGGTTGTCGTGGTCTAAGCGTGTAGGGTTGTCGGTTGTTAAATGCGCCGGCTGTGTGCCTGAGACGTGATGGGACCCCGTTTTTGGGGGATTTGGTGATCCTATGCTGCCGAGAAAAGCATCGGCGTGAGGTTTTAGCCGCCCGTACCCTAAACCGACACAGGTGATCAGGTAGAGAATACTAAGGCGATCGAGAGAATCATGGTTAAGGAACTCGGCAAAATGCCCCCGTAACTTCGGGAGAAGGGGGACCTTGAGCGTGATGGGCACTTGCTGCCTGGAGCGTGTATGGGTCGCAGAGACCAGGGGGAAGCGACTGTTTATCAAAAACACAGGTCCGTGCGAAGTCGTAAGACGATGTATACGGACTGACTCCTGCCCGGTGCTGGAAGGTTAAGAGGATTGGTTAGCCTTTGTGGCGAAGCTGAGAATTTAAGCCCCAGTAAACGGCGGTGGTAACTATAACCATCCTAAGGTAGCGAAATTCCTTGTCGGGTAAGTTCCGACCTGCACGAATGGAGTAACGACTTCCCTACTGTCTCAACCATGAACTCGGCGAAATTGCAGTACGAGTAAAGATGCTCGTTTCGCGCAGCAGGACGGAAAGACCCCGTGACCTTTACTATAGTTTGGTATTGGTGTTTGGTTTGGCTTGTGTAGGATAGGTGGGAGACTGTGAAGCATGGACGCTAGTTTGTGTGGAGTCGTTGTTGAAATACCACTCTGGTCAATCTGGATGTCTAACTTCGGGCCATGATCTGGTTCAGGGACAGTGCCTGATGGGTAGTTTAACTGGGGCGGTTGCCTCCTAAAGTGTAACGGAGGCGCCCAAAGGTTCCCTCAGCCTGGTTGGCAATCAGGTGTTGAGTGTAAGTGCACAAGGGAGCTTGACTGTGAGACTGGCAGGTCGAGCAGGGACGAAAGTCGGGACTAGTGATCCGGCGGTACGTTGTGGAACGGCCGTCGCTCAACGGATAAAAGGTACCTCGGGGATAACAGGCTGATCTTGCCCAAGAGTCCATATCGACGGCATGGTTTGGCACCTCGATGTCGGCTCGTCGCATCCTGGGGCTGGAGTCGGTCCCAAGGGTTGGGCTGTTCGCCCATTAAAGCGGTACGCGAGCTGGGTTCAGAACGTCGTGAGACAGTTCGGTCCCTATCCGCTGCGCGCGTTGGAAATTTGAGAAAGGCTGTCCTTAGTACGAGAGGACCGGGACGGACGAACCTCTGGTATGTCAGTTGTACCGCCAGGTGCATGGCTGATTGGCTACGTTCGGGAGGGATAACCGCTGAAAGCATCTAAGCGGGAAGCCTGTTTCGAGATGAGATTTCCTGGCACTTTGGTGTGTGAGGCTCCTTATAGATGATGAGGTTGATAGGCCGGGTATGGAAGCGCTGTAAGGTGTGGAGTTGACTGGTACTAA
>Contig_31
TAGGGGTGAAAGGCCAATCAAACTCTGTGATAGCTGGTTCTCCCCGAAATGCATTTAGGTGCAGCGTTACGTGTTTCTTGCCGGAGGTAGAGCTACTGGATGGCCGATGGGCCTTCACGGGTTACTGACGTCAGCTAAACTCCGAATGCCGGTAAGTGAGAGCGTAGCAGTGAGACAGTGGGGGATAAGCTTCATTGTCGAGAGGGAAACAGCCCAGACCACCAACTAAGGCCCCTAAGCGTGTGCTAAGTGGGAAAGGATGTGGAGTTGCTTAGACAACCAGGAGGTTGGCTTAGAAGCAGCCATCCTTGAAAGAGTGCGTAACAGCTCACTGGTCAAGTGATTCTGCGCCGATAATGTAGCGGGGCTCAAGTACACCGCCGAAGTTGTGGCAATCAGTCTTTGTGGCTGGTTGGGTAGGGGAGCGTCCTGCATGAGGTGAAGCTGCCACGGGAGTGTGTGGTGGATTGTGTGGGAGTGAGAATGCAGGCATGAGTAGCGAATCACGGGTGAGAAACCCGTGCGCCGGATGATCAAGGGTTCCAGGGTCAAGTTAATCTGCCCTGGGTTAGTCGGGGCCTAAGGCGAGGCCGACAGGCGTAGTCGATGGATAACGGGTTGATATTCCCGTACCGGTGAAAAACCGCCCATACTGATATTGTGATGCTAACCATGCGAAGCATGATGTGCAGGCTTTTGTTTGTGTGTTGTGTGGGTTGTGGGACCCGATCTTTGGAGGTAAACGTATTAACAGGTGTGACGCAGGAAGGTAGCCAAGCCACGCGATGGTTGTCGTGGTCTAAGCGTGTAGGGTTGTCGGTTGTTAAATGCGCCGGCTGTGTGCCTGAGACGTGATGGGACCCCGTTTTTGGGGGATTTGGTGATCCTATGCTGCCGAGAAAAGCATCGGCGTGAGGTTTTAGCCGCCCGTACCCTAAACCGACACAGGTGATCAGGTAGAGAATACTAAGGCGATCGAGAGAATCATGGTTAAGGAACTCGGCAAAATGCCCCCGTAACTTCGGGAGAAGGGGGACCTTGAGCGTGATGGGCACTTGCTGCCTGGAGCGTGTATGGGTCGCAGAGACCAGGGGGAAGCGACTGTTTATCAAAAACACAGGTCCGTGCGAAGTCGTAAGACGATGTATACGGACTGACTCCTGCCCGGTGCTGGAAGGTTAAGAGGATTGGTTAGCCTTTGTGGCGAAGCTGAGAATTTAAGCCCCAGTAAACGGCGGTGGTAACTATAACCATCCTAAGGTAGCGAAATTCCTTGTCGGGTAAGTTCCGACCTGCACGAATGGAGTAACGACTTCCCTACTGTCTCAACCATGAACTCGGCGAAATTGCAGTACGAGTAAAGATGCTCGTTTCGCGCAGCAGGACGGAAAGACCCCGTGACCTTTACTATAGTTTGGTATTGGTGTTTGGTTTGGCTTGTGTAGGATAGGTGGGAGACTGTGAAGCATGGACGCTAGTTTGTGTGGAGTCGTTGTTGAAATACCACTCTGGTCAATCTGGATGTCTAACTTCGGGCCATGATCTGGTTCAGGGACAGTGCCTGATGGGTAGTTTAACTGGGGCGGTTGCCTCCTAAAGTGTAACGGAGGCGCCCAAAGGTTCCCTCAGCCTGGTTGGCAATCAGGTGTTGAGTGTAAGTGCACAAGGGAGCTTGACTGTGAGACTGGCAGGTCGAGCAGGGACGAAAGTCGGGACTAGTGATCCGGCGGTACGTTGTGGAACGGCCGTCGCTCAACGGATAAAAGGTACCTCGGGGATAACAGGCTGATCTTGCCCAAGAGTCCATATCGACGGCATGGTTTGGCACCTCGATGTCGGCTCGTCGCATCCTGGGGCTGGAGTCGGTCCCAAGGGTTGGGCTGTTCGCCCATTAAAGCGGTACGCGAGCTGGGTTCAGAACGTCGTGAGACAGTTCGGTCCCTATCCGCTGCGCGCGTTGGAAATTTGAGAAAGGCTGTCCTTAGTACGAGAGGACCGGGACGGACGAACCTCTGGTATGTCAGTTGTACCGCCAGGTGCATGGCTGATTGGCTACGTTCGGGAGGGATAACCGCTGAAAGCATCTAAGCGGGAAGCCTGTTTCGAGATGAGATTTCCTGGCACTTTGGTGTGTGAGGCTCCTTATAGATGATGAGGTTGATAGGCCGGGTATGGAAGCGCTGTAAGGTGTGGAGTTGACTGGTACTAA
>Contig_32
AAGGGTTGCGCTCGTTGCGGGACTTAACCCAACATCTCACGACACGAGCTGACGACAGCCATGCAGCACCTGTGTTACGGTTCCCGAAGGCACTCCTCCGTCTCTGGAGGATTCCGTACATGTCAAGACCAGGTAAGGTTCTTCGCGTTGCATCGAATTAATCCACATCATCCACCGCTTGTGCGGGTCCCCGTCAATTCCTTTGAGTTTTAATCTTGCGACCGTACTCCCCAGGCGGTCAATTTCACGCGTTAGCTACGCTACTAAGCAATCAAGTTGCCCAACAGCTAATTGACATCGTTTAGGGCGTGGACTACCAGGGTATCTAATCCTGTTTGCTACCCACGCTTTCGAGCATGAACGTCAGTGTTATCCCAGGAGGCTGCCTTCGCCATCGGTATTCCTCCACATCTCTACGCATTTCACTGCTACACGTGGAATTCTACCTCCCTCTGACACACTCTAGTCACCCAGTTCAGAACGCAGTTCCCAGGTTGAGCCCGGGGATTTCACATCCTGCTTAAGTAACCGTCTGCGCTCGCTTTACGCCCAGTAATTCCGATTAACGCTCGCACCCTACGTATTACCGCGGCTGCTGGCACGTAGTTAGCCGGTGCTTATTCTTCAGGTACCGTCATCAGCTGTCGGTATTAGCGACAGCCTTTTCTTCCCTGACAAAAGTCCTTTACAACCCGAAGGCCTTCTTCAGACACGCGGCATGGCTGGATCAGGCTTGCGCCCATTGTCCAAAATTCCCCACTGCTGCCTCCCGTAGGAGTCTGGGCCGTGTCTCAGTCCCAGTGTGGCGGATCATCCTCTCAGACCCGCTACTGATCGTCGCCTTGGTAGGCCTTTACCCCACCAACTAGCTAATCAGATATCGGCCGCTCGAATAACGCAAGGCCCGAAGGTCCCCTGCTTTCCTCCTCAGAGAATATGCGGTATTAGCTAATCTTTCGATTAGTTATCCCCCATTACTCGGTACGTTCCGATATGTTACTCACCCGTTCGCCACTCGCCACCCAAGAAGCAAGCTTCTCTGTGCTGCCGTCCGACTTGCATGTGTAAAGCATGCCGCCAGCGTTCAATCTGAGCCAGGATCAAACGCTGGCGGCATGCTTTACACATGCAAGTCGGACGGCAGCACAGAGAAGCTTGCTTCTTGGGTGGCGAGTGGCGAACGGGTGAGTAACATATCGGAACGTACCGAGTAATGGGGGATAACTAATCGAAAGATTAGCTAATACCGCATATTCTCTGAGGAGGAAAGCAGGGGACCTTCGGGCCTTGCGTTATTCGAGCGGCCGATATCTGATTAGCTAGTTGGTGGGGTAAAGGCCTACCAAGGCGACGATCAGTAGCGGGTCTGAGAGGATGATCCGCCACACTGGGACTGAGACACGGCCCAGACTCCTACGGGAGGCAGCAGTGGGGAATTTTGGACAATGGGCGCAAGCCTGATCCAGCCATGCCGCGTGTCTGAAGAAGGCCTTCGGGTTGTAAAGGACTTTTGTCAGGGAAGAAAAGGCTGTCGCTAATACCGACAGCTGATGACGGTACCTGAAGAATAAGCACCGGCTAACTACGTGCCAGCAGCCGCGGTAATACGTAGGGTGCGAGCGTTAATCGGAATTACTGGGCGTAAAGCGAGCGCAGACGGTTACTTAAGCAGGATGTGAAATCCCCGGGCTCAACCTGGGAACTGCGTTCTGAACTGGGTGACTAGAGTGTGTCAGAGGGAGGTAGAATTCCACGTGTAGCAGTGAAATGCGTAGAGATGTGGAGGAATACCGATGGCGAAGGCAGCCTCCTGGGATAACACTGACGTTCATGCTCGAAAGCGTGGGTAGCAAACAGGATTAGATACCCTGGTAGTCCACGCCCTAAACGATGTCAATTAGCTGTTGGGCAACTTGATTGCTTAGTAGCGTAGCTAACGCGTGAAATTGACCGCCTGGGGAGTACGGTCGCAAGATTAAAACTCAAAGGAATTGACGGGGACCCGCACAAGCGGTGGATGATGTGGATTAATTCGATGCAACGCGAAGAACCTTACCTGGTCTTGACATGTACGGAATCCTCCAGAGACGGAGGAGTGCCTTCGGGAACCGTAACACAGGTGCTGCATGGCTGTCGTCAGCTCGTGTCGTGAGATGTTGGGTTAAGTCCCGCAACGAGCGCAACCCTT
>Contig_33
CTCGACTAGTGAGCTGTTACGCACTCTTTAAATGAATGGCTGCTTCCAAGCCAACATCCTAGCTGTCTTCGCACTCTGACTTCGTTTGGTCAACTTAGCTATTATTTCGGGACCTTAGCCGATGGTCTGGATTCTTCTCCTCTCGGACATGGACCTTAGCACCCATGCCCTCACTCCATGGATCTAACTTGTATGCATTCGGAGTTTGTCTGGACTTGATAGCCGGTGAAAGCCTCGCATCCAATCAGTCGCTCTACCTCACACAAGAAACTCCACAGGCTGCACCTAAATGCATTTCGGGGAGTACGAGCTATCTCCAAGTTTGATTAGCCTTTCACCCCTACCCTCAGTTCATTCGAAAGCTTTTCAACGCTTACCGATTCGGTCCTCCAGTTAGTGTTACCTAACCTTCAACCTGACCAAGGGTAGATCACTTGGTTTCGCGTCTACTGCTCGTGACTAAATGGGCGCCCTTTTAAGACTCGCTTTCGCTTCGGCTCCTTGTCTTGATTATAACAATTAACCTTGCCACAAACAGTAACTCGTAGGTTCATTATGCAAAAGGCACGCAGTCACACCTTAATGGCGCTCCTACCGCTTGTAGGCAGACGGGTTCAGGGTCTATTGCACTCCTCTGTTCGAGGTTCTTTTCACCTTTCCCTCACGGTACTGGTTCACTATCGGTCTCTCGGGAGTATTTAGCCTTACGGGATGGGCCCCGCCAATTCACACAGGATGTCTCGTGTCCCGCGCTACTCAGGTGCTCCGTCGTCTATTGTTCGATATGTCGGATACGCAGCTTTCATGCTCTTCGGCCATACTTTCCAGTAGGTTCTCCTATATCTATCATTAAACTTTTGTCGAAGTCCTATTACCCCGACTTTGCCGAAACAAAGCCGGTTTGGGCTAATCCCCGTTCGCTCGCCACTACTGAGGGAATCACTTTTGTTTTCTTCTCCTACGGGTAATGAGATGTTTCAGTTCCCCGCGTTCGCTCATGAAATCAATTCATGTGTCAGGCCTTGGCCTGACGGGTTGCCCCATTCGGATATCTGCGGATCAATTCGTATGTGCCGATTCCCGCAGCTATCCGAATGGGGCAACCCGTCAGGCCAAGGCCTGACACATGAATTGATTTCATGAGCGAACGCGGGGAACTGAAACATCTCATTACCCGTAGGAGAAGAAAACAAAAGTGATTCCCTCAGTAGTGGCGAGCGAACGGGGATTAGCCCAAACCGGCTTTGTTTCGGCAAAGTCGGGGTAATAGGACTTCGACAAAAGTTTAATGATAGATATAGGAGAACCTACTGGAAAGTATGGCCGAAGAGCATGAAAGCTGCGTATCCGACATATCGAACAATAGACGACGGAGCACCTGAGTAGCGCGGGACACGAGACATCCTGTGTGAATTGGCGGGGCCCATCCCGTAAGGCTAAATACTCCCGAGAGACCGATAGTGAACCAGTACCGTGAGGGAAAGGTGAAAAGAACCTCGAACAGAGGAGTGCAATAGACCCTGAACCCGTCTGCCTACAAGCGGTAGGAGCGCCATTAAGGTGTGACTGCGTGCCTTTTGCATAATGAACCTACGAGTTACTGTTTGTGGCAAGGTTAATTGTTATAATCAAGACAAGGAGCCGAAGCGAAAGCGAGTCTTAAAAGGGCGCCCATTTAGTCACGAGCAGTAGACGCGAAACCAAGTGATCTACCCTTGGTCAGGTTGAAGGTTAGGTAACACTAACTGGAGGACCGAATCGGTAAGCGTTGAAAAGCTTTCGAATGAACTGAGGGTAGGGGTGAAAGGCTAATCAAACTTGGAGATAGCTCGTACTCCCCGAAATGCATTTAGGTGCAGCCTGTGGAGTTTCTTGTGTGAGGTAGAGCGACTGATTGGATGCGAGGCTTTCACCGGCTATCAAGTCCAGACAAACTCCGAATGCATACAAGTTAGATCCATGGAGTGAGGGCATGGGTGCTAAGGTCCATGTCCGAGAGGAGAAGAATCCAGACCATCGGCTAAGGTCCCGAAATAATAGCTAAGTTGACCAAACGAAGTCAGAGTGCGAAGACAGCTAGGATGTTGGCTTGGAAGCAGCCATTCATTTAAAGAGTGCGTAACAGCTCACTAGTCGAG
>Contig_34
AAGGGTTGCGCTCGTTGCGGGACTTAACCCAACATCTCACGACACGAGCTGACGACAGCCATGCAGCACCTGTGTTACGGTTCCCGAAGGCACTCCTCCGTCTCTGGAGGATTCCGTACATGTCAAGACCAGGTAAGGTTCTTCGCGTTGCATCGAATTAATCCACATCATCCACCGCTTGTGCGGGTCCCCGTCAATTCCTTTGAGTTTTAATCTTGCGACCGTACTCCCCAGGCGGTCAATTTCACGCGTTAGCTACGCTACTAAGCAATCAAGTTGCCCAACAGCTAATTGACATCGTTTAGGGCGTGGACTACCAGGGTATCTAATCCTGTTTGCTACCCACGCTTTCGAGCATGAACGTCAGTGTTATCCCAGGAGGCTGCCTTCGCCATCGGTATTCCTCCACATCTCTACGCATTTCACTGCTACACGTGGAATTCTACCTCCCTCTGACACACTCTAGTCACCCAGTTCAGAACGCAGTTCCCAGGTTGAGCCCGGGGATTTCACATCCTGCTTAAGTAACCGTCTGCGCTCGCTTTACGCCCAGTAATTCCGATTAACGCTCGCACCCTACGTATTACCGCGGCTGCTGGCACGTAGTTAGCCGGTGCTTATTCTTCAGGTACCGTCATCAGCTGTCGGTATTAGCGACAGCCTTTTCTTCCCTGACAAAAGTCCTTTACAACCCGAAGGCCTTCTTCAGACACGCGGCATGGCTGGATCAGGCTTGCGCCCATTGTCCAAAATTCCCCACTGCTGCCTCCCGTAGGAGTCTGGGCCGTGTCTCAGTCCCAGTGTGGCGGATCATCCTCTCAGACCCGCTACTGATCGTCGCCTTGGTAGGCCTTTACCCCACCAACTAGCTAATCAGATATCGGCCGCTCGAATAACGCAAGGCCCGAAGGTCCCCTGCTTTCCTCCTCAGAGAATATGCGGTATTAGCTAATCTTTCGATTAGTTATCCCCCATTACTCGGTACGTTCCGATATGTTACTCACCCGTTCGCCACTCGCCACCCAAGAAGCAAGCTTCTCTGTGCTGCCGTCCGACTTGCATGTGTAAAGCATGCAAGTCGGACGGCAGCACAGAGAAGCTTGCTTCTTGGGTGGCGAGTGGCGAACGGGTGAGTAACATATCGGAACGTACCGAGTAATGGGGGATAACTAATCGAAAGATTAGCTAATACCGCATATTCTCTGAGGAGGAAAGCAGGGGACCTTCGGGCCTTGCGTTATTCGAGCGGCCGATATCTGATTAGCTAGTTGGTGGGGTAAAGGCCTACCAAGGCGACGATCAGTAGCGGGTCTGAGAGGATGATCCGCCACACTGGGACTGAGACACGGCCCAGACTCCTACGGGAGGCAGCAGTGGGGAATTTTGGACAATGGGCGCAAGCCTGATCCAGCCATGCCGCGTGTCTGAAGAAGGCCTTCGGGTTGTAAAGGACTTTTGTCAGGGAAGAAAAGGCTGTCGCTAATACCGACAGCTGATGACGGTACCTGAAGAATAAGCACCGGCTAACTACGTGCCAGCAGCCGCGGTAATACGTAGGGTGCGAGCGTTAATCGGAATTACTGGGCGTAAAGCGAGCGCAGACGGTTACTTAAGCAGGATGTGAAATCCCCGGGCTCAACCTGGGAACTGCGTTCTGAACTGGGTGACTAGAGTGTGTCAGAGGGAGGTAGAATTCCACGTGTAGCAGTGAAATGCGTAGAGATGTGGAGGAATACCGATGGCGAAGGCAGCCTCCTGGGATAACACTGACGTTCATGCTCGAAAGCGTGGGTAGCAAACAGGATTAGATACCCTGGTAGTCCACGCCCTAAACGATGTCAATTAGCTGTTGGGCAACTTGATTGCTTAGTAGCGTAGCTAACGCGTGAAATTGACCGCCTGGGGAGTACGGTCGCAAGATTAAAACTCAAAGGAATTGACGGGGACCCGCACAAGCGGTGGATGATGTGGATTAATTCGATGCAACGCGAAGAACCTTACCTGGTCTTGACATGTACGGAATCCTCCAGAGACGGAGGAGTGCCTTCGGGAACCGTAACACAGGTGCTGCATGGCTGTCGTCAGCTCGTGTCGTGAGATGTTGGGTTAAGTCCCGCAACGAGCGCAACCCTT
>Contig_35
GGGTTGCGCTCGTTGCGGGACTTAACCCAACATCTCACGACACGAGCTGACGACAGCCATGCAGCACCTGTGTTACGGTTCCCGAAGGCACTCCTCCGTCTCTGGAGGATTCCGTACATGTCAAGACCAGGTAAGGTTCTTCGCGTTGCATCGAATTAATCCACATCATCCACCGCTTGTGCGGGTCCCCGTCAATTCCTTTGAGTTTTAATCTTGCGACCGTACTCCCCAGGCGGTCAATTTCACGCGTTAGCTACGCTACTAAGCAATCAAGTTGCCCAACAGCTAATTGACATCGTTTAGGGCGTGGACTACCAGGGTATCTAATCCTGTTTGCTACCCACGCTTTCGAGCATGAACGTCAGTGTTATCCCAGGAGGCTGCCTTCGCCATCGGTATTCCTCCACATCTCTACGCATTTCACTGCTACACGTGGAATTCTACCTCCCTCTGACACACTCTAGTCACCCAGTTCAGAACGCAGTTCCCAGGTTGAGCCCGGGGATTTCACATCCTGCTTAAGTAACCGTCTGCGCTCGCTTTACGCCCAGTAATTCCGATTAACGCTCGCACCCTACGTATTACCGCGGCTGCTGGCACGTAGTTAGCCGGTGCTTATTCTTCAGGTACCGTCATCAGCTGTCGGTATTAGCGACAGCCTTTTCTTCCCTGACAAAAGTCCTTTACAACCCGAAGGCCTTCTTCAGACACGCGGCATGGCTGGATCAGGCTTGCGCCCATTGTCCAAAATTCCCCACTGCTGCCTCCCGTAGGAGTCTGGGCCGTGTCTCAGTCCCAGTGTGGCTGGTCGTCCTCTCAGACCAGCTACAGATCGTCGCCTTGGTAGGCCTTTACCCCACCAACTAGCTAATCTGCCATCGGCCGCTCCAATAGCGCGAGGTCCGAAGATCCCCCGCTTTCACCCTCAGGTCGTATGCGGTATTAATCCGGCTTTCGCCGAGCTATCCCCCACTACTGGGCACGTTCCGATGTATTACTCACCCGTTCGCCACTCGCCGCCAGGCCGAAGCCCGCGCTGGCGGCATGCTTTACACATGCAAGTCGAACGGCAGCGCGGGCTTCGGCCTGGCGGCGAGTGGCGAACGGGTGAGTAATACATCGGAACGTGCCCAGTAGTGGGGGATAGCTCGGCGAAAGCCGGATTAATACCGCATACGACCTGAGGGTGAAAGCGGGGGATCTTCGGACCTCGCGCTATTGGAGCGGCCGATGGCAGATTAGCTAGTTGGTGGGGTAAAGGCCTACCAAGGCGACGATCTGTAGCTGGTCTGAGAGGACGACCAGCCACACTGGGACTGAGACACGGCCCAGACTCCTACGGGAGGCAGCAGTGGGGAATTTTGGACAATGGGCGCAAGCCTGATCCAGCCATGCCGCGTGTCTGAAGAAGGCCTTCGGGTTGTAAAGGACTTTTGTCAGGGAAGAAAAGGCTGTCGCTAATACCGACAGCTGATGACGGTACCTGAAGAATAAGCACCGGCTAACTACGTGCCAGCAGCCGCGGTAATACGTAGGGTGCGAGCGTTAATCGGAATTACTGGGCGTAAAGCGAGCGCAGACGGTTACTTAAGCAGGATGTGAAATCCCCGGGCTCAACCTGGGAACTGCGTTCTGAACTGGGTGACTAGAGTGTGTCAGAGGGAGGTAGAATTCCACGTGTAGCAGTGAAATGCGTAGAGATGTGGAGGAATACCGATGGCGAAGGCAGCCTCCTGGGATAACACTGACGTTCATGCTCGAAAGCGTGGGTAGCAAACAGGATTAGATACCCTGGTAGTCCACGCCCTAAACGATGTCAATTAGCTGTTGGGCAACTTGATTGCTTAGTAGCGTAGCTAACGCGTGAAATTGACCGCCTGGGGAGTACGGTCGCAAGATTAAAACTCAAAGGAATTGACGGGGACCCGCACAAGCGGTGGATGATGTGGATTAATTCGATGCAACGCGAAGAACCTTACCTGGTCTTGACATGTACGGAATCCTCCAGAGACGGAGGAGTGCCTTCGGGAACCGTAACACAGGTGCTGCATGGCTGTCGTCAGCTCGTGTCGTGAGATGTTGGGTTAAGTCCCGCAACGAGCGCAACCC
>Contig_36
GCATCCGCAGCTTCGGTTATAGATTTGAGCCCCGTTACATCTTCCGCGCAGGACGACTCGACCAGTGAGCTATTACGCTTTCTTTAAATGATGGCTGCTTCTAAGCCAACATCCTGGCTGTCTGGGCCTTCCCACTTCGTTTACCACTTAATCTATCATTTGGGACCTTAGCTGGCGGTCTGGGTTGTTTCCCTCTTGACAACGGACGTTAGCACCCGCTGTCTGTCTCCCGAGGAACCACTTGATGGTATTCTTAGTTTGCCATGGGTTGGTAAGTTGCAATAACCCCCTAGCCATAACAGTGCTTTACCCCCATCAGTGTCTTGCTCGAGGCACTACCTAAATAGTTTTCGGGGAGAACCAGCTATCTCCGAGTTTGTTTAGCCTTTCACCCCTATCCACAGCTCATCCCCGCATTTTGCAACATGCGTGGGTTCGGTCCTCCAGTACCTGTTACGGCACCTTCAACCTGGCCATGGATAGATCACTCGGTTTCGGGTCTACACCCAGCAACTGTTCGCCCTATTAAGACTCGGTTTCCCTACGCCTCCCCTATTCGGTTAAGCTCGCTACTGAATGTAAGTCGTTGACCCATTATACAAAAGGTACGCAGTCACACCACAAGGATGCTCCCACTGTTTGTATGCATCAGGTTTCAGGTTCTATTTCACTCCCCTCCCGGGGTTCTTTTCGCCTTTCCCTCACGGTACTGGTTCACTATCGGTCGATGATGAGTATTTAGCCTTGGAGGATGGTCCCCCCATATTCAGACAGGATTTCACGTGTCCCGCCCTACTTTTCGTACGCTTAGTACCACTGTTGAGATTTCGAATACGGGACTATCACCCACTATGGTCAAGCTTCCCAGCTTGTTCTTCTATCTCGACAGTTATCACGTACAGGCTCCTCCGCGTTCGCTCGCCACTACTTGCGGAATCTCGGTTGATTTCTTTTCCTCCGGATACTTAGATGGTTCAGTTCTCCGGGTTCGCTTCTCTAAGTCTATGTATTCAACTTAGGATACTGCATTTTGTGCAGTATCCTAAGTTGAATACATAGACTTAGAGAAGCGAACCCGGAGAACTGAACCATCTAAGTATCCGGAGGAAAAGAAATCAACCGAGATTCCGCAAGTAGTGGCGAGCGAACGCGGAGGAGCCTGTACGTGATAACTGTCGAGATAGAAGAACAAGCTGGGAAGCTTGACCATAGTGGGTGATAGTCCCGTATTCGAAATCTCAACAGTGGTACTAAGCGTACGAAAAGTAGGGCGGGACACGTGAAATCCTGTCTGAATATGGGGGGACCATCCTCCAAGGCTAAATACTCATCATCGACCGATAGTGAACCAGTACCGTGAGGGAAAGGCGAAAAGAACCCCGGGAGGGGAGTGAAATAGAACCTGAAACCTGATGCATACAAACAGTGGGAGCATCCTTGTGGTGTGACTGCGTACCTTTTGTATAATGGGTCAACGACTTACATTCAGTAGCGAGCTTAACCGAATAGGGGAGGCGTAGGGAAACCGAGTCTTAATAGGGCGAACAGTTGCTGGGTGTAGACCCGAAACCGAGTGATCTATCCATGGCCAGGTTGAAGGTGCCGTAACAGGTACTGGAGGACCGAACCCACGCATGTTGCAAAATGCGGGGATGAGCTGTGGATAGGGGTGAAAGGCTAAACAAACTCGGAGATAGCTGGTTCTCCCCGAAAACTATTTAGGTAGTGCCTCGAGCAAGACACTGATGGGGGTAAAGCACTGTTATGGCTAGGGGGTTATTGCAACTTACCAACCCATGGCAAACTAAGAATACCATCAAGTGGTTCCTCGGGAGACAGACAGCGGGTGCTAACGTCCGTTGTCAAGAGGGAAACAACCCAGACCGCCAGCTAAGGTCCCAAATGATAGATTAAGTGGTAAACGAAGTGGGAAGGCCCAGACAGCCAGGATGTTGGCTTAGAAGCAGCCATCATTTAAAGAAAGCGTAATAGCTCACTGGTCGAGTCGTCCTGCGCGGAAGATGTAACGGGGCTCAAATCTATAACCGAAGCTGCGGATGC
>Contig_37
GCATCCGCAGCTTCGGTTATAGATTTGAGCCCCGTTACATCTTCCGCGCAGGACGACTCGACCAGTGAGCTATTACGCTTTCTTTAAATGATGGCTGCTTCTAAGCCAACATCCTGGCTGTCTGGGCCTTCCCACTTCGTTTACCACTTAATCTATCATTTGGGACCTTAGCTGGCGGTCTGGGTTGTTTCCCTCTTGACAACGGACGTTAGCACCCGCTGTCTGTCTCCCGAGGAACCACTTGATGGTATTCTTAGTTTGCCATGGGTTGGTAAGTTGCAATAACCCCCTAGCCATAACAGTGCTTTACCCCCATCAGTGTCTTGCTCGAGGCACTACCTAAATAGTTTTCGGGGAGAACCAGCTATCTCCGAGTTTGTTTAGCCTTTCACCCCTATCCACAGCTCATCCCCGCATTTTGCAACATGCGTGGGTTCGGTCCTCCAGTACCTGTTACGGCACCTTCAACCTGGCCATGGATAGATCACTCGGTTTCGGGTCTACACCCAGCAACTGTTCGCCCTATTAAGACTCGGTTTCCCTACGCCTCCCCTATTCGGTTAAGCTCGCTACTGAATGTAAGTCGTTGACCCATTATACAAAAGGTACGCAGTCACACCACAAGGATGCTCCCACTGTTTGTATGCATCAGGTTTCAGGTTCTATTTCACTCCCCTCCCGGGGTTCTTTTCGCCTTTCCCTCACGGTACTGGTTCACTATCGGTCGATGATGAGTATTTAGCCTTGGAGGATGGTCCCCCCATATTCAGACAGGATTTCACGTGTCCCGCCCTACTTTTCGTACGCTTAGTACCACTGTTGAGATTTCGAATACGGGACTATCACCCACTATGGTCAAGCTTCCCAGCTTGTTCTTCTATCTCGACAGTTATCACGTACAGGCTCCTCCGCGTTCGCTCGCCACTACTTGCGGAATCTCGGTTGATTTCTTTTCCTCCGGATACTTAGATGGTTCAGTTCTCCGGGTTCGCTTCTCTAAGTCTATGTATTCAACTTAGGATACTGCACAGAATGCAGTATCCTAAGTTGAATACATAGACTTAGAGAAGCGAACCCGGAGAACTGAACCATCTAAGTATCCGGAGGAAAAGAAATCAACCGAGATTCCGCAAGTAGTGGCGAGCGAACGCGGAGGAGCCTGTACGTGATAACTGTCGAGATAGAAGAACAAGCTGGGAAGCTTGACCATAGTGGGTGATAGTCCCGTATTCGAAATCTCAACAGTGGTACTAAGCGTACGAAAAGTAGGGCGGGACACGTGAAATCCTGTCTGAATATGGGGGGACCATCCTCCAAGGCTAAATACTCATCATCGACCGATAGTGAACCAGTACCGTGAGGGAAAGGCGAAAAGAACCCCGGGAGGGGAGTGAAATAGAACCTGAAACCTGATGCATACAAACAGTGGGAGCATCCTTGTGGTGTGACTGCGTACCTTTTGTATAATGGGTCAACGACTTACATTCAGTAGCGAGCTTAACCGAATAGGGGAGGCGTAGGGAAACCGAGTCTTAATAGGGCGAACAGTTGCTGGGTGTAGACCCGAAACCGAGTGATCTATCCATGGCCAGGTTGAAGGTGCCGTAACAGGTACTGGAGGACCGAACCCACGCATGTTGCAAAATGCGGGGATGAGCTGTGGATAGGGGTGAAAGGCTAAACAAACTCGGAGATAGCTGGTTCTCCCCGAAAACTATTTAGGTAGTGCCTCGAGCAAGACACTGATGGGGGTAAAGCACTGTTATGGCTAGGGGGTTATTGCAACTTACCAACCCATGGCAAACTAAGAATACCATCAAGTGGTTCCTCGGGAGACAGACAGCGGGTGCTAACGTCCGTTGTCAAGAGGGAAACAACCCAGACCGCCAGCTAAGGTCCCAAATGATAGATTAAGTGGTAAACGAAGTGGGAAGGCCCAGACAGCCAGGATGTTGGCTTAGAAGCAGCCATCATTTAAAGAAAGCGTAATAGCTCACTGGTCGAGTCGTCCTGCGCGGAAGATGTAACGGGGCTCAAATCTATAACCGAAGCTGCGGATGC
>Contig_38
CGCTACCTTAGGACCGTTATAGTTACGGCCGCCGTTTACTGGGGCTTCAATTCAGAGCTTCGACCCGAAGTCTAACCCCTCCTCTTAACCTTCCAGCACCGGGCAGGTGTCAGCACCTATACGTCAGCTTTCGCTTTAGCAGGCACCTGTGTTTGTGGTAAACAGTCGCTTGCGCCTCTCTTGTGCCACTCATTCATGCTCCAAGCGTTGCTGCTCTTCACACTACATGAGTCCTCCTTTTCCCGAAGTTACGGAGGCATTTTGCCGAGTTCCTTAACGAGGGTTTTCCCGCGCACCTTAGGATTCTCTCCCCGCCTACCTGTGTCGGTTTTGGTACGGGCGATGTGTCTCTACCTAGAAGCTTTTCTCGACAGTGTAGGATCAATCACTTCGTTACTATCGCTAGTAACTCGTCATCACATCTCAGCTTTTAGAGCTACGGATTTGCCTATAGCTCAACCTACATGCTTAAACACGCACTTCCAATCGCGTGCTGACCTACCTTACTGTGTCACTCCATCGATCAAACGATTCACACCGGTACAGGAATTTCAACCTGTTGTCCATCGCCTACGCTTTTCCGCCTCGGCTTAGGTCCCGACTTACCCTGAGACGACGATCGTTGCTCAGGAACCCTTAGGCTTTCGGTGGAATGGATTCTCACCATTCTTTTCGCTACTCATACCGACATTCTCACTTCTCATCAGTCCACAACTCCTTACGGTACTGCTTCAGCCCGATGAGAACGCTCCCCTACCCATATACATTGCTGCATATGACACGACTTCGGTTTTACACTTTAGCCCCGGACATCTTCGGCGCAGAGTCTCTCGACCAGTGAGCTATTACGCACTCTTTAAATGGTGGCTGCTTCTAAGCCAACATCCTGGTTGTTTTGGAAACTCCACATCCTTCGCCACTTAGTGTAACATTTGGGACCTTAGTCGGTGTTCTGGGCTGTTTCCCTCTTGACAATGGACCTTATCATTCACTGTCTGACTCCCGAGTATAAGTATAGCCGAACCTAGTCAAACTACGAATGGCTATACTTATACTCGGGAGTCAGACAGTGAATGATAAGGTCCATTGTCAAGAGGGAAACAGCCCAGAACACCGACTAAGGTCCCAAATGTTACACTAAGTGGCGAAGGATGTGGAGTTTCCAAAACAACCAGGATGTTGGCTTAGAAGCAGCCACCATTTAAAGAGTGCGTAATAGCTCACTGGTCGAGAGACTCTGCGCCGAAGATGTCCGGGGCTAAAGTGTAAAACCGAAGTCGTGTCATATGCAGCAATGTATATGGGTAGGGGAGCGTTCTCATCGGGCTGAAGCAGTACCGTAAGGAGTTGTGGACTGATGAGAAGTGAGAATGTCGGTATGAGTAGCGAAAAGAATGGTGAGAATCCATTCCACCGAAAGCCTAAGGGTTCCTGAGCAACGATCGTCGTCTCAGGGTAAGTCGGGACCTAAGCCGAGGCGGAAAAGCGTAGGCGATGGACAACAGGTTGAAATTCCTGTACCGGTGTGAATCGTTTGATCGATGGAGTGACACAGTAAGGTAGGTCAGCACGCGATTGGAAGTGCGTGTTTAAGCATGTAGGTTGAGCTATAGGCAAATCCGTAGCTCTAAAAGCTGAGATGTGATGACGAGTTACTAGCGATAGTAACGAAGTGATTGATCCTACACTGTCGAGAAAAGCTTCTAGGTAGAGACACATCGCCCGTACCAAAACCGACACAGGTAGGCGGGGAGAGAATCCTAAGGTGCGCGGGAAAACCCTCGTTAAGGAACTCGGCAAAATGCCTCCGTAACTTCGGGAAAAGGAGGACTCATGTAGTGTGAAGAGCAGCAACGCTTGGAGCATGAATGAGTGGCACAAGAGAGGCGCAAGCGACTGTTTACCACAAACACAGGTGCCTGCTAAAGCGAAAGCTGACGTATAGGTGCTGACACCTGCCCGGTGCTGGAAGGTTAAGAGGAGGGGTTAGACTTCGGGTCGAAGCTCTGAATTGAAGCCCCAGTAAACGGCGGCCGTAACTATAACGGTCCTAAGGTAGCG
>Contig_39
CCACACTTCCACTTCTAACCTATCTACCTGATCATCTCTCAGGGCTCTTACTGATATAAAATCATGGGAAATCTCATCTTGAGGTGGGTTTCACACTTAGATGCTTTCAGCGTTTATCCCTTCCCTACATAGCTACCCAGCGATGCCTTTGGCAAGACAACTGGTACACCAGCGGTAAGTCCACTCTGGTCCTCTCGTACTAGGAGCAGATCCTCTCAAATTTCCTACGCCCGCGACGGATAGGGACCGAACTGTCTCACGACGTTCTGAACCCAGCTCGCGTGCCGCTTTAATGGGCGAACAGCCCAACCCTTGGGACCGACTACAGCCCCAGGATGCGACGAGCCGACATCGAGGTGCCAAACCTCCCCGTCGATGTGAACTCTTGGGGGAGATAAGCCTGTTATCCCCAGGGTAGCTTTTATCCGTTGAGCGATGGCCCTTCCATACGGAACCACCGGATCACTAAGCCCGACTTTCGTCCCTGCTCGAGTTGTAGCTCTCGCAGTCAAGCTCCCTTATACCTTTACACTCTGCGAATGATTTCCAACCATTCTGAGGGAACCTTTGGGCGCCTCCGTTACCTTTTAGGAGGCGACCGCCCCAGTCAAACTGCCCGTCAGACACTGTCTCCGATAGGGATCACCTATCTGGGTTAGAGTGGCCATAACACAAGGGTAGTATCCCAACAACGTCTCCTTCGAAACTGGCGTCCCGATCTCTTAGACTCCTACCTATCCTGTACATGTGGTACAGACACTCAATATCAAACTGCAGTAAAGCTCCATGGGGTCTTTCCGTCCTGTCGCGGGTAACCTGCATCTTCACAGGTACTAAAATTTCACCGAGTCTCTCGTTGAGACAGTGCCCAAATCATTACGCCTTTCGTGCGGGTCGGAACTTACCCGACAAGGAATTTCGCTACCTTAGGACCGTTATAGTTACGGCCGCCGTTTACTGGGGCTTCAATTCATACCTTCGCTTACGCTAAGCACTCCTCTTAACCTTCCAGCACCGGGCAGGCGTCACCCCCTATACATCATCTTACGATTTAGCAGAGAGCTGTGTTTTTGATAAACAGTTGCTTGGGCCTATTCACTGCGGCTGACTTAAAGTCAGCACCCCTTCTCCCGAAGTTACGGGGTCATTTTGCCGAGTTCCTTAACGAGAGTTCTCTCGCTCACCTGAGGCTACTCGCCTCGACTACCTGTGTCGGTTTGCGGTACGGGTAGAGTATGTTTAAACGCTAGAAGCTTTTCTTGGCAGTGTGACGTCACTAACTTCGCTACTAAACTTCGCTCCCCATCACAGCTCAATGTTATAGAACTAAGCATTTGACTCATTTCACACCTCACTGCTTAGACAGACTCTTCCAATCGTCTGCTTTAGTTAGCCTACTGCGTCCCTCCATCACTACATACTCTAGTACAGGAATATCAACCTGTTGTCCATCGGATACACCTTTCGGTCTCTCCTTAGGTCCCGACTAACCCAGGGCGGACGAGCCTTCCCCTGGAAACCTTAGTCTTACGGTGGACAGGATTCTCACCTGTCTTTCGCTACTCATACCGGCATTCTCACTTCTATGCGTTCCAGCACTCCTCACGGTATACCTTCATCACACATAGAACGCTCTCCTACCATACCTATAAAGGTATCCACAGCTTCGGTAAATTGTTTTAGCCCCGGTACATTTTCGGCGCAGGGTCACTCGACTAGTGAGCTATTACGCACTCTTTGAATGAATAGCTGCTTCTAAGCTAACATCCTAGTTGTCTGTGCAACCCCACATCCTTTTCCACTTAACAATTATTTTGGGACCTTAGCTGGTGGTCTGGGCTGTTTCCCTTTCGACTACGGATCTTAGCACTCGCAGTCTGACTGCCGACCATAATTCTTTGGCATTCGGAGTTTATCTGAGATTGGTAATCCGGGATGGACCCCTCACCCAAACAGTGCTCTACCTCCAAGAATCTTAATGTCGACGCTAGCCCTAAAGCTATTTCGGAGAGAACCAGCTATCTCCAAGTTCGTTTGGAATTTCTCCGC
>Contig_40
GATTAAACGCCTCTTATCGACTCATCCAAGCTTTTCGCAGATTAGCACGTCCTTCGTCGCCTCTGATTGCCAAGGCATCCAGAGGCGACGAAGGACGTGCTAATCTGCGAAAAGCTTGGATGAGTCGATAAGAGGCGTTTAATCCAAGATGTCCGAATGGGGAAACCCAGTAGATGAAGAATCTACTATCACTTACTGAATCCATAGGTAAGTGAGGCAAACCGGGAGAACTGAAACATCTAAGTACCCCGAGGAAAAGAAATCAACCGAGATTTCGTTAGTAGCGGCGAGCGAACGCGAAGGAGCCTGTTAGTGATAATGACAGAGACAGAGGAACAAGCTGGGAAGCTTGGCGATACAGGGTGATAGCCCCGTACTCGAAGTCCAGGTCATGGTACTAAGCTAACGATAAGTAGGGCGGGACACGTGATATCCTGTTTGAAGATGGGGGGACCATCCTCCAAGGCTAAATACTCCTGATTGACCGATAGTGAACCAGTACTGTGAAGGAAAGGCGAAAAGAACCCCGGTGAGGGGAGTGAAATAGAACCTGAAACCTTGTACGTACAAGCAGTGGGAGCCCTTTTGGGGTGACTGCGTACCTTTTGTATAATGGGTCAGCGACTTATATTTTGTAGCGAGGTTAACCGAATAGGGGAGCCGAAGGGAAACCGAGTCTTAACTGGGCGTCTAGTTGCAAGGTATAGACCCGAAACCCGGTGATCTAGCCATGGGCAGGTTGAAGGTTGGGTAACACTAACTGGAGGACCGAACCGACTAATGTTGAAAAATTAGCGGATGACTTGTGGCTGGGGGTGAAAGGCCAATCAAACCGGGAGATAGCTGGTTCTCCCCGAAATCTATTTAGGTAGAGCCTTGAGCGGACACCTTCGGGGGTAGAGCACTGTTTCGGCTAGGGGTCCATCCCGGATTACCAACCCGATGCAAACTACGAATACCGAAGAGTGATACTCAGGAGACACACGGCGGGTGCTAACGTCCGTCGTGGAGAGGGAAACAACCCAGACCGCCAGCTAAGGTCCCAAAGTCTATATTAAGTGGGAAACGAAGTGGGAAGGCTTAGACAGCTAGGATGTTGGCTTAGAAGCAGCCATCATTTAAAGAAAGCGTAATAGCTCACTAGTCGAGTCGGCCTGCGCGGAAGATGTAACGGGGCTCAAATATAGCACCGAAGCTGCGGCATCAGACGAAAGTCTGTTGGGTAGGGGAGCGTTCTGTAAGCGGATGAAGGTGGCTCGAGAGGGCTGCTGGACGTATCAGAAGTGCGAATGCTGACATAAGTAACGATAAAACGGGTGAAAAACCCGTTCGCCGGAAGACCAAGGGTTCCTGTCCAACGTTAATCGGGGCAGGGTGAGTCGGCCCCTAAGGCGAGGCTGAAAAGCGTAGTCGATGGGAAACGGGTTAATATTCCCGTACTTGGATAAACTGCGATGTGGGGACGGAGCAGGTTAGGTTATCGCACTGTTGGATATGTGCGTTTAAGTTTGTAGGTGTGAAGTTTAGGCAAATCCGGACTTCTTTAACACTGAGAGATGATGACGAGGCTCTACGGAGCTGAAGTAACCGATACCACACTTCCAGGAAAAGCCACTAAGCTTCAGGTTTATCTAAACCGTACTGAAAACCGACACAGGTGGTCAGGTAGAGAATACTCAGGCGCTTGAGAGAACTCGGGTGAAGGAACTAGGCAAAATAGCACCGTAACTTCGGGAGAAGGTGCGCCGGCGTAGATTGTAGTCCCTTGCGGGCGAAGGTTGAACCGGTCGAAGATACCAGCTGGCTGCAACTGTTTATTAAAAACACAGCACTCTGCAAACACGAAAGTGGACGTATAGGGTGTGATGCCTGCCCGGTGCTGGAAGGTTAATTGATGGTGTAATCGAAAGAGAAGCTCCTGATCGAAGCCCCAGTAAACGGCGGCCGTAACTATAACGGTCCTAAGGTAGCGAAATTCCTTGTCGGGTAAGTTCCGACCTGCACGAATGGCATAATGATGGCCAGGCTGTCTCCACCCGAGACTCAGT
>Contig_41
ACTGAGTCTCGGGTGGAGACAGCCTGGCCATCATTATGCCATTCGTGCAGGTCGGAACTTACCCGACAAGGAATTTCGCTACCTTAGGACCGTTATAGTTACGGCCGCCGTTTACTGGGGCTTCGATCAGGAGCTTCTCTTTCGATTACACCATCAATTAACCTTCCAGCACCGGGCAGGCATCACACCCTATACGTCCACTTTCGTGTTTGCAGAGTGCTGTGTTTTTAATAAACAGTTGCAGCCAGCTGGTATCTTCGACCGGTTCAACCTTCGCCCGCAAGGGACTACAATCTACGCCGGCGCACCTTCTCCCGAAGTTACGGTGCTATTTTGCCTAGTTCCTTCACCCGAGTTCTCTCAAGCGCCTGAGTATTCTCTACCTGACCACCTGTGTCGGTTTTCAGTACGGTTTAGATAAACCTGAAGCTTAGTGGCTTTTCCTGGAAGTGTGGTATCGGTTACTTCAGCTCCGTAGAGCCTCGTCATCATCTCTCAGTGTTAAAGAAGTCCGGATTTGCCTAAACTTCACACCTACAAACTTAAACGCACATATCCAACAGTGCGATAACCTAACCTGCTCCGTCCCCACATCGCAGTTTATCCAAGTACGGGAATATTAACCCGTTTCCCATCGACTACGCTTTTCAGCCTCGCCTTAGGGGCCGACTCACCCTGCCCCGATTAACGTTGGACAGGAACCCTTGGTCTTCCGGCGAACGGGTTTTTCACCCGTTTTATCGTTACTTATGTCAGCATTCGCACTTCTGATACGTCCAGCAGCCCTCTCGAGCCACCTTCATCCGCTTACAGAACGCTCCCCTACCCAACAGACTTTCGTCTGATGCCGCAGCTTCGGTGCTATATTTGAGCCCCGTTACATCTTCCGCGCAGGCCGACTCGACTAGTGAGCTATTACGCTTTCTTTAAATGATGGCTGCTTCTAAGCCAACATCCTAGCTGTCTAAGCCTTCCCACTTCGTTTCCCACTTAATATAGACTTTGGGACCTTAGCTGGCGGTCTGGGTTGTTTCCCTCTCCACGACGGACGTTAGCACCCGCCGTGTGTCTCCTGAGTATCACTCTTCGGTATTCGTAGTTTGCATCGGGTTGGTAATCCGGGATGGACCCCTAGCCGAAACAGTGCTCTACCCCCGAAGGTGTCCGCTCAAGGCTCTACCTAAATAGATTTCGGGGAGAACCAGCTATCTCCCGGTTTGATTGGCCTTTCACCCCCAGCCACAAGTCATCCGCTAATTTTTCAACATTAGTCGGTTCGGTCCTCCAGTTAGTGTTACCCAACCTTCAACCTGCCCATGGCTAGATCACCGGGTTTCGGGTCTATACCTTGCAACTAGACGCCCAGTTAAGACTCGGTTTCCCTTCGGCTCCCCTATTCGGTTAACCTCGCTACAAAATATAAGTCGCTGACCCATTATACAAAAGGTACGCAGTCACCCCAAAAGGGCTCCCACTGCTTGTACGTACAAGGTTTCAGGTTCTATTTCACTCCCCTCACCGGGGTTCTTTTCGCCTTTCCTTCACAGTACTGGTTCACTATCGGTCAATCAGGAGTATTTAGCCTTGGAGGATGGTCCCCCCATCTTCAAACAGGATATCACGTGTCCCGCCCTACTTATCGTTAGCTTAGTACCATGACCTGGACTTCGAGTACGGGGCTATCACCCTGTATCGCCAAGCTTCCCAGCTTGTTCCTCTGTCTCTGTCATTATCACTAACAGGCTCCTTCGCGTTCGCTCGCCGCTACTAACGAAATCTCGGTTGATTTCTTTTCCTCGGGAGAACTGAAACATCTAAGTACCCCGAGGAAAAGAAATCAACCGAGATTTCGTTAGTAGCGGCGAGCGAACGCGAAGGAGCCTGTTAGTGATAATGACAGAGACAGAGGAACAAGCTGGGAAGCTTGGCGATACAGGGTGATAGCCCCGTACTCGAAGTCCAGGTCATGGTACTAAGCTAACGATAAGTAGGGCGGGACACGTGATATCCTGTTTGAAGATGGGGGGACCATCCTCCAAG
>Contig_42
GGGTTGCGCTCGTTGCGGGACTTAACCCAACATCTCACGACACGAGCTGACGACAACCATGCACCACCTGTATACCAGCCCCGAAGGGAAACACCATCTCTGATGCGGTCCAGTATATGTCAAGCCTTGGTAAGGTTCTTCGCGTTGCATCGAATTAATCCGCATGCTCCGCCGCTTGTGCGGGCCCCCGTCAATTTCTTTGAGTTTTAGCCTTGCGGCCGTACTCCCCAGGCGGGGCACTTAATGCGTTAGCTACGGCGCGGAAAACGTGGAATGTCCCCCACACCTAGTGCCCAACGTTTACGGCATGGACTACCAGGGTATCTAATCCTGTTCGCTCCCCATGCTTTCGCTTCTCAGCGTCAGTTACAGCCCAGAGACCTGCCTTCGCCATCGGTGTTCCTCCTGATATCTGCGCATTCCACCGCTACACCAGGAATTCCAGTCTCCCCTACTGCACTCTAGTCTGCCCGTACCCACTGCAATACACGGGGTTAAGCCCCGGCCTTTCACAGCAGACGCGACAAACCGCCTACAAGCTCTTTACGCCCAATAATTCCGGACAACGCTCGCGCCCTACGTATTACCGCGGCTGCTGGCACGTAGTTAGCCGGCGCTTTCTCTGCAGGTACCGTCAATCTCTCTTCTTCCCTGCTAACAGAGGTTTACAACCCGAAGGCCGTCATCCCTCACGCGGCGTCGCTGCATCAGGCTTGCGCCCATTGTGCAATATTCCCCACTGCTGCCTCCCGTAGGAGTCTGGGCCGTGTCTCAGTCCCAGTGTGGCCGGTCACCCTCTCAGGCCGGCTACCCGTCGTCGCCTTGGTGAGCCGTTACCTCACCAACAAGCTGATAGGCCGTGAGCCCATCTATAACCACTACATAACGCTTTCCACCAACACCCCATGCGGAGATTGGTCGTATCCGGTATTAGACCCAGTTTCCCAGGCTTATCCCAGAGTTAAAGGTAGGTTACTCACGTATTACTCACCCGTTCGCCACTAATCCACGGTGCAAGCACCGCTTCATCGTGGATTAGTGGCGAACGGGTGAGTAATACGTGAGTAACCTACCTTTAACTCTGGGATAAGCCTGGGAAACTGGGTCTAATACCGGATACGACCAATCTCCGCATGGGGTGTTGGTGGAAAGCGTTATGTAGTGGTTATAGATGGGCTCACGGCCTATCAGCTTGTTGGTGAGGTAACGGCTCACCAAGGCGACGACGGGTAGCCGGCCTGAGAGGGTGACCGGCCACACTGGGACTGAGACACGGCCCAGACTCCTACGGGAGGCAGCAGTGGGGAATATTGCACAATGGGCGCAAGCCTGATGCAGCGACGCCGCGTGAGGGATGACGGCCTTCGGGTTGTAAACCTCTGTTAGCAGGGAAGAAGAGAGATTGACGGTACCTGCAGAGAAAGCGCCGGCTAACTACGTGCCAGCAGCCGCGGTAATACGTAGGGCGCGAGCGTTGTCCGGAATTATTGGGCGTAAAGAGCTTGTAGGCGGTTTGTCGCGTCTGCTGTGAAAGGCCGGGGCTTAACCCCGTGTATTGCAGTGGGTACGGGCAGACTAGAGTGCAGTAGGGGAGACTGGAATTCCTGGTGTAGCGGTGGAATGCGCAGATATCAGGAGGAACACCGATGGCGAAGGCAGGTCTCTGGGCTGTAACTGACGCTGAGAAGCGAAAGCATGGGGAGCGAACAGGATTAGATACCCTGGTAGTCCATGCCGTAAACGTTGGGCACTAGGTGTGGGGGACATTCCACGTTTTCCGCGCCGTAGCTAACGCATTAAGTGCCCCGCCTGGGGAGTACGGCCGCAAGGCTAAAACTCAAAGAAATTGACGGGGGCCCGCACAAGCGGCGGAGCATGCGGATTAATTCGATGCAACGCGAAGAACCTTACCAAGGCTTGACATATACTGGACCGCATCAGAGATGGTGTTTCCCTTCGGGGCTGGTATACAGGTGGTGCATGGTTGTCGTCAGCTCGTGTCGTGAGATGTTGGGTTAAGTCCCGCAACGAGCGCAACCC
>Contig_43
ACTGAGTCTCGGGTGGAGACAGCCTGGCCATCATTATGCCATTCGTGCAGGTCGGAACTTACCCGACAAGGAATTTCGCTACCTTAGGACCGTTATAGTTACGGCCGCCGTTTACTGGGGCTTCGATCAGGAGCTTCTCTTTCGATTACACCATCAATTAACCTTCCAGCACCGGGCAGGCATCACACCCTATACGTCCACTTTCGTGTTTGCAGAGTGCTGTGTTTTTAATAAACAGTTGCAGCCAGCTGGTATCTTCGACCGGTTCAACCTTCGCCCGCAAGGGACTACAATCTACGCCGGCGCACCTTCTCCCGAAGTTACGGTGCTATTTTGCCTAGTTCCTTCACCCGAGTTCTCTCAAGCGCCTGAGTATTCTCTACCTGACCACCTGTGTCGGTTTTCAGTACGGTTTAGATAAACCTGAAGCTTAGTGGCTTTTCCTGGAAGTGTGGTATCGGTTACTTCAGCTCCGTAGAGCCTCGTCATCATCTCTCAGTGTTAAAGAAGTCCGGATTTGCCTAAACTTCACACCTACAAACTTAAACGCACATATCCAACAGTGCGATAACCTAACCTGCTCCGTCCCCACATCGCAGTTTATCCAAGTACGGGAATATTAACCCGTTTCCCATCGACTACGCTTTTCAGCCTCGCCTTAGGGGCCGACTCACCCTGCCCCGATTAACGTTGGACAGGAACCCTTGGTCTTCCGGCGAACGGGTTTTTCACCCGTTTTATCGTTACTTATGTCAGCATTCGCACTTCTGATACGTCCAGCAGCCCTCTCGAGCCACCTTCATCCGCTTACAGAACGCTCCCCTACCCAACAGACTTTCGTCTGATGCCGCAGCTTCGGTGCTATATTTGAGCCCCGTTACATCTTCCGCGCAGGCCGACTCGACTAGTGAGCTATTACGCTTTCTTTAAATGATGGCTGCTTCTAAGCCAACATCCTAGCTGTCTAAGCCTTCCCACTTCGTTTCCCACTTAATATAGACTTTGGGACCTTAGCTGGCGGTCTGGGTTGTTTCCCTCTCCACGACGGACGTTAGCACCCGCCGTGTGTCTCCTGAGTATCACTCTTCGGTATTCGTAGTTTGCATCGGGTTGGTAATCCGGGATGGACCCCTAGCCGAAACAGTGCTCTACCCCCGAAGGTGTCCGCTCAAGGCTCTACCTAAATAGATTTCGGGGAGAACCAGCTATCTCCCGGTTTGATTGGCCTTTCACCCCCAGCCACAAGTCATCCGCTAATTTTTCAACATTAGTCGGTTCGGTCCTCCAGTTAGTGTTACCCAACCTTCAACCTGCCCATGGCTAGATCACCGGGTTTCGGGTCTATACCTTGCAACTAGACGCCCAGTTAAGACTCGGTTTCCCTTCGGCTCCCCTATTCGGTTAACCTCGCTACAAAATATAAGTCGCTGACCCATTATACAAAAGGTACGCAGTCACCCCAAAAGGGCTCCCACTGCTTGTACGTACAAGGTTTCAGGTTCTATTTCACTCCCCTCACCGGGGTTCTTTTCGCCTTTCCTTCACAGTACTGGTTCACTATCGGTCAATCAGGAGTATTTAGCCTTGGAGGATGGTCCCCCCATCTTCAAACAGGATATCACGTGTCCCGCCCTACTTATCGTTAGCTTAGTACCATGACCTGGACTTCGAGTACGGGGCTATCACCCTGTATCGCCAAGCTTCCCAGCTTGTTCCTCTGTCTCTGTCATTATCACTAACAGGCTCCTTCGCGTTCGCTCGCCGCTACTAACGAAATCTCGGTTGATTTCTTTTCCTCGGAGAACTGAAACATCTAAGTACCCCGAGGAAAAGAAATCAACCGAGATTTCGTTAGTAGCGGCGAGCGAACGCGAAGGAGCCTGTTAGTGATAATGACAGAGACAGAGGAACAAGCTGGGAAGCTTGGCGATACAGGGTGATAGCCCCGTACTCGAAGTCCAGGTCATGGTACTAAGCTAACGATAAGTAGGGCGGGACACGTGATATCCTGTTTGAAGATGGGGGGACCATCCTCCAAG
>Contig_44
CGCTACCTTAGGACCGTTATAGTTACGGCCGCCGTTTACTGGGGCTTCAATTCAGAGCTTCGACCCGAAGTCTAACCCCTCCTCTTAACCTTCCAGCACCGGGCAGGTGTCAGCACCTATACGTCAGCTTTCGCTTTAGCAGGCACCTGTGTTTGTGGTAAACAGTCGCTTGCGCCTCTCTTGTGCCACTCATTCATGCTCCAAGCGTTGCTGCTCTTCACACTACATGAGTCCTCCTTTTCCCGAAGTTACGGAGGCATTTTGCCGAGTTCCTTAACGAGGGTTTTCCCGCGCACCTTAGGATTCTCTCCCCGCCTACCTGTGTCGGTTTTGGTACGGGCGATGTGTCTCTACCTAGAAGCTTTTCTCGACAGTGTAGGATCAATCACTTCGTTACTATCGCTAGTAACTCGTCATCACATCTCAGCTTTTAGAGCTACGGATTTGCCTATAGCTCAACCTACATGCTTAAACACGCACTTCCAATCGCGTGCTGACCTACCTTACTGTGTCACTCCATCGATCAAACGATTCACACCGGTACAGGAATTTCAACCTGTTGTCCATCGCCTACGCTTTTCCGCCTCGGCTTAGGTCCCGACTTACCCTGAGACGACGATCGTTGCTCAGGAACCCTTAGGCTTTCGGTGGAATGGATTCTCACCATTCTTTTCGCTACTCATACCGACATTCTCACTTCTCATCAGTCCACAACTCCTTACGGTACTGCTTCAGCCCGATGAGAACGCTCCCCTACCCATATACATTGCTGCATATGACACGACTTCGGTTTTACACTTTAGCCCCGGACATCTTCGGCGCAGAGTCTCTCGACCAGTGAGCTATTACGCACTCTTTAAATGGTGGCTGCTTCTAAGCCAACATCCTGGTTGTTTTGGAAACTCCACATCCTTCGCCACTTAGTGTAACATTTGGGACCTTAGTCGGTGTTCTGGGCTGTTTCCCTCTTGACAATGGACCTTATCATTCACTGTCAAACTACGAATGGCTATACTTATACTCGGGAGTCAGACAGTGAATGATAAGGTCCATTGTCAAGAGGGAAACAGCCCAGAACACCGACTAAGGTCCCAAATGTTACACTAAGTGGCGAAGGATGTGGAGTTTCCAAAACAACCAGGATGTTGGCTTAGAAGCAGCCACCATTTAAAGAGTGCGTAATAGCTCACTGGTCGAGAGACTCTGCGCCGAAGATGTCCGGGGCTAAAGTGTAAAACCGAAGTCGTGTCATATGCAGCAATGTATATGGGTAGGGGAGCGTTCTCATCGGGCTGAAGCAGTACCGTAAGGAGTTGTGGACTGATGAGAAGTGAGAATGTCGGTATGAGTAGCGAAAAGAATGGTGAGAATCCATTCCACCGAAAGCCTAAGGGTTCCTGAGCAACGATCGTCGTCTCAGGGTAAGTCGGGACCTAAGCCGAGGCGGAAAAGCGTAGGCGATGGACAACAGGTTGAAATTCCTGTACCGGTGTGAATCGTTTGATCGATGGAGTGACACAGTAAGGTAGGTCAGCACGCGATTGGAAGTGCGTGTTTAAGCATGTAGGTTGAGCTATAGGCAAATCCGTAGCTCTAAAAGCTGAGATGTGATGACGAGTTACTAGCGATAGTAACGAAGTGATTGATCCTACACTGTCGAGAAAAGCTTCTAGGTAGAGACACATCGCCCGTACCAAAACCGACACAGGTAGGCGGGGAGAGAATCCTAAGGTGCGCGGGAAAACCCTCGTTAAGGAACTCGGCAAAATGCCTCCGTAACTTCGGGAAAAGGAGGACTCATGTAGTGTGAAGAGCAGCAACGCTTGGAGCATGAATGAGTGGCACAAGAGAGGCGCAAGCGACTGTTTACCACAAACACAGGTGCCTGCTAAAGCGAAAGCTGACGTATAGGTGCTGACACCTGCCCGGTGCTGGAAGGTTAAGAGGAGGGGTTAGACTTCGGGTCGAAGCTCTGAATTGAAGCCCCAGTAAACGGCGGCCGTAACTATAACGGTCCTAAGGTAGCG
>Contig_45
CCTTAGGACCGTTATAGTTACGGCCGCCGTTTACTGGGGCTTCAATTCGGAGCTCTCACTCCTCCTCTTAACCTTCCAGCACTGGGCAGGTGTCAGCCCATATACATCGCCTTCCAGCTTAGCATAGACCTGTGTTTTTGTTAAACAGTTGCTTGAGCCTCTTCACTGCGACCCTCGAGCGCTTTGTATCGCGTGGATACTCACCCTCAAGGGCTCCTCTTCTCCCGAAGTTACGAGGTTATTTTGCAGAGTTCCTTAACGAGAGTTAGCCTGTCCGCCTTAGATTTCTCATCCTGACCACCTGTGTCGGTTTGCAGTACGGGCAGTCAAATATTAACGTTAGAAGCTTTTCTTGGCAGCGTGGGATTTGCGCATTCATCTTACGACTGTATATCATACCTCAGATATAACTCAATGGATTTTCCTATCAAGTCATCCTACATACTTCTACGGACACTTCCGTTCGTCCGCGCGCATACCCTTCTGCGTCCCTCCATCACAATATATGACTGGCACAGAAATATTAATCTGTTTTCCATTCGCCTACGCATTATAGCCTGGGCTTAGGTCCCGGCTTACTCAGGGAAGACAAGCTTTACCCTGAAAACCTTGGTCTTCCGGCGAGGGGGATTCTCGCCCCCTTTCTCGCTACTTATTCCTGCATTCTCACTTCTGATACCTCCAGAGTCGGTTACCCTTCTCCTTCAACGGCCTACAGAACGCTCTCCTACCAATCCTTACGGATTCCACAGCTTCGGTTTATAACTTAGCCCCGTTACATTGTCGGCGCAGAGACTCTCGACTAGTGAGCTATTACGCACTCTTTAAAGGTATGGCTGCTTCTAAGCCAACCTCCTAGTTGTTTGTGAATCTCCACCTCCTTTCCCACTTAGTTATAATTAGGGACCTTAGCTGGTGGTCTGGGTTGTTTCCCTTTCGACAATGGAAGTTAACTCCCATAGTCTCACTCCTGAGCTCTAAATTATGGTATTCGGAGTTTGATTGATTTCAGTAAGCAATCAAACTCCGAATACCATAATTTAGAGCTCAGGAGTGAGACTATGGGAGTTAACTTCCATTGTCGAAAGGGAAACAACCCAGACCACCAGCTAAGGTCCCTAATTATAACTAAGTGGGAAAGGAGGTGGAGATTCACAAACAACTAGGAGGTTGGCTTAGAAGCAGCCATACCTTTAAAGAGTGCGTAATAGCTCACTAGTCGAGAGTCTCTGCGCCGACAATGTAACGGGGCTAAGTTATAAACCGAAGCTGTGGAATCCGTAAGGATTGGTAGGAGAGCGTTCTGTAGGCCGTTGAAGGAGAAGGGTAACCGACTCTGGAGGTATCAGAAGTGAGAATGCAGGAATAAGTAGCGAGAAAGGGGGCGAGAATCCCCCTCGCCGGAAGACCAAGGTTTTCAGGGTAAAGCTTGTCTTCCCTGAGTAAGCCGGGACCTAAGCCCAGGCTATAATGCGTAGGCGAATGGAAAACAGATTAATATTTCTGTGCCAGTCATATATTGTGATGGAGGGACGCAGAAGGGTATGCGCGCGGACGAACGGAAGTGTCCGTAGAAGTATGTAGGATGACTTGATAGGAAAATCCATTGAGTTATATCTGAGGTATGATATACAGTCGTAAGATGAATGCGCAAATCCCACGCTGCCAAGAAAAGCTTCTAACGTTAATATTTGACTGCCCGTACTGCAAACCGACACAGGTGGTCAGGATGAGAAATCTAAGGCGGACAGGCTAACTCTCGTTAAGGAACTCTGCAAAATAACCTCGTAACTTCGGGAGAAGAGGAGCCCTTGAGGGTGAGTATCCACGCGATACAAAGCGCTCGAGGGTCGCAGTGAAGAGGCTCAAGCAACTGTTTAACAAAAACACAGGTCTATGCTAAGCTGGAAGGCGATGTATATGGGCTGACACCTGCCCAGTGCTGGAAGGTTAAGAGGAGGAGTGAGAGCTCCGAATTGAAGCCCCAGTAAACGGCGGCCGTAACTATAACGGTCCTAAGG
>Contig_46
GCATCCGCAGCTTCGGTTATAGATTTGAGCCCCGTTACATCTTCCGCGCAGGACGACTCGACCAGTGAGCTATTACGCTTTCTTTAAATGATGGCTGCTTCTAAGCCAACATCCTGGCTGTCTGGGCCTTCCCACTTCGTTTACCACTTAATCTATCATTTGGGACCTTAGCTGGCGGTCTGGGTTGTTTCCCTCTTGACAACGGACGTTAGCACCCGCTGTCTGTCTCCCGAGGAACCACTTGATGGTATTCTTAGTTTGCCATGGGTTGGTAAGTTGCAATAACCCCCTAGCCATAACAGTGCTTTACCCCCATCAGTGTCTTGCTCGAGGCACTACCTAAATAGTTTTCGGGGAGAACCAGCTATCTCCGAGTTTGTTTAGCCTTTCACCCCTATCCACAGCTCATCCCCGCATTTTGCAACATGCGTGGGTTCGGTCCTCCAGTACCTGTTACGGCACCTTCAACCTGGCCATGGATAGATCACTCGGTTTCGGGTCTACACCCAGCAACTGTTCGCCCTATTAAGACTCGGTTTCCCTACGCCTCCCCTATTCGGTTAAGCTCGCTACTGAATGTAAGTCGTTGACCCATTATACAAAAGGTACGCAGTCACACCACAAGGATGCTCCCACTGTTTGTATGCATCAGGTTTCAGGTTCTATTTCACTCCCCTCCCGGGGTTCTTTTCGCCTTTCCCTCACGGTACTGGTTCACTATCGGTCGATGATGAGTATTTAGCCTTGGAGGATGGTCCCCCCATATTCAGACAGGATTTCACGTGTCCCGCCCTACTTTTCGTACGCTTAGTACCACTGTTGAGATTTCGAATACGGGACTATCACCCACTATGGTCAAGCTTCCCAGCTTGTTCTTCTATCTCGACAGTTATCACGTACAGGCTCCTCCGCGTTCGCTCGCCACTACTTGCGGAATCTCGGTTGATTTCTTTTCCTCCGGGTACTTAGATGGTTCAGTTCTCCGGGTTCGCTTCGCTTATCCTATGTATTCAGATAAGCGAAGCGAACCCGGAGAACTGAACCATCTAAGTACCCGGAGGAAAAGAAATCAACCGAGATTCCGCAAGTAGTGGCGAGCGAACGCGGAGGAGCCTGTACGTGATAACTGTCGAGATAGAAGAACAAGCTGGGAAGCTTGACCATAGTGGGTGATAGTCCCGTATTCGAAATCTCAACAGTGGTACTAAGCGTACGAAAAGTAGGGCGGGACACGTGAAATCCTGTCTGAATATGGGGGGACCATCCTCCAAGGCTAAATACTCATCATCGACCGATAGTGAACCAGTACCGTGAGGGAAAGGCGAAAAGAACCCCGGGAGGGGAGTGAAATAGAACCTGAAACCTGATGCATACAAACAGTGGGAGCATCCTTGTGGTGTGACTGCGTACCTTTTGTATAATGGGTCAACGACTTACATTCAGTAGCGAGCTTAACCGAATAGGGGAGGCGTAGGGAAACCGAGTCTTAATAGGGCGAACAGTTGCTGGGTGTAGACCCGAAACCGAGTGATCTATCCATGGCCAGGTTGAAGGTGCCGTAACAGGTACTGGAGGACCGAACCCACGCATGTTGCAAAATGCGGGGATGAGCTGTGGATAGGGGTGAAAGGCTAAACAAACTCGGAGATAGCTGGTTCTCCCCGAAAACTATTTAGGTAGTGCCTCGAGCAAGACACTGATGGGGGTAAAGCACTGTTATGGCTAGGGGGTTATTGCAACTTACCAACCCATGGCAAACTAAGAATACCATCAAGTGGTTCCTCGGGAGACAGACAGCGGGTGCTAACGTCCGTTGTCAAGAGGGAAACAACCCAGACCGCCAGCTAAGGTCCCAAATGATAGATTAAGTGGTAAACGAAGTGGGAAGGCCCAGACAGCCAGGATGTTGGCTTAGAAGCAGCCATCATTTAAAGAAAGCGTAATAGCTCACTGGTCGAGTCGTCCTGCGCGGAAGATGTAACGGGGCTCAAATCTATAACCGAAGCTGCGGATGC
>Contig_47
ACACCCTATACGTCCACTTTCGTGTTTGCAGAGTGCTGTGTTTTTAATAAACAGTCGCAGCCACCTATTCTTTGCAACCTCTTCGCCCTTGTGTTGTTCACACTCAAGCTACCAAGGCACACCTTCTTCCGAAGTTACGGTGTCAATTTGCCGAGTTCCTTCTCCCGAGTTCTCTCAAGCGCCTGAGAATACTCATCTCGCGCACCAGTGTTGGTTTGCGGTACGGTCGTTTCTAGCTGAAGCTTAGAGGCTTTTCTTGGAACCACTTCCAGTTGCTTCGCGAGCAAGCTCGCTCGTCCCAACCCCTCGGCATACGCCTGGCGGATTTACCTACCAGACACCTACAGGTCAGGAACCGGGACTTCCAACACCCGGACAACCTTCCACGATCCGTCCCCCCATCGCACTAGAAATCGGTGCTGGAATATTAACCAGCTTCCCATCAGCTATGGCTTTCGCCCTCACCTTAGGGGCCGACTCACCCTACGCCGATGAACGTTGCGTAGGAAACCTTGCGCTTACGGCGAGCGGGCTTTTCACCCGCTTTAACGCTACTCATGTCAGCATTCGCACTTCTGATACCTCCAGCATCCCTTACGAGACACCTTCACAGGCTTACAGAACGCTCCCCTACCCCGCACTCAGAGAGTGCAGCCTAAGCTTCGGTGCATGGCTTAGCCCCGTTACATCTTCCGCGCAGGACGACTCGATCAGTGAGCTATTACGCTTTCTTTAAATGATGGCTGCTTCTAAGCCAACATCCTGACTGTTTTAGCCTTCCCACTTCGTTTCCCACTTAGCCACACTTTGGGACCTTAGCTGTAGGTCTGGGTTGTTTCCCTCTTGCCGCCGGACGTTAGCACCCGGCGACTGTCTGCCATGCTCATACTTCCAGGTATTCGGAGTTTGCTATGGCGTGGTAAGCCGCGATGGCCCCCACAACCATTACAGTGCTCTACCCCCTGGAGCAATACATGACGCACTACCTAAATAGCTGGTTCTCCCCGAAAACTATTTAGGTAGTGCGTCATGTATTGCTCCAGGGGGTAGAGCACTGTAATGGTTGTGGGGGCCATCGCGGCTTACCACGCCATAGCAAACTCCGAATACCTGGAAGTATGAGCATGGCAGACAGTCGCCGGGTGCTAACGTCCGGCGGCAAGAGGGAAACAACCCAGACCTACAGCTAAGGTCCCAAAGTGTGGCTAAGTGGGAAACGAAGTGGGAAGGCTAAAACAGTCAGGATGTTGGCTTAGAAGCAGCCATCATTTAAAGAAAGCGTAATAGCTCACTGATCGAGTCGTCCTGCGCGGAAGATGTAACGGGGCTAAGCCATGCACCGAAGCTTAGGCTGCACTCTCTGAGTGCGGGGTAGGGGAGCGTTCTGTAAGCCTGTGAAGGTGTCTCGTAAGGGATGCTGGAGGTATCAGAAGTGCGAATGCTGACATGAGTAGCGTTAAAGCGGGTGAAAAGCCCGCTCGCCGTAAGCGCAAGGTTTCCTACGCAACGTTCATCGGCGTAGGGTGAGTCGGCCCCTAAGGTGAGGGCGAAAGCCATAGCTGATGGGAAGCTGGTTAATATTCCAGCACCGATTTCTAGTGCGATGGGGGGACGGATCGTGGAAGGTTGTCCGGGTGTTGGAAGTCCCGGTTCCTGACCTGTAGGTGTCTGGTAGGTAAATCCGCCAGGCGTATGCCGAGGGGTTGGGACGAGCGAGCTTGCTCGCGAAGCAACTGGAAGTGGTTCCAAGAAAAGCCTCTAAGCTTCAGCTAGAAACGACCGTACCGCAAACCAACACTGGTGCGCGAGATGAGTATTCTCAGGCGCTTGAGAGAACTCGGGAGAAGGAACTCGGCAAATTGACACCGTAACTTCGGAAGAAGGTGTGCCTTGGTAGCTTGAGTGTGAACAACACAAGGGCGAAGAGGTTGCAAAGAATAGGTGGCTGCGACTGTTTATTAAAAACACAGCACTCTGCAAACACGAAAGTGGACGTATAGGGTGT
>Contig_48
AATAGCTTTAGGGCTAGCGTCGACATTAAGATTCTTGGAGGTAGAGCACTGTTTGGGTGAGGGGTCCATCCCGGATTACCAATCTCAGATAAACTCCGAATGCCAATGAATTATGGTCGGCAGTCAGACTGCGAGTGCTAAGATCCGTAGTCGAAAGGGAAACAGCCCAGACCACCAGCTAAGGTCCCAAAATAATTGTTAAGTGGAAAAGGATGTGGGGTTGCACAGACAACTAGGATGTTAGCTTAGAAGCAGCTATTCATTCAAAGAGTGCGTAATAGCTCACTAGTCGAGTGACCCTGCGCCGAAAATGTACCGGGGCTAAAACAATTTACCGAAGCTGTGGATACCTTTATAGGTATGGTAGGAGAGCGTTCTATGTGTGGCGAAGGTGTACCGTGAGGAGCGCTGGAACGCATAGAAGTGAGAATGCCGGTATGAGTAGCGAAAGACAGGTGAGAATCCTGTCCACCGTAAGACTAAGGTTTCCAGGGGAAGGCTCGTCCGCCCTGGGTTAGTCGGGACCTAAGGAGAGACCGAAAGGTGTATCCGATGGACAACAGGTTGATATTCCTGTACTAGAGTATGTAGTGATGGAGGGACGCAGTAGGCTAACTAAAGCAGACGATTGGAAGAGTCTGTCTAAGCAGTGAGGTGTGAAATGAGTCAAATGCTTAGTTCTATAACATTGAGCTGTGATGGGGAGCGAAGTTTAGTAGCGAAGTTAGTGACGTCACACTGCCAAGAAAAGCTTCTAGCGTTTAAACATACTCTACCCGTACCGCAAACCGACACAGGTAGTCGAGGCGAGTAGCCTCAGGTGAGCGAGAGAACTCTCGTTAAGGAACTCGGCAAAATGACCCCGTAACTTCGGGAGAAGGGGTGCTGACTTTAAGTCAGCCGCAGTGAATAGGCCCAAGCAACTGTTTATCAAAAACACAGCTCTCTGCTAAATCGTAAGATGATGTATAGGGGGTGACGCCTGCCCGGTGCTGGAAGGTTAAGAGGAGTGCTTAGCGTAAGCGAAGGTATGAATTGAAGCCCCAGTAAACGGCGGCCGTAACTATAACGGTCCTAAGGTAGCGAAATTCCTTGTCGGGTAAGTTCCGACCCGCACGAAAGGCGTAATGATTTGGGCACTGTCTCAACGAGAGACTCGGTGAAATTTTAGTACCTGTGAAGATGCAGGTTACCCGCGACAGGACGGAAAGACCCCATGGAGCTTTACTGCAGTTTGATATTGAGTGTCTGTACCACATGTACAGGATAGGTAGGAGTCTAAGAGATCGGGACGCCAGTTTCGAAGGAGACGTTGTTGGGATACTACCCTTGTGTTATGGCCACTCTAACCCAGATAGGTGATCCCTATCGGAGACAGTGTCTGACGGGCAGTTTGACTGGGGCGGTCGCCTCCTAAAAGGTAACGGAGGCGCCCAAAGGTTCCCTCAGAATGGTTGGAAATCATTCGCAGAGTGTAAAGGTATAAGGGAGCTTGACTGCGAGAGCTACAACTCGAGCAGGGACGAAAGTCGGGCTTAGTGATCCGGTGGTTCCGTATGGAAGGGCCATCGCTCAACGGATAAAAGCTACCCTGGGGATAACAGGCTTATCTCCCCCAAGAGTTCACATCGACGGGGAGGTTTGGCACCTCGATGTCGGCTCGTCGCATCCTGGGGCTGTAGTCGGTCCCAAGGGTTGGGCTGTTCGCCCATTAAAGCGGCACGCGAGCTGGGTTCAGAACGTCGTGAGACAGTTCGGTCCCTATCCGTCGCGGGCGTAGGAAATTTGAGAGGATCTGCTCCTAGTACGAGAGGACCAGAGTGGACTTACCGCTGGTGTACCAGTTGTCTTGCCAAAGGCATCGCTGGGTAGCTATGTAGGGAAGGGATAAACGCTGAAAGCATCTAAGTGTGAAACCCACCTCAAGATGAGATTTCCCATGATTTTATATCAGTAAGAGCCCTGAGAGATGATCAGGTAGATAGGTTAGAAGTGGAAGTGTGG
>Contig_49
AGATCTACACAACCTCTTTCGTCGGCAGCGTCAGATGTGTATAAGAGACAGACTTTTACTTCCTCTAGATAGTCAAGTTCGACCGTCTTCTCAGCGCTCCGCCAGGGCCGTGGGCCGACCCCGGCGGGGCCGATCCGAGGGCCTCACTAAACCATCCAATCGGTAGTAGCGACGGGCGGTGTGTACAAAGGGCAGGGACTTAATCAACGCAAGCTTATGACCCGCACTTACTGGGAATTCCTCGTTCATGGGGAATAATTGCAATCCCCGATCCCCATCACGAATGGGGTTCAACGGGTTACCCGCGCCTGCCGGCGTAGGGTAGGCACACGCTGAGCCAGTCAGTGTAGCGCGCGTGCAGCCCCGGACATCTAAGGGCATCACAGACCTGTTATTGCTCAATCTCGGGTGGCTGAACGCCACTTGTCCCTCTAAGAAGTTGGGGGACGCCGACCGCTCGGGGGTCGCGTAACTAGTTAGCATGCCAGAGTCTCGTTCGTTATCGGAATTAACCAGACAAATCGCTCCACCAACTAAGAACGGCCATGCACCACCACCCACGGAATCGAGAAAGAGCTATCAATCTGTCAATCCTGTCCGTGTCCGGGCCGGGTGAGGTTTCCCGTGTTGGGTCAAATTAAGCCGCAGGCTCCACTCCTGGTGGTGCCCTTCCGTCAATTCCTTTAAGTTTCAGCTTTGCAACCATACTCCCCCCGGAACCCAAAGACTTTGGTTTCCCGGAAGCTGCCCGGCGGGTCATGGGAATAACGCCGCCGCATCGCCGGTCGGCATCGTTTATGGTCGGAACTACGACGGTATCTGATCGTCTTCGAACCTCCGACTTTCGTTCTTGATTAATGAAAACATTCTTGGCAAATGCTTTCGCTCTGGTCCGTCTTGCGCCGGTCCAAGAATTTCACCTCTAGCGGCGCAATACGAATGCCCCCGGCCGTCCCTCTTAATCATGGCCTCAGTTCCGAAAACCAACAAAATAGAACCGCGGTCCTATTTTGTTGGTTTTCGGAACTGAGGCCATGATTAAGAGGGACGGCCGGGGGCATTCGTATTGCGCCGCTAGAGGTGAAATTCTTGGACCGGCGCAAGACGGACCAGAGCGAAAGCATTTGCCAAGAATGTTTTCATTAATCAAGAACGAAAGTCGGAGGTTCGAAGACGATCAGATACCGTCGTAGTTCCGACCATAAACGATGCCGACCGGCGATGCGGCGGCGTTATTCCCATGACCCGCCGGGCAGCTTCCGGGAAACCAAAGTCTTTGGGTTCCGGGGGGAGTATGGTTGCAAAGCTGAAACTTAAAGGAATTGACGGAAGGGCACCACCAGGAGTGGAGCCTGCGGCTTAATTTGACCCAACACGGGAAACCTCACCCGGCCCGGACACGGACAGGATTGACAGATTGATAGCTCTTTCTCGATTCCGTGGGTGGTGGTGCATGGCCGTTCTTAGTTGGTGGAGCGATTTGTCTGGTTAATTCCGATAACGAACGAGACTCTGGCATGCTAACTAGTTACGCGACCCCCGAGCGGTCGGCGTCCCCCAACTTCTTAGAGGGACAAGTGGCGTTCAGCCACCCGAGATTGAGCAATAACAGGTCTGTGATGCCCTTAGATGTCCGGGGCTGCACGCGCGCTACACTGACTGGCTCAGCGTGTGCCTACCCTACGCCGGCAGGCGCGGGTAACCCGTTGAACCCCATTCGTGATGGGGATCGGGGATTGCAATTATTCCCCATGAACGAGGAATTCCCAGTAAGTGCGGGTCATAAGCTTGCGTTGATTAAGTCCCTGCCCTTTGTACACACCGCCCGTCGCTACTACCGATTGGATGGTTTAGTGAGGCCCTCGGATCGGCCCCGCCGGGGTCGGCCCACGGCCCTGGCGGAGCGCTGAGAAGACGGTCGAACTTGACTATCTAGAGGAAGTAAAAGTCTGTCTCTTATACACATCTGACGCTGCCGACGAAAGAGGTTGTGTAGATCT
>Contig_50
TTAGTACCAGTCAACTCCACACCTTACAGCGCTTCCATACCCGGCCTATCAACCTCATCATCTATAAGGAGCCTCACACACCAAAGTGCCAGGAAATCTCATCTCGAAACAGGCTTCCCGCTTAGATGCTTTCAGCGGTTATCCCTCCCGAACGTAGCCAATCAGCCATGCACCTGGCGGTACAACTGACATACCAGAGGTTCGTCCGTCCCGGTCCTCTCGTACTAAGGACAGCCTTTCTCAAATTTCCAACGCGCGCAGCGGATAGGGACCGAACTGTCTCACGACGTTCTGAACCCAGCTCGCGTACCGCTTTAATGGGCGAACAGCCCAACCCTTGGGACCGACTCCAGCCCCAGGATGCGACGAGCCGACATCGAGGTGCCAAACCATGCCGTCGATATGGACTCTTGGGCAAGATCAGCCTGTTATCCCCGAGGTACCTTTTATCCGTTGAGCGACGGCCGTTCCACAACGTACCGCCGGATCACTAGTCCCGACTTTCGTCCCTGCTCGACCTGCCAGTCTCACAGTCAAGCTCCCTTGTGCACTTACACTCAACACCTGATTGCCAACCAGGCTGAGGGAACCTTTGGGCGCCTCCGTTACACTTTAGGAGGCAACCGCCCCAGTTAAACTACCCATCAGGCACTGTCCCTGAACCAGATCATGGCCCGAAGTTAGACATCCAGATTGACCAGAGTGGTATTTCAACAACGACTCCACACAAACTAGCGTCCATGCTTCACAGTCTCCCACCTATCCTACACAAGCCAAACCAAACACCAATACCAAACTATAGTAAAGGTCACGGGGTCTTTCCGTCCTGCTGCGCGAAACGAGCATCTTTACTCGTACTGCAATTTCGCCGAGTTCATGGTTGAGACAGTAGGGAAGTCGTTACTCCATTCGTGCAGGTCGGAACTTACCCGACAAGGAATTTCGCTACCTTAGGATGGTTATAGTTACCACCGCCGTTTACTGGGGCTTAAATTCTCAGCTTCGCCACAAAGGCTAACCAATCCTCTTAACCTTCCAGCACCGGGCAGGAGTCAGTCCGTATACATCGTCTTACGACTTCGCACGGACCTGTGTTTTTGATAAACAGTCGCTTCCCCCTGGTCTCTGCGACCCATACACGCTCCAGGCAGCAAGTGCCCATCACGCTCAAGGTCCCCCTTCTCCCGAAGTTACGGGGGCATTTTGCCGAGTTCCTTAACCATGATTCTCTCGATCGCCTTAGTATTCTCTACCTGATCACCTGTGTCGGTTTAGGGTACGGGCGGCTAAAACCTCACGCCGATGCTTTTCTCGGCAGCATAGGATCACCAAATCCCCCAAAAACGGGGTCCCATCACGTCTCAGGCACACAGCCGGCGCATTTAACAACCGACAACCCTACACGCTTAGACCACGACAACCATCGCGTGGCTTGGCTACCTTCCTGCGTCACACCTGTTAATACGTTTACCTCCAAAGATCGGGTCCCACAACCCACACAACACACAAACAAAAGCCTGCACATCATGCTTCGCATGGTTAGCATCACAATATCAGTATGGGCGGTTTTTCACCGGTACGGGAATATCAACCCGTTATCCATCGACTACGCCTGTCGGCCTCGCCTTAGGCCCCGACTAACCCAGGGCAGATTAACTTGACCCTGGAACCCTTGATCATCCGGCGCACGGGTTTCTCACCCGTGATTCGCTACTCATGCCTGCATTCTCACTCCCACACAATCCACCACACACTCCCGTGGCAGCTTCACCTCATGCAGGACGCTCCCCTACCCAACCAGCCACAAGGACTGATTGCCACAACTTCGGCGGGGCTCAAGTACACCGCCGAAGTTGTGGCAATCAGTCGTTGTGGCTGGTTGGGTAGGGGAGCGTCCTGCATGAGGTGAAGCTGCCACGGGAGTGTGTGGTGGATTGTGTGGGAGTGAGAATGCAGGCATGAGTAGCGAATCACGGGTGAGA
>Contig_51
TCTCACCCGTGATTCGCTACTCATGCCTGCATTCTCACTCCCACACAATCCACCACACACTCCCGTGGCAGCTTCACCTCATGCAGGACGCTCCCCTACCCAACCAGCCACAAAGACTGATTGCCACAACTTCGGCGGTGTACTTGAGCCCCGCCGAAGTTGTGGCAATCAGTCCTTGTGGCTGGTTGGGTAGGGGAGCGTCCTGCATGAGGTGAAGCTGCCACGGGAGTGTGTGGTGGATTGTGTGGGAGTGAGAATGCAGGCATGAGTAGCGAATCACGGGTGAGAAACCCGTGCGCCGGATGATCAAGGGTTCCAGGGTCAAGTTAATCTGCCCTGGGTTAGTCGGGGCCTAAGGCGAGGCCGACAGGCGTAGTCGATGGATAACGGGTTGATATTCCCGTACCGGTGAAAAACCGCCCATACTGATATTGTGATGCTAACCATGCGAAGCATGATGTGCAGGCTTTTGTTTGTGTGTTGTGTGGGTTGTGGGACCCGATCTTTGGAGGTAAACGTATTAACAGGTGTGACGCAGGAAGGTAGCCAAGCCACGCGATGGTTGTCGTGGTCTAAGCGTGTAGGGTTGTCGGTTGTTAAATGCGCCGGCTGTGTGCCTGAGACGTGATGGGACCCCGTTTTTGGGGGATTTGGTGATCCTATGCTGCCGAGAAAAGCATCGGCGTGAGGTTTTAGCCGCCCGTACCCTAAACCGACACAGGTGATCAGGTAGAGAATACTAAGGCGATCGAGAGAATCATGGTTAAGGAACTCGGCAAAATGCCCCCGTAACTTCGGGAGAAGGGGGACCTTGAGCGTGATGGGCACTTGCTGCCTGGAGCGTGTATGGGTCGCAGAGACCAGGGGGAAGCGACTGTTTATCAAAAACACAGGTCCGTGCGAAGTCGTAAGACGATGTATACGGACTGACTCCTGCCCGGTGCTGGAAGGTTAAGAGGATTGGTTAGCCTTTGTGGCGAAGCTGAGAATTTAAGCCCCAGTAAACGGCGGTGGTAACTATAACCATCCTAAGGTAGCGAAATTCCTTGTCGGGTAAGTTCCGACCTGCACGAATGGAGTAACGACTTCCCTACTGTCTCAACCATGAACTCGGCGAAATTGCAGTACGAGTAAAGATGCTCGTTTCGCGCAGCAGGACGGAAAGACCCCGTGACCTTTACTATAGTTTGGTATTGGTGTTTGGTTTGGCTTGTGTAGGATAGGTGGGAGACTGTGAAGCATGGACGCTAGTTTGTGTGGAGTCGTTGTTGAAATACCACTCTGGTCAATCTGGATGTCTAACTTCGGGCCATGATCTGGTTCAGGGACAGTGCCTGATGGGTAGTTTAACTGGGGCGGTTGCCTCCTAAAGTGTAACGGAGGCGCCCAAAGGTTCCCTCAGCCTGGTTGGCAATCAGGTGTTGAGTGTAAGTGCACAAGGGAGCTTGACTGTGAGACTGGCAGGTCGAGCAGGGACGAAAGTCGGGACTAGTGATCCGGCGGTACGTTGTGGAACGGCCGTCGCTCAACGGATAAAAGGTACCTCGGGGATAACAGGCTGATCTTGCCCAAGAGTCCATATCGACGGCATGGTTTGGCACCTCGATGTCGGCTCGTCGCATCCTGGGGCTGGAGTCGGTCCCAAGGGTTGGGCTGTTCGCCCATTAAAGCGGTACGCGAGCTGGGTTCAGAACGTCGTGAGACAGTTCGGTCCCTATCCGCTGCGCGCGTTGGAAATTTGAGAAAGGCTGTCCTTAGTACGAGAGGACCGGGACGGACGAACCTCTGGTATGTCAGTTGTACCGCCAGGTGCATGGCTGATTGGCTACGTTCGGGAGGGATAACCGCTGAAAGCATCTAAGCGGGAAGCCTGTTTCGAGATGAGATTTCCTGGCACTTTGGTGTGTGAGGCTCCTTATAGATGATGAGGTTGATAGGCCGGGTATGGAAGCGCTGTAAGGTGTGGAGTTGACTGGTACTAA
>Contig_52
AATCGGTAAAGCCTTAATCGGTATAAATGGTGATGACTGAATCAGTCAGTAAGCTTTTATTATTTGAAGTTCTTCAAATGATAGAGTCAAGCCTCACGAGCAATTAGTATGGGTTAGCTTCACGCGTTACCGCGCTTCCACACCCCACCTATCAACGTCCTGGTCTCGAACGACTCTTTAGTGTGGTTAAACCACAAGGGAAGTCTCATCTTCAGGCGAGTTTCGCGCTTAGATGCTTTCAGCGCTTATCTCTTCCGAACTTAGCTACCCGGCTATGCAACTGGCGTTACAACCGGTACACCAGAGGTTCGTCCACTCCGGTCCTCTCGTACTAGGAGCAGCCCCCGTCAAACTTCCAACGCCCACTGCAGATAGGGACCAAACTGTCTCACGACGTTTTAAACCCAGCTCACGTACCACTTTAAATGGCGAACAGCCATACCCTTGGGACCGACTACAGCCCCAGGATGTGATGAGCCGACATCGAGGTGCCAAACTCCGCCGTCGATATGAACTCTTGGGCGGAATCAGCCTGTTATCCCCGGAGTACCTTTTATCCGTTGAGCGATGGCCCTTCCATACAGAACCACCGGATCACTATGTCCTGCTTTCGCACCTGCTCGACTTGTCGGTCTCGCAGTTAAGCTACCTTTTGCCATTGCACTATCAGTCCGATTTCCGACCGGACCTAGGTAACCTTCGAACTCCTCCGTTACTCTTTGGGAGGAGACCGCCCCAGTCAAACTGCCTACCATGCACGGTCCCCGACCCGGATTACGGGTCTGGGTTAGAACCTCAAAGACACCAGGGTGGTATTTCAAGGACGGCTCCACAGAGACTGGCGTCTCTGCTTCAAAGCCTCCCACCTATCCTACACAAGTGACTTCAAAGTCCAATGCAAAGCTACAGTAAAGGTTCACGGGGTCTTTCCGTCTAGCAGCGGGTAGATTGCATCTTCACAACCACTTCAACTTCGCTGAGTCTCCTCCCGAGACTCAGCGAAGTTGAAGTGGTTGTGAAGATGCAATCTACCCGCTGCTAGACGGAAAGACCCCGTGAACCTTTACTGTAGCTTTGCATTGGACTTTGAAGTCACTTGTGTAGGATAGGTGGGAGGCTTTGAAGCAGAGACGCCAGTCTCTGTGGAGCCGTCCTTGAAATACCACCCTGGTGTCTTTGAGGTTCTAACCCAGACCCGTAATCCGGGTCGGGGACCGTGCATGGTAGGCAGTTTGACTGGGGCGGTCTCCTCCCAAAGAGTAACGGAGGAGTTCGAAGGTTACCTAGGTCCGGTCGGAAATCGGACTGATAGTGCAATGGCAAAAGGTAGCTTAACTGCGAGACCGACAAGTCGAGCAGGTGCGAAAGCAGGACATAGTGATCCGGTGGTTCTGTATGGAAGGGCCATCGCTCAACGGATAAAAGGTACTCCGGGGATAACAGGCTGATTCCGCCCAAGAGTTCATATCGACGGCGGAGTTTGGCACCTCGATGTCGGCTCATCACATCCTGGGGCTGTAGTCGGTCCCAAGGGTATGGCTGTTCGCCATTTAAAGTGGTACGTGAGCTGGGTTTAAAACGTCGTGAGACAGTTTGGTCCCTATCTGCAGTGGGCGTTGGAAGTTTGACGGGGGCTGCTCCTAGTACGAGAGGACCGGAGTGGACGAACCTCTGGTGTACCGGTTGTAACGCCAGTTGCATAGCCGGGTAGCTAAGTTCGGAAGAGATAAGCGCTGAAAGCATCTAAGCGCGAAACTCGCCTGAAGATGAGACTTCCCTTGTGGTTTAACCACACTAAAGAGTCGTTCGAGACCAGGACGTTGATAGGTGGGGTGTGGAAGCGCGGTAACGCGTGAAGCTAACCCATACTAATTGCTCGTGAGGCTTGACTCTATCATTTGAAGAACTTCAAATAATAAAAGCTTACTGACTGATTCAGTCATCACCATTTATACCGATTAAGGCTTTACCGATT
>Contig_53
GTTACGGCCGCCGTTTACTGGGGCTTCGATCAGGAGCTTCTCTTTCGATTACACCATCAATTAACCTTCCAGCACCGGGCAGGCATCACACCCTATACGTCCACTTTCGTGTTTGCAGAGTGCTGTGTTTTTAATAAACAGTTGCAGCAGCCTGGTATCTGCGACTGCCAACAGCTCAAAGAGCAAGTCTTATCACCATCGGCAGCGTACCTTCTCCCGAAGTTACGGTACCATTTTGCCTAGTTCCTTCAGCAGAGTTCTCTCAAGCGCCTTGGTATTCTCTACCTGACCACCTGTGTCGGTTTCGGGTACGATTCGTTTATGACTATCGCTTAGAAGCTTTTCCTGGAAGCAGGGTATTTGCCACTTTGCCAGTAAACTGGCTTGCTATCAGATCTCATTAATAACCGAGCGGATTTGCCTACTCAGTCTAACTACATCCTTCCACCTGGACAACCATCGCCAGGCTGGCATAACCTTCTCCGTCCCTCCATCGCATCATAAACAAGTATCGGAATATTAACCGATTTCCCATCGACTACGCCTTTCGGCCTCGCCTTAGGGGTCGACTCACCCAGCCCCGATTAACGTTGGACTGGAACCCTTGGTCTTCCGGCGAACGGGCTTTTCACCCGTTTTGTCGTTACTCACGTCAGCATTCGCTCTTGTGATACCTCCAGCACACCTTACAGTGCACCTTCACAGGCTTACACAACGCTCCCCTACCACTTAATTGAAACAATTAAATCCGCAGCTTCGGCTCCTAGTTTGAGCCCCGTTACATCTTCCGCGCAGGCCGACTCGACTAGTGAGCTATTACGCTTTCTTTAAAGGGTGGCTGCTTCTAAGCCAACCTCCTAGCTGTCTGTGCCTTCCCACATCGTTTCCCACTTAACTAGGAATTTGGGGCCTTAGCTGGCGGTCTGGGTTGTTTCCCTCTTGACGACGGACGTTAGCACCCGCCGTCTGTCTCCCGAATACCGATGAGTAATATCCGGGAGACAGACGGCGGGTGCTAACGTCCGTCGTCAAGAGGGAAACAACCCAGACCGCCAGCTAAGGCCCCAAATTCCTAGTTAAGTGGGAAACGATGTGGGAAGGCACAGACAGCTAGGAGGTTGGCTTAGAAGCAGCCACCCTTTAAAGAAAGCGTAATAGCTCACTAGTCGAGTCGGCCTGCGCGGAAGATGTAACGGGGCTCAAACTAGGAGCCGAAGCTGCGGATTTAATTGTTTCAATTAAGTGGTAGGGGAGCGTTGTGTAAGCCTGTGAAGGTGCACTGTAAGGTGTGCTGGAGGTATCACAAGAGCGAATGCTGACGTGAGTAACGACAAAACGGGTGAAAAGCCCGTTCGCCGGAAGACCAAGGGTTCCAGTCCAACGTTAATCGGGGCTGGGTGAGTCGACCCCTAAGGCGAGGCCGAAAGGCGTAGTCGATGGGAAATCGGTTAATATTCCGATACTTGTTTATGATGCGATGGAGGGACGGAGAAGGTTATGCCAGCCTGGCGATGGTTGTCCAGGTGGAAGGATGTAGTTAGACTGAGTAGGCAAATCCGCTCGGTTATTAATGAGATCTGATAGCAAGCCAGTTTACTGGCAAAGTGGCAAATACCCTGCTTCCAGGAAAAGCTTCTAAGCGATAGTCATAAACGAATCGTACCCGAAACCGACACAGGTGGTCAGGTAGAGAATACCAAGGCGCTTGAGAGAACTCTGCTGAAGGAACTAGGCAAAATGGTACCGTAACTTCGGGAGAAGGTACGCTGCCGATGGTGATAAGACTTGCTCTTTGAGCTGTTGGCAGTCGCAGATACCAGGCTGCTGCAACTGTTTATTAAAAACACAGCACTCTGCAAACACGAAAGTGGACGTATAGGGTGTGATGCCTGCCCGGTGCTGGAAGGTTAATTGATGGTGTAATCGAAAGAGAAGCTCCTGATCGAAGCCCCAGTAAACGGCGGCCGTAAC
>Contig_54
CGCTACCTTAGGACCGTTATAGTTACGGCCGCCGTTTACTGGGGCTTCAATTCAGAGCTTCGACCCGAAGTCTAACCCCTCCTCTTAACCTTCCAGCACCGGGCAGGTGTCAGCACCTATACGTCAGCTTTCGCTTTAGCAGGCACCTGTGTTTGTGGTAAACAGTCGCTTGCGCCTCTCTTGTGCCACTCATTCATGCTCCAAGCGTTGCTGCTCTTCACACTACATGAGTCCTCCTTTTCCCGAAGTTACGGAGGCATTTTGCCGAGTTCCTTAACGAGGGTTTTCCCGCGCACCTTAGGATTCTCTCCCCGCCTACCTGTGTCGGTTTTGGTACGGGCGATGTGTCTCTACCTAGAAGCTTTTCTCGACAGTGTAGGATCAATCACTTCGTTACTATCGCTAGTAACTCGTCATCACATCTCAGCTTTTAGAGCTACGGATTTGCCTATAGCTCAACCTACATGCTTAAACACGCACTTCCAATCGCGTGCTGACCTACCTTACTGTGTCACTCCATCGATCAAACGATTCACACCGGTACAGGAATTTCAACCTGTTGTCCATCGCCTACGCTTTTCCGCCTCGGCTTAGGTCCCGACTTACCCTGAGACGACGATCGTTGCTCAGGAACCCTTAGGCTTTCGGTGGAATGGATTCTCACCATTCTTTTCGCTACTCATACCGACATTCTCACTTCTCATCAGTCCACAACTCCTTACGGTACTGCTTCAGCCCGATGAGAACGCTCCCCTACCCATATACATTGCTGCATATGACACGACTTCGGTTTTACACTTTAGCCCCGGACATCTTCGGCGCAGAGTCTCTCGACCAGTGAGCTATTACGCACTCTTTAAATGGTGGCTGCTTCTAAGCCAACATCCTGGTTGTTTTGGAAACTCCACATCCTTCGCCACTTAGTGTAACATTTGGGACCTTAGTCGGTGTTCTGGGCTGTTTCCCTCTTGACAGTGAATGATAAGGTCCATTGTCAAGAGGGAAACAGCCCAGAACACCGACTAAGGTCCCAAATGTTACACTAAGTGGCGAAGGATGTGGAGTTTCCAAAACAACCAGGATGTTGGCTTAGAAGCAGCCACCATTTAAAGAGTGCGTAATAGCTCACTGGTCGAGAGACTCTGCGCCGAAGATGTCCGGGGCTAAAGTGTAAAACCGAAGTCGTGTCATATGCAGCAATGTATATGGGTAGGGGAGCGTTCTCATCGGGCTGAAGCAGTACCGTAAGGAGTTGTGGACTGATGAGAAGTGAGAATGTCGGTATGAGTAGCGAAAAGAATGGTGAGAATCCATTCCACCGAAAGCCTAAGGGTTCCTGAGCAACGATCGTCGTCTCAGGGTAAGTCGGGACCTAAGCCGAGGCGGAAAAGCGTAGGCGATGGACAACAGGTTGAAATTCCTGTACCGGTGTGAATCGTTTGATCGATGGAGTGACACAGTAAGGTAGGTCAGCACGCGATTGGAAGTGCGTGTTTAAGCATGTAGGTTGAGCTATAGGCAAATCCGTAGCTCTAAAAGCTGAGATGTGATGACGAGTTACTAGCGATAGTAACGAAGTGATTGATCCTACACTGTCGAGAAAAGCTTCTAGGTAGAGACACATCGCCCGTACCAAAACCGACACAGGTAGGCGGGGAGAGAATCCTAAGGTGCGCGGGAAAACCCTCGTTAAGGAACTCGGCAAAATGCCTCCGTAACTTCGGGAAAAGGAGGACTCATGTAGTGTGAAGAGCAGCAACGCTTGGAGCATGAATGAGTGGCACAAGAGAGGCGCAAGCGACTGTTTACCACAAACACAGGTGCCTGCTAAAGCGAAAGCTGACGTATAGGTGCTGACACCTGCCCGGTGCTGGAAGGTTAAGAGGAGGGGTTAGACTTCGGGTCGAAGCTCTGAATTGAAGCCCCAGTAAACGGCGGCCGTAACTATAACGGTCCTAAGGTAGCG
>Contig_55
CCTTAGGACCGTTATAGTTACGGCCGCCGTTTACTGGGGCTTCAATTCGGAGCTCTCACTCCTCCTCTTAACCTTCCAGCACTGGGCAGGTGTCAGCCCATATACATCGCCTTCCAGCTTAGCATAGACCTGTGTTTTTGTTAAACAGTTGCTTGAGCCTCTTCACTGCGACCCTCGAGCGCTTTGTATCGCGTGGATACTCACCCTCAAGGGCTCCTCTTCTCCCGAAGTTACGAGGTTATTTTGCAGAGTTCCTTAACGAGAGTTAGCCTGTCCGCCTTAGATTTCTCATCCTGACCACCTGTGTCGGTTTGCAGTACGGGCAGTCAAATATTAACGTTAGAAGCTTTTCTTGGCAGCGTGGGATTTGCGCATTCATCTTACGACTGTATATCATACCTCAGATATAACTCAATGGATTTTCCTATCAAGTCATCCTACATACTTCTACGGACACTTCCGTTCGTCCGCGCGCATACCCTTCTGCGTCCCTCCATCACAATATATGACTGGCACAGAAATATTAATCTGTTTTCCATTCGCCTACGCATTATAGCCTGGGCTTAGGTCCCGGCTTACTCAGGGAAGACAAGCTTTACCCTGAAAACCTTGGTCTTCCGGCGAGGGGGATTCTCGCCCCCTTTCTCGCTACTTATTCCTGCATTCTCACTTCTGATACCTCCAGAGTCGGTTACCCTTCTCCTTCAACGGCCTACAGAACGCTCTCCTACCAATCCTTACGGATTCCACAGCTTCGGTTTATAACTTAGCCCCGTTACATTGTCGGCGCAGAGACTCTCGACTAGTGAGCTATTACGCACTCTTTAAAGGTATGGCTGCTTCTAAGCCAACCTCCTAGTTGTTTGTGAATCTCCACCTCCTTTCCCACTTAGTTATAATTAGGGACCTTAGCTGGTGGTCTGGGTTGTTTCCCTTTCGACAATGGAAGTTAACTCCCATAGTCTCACTCCTGAGCTCTAAATTATGGTATTCGGAGTGAGACTATGGGAGTTAACTTCCATTGTCGAAAGGGAAACAACCCAGACCACCAGCTAAGGTCCCTAATTATAACTAAGTGGGAAAGGAGGTGGAGATTCACAAACAACTAGGAGGTTGGCTTAGAAGCAGCCATACCTTTAAAGAGTGCGTAATAGCTCACTAGTCGAGAGTCTCTGCGCCGACAATGTAACGGGGCTAAGTTATAAACCGAAGCTGTGGAATCCGTAAGGATTGGTAGGAGAGCGTTCTGTAGGCCGTTGAAGGAGAAGGGTAACCGACTCTGGAGGTATCAGAAGTGAGAATGCAGGAATAAGTAGCGAGAAAGGGGGCGAGAATCCCCCTCGCCGGAAGACCAAGGTTTTCAGGGTAAAGCTTGTCTTCCCTGAGTAAGCCGGGACCTAAGCCCAGGCTATAATGCGTAGGCGAATGGAAAACAGATTAATATTTCTGTGCCAGTCATATATTGTGATGGAGGGACGCAGAAGGGTATGCGCGCGGACGAACGGAAGTGTCCGTAGAAGTATGTAGGATGACTTGATAGGAAAATCCATTGAGTTATATCTGAGGTATGATATACAGTCGTAAGATGAATGCGCAAATCCCACGCTGCCAAGAAAAGCTTCTAACGTTAATATTTGACTGCCCGTACTGCAAACCGACACAGGTGGTCAGGATGAGAAATCTAAGGCGGACAGGCTAACTCTCGTTAAGGAACTCTGCAAAATAACCTCGTAACTTCGGGAGAAGAGGAGCCCTTGAGGGTGAGTATCCACGCGATACAAAGCGCTCGAGGGTCGCAGTGAAGAGGCTCAAGCAACTGTTTAACAAAAACACAGGTCTATGCTAAGCTGGAAGGCGATGTATATGGGCTGACACCTGCCCAGTGCTGGAAGGTTAAGAGGAGGAGTGAGAGCTCCGAATTGAAGCCCCAGTAAACGGCGGCCGTAACTATAACGGTCCTAAGG
>Contig_56
GAGCCGACATCGAGGTGCCAAACACCGCCGTCGATATGAACTCTTGGGCGGTCAAGCCAAACGAGCAATTAGTATTGGTTAGCTACATGTATCACTACACTTCCACACCCAACCTATCAACGTCGTCGTCTACAACGGCTCTTTAGGGAAATCTTATCTTAAGGTGGGCTTCCCGCTTAGATGCTTTCAGCGGTTATCCCATCCGAACATAGCTACTCGGCAATGCCACTGGCGTGACAACCGAAACACCAGAGGTTCGTCCACTCTGGTCCTCTCGTACTAGGAGCAGATCCTCTCAAATTTCCAACGCCCACGGTAGATAGGGACCGAACTGTCTCACGACGTTCTAAACCCAGCTCGCGTACCTCTTTAAATGGCGAACAGCCATACCCTTGGGACCTGCTTCAGCCCCAGGATGAGATGAGCCGACATCGAGGTGCCAAACACCGCCGTCGATATGAACTCTTGGGCGGTATCAGCCTGTTATCCCCAGAGTACCTTTTATCCGTTGAGCGATGGCCCTTCCATACAGAACCACCGGATCACTAAGACCTACTTTCGTACCTGCTCGACTTGTGGGTCTCGCAGTTAAGCGCGCTTTTGCCTTTATACTCTTTGAACGATTTCCGACCGTTCTGAGCGCACCTTCGTACTCCTCCGTTACTCTTTAGGAGGAGACCGCCCCAGTCAAACTACCCACCATACATTGTCCTTGGATTTGTTGATCCTAAGTTAGAACCCCAACATAACCAGGGTGGTATTTCAAGGTTGGCTCCACAAATACTGGCGTATCTGCTTCAAAGCCTCCCACCTATCCTACACAAGTTAGGTCAAAGTTCAATGTAAAGCTGTAGTAAAGGTTCACGGGGTCTTTCCGTCTAGCCGCGGGTACACAGCATCTTCACTGCGATTTCGATTTCACTGAGTCTCTGCTGGAGACAGCGCTGCCATCATTATGCCATTCGTGCAGGTCGGGTAAGTTCCGACCTGCACGAATGGCATAATGATGGCAGCGCTGTCTCCAGCAGAGACTCAGTGAAATCGAAATCGCAGTGAAGATGCTGTGTACCCGCGGCTAGACGGAAAGACCCCGTGAACCTTTACTACAGCTTTACATTGAACTTTGACCTAACTTGTGTAGGATAGGTGGGAGGCTTTGAAGCAGATACGCCAGTATTTGTGGAGCCAACCTTGAAATACCACCCTGGTTATGTTGGGGTTCTAACTTAGGATCAACAAATCCAAGGACAATGTATGGTGGGTAGTTTGACTGGGGCGGTCTCCTCCTAAAGAGTAACGGAGGAGTACGAAGGTGCGCTCAGAACGGTCGGAAATCGTTCAAAGAGTATAAAGGCAAAAGCGCGCTTAACTGCGAGACCCACAAGTCGAGCAGGTACGAAAGTAGGTCTTAGTGATCCGGTGGTTCTGTATGGAAGGGCCATCGCTCAACGGATAAAAGGTACTCTGGGGATAACAGGCTGATACCGCCCAAGAGTTCATATCGACGGCGGTGTTTGGCACCTCGATGTCGGCTCATCTCATCCTGGGGCTGAAGCAGGTCCCAAGGGTATGGCTGTTCGCCATTTAAAGAGGTACGCGAGCTGGGTTTAGAACGTCGTGAGACAGTTCGGTCCCTATCTACCGTGGGCGTTGGAAATTTGAGAGGATCTGCTCCTAGTACGAGAGGACCAGAGTGGACGAACCTCTGGTGTTTCGGTTGTCACGCCAGTGGCATTGCCGAGTAGCTATGTTCGGATGGGATAACCGCTGAAAGCATCTAAGCGGGAAGCCCACCTTAAGATAAGATTTCCCTAAAGAGCCGTTGTAGACGACGACGTTGATAGGTTGGGTGTGGAAGTGTAGTGATACATGTAGCTAACCAATACTAATTGCTCGTTTGGCTTGACCGCCCAAGAGTTCATATCGACGGCGGTGTTTGGCACCTCGATGTCGGCTC
>Contig_57
GATTAAACGCCTCTTATCGACTCATCCAAGCTTTTCGCAGATTAGCACGTCCTTCATCGCCTCTGATTGCCAAGGCATCCAGAGGCGATGAAGGACGTGCTAATCTGCGAAAAGCTTGGATGAGTCGATAAGAGGCGTTTAATCCAAGATGTCCGAATGGGGAAACCCAGTAGATGAAGAATCTACTATCACTTACTGAATCCATAGGTAAGTGAGGCAAACCGGGAGAACTGAAACATCTAAGTACCCCGAGGAAAAGAAATCAACCGAGATTTCGTTAGTAGCGGCGAGCGAACGCGAAGGAGCCTGTTAGTGATAATGACAGAGACAGAGGAACAAGCTGGGAAGCTTGGCGATACAGGGTGATAGCCCCGTACTCGAAGTCCAGGTCATGGTACTAAGCTAACGATAAGTAGGGCGGGACACGTGATATCCTGTTTGAAGATGGGGGGACCATCCTCCAAGGCTAAATACTCCTGATTGACCGATAGTGAACCAGTACTGTGAAGGAAAGGCGAAAAGAACCCCGGTGAGGGGAGTGAAATAGAACCTGAAACCTTGTACGTACAAGCAGTGGGAGCCCTTTTGGGGTGACTGCGTACCTTTTGTATAATGGGTCAGCGACTTATATTTTGTAGCGAGGTTAACCGAATAGGGGAGCCGAAGGGAAACCGAGTCTTAACTGGGCGTCTAGTTGCAAGGTATAGACCCGAAACCCGGTGATCTAGCCATGGGCAGGTTGAAGGTTGGGTAACACTAACTGGAGGACCGAACCGACTAATGTTGAAAAATTAGCGGATGACTTGTGGCTGGGGGTGAAAGGCCAATCAAACCGGGAGATAGCTGGTTCTCCCCGAAATCTATTTAGGTAGAGCCTTGAGCGGACACCTTCGGGGGTAGAGCACTGTTTCGGCTAGGGGTCCATCCCGGATTACCAACCCGATGCAAACTACGAATACCGAAGAGTGATACTCAGGAGACACACGGCGGGTGCTAACGTCCGTCGTGGAGAGGGAAACAACCCAGACCGCCAGCTAAGGTCCCAAAGTCTATATTAAGTGGGAAACGAAGTGGGAAGGCTTAGACAGCTAGGATGTTGGCTTAGAAGCAGCCATCATTTAAAGAAAGCGTAATAGCTCACTAGTCGAGTCGGCCTGCGCGGAAGATGTAACGGGGCTCAAATATAGCACCGAAGCTGCGGCATCAGACGAAAGTCTGTTGGGTAGGGGAGCGTTCTGTAAGCGGATGAAGGTGGCTCGAGAGGGCTGCTGGACGTATCAGAAGTGCGAATGCTGACATAAGTAACGATAAAACGGGTGAAAAACCCGTTCGCCGGAAGACCAAGGGTTCCTGTCCAACGTTAATCGGGGCAGGGTGAGTCGGCCCCTAAGGCGAGGCTGAAAAGCGTAGTCGATGGGAAACGGGTTAATATTCCCGTACTTGGATAAACTGCGATGTGGGGACGGAGCAGGTTAGGTTATCGCACTGTTGGATATGTGCGTTTAAGTTTGTAGGTGTGAAGTTTAGGCAAATCCGGACTTCTTTAACACTGAGAGATGATGACGAGGCTCTACGGAGCTGAAGTAACCGATACCACACTTCCAGGAAAAGCCACTAAGCTTCAGGTTTATCTAAACCGTACTGAAAACCGACACAGGTGGTCAGGTAGAGAATACTCAGGCGCTTGAGAGAACTCGGGTGAAGGAACTAGGCAAAATAGCACCGTAACTTCGGGAGAAGGTGCGCCGGCGTAGATTGTAGTCCCTTGCGGGCGAAGGTTGAACCGGTCGAAGATACCAGCTGGCTGCAACTGTTTATTAAAAACACAGCACTCTGCAAACACGAAAGTGGACGTATAGGGTGTGATGCCTGCCCGGTGCTGGAAGGTTAATTGATGGTGTAATCGAAAGAGAAGCTCCTGATCGAAGCCCCAGTAAACGGCGGCCGTAAC
>Contig_58
TCTCACCCGTGATTCGCTACTCATGCCTGCATTCTCACTCCCACACAATCCACCACACACTCCCGTGGCAGCTTCACCTCATGCAGGACGCTCCCCTACCCAACCAGCCACAAGGACTGATTGCCACAACTTCGGCGGTGTACTTGTGGCTGGTTGGGTAGGGGAGCGTCCTGCATGAGGTGAAGCTGCCACGGGAGTGTGTGGTGGATTGTGTGGGAGTGAGAATGCAGGCATGAGTAGCGAATCACGGGTGAGAAACCCGTGCGCCGGATGATCAAGGGTTCCAGGGTCAAGTTAATCTGCCCTGGGTTAGTCGGGGCCTAAGGCGAGGCCGACAGGCGTAGTCGATGGATAACGGGTTGATATTCCCGTACCGGTGAAAAACCGCCCATACTGATATTGTGATGCTAACCATGCGAAGCATGATGTGCAGGCTTTTGTTTGTGTGTTGTGTGGGTTGTGGGACCCGATCTTTGGAGGTAAACGTATTAACAGGTGTGACGCAGGAAGGTAGCCAAGCCACGCGATGGTTGTCGTGGTCTAAGCGTGTAGGGTTGTCGGTTGTTAAATGCGCCGGCTGTGTGCCTGAGACGTGATGGGACCCCGTTTTTGGGGGATTTGGTGATCCTATGCTGCCGAGAAAAGCATCGGCGTGAGGTTTTAGCCGCCCGTACCCTAAACCGACACAGGTGATCAGGTAGAGAATACTAAGGCGATCGAGAGAATCATGGTTAAGGAACTCGGCAAAATGCCCCCGTAACTTCGGGAGAAGGGGGACCTTGAGCGTGATGGGCACTTGCTGCCTGGAGCGTGTATGGGTCGCAGAGACCAGGGGGAAGCGACTGTTTATCAAAAACACAGGTCCGTGCGAAGTCGTAAGACGATGTATACGGACTGACTCCTGCCCGGTGCTGGAAGGTTAAGAGGATTGGTTAGCCTTTGTGGCGAAGCTGAGAATTTAAGCCCCAGTAAACGGCGGTGGTAACTATAACCATCCTAAGGTAGCGAAATTCCTTGTCGGGTAAGTTCCGACCTGCACGAATGGAGTAACGACTTCCCTACTGTCTCAACCATGAACTCGGCGAAATTGCAGTACGAGTAAAGATGCTCGTTTCGCGCAGCAGGACGGAAAGACCCCGTGACCTTTACTATAGTTTGGTATTGGTGTTTGGTTTGGCTTGTGTAGGATAGGTGGGAGACTGTGAAGCATGGACGCTAGTTTGTGTGGAGTCGTTGTTGAAATACCACTCTGGTCAATCTGGATGTCTAACTTCGGGCCATGATCTGGTTCAGGGACAGTGCCTGATGGGTAGTTTAACTGGGGCGGTTGCCTCCTAAAGTGTAACGGAGGCGCCCAAAGGTTCCCTCAGCCTGGTTGGCAATCAGGTGTTGAGTGTAAGTGCACAAGGGAGCTTGACTGTGAGACTGGCAGGTCGAGCAGGGACGAAAGTCGGGACTAGTGATCCGGCGGTACGTTGTGGAACGGCCGTCGCTCAACGGATAAAAGGTACCTCGGGGATAACAGGCTGATCTTGCCCAAGAGTCCATATCGACGGCATGGTTTGGCACCTCGATGTCGGCTCGTCGCATCCTGGGGCTGGAGTCGGTCCCAAGGGTTGGGCTGTTCGCCCATTAAAGCGGTACGCGAGCTGGGTTCAGAACGTCGTGAGACAGTTCGGTCCCTATCCGCTGCGCGCGTTGGAAATTTGAGAAAGGCTGTCCTTAGTACGAGAGGACCGGGACGGACGAACCTCTGGTATGTCAGTTGTACCGCCAGGTGCATGGCTGATTGGCTACGTTCGGGAGGGATAACCGCTGAAAGCATCTAAGCGGGAAGCCTGTTTCGAGATGAGATTTCCTGGCACTTTGGTGTGTGAGGCTCCTTATAGATGATGAGGTTGATAGGCCGGGTATGGAAGCGCTGTAAGGTGTGGAGTTGACTGGTACTAA
>Contig_59
GCATCCGCAGCTTCGGTTATAGATTTGAGCCCCGTTACATCTTCCGCGCAGGACGACTCGACCAGTGAGCTATTACGCTTTCTTTAAATGATGGCTGCTTCTAAGCCAACATCCTGGCTGTCTGGGCCTTCCCACTTCGTTTACCACTTAATCTATCATTTGGGACCTTAGCTGGCGGTCTGGGTTGTTTCCCTCTTGACAACGGACGTTAGCACCCGCTGTCTGTCTCCCGAGGAACCACTTGATGGTATTCTTAGTTTGCCATGGGTTGGTAAGTTGCAATAACCCCCTAGCCATAACAGTGCTTTACCCCCATCAGTGTCTTGCTCGAGGCACTACCTAAATAGTTTTCGGGGAGAACCAGCTATCTCCGAGTTTGTTTAGCCTTTCACCCCTATCCACAGCTCATCCCCGCATTTTGCAACATGCGTGGGTTCGGTCCTCCAGTACCTGTTACGGCACCTTCAACCTGGCCATGGATAGATCACTCGGTTTCGGGTCTACACCCAGCAACTGTTCGCCCTATTAAGACTCGGTTTCCCTACGCCTCCCCTATTCGGTTAAGCTCGCTACTGAATGTAAGTCGTTGACCCATTATACAAAAGGTACGCAGTCACACCACAAGGATGCTCCCACTGTTTGTATGCATCAGGTTTCAGGTTCTATTTCACTCCCCTCCCGGGGTTCTTTTCGCCTTTCCCTCACGGTACTGGTTCACTATCGGTCGATGATGAGTATTTAGCCTTGGAGGATGGTCCCCCCATATTCAGACAGGATTTCACGTGTCCCGCCCTACTTTTCGTACGCTTAGTACCACTGTTGAGATTTCGAATACGGGACTATCACCCACTATGGTCAAGCTTCCCAGCTTGTTCTTCTATCTCGACAGTTATCACGTACAGGCTCCTCCGCGTTCGCTCGCCACTACTTGCGGAATCTCGGTTGATTTCTTTTCCTCCGGAGAACTGAACCATCTAAGTACCCGGAGGAAAAGAAATCAACCGAGATTCCGCAAGTAGTGGCGAGCGAACGCGGAGGAGCCTGTACGTGATAACTGTCGAGATAGAAGAACAAGCTGGGAAGCTTGACCATAGTGGGTGATAGTCCCGTATTCGAAATCTCAACAGTGGTACTAAGCGTACGAAAAGTAGGGCGGGACACGTGAAATCCTGTCTGAATATGGGGGGACCATCCTCCAAGGCTAAATACTCATCATCGACCGATAGTGAACCAGTACCGTGAGGGAAAGGCGAAAAGAACCCCGGGAGGGGAGTGAAATAGAACCTGAAACCTGATGCATACAAACAGTGGGAGCATCCTTGTGGTGTGACTGCGTACCTTTTGTATAATGGGTCAACGACTTACATTCAGTAGCGAGCTTAACCGAATAGGGGAGGCGTAGGGAAACCGAGTCTTAATAGGGCGAACAGTTGCTGGGTGTAGACCCGAAACCGAGTGATCTATCCATGGCCAGGTTGAAGGTGCCGTAACAGGTACTGGAGGACCGAACCCACGCATGTTGCAAAATGCGGGGATGAGCTGTGGATAGGGGTGAAAGGCTAAACAAACTCGGAGATAGCTGGTTCTCCCCGAAAACTATTTAGGTAGTGCCTCGAGCAAGACACTGATGGGGGTAAAGCACTGTTATGGCTAGGGGGTTATTGCAACTTACCAACCCATGGCAAACTAAGAATACCATCAAGTGGTTCCTCGGGAGACAGACAGCGGGTGCTAACGTCCGTTGTCAAGAGGGAAACAACCCAGACCGCCAGCTAAGGTCCCAAATGATAGATTAAGTGGTAAACGAAGTGGGAAGGCCCAGACAGCCAGGATGTTGGCTTAGAAGCAGCCATCATTTAAAGAAAGCGTAATAGCTCACTGGTCGAGTCGTCCTGCGCGGAAGATGTAACGGGGCTCAAATCTATAACCGAAGCTGCGGATGC
>Contig_60
CCTTAGGACCGTTATAGTTACGGCCGCCGTTTACTGGGGCTTCAATTCGGAGCTCTCACTCCTCCTCTTAACCTTCCAGCACTGGGCAGGTGTCAGCCCATATACATCGCCTTCCAGCTTAGCATAGACCTGTGTTTTTGTTAAACAGTTGCTTGAGCCTCTTCACTGCGACCCTCGAGCGCTTTGTATCGCGTGGATACTCACCCTCAAGGGCTCCTCTTCTCCCGAAGTTACGAGGTTATTTTGCAGAGTTCCTTAACGAGAGTTAGCCTGTCCGCCTTAGATTTCTCATCCTGACCACCTGTGTCGGTTTGCAGTACGGGCAGTCAAATATTAACGTTAGAAGCTTTTCTTGGCAGCGTGGGATTTGCGCATTCATCTTACGACTGTATATCATACCTCAGATATAACTCAATGGATTTTCCTATCAAGTCATCCTACATACTTCTACGGACACTTCCGTTCGTCCGCGCGCATACCCTTCTGCGTCCCTCCATCACAATATATGACTGGCACAGAAATATTAATCTGTTTTCCATTCGCCTACGCATTATAGCCTGGGCTTAGGTCCCGGCTTACTCAGGGAAGACAAGCTTTACCCTGAAAACCTTGGTCTTCCGGCGAGGGGGATTCTCGCCCCCTTTCTCGCTACTTATTCCTGCATTCTCACTTCTGATACCTCCAGAGTCGGTTACCCTTCTCCTTCAACGGCCTACAGAACGCTCTCCTACCAATCCTTACGGATTCCACAGCTTCGGTTTATAACTTAGCCCCGTTACATTGTCGGCGCAGAGACTCTCGACTAGTGAGCTATTACGCACTCTTTAAAGGTATGGCTGCTTCTAAGCCAACCTCCTAGTTGTTTGTGAATCTCCACCTCCTTTCCCACTTAGTTATAATTAGGGACCTTAGCTGGTGGTCTGGGTTGTTTCCCTTTCGACAATGGAAGTTAACTCCCATAGTCTCACTCCTGAGCTCTAAATTATGGTATTCGGAGTTTGATTGATTTCAGTAAGCAATACGCCCCCTAGATCATTCAGTGCTCTACCCCCATAATTGAACACTCAAGGCTGCACCTAGATGCATTTCGGAGAGAACGAGCTATCTCCTGGTTCGATTGGCTTTTCACCCCTAAACCTACCTCATCCCCCAACTTTTCAACGGCGGTGGGTTAGGACCTCCACTGTGTCTTACCACAGCTTCATCCTGGACAGGTTTAGATCACCAGGTTTCGCGTCTACGCCAAACGACTAAATCGCCCTATTAAGACTTGGTTTCCCTTCGGCTCCGTTATACTTAACCTCGCCGTTTAACGTAACTCGCAGGATCATTCTCCAAAAGGCACGCCATCACCATCACTGGCTCTGACCGCTTGTAAGCACACAATTTCAGGTTCTATTTCACTCCCCTCCAGGGGTTCTTTTCACCTTTCCCTCACGGTACTATGCGCTATCGGTTAGTAAGAGTATTTAGCCTTATGAGATATGGTCCTCACAGATTCACACAGAATTCCTCGTGTTCCATGTTACTTGGGAGCAGAGTTATATGTGTAAGGATTTACTTGTACAGGACTTTCACCTTCTACGGTTCGCCTTTCCAGACAATTCCAATTCATCAATACACTATATTGAATATCTTACAGTTCTTCACTACTCTGTCCCTCAACCCCCTAAATACAACGGCTGTATCCTTGACATATTTAAGGTTTAGGCTTGACCCATTTCGCTCGCCGCTACTTTGGGTATCGTTTTTACTTTCTTTTCCTCGCGTTACTTAGATGTTTCAGTTCACGCGGTTCCCTCTTTCGTATTAAGACTCCATCTTAATAGATTGCTCCATTCGGAAATCCTAGACTCTTACGTTCGATTGCAACTTATCTAGGCTTATCGCAGCTTACCACGTCCTTCATCGGCTCTTACTACCTAGGCA
>Contig_61
TCTCAACACCCAAAACCCTTGAGCGTTGTATAGTTAAGCCTCTCGGGCAATTAGTATCTGTTAGCTCAACGGCTCGCACCGCTTACACACCAGACCTATCTACGTCTTAGTCTTAAACAACCCTTACAGATTTATAATCTGGGAGAACTCATCTCTTGGCAAGTTTCGTGCTTAGATGCTTTCAGCACTTATCTCTTCCGCACTTAGCTACCCGGCAATGCGTCTGGCGACACAACCGGAACACCAGTGGTGCGTCCACTCCGGTCCTCTCGTACTAGGAGCAGCCCCAATCAATTCTCCAACGCCCACGGCAGATAGGGACCGAACTGTCTCACGACGTTCTAAACCCAGCTCGCGTACCACTTTAAATGGCGAACAGCCATACCCTTGGGACCTACTTCAGCCCCAGGATGTGATGAGCCGACATCGAGGTGCCAAACACCGCCGTCGATATGAACTCTTGGGCGGTATCAGCCTGTTATCCCCGGAGTACCTTTTATCCGTTGAGCGATGGCCCTTCCATTCAGAACCACCGGATCACTATGACCTACTTTCGTACCTGCTCGACTTGTCTGTCTCGCAGTTAAGCTTGCTTATACCATTGCACTAACCTGACGATGTCCGACCGTCATTAGCAAACCTTCGTGCTCCTCCGTTACTCTTTGGGAGGAGACCGCCCCAGTCAAACTACCCACCAGACACTGTCCGAGACCACGTTTCGTAATCTTCGTTAGAACATCAAACGTTAAAGGGTGGTATTTCAAGGTCGACTCCACAATCACTGGCGTGACTGCTTCTAAGTCTCCCACCTATCCTACACATCAAAATTCAATGTTCAGTGTCAAGCTATAGTAAAGGTTCACGGGGTCTTTCCGTCTAGCCGCGGGTACACCGCATCTTCACGGCGATTTCAATTTCACTGAGTCTCGGGTGGAGACAGCCTGGCATAATGATGGCCAGGCTGTCTCCACCCGAGACTCAGTGAAATTGAAATCGCCGTGAAGATGCGGTGTACCCGCGGCTAGACGGAAAGACCCCGTGAACCTTTACTATAGCTTGACACTGAACATTGAATTTTGATGTGTAGGATAGGTGGGAGACTTAGAAGCAGTCACGCCAGTGATTGTGGAGTCGACCTTGAAATACCACCCTTTAACGTTTGATGTTCTAACGAAGATTACGAAACGTGGTCTCGGACAGTGTCTGGTGGGTAGTTTGACTGGGGCGGTCTCCTCCCAAAGAGTAACGGAGGAGCACGAAGGTTTGCTAATGACGGTCGGACATCGTCAGGTTAGTGCAATGGTATAAGCAAGCTTAACTGCGAGACAGACAAGTCGAGCAGGTACGAAAGTAGGTCATAGTGATCCGGTGGTTCTGAATGGAAGGGCCATCGCTCAACGGATAAAAGGTACTCCGGGGATAACAGGCTGATACCGCCCAAGAGTTCATATCGACGGCGGTGTTTGGCACCTCGATGTCGGCTCATCACATCCTGGGGCTGAAGTAGGTCCCAAGGGTATGGCTGTTCGCCATTTAAAGTGGTACGCGAGCTGGGTTTAGAACGTCGTGAGACAGTTCGGTCCCTATCTGCCGTGGGCGTTGGAGAATTGATTGGGGCTGCTCCTAGTACGAGAGGACCGGAGTGGACGCACCACTGGTGTTCCGGTTGTGTCGCCAGACGCATTGCCGGGTAGCTAAGTGCGGAAGAGATAAGTGCTGAAAGCATCTAAGCACGAAACTTGCCAAGAGATGAGTTCTCCCAGATTATAAATCTGTAAGGGTTGTTTAAGACTAAGACGTAGATAGGTCTGGTGTGTAAGCGGTGCGAGCCGTTGAGCTAACAGATACTAATTGCCCGAGAGGCTTAACTATACAACGCTCAAGGGTTTTGGGTGTTGAGA
>Contig_62
GACTGATTGCCACAACTTCGGCGGGGCTCAAGTACACCGCCGAAGTTGTGGCAATGATCTTTTTTGGATTGTTGGGTAGGGGAGCGTCGTGTAGCCGGTGAAGCTGCGGTGTAAACCAGTGGTGGAGGCTATGCGAGTGAGAATGCAGGCATGAGTAGCGAAAGATGAGTGAGAAACTCATCCGCCGGATGATCAAGGGTTCCAGGGTCAAGTTAATCTGCCCTGGGTTAGTCGGGGCCTAAGGCGAGGCCGACAGGCGTAGTCGATGGATAACGGGTTGATATTCCCGTACCGGTGAAAAACCGCCCATACTGATATTGTGATGCTAACCATGCGAAGCATGATGTGCAGGCTTTTGTTTGTGTGTTGTGTGGGTTGTGGGACCCGATCTTTGGAGGTAAACGTATTAACAGGTGTGACGCAGGAAGGTAGCCAAGCCACGCGATGGTTGTCGTGGTCTAAGCGTGTAGGGTTGTCGGTTGTTAAATGCGCCGGCTGTGTGCCTGAGACGTGATGGGACCCCGTTTTTGGGGGATTTGGTGATCCTATGCTGCCGAGAAAAGCATCGGCGTGAGGTTTTAGCCGCCCGTACCCTAAACCGACACAGGTGATCAGGTAGAGAATACTAAGGCGATCGAGAGAATCATGGTTAAGGAACTCGGCAAAATGCCCCCGTAACTTCGGGAGAAGGGGGACCTTGAGCGTGATGGGCACTTGCTGCCTGGAGCGTGTATGGGTCGCAGAGACCAGGGGGAAGCGACTGTTTATCAAAAACACAGGTCCGTGCGAAGTCGTAAGACGATGTATACGGACTGACTCCTGCCCGGTGCTGGAAGGTTAAGAGGATTGGTTAGCCTTTGTGGCGAAGCTGAGAATTTAAGCCCCAGTAAACGGCGGTGGTAACTATAACCATCCTAAGGTAGCGAAATTCCTTGTCGGGTAAGTTCCGACCTGCACGAATGGAGTAACGACTTCCCTACTGTCTCAACCATGAACTCGGCGAAATTGCAGTACGAGTAAAGATGCTCGTTTCGCGCAGCAGGACGGAAAGACCCCGTGACCTTTACTATAGTTTGGTATTGGTGTTTGGTTTGGCTTGTGTAGGATAGGTGGGAGACTGTGAAGCATGGACGCTAGTTTGTGTGGAGTCGTTGTTGAAATACCACTCTGGTCAATCTGGATGTCTAACTTCGGGCCATGATCTGGTTCAGGGACAGTGCCTGATGGGTAGTTTAACTGGGGCGGTTGCCTCCTAAAGTGTAACGGAGGCGCCCAAAGGTTCCCTCAGCCTGGTTGGCAATCAGGTGTTGAGTGTAAGTGCACAAGGGAGCTTGACTGTGAGACTGGCAGGTCGAGCAGGGACGAAAGTCGGGACTAGTGATCCGGCGGTACGTTGTGGAACGGCCGTCGCTCAACGGATAAAAGGTACCTCGGGGATAACAGGCTGATCTTGCCCAAGAGTCCATATCGACGGCATGGTTTGGCACCTCGATGTCGGCTCGTCGCATCCTGGGGCTGGAGTCGGTCCCAAGGGTTGGGCTGTTCGCCCATTAAAGCGGTACGCGAGCTGGGTTCAGAACGTCGTGAGACAGTTCGGTCCCTATCCGCTGCGCGCGTTGGAAATTTGAGAAAGGCTGTCCTTAGTACGAGAGGACCGGGACGGACGAACCTCTGGTATGTCAGTTGTACCGCCAGGTGCATGGCTGATTGGCTACGTTCGGGAGGGATAACCGCTGAAAGCATCTAAGCGGGAAGCCTGTTTCGAGATGAGATTTCCTGGCACTTTGGTGTGTGAGGCTCCTTATAGATGATGAGGTTGATAGGCCGGGTATGGAAGCGCTGTAAGGTGTGGAGTTGACTGGTACTAA
>Contig_63
CCCATTGCTGGTGACATCTCCTCTTAACCTTCCGGCACCGGGCAGGTGTCAGGCTGTATACGTCATCTTTCGAGTTTGCACAGCCCTGTGTTTTTGTTAAACAGTTGCCTGGACCTATTCTCTGCGCCTCATATTGCTATGAGGACCCCTTATCCCGAAGTTACGGGGTCAATTTGCCTAGTTCCTTAACCATGAATCTCTCAACGCCTTAGTATATTCTACCCGACCACGTGTGTCCGTTTGCGGTACGGGTCGCATATACATTAAGTTTAGCGGATTTTCTCGGAAGTATGATTACCTGCACTCAAGTTATCCCGAAGGATTACCTGTACTTTCATGGTTCAGCTCGGAAGGTGGATTTGCCTGCCTTCCTCATAGCCTACGCACTTAAACGCCCTATTCCGTCAGGGCGCGGCAGTGTCACTGCTCCGTCTCCACATCACTGTATATGCGAGTTGCGGAATATTAACCGCATCTGCCATCGCCTTCGCCGTTCGGCTGAGACTTAGGACCCGACTAACCCCGGGCTGATTGGCATCGCCCGGGAAACCTCGGTCTTTCGGCGAAAGGGAATCTCACCCTTTTTATCGTTACTTATACCTACATTTGCTTTTCCATAAGCTCCAGGATCGGTTACCCTCACCATTCAACGCCGATGGAATGCTCCCCTACCGATACTTTTAATATACATTACTATCCCGCGCCTTCGGTATCTGACTTATACCCGATTATTATCCATGCCCGGACCCTCGACTAGTGAGCTGTTACGCACTCTTTGAATGAATGGCTGCTTCCAAGCCAACATCCTAGCTGTCACGGGGACCAGACTTCGTTAGACTAACTTAGACAGAATTTCGGGACCTTAGACGACGGTCTGGATTCTTCTCCTCTCGGGGACGGACCTTAGCACCCGCCCCCTTACTGCACGACTGCAGTCCATAAGCATTCGGAGTTCGTCAGGTCTCGATAGGCGGTGAAGCCCTCTTGACCTATCGGTCGCTCTACCTCTTATGGAGATCGATGCACGCGGCACCTAAATGCCTTTCGGGGAGTACGAGCTATCTCCAAGTTTGATTGGCCTTTCACTCCTACACTCACCTCATCGGGAAGCTTTTCAACGCTTATCCGTGCGGTCCTCCATCCGGTGTTACCCGGACTTCAACCTGGGCAAGTGTAGATCACTTGGTTTCGCGTCTACCCCATCTGACTCGACGCCCTATTCAGGCTCGCTTTCACTGCGGATGCGCGTCTCATGACGCTTATCCTTGCCAGACATGGTAACTCGTAGGTTCATTATGCAAAAGGCACGCCGTCACCGCTTGCGCGGCTCCGACCGCTTGTAGGCGCATGGTTTCAGGAACTATTTCACTCTCCTCATCGGAGTGCTTTTCACCTTTCCTTCACAGTACTCGTTCACTATCGGTCTCACGGGAGTATTTAGCCTTACCGGATGGTCCCGGCAGATTCGCGCAGAATTTCACGTGTTCCGCGTTACTCAGGATACCACTACGTCTCGTCATGCTTCGAATACGGGATTATCACCCTCTGTGATTGTTCTTTCCAGAACATTCTTCTCACAATCTAAGTACGACAGCGTGGTCCTACAACCCCTGCTAAGCGTTGCCACAAAGCAGGTTTGGGCTATTCCCCGTTCGCTCGCCACTACTAGGGGAATCATTATTTATTTTCTCTTCCTAAAGGTACTAAGATGTTTCAGTTCCCTTCGTTCGCCTCACTACGTCTGTAGTGATAACAGGTCTTCAACCTGCTGGGTTGTCCCATTCGGAAATCCTTGGATCAAAGGTTATTTGCACCTACCCAAGGCTTATCGCAGCTTATCACGTCCTTCATCGCCTCCGTGAGCCA
>Contig_64
GAGCCGACATCGAGGTGCCAAACACCGCCGTCGATATGAACTCTTGGGCGGTCAAGCCAAACGAGCAATTAGTATTGGTTAGCTACATGTATCACTACACTTCCACACCCAACCTATCAACGTCGTCGTCTACAACGGCTCTTTAGGGAAATCTTATCTTAAGGTGGGCTTCCCGCTTAGATGCTTTCAGCGGTTATCCCATCCGAACATAGCTACTCGGCAATGCCACTGGCGTGACAACCGAAACACCAGAGGTTCGTCCACTCTGGTCCTCTCGTACTAGGAGCAGATCCTCTCAAATTTCCAACGCCCACGGTAGATAGGGACCGAACTGTCTCACGACGTTCTAAACCCAGCTCGCGTACCTCTTTAAATGGCGAACAGCCATACCCTTGGGACCTGCTTCAGCCCCAGGATGAGATGAGCCGACATCGAGGTGCCAAACACCGCCGTCGATATGAACTCTTGGGCGGTATCAGCCTGTTATCCCCAGAGTACCTTTTATCCGTTGAGCGATGGCCCTTCCATACAGAACCACCGGATCACTAAGACCTACTTTCGTACCTGCTCGACTTGTGGGTCTCGCAGTTAAGCGCGCTTTTGCCTTTATACTCTTTGAACGATTTCCGACCGTTCTGAGCGCACCTTCGTACTCCTCCGTTACTCTTTAGGAGGAGACCGCCCCAGTCAAACTACCCACCATACATTGTCCTTGGATTTGTTGATCCTAAGTTAGAACCCCAACATAACCAGGGTGGTATTTCAAGGTTGGCTCCACAAATACTGGCGTATCTGCTTCAAAGCCTCCCACCTATCCTACACAAGTTAGGTCAAAGTTCAATGTAAAGCTGTAGTAAAGGTTCACGGGGTCTTTCCGTCTAGCCGCGGGTACACAGCATCTTCACTGCGATTTCGATTTCACTGAGTCTCCAGCAGAGACTCAGTGAAATCGAAATCGCAGTGAAGATGCTGTGTACCCGCGGCTAGACGGAAAGACCCCGTGAACCTTTACTACAGCTTTACATTGAACTTTGACCTAACTTGTGTAGGATAGGTGGGAGGCTTTGAAGCAGATACGCCAGTATTTGTGGAGCCAACCTTGAAATACCACCCTGGTTATGTTGGGGTTCTAACTTAGGATCAACAAATCCAAGGACAATGTATGGTGGGTAGTTTGACTGGGGCGGTCTCCTCCTAAAGAGTAACGGAGGAGTACGAAGGTGCGCTCAGAACGGTCGGAAATCGTTCAAAGAGTATAAAGGCAAAAGCGCGCTTAACTGCGAGACCCACAAGTCGAGCAGGTACGAAAGTAGGTCTTAGTGATCCGGTGGTTCTGTATGGAAGGGCCATCGCTCAACGGATAAAAGGTACTCTGGGGATAACAGGCTGATACCGCCCAAGAGTTCATATCGACGGCGGTGTTTGGCACCTCGATGTCGGCTCATCTCATCCTGGGGCTGAAGCAGGTCCCAAGGGTATGGCTGTTCGCCATTTAAAGAGGTACGCGAGCTGGGTTTAGAACGTCGTGAGACAGTTCGGTCCCTATCTACCGTGGGCGTTGGAAATTTGAGAGGATCTGCTCCTAGTACGAGAGGACCAGAGTGGACGAACCTCTGGTGTTTCGGTTGTCACGCCAGTGGCATTGCCGAGTAGCTATGTTCGGATGGGATAACCGCTGAAAGCATCTAAGCGGGAAGCCCACCTTAAGATAAGATTTCCCTAAAGAGCCGTTGTAGACGACGACGTTGATAGGTTGGGTGTGGAAGTGTAGTGATACATGTAGCTAACCAATACTAATTGCTCGTTTGGCTTGACCGCCCAAGAGTTCATATCGACGGCGGTGTTTGGCACCTCGATGTCGGCTC
>Contig_65
GAGCCGACATCGAGGTGCCAAACACCGCCGTCGATATGAACTCTTGGGCGGTCAAGCCAAACGAGCAATTAGTATTGGTTAGCTACATGTATCACTACACTTCCACACCCAACCTATCAACGTCGTCGTCTACAACGGCTCTTTAGGGAAATCTTATCTTAAGGTGGGCTTCCCGCTTAGATGCTTTCAGCGGTTATCCCATCCGAACATAGCTACTCGGCAATGCCACTGGCGTGACAACCGAAACACCAGAGGTTCGTCCACTCTGGTCCTCTCGTACTAGGAGCAGATCCTCTCAAATTTCCAACGCCCACGGTAGATAGGGACCGAACTGTCTCACGACGTTCTAAACCCAGCTCGCGTACCTCTTTAAATGGCGAACAGCCATACCCTTGGGACCTGCTTCAGCCCCAGGATGAGATGAGCCGACATCGAGGTGCCAAACACCGCCGTCGATATGAACTCTTGGGCGGTATCAGCCTGTTATCCCCAGAGTACCTTTTATCCGTTGAGCGATGGCCCTTCCATACAGAACCACCGGATCACTAAGACCTACTTTCGTACCTGCTCGACTTGTGGGTCTCGCAGTTAAGCGCGCTTTTGCCTTTATACTCTTTGAACGATTTCCGACCGTTCTGAGCGCACCTTCGTACTCCTCCGTTACTCTTTAGGAGGAGACCGCCCCAGTCAAACTACCCACCATACATTGTCCTTGGATTTGTTGATCCTAAGTTAGAACCCCAACATAACCAGGGTGGTATTTCAAGGTTGGCTCCACAAATACTGGCGTATCTGCTTCAAAGCCTCCCACCTATCCTACACAAGTTAGGTCAAAGTTCAATGTAAAGCTGTAGTAAAGGTTCACGGGGTCTTTCCGTCTAGCCGCGGGTACACAGCATCTTCACTGCGATTTCGATTTCACTGAGTCTCTGCTGGAGACAGCGCTGCCATCATTATGCCATTCGTGCAGGTCGGAACTTACCCGACAAGGAATTTCGCTACCTTAGGACCGTTATTGTTACGGCCGCCGTTTACTGGGGCTTCGATCAGGAGCTTCTCTTTCGATTACACCATCAATTAACCTTCCAGCACCGGGCAGGCATCACACCCTATACGTCCACTTTCGTGTTTGCAGAGTGCTGTGTTTTTAATAAACAGTTGCAGCAGCCTGGTATCTGCGACTGCCAACAGCTCAAAGAGCAAGTCTTATCACCATCGGCAGCGTACCTTCTCCCGAAGTTACGGTACCATTTTGCCTAGTTCCTTCAGCAGAGTTCTCTCAAGCGCCTTGGTATTCTCTACCTGACCACCTGTGTCGGTTTCGGGTACGATTCGTTTATGACTATCGCTTAGAAGCTTTTCCTGGAAGCAGGGTATTTGCCACTTTGCCAGTAAACTGGCTTGCTATCAGATCTCATTAATAACCGAGCGGATTTGCCTACTCAGTCTAACTACATCCTTCCACCTGGACAACCATCGCCAGGCTGGCATAACCTTCTCCGTCCCTCCATCGCATCATAAACAAGTATCGGAATATTAACCGATTTCCCATCGACTACGCCTTTCGGCCTCGCCTTAGGGGTCGACTCACCCAGCCCCGATTAACGTTGGACTGGAACCCTTGGTCTTCCGGCGAACGGGCTTTTCACCCGTTTTGTCGTTACTCACGTCAGCATTCGCTCTTGTGATACCTCCAGCACACCTTACAGTGCACCTTCACAGGCTTACACAACGCTCCCCTACCACTTAATTGAAACAATTAAATCCGCAGCTTCGGCTCCTAGTTTGAGCCCCGTTACATCTTCCGCGCAGGCCGACTCGACTAGTGAGCTATTACGCTTTCTTTAAAGG
>Contig_66
AGATCTACACAACCTCTTTCGTCGGCAGCGTCAGATGTGTATAAGAGACAGACTTTTACTTCCTCTAGATAGTCAAGTTCGACCGTCTTCTCAGCGCTCCGCCAGGGCCGTGGGCCGACCCCGGCGGGGCCGATCCGAGGGCCTCACTAAACCATCCAATCGGTAGTAGCGACGGGCGGTGTGTACAAAGGGCAGGGACTTAATCAACGCAAGCTTATGACCCGCACTTACTGGGAATTCCTCGTTCATGGGGAATAATTGCAATCCCCGATCCCCATCACGAATGGGGTTCAACGGGTTACCCGCGCCTGCCGGCGTAGGGTAGGCACACGCTGAGCCAGTCAGTGTAGCGCGCGTGCAGCCCCGGACATCTAAGGGCATCACAGACCTGTTATTGCTCAATCTCGGGTGGCTGAACGCCACTTGTCCCTCTAAGAAGTTGGGGGACGCCGACCGCTCGGGGGTCGCGTAACTAGTTAGCATGCCAGAGTCTCGTTCGTTATCGGAATTAACCAGACAAATCGCTCCACCAACTAAGAACGGCCATGCACCACCACCCACGGAATCGAGAAAGAGCTATCAATCTGTCAATCCTGTCCGTGTCCGGGCCGGGTGAGGTTTCCCGTGTTGGGTCAAATTAAGCCGCAGGCTCCACTCCTGGTGGTGCCCTTCCGTCAATTCCTTTAAGTTTCAGCTTTGCAACCATACTCCCCCCGGAACCCAAAGACTTTGGTTTCCCGGAAGCTGCCCGGCGGGTCATGGGAATAACGCCGCCGCATCGCCGGTCGGCATCGTTTATGGTCGGAACTACGACGGTATCTGATCGTCTTCGAACCTCCGACTTTCGTTCTTGATTAATGAAAACATTCTTGGCAAATGCTTTCGCTCTGGTCCGTCTTGCGCCGGTCCAAGAATTTCACCTCTAGCGGCGCAATACGAATGCCCCCGGCCGTCCCTCTTAATCATGGCCTCAGTTCCGAAAACCAACAAAATAGAACCGCGGTCCTATTCCATTATTCCTAGCTGCGGTATCCAGGCGGCTCGGGCCTGCTTTGAACACTCTAATTTTTTCAAAGTAAACGCTTCGGGCCCCGCGGGACACTCAGCTAAGAGCATCGAGGGGGCGCCGAGAGGCAAGGGGCGGGGACGGGCGGTGGCTCGCCTCGCGGCGGACCGCCCGCCCGCTCCCAAGATCCAACTACGAGCTTTTTAACTGCAGCAACTTTAATATACGCTATTGGAGCTGGAATTACCGCGGCTGCTGGCACCAGACTTGCCCTCCAATGGATCCTCGTTAAAGGATTTAAAGTGGACTCATTCCAATTACAGGGCCTCGAAAGAGTCCTGTATTGTTATTTTTCGTCACTACCTCCCCGGGTCGGGAGTGGGTAATTTGCGCGCCTGCTGCCTTCCTTGGATGTGGTAGCCGTTTCTCAGGCTCCCTCTCCGGAATCGAACCCTGATTCCCCGTCACCCGTGGTCACCATGGTAGGCACGGCGACTACCATCGAAAGTTGATAGGGCAGACGTTCGAATGGGTCGTCGCCGCCACGGGGGGCGTGCGATCGGCCCGAGGTTATCTAGAGTCACCAAAGCCGCCGGCGCCCGCCCCCCGGCCGGGGCCGGAGAGGGGCTGACCGGGTTGGTTTTGATCTGATAAATGCACGCATCCCCCCCGCGAAGGGGGTCAGCGCCCGTCGGCATGTATTAGCTCTAGAATTACCACAGTTATCCAAGTAGGAGAGGAGCGAGCGACCAAAGGAACCATAACTGATTTAATGAGCCATTCGCAGTTTCACTGTACCGGCCGTGCGTACTTAGACATGCAT
>Contig_67
TTAGTACCAGTCAACTCCACACCTTACAGCGCTTCCATACCCGGCCTATCAACCTCATCATCTATAAGGAGCCTCACACACCAAAGTGCCAGGAAATCTCATCTCGAAACAGGCTTCCCGCTTAGATGCTTTCAGCGGTTATCCCTCCCGAACGTAGCCAATCAGCCATGCACCTGGCGGTACAACTGACATACCAGAGGTTCGTCCGTCCCGGTCCTCTCGTACTAAGGACAGCCTTTCTCAAATTTCCAACGCGCGCAGCGGATAGGGACCGAACTGTCTCACGACGTTCTGAACCCAGCTCGCGTACCGCTTTAATGGGCGAACAGCCCAACCCTTGGGACCGACTCCAGCCCCAGGATGCGACGAGCCGACATCGAGGTGCCAAACCATGCCGTCGATATGGACTCTTGGGCAAGATCAGCCTGTTATCCCCGAGGTACCTTTTATCCGTTGAGCGACGGCCGTTCCACAACGTACCGCCGGATCACTAGTCCCGACTTTCGTCCCTGCTCGACCTGCCAGTCTCACAGTCAAGCTCCCTTGTGCACTTACACTCAACACCTGATTGCCAACCAGGCTGAGGGAACCTTTGGGCGCCTCCGTTACACTTTAGGAGGCAACCGCCCCAGTTAAACTACCCATCAGGCACTGTCCCTGAACCAGATCATGGCCCGAAGTTAGACATCCAGATTGACCAGAGTGGTATTTCAACAACGACTCCACACAAACTAGCGTCCATGCTTCACAGTCTCCCACCTATCCTACACAAGCCAAACCAAACACCAATACCAAACTATAGTAAAGGTCACGGGGTCTTTCCGTCCTGCTGCGCGAAACGAGCATCTTTACTCGTACTGCAATTTCGCCGAGTTCATGGTTGAGACAGTAGGGAAGTCGTTACTCCATTCGTGCAGGTCGGAACTTACCCGACAAGGAATTTCGCTACCTTAGGATGGTTATAGTTACCACCGCCGTTTACTGGGGCTTAAATTCTCAGCTTCGCCACAAAGGCTAACCAATCCTCTTAACCTTCCAGCACCGGGCAGGAGTCAGTCCGTATACATCGTCTTACGACTTCGCACGGACCTGTGTTTTTGATAAACAGTCGCTTCCCCCTGGTCTCTGCGACCCATACACGCTCCAGGCAGCAAGTGCCCATCACGCTCAAGGTCCCCCTTCTCCCGAAGTTACGGGGGCATTTTGCCGAGTTCCTTAACCATGATTCTCTCGATCGCCTTAGTATTCTCTACCTGATCACCTGTGTCGGTTTAGGGTACGGGCGGCTAAAACCTCACGCCGATGCTTTTCTCGGCAGCATAGGATCACCAAATCCCCCAAAAACGGGGTCCCATCACGTCTCAGGCACACAGCCGGCGCATTTAACAACCGACAACCCTACACGCTTAGACCACGACAACCATCGCGTGGCTTGGCTACCTTCCTGCGTCACACCTGTTAATACGTTTACCTCCAAAGATCGGGTCCCACAACCCACACAACACACAAACAAAAGCCTGCACATCATGCTTCGCATGGTTAGCATCACAATATCAGTATGGGCGGTTTTTCACCGGTACGGGAATATCAACCCGTTATCCATCGACTACGCCTGTCGGCCTCGCCTTAGGCCCCGACTAACCCAGGGCAGATTAACTTGACCCTGGAACCCTTGATCATCCGGCGCACGGGTTTCTCACCCGTGATTCGCTACTCATGCCTGCATTCTCACTCCCACACAATCCACCAGAAGTCACCTCCAGGCTTCACCTCATGCAGGACGCTCCCCTACCCAACAACACACCAG
>Contig_68
CCACACTTCCACTTCTAACCTATCTACCTGATCATCTCTCAGGGCTCTTACTGATATAAAATCATGGGAAATCTCATCTTGAGGTGGGTTTCACACTTAGATGCTTTCAGCGTTTATCCCTTCCCTACATAGCTACCCAGCGATGCCTTTGGCAAGACAACTGGTACACCAGCGGTAAGTCCACTCTGGTCCTCTCGTACTAGGAGCAGATCCTCTCAAATTTCCTACGCCCGCGACGGATAGGGACCGAACTGTCTCACGACGTTCTGAACCCAGCTCGCGTGCCGCTTTAATGGGCGAACAGCCCAACCCTTGGGACCGACTACAGCCCCAGGATGCGACGAGCCGACATCGAGGTGCCAAACCTCCCCGTCGATGTGAACTCTTGGGGGAGATAAGCCTGTTATCCCCAGGGTAGCTTTTATCCGTTGAGCGATGGCCCTTCCATACGGAACCACCGGATCACTAAGCCCGACTTTCGTCCCTGCTCGAGTTGTAGCTCTCGCAGTCAAGCTCCCTTATACCTTTACACTCTGCGAATGATTTCCAACCATTCTGAGGGAACCTTTGGGCGCCTCCGTTACCTTTTAGGAGGCGACCGCCCCAGTCAAACTGCCCGTCAGACACTGTCTCCGATAGGGATCACCTATCTGGGTTAGAGTGGCCATAACACAAGGGTAGTATCCCAACAACGTCTCCTTCGAAACTGGCGTCCCGATCTCTTAGACTCCTACCTATCCTGTACATGTGGTACAGACACTCAATATCAAACTGCAGTAAAGCTCCATGGGGTCTTTCCGTCCTGTCGCGGGTAACCTGCATCTTCACAGGTACTAAAATTTCACCGAGTCTCTCGTTGAGACAGTGCCCAAATCATTACGCCTTTCGTGCGGGTCGGAACTTACCCGACCCGCACGAAAGGCGTAATGATTTGGGCACTGTCTCAACGAGAGACTCGGTGAAATTTTAGTACCTGTGAAGATGCAGGTTACCCGCGACAGGACGGAAAGACCCCATGGAGCTTTACTGCAGTTTGATATTGAGTGTCTGTACCACATGTACAGGATAGGTAGGAGTCTAAGAGATCGGGACGCCAGTTTCGAAGGAGACGTTGTTGGGATACTACCCTTGTGTTATGGCCACTCTAACCCAGATAGGTGATCCCTATCGGAGACAGTGTCTGACGGGCAGTTTGACTGGGGCGGTCGCCTCCTAAAAGGTAACGGAGGCGCCCAAAGGTTCCCTCAGAATGGTTGGAAATCATTCGCAGAGTGTAAAGGTATAAGGGAGCTTGACTGCGAGAGCTACAACTCGAGCAGGGACGAAAGTCGGGCTTAGTGATCCGGTGGTTCCGTATGGAAGGGCCATCGCTCAACGGATAAAAGCTACCCTGGGGATAACAGGCTTATCTCCCCCAAGAGTTCACATCGACGGGGAGGTTTGGCACCTCGATGTCGGCTCGTCGCATCCTGGGGCTGTAGTCGGTCCCAAGGGTTGGGCTGTTCGCCCATTAAAGCGGCACGCGAGCTGGGTTCAGAACGTCGTGAGACAGTTCGGTCCCTATCCGTCGCGGGCGTAGGAAATTTGAGAGGATCTGCTCCTAGTACGAGAGGACCAGAGTGGACTTACCGCTGGTGTACCAGTTGTCTTGCCAAAGGCATCGCTGGGTAGCTATGTAGGGAAGGGATAAACGCTGAAAGCATCTAAGTGTGAAACCCACCTCAAGATGAGATTTCCCATGATTTTATATCAGTAAGAGCCCTGAGAGATGATCAGGTAGATAGGTTAGAAGTGGAAGTGTGG
>Contig_69
CTCATACCGGCATTCTCACTTCTATGCGTTCCAGCGCTCCTCACGGTACACCTTCTCCACACATAGAACGCTCTCCTACCATACCTATAAAGGTATGGTAGGAGAGCGTTCTATGTGTGGCGAAGGTGTACCGTGAGGAGCGCTGGAACGCATAGAAGTGAGAATGCCGGTATGAGTAGCGAAAGACAGGTGAGAATCCTGTCCACCGTAAGACTAAGGTTTCCAGGGGAAGGCTCGTCCGCCCTGGGTTAGTCGGGACCTAAGGAGAGACCGAAAGGTGTATCCGATGGACAACAGGTTGATATTCCTGTACTAGAGTATGTAGTGATGGAGGGACGCAGTAGGCTAACTAAAGCAGACGATTGGAAGAGTCTGTCTAAGCAGTGAGGTGTGAAATGAGTCAAATGCTTAGTTCTATAACATTGAGCTGTGATGGGGAGCGAAGTTTAGTAGCGAAGTTAGTGACGTCACACTGCCAAGAAAAGCTTCTAGCGTTTAAACATACTCTACCCGTACCGCAAACCGACACAGGTAGTCGAGGCGAGTAGCCTCAGGTGAGCGAGAGAACTCTCGTTAAGGAACTCGGCAAAATGACCCCGTAACTTCGGGAGAAGGGGTGCTGACTTTAAGTCAGCCGCAGTGAATAGGCCCAAGCAACTGTTTATCAAAAACACAGCTCTCTGCTAAATCGTAAGATGATGTATAGGGGGTGACGCCTGCCCGGTGCTGGAAGGTTAAGAGGAGTGCTTAGCGTAAGCGAAGGTATGAATTGAAGCCCCAGTAAACGGCGGCCGTAACTATAACGGTCCTAAGGTAGCGAAATTCCTTGTCGGGTAAGTTCCGACCCGCACGAAAGGCGTAATGATTTGGGCACTGTCTCAACGAGAGACTCGGTGAAATTTTAGTACCTGTGAAGATGCAGGTTACCCGCGACAGGACGGAAAGACCCCATGGAGCTTTACTGCAGTTTGATATTGAGTGTCTGTACCACATGTACAGGATAGGTAGGAGTCTAAGAGATCGGGACGCCAGTTTCGAAGGAGACGTTGTTGGGATACTACCCTTGTGTTATGGCCACTCTAACCCAGATAGGTGATCCCTATCGGAGACAGTGTCTGACGGGCAGTTTGACTGGGGCGGTCGCCTCCTAAAAGGTAACGGAGGCGCCCAAAGGTTCCCTCAGAATGGTTGGAAATCATTCGCAGAGTGTAAAGGTATAAGGGAGCTTGACTGCGAGAGCTACAACTCGAGCAGGGACGAAAGTCGGGCTTAGTGATCCGGTGGTTCCGTATGGAAGGGCCATCGCTCAACGGATAAAAGCTACCCTGGGGATAACAGGCTTATCTCCCCCAAGAGTTCACATCGACGGGGAGGTTTGGCACCTCGATGTCGGCTCGTCGCATCCTGGGGCTGTAGTCGGTCCCAAGGGTTGGGCTGTTCGCCCATTAAAGCGGCACGCGAGCTGGGTTCAGAACGTCGTGAGACAGTTCGGTCCCTATCCGTCGCGGGCGTAGGAAATTTGAGAGGATCTGCTCCTAGTACGAGAGGACCAGAGTGGACTTACCGCTGGTGTACCAGTTGTCTTGCCAAAGGCATCGCTGGGTAGCTATGTAGGGAAGGGATAAACGCTGAAAGCATCTAAGTGTGAAACCCACCTCAAGATGAGATTTCCCATGATTTTATATCAGTAAGAGCCCTGAGAGATGATCAGGTAGATAGGTTAGAAGTGGAAGTGTGG
>Contig_70
AAGGGTTGCGCTCGTTGCGGGACTTAACCCAACATCTCACGACACGAGCTGACGACAGCCATGCAGCACCTGTGTTACGGTTCCCGAAGGCACTCCTCCGTCTCTGGAGGATTCCGTACATGTCAAGACCAGGTAAGGTTCTTCGCGTTGCATCGAATTAATCCACATCATCCACCGCTTGTGCGGGTCCCCGTCAATTCCTTTGAGTTTTAATCTTGCGACCGTACTCCCCAGGCGGTCAATTTCACGCGTTAGCTACGCTACTAAGCAATCAAGTTGCCCAACAGCTAATTGACATCGTTTAGGGCGTGGACTACCAGGGTATCTAATCCTGTTTGCTACCCACGCTTTCGAGCATGAACGTCAGTGTTATCCCAGGAGGCTGCCTTCGCCATCGGTATTCCTCCACATCTCTACGCATTTCACTGCTACACGTGGAATTCTACCTCCCTCTGACACACTCTAGTCACCCAGTTCAGAACGCAGTTCCCAGGTTGAGCCCGGGGATTTCACATCCTGCTTAAGTAACCGTCTGCGCTCGCTTTACGCCCAGTAATTCCGATTAACGCTCGCACCCTACGTATTACCGCGGCTGCTGGCACGTAGTTAGCCGGTGCTTATTCTTCAGGTACCGTCATCAGCTGTCGGTATTAGCGACAGCTGATGACGGTACCTGAAGAATAAGCACCGGCTAACTACGTGCCAGCAGCCGCGGTAATACGTAGGGTGCGAGCGTTAATCGGAATTACTGGGCGTAAAGCGAGCGCAGACGGTTACTTAAGCAGGATGTGAAATCCCCGGGCTCAACCTGGGAACTGCGTTCTGAACTGGGTGACTAGAGTGTGTCAGAGGGAGGTAGAATTCCACGTGTAGCAGTGAAATGCGTAGAGATGTGGAGGAATACCGATGGCGAAGGCAGCCTCCTGGGATAACACTGACGTTCATGCTCGAAAGCGTGGGTAGCAAACAGGATTAGATACCCTGGTAGTCCACGCCCTAAACGATGTCAATTAGCTGTTGGGCAACTTGATTGCTTAGTAGCGTAGCTAACGCGTGAAATTGACCGCCTGGGGAGTACGGTCGCAAGATTAAAACTCAAAGGAATTGACGGGGACCCGCACAAGCGGTGGATGATGTGGATTAATTCGATGCAACGCGAAGAACCTTACCTGGTCTTGACATGTACGGAATCCTCCAGAGACGGAGGAGTGCCTTCGGGAACCGTAACACAGGTGCTGCATGGCTGTCGTCAGCTCGTGTCGTGAGATGTTGGGTTAAGTCCCGCAACGAGCGCAACCCTTGTCATTAGTTGCCATCATTAAGTTGGGCACTCTAATGAGACTGCCGGTGACAAGCCGGAGGAAGGTGGGGATGACGTCAAGTCCTCATGGCCCTTATGACCAGGGCTTCACACGTCATACAATGGTCGGTACAGAGGGTAGCCAAGCCGCGAGGCGGAGCCAATCTCACAAAACCGATCGTAGTCCGGATTGCACTCTGCAACTCGAGTGCATGAAGTCGGAATCGCTAGTAATCGCAGGTCAGCATACTGCGGTGAATACGTTCCCGGGTCTTGTACACACCGCCCGTCACACCATGGGAGTGGGGGATACCAGAAGTAGGTAGGGTAACCGCAAGGAGCCCGCTTACCACGGTATGCTTCATGACTGGGGTGAAGTCGTAACAAGGTAGCCGTAGGGGAACCTGCGGCTGGATCA
>Contig_71
TTACACAGTTTACTGTGTAAGGCAAACCGGGAGAAGTGAAACATCTCAGTACCCCGAGGAAAAGACATCAAATGAGATTCCGTAAGTAGCGGCGAGCGAACACGGAGGAGCCGATCAATTTTACAGTAGCAAAATGGCGTGGGAAAGCCAACCATAGTAGGTGATAGTCCTGTATGCGAAACTGTTTAAGCGACATATTAAGTAGGGCGGAACACGAGAAATTCTGTCTGAAGATGGGGGGACCATCCTCCAAGGCTAAATACTCCTGACTGACCGATAGTGAACCAGTACCGTGAGGGAAAGGCGAAAAGAACCCCTGTTAGGGGAGTGAAATAGAACCTGAAACCGACTGCTTGTATGCACACGGTTTCAGGTTCTATTTCACTCCCCTAACAGGGGTTCTTTTCGCCTTTCCCTCACGGTACTGGTTCACTATCGGTCAGTCAGGAGTATTTAGCCTTGGAGGATGGTCCCCCCATCTTCAGACAGAATTTCTCGTGTTCCGCCCTACTTAATATGTCGCTTAAACAGTTTCGCATACAGGACTATCACCTACTATGGTTGGCTTTCCCACGCCATTTTGCTACTGTAAAATTGATCGGCTCCTCCGTGTTCGCTCGCCGCTACTTACGGAATCTCATTTGATGTCTTTTCCTCGGGGTACTGAGATGTTTCACTTCTCCCGGTTTGCCTTACACAGTAAACTGTGTAATAACCAACTTATGTTGGTTGGGTTTCCCCATTCAGAAATCGCCGGGTCACAGGATATTGCCACCTCACCGACGCTTATCGCAGGCTATCACGTCTTTCATCGCCTCTGACTGCCAAGGCATCCACCATGTGCACTTCATTACTTGACCATGGTGGATGCCTTGGCAGTCAGAGGCGATGAAAGACGTGATAGCCTGCGATAAGCGTCGGTGAGGTGGCAATATCCTGTGACCCGGCGATTTCTGAATGGGGAAACCCAACCAACATAAGTTGGTTATTACACAGTTTACTGTGTAAGGCAAACCGGGAGAAGTGAAACATCTCAGTACCCCGAGGAAAAGACATCAAATGAGATTCCGTAAGTAGCGGCGAGCGAACACGGAGGAGCCGATCAATTTTACAGTAGCAAAATGGCGTGGGAAAGCCAACCATAGTAGGTGATAGTCCTGTATGCGAAACTGTTTAAGCGACATATTAAGTAGGGCGGAACACGAGAAATTCTGTCTGAAGATGGGGGGACCATCCTCCAAGGCTAAATACTCCTGACTGACCGATAGTGAACCAGTACCGTGAGGGAAAGGCGAAAAGAACCCCTGTTAGGGGAGTGAAATAGAACCTGAAACCGTGTGCATACAAGCAGTCGGTTTCAGGTTCTATTTCACTCCCCTAACAGGGGTTCTTTTCGCCTTTCCCTCACGGTACTGGTTCACTATCGGTCAGTCAGGAGTATTTAGCCTTGGAGGATGGTCCCCCCATCTTCAGACAGAATTTCTCGTGTTCCGCCCTACTTAATATGTCGCTTAAACAGTTTCGCATACAGGACTATCACCTACTATGGTTGGCTTTCCCACGCCATTTTGCTACTGTAAAATTGATCGGCTCCTCCGTGTTCGCTCGCCGCTACTTACGGAATCTCATTTGATGTCTTTTCCTCGGGGTACTGAGATGTTTCACTTCTCCCGGTTTGCCTTACACAGTAAACTGTGTAA
>Contig_72
GTTACGGCCGCCGTTTACTGGGGCTTCGATCAGGAGCTTCTCTTTCGATTACACCATCAATTAACCTTCCAGCACCGGGCAGGCATCACACCCTATACGTCCACTTTCGTGTTTGCAGAGTGCTGTGTTTTTAATAAACAGTTGCAGCAGCCTGGTATCTGCGACTGCCAACAGCTCAAAGAGCAAGTCTTATCACCATCGGCAGCGTACCTTCTCCCGAAGTTACGGTACCATTTTGCCTAGTTCCTTCAGCAGAGTTCTCTCAAGCGCCTTGGTATTCTCTACCTGACCACCTGTGTCGGTTTCGGGTACGATTCGTTTATGACTATCGCTTAGAAGCTTTTCCTGGAAGCAGGGTATTTGCCACTTTGCCAGTAAACTGGCTTGCTATCAGATCTCATTAATAACCGAGCGGATTTGCCTACTCAGTCTAACTACATCCTTCCACCTGGACAACCATCGCCAGGCTGGCATAACCTTCTCCGTCCCTCCATCGCATCATAAACAAGTATCGGAATATTAACCGATTTCCCATCGACTACGCCTTTCGGCCTCGCCTTAGGGGTCGACTCACCCAGCCCCGATTAACGTTGGACTGGAACCCTTGGTCTTCCGGCGAACGGGCTTTTCACCCGTTTTGTCGTTACTCACGTCAGCATTCGCTCTTGTGATACCTCCAGCACACCTTACAGTGCACCTTCACAGGCTTACACAACGCTCCCCTACCACTTAATTGAAACAATTAAATCCGCAGCTTCGGCTCCTAGTTTGAGCCCCGTTACATCTTCCGCGCAGGCCGACTCGACTAGTGAGCTATTACGCTTTCTTTAAAGGTTGGCTTAGAAGCAGCCACCCTTTAAAGAAAGCGTAATAGCTCACTAGTCGAGTCGGCCTGCGCGGAAGATGTAACGGGGCTCAAACTAGGAGCCGAAGCTGCGGATTTAATTGTTTCAATTAAGTGGTAGGGGAGCGTTGTGTAAGCCTGTGAAGGTGCACTGTAAGGTGTGCTGGAGGTATCACAAGAGCGAATGCTGACGTGAGTAACGACAAAACGGGTGAAAAGCCCGTTCGCCGGAAGACCAAGGGTTCCAGTCCAACGTTAATCGGGGCTGGGTGAGTCGACCCCTAAGGCGAGGCCGAAAGGCGTAGTCGATGGGAAATCGGTTAATATTCCGATACTTGTTTATGATGCGATGGAGGGACGGAGAAGGTTATGCCAGCCTGGCGATGGTTGTCCAGGTGGAAGGATGTAGTTAGACTGAGTAGGCAAATCCGCTCGGTTATTAATGAGATCTGATAGCAAGCCAGTTTACTGGCAAAGTGGCAAATACCCTGCTTCCAGGAAAAGCTTCTAAGCGATAGTCATAAACGAATCGTACCCGAAACCGACACAGGTGGTCAGGTAGAGAATACCAAGGCGCTTGAGAGAACTCTGCTGAAGGAACTAGGCAAAATGGTACCGTAACTTCGGGAGAAGGTACGCTGCCGATGGTGATAAGACTTGCTCTTTGAGCTGTTGGCAGTCGCAGATACCAGGCTGCTGCAACTGTTTATTAAAAACACAGCACTCTGCAAACACGAAAGTGGACGTATAGGGTGTGATGCCTGCCCGGTGCTGGAAGGTTAATTGATGGTGTAATCGAAAGAGAAGCTCCTGATCGAAGCCCCAGTAAACGGCGGCCGTAAC
>Contig_73
TCGAATTAAACCACATGCTCCACCGCTTGTGCGGGTCCCCGTCAATTCCTTTGAGTTTCATACTTGCGTACGTACTCCCCAGGCGGATTACTTATCGCGTTAGCTTGGGCGCTGAGGTTCGACCCCCAACACCTAGTAATCATCGTTTACGGCGTGGACTACCAGGGTATCTAATCCTGTTCGCTCCCCACGCTTTCGAGCCTCAGCGTCAGTTACCGTCCAGTGAACTATCTTCATCATCGGCATTCCTGCACATATCTACGAATTTCACCTCTACTCGTGCAGTTCCGTCCACCTCTCCGGTACTCCAGCCTATCAGTTTCAAAGGCAGGCCTGCGGTTGAGCCGCAGGTTTTCACCCCTGACTTGAAAGGCCGCCTAGATGCCCTTTATGCCCAATAATTCCGGATAACGCTCGCGACATACGTATTACCGCGGCTGCTGGCACGTATTTAGCCGTCGCTTCTTCTGCAGGTACCGTCACTTCCTTCTTCCCTGCTGAAAGCACTTTACAATCCGAAAACCGTCTTCGTGCACACAGAATTGCTGGATCAGGGTTGCCCCCATTGTCCAATATTCCCCACTGCTGCCTCCCGTAGGAGTAAGGGCCGTATCTCAGTCCCCTTGTGGCCGTCCACCCTCTCAGGCCGGCTACCTATCTTCGCCTTGGTGGGCCGTTACCCCTCCAACTAGCTAATAGGACGCAAGGCTCTCCGCAGGCGTCTCCTTTCATCACTAAGCTATGCAGCTTAATGACCTTATCCGGTATTATCAGCAGTTTCCTGCTGTTATCCCAGTCCCGCAGGCAAGTTCCTTACGCGTTACTCACCCGTCCGCCATGGTTACCATGGTGGACGGGTGAGTAACGCGTAAGGAACTTGCCTGCGGGACTGGGATAACAGCAGGAAACTGCTGATAATACCGGATAAGGTCATTAAGCTGCATAGCTTAGTGATGAAAGGAGACGCCTGCGGAGAGCCTTGCGTCCTATTAGCTAGTTGGAGGGGTAACGGCCCACCAAGGCGAAGATAGGTAGCCGGCCTGAGAGGGTGGACGGCCACAAGGGGACTGAGATACGGCCCTTACTCCTACGGGAGGCAGCAGTGGGGAATATTGGACAATGGGGGCAACCCTGATCCAGCAATTCTGTGTGCACGAAGACGGTTTTCGGATTGTAAAGTGCTTTCAGCAGGGAAGAAGGAAGTGACGGTACCTGCAGAAGAAGCGACGGCTAAATACGTGCCAGCAGCCGCGGTAATACGTATGTCGCGAGCGTTATCCGGAATTATTGGGCATAAAGGGCATCTAGGCGGCCTTTCAAGTCAGGGGTGAAAACCTGCGGCTCAACCGCAGGCCTGCCTTTGAAACTGATAGGCTGGAGTACCGGAGAGGTGGACGGAACTGCACGAGTAGAGGTGAAATTCGTAGATATGTGCAGGAATGCCGATGATGAAGATAGTTCACTGGACGGTAACTGACGCTGAGGCTCGAAAGCGTGGGGAGCGAACAGGATTAGATACCCTGGTAGTCCACGCCGTAAACGATGATTACTAGGTGTTGGGGGTCGAACCTCAGCGCCCAAGCTAACGCGATAAGTAATCCGCCTGGGGAGTACGTACGCAAGTATGAAACTCAAAGGAATTGACGGGGACCCGCACAAGCGGTGGAGCATGTGGTTTAATTCGA
>Contig_74
ATTCTCTCCCCCCCTCTATTTCTGGGAGAACCAGCTATCTCCGTGTTCGATTGGCATTTCACCCCTATCCACAACTCATCCCAAAGCTTTTCAACGCTCACGAGTTCGGTCCTCCACACAATTTTACCTGTGCTTCAACCTGGCCATGGATAGATCACTACGGTTTCGGGTCTACTATTACTAACTGAACGCCCTGTTCAGACTCGCTTTCGCTGCGGCTCCATGTTTTCCACTTAACCTCGCTAGCAACAGTAACTCGTCGGTTCATTCTTCAATAGGCACGCCGTCGTCCTGATATATATACAGACTTCGACTGTTTGTAGACATACGGTTTCAGGTTCTCTTTCACTCCCCGCCAGGGGTTCTTTTCACCTTTCCCTCACGGTACTATGCGCTATCGGTCGATATCAGTATTTTGGCTTGGAGGGTGGTCCCCCCTGCTTCCCACAAGGTTTCACGTGTCTCGTGGTACTCTGGATACAGTCCCATGTATGCAAGGTTTCGATTACAGGGCTTTCACCTTCTTCGGCTGAGCTTTCCAACTCGATTCTTCTACCTCATTTACACTTGATGACTGTCCTCAACCCCGGTGCGGTTGCCCGCTCCGGTTTGGCCTCTTTCCCGTTCGCTCGCCGCTACTAAGAAAATCTCGTTTGATTACTTTTCCTCCGGGTAATTAGATGTTTCAGTTCCCCGGGTGCCCTCCTCATAGTCTAAGCTATGGGTGACAGTGCATAACCACTGCCGGGTTCCCCCATTCGGAAATCTACGGGTCAAAGGTTGCTTGCACCTCTCCGTAGCTTATCGCAGCTTACCGCGTCCTTCTTCGGCTGATATCGCCAAGGCATCCACCGAAGAAGGACGCGGTAAGCTGCGATAAGCTACGGAGAGGTGCAAGCAACCTTTGACCCGTAGATTTCCGAATGGGGGAACCCGGCAGTGGTTATGCACTGTCACCCATAGCTTAGACTATGAGGAGGGCACCCGGGGAACTGAAACATCTAATTACCCGGAGGAAAAGTAATCAAACGAGATTTTCTTAGTAGCGGCGAGCGAACGGGAAAGAGGCCAAACCGGAGCGGGCAACCGCACCGGGGTTGAGGACAGTCATCAAGTGTAAATGAGGTAGAAGAATCGAGTTGGAAAGCTCAGCCGAAGAAGGTGAAAGCCCTGTAATCGAAACCTTGCATACATGGGACTGTATCCAGAGTACCACGAGACACGTGAAACCTTGTGGGAAGCAGGGGGGACCACCCTCCAAGCCAAAATACTGATATCGACCGATAGCGCATAGTACCGTGAGGGAAAGGTGAAAAGAACCCCTGGCGGGGAGTGAAAGAGAACCTGAAACCGTATGTCTACAAACAGTCGAAGTCTGTATATATATCAGGACGACGGCGTGCCTATTGAAGAATGAACCGACGAGTTACTGTTGCTAGCGAGGTTAAGTGGAAAACATGGAGCCGCAGCGAAAGCGAGTCTGAACAGGGCGTTCAGTTAGTAATAGTAGACCCGAAACCGTAGTGATCTATCCATGGCCAGGTTGAAGCACAGGTAAAATTGTGTGGAGGACCGAACTCGTGAGCGTTGAAAAGCTTTGGGATGAGTTGTGGATAGGGGTGAAATGCCAATCGAACACGGAGATAGCTGGTTCTCCCAGAAATAGAGGGGGGGAGAGAAT
>Contig_75
CATCGTTTACGGCGTGGACTACCAGGGTATCTAATCCTGTTTGCTACCCACGCTTTCGCACCTCAGTGTCAGTATGATGCCAGGGAGCTGCCTTCGCCATCGGTATTCCTCCAGATCTCTACGCATTTCACCGCTACACCTGGAATTCTACTCCCCTCTCACCTACTCTAGTTATCCAGTATCAGATGCAGTTCCCAGGTTAAGCCCGGGGCTTTCACATCTGACTTAAATAACCACCTACGCGCGCTTTACGCCCAGTAATTCCGATTAACGCTTGCACCCTCTGTATTACCGCGGCTGCTGGCACAGAGTTAGCCGGTGCTTATTCTGTGGGTAACGTCAGGGCTTATGGGTATTAACCATAAGCTTTTCCTCCCCACTTAAAGTGCTTTACAACCAAAAGGCCTTCTTCACACACGCGGCATGGCTGGATCAGGCTTTCGCCCATTGTCCAATATTCCCCACTGCTGCCTCCCGTAGGAGTCTGGGCCGTGTCTCAGTCCCAGTGTGGCTGATCATCCTCTCAGACCAGCTACAGATCGTCGCCTTGGTAGGCCTTTACCCCACCAACCAGCTAATCCGACTTAGGCTCATCTAATAGCGAGAGCTAAAAGCCCCCTTTCACCCGTAGGTCGTATGCGGTATTAGCTTGGGTTTCCCCAAGTTATCCCCCACTACTAGGCAGATTCCTAAGCATTACTCACCCGTCCGCCACTAAGTATCAGAAGCAAGCTTCCTAACTTCGTTCGACTTGCATGTGTTAAGCCTGCCGCCAGCGTTCAATCTGAGCCATGATCAAACTCTTCAGTTTAATCTTTTGTTGCCAATAAAAAAAGCTTGTCTTTTTATATTGGCAACAAAAGATTAAACTGAAGAGTTTGATCATGGCTCAGATTGAACGCTGGCGGCAGGCTTAACACATGCAAGTCGAACGAAGTTAGGAAGCTTGCTTCTGATACTTAGTGGCGGACGGGTGAGTAATGCTTAGGAATCTGCCTAGTAGTGGGGGATAACTTGGGGAAACCCAAGCTAATACCGCATACGACCTACGGGTGAAAGGGGGCTTTTAGCTCTCGCTATTAGATGAGCCTAAGTCGGATTAGCTGGTTGGTGGGGTAAAGGCCTACCAAGGCGACGATCTGTAGCTGGTCTGAGAGGATGATCAGCCACACTGGGACTGAGACACGGCCCAGACTCCTACGGGAGGCAGCAGTGGGGAATATTGGACAATGGGCGAAAGCCTGATCCAGCCATGCCGCGTGTGTGAAGAAGGCCTTTTGGTTGTAAAGCACTTTAAGTGGGGAGGAAAAGCTTATGGTTAATACCCATAAGCCCTGACGTTACCCACAGAATAAGCACCGGCTAACTCTGTGCCAGCAGCCGCGGTAATACAGAGGGTGCAAGCGTTAATCGGAATTACTGGGCGTAAAGCGCGCGTAGGTGGTTATTTAAGTCAGATGTGAAAGCCCCGGGCTTAACCTGGGAACTGCATCTGATACTGGATAACTAGAGTAGGTGAGAGGGGAGTAGAATTCCAGGTGTAGCGGTGAAATGCGTAGAGATCTGGAGGAATACCGATGGCGAAGGCAGCTCCCTGGCATCATACTGACACTGAGGTGCGAAAGCGTGGGTAGCAAACAGGATTAGATACCCTGGTAGTCCACGCCGTAAACGATG
>Contig_76
GGGTTCGCGTTAGTCCCCGACTAACCCTCAGCTGATTAGCATAGCTGAGGAAACCTTGATCTTTCGGCGGGCAGGTTTCTCGCCTGCCTTATCGTTACTTATGCCTACATTTTCTTTTCTATCAGGCTCCACTATGGCTCACGCCTTTAGCTTCAACGCCTATAGAATGCTCCCCTACCGGTATATTATACCCCATAGCTTCGGTAATATGCTTATGCCCGTTTATTCTCCATGCCAAACCGCTCGACTAGTGAGCTGTTACGCACTCTTTAAATGTATGGCTGCTTCCAAGCCAACATCCTAGCTGTCAATGCAGTTCAACCGCGTTTTTTCAACTTAGCATATATTTGGGGACCTTAGCTGATGGTCCGGGTTCTTTCCCTCTCGGATATGGACCTTAGCACCCATACCCTCACTGCTGATGAGCATTTAATAGCATTCGGAGTTTGTCAGGAATTGGTAGGCGATGAAACCCCCGCATCCAATCAGTAGCTCTACCTCTATTAAACTCACATCAACGCTGCACCTAAATGCATTTCGGGGAGTACGAGCTATTTCCCAGTTTGATTGGCCTTTCACCCCTACCCTCAGGTCATCCGAAGTCTTTTCAACGACAACCAGTTCGGTCCTCCACGCTGTGTTACCAGCGCTTCAACCTGCCCAAGGGTAGATCACCAGGTTTCGCGTCTACTACTACCAACTATTTATCGCCCTATTCAGACTCGCTTTCGCTACGGATTCGTATCTGAAATACTTATCCTCGCTGGTAACAGTAACTCGTAGGCTCATTATGCAAAAGGCACGCCGTCACAGTATATAACTGCTCCGTACGCCTACAAGCGGTCGGAGCAGTTATATACTGTGACGGCGTGCCTTTTGCATAATGAGCCTACGAGTTACTGTTACCAGCGAGGATAAGTATTTCAGATACGAATCCGTAGCGAAAGCGAGTCTGAATAGGGCGATAAATAGTTGGTAGTAGTAGACGCGAAACCTGGTGATCTACCCTTGGGCAGGTTGAAGCGCTGGTAACACAGCGTGGAGGACCGAACTGGTTGTCGTTGAAAAGACTTCGGATGACCTGAGGGTAGGGGTGAAAGGCCAATCAAACTGGGAAATAGCTCGTACTCCCCGAAATGCATTTAGGTGCAGCGTTGATGTGAGTTTAATAGAGGTAGAGCTACTGATTGGATGCGGGGGTTTCATCGCCTACCAATTCCTGACAAACTCCGAATGCTATTAAATGCTCATCAGCAGTGAGGGTATGGGTGCTAAGGTCCATATCCGAGAGGGAAAGAACCCGGACCATCAGCTAAGGTCCCCAAATATATGCTAAGTTGAAAAAACGCGGTTGAACTGCATTGACAGCTAGGATGTTGGCTTGGAAGCAGCCATACATTTAAAGAGTGCGTAACAGCTCACTAGTCGAGCGGTTTGGCATGGAGAATAAACGGGCATAAGCATATTACCGAAGCTATGGGGTATAATATACCGGTAGGGGAGCATTCTATAGGCGTTGAAGCTAAAGGCGTGAGCCATAGTGGAGCCTGATAGAAAAGAAAATGTAGGCATAAGTAACGATAAGGCAGGCGAGAAACCTGCCCGCCGAAAGATCAAGGTTTCCTCAGCTATGCTAATCAGCTGAGGGTTAGTCGGGGACTAACGCGAACCC
>Contig_77
AATTAGTATTGGTCAGCTAAATGCATTGCTGCACTTACACCCCCAACCTATCAACCTCCTAGGCTCGAAGGTATCTTAAAGAATACTTATCTTGAAGTTAGTTTCCCGCTTAGATGCTTTCAGCGGTTATCTATTCCAAACGTGACTACCCAGCTGTGCCACTGGCGTGACAACTGGTACATCAGAGGTTTGTCCATCCCGGTCCTCTCGTACTAAGGACAGGTCTTCTCAATATTCTAACGCCTACAGTGGATAGGGACCGAACTGTCTCACGACGTTCTGAACCCAGCTCACGTACCGCTTTAATGGGCGAACAGCCCAACCCTTGGGACCTTCTCCAGCCCCAGGATGCGATGAGCCGACATCGAGGTGCCAAACCCTACCGTCGATATGGACTCTCGGGTAGGATCAGCCTGTTATCCCCAGGGTAGCTTTTATCCGTTGAGCGACGACCCTTCCATTCGGAATCGCCGGATCACTATGTCCTGCTTTCGCATCTGCTCGACCCGTCAGTCTTGCAGTCAAGCTCTCTTATGCCATTGCACTCTATGGTTGATTTCCATCCAACCTGAGAGAACCTTTGAACGCCTCCGTTACTCTTTCGGAGGCGACCGCCCCAGTCAAACTGCCCACCTAGCACTGTCTCCGTGGCTACAAACCACAGATTAGAATTTCAGCATTGAATGGTTGGTATTCCACCGATGACTCCGATACAGCTAGCGCCATATCATCTCAGTCTCCCAACTATCCTATACATGCAATGCCAAAACCCAATACCAAGCTACAGTAAAGCTCCATGGGGTCTTTCCGTCCTACTGTAGGTAACCGGTGAAGATACCGGTTACCTACAGTAGGACGGAAAGACCCCATGGAGCTTTACTGTAGCTTGGTATTGGGTTTTGGCATTGCATGTATAGGATAGTTGGGAGACTGAGATGATATGGCGCTAGCTGTATCGGAGTCATCGGTGGAATACCAACCATTCAATGCTGAAATTCTAATCTGTGGTTTGTAGCCACGGAGACAGTGCTAGGTGGGCAGTTTGACTGGGGCGGTCGCCTCCGAAAGAGTAACGGAGGCGTTCAAAGGTTCTCTCAGGTTGGATGGAAATCAACCATAGAGTGCAATGGCATAAGAGAGCTTGACTGCAAGACTGACGGGTCGAGCAGATGCGAAAGCAGGACATAGTGATCCGGCGATTCCGAATGGAAGGGTCGTCGCTCAACGGATAAAAGCTACCCTGGGGATAACAGGCTGATCCTACCCGAGAGTCCATATCGACGGTAGGGTTTGGCACCTCGATGTCGGCTCATCGCATCCTGGGGCTGGAGAAGGTCCCAAGGGTTGGGCTGTTCGCCCATTAAAGCGGTACGTGAGCTGGGTTCAGAACGTCGTGAGACAGTTCGGTCCCTATCCACTGTAGGCGTTAGAATATTGAGAAGACCTGTCCTTAGTACGAGAGGACCGGGATGGACAAACCTCTGATGTACCAGTTGTCACGCCAGTGGCACAGCTGGGTAGTCACGTTTGGAATAGATAACCGCTGAAAGCATCTAAGCGGGAAACTAACTTCAAGATAAGTATTCTTTAAGATACCTTCGAGCCTAGGAGGTTGATAGGTTGGGGGTGTAAGTGCAGCAATGCATTTAGCTGACCAATACTAATT
>Contig_78
AGGTATGGTAGGAGAGCGTTCTATGTGTGGAGAAGGTGTACCGTGAGGAGCGCTGGAACGCATAGAAGTGAGAATGCCGGTATGAGTAGCGAAAGACAGGTGAGAATCCTGTCCACCGTAAGACTAAGGTTTCCAGGGGAAGGCTCGTCCGCCCTGGGTTAGTCGGGACCTAAGGAGAGACCGAAAGGTGTATCCGATGGACAACAGGTTGATATTCCTGTACTAGAGTATGTAGTGATGGAGGGACGCAGTAGGCTAACTAAAGCAGACGATTGGAAGAGTCTGTCTAAGCAGTGAGGTGTGAAATGAGTCAAATGCTTAGTTCTATAACATTGAGCTGTGATGGGGAGCGAAGTTTAGTAGCGAAGTTAGTGACGTCACACTGCCAAGAAAAGCTTCTAGCGTTTAAACATACTCTACCCGTACCGCAAACCGACACAGGTAGTCGAGGCGAGTAGCCTCAGGTGAGCGAGAGAACTCTCGTTAAGGAACTCGGCAAAATGACCCCGTAACTTCGGGAGAAGGGGTGCTGACTTTAAGTCAGCCGCAGTGAATAGGCCCAAGCAACTGTTTATCAAAAACACAGCTCTCTGCTAAATCGTAAGATGATGTATAGGGGGTGACGCCTGCCCGGTGCTGGAAGGTTAAGAGGAGTGCTTAGCGTAAGCGAAGGTATGAATTGAAGCCCCAGTAAACGGCGGCCGTAACTATAACGGTCCTAAGGTAGCGAAATTCCTTGTCGGGTAAGTTCCGACCCGCACGAAAGGCGTAATGATTTGGGCACTGTCTCAACGAGAGACTCGGTGAAATTTTAGTACCTGTGAAGATGCAGGTTACCCGCGACAGGACGGAAAGACCCCATGGAGCTTTACTGCAGTTTGATATTGAGTGTCTGTACCACATGTACAGGATAGGTAGGAGTCTAAGAGATCGGGACGCCAGTTTCGAAGGAGACGTTGTTGGGATACTACCCTTGTGTTATGGCCACTCTAACCCAGATAGGTGATCCCTATCGGAGACAGTGTCTGACGGGCAGTTTGACTGGGGCGGTCGCCTCCTAAAAGGTAACGGAGGCGCCCAAAGGTTCCCTCAGAATGGTTGGAAATCATTCGCAGAGTGTAAAGGTATAAGGGAGCTTGACTGCGAGAGCTACAACTCGAGCAGGGACGAAAGTCGGGCTTAGTGATCCGGTGGTTCCGTATGGAAGGGCCATCGCTCAACGGATAAAAGCTACCCTGGGGATAACAGGCTTATCTCCCCCAAGAGTTCACATCGACGGGGAGGTTTGGCACCTCGATGTCGGCTCGTCGCATCCTGGGGCTGTAGTCGGTCCCAAGGGTTGGGCTGTTCGCCCATTAAAGCGGCACGCGAGCTGGGTTCAGAACGTCGTGAGACAGTTCGGTCCCTATCCGTCGCGGGCGTAGGAAATTTGAGAGGATCTGCTCCTAGTACGAGAGGACCAGAGTGGACTTACCGCTGGTGTACCAGTTGTCTTGCCAAAGGCATCGCTGGGTAGCTATGTAGGGAAGGGATAAACGCTGAAAGCATCTAAGTGTGAAACCCACCTCAAGATGAGATTTCCCATGATTTTATATCAGTAAGAGCCCTGAGAGATGATCAGGTAGATAGGTTAGAAGTGGAAGTGTGG
>Contig_79
GGGCGCCGCCGCCGCCGCCGCCCTCCGACGCACACCACACGCGCGCGCGCGCGCGCCGCCCCCGCCGCTCCCGTCCACTCTCGACTGCCGGCGACGGCCGGGTATGGGCCCGACGCTCCAGCGCCATCCATTTTCAGGGCTAGTTGATTCGGCAGGTGAGTTGTTACACACTCCTTAGCGGATTCCGACTTCCATGGCCACCGTCCTGCTGTCTATATCAACCAACACCTTTTCTGGGGTCTGATGAGCGTCGGCATCGGGCGCCTTAACCCGGCGTTCGGTTCATCCCGCAGCGCCAGTTCTGCTTACCAAAAGTGGCCCACTAGGCACTCGCATTCCACGCCCGGCTCCACGCCAGCGAGCCGGGCTTCTTACCCATTTAAAGTTTGAGAATAGGTTGAGATCGTTTCGGCCCCAAGACCTCTAATCATTCGCTTTACCGGATAAAACTGCGTGGCGGGGGTGCGTCGGGTCTGCGAGAGCGCCAGCTATCCTGAGGGAAACTTCGGAGGGAACCAGCTACTAGATGGTTCGATTAGTCTTTCGCCCCTATACCCAGGTCGGACGACCGATTTGCACGTCAGGACCGCTACGGACCTCCACCAGAGTTTCCTCTGGCTTCGCCCTGCCCAGGCATAGTTCACCATCTTTCGGGTCCTAACACGTGCGCTCGTGCTCCACCTCCCCGGCGCGGCGGGCGAGACGGGCCGGTGGTGCGCCCTCGGCGGACTGGAGAGGCCTCGGGATCCCACCTCGGCCGGCGAGCGCGCCGGCCTTCACCTTCATTGCGCCACGGCGGCTTTCGTGCGAGCCCCCGACTCGCGCACGTGTTAGACTCCTTGGTGCAATGAAGGTGAAGGCCGGCGCGCTCGCCGGCCGAGGTGGGATCCCGAGGCCTCTCCAGTCCGCCGAGGGCGCACCACCGGCCCGTCTCGCCCGCCGCGCCGGGGAGGTGGAGCACGAGCGCACGTGTTAGGACCCGAAAGATGGTGAACTATGCCTGGGCAGGGCGAAGCCAGAGGAAACTCTGGTGGAGGTCCGTAGCGGTCCTGACGTGCAAATCGGTCGTCCGACCTGGGTATAGGGGCGAAAGACTAATCGAACCATCTAGTAGCTGGTTCCCTCCGAAGTTTCCCTCAGGATAGCTGGCGCTCTCGCAGACCCGACGCACCCCCGCCACGCAGTTTTATCCGGTAAAGCGAATGATTAGAGGTCTTGGGGCCGAAACGATCTCAACCTATTCTCAAACTTTAAATGGGTAAGAAGCCCGGCTCGCTGGCGTGGAGCCGGGCGTGGAATGCGAGTGCCTAGTGGGCCACTTTTGGTAAGCAGAACTGGCGCTGCGGGATGAACCGAACGCCGGGTTAAGGCGCCCGATGCCGACGCTCATCAGACCCCAGAAAAGGTGTTGGTTGATATAGACAGCAGGACGGTGGCCATGGAAGTCGGAATCCGCTAAGGAGTGTGTAACAACTCACCTGCCGAATCAACTAGCCCTGAAAATGGATGGCGCTGGAGCGTCGGGCCCATACCCGGCCGTCGCCGGCAGTCGAGAGTGGACGGGAGCGGCGGGGGCGGCGCGCGCGCGCGCGCGTGTGGTGTGCGTCGGAGGGCGGCGGCGGCGGCGGCGCCC
>Contig_80
CCATTTAAACCTTGGTAAGGTTCCTCGCGTATCATCGAATTAAACCACATGCTCCACCGCTTGTGCGGGCCCCCGTCAATTCCTTTGAGTTTCACACTTGCGTGCGTACTCCCCAGGTGGGATACTTATCACTTTCGCTTAGCCACTCAACTTATCATCAAACAGCTAGTATCCATCGTTTACAGCGTGGACTACCAGGGTATCTAATCCTGTTCGCTCCCCACGCTTTCGTCCATCAGCGTCAATTAATTGTTAGTAATATGCCTTCGCTATCGGTGTTCTGTGTAATATCTAAGCATTTCACCGCTACACTACACATTCCAACTACTTCACAATCATTCAAGACTGACAGTTTCAAAGGCAGTTGCTTAGTTGAGCTAAGCGCTTTCACCTCTGACTTATCAGCCCGCCTACGGACCCTTTAAACCCAATGATTCCGGATAACGCTCGCATCCTCCGTATTACCGCGGCTGCTGGCACGGAGTTAGCCGATGCTTATTCGTAAGGTACCGTCATCAAAGTACACGTACTCCTTATTCTTCCCTTACAAAAGCAGTTTACAATCCATAGGACCTTCATCCTGCACGCGGCATGGCTGGATCAGTCTTCCGACCATTGTCCAATATTCCTCACTGCTGCCTCCCGTAGGAGTCTGGTCCGTATCTCAGTACCAGTGTGGGGGACATCCCTCTCAGAACCCCTATCTATCGTCGCCTTGGGGAGCCGTTACCTCTCCAACTAGCTAATAGAACGCATACTCATCTTTCACCGCCTCAGCTTTAATATAAATGTGATGCCACATCTATATACCATTAGGTATATAGATGTGGCATCACATTTATATTAAAGCTGAGGCGGTGAAAGATGAGTATGCGTTCTATTAGCTAGTTGGAGAGGTAACGGCTCCCCAAGGCGACGATAGATAGGGGTTCTGAGAGGGATGTCCCCCACACTGGTACTGAGATACGGACCAGACTCCTACGGGAGGCAGCAGTGAGGAATATTGGACAATGGTCGGAAGACTGATCCAGCCATGCCGCGTGCAGGATGAAGGTCCTATGGATTGTAAACTGCTTTTGTAAGGGAAGAATAAGGAGTACGTGTACTTTGATGACGGTACCTTACGAATAAGCATCGGCTAACTCCGTGCCAGCAGCCGCGGTAATACGGAGGATGCGAGCGTTATCCGGAATCATTGGGTTTAAAGGGTCCGTAGGCGGGCTGATAAGTCAGAGGTGAAAGCGCTTAGCTCAACTAAGCAACTGCCTTTGAAACTGTCAGTCTTGAATGATTGTGAAGTAGTTGGAATGTGTAGTGTAGCGGTGAAATGCTTAGATATTACACAGAACACCGATAGCGAAGGCATATTACTAACAATTAATTGACGCTGATGGACGAAAGCGTGGGGAGCGAACAGGATTAGATACCCTGGTAGTCCACGCTGTAAACGATGGATACTAGCTGTTTGATGATAAGTTGAGTGGCTAAGCGAAAGTGATAAGTATCCCACCTGGGGAGTACGCACGCAAGTGTGAAACTCAAAGGAATTGACGGGGGCCCGCACAAGCGGTGGAGCATGTGGTTTAATTCGATGATACGCGAGGAACCTTACCAAGGTTTAAATGG
>Contig_81
CCATTCGTGCAGGTCGGAACTTACCCGACAAGGAATTTCGCTACCTTAGGATGGTTATAGTTACCACCGCCGTTTACTGGGGCTTAAATTCTCAGCTTCGCCACAAAGGCTAACCAATCCTCTTAACCTTCCAGCACCGGGCAGGAGTCAGTCCGTATACATCGTCTTACGACTTCGCACGGACCTGTGTTTTTGATAAACAGTCGCTTCCCCCTGGTCTCTGCGACCCATACACGCTCCAGGCAGCAAGTGCCCATCACGCTCAAGGTCCCCCTTCTCCCGAAGTTACGGGGGCATTTTGCCGAGTTCCTTAACCATGATTCTCTCGATCGCCTTAGTATTCTCTACCTGATCACCTGTGTCGGTTTCGGGTAGAGAATACTAAGGCGATCGAGAGAATCATGGTTAAGGAACTCGGCAAAATGCCCCCGTAACTTCGGGAGAAGGGGGACCTTGAGCGTGATGGGCACTTGCTGCCTGGAGCGTGTATGGGTCGCAGAGACCAGGGGGAAGCGACTGTTTATCAAAAACACAGGTCCGTGCGAAGTCGTAAGACGATGTATACGGACTGACTCCTGCCCGGTGCTGGAAGGTTAAGAGGATTGGTTAGCCTTTGTGGCGAAGCTGAGAATTTAAGCCCCAGTAAACGGCGGTGGTAACTATAACCATCCTAAGGTAGCGAAATTCCTTGTCGGGTAAGTTCCGACCTGCACGAATGGAGTAACGACTTCCCTACTGTCTCAACCATGAACTCGGCGAAATTGCAGTACGAGTAAAGATGCTCGTTTCGCGCAGCAGGACGGAAAGACCCCGTGACCTTTACTATAGTTTGGTATTGGTGTTTGGTTTGGCTTGTGTAGGATAGGTGGGAGACTGTGAAGCATGGACGCTAGTTTGTGTGGAGTCGTTGTTGAAATACCACTCTGGTCAATCTGGATGTCTAACTTCGGGCCATGATCTGGTTCAGGGACAGTGCCTGATGGGTAGTTTAACTGGGGCGGTTGCCTCCTAAAGTGTAACGGAGGCGCCCAAAGGTTCCCTCAGCCTGGTTGGCAATCAGGTGTTGAGTGTAAGTGCACAAGGGAGCTTGACTGTGAGACTGGCAGGTCGAGCAGGGACGAAAGTCGGGACTAGTGATCCGGCGGTACGTTGTGGAACGGCCGTCGCTCAACGGATAAAAGGTACCTCGGGGATAACAGGCTGATCTTGCCCAAGAGTCCATATCGACGGCATGGTTTGGCACCTCGATGTCGGCTCGTCGCATCCTGGGGCTGGAGTCGGTCCCAAGGGTTGGGCTGTTCGCCCATTAAAGCGGTACGCGAGCTGGGTTCAGAACGTCGTGAGACAGTTCGGTCCCTATCCGCTGCGCGCGTTGGAAATTTGAGAAAGGCTGTCCTTAGTACGAGAGGACCGGGACGGACGAACCTCTGGTATGTCAGTTGTACCGCCAGGTGCATGGCTGATTGGCTACGTTCGGGAGGGATAACCGCTGAAAGCATCTAAGCGGGAAGCCTGTTTCGAGATGAGATTTCCTGGCACTTTGGTGTGTGAGGCTCCTTATAGATGATGAGGTTGATAGGCCGGGTATGGAAGCGCTGTAAGGTGTGGAGTTGACTGGTACTAA
>Contig_82
CGGTGAATACGTTCCCGGGCCTTGTACACACCGCCCGTCAAGCCATGGGAGTCTGTATTACCCTAGGCCGACCCTCGCGGTTACGGACTTTAGGTACTCCAGACTCCCATGGCTTGACGGGCGGTGTGTACAAGGCCCGGGAACGTATTCACCGCGCCATGGCTGATGCGCGATTACTAGCGAATCCAGCTTCATGGAGTCGAGTTGCAGACTCCAATCCGAACTGTGATACGGTTTAGGGATTTGCTCCTTGTCGCCAAGTGGCTGCCCTCTGTCCTTACCATTGTAACACGTGTGTCGCCCCGGATGTAAGGGCCGTGCTGATTTGACGTCATCCCCACCTTCCTCACGCCTTACGACGGCAGTCTCTACGGAGTTCCCAGCATTACCTGATGGCAACCGTAGACAGGGGTTGCGCTCGTTATGGCACTTAAGCCGACACCTCACGGCACGAGCTGACGACAACCATGCAGCACCTACATAGATGTCCCGAAGGAAAGCCGACTTTCACCGGCGGTCATCTACATTTCAATCCCGGGTAAGGTTCCTCGCGTATCATCGAATTAAACCACATGTTCCTCCGCTTGTGCGGGCCCCCGTCAATTCCTTTGAGTTTCACCGTTGCCGGCGTACTCCCCAGGTGGGATGCTTAATGCTTTCGCTTAGCCGCTGATACCAGGTACCAACAGCGGGCATCCATCGTTTACTGTGCGGACTACCAGGGTATCTAATCCTGTTCGATACCCGCACCTTCGAGCTTAAGCGTCAGTTGCGCTCCCGTCAGCTGCCTTCGCAATCGGAGTTCTTCGTCATATCTAAGCATTTCACCGCTACACGACGAATTCCGCCAACGTTGTGCGTACTCAAGGAAACCAGTATGCGCTGCAATTCAGACGTTGAGCGTCTACATTTCACAACACACTTAATCTCCAGCCTACGCTCCCTTTAAACCCAATAAATCCGGATAACGCCTGGACCTTCCGTATTACCGCGGCTGCTGGCACGGAATTAGCCGGTCCTTATTCGTATGGTACCTGCAAATAGGGACACGTCCCTAACTTTATCCCCATACAAAAGCAGTTTACAACCCATAGGGCCGTCATCCTGCACGCTACTTGGCTGGTTCAGACTTCCGTCCATTGACCAATATTCCTCACTGCTGCCTCCCGTAGGAGTTTGGACCGTGTCTCAGTTCCAATGTGGGGGACCTTCCTCTCAGAACCCCTACTGATCGTCGCCTTGGTGGGCCGTTACCCCGCCAACAAGCTAATCAGACGCATCCCCATCCATTACCGATAAATCTTTACTTCAAATCTGATGCCGTCATCGAAGACTATGCGGTATTAGTCTGCCTTTCGGCAGGTTATCCCACAGTAATGGGAAGGTTGGATACGCGTTACTCACCCGTGCGCCGGTCGACGTCCAAAGAGTGCAAGCACTCAATGCCGTTTCCCCTCGACTTGCATGTGTTAAGCCTGTAGCTAGCGTTCATCCTGGCTCAGGATGAACGCTAGCTACAGGCTTAACACATGCAAGTCGAGGGGAAACGGCATTGAGTGCTTGCACTCTTTGGACGTCGACCGGCGCACGGGTGAGTAACGCGTATCCAACCTTCCC
>Contig_83
CATAGAAGTGAGAATGCCGGTATGAGTAGCGAAAGACAGGTGAGAATCCTGTCCACCGTAAGACTAAGGTTTCCAGGGGAAGGCTCGTCCGCCCTGGGTTAGTCGGGACCTAAGGAGAGACCGAAAGGTGTATCCGATGGACAACAGGTTGATATTCCTGTACTAGAGTATGTAGTGATGGAGGGACGCAGTAGGCTAACTAAAGCAGACGATTGGAAGAGTCTGTCTAAGCAGTGAGGTGTGAAATGAGTCAAATGCTTAGTTCTATAACATTGAGCTGTGATGGGGAGCGAAGTTTAGTAGCGAAGTTAGTGACGTCACACTGCCAAGAAAAGCTTCTAGCGTTTAAACATACTCTACCCGTACCGCAAACCGACACAGGTAGTCGAGGCGAGTAGCCTCAGGTGAGCGAGAGAACTCTCGTTAAGGAACTCGGCAAAATGACCCCGTAACTTCGGGAGAAGGGGTGCTGACTTTAAGTCAGCCGCAGTGAATAGGCCCAAGCAACTGTTTATCAAAAACACAGCTCTCTGCTAAATCGTAAGATGATGTATAGGGGGTGACGCCTGCCCGGTGCTGGAAGGTTAAGAGGAGTGCTTAGCGTAAGCGAAGGTATGAATTGAAGCCCCAGTAAACGGCGGCCGTAACAATAACGGTCCTAAGGTAGCGAAATTCCTTGTCGGGTAAGTTCCGACCCGCACGAAAGGCGTAATGATTTGGGCACTGTCTCAACGAGAGACTCGGTGAAATTTTAGTACCTGTGAAGATGCAGGTTACCCGCGACAGGACGGAAAGACCCCATGGAGCTTTACTGCAGTTTGATATTGAGTGTCTGTACCACATGTACAGGATAGGTAGGAGTCTAAGAGATCGGGACGCCAGTTTCGAAGGAGACGTTGTTGGGATACTACCCTTGTGTTATGGCCACTCTAACCCAGATAGGTGATCCCTATCGGAGACAGTGTCTGACGGGCAGTTTGACTGGGGCGGTCGCCTCCTAAAAGGTAACGGAGGCGCCCAAAGGTTCCCTCAGAATGGTTGGAAATCATTCGCAGAGTGTAAAGGTATAAGGGAGCTTGACTGCGAGAGCTACAACTCGAGCAGGGACGAAAGTCGGGCTTAGTGATCCGGTGGTTCCGTATGGAAGGGCCATCGCTCAACGGATAAAAGCTACCCTGGGGATAACAGGCTTATCTCCCCCAAGAGTTCACATCGACGGGGAGGTTTGGCACCTCGATGTCGGCTCGTCGCATCCTGGGGCTGTAGTCGGTCCCAAGGGTTGGGCTGTTCGCCCATTAAAGCGGCACGCGAGCTGGGTTCAGAACGTCGTGAGACAGTTCGGTCCCTATCCGTCGCGGGCGTAGGAAATTTGAGAGGATCTGCTCCTAGTACGAGAGGACCAGAGTGGACTTACCGCTGGTGTACCAGTTGTCTTGCCAAAGGCATCGCTGGGTAGCTATGTAGGGAAGGGATAAACGCTGAAAGCATCTAAGTGTGAAACCCACCTCAAGATGAGATTTCCCATGATTTTATATCAGTAAGAGCCCTGAGAGATGATCAGGTAGATAGGTTAGAAGTGGAAGTGTGG
>Contig_84
TCGAATTAAACCACATGCTCCACCGCTTGTGCGGGCCCCCGTCAATTCCTTTGAGTTTCAACCTTGCGGTCGTACTCCCCAGGCGGGGTACTTATTGCGTTAACTCCGGCACAGAAGGGGTCGATACCTCCTACACCTAGTACCCATCGTTTACGGCCAGGACTACCGGGGTATCTAATCCCGTTCGCTCCCCTGGCTTTCGCGCCTCAGCGTCAGTTTTCGTCCAGAAAGTCGCCTTCGCCACTGGTGTTCTTCCTAATATCTACGCATTTCACCGCTACACTAGGAATTCCACTTTCCTCTCCGATACTCTAGATCGGCAGTTTCCATCCCATCACGGGGTTAAGCCCCGAACTTTTAAGACAGACTGACTGATCCGCCTGCGCGCGCTTTACGCCCAATAATTCCGGACAACGCTTGCCACCTACGTATTACCGCGGCTGCTGGCACGTAGTTAGCCGTGGCTTTCTATTCCGGTACCGTCAATTCTTCTAACTATTCGCAAGAAGACCTTTCGTCCCGATTAACAGAGCTTTACAACCCGAAGGCCGTCATCACTCACGCGGCGTTGCTCCGTCAGACTTTCGTCCATTGCGGAAGATTCCCCACTGCTGCCTCCCGTAGGAGTCTGGGCCGTGTCTCAGTCCCAATGTGGCCGTTCATCCTCTCAGACCGGCTACTGATCATTGCCTTGGTGGGCCGTTACCCCTCCAACTAGCTAATCAGACGCAATCCCCTCCTTCAGCGATAGCTTATAAATAGAGGCCACCTTTCATCCATCCTCGATGCCGAGGTTGGATGAAAGGTGGCCTCTATTTATAAGCTATCGCTGAAGGAGGGGATTGCGTCTGATTAGCTAGTTGGAGGGGTAACGGCCCACCAAGGCAATGATCAGTAGCCGGTCTGAGAGGATGAACGGCCACATTGGGACTGAGACACGGCCCAGACTCCTACGGGAGGCAGCAGTGGGGAATCTTCCGCAATGGACGAAAGTCTGACGGAGCAACGCCGCGTGAGTGATGACGGCCTTCGGGTTGTAAAGCTCTGTTAATCGGGACGAAAGGTCTTCTTGCGAATAGTTAGAAGAATTGACGGTACCGGAATAGAAAGCCACGGCTAACTACGTGCCAGCAGCCGCGGTAATACGTAGGTGGCAAGCGTTGTCCGGAATTATTGGGCGTAAAGCGCGCGCAGGCGGATCAGTCAGTCTGTCTTAAAAGTTCGGGGCTTAACCCCGTGATGGGATGGAAACTGCCGATCTAGAGTATCGGAGAGGAAAGTGGAATTCCTAGTGTAGCGGTGAAATGCGTAGATATTAGGAAGAACACCAGTGGCGAAGGCGACTTTCTGGACGAAAACTGACGCTGAGGCGCGAAAGCCAGGGGAGCGAACGGGATTAGATACCCCGGTAGTCCTGGCCGTAAACGATGGGTACTAGGTGTAGGAGGTATCGACCCCTTCTGTGCCGGAGTTAACGCAATAAGTACCCCGCCTGGGGAGTACGACCGCAAGGTTGAAACTCAAAGGAATTGACGGGGGCCCGCACAAGCGGTGGAGCATGTGGTTTAATTCGA
>Contig_85
TCGAATTAAACCACATGCTCCACCGCTTGTGCGGGCCCCCGTCAATTCCTTTGAGTTTCAACCTTGCGGTCGTACTCCCCAGGCGGGGTACTTATTGCGTTAACTCCGGCACAGAAGGGGTCGATACCTCCTACACCTAGTACCCATCGTTTACGGCCAGGACTACCGGGGTATCTAATCCCGTTCGCTCCCCTGGCTTTCGCGCCTCAGCGTCAGTTTTCGTCCAGAAAGTCGCCTTCGCCACTGGTGTTCTTCCTAATATCTACGCATTTCACCGCTACACTAGGAATTCCACTTTCCTCTCCGATACTCTAGATCGGCAGTTTCCATCCCATCACGGGGTTAAGCCCCGAACTTTTAAGACAGACTGACTGATCCGCCTGCGCGCGCTTTACGCCCAATAATTCCGGACAACGCTTGCCACCTACGTATTACCGCGGCTGCTGGCACGTAGTTAGCCGTGGCTTTCTATTCCGGTACCGTCAATTCTTCTAACTATTCGCAAGAAGACCTTTCGTCCCGATTAACAGAGCTTTACAACCCGAAGGCCGTCATCACTCACGCGGCGTTGCTCCGTCAGACTTTCGTCCATTGCGGAAGATTCCCCACTGCTGCCTCCCGTAGGAGTCTGGGCCGTGTCTCAGTCCCAATGTGGCCGTTCATCCTCTCAGACCGGCTACTGATCATTGCCTTGGTGGGCCGTTACCCCTCCAACTAGCTAATCAGACGCAATCCCCTCCTTCAGCGATAGCTTATAAATAGAGGCCACCTTTCATCCATCCTCGATGCCGAGATTGGATGAAAGGTGGCCTCTATTTATAAGCTATCGCTGAAGGAGGGGATTGCGTCTGATTAGCTAGTTGGAGGGGTAACGGCCCACCAAGGCAATGATCAGTAGCCGGTCTGAGAGGATGAACGGCCACATTGGGACTGAGACACGGCCCAGACTCCTACGGGAGGCAGCAGTGGGGAATCTTCCGCAATGGACGAAAGTCTGACGGAGCAACGCCGCGTGAGTGATGACGGCCTTCGGGTTGTAAAGCTCTGTTAATCGGGACGAAAGGTCTTCTTGCGAATAGTTAGAAGAATTGACGGTACCGGAATAGAAAGCCACGGCTAACTACGTGCCAGCAGCCGCGGTAATACGTAGGTGGCAAGCGTTGTCCGGAATTATTGGGCGTAAAGCGCGCGCAGGCGGATCAGTCAGTCTGTCTTAAAAGTTCGGGGCTTAACCCCGTGATGGGATGGAAACTGCCGATCTAGAGTATCGGAGAGGAAAGTGGAATTCCTAGTGTAGCGGTGAAATGCGTAGATATTAGGAAGAACACCAGTGGCGAAGGCGACTTTCTGGACGAAAACTGACGCTGAGGCGCGAAAGCCAGGGGAGCGAACGGGATTAGATACCCCGGTAGTCCTGGCCGTAAACGATGGGTACTAGGTGTAGGAGGTATCGACCCCTTCTGTGCCGGAGTTAACGCAATAAGTACCCCGCCTGGGGAGTACGACCGCAAGGTTGAAACTCAAAGGAATTGACGGGGGCCCGCACAAGCGGTGGAGCATGTGGTTTAATTCGA
>Contig_86
CCATTTAAACCTTGGTAAGGTTCCTCGCGTATCATCGAATTAAACCACATGCTCCACCGCTTGTGCGGGCCCCCGTCAATTCCTTTGAGTTTCACACTTGCGTGCGTACTCCCCAGGTGGGATACTTATCACTTTCGCTTAGCCACTCAACTTATCATCAAACAGCTAGTATCCATCGTTTACAGCGTGGACTACCAGGGTATCTAATCCTGTTCGCTCCCCACGCTTTCGTCCATCAGCGTCAATTAATTGTTAGTAATATGCCTTCGCTATCGGTGTTCTGTGTAATATCTAAGCATTTCACCGCTACACTACACATTCCAACTACTTCACAATCATTCAAGACTGACAGTTTCAAAGGCAGTTGCTTAGTTGAGCTAAGCGCTTTCACCTCTGACTTATCAGCCCGCCTACGGACCCTTTAAACCCAATGATTCCGGATAACGCTCGCATCCTCCGTATTACCGCGGCTGCTGGCACGGAGTTAGCCGATGCTTATTCGTAAGGTACCGTCATCAAAGTACACGTACTCCTTATTCTTCCCTTACAAAAGCAGTTTACAATCCATAGGACCTTCATCCTGCACGCGGCATGGCTGGATCAGTCTTCCGACCATTGTCCAATATTCCTCACTGCTGCCTCCCGTAGGAGTCTGGTCCGTATCTCAGTACCAGTGTGGGGGACATCCCTCTCAGAACCCCTATCTATCGTCGCCTTGGGGAGCCGTTACCTCTCCAACTAGCTAATAGAACGCATACTCATCTTTCACCGCCTCAGCTTTAATATAAAGGTGATGCGGTGAAAGATGAGTATGCGTTCTATTAGCTAGTTGGAGAGGTAACGGCTCCCCAAGGCGACGATAGATAGGGGTTCTGAGAGGGATGTCCCCCACACTGGTACTGAGATACGGACCAGACTCCTACGGGAGGCAGCAGTGAGGAATATTGGACAATGGTCGGAAGACTGATCCAGCCATGCCGCGTGCAGGATGAAGGTCCTATGGATTGTAAACTGCTTTTGTAAGGGAAGAATAAGGAGTACGTGTACTTTGATGACGGTACCTTACGAATAAGCATCGGCTAACTCCGTGCCAGCAGCCGCGGTAATACGGAGGATGCGAGCGTTATCCGGAATCATTGGGTTTAAAGGGTCCGTAGGCGGGCTGATAAGTCAGAGGTGAAAGCGCTTAGCTCAACTAAGCAACTGCCTTTGAAACTGTCAGTCTTGAATGATTGTGAAGTAGTTGGAATGTGTAGTGTAGCGGTGAAATGCTTAGATATTACACAGAACACCGATAGCGAAGGCATATTACTAACAATTAATTGACGCTGATGGACGAAAGCGTGGGGAGCGAACAGGATTAGATACCCTGGTAGTCCACGCTGTAAACGATGGATACTAGCTGTTTGATGATAAGTTGAGTGGCTAAGCGAAAGTGATAAGTATCCCACCTGGGGAGTACGCACGCAAGTGTGAAACTCAAAGGAATTGACGGGGGCCCGCACAAGCGGTGGAGCATGTGGTTTAATTCGATGATACGCGAGGAACCTTACCAAGGTTTAAATGG
>Contig_87
TCCCGTGCTGCCCCTCGACTTGCATGTGTTAAGCCTATCGCTAGCGTTCATCCTGAGCCAGGATGAACGCTAGCGATAGGCTTAACACATGCAAGTCGAGGGGCAGCACGGGATAGCTTGCTATCTGGGTGGCGACCGGCGCACGGGTGCGTAACGCGTATGCAACTTGCCCTATACAGGAGGATAACCCGTCGAAAGACGGACTAATACTGCGTATGCTCACAGCTTGGCATCAAGTGGTGAGGAAAGAAATTCGGTATAGGATAGGCATGCGTCCCATTAGCTTGTTGGTGAGGTAACGGCTCACCAAGGCGACGATGGGTAGGGGAACTGAGAGGTTTATCCCCCACACTGGTACTGAGACACGGACCAGACTCCTACGGGAGGCAGCAGTGAGGAATATTGGTCAATGGGCGAGAGCCTGAACCAGCCAAGTCGCGTGAAGGATGACTGTCTTATGGATTGTAAACTTCTTTTATAGGGGAATAAAGAACGGTACGTGTACCGGAGTGAATGTACCCTACGAATAAGCATCGGCTAACTCCGTGCCAGCAGCCGCGGTAATACGGAGGATGCGAGCGTTATCCGGATTTATTGGGTTTAAAGGGTGCGTAGGCGGCTTGTTAAGTCAGCGGTGAAATCTAGAGGCTCAACCTCGAAACTGCCGTTGAAACTGGCGGACTTGAGTGTAGATGAGGTAGGCGGAATTCGTGGTGTAGCGGTGAAATGCATAGATATCACGCGGAACTCCGATTGCGAAGGCAGCTTACTAAGGTACAACTGACGCTGAAGCACGAAAGCGTGGGTATCAAACAGGATTAGATACCCTGGTAGTCCACGCAGTAAACGATGATAACTGGGCGTATGCGATATACAGTATGCTCCTAAGCGAAAGCGTTAAGTTATCCACCTGGGGAGTACGCCGGCAACGGTGAAACTCAAAGGAATTGACGGGGGCCCGCACAAGCGGAGGAACATGTGGTTTAATTCGATGATACGCGAGGAACCTTACCCGGGATTGAAATGTAGATGACCGCCGGTGAAAGTCGGCTTTCCTTCGGGACATCTATGTAGGTGCTGCATGGTTGTCGTCAGCTCGTGCCGTGAGGTGTCGGCTTAAGTGCCATAACGAGCGCAACCCCTGTCTACGGTTGCCATCAGGTAATGCTGGGAACTCCGTAGAGACTGCCGTCGTAAGGCGTGAGGAAGGTGGGGATGACGTCAAATCAGCACGGCCCTTACATCCGGGGCGACACACGTGTTACAATGGTAAGGACAGAGGGCAGCCACTTGGCGACAAGGAGCAAATCCCTAAACCGTATCACAGTTCGGATTGGAGTCTGCAACTCGACTCCATGAAGCTGGATTCGCTAGTAATCGCGCATCAGCCATGGCGCGGTGAATACGTTCCCGGGCCTTGTACACACCGCCCGTCAAGCCATGGGAGTCTGGAGTACCTAAAGTCCGTAACCGCGAGGGTCGGCCTAGGGTAATACAGACTCCCATGGCTTGACGGGCGGTGTGTACAAGGCCCGGGAACGTATTCACCG
>Contig_88
CCATTGACCAATATTCCTCACTGCTGCCTCCCGTAGGAGTTTGGACCGTGTCTCAGTTCCAATGTGGGGGACCTTCCTCTCAGAACCCCTACTGATCGTCGCCTTGGTGGGCCGTTACCCCGCCAACAAGCTAATCAGACGCATCCCCATCCATTACCGATAAATCTTTACTTCAAATCTGATGCCGTCATCGAAGACTATGCGGTATTAGTCTGCCTTTCGGCAGGTTATCCCACAGTAATGGGAAGGTTGGATACGCGTTACTGTGGGATAACCTGCCGAAAGGCAGACTAATACCGCATAGTCTTCGATGACGGCATCAGATTTGAAGTAAAGATTTATCGGTAATGGATGGGGATGCGTCTGATTAGCTTGTTGGCGGGGTAACGGCCCACCAAGGCGACGATCAGTAGGGGTTCTGAGAGGAAGGTCCCCCACATTGGAACTGAGACACGGTCCAAACTCCTACGGGAGGCAGCAGTGAGGAATATTGGTCAATGGACGGAAGTCTGAACCAGCCAAGTAGCGTGCAGGATGACGGCCCTATGGGTTGTAAACTGCTTTTGTATGGGGATAAAGTTAGGGACGTGTCCCTATTTGCAGGTACCATACGAATAAGGACCGGCTAATTCCGTGCCAGCAGCCGCGGTAATACGGAAGGTCCAGGCGTTATCCGGATTTATTGGGTTTAAAGGGAGCGTAGGCTGGAGATTAAGTGTGTTGTGAAATGTAGACGCTCAACGTCTGAATTGCAGCGCATACTGGTTTCCTTGAGTACGCACAACGTTGGCGGAATTCGTCGTGTAGCGGTGAAATGCTTAGATATGACGAAGAACTCCGATTGCGAAGGCAGCTGACGGGAGCGCAACTGACGCTTAAGCTCGAAGGTGCGGGTATCGAACAGGATTAGATACCCTGGTAGTCCGCACAGTAAACGATGGATGCCCGCTGTTGGTACCTGGTATCAGCGGCTAAGCGAAAGCATTAAGCATCCCACCTGGGGAGTACGCCGGCAACGGTGAAACTCAAAGGAATTGACGGGGGCCCGCACAAGCGGAGGAACATGTGGTTTAATTCGATGATACGCGAGGAACCTTACCCGGGATTGAAATGTAGATGACCGCCGGTGAAAGTCGGCTTTCCTTCGGGACATCTATGTAGGTGCTGCATGGTTGTCGTCAGCTCGTGCCGTGAGGTGTCGGCTTAAGTGCCATAACGAGCGCAACCCCTGTCTACGGTTGCCATCAGGTAATGCTGGGAACTCCGTAGAGACTGCCGTCGTAAGGCGTGAGGAAGGTGGGGATGACGTCAAATCAGCACGGCCCTTACATCCGGGGCGACACACGTGTTACAATGGTAAGGACAGAGGGCAGCCACTTGGCGACAAGGAGCAAATCCCTAAACCGTATCACAGTTCGGATTGGAGTCTGCAACTCGACTCCATGAAGCTGGATTCGCTAGTAATCGCGCATCAGCCATGGCGCGGTGAATACGTTCCCGGGCCTTGTACACACCGCCCGTCAAGCCATGGGAGTCTG
>Contig_89
CAGACTCCCATGGCTTGACGGGCGGTGTGTACAAGGCCCGGGAACGTATTCACCGCGCCATGGCTGATGCGCGATTACTAGCGAATCCAGCTTCATGGAGTCGAGTTGCAGACTCCAATCCGAACTGTGATACGGTTTAGGGATTTGCTCCTTGTCGCCAAGTGGCTGCCCTCTGTCCTTACCATTGTAACACGTGTGTCGCCCCGGATGTAAGGGCCGTGCTGATTTGACGTCATCCCCACCTTCCTCACGCCTTACGACGGCAGTCTCTACGGAGTTCCCAGCATTACCTGATGGCAACCGTAGACAGGGGTTGCGCTCGTTATGGCACTTAAGCCGACACCTCACGGCACGAGCTGACGACAACCATGCAGCACCTACATAGATGTCCCGAAGGAAAGCCGACTTTCACCGGCGGTCATCTACATTTCAATCCCGGGTAAGGTTCCTCGCGTATCATCGAATTAAACCACATGTTCCTCCGCTTGTGCGGGCCCCCGTCAATTCCTTTGAGTTTCACCGTTGCCGGCGTACTCCCCAGGTGGGATGCTTAATGCTTTCGCTTAGCCGCTGATACCAGGTACCAACAGCGGGCATCCATCGTTTACTGTGCGGACTACCAGGGTATCTAATCCTGTTCGATACCCGCACCTTCGAGCTTAAGCGTCAGTTGCGCTCCCGTCAGCTGCCTTCGCAATCGGAGTTCTTCGTCATATCTAAGCATTTCACCGCTACACGACGAATTCCGCCAACGTTGTGCGTACTCAAGGAAACCAGTATGCGCTGCAATTCAGACGTTGAGCGTCTACATTTCACAACACACTTAATCTCCAGCCTACGCTCCCTTTAAACCCAATAAATCCGGATAACGCCTGGACCTTCCGTATTACCGCGGCTGCTGGCACGGAATTAGCCGGTCCTTATTCGTATGGTACCTGCAAATAGGGACACGTCCCTAACTTTATCCCCATACAAAAGCAGTTTACAACCCATAGGGCCGTCATCCTGCACGCTACTTGGCTGGTTCAGACTTCCGTCCATTGACCAATATTCCTCACTGCTGCCTCCCGTAGGAGTTTGGACCGTGTCTCAGTTCCAATGTGGGGGACCTTCCTCTCAGAACCCCTACTGATCGTCGCCTTGGTGGGCCGTTACCCCGCCAACAAGCTAATCAGACGCATCCCCATCCATTACCGATAAATCTTTACTTCAAATCTGATGCCGTCATCGAAGACTATGCGGTATTAGTCTGCCTTTCGGCAGGTTATCCCACAGTAACGGGAAGGTTGGATACGCGTTACTCACCCGTGCGCCGGTCGACGTCCAAAGAGTGCAAGCACTCAATGCCGTTTCCCCTCGACTTGCATGTGTTAAGCCTGTAGCTAGCGTTCATCCTGGCTCAGGATGAACGCTAGCTACAGGCTTAACACATGCAAGTCGAGGGGAAACGGCATTGAGTGCTTGCACTCTTTGGACGTCGACCGGCGCACGGGTGAGTAACGCGTATCCAACCTTCCC
>Contig_90
TTGTGTACAACTTACAAAGCCAATTAGTATTATTACCTTTCTCTGAGAAAGGAGGTGATCCAGCCGCACCTTCCGATACGGCTACCTTGTTACGACTTCACCCCAATCATCTATCCCACCTTAGGCGGCTGGCTCCTTACGGTTACCTCACCGACTTCGGGTGTTACAAACTCTCGTGGTGTGACGGGCGGTGTGTACAAGGCCCGGGAACGTATTCACCGCGGCGTGCTGATCCGCGATTACTAGCGATTCCGACTTCATGTAGGCGAGTTGCAGCCTACAATCCGAACTGAGACTGGCTTTAAGAGATTAGCTTGCCGTCACCGGCTTGCGACTCGTTGTACCAGCCATTGTAGCACGTGTGTAGCCCAGGTCATAAGGGGCATGATGATTTGACGTCATCCCCACCTTCCTCCGGTTTATTACCGGCAGTCTCGCTAGAGTGCCCAACTGAATGATGGCAACTAACAATAGGGGTTGCGCTCGTTGCGGGACTTAACCCAACATCTCACGACACGAGCTGACGACAACCATGCACCACCTGTCACCTCTGTCCCGAAGGAAAACTCTATCTCTAGAGCGGTCAGAGGGATGTCAAGACCTGGTAAGGTTCTTCGCGTTGCTTCGAATTAAACCACATGCTCCACCGCTTGTGCGGGCCCCCGTCAATTCCTTTGAGTTTCAACCTTGCGGTCGTACTCCCCAGGCGGAGTGCTTAATGCGTTAGCTACGGCACTAAACCCCGGAAAGGGTCTAACACCTAGCACTCATCGTTTACGGCGTGGACTACCAGGGTATCTAATCCTGTTTGCTCCCCACGCTTTCGAGCCTCAGCGTCAGTTACAAGCCAGAGAGCCGCTTTCGCCACCGGTGTTCCTCCATATATCTACGCATTTCACCGCTACACATGGAATTCCACTCTCCCCTCTTGCACTCAAGTTAAACAGTTTCCAAAGCGTACTATGGTTAAGCCACAGCCTTTAACTTCAGACTTATCTAACCGCCTGCGCTCGCTTTACGCCCAATAAATCCGGACAACGCTCGGGACCTACGTATTACCGCGGCTGCTGGCACGTAGTTAGCCGTCCCTTTCTGGTAAGATACCGTCACAGTGTGAACTTTCCACTCTCACACTCGTTCTTCTCTTACAACAGAGCTTTACGATCCGAAAACCTTCTTCACTCACGCGGCGTTGCTCGGTCAGACTTCCGTCCATTGCCGAAGATTCCCTACTGCTGCCTCCCGTAGGAGTCTGGGCCGTGTCTCAGTCCCAGTGTGGCCGATCACCCTCTCAGGTCGGCTATGTATCGTCGCCTTGGTGAGCCGTTACCCCACCAACTAGCTAATACAACGCAGGTCCATCTGGTAGTGATGCAATTGCACCTTTCAAACAGTTGTCATGCAACAACTACTATTATGCGGTATTAGCTATCGTTTCCAATAGTTATCCCCCGCTACCAGGCAGGTTACCTACGCGTTACTCACCCGTTCGCAACTCATCCAGA
>Contig_91
CGGTGAATACGTTCCCGGGCCTTGTACACACCGCCCGTCAAGCCATGGGAGTCTGTATTACCCTAGGCCGACCCTCGCGGTTACGGACTTTAGGTACTCCAGACTCCCATGGCTTGACGGGCGGTGTGTACAAGGCCCGGGAACGTATTCACCGCGCCATGGCTGATGCGCGATTACTAGCGAATCCAGCTTCATGGAGTCGAGTTGCAGACTCCAATCCGAACTGTGATACGGTTTAGGGATTTGCTCCTTGTCGCCAAGTGGCTGCCCTCTGTCCTTACCATTGTAACACGTGTGTCGCCCCGGATGTAAGGGCCGTGCTGATTTGACGTCATCCCCACCTTCCTCACGCCTTACGACGGCAGTCTCTACGGAGTTCCCAGCATTACCTGATGGCAACCGTAGACAGGGGTTGCGCTCGTTATGGCACTTAAGCCGACACCTCACGGCACGAGCTGACGACAACCATGCAGCACCTACATAGATGTCCCGAAGGAAAGCCGACTTTCACCGGCGGTCATCTACATTTCAATCCCGGGTAAGGTTCCTCGCGTATCATCGAATTAAACCACATGTTCCTCCGCTTGTGCGGGCCCCCGTCAATTCCTTTGAGTTTCACCGTTGCCGGCGTACTCCCCAGGTGGATAACTTAACGCTTTCGCTTAGGAGCATACTGTATATCGCATACGCCCAGTTATCATCGTTTACTGCGTGGACTACCAGGGTATCTAATCCTGTTTGATACCCACGCTTTCGTGCTTCAGCGTCAGTTGTACCTTAGTAAGCTGCCTTCGCAATCGGAGTTCCGCGTGATATCTATGCATTTCACCGCTACACCACGAATTCCGCCTACCTCATCTACACTCAAGTCCGCCAGTTTCAACGGCAGTTTCGAGGTTGAGCCTCTAGATTTCACCGCTGACTTAACAAGCCGCCTACGCACCCTTTAAACCCAATAAATCCGGATAACGCTCGCATCCTCCGTATTACCGCGGCTGCTGGCACGGAGTTAGCCGATGCTTATTCGTAGGGTACATTCACTCCGGTACACGTACCGTTCTTTATTCCCCTATAAAAGAAGTTTACAATCCATAAGACAGTCATCCTTCACGCGACTTGGCTGGTTCAGGCTCTCGCCCATTGACCAATATTCCTCACTGCTGCCTCCCGTAGGAGTCTGGTCCGTGTCTCAGTACCAGTGTGGGGGATAAACCTCTCAGTTCCCCTACCCATCGTCGCCTTGGTGAGCCGTTACCTCACCAACTAGCTAATGGGACGCATGCCTATCTTACAGCTATAAATATTTCCTTGTAATATCATGCAATAATACAAGTGTATGCGGTTTTAGTCCGTCTTTCAACGGGTTATCCCCCTCTGTAAGGCAAGTTGCATACGCGTTACGCACCCGTGCGCCGGTCGCCATCAACCTTAGCAAGCTAAGATCATGCTGCCCCTCGACTTGCATGTGTTAAGCCTATCGCTAGCGTTCATCCTG
>Contig_92
GGGCGCCGCCGCCGCCGCCGCCCTCCGACGCACACCACACGCGCGCGCGCGCGCGCCGCCCCCGCCGCTCCCGTCCACTCTCGACTGCCGGCGACGGCCGGGTATGGGCCCGACGCTCCAGCGCCATCCATTTTCAGGGCTAGTTGATTCGGCAGGTGAGTTGTTACACACTCCTTAGCGGATTCCGACTTCCATGGCCACCGTCCTGCTGTCTATATCAACCAACACCTTTTCTGGGGTCTGATGAGCGTCGGCATCGGGCGCCTTAACCCGGCGTTCGGTTCATCCCGCAGCGCCAGTTCTGCTTACCAAAAGTGGCCCACTAGGCACTCGCATTCCACGCCCGGCTCCACGCCAGCGAGCCGGGCTTCTTACCCATTTAAAGTTTGAGAATAGGTTGAGATCGTTTCGGCCCCAAGACCTCTAATCATTCGCTTTACCGGATAAAACTGCGTGGCGGGGGTGCGTCGGGTCTGCGAGAGCGCCAGCTATCCTGAGGGAAACTTCGGAGGGAACCAGCTACTAGATGGTTCGATTAGTCTTTCGCCCCTATACCCAGGTCGGACGACCGATTTGCACGTCAGGACCGCTACGGACCTCCACCAGAGTTTCCTCTGGCTTCGCCCTGCCCAGGCATAGTTCACCATCTTTCGGGTCCTAACACGTGCGCGAGTCGGGGGCTCGCACGAAAGCCGCCGTGGCGCAATGAAGGTGAAGGCCGGCGCGCTCGCCGGCCGAGGTGGGATCCCGAGGCCTCTCCAGTCCGCCGAGGGCGCACCACCGGCCCGTCTCGCCCGCCGCGCCGGGGAGGTGGAGCACGAGCGCACGTGTTAGGACCCGAAAGATGGTGAACTATGCCTGGGCAGGGCGAAGCCAGAGGAAACTCTGGTGGAGGTCCGTAGCGGTCCTGACGTGCAAATCGGTCGTCCGACCTGGGTATAGGGGCGAAAGACTAATCGAACCATCTAGTAGCTGGTTCCCTCCGAAGTTTCCCTCAGGATAGCTGGCGCTCTCGCAGACCCGACGCACCCCCGCCACGCAGTTTTATCCGGTAAAGCGAATGATTAGAGGTCTTGGGGCCGAAACGATCTCAACCTATTCTCAAACTTTAAATGGGTAAGAAGCCCGGCTCGCTGGCGTGGAGCCGGGCGTGGAATGCGAGTGCCTAGTGGGCCACTTTTGGTAAGCAGAACTGGCGCTGCGGGATGAACCGAACGCCGGGTTAAGGCGCCCGATGCCGACGCTCATCAGACCCCAGAAAAGGTGTTGGTTGATATAGACAGCAGGACGGTGGCCATGGAAGTCGGAATCCGCTAAGGAGTGTGTAACAACTCACCTGCCGAATCAACTAGCCCTGAAAATGGATGGCGCTGGAGCGTCGGGCCCATACCCGGCCGTCGCCGGCAGTCGAGAGTGGACGGGAGCGGCGGGGGCGGCGCGCGCGCGCGCGCGTGTGGTGTGCGTCGGAGGGCGGCGGCGGCGGCGGCGCCC
>Contig_93
TGATCCAGCCGCAGGTTCCCCTACGGCTACCTTGTTACGACTTCACCCCAGTCATGAAGCATACCGTGGTAAGCGGGCTCCTTGCGGTTACCCTACCTACTTCTGGTATCCCCCACTCCCATGGTGTGACGGGCGGTGTGTACAAGACCCGGGAACGTATTCACCGCAGTATGCTGACCTGCGATTACTAGCGATTCCGACTTCATGCACTCGAGTTGCAGAGTGCAATCCGGACTACGATCGGTTTTGTGAGATTGGCTCCGCCTCGCGGCTTGGCTACCCTCTGTACCGACCATTGTATGACGTGTGAAGCCCTGGTCATAAGGGCCATGAGGACTTGACGTCATCCCCACCTTCCTCCGGCTTGTCACCGGCAGTCTCATTAGAGTGCCCAACTTAATGATGGCAACTAATGACAAGGGTTGCGCTCGTTGCGGGACTTAACCCAACATCTCACGACACGAGCTGACGACAGCCATGCAGCACCTGTGTTACGGTTCCCGAAGGCACTCCTCCGTCTCTGGAGGATTCCGTACATGTCAAGACCAGGTAAGGTTCTTCGCGTTGCATCGAATTAATCCACATCATCCACCGCTTGTGCGGGTCCCCGTCAATTCCTTTGAGTTTTAATCTTGCGACCGTACTCCCCAGGCGGTCAATTTCACGCGTTAGCTACGCTACTAAGCAATCAAGTTGCCCAACAGCTAATTGACATCGTTTAGGGCGTGGACTACCAGGGTATCTAATCCTGTTTGCTACCCACGCTTTCGAGCATGAACGTCAGTGTTATCCCAGGAGGCTGCCTTCGCCATCGGTATTCCTCCACATCTCTACGCATTTCACTGCTACACGTGGAATTCTACCTCCCTCTGACACACTCTAGTCACCCAGTTCAGAACGCAGTTCCCAGGTTGAGCCCGGGGATTTCACATCCTGCTTAAGTAACCGTCTGCGCTCGCTTTACGCCCAGTAATTCCGATTAACGCTCGCACCCTACGTATTACCGCGGCTGCTGGCACGTAGTTAGCCGGTGCTTATTCTTCAGGTACCGTCATCAGCTGTCGGTATTAGCGACAGCCTTTTCTTCCCTGACAAAAGTCCTTTACAACCCGAAGGCCTTCTTCAGACACGCGGCATGGCTGGATCAGGCTTGCGCCCATTGTCCAAAATTCCCCACTGCTGCCTCCCGTAGGAGTCTGGGCCGTGTCTCAGTCCCAGTGTGGCGGATCATCCTCTCAGACCCGCTACTGATCGTCGCCTTGGTAGGCCTTTACCCCACCAACTAGCTAATCAGATATCGGCCGCTCGAATAACGCAAGGCCCGAAGGTCCCCTGCTTTCCTCCTCAGAGAATATGCGGTATTAGCTAATCTTTCGATTAGTTATCCCCCATTACTCGGTACGTTCCGATATGTTACTCACCCGTTCGCCACTCGCCACCCAAGAAGCAAGCTTCTCTGTGCTGCCGTCCGACTTGCATG
>Contig_94
CAGACTCCCATGGCTTGACGGGCGGTGTGTACAAGGCCCGGGAACGTATTCACCGCGCCATGGCTGATGCGCGATTACTAGCGAATCCAGCTTCATGGAGTCGAGTTGCAGACTCCAATCCGAACTGTGATACGGTTTAGGGATTTGCTCCTTGTCGCCAAGTGGCTGCCCTCTGTCCTTACCATTGTAACACGTGTGTCGCCCCGGATGTAAGGGCCGTGCTGATTTGACGTCATCCCCACCTTCCTCACGCCTTACGACGGCAGTCTCTACGGAGTTCCCAGCATTACCTGATGGCAACCGTAGACAGGGGTTGCGCTCGTTATGGCACTTAAGCCGACACCTCACGGCACGAGCTGACGACAACCATGCAGCACCTACATAGATGTCCCGAAGGAAAGCCGACTTTCACCGGCGGTCATCTACATTTCAATCCCGGGTAAGGTTCCTCGCGTATCATCGAATTAAACCACATGTTCCTCCGCTTGTGCGGGCCCCCGTCAATTCCTTTGAGTTTCACCGTTGCCGGCGTACTCCCCAGGTGGATAACTTAACGCTTTCGCTTAGGAGCATACTGTATATCGCATACGCCCAGTTATCATCGTTTACTGCGTGGACTACCAGGGTATCTAATCCTGTTTGATACCCACGCTTTCGTGCTTCAGCGTCAGTTGTACCTTAGTAAGCTGCCTTCGCAATCGGAGTTCCGCGTGATATCTATGCATTTCACCGCTACACCACGAATTCCGCCTACCTCATCTACACTCAAGTCCGCCAGTTTCAACGGCAGTTTCGAGGTTGAGCCTCTAGATTTCACCGCTGACTTAACAAGCCGCCTACGCACCCTTTAAACCCAATAAATCCGGATAACGCTCGCATCCTCCGTATTACCGCGGCTGCTGGCACGGAGTTAGCCGATGCTTATTCGTAGGGTACATTCACTCCGGTACACGTACCGTTCTTTATTCCCCTATAAAAGAAGTTTACAATCCATAAGACAGTCATCCTTCACGCGACTTGGCTGGTTCAGGCTCTCGCCCATTGACCAATATTCCTCACTGCTGCCTCCCGTAGGAGTCTGGTCCGTGTCTCAGTACCAGTGTGGGGGATAAACCTCTCAGTTCCCCTACCCATCGTCGCCTTGGTGAGCCGTTACCTCACCAACTAGCTAATGGGACGCATGCCTATCTTACAGCTATAAATATTTCCTTGTAATATCATGCAATAATACAAGTGTATGCGGTTTTAGTCCGTCTTTCAACGGGTTATCCCCCTCTGTAAGGCAAGTTGCATACGCGTTACGCACCCGTGCGCCGGTCGCCATCAACCTTAGCAAGCTAAGATCATGCTGCCCCTCGACTTGCATGTGTTAAGCCTATCGCTAGCGTTCATCCTGGCTCAGGATGAACGCTAGCGATAGGCTTAACACATGCAAGTCGAGGGGCAGCATGATC
>Contig_95
TTCCCCACTGCTGCCTCCCGTAGGAGTCTGGGCCGTGTCTCAGTCCCAGTGTGGCGGATCATCCTCTCAGACCCGCTACTGATCGTCGCCTTGGTAGGCCTTTACCCCACCAACTAGCTAATCAGATATCGGCCGCTCGAATAACGCAAGGCCGATATCTGATTAGCTAGTTGGTGGGGTAAAGGCCTACCAAGGCGACGATCAGTAGCGGGTCTGAGAGGATGATCCGCCACACTGGGACTGAGACACGGCCCAGACTCCTACGGGAGGCAGCAGTGGGGAATTTTGGACAATGGGCGCAAGCCTGATCCAGCCATGCCGCGTGTCTGAAGAAGGCCTTCGGGTTGTAAAGGACTTTTGTCAGGGAAGAAAAGGCTGTCGCTAATACCGACAGCTGATGACGGTACCTGAAGAATAAGCACCGGCTAACTACGTGCCAGCAGCCGCGGTAATACGTAGGGTGCGAGCGTTAATCGGAATTACTGGGCGTAAAGCGAGCGCAGACGGTTACTTAAGCAGGATGTGAAATCCCCGGGCTCAACCTGGGAACTGCGTTCTGAACTGGGTGACTAGAGTGTGTCAGAGGGAGGTAGAATTCCACGTGTAGCAGTGAAATGCGTAGAGATGTGGAGGAATACCGATGGCGAAGGCAGCCTCCTGGGATAACACTGACGTTCATGCTCGAAAGCGTGGGTAGCAAACAGGATTAGATACCCTGGTAGTCCACGCCCTAAACGATGTCAATTAGCTGTTGGGCAACTTGATTGCTTAGTAGCGTAGCTAACGCGTGAAATTGACCGCCTGGGGAGTACGGTCGCAAGATTAAAACTCAAAGGAATTGACGGGGACCCGCACAAGCGGTGGATGATGTGGATTAATTCGATGCAACGCGAAGAACCTTACCTGGTCTTGACATGTACGGAATCCTCCAGAGACGGAGGAGTGCCTTCGGGAACCGTAACACAGGTGCTGCATGGCTGTCGTCAGCTCGTGTCGTGAGATGTTGGGTTAAGTCCCGCAACGAGCGCAACCCTTGTCATTAGTTGCCATCATTAAGTTGGGCACTCTAATGAGACTGCCGGTGACAAGCCGGAGGAAGGTGGGGATGACGTCAAGTCCTCATGGCCCTTATGACCAGGGCTTCACACGTCATACAATGGTCGGTACAGAGGGTAGCCAAGCCGCGAGGCGGAGCCAATCTCACAAAACCGATCGTAGTCCGGATTGCACTCTGCAACTCGAGTGCATGAAGTCGGAATCGCTAGTAATCGCAGGTCAGCATACTGCGGTGAATACGTTCCCGGGTCTTGTACACACCGCCCGTCACACCATGGGAGTGGGGGATACCAGAAGTAGGTAGGGTAACCGCAAGGAGCCCGCTTACCACGGTATGCTTCATGACTGGGGTGAAGTCGTAACAAGGTAGCCGTAGGGGAACCTGCGGCTGGATCA
>Contig_96
GCTTCTTTGATGACGAGTGGCGGACGGGTGAGTAATGCTTGGGAATCTAGCTTATGGAGGGGGATAACTACGGGAAACTGTAGCTAATACCGCGTAATATCGAAAGATTAAAGTGTGGGACCTTCGGGCCACATGCCATAGGATGAGCCCAAGTGGGATTAGGTAGTTGGTGAGGTAAAGGCTCACCAAGCCGACGATCTCTAGCTGGTCTGAGAGGATGACCAGCCACACTGGGACTGAGACACGGCCCAGACTCCTACGGGAGGCAGCAGTGGGGAATATTGCGCAATGGGGGCAACCCTGACGCAGCCATGCCGCGTGAATGAAGAAGGCCTTCGGGTTGTAAAGTTCTTTCGGTAGCGAGGAAGGCATTTAGTTTAATAGACTAGGTGATTGACGTTAACTACAGAAGAAGCACCGGCTAACTCCGTGCCAGCAGCCGCGGTAATACGGAGGGTGCGAGCGTTAATCGGAATAACTGGGCGTAAAGGGCACGCAGGCGGTGACTTAAGTGAGGTGTGAAAGCCCCGGGCTTAACCTGGGAATTGCATTTCATACTGGGTCGCTAGAGTACTTTAGGGAGGGGTAGAATTCCACGTGTAGCGGTGAAATGCGTAGAGATGTGGAGGAATACCGAAGGCGAAGGCAGCCCCTTGGGAATGTACTGACGCTCATGTGCGAAAGCGTGGGGAGCAAACAGGATTAGATACCCTGGTAGTCCACGCTGTAAACGATGTCGATTTGGGGGTTGAACTTTAAGTTTGGCGCCCGTAGCTAACGTGATAAATCGACCGCCTGGGGAGTACGGCCGCAAGGTTAAAACTCAAATGAATTGACGGGGGCCCGCACAAGCGGTGGAGCATGTGGTTTAATTCGATGCAACGCGAAGAACCTTACCTACTCTTGACATCCAGAGAACTTTCCAGAGATGGATTGGTGCCTTCGGGAACTCTGAGACAGGTGCTGCATGGCTGTCGTCAGCTCGTGTTGTGAAATGTTGGGTTAAGTCCCGCAACGAGCGCAACCCTTATCCTTTGTTGCCAGCGATTTGGTCGGGAACTCAAAGGAGACTGCCGGTGATAAACCGGAGGAAGGTGGGGATGACGTCAAGTCATCATGGCCCTTACGAGTAGGGCTACACACGTGCTACAATGGCGTATACAGAGGGAAGCGATAGTGCGAGCTGGAGCGAATCTCACAAAGTACGTCTAAGTCCGGATTGGAGTCTGCAACTCGACTCCATGAAGTCGGAATCGCTAGTAATCGCAAATCAGAATGTTGCGGTGAATACGTTCCCGGGCCTTGTACACACCGCCCGTCACACCATGGGAGTGGGTTGTACCAGAAGTAGATAGCTTAACCTTCGGGGGGGCGTTTACCACGGTATGATTCATGACTGGGGTGAAGTCGTAACAAGGTAACCGTAGGGGAACCTGCGGT
>Contig_97
ACCGCAGGTTCCCCTACGGTTACCTTGTTACGACTTCACCCCAGTCATGAATCATACCGTGGTAAACGCCCCCCCGAAGGTTAAGCTATCTACTTCTGGTACAACCCACTCCCATGGTGTGACGGGCGGTGTGTACAAGGCCCGGGAACGTATTCACCGCAACATTCTGATTTGCGATTACTAGCGATTCCGACTTCATGGAGTCGAGTTGCAGACTCCAATCCGGACTTAGACGTACTTTGTGAGATTCGCTCCAGCTCGCACTATCGCTTCCCTCTGTATACGCCATTGTAGCACGTGTGTAGCCCTACTCGTAAGGGCCATGATGACTTGACGTCATCCCCACCTTCCTCCGGTTTATCACCGGCAGTCTCCTTTGAGTTCCCGACCAAATCGCTGGCAACAAAGGATAAGGGTTGCGCTCGTTGCGGGACTTAACCCAACATTTCACAACACGAGCTGACGACAGCCATGCAGCACCTGTCTCAGAGTTCCCGAAGGCACCAATCCATCTCTGGAAAGTTCTCTGGATGTCAAGAGTAGGTAAGGTTCTTCGCGTTGCATCGAATTAAACCACATGCTCCACCGCTTGTGCGGGCCCCCGTCAATTCATTTGAGTTTTAACCTTGCGGCCGTACTCCCCAGGCGGTCGATTTATCACGTTAGCTACGGGCGCCAAACTTAAAGTTCAACCCCCAAATCGACATCGTTTACAGCGTGGACTACCAGGGTATCTAATCCTGTTTGCTCCCCACGCTTTCGCACATGAGCGTCAGTACATTCCCAAGGGGCTGCCTTCGCCTTCGGTATTCCTCCACATCTCTACGCATTTCACCGCTACACGTGGAATTCTACCCCTCCCTAAAGTACTCTAGCGACCCAGTATGAAATGCAATTCCCAGGTTAAGCCCGGGGCTTTCACACCTCACTTAAGTCACCGCCTGCGTGCCCTTTACGCCCAGTTATTCCGATTAACGCTCGCACCCTCCGTATTACCGCGGCTGCTGGCACGGAGTTAGCCGGTGCTTCTTCTGTAGTTAACGTCAATCACCTAGTCTATTAAACTAAATGCCTTCCTCGCTACCGAAAGAACTTTACAACCCGAAGGCCTTCTTCATTCACGCGGCATGGCTGCGTCAGGGTTGCCCCCATTGCGCAATATTCCCCACTGCTGCCTCCCGTAGGAGTCTGGGCCGTGTCTCAGTCCCAGTGTGGCTGGTCATCCTCTCAGACCAGCTAGAGATCGTCGGCTTGGTGAGCCTTTACCTCACCAACTACCTAATCCCACTTGGGCTCATCTTATGGCATGTGGCCCGAAGGTCCCACACTTTAATCTTTCGATATTACGCGGTATTAGCTACAGTTTCCCGTAGTTATCCCCCTCCATAAGCTAGATTCCCAAGCATTACTCACCCGTCCGCCACTCGTCATCAAAGAAGC
>Contig_98
GCTTCTTTGATGACGAGTGGCGGACGGGTGAGTAATGCTTGGGAATCTAGCTTATGGAGGGGGATAACTACGGGAAACTGTAGCTAATACCGCGTAGTATCGGAAGATGAAAGTGTGGGACCTTCGGGCCACATGCCATAAGATGAGCCCAAGTGGGATTAGGTAGTTGGTGAGGTAAAGGCTCACCAAGCCGACGATCTCTAGCTGGTCTGAGAGGATGACCAGCCACACTGGGACTGAGACACGGCCCAGACTCCTACGGGAGGCAGCAGTGGGGAATATTGCGCAATGGGGGCAACCCTGACGCAGCCATGCCGCGTGAATGAAGAAGGCCTTCGGGTTGTAAAGTTCTTTCGGTAGCGAGGAAGGCATTTAGTTTAATAGACTAGGTGATTGACGTTAACTACAGAAGAAGCACCGGCTAACTCCGTGCCAGCAGCCGCGGTAATACGGAGGGTGCGAGCGTTAATCGGAATAACTGGGCGTAAAGGGCACGCAGGCGGTGACTTAAGTGAGGTGTGAAAGCCCCGGGCTTAACCTGGGAATTGCATTTCATACTGGGTCGCTAGAGTACTTTAGGGAGGGGTAGAATTCCACGTGTAGCGGTGAAATGCGTAGAGATGTGGAGGAATACCGAAGGCGAAGGCAGCCCCTTGGGAATGTACTGACGCTCATGTGCGAAAGCGTGGGGAGCAAACAGGATTAGATACCCTGGTAGTCCACGCTGTAAACGATGTCGATTTGGGGGTTGAACTTTAAGTTTGGCGCCCGTAGCTAACGTGATAAATCGACCGCCTGGGGAGTACGGCCGCAAGGTTAAAACTCAAATGAATTGACGGGGGCCCGCACAAGCGGTGGAGCATGTGGTTTAATTCGATGCAACGCGAAGAACCTTACCTACTCTTGACATCCAGAGAACTTTCCAGAGATGGATTGGTGCCTTCGGGAACTCTGAGACAGGTGCTGCATGGCTGTCGTCAGCTCGTGTTGTGAAATGTTGGGTTAAGTCCCGCAACGAGCGCAACCCTTATCCTTTGTTGCCAGCGATTTGGTCGGGAACTCAAAGGAGACTGCCGGTGATAAACCGGAGGAAGGTGGGGATGACGTCAAGTCATCATGGCCCTTACGAGTAGGGCTACACACGTGCTACAATGGCGTATACAGAGGGAAGCGATAGTGCGAGCTGGAGCGAATCTCACAAAGTACGTCTAAGTCCGGATTGGAGTCTGCAACTCGACTCCATGAAGTCGGAATCGCTAGTAATCGCAAATCAGAATGTTGCGGTGAATACGTTCCCGGGCCTTGTACACACCGCCCGTCACACCATGGGAGTGGGTTGTACCAGAAGTAGATAGCTTAACCTTCGGGGGGGCGTTTACCACGGTATGATTCATGACTGGGGTGAAGTCGTAACAAGGTAACCGTAGGGGAACCTGCGGT
>Contig_99
ACCTAATCCCACTTGGGCTCATCCTATGGCATGTGGCCCGAAGGTCCCACACTTTCATCTCTCGATACTACGCGGTATTAGCTACAGTTTCCCGTAGTATCGAGAGATGAAAGTGTGGGACCTTCGGGCCACATGCCATAGGATGAGCCCAAGTGGGATTAGGTAGTTGGTGAGGTAAAGGCTCACCAAGCCGACGATCTCTAGCTGGTCTGAGAGGATGACCAGCCACACTGGGACTGAGACACGGCCCAGACTCCTACGGGAGGCAGCAGTGGGGAATATTGCGCAATGGGGGCAACCCTGACGCAGCCATGCCGCGTGAATGAAGAAGGCCTTCGGGTTGTAAAGTTCTTTCGGTAGCGAGGAAGGCATTTAGTTTAATAGACTAGGTGATTGACGTTAACTACAGAAGAAGCACCGGCTAACTCCGTGCCAGCAGCCGCGGTAATACGGAGGGTGCGAGCGTTAATCGGAATAACTGGGCGTAAAGGGCACGCAGGCGGTGACTTAAGTGAGGTGTGAAAGCCCCGGGCTTAACCTGGGAATTGCATTTCATACTGGGTCGCTAGAGTACTTTAGGGAGGGGTAGAATTCCACGTGTAGCGGTGAAATGCGTAGAGATGTGGAGGAATACCGAAGGCGAAGGCAGCCCCTTGGGAATGTACTGACGCTCATGTGCGAAAGCGTGGGGAGCAAACAGGATTAGATACCCTGGTAGTCCACGCTGTAAACGATGTCGATTTGGGGGTTGAACTTTAAGTTTGGCGCCCGTAGCTAACGTGATAAATCGACCGCCTGGGGAGTACGGCCGCAAGGTTAAAACTCAAATGAATTGACGGGGGCCCGCACAAGCGGTGGAGCATGTGGTTTAATTCGATGCAACGCGAAGAACCTTACCTACTCTTGACATCCAGAGAACTTTCCAGAGATGGATTGGTGCCTTCGGGAACTCTGAGACAGGTGCTGCATGGCTGTCGTCAGCTCGTGTTGTGAAATGTTGGGTTAAGTCCCGCAACGAGCGCAACCCTTATCCTTTGTTGCCAGCGATTTGGTCGGGAACTCAAAGGAGACTGCCGGTGATAAACCGGAGGAAGGTGGGGATGACGTCAAGTCATCATGGCCCTTACGAGTAGGGCTACACACGTGCTACAATGGCGTATACAGAGGGAAGCGATAGTGCGAGCTGGAGCGAATCTCACAAAGTACGTCTAAGTCCGGATTGGAGTCTGCAACTCGACTCCATGAAGTCGGAATCGCTAGTAATCGCAAATCAGAATGTTGCGGTGAATACGTTCCCGGGCCTTGTACACACCGCCCGTCACACCATGGGAGTGGGTTGTACCAGAAGTAGATAGCTTAACCTTCGGGGGGGCGTTTACCACGGTATGATTCATGACTGGGGTGAAGTCGTAACAAGGTAACCGTAGGGGAACCTGCGGT
>Contig_100
ACCGCAGGTTCCCCTACGGTTACCTTGTTACGACTTCACCCCAGTCATGAATCATACCGTGGTAAACGCCCCCCCGAAGGTTAAGCTATCTACTTCTGGTACAACCCACTCCCATGGTGTGACGGGCGGTGTGTACAAGGCCCGGGAACGTATTCACCGCAACATTCTGATTTGCGATTACTAGCGATTCCGACTTCATGGAGTCGAGTTGCAGACTCCAATCCGGACTTAGACGTACTTTGTGAGATTCGCTCCAGCTCGCACTATCGCTTCCCTCTGTATACGCCATTGTAGCACGTGTGTAGCCCTACTCGTAAGGGCCATGATGACTTGACGTCATCCCCACCTTCCTCCGGTTTATCACCGGCAGTCTCCTTTGAGTTCCCGACCAAATCGCTGGCAACAAAGGATAAGGGTTGCGCTCGTTGCGGGACTTAACCCAACATTTCACAACACGAGCTGACGACAGCCATGCAGCACCTGTCTCAGAGTTCCCGAAGGCACCAATCCATCTCTGGAAAGTTCTCTGGATGTCAAGAGTAGGTAAGGTTCTTCGCGTTGCATCGAATTAAACCACATGCTCCACCGCTTGTGCGGGCCCCCGTCAATTCATTTGAGTTTTAACCTTGCGGCCGTACTCCCCAGGCGGTCGATTTATCACGTTAGCTACGGGCGCCAAACTTAAAGTTCAACCCCCAAATCGACATCGTTTACAGCGTGGACTACCAGGGTATCTAATCCTGTTTGCTCCCCACGCTTTCGCACATGAGCGTCAGTACATTCCCAAGGGGCTGCCTTCGCCTTCGGTATTCCTCCACATCTCTACGCATTTCACCGCTACACGTGGAATTCTACCCCTCCCTAAAGTACTCTAGCGACCCAGTATGAAATGCAATTCCCAGGTTAAGCCCGGGGCTTTCACACCTCACTTAAGTCACCGCCTGCGTGCCCTTTACGCCCAGTTATTCCGATTAACGCTCGCACCCTCCGTATTACCGCGGCTGCTGGCACGGAGTTAGCCGGTGCTTCTTCTGTAGTTAACGTCAATCACCTAGTCTATTAAACTAAATGCCTTCCTCGCTACCGAAAGAACTTTACAACCCGAAGGCCTTCTTCATTCACGCGGCATGGCTGCGTCAGGGTTGCCCCCATTGCGCAATATTCCCCACTGCTGCCTCCCGTAGGAGTCTGGGCCGTGTCTCAGTCCCAGTGTGGCTGGTCATCCTCTCAGACCAGCTAGAGATCGTCGGCTTGGTGAGCCTTTACCTCACCAACTACCTAATCCCACTTGGGCCACATGCCATAAGATGAGCCCAAGTGGGATTAGGTAGTTGGTGAGGTAAAGGCTCACCAAGCCGACGATCTCTAGCTGGTCTGAGAGGATGACCAGCCACACTGGGACTGAGACACGGCCCAGACTCCTACGGGAGGCAGCAGTG
>Contig_101
ATTCCCCACTGCTGCCTCCCGTAGGAGTCTGGGCCGTGTCTCAGTCCCAGTGTGGCGGATCATCCTCTCAGACCCGCTACTGATCGTCGCCTTGGTAGGCCTTTACCCCACCAACTAGCTAATCAGATATCGGCCGCTCGAATAACGCAAGGCCCGAAGGTCCCCTGCTTTCCTCCTCAGAGAATATGCGGTATTAGCTAATCTTTCGATTAGTTATCCCCCATTACTCGGTACGTTCCGATATGTTACTCACCCGTTCGCCACTCGCCACCCAAGAAGCAAGCTTCTCTGTGCTGCCGTCCGACTTGCATGTGTAAAGCATGCCGCCAGCGTTCAATCTGAGCCAGGATCAAACTCTGGCGGCATGCTTTACACATGCAAGTCGGACGGCAGCACAGAGAAGCTTGCTTCTTGGGTGGCGAGTGGCGAACGGGTGAGTAACATATCGGAACGTACCGAGTAATGGGGGATAACTAATCGAAAGATTAGCTAATACCGCATATTCTCTGAGGAGGAAAGCAGGGGACCTTCGGGCCTTGCGTTATTCGAGCGGCCGATATCTGATTAGCTAGTTGGTGGGGTAAAGGCCTACCAAGGCGACGATCAGTAGCGGGTCTGAGAGGATGATCCGCCACACTGGGACTGAGACACGGCCCAGACTCCTACGGGAGGCAGCAGTGGGGAATTTTGGACAATGGGCGCAAGCCTGATCCAGCCATGCCGCGTGTCTGAAGAAGGCCTTCGGGTTGTAAAGGACTTTTGTCAGGGAAGAAAAGGCTGTCGCTAATACCGACAGCTGATGACGGTACCTGAAGAATAAGCACCGGCTAACTACGTGCCAGCAGCCGCGGTAATACGTAGGGTGCGAGCGTTAATCGGAATTACTGGGCGTAAAGCGAGCGCAGACGGTTACTTAAGCAGGATGTGAAATCCCCGGGCTCAACCTGGGAACTGCGTTCTGAACTGGGTGACTAGAGTGTGTCAGAGGGAGGTAGAATTCCACGTGTAGCAGTGAAATGCGTAGAGATGTGGAGGAATACCGATGGCGAAGGCAGCCTCCTGGGATAACACTGACGTTCATGCTCGAAAGCGTGGGTAGCAAACAGGATTAGATACCCTGGTAGTCCACGCCCTAAACGATGTCAATTAGCTGTTGGGCAACTTGATTGCTTAGTAGCGTAGCTAACGCGTGAAATTGACCGCCTGGGGAGTACGGTCGCAAGATTAAAACTCAAAGGAATTGACGGGGACCCGCACAAGCGGTGGATGATGTGGATTAATTCGATGCAACGCGAAGAACCTTACCTGGTCTTGACATGTACGGAATCCTCCAGAGACGGAGGAGTGCCTTCGGGAACCGTAACACAGGTGCTGCATGGCTGTCGTCAGCTCGTGTCGTGAGATGTTGGGTTAAGTCCCGCAACGAGCGCAACCC
>Contig_102
AATCGGTAAAGCCTTAATCGGTATAAATGGTGATGACTGAATCAGTCAGTAAGCTTTTATTATTTGAAGTTCTTCAAATGATAGAGTCAAGCCTCACGAGCAATTAGTATGGGTTAGCTTCACGCGTTACCGCGCTTCCACACCCCACCTATCAACGTCCTGGTCTCGAACGACTCTTTAGTGTGGTTAAACCACAAGGGAAGTCTCATCTTCAGGCGAGTTTCGCGCTTAGATGCTTTCAGCGCTTATCTCTTCCGAACTTAGCTACCCGGCTATGCAACTGGCGTTACAACCGGTACACCAGAGGTTCGTCCACTCCGGTCCTCTCGTACTAGGAGCAGCCCCCGTCAAACTTCCAACGCCCACTGCAGATAGGGACCAAACTGTCTCACGACGTTTTAAACCCAGCTCACGTACCACTTTAAATGGCGAACAGCCATACCCTTGGGACCGACTACAGCCCCAGGATGTGATGAGCCGACATCGAGGTGCCAAACTCCGCCGTCGATATGAACTCTTGGGCGGAATCAGCCTGTTATCCCCGGAGTACCTTTTATCCGTTGAGCGATGGCCCTTCCATACAGAACCACCGGATCACTATGTCCTGCTTTCGCACCTGCTCGACTTGTCGGTCTCGCAGTTAAGCTACCTTTTGCCATTGCACTATCAGTCCGATTTCCGACCGGACCTAGGTAACCTTCGAACTCCTCCCAAAGAGTAACGGAGGAGTTCGAAGGTTACCTAGGTCCGGTCGGAAATCGGACTGATAGTGCAATGGCAAAAGGTAGCTTAACTGCGAGACCGACAAGTCGAGCAGGTGCGAAAGCAGGACATAGTGATCCGGTGGTTCTGTATGGAAGGGCCATCGCTCAACGGATAAAAGGTACTCCGGGGATAACAGGCTGATTCCGCCCAAGAGTTCATATCGACGGCGGAGTTTGGCACCTCGATGTCGGCTCATCACATCCTGGGGCTGTAGTCGGTCCCAAGGGTATGGCTGTTCGCCATTTAAAGTGGTACGTGAGCTGGGTTTAAAACGTCGTGAGACAGTTTGGTCCCTATCTGCAGTGGGCGTTGGAAGTTTGACGGGGGCTGCTCCTAGTACGAGAGGACCGGAGTGGACGAACCTCTGGTGTACCGGTTGTAACGCCAGTTGCATAGCCGGGTAGCTAAGTTCGGAAGAGATAAGCGCTGAAAGCATCTAAGCGCGAAACTCGCCTGAAGATGAGACTTCCCTTGTGGTTTAACCACACTAAAGAGTCGTTCGAGACCAGGACGTTGATAGGTGGGGTGTGGAAGCGCGGTAACGCGTGAAGCTAACCCATACTAATTGCTCGTGAGGCTTGACTCTATCATTTGAAGAACTTCAAATAATAAAAGCTTACTGACTGATTCAGTCATCACCATTTATACCGATTAAGGCTTTACCGATT
>Contig_103
CGACCGGCGCACGGGTGAGTAACGCGTATCCAACCTTCCCATTACTGTGGGATAACCTGCCGAAAGGCAGACTAATACCGCATAGTCTTCGATGACGGCATCAGATTTGAAGTAAAGATTTATCGGTAATGGATGGGGATGCGTCTGATTAGCTTGTTGGCGGGGTAACGGCCCACCAAGGCGACGATCAGTAGGGGTTCTGAGAGGAAGGTCCCCCACATTGGAACTGAGACACGGTCCAAACTCCTACGGGAGGCAGCAGTGAGGAATATTGGTCAATGGGCGAGAGCCTGAACCAGCCAAGTAGCGTGCAGGATGACGGCCCTATGGGTTGTAAACTGCTTTTGTATGGGGATAAAGTTAGGGACGTGTCCCTATTTGCAGGTACCATACGAATAAGGACCGGCTAATTCCGTGCCAGCAGCCGCGGTAATACGGAAGGTCCAGGCGTTATCCGGATTTATTGGGTTTAAAGGGAGCGTAGGCTGGAGATTAAGTGTGTTGTGAAATGTAGACGCTCAACGTCTGAATTGCAGCGCATACTGGTTTCCTTGAGTACGCACAACGTTGGCGGAATTCGTCGTGTAGCGGTGAAATGCTTAGATATGACGAAGAACTCCGATTGCGAAGGCAGCTGACGGGAGCGCAACTGACGCTTAAGCTCGAAGGTGCGGGTATCGAACAGGATTAGATACCCTGGTAGTCCGCACAGTAAACGATGGATGCCCGCTGTTGGTACCTGGTATCAGCGGCTAAGCGAAAGCATTAAGCATCCCACCTGGGGAGTACGCCGGCAACGGTGAAACTCAAAGGAATTGACGGGGGCCCGCACAAGCGGAGGAACATGTGGTTTAATTCGATGATACGCGAGGAACCTTACCCGGGATTGAAATGTAGATGACCGCCGGTGAAAGTCGGCTTTCCTTCGGGACATCTATGTAGGTGCTGCATGGTTGTCGTCAGCTCGTGCCGTGAGGTGTCGGCTTAAGTGCCATAACGAGCGCAACCCCTGTCTACGGTTGCCATCAGGTAATGCTGGGAACTCCGTAGAGACTGCCGTCGTAAGGCGTGAGGAAGGTGGGGATGACGTCAAATCAGCACGGCCCTTACATCCGGGGCGACACACGTGTTACAATGGTAAGGACAGAGGGCAGCCACTTGGCGACAAGGAGCAAATCCCTAAACCGTATCACAGTTCGGATTGGAGTCTGCAACTCGACTCCATGAAGCTGGATTCGCTAGTAATCGCGCATCAGCCATGGCGCGGTGAATACGTTCCCGGGCCTTGTACACACCGCCCGTCAAGCCATGGGAGTCTGGAGTACCTAAAGTCCGTAACCGCGAGGGTCGGCCTAGGGTAATACAGACTCCCATGGCTTGACGGGCGGTGTGTACAAGGCCCGGGAACGTATTCACCG
>Contig_104
TTTCGCGCCTCAGCGTCAGTTTTCGTCCAGAAAGCCGCCTTCGCCACTGGTGTTCCTCCTAATCTCTACGCATTTCACCGCTACACTAGGAATTCCACTTTTCTCTCCTGCACTCAAGTTTAACAGTTTCCAATGACCCTCCACGGTTGAGCCGTGGGCTTTCACATCAGACTTATTAAACCACCTGCGCGCGCTTTACGCCCAATAATTCCGGACAACGCTTGCCACCTACGTATTACCGCGGCTGCTGGCACGTAGTTAGCCGTGGCTTTCTGGTTAGGTACCGTCTCTACTGTGTATAGTTACTACACAATCATTCTTCCCTAACAACAGAGCTTTACGAACCGAAATCCTTCTTCACTCACGCGGCGTTGCTCCGTCAGGCTTTCGCCCATTGCGGAAGATTCCCTACTGCTGCCTCCCGTAGGAGTCTGGGCCGTGTCTCAGTCCCAGTGTGGCCGATCACCCTCTCAGGTCGGCTATGCATCGTCGCCTTGGTAGGCCTTTACCCCACCAACTAGCTAATGCACCGCAAAGCCATCTCATAGTGTTAGCAAAACCAACTTTTAAACATCAACCATGCAGTTAATGCTGTTATCCGGTATTAGCTATCGTTTCCAATAGTTGTCCCAGTCTATGAGGCAGGTTCTTTACGTGTTACTCACCCGTTCGCCGCTAAGTTTTTCTAGTGCAAGCACCAGAAAAACTTAGCGGCGAACGGGTGAGTAACACGTAAAGAACCTGCCTCATAGACTGGGACAACTATTGGAAACGATAGCTAATACCGGATAACAGCATTAACTGCATGGTTGATGTTTAAAAGTTGGTTTTGCTAACACTATGAGATGGCTTTGCGGTGCATTAGCTAGTTGGTGGGGTAAAGGCCTACCAAGGCGACGATGCATAGCCGACCTGAGAGGGTGATCGGCCACACTGGGACTGAGACACGGCCCAGACTCCTACGGGAGGCAGCAGTAGGGAATCTTCCGCAATGGGCGAAAGCCTGACGGAGCAACGCCGCGTGAGTGAAGAAGGATTTCGGTTCGTAAAGCTCTGTTGTTAGGGAAGAATGATTGTGTAGTAACTATACACAGTAGAGACGGTACCTAACCAGAAAGCCACGGCTAACTACGTGCCAGCAGCCGCGGTAATACGTAGGTGGCAAGCGTTGTCCGGAATTATTGGGCGTAAAGCGCGCGCAGGTGGTTTAATAAGTCTGATGTGAAAGCCCACGGCTCAACCGTGGAGGGTCATTGGAAACTGTTAAACTTGAGTGCAGGAGAGAAAAGTGGAATTCCTAGTGTAGCGGTGAAATGCGTAGAGATTAGGAGGAACACCAGTGGCGAAGGCGGCTTTCTGGACGAAAACTGACGCTGAGGCGCGAAA
>Contig_105
GGGTTCGCGTTAGTCCCCGACTAACCCTCAGCTGATTAGCATAGCTGAGGAAACCTTGATCTTTCGGCGGGCAGGTTTCTCGCCTGCCTTATCGTTACTTATGCCTACATTTTCTTTTCTATCAGGCTCCACTATGGCTCACGCCTTTAGCTTCAACGCCTATAGAATGCTCCCCTACCGGTATATTATACCCCATAGCTTCGGTAATATGCTTATGCCCGTTTATTCTCCATGCCAAACCGCTCGACTAGTGAGCTGTTACGCACTCTTTAAATGTATGGCTGCTTCCAAGCCAACATCCTAGCTGTCAATGCAGTTCAACCGCGTTTTTTCAACTTAGCATATATTTGGGGACCTTAGCTGATGGTCCGGGTTCTTTCCCTCTCGGATATGGACCTTAGCACCCATACCCTCACTGCTGATGAGCATTTAATAGCATTCGGAGTTTGTCAGGAATTGGTAGGCGATGAAACCCCCGCATCCAATCAGTAGCTCTACCTCTATTAAACTCACATCAACGCTGCACCTAAATGCATTTCGGGGAGTACGAGCTATTTCCCAGTTTGATTGGCCTTTCACCCCTACCCTCAGGTCATCCGAAGTCTTTTCAACGACAACCAGTTCGGTCCTCCACACTGTGTTACCAGTGCTTCAACCTGCCCAAGGGTAGATCACCAGGTTTCGCGTCTACTCCTACTGACTACAACGCCCTATTCAGACTCGCTTTCGCTTCGAATGCGCACCTTAAGTGCTTATCCTTGCCAGTAACAGTAACTCGTAGGCTCATTATGCAAAAGGCACGCCGTCACGGATATCTCCGCTCCGACCGCTTGTAAGCGTATGGTTTCAGGGTCTTTTTCACTCCGTTATTCACGGTGCTTTTCACCTTTCCCTCACGGTACTAGTCCACTATCGGTCTCTCAGGAGTATTTAGCCTTACCGGATGGTCCCGGCAGTTTCAGACAGGGTTCCACGTGCCCCGCCCTACTCAGGATACTGCTATTACTTATTTATCTTACCTATACGGGACTATCACCCTCTATGGTCACGCTTTTCCAAGGTGTTCTAATTCGATAAACAGCAAATATCGCAGTCCTACAACCCCTGCATTGCCGAAACAATACAGGTTTGGGCTCCTCCCATTTCGCTCGCCACTACTCTGGGAATCACTTTTGTTTTCTTCTCCTCCGCCTACTTAGATGTTTCAGTTCAGCGGGTTTGCTCATCTTGCGATGTAGTATACCTTCAGTATACTGGGTTGCCCCATTCGGATATTGGCACATACGATTTGATCCGCAAATATCCGAATGGGGCAACCCAGTATGCTGAAGGTATACTACATCGCAAGATGAGCAAACCCGCTGAACTGAAACATCTAAG
>Contig_106
CAGACTCCCATGGCTTGACGGGCGGTGTGTACAAGGCCCGGGAACGTATTCACCGCGCCATGGCTGATGCGCGATTACTAGCGAATCCAGCTTCATGGAGTCGAGTTGCAGACTCCAATCCGAACTGTGATACGGTTTAGGGATTTGCTCCTTGTCGCCAAGTGGCTGCCCTCTGTCCTTACCATTGTAACACGTGTGTCGCCCCGGATGTAAGGGCCGTGCTGATTTGACGTCATCCCCACCTTCCTCACGCCTTACGACGGCAGTCTCTACGGAGTTCCCAGCATTACCTGATGGCAACCGTAGACAGGGGTTGCGCTCGTTATGGCACTTAAGCCGACACCTCACGGCACGAGCTGACGACAACCATGCAGCACCTACATAGATGTCCCGAAGGAAAGCCGACTTTCACCGGCGGTCATCTACATTTCAATCCCGGGTAAGGTTCCTCGCGTATCATCGAATTAAACCACATGTTCCTCCGCTTGTGCGGGCCCCCGTCAATTCCTTTGAGTTTCACCGTTGCCGGCGTACTCCCCAGGTGGATAACTTAACGCTTTCGCTTAGGAGCATACTGTATATCGCATACGCCCAGTTATCATCGTTTACTGCGTGGACTACCAGGGTATCTAATCCTGTTTGATACCCACGCTTTCGTGCTTCAGCGTCAGTTGTACCTTAGTAAGCTGCCTTCGCAATCGGAGTTCCGCGTGATATCTATGCATTTCACCGCTACACCACGAATTCCGCCTACCTCATCTACACTCAAGTCCGCCAGTTTCAACGGCAGTTTCGAGGTTGAGCCTCTAGATTTCACCGCTGACTTAACAAGCCGCCTACGCACCCTTTAAACCCAATAAATCCGGATAACGCTCGCATCCTCCGTATTACCGCGGCTGCTGGCACGGAGTTAGCCGATGCTTATTCGTAGGGTACATTCACTCCGGTACACGTACCGTTCTTTATTCCCCTATAAAAGAAGTTTACAATCCATAAGACAGTCATCCTTCACGCGACTTGGCTGGTTCAGGCTCTCGCCCATTGACCAATATTCCTCACTGCTGCCTCCCGTAGGAGTCTGGTCCGTGTCTCAGTACCAGTGTGGGGGACCTTCCTCTCAGAACCCCTAACCATCGATGGCTTGGTGAGCCGTTACCTCACCAACTACCTAATGGTACGCATGCCCATCCGCAACCAATAAATCTTTAACAAATAGCCCCATGCGGAACCCCTGTTTTATGAGGTATTAGTCCGACTTTCGCCGGGTTATCCCTCTGTTGCGGGTAGGTTGCATACGCGTTACTCACCCGTGCGCCGGTCGCCATCAGTCTTAGCTAGCATCGCTGCCCGCAACAGAGGGATAACCCGGC
>Contig_107
CTTAGATGTTTCAGTTCAGCGGGTTTGCTCATCTTGCGATGTAGTATACCTTCAGTATACTGGGTTGCCCCATTCGGATATTTGCGGATCAATTCGTATGGGGCAACCCAGTATATTGAAGATATACTACATCGCAAGATGAGCAAACCCGCTGAACTGAAACATCTAAGTAGGCGGAGGAGAAGAAAACAAAAGTGATTCCCAGAGTAGTGGCGAGCGAAATGGGAGGAGCCCAAACCTGTATTGTTTCGGCAATGCAGGGGTTGTAGGACTGCGATATTTGCTGTTTATCGAATTAGAACACCTTGGAAAAGCGTGACCATAGAGGGTGATAGTCCCGTATAGGTAAGATAAATAAGTAATAGCAGTATCCTGAGTAGGGCGGGGCACGTGGAACCCTGTCTGAAACTGCCGGGACCATCCGGTAAGGCTAAATACTCCTGAGAGACCGATAGTGGACTAGTACCGTGAGGGAAAGGTGAAAAGCACCGTGAATAACGGAGTGAAAAAGACCCTGAAACCATACGCTTACAAGCGGTCGGAGCGGAGATATCCGTGACGGCGTGCCTTTTGCATAATGAGCCTACGAGTTACTGTTACTGGCAAGGATAAGCACTTAAGGTGCGCATTCGAAGCGAAAGCGAGTCTGAATAGGGCGTTGTAGTCAGTAGGAGTAGACGCGAAACCTGGTGATCTACCCTTGGGCAGGTTGAAGCACTGGTAACACAGTGTGGAGGACCGAACTGGTTGTCGTTGAAAAGACTTCGGATGACCTGAGGGTAGGGGTGAAAGGCCAATCAAACTGGGAAATAGCTCGTACTCCCCGAAATGCATTTAGGTGCAGCGTTGATGTGAGTTTAATAGAGGTAGAGCTACTGATTGGATGCGGGGGTTTCATCGCCTACCAATTCCTGACAAACTCCGAATGCTATTAAATGCTCATCAGCAGTGAGGGTATGGGTGCTAAGGTCCATATCCGAGAGGGAAAGAACCCGGACCATCAGCTAAGGTCCCCAAATATATGCTAAGTTGAAAAAACGCGGTTGAACTGCATTGACAGCTAGGATGTTGGCTTGGAAGCAGCCATACATTTAAAGAGTGCGTAACAGCTCACTAGTCGAGCGGTTTGGCATGGAGAATAAACGGGCATAAGCATATTACCGAAGCTATGGGGTATAATATACCGGTAGGGGAGCATTCTATAGGCGTTGAAGCTAAAGGCGTGAGCCATAGTGGAGCCTGATAGAAAAGAAAATGTAGGCATAAGTAACGATAAGGCAGGCGAGAAACCTGCCCGCCGAAAGATCAAGGTTTCCTCAGCTATGCTAATCAGCTGAGGGTTAGTCGGGGACTAACGCGAACCC
>Contig_108
CGAGGGGCAGCATGGTCTTAGCTTGCTAAGACTGATGGCGACCGGCGCACGGGTGAGTAACGCGTATCCAACCTTCCCGTTACTGTGGGATAACCTGCCGAAAGGCAGACTAATACCGCATAGTCTTCGATGACGGCATCAGATTTGAAGTAAAGATTTATCGGTAATGGATGGGGATGCGTCTGATTAGCTTGTTGGCGGGGTAACGGCCCACCAAGGCGACGATCAGTAGGGGTTCTGAGAGGAAGGTCCCCCACATTGGAACTGAGACACGGTCCAAACTCCTACGGGAGGCAGCAGTGAGGAATATTGGTCAATGGACGGAAGTCTGAACCAGCCAAGTAGCGTGCAGGATGACGGCCCTATGGGTTGTAAACTGCTTTTGTATGGGGATAAAGTTAGGGACGTGTCCCTATTTGCAGGTACCATACGAATAAGGACCGGCTAATTCCGTGCCAGCAGCCGCGGTAATACGGAAGGTCCAGGCGTTATCCGGATTTATTGGGTTTAAAGGGAGCGTAGGCTGGAGATTAAGTGTGTTGTGAAATGTAGACGCTCAACGTCTGAATTGCAGCGCATACTGGTTTCCTTGAGTACGCACAACGTTGGCGGAATTCGTCGTGTAGCGGTGAAATGCTTAGATATGACGAAGAACTCCGATTGCGAAGGCAGCTGACGGGAGCGCAACTGACGCTTAAGCTCGAAGGTGCGGGTATCGAACAGGATTAGATACCCTGGTAGTCCGCACAGTAAACGATGGATGCCCGCTGTTGGTACCTGGTATCAGCGGCTAAGCGAAAGCATTAAGCATCCCACCTGGGGAGTACGCCGGCAACGGTGAAACTCAAAGGAATTGACGGGGGCCCGCACAAGCGGAGGAACATGTGGTTTAATTCGATGATACGCGAGGAACCTTACCCGGGATTGAAATGTAGATGACCGCCGGTGAAAGTCGGCTTTCCTTCGGGACATCTATGTAGGTGCTGCATGGTTGTCGTCAGCTCGTGCCGTGAGGTGTCGGCTTAAGTGCCATAACGAGCGCAACCCCTGTCTACGGTTGCCATCAGGTAATGCTGGGAACTCCGTAGAGACTGCCGTCGTAAGGCGTGAGGAAGGTGGGGATGACGTCAAATCAGCACGGCCCTTACATCCGGGGCGACACACGTGTTACAATGGTAAGGACAGAGGGCAGCCACTTGGCGACAAGGAGCAAATCCCTAAACCGTATCACAGTTCGGATTGGAGTCTGCAACTCGACTCCATGAAGCTGGATTCGCTAGTAATCGCGCATCAGCCATGGCGCGGTGAATACGTTCCCGGGCCTTGTACACACCGCCCGTCAAGCCATGGGAGTCTG
>Contig_109
TCGGCAGCGTCAGATGTGTATAAGAGACAGCAGTATTTGGGTGATGATTGTATCGACTTAATCCTGAAACACAAAAGGCAGGATTAAGACACAACAAGCAGTAAGCTTTATCAAAGTAGGAATTTCAAGTTTGCTTCCCTAGTCAACGGGTAGGTAAACGAAGTCAGAGAGGTTCTTGAAATGATAGAGTCAAGTGAATAAGTGCATCAGGTGGATGCCTTGGCGATGATAGGCGACGAAGGACGTGTAAGCCTGCGAAAAGCGTGGGGGAGCTGGCAATAAAGCTATGATCCCGCGGTGTCCGAATGGGGAAACCCACCTCTTAGGAGGTATCCTTATCTGAATACATAGGATAAGCGAAGCGAACCCGGAGAACTGAACCATCTAAGTACCCGGAGGAAAAGAAATCAACCGAGATTCCGCAAGTAGTGGCGAGCGAACGCGGAGGAGCCTGTACGTGATAACTGTCGAGATAGAAGAACAAGCTGGGAAGCTTGACCATAGTGGGTGATAGTCCCGTATTCGAAATCTCAACAGTGGTACTAAGCGTACGAAAAGTAGGGCGGGACACGTGAAATCCTGTCTGAATATGGGGGGACCATCCTCCAAGGCTAAATACTCATCATCGACCGATAGTGAACCAGTACCGTGAGGGAAAGGCGAAAAGAACCCCGGGAGGGGAGTGAAATAGAACCTGAAACCTGATGCATACAAACAGTGGGAGCATCCTTGTGGTGTGACTGCGTACCTTTTGTATAATGGGTCAACGACTTACATTCAGTAGCGAGCTTAACCGAATAGGGGAGGCGTAGGGAAACCGAGTCTTAATAGGGCGAACAGTTGCTGGGTGTAGACCCGAAACCGAGTGATCTATCCATGGCCAGGTTGAAGGTGCCGTAACAGGTACTGGAGGACCGAACCCACGCATGTTGCAAAATGCGGGGATGAGCTGTGGATAGGGGTGAAAGGCTAAACAAACTCGGAGATAGCTGGTTCTCCCCGAAAACTATTTAGGTAGTGCCTCGAGCAAGACACTGATGGGGGTAAAGCACTGTTATGGCTAGGGGGTTATTGCAACTTACCAACCCATGGCAAACTAAGAATACCATCAAGTGGTTCCTCGGGAGACAGACAGCGGGTGCTAACGTCCGTTGTCAAGAGGGAAACAACCCAGACCGCCAGCTAAGGTCCCAAATGATAGATTAAGTGGTAAACGAAGTGGGAAGGCCCAGACAGCCAGGATGTTGGCTTAGAAGCAGCCATCATTTAAAGAAAGCGTAATAGCTCACTGGTCGAGTCGTCCTGCGCGGAAGATGTAACGGGGCTCAAATCTATAACCGAAGCTGCGGATGC
>Contig_110
ACCGCAGGTTCCCCTACGGTTACCTTGTTACGACTTCACCCCAGTCATGAATCATACCGTGGTAAACGCCCCCCCGAAGGTTAAGCTATCTACTTCTGGTACAACCCACTCCCATGGTGTGACGGGCGGTGTGTACAAGGCCCGGGAACGTATTCACCGCAACATTCTGATTTGCGATTACTAGCGATTCCGACTTCATGGAGTCGAGTTGCAGACTCCAATCCGGACTTAGACGTACTTTGTGAGATTCGCTCCAGCTCGCACTATCGCTTCCCTCTGTATACGCCATTGTAGCACGTGTGTAGCCCTACTCGTAAGGGCCATGATGACTTGACGTCATCCCCACCTTCCTCCGGTTTATCACCGGCAGTCTCCTTTGAGTTCCCGACCAAATCGCTGGCAACAAAGGATAAGGGTTGCGCTCGTTGCGGGACTTAACCCAACATTTCACAACACGAGCTGACGACAGCCATGCAGCACCTGTCTCAGAGTTCCCGAAGGCACCAATCCATCTCTGGAAAGTTCTCTGGATGTCAAGAGTAGGTAAGGTTCTTCGCGTTGCATCGAATTAAACCACATGCTCCACCGCTTGTGCGGGCCCCCGTCAATTCATTTGAGTTTTAACCTTGCGGCCGTACTCCCCAGGCGGTCGATTTATCACGTTAGCTACGGGCGCCAAACTTAAAGTTCAACCCCCAAATCGACATCGTTTACAGCGTGGACTACCAGGGTATCTAATCCTGTTTGCTCCCCACGCTTTCGCACATGAGCGTCAGTACATTCCCAAGGGGCTGCCTTCGCCTTCGGTATTCCTCCACATCTCTACGCATTTCACCGCTACACGTGGAATTCTACCCCTCCCTAAAGTACTCTAGCGACCCAGTATGAAATGCAATTCCCAGGTTAAGCCCGGGGCTTTCACACCTCACTTAAGTCACCGCCTGCGTGCCCTTTACGCCCAGTTATTCCGATTAACGCTCGCACCCTCCGTATTACCGCGGCTGCTGGCACGGAGTTAGCCGGTGCTTCTTCTGTAGTTAACGTCAATCACCTAGTCTATTAAACTAAATGCCTTCCTCGCTACCGAAAGAACTTTACAACCCGAAGGCCTTCTTCATTCACGCGGCATGGCTGCGTCAGGGTTGCCCCCATTGCGCAATATTCCCCACTGCTGCCTCCCGTAGGAGTCTGGGCCGTGTCTCAGTCCCAGTGTGGCTGGTCATCCTCTCAGACCAGCTAGAGATCGTCGGCTTGGTGAGCCTTTACCTCACCAACTACCTAATCCCACTTGGGCCACATGCCATAGGATGAGCCCAAGTGGGATTAGGTAGTTGGTGAGGTAAAG
>Contig_111
AATTAGTATTGGTCAGCTAAATGCATTGCTGCACTTACACCCCCAACCTATCAACCTCCTAGGCTCGAAGGTATCTTAAAGAATACTTATCTTGAAGTTAGTTTCCCGCTTAGATGCTTTCAGCGGTTATCTATTCCAAACGTGACTACCCAGCTGTGCCACTGGCGTGACAACTGGTACATCAGAGGTTTGTCCATCCCGGTCCTCTCGTACTAAGGACAGGTCTTCTCAATATTCTAACGCCTACAGTGGATAGGGACCGAACTGTCTCACGACGTTCTGAACCCAGCTCACGTACCGCTTTAATGGGCGAACAGCCCAACCCTTGGGACCTTCTCCAGCCCCAGGATGCGATGAGCCGACATCGAGGTGCCAAACCCTACCGTCGATATGGACTCTCGGGTAGGATCAGCCTGTTATCCCCAGGGTAGCTTTTATCCGTTGAGCGACGACCCTTCCATTCGGAATCGCCGGATCACTATGTCCTGCTTTCGCATCTGCTCGACCCGTCAGTCTTGCAGTCAAGCTCTCTTATGCCATTGCACTCTATGGTTGATTTCCATCCAACCTGAGAGAACCTTTGAACGCCTCCGTTACTCTTTCGGAGGCGACCGCCCCAGTCAAACTGCCCACCTAGCACTGTCTCCGTGGCTACCAACCATTCAATGCTGAAATTCTAATCTGTGGTTTGTAGCCACGGAGACAGTGCTAGGTGGGCAGTTTGACTGGGGCGGTCGCCTCCGAAAGAGTAACGGAGGCGTTCAAAGGTTCTCTCAGGTTGGATGGAAATCAACCATAGAGTGCAATGGCATAAGAGAGCTTGACTGCAAGACTGACGGGTCGAGCAGATGCGAAAGCAGGACATAGTGATCCGGCGATTCCGAATGGAAGGGTCGTCGCTCAACGGATAAAAGCTACCCTGGGGATAACAGGCTGATCCTACCCGAGAGTCCATATCGACGGTAGGGTTTGGCACCTCGATGTCGGCTCATCGCATCCTGGGGCTGGAGAAGGTCCCAAGGGTTGGGCTGTTCGCCCATTAAAGCGGTACGTGAGCTGGGTTCAGAACGTCGTGAGACAGTTCGGTCCCTATCCACTGTAGGCGTTAGAATATTGAGAAGACCTGTCCTTAGTACGAGAGGACCGGGATGGACAAACCTCTGATGTACCAGTTGTCACGCCAGTGGCACAGCTGGGTAGTCACGTTTGGAATAGATAACCGCTGAAAGCATCTAAGCGGGAAACTAACTTCAAGATAAGTATTCTTTAAGATACCTTCGAGCCTAGGAGGTTGATAGGTTGGGGGTGTAAGTGCAGCAATGCATTTAGCTGACCAATACTAATT
>Contig_112
GACCGTTATAGTTACGGCCGCCGTTTACTGGGGCTTCAATTCAATGCTTCCCATTGCTGGTGACATCTCCTCTTAACCTTCCGGCACCGGGCAGGTGTCAGGCTGTATACGTCATCTTTCGAGTTTGCACAGCCCTGTGTTTTTGTTAAACAGTTGCCTGGACCTATTCTCTGCGCCTCATATTGCTATGAGGACCCCTTATCCCGAAGTTACGGGGTCAATTTGCCTAGTTCCTTAACCATGAATCTCTCAACGCCTTAGTATATTCTACCCGACCACGTGTGTCCGTTTGCGGTACGGGTCGCATATACATTAAGTTTAGCGGATTTTCTCGGAAGTATGATTACCTGCACTCAAGTTATCCCGAAGGATTACCTGTACTTTCATGGTTCAGCTCGGAAGGTGGATTTGCCTGCCTTCCTCATAGCCTACGCACTTAAACGCCCTATTCCGTCAGGGCGCGGCAGTGTCACTGCTCCGTCTCCACATCACTGTATATGCGAGTTGCGGAATATTAACCGCATCTGCCATCGCCTTCGCCGTTCGGCTGAGACTTAGGACCCGACTAACCCCGGGCTGATTGGCATCGCCCGGGAAACCTCGGTCTTTCGGCGAAAGGGAATCTCACCCTTTTTATCGTTACTTATACCTACATTTGCTTTTCCATAAGCTCCAGGATCGGTTACCCTCACCATTCAACGCCGATGGAATGCTCCCCTACCGATACTTTTAATATACATTACTATCCCGCGCCTTCGGTATCTGACTTATACCCGATTATTATCCATGCCCGGACCCTCGACTAGTGAGCTGTTACGCACTCTTTGAATGAATGGCTGCTTCCAAGCCAACATCCTAGCTGTCACGGGGACCAGACTTCGTTAGACTAACTTAGACAGAATTTCGGGACCTTAGACGACGGTCTGGATTCTTCTCCTCTCGGGGACGGACCTTAGCACCCGCCCCCTTACTGCACGACTGCAGTCCATAAGCATTCGGAGTTCGTCAGGTCTCGATAGGCGGTGAAGCCCTCTTGACCTATCGGTCGCTCTACCTCTTATGGAGATCGATGCACGCGGCACCTAAATGCCTTTCGGGGAGTACGAGCTATCTCCAAGTTTGATTGGCCTTTCACTCCTACACTCACCGCACGGATAAGCGTTGAAAAGCTTCCCGATGAGGTGAGTGTAGGAGTGAAAGGCCAATCAAACTTGGAGATAGCTCGTACTCCCCGAAAGGCATTTAGGTGCCGCGTGCATCGATCTCCATAAGAGGTAGAGCGACCGATAGGTCAAGAGGGCTTCACCGCCTATCGAGACCTGACGAACTCCGAATGCTTATGGA
>Contig_113
GGGTTCGCGTTAGTCCCCGACTAACCCTCAGCTGATTAGCATAGCTGAGGAAACCTTGATCTTTCGGCGGGCAGGTTTCTCGCCTGCCTTATCGTTACTTATGCCTACATTTTCTTTTCTATCAGGCTCCACTATGGCTCACGCCTTTAGCTTCAACGCCTATAGAATGCTCCCCTACCGGTATATTATACCCCATAGCTTCGGTAATATGCTTATGCCCGTTTATTCTCCATGCCAAACCGCTCGACTAGTGAGCTGTTACGCACTCTTTAAATGTATGGCTGCTTCCAAGCCAACATCCTAGCTGTCAATGCAGTTCAACCGCGTTTTTTCAACTTAGCATATATTTGGGGACCTTAGCTGATGGTCCGGGTTCTTTCCCTCTCGGATATGGACCTTAGCACCCATACCCTCACTGCTGATGAGCATTTAATAGCATTCGGAGTTTGTCAGGAATTGGTAGGCGATGAAACCCCCGCATCCAATCAGTAGCTCTACCTCTATTAAACTCACATCAACGCTGCACCTAAATGCATTTCGGGGAGTACGAGCTATTTCCCAGTTTGATTGGCCTTTCACCCCTACCCTCAGGTCATCCGAAGTCTTTTCAACGACAACCAGTTCGGTCCTCCACACTGTGTTACCAGTGCTTCAACCTGCCCAAGGGTAGATCACCAGGTTTCGCGTCTACTCCTACTGACTACAACGCCCTATTCAGACTCGCTTTCGCTTCGAATGCGCACCTTAAGTGCTTATCCTTGCCAGTAACAGTAACTCGTAGGCTCATTATGCAAAAGGCACGCCGTCACGGATATCTCCGCTCCGACCGCTTGTAAGCGTATGGTTTCAGGGTCTTTTTCACTCCGTTATTCACGGTGCTTTTCACCTTTCCCTCACGGTACTAGTCCACTATCGGTCTCTCAGGAGTATTTAGCCTTACCGGATGGTCCCGGCAGTTTCAGACAGGGTTCCACGTGCCCCGCCCTACTCAGGATACTGCTATTACTTATTTATCTTACCTATACGGGACTATCACCCTCTATGGTCACGCTTTTCCAAGGTGTTCTAATTCGATAAACAGCAAATATCGCAGTCCTACAACCCCTGCATTGCCGAAACAATACAGGTTTGGGCTCCTCCCATTTCGCTCGCCACTACTCTGGGAATCACTTTTGTTTTCTTCTCCTCCGCCTACTTAGATGTTTCAGTTCAGCGGGTTCGCTCATCTTGCGATGTAGTATATCTTCAATATACTGGGTTGCCCCATTCGGATATTGGCACATACGAATTGATCCGCAAATATCCGAATGGGGCAACCCAGTATACTGAAGGTAT
>Contig_114
TTGTGTACAACTTACAAAGCCAATTAGTATTATTACCTTTCTCTGAGAAAGGAGGTGATCCAGCCGCACCTTCCGATACGGCTACCTTGTTACGACTTCACCCCAATCATCTATCCCACCTTAGGCGGCTGGCTCCTTACGGTTACCTCACCGACTTCGGGTGTTACAAACTCTCGTGGTGTGACGGGCGGTGTGTACAAGGCCCGGGAACGTATTCACCGCGGCGTGCTGATCCGCGATTACTAGCGATTCCGACTTCATGTAGGCGAGTTGCAGCCTACAATCCGAACTGAGACTGGCTTTAAGAGATTAGCTTGCCGTCACCGGCTTGCGACTCGTTGTACCAGCCATTGTAGCACGTGTGTAGCCCAGGTCATAAGGGGCATGATGATTTGACGTCATCCCCACCTTCCTCCGGTTTATTACCGGCAGTCTCGCTAGAGTGCCCAACTGAATGATGGCAACTAACAATAGGGGTTGCGCTCGTTGCGGGACTTAACCCAACATCTCACGACACGAGCTGACGACAACCATGCACCACCTGTCACCTCTGTCCCGAAGGAAAACTCTATCTCTAGAGCGGTCAGAGGGATGTCAAGACCTGGTAAGGTTCTTCGCGTTGCTTCGAATTAAACCACATGCTCCACCGCTTGTGCGGGCCCCCGTCAATTCCTTTGAGTTTCAACCTTGCGGTCGTACTCCCCAGGCGGAGTGCTTAATGCGTTAGCTACGGCACTAAACCCCGGAAAGGGTCTAACACCTAGCACTCATCGTTTACGGCGTGGACTACCAGGGTATCTAATCCTGTTTGCTCCCCACGCTTTCGAGCCTCAGCGTCAGTTACAGACCAGAGAGCCGCTTTCGCCACCGGTGTTCCTCCATATATCTACGCATTTCACCGCTACACATGGAATTCCACTCTCCCCTCTTGCACTCAAGTTAAACAGTTTCCAAAGCGTACTATGGTTAAGCCACAGCCTTTAACTTCAGACTTATCTAACCGCCTGCGCTCGCTTTACGCCCAATAAATCCGGACAACGCTCGGGACCTACGTATTACCGCGGCTGCTGGCACGTAGTTAGCCGTCCCTTTCTGGTAAGATACCGTCACAGTGTGAACTTTCCACTCTCACACTCGTTCTTCTCTTACAACAGAGCTTTACGATCCGAAAACCTTCTTCACTCACGCGGCGTTGCTCGGTCAGACTTCCGTCCATTGCCGAAGATTCCCTACTGCTGCCTCCCGTAGGAGTCTGGGCCGTGTCTCAGTCCCAGTGTGGCCGATCACCCTCTCAGGTCGGCTATGTATCGTCGCCTTGGTGAGCCGTTACC
>Contig_115
AACGAAATCTCGGTTGATTTCTTTTCCTCGGGGTACTTAGATGTTTCAGTTCTCCCGGTTTGCCTCACTTACCTATGGATTCAGTAAGTGATAGTAGATTCTTCATCTACTGGGTTTCCCCATTCGGACATCTTGGATTAAACGCCTCTTATCGACTCATCCAAGCTTTTCGCAGATTAGCACGTCCTTCCTCGCCTCTGATTGCCAAGGCATCCACCTTGGCAATCAGAGGCGAAGAAGGACGTGCTAATCTGCGAAAAGCTTGGATGAGTCGATAAGAGGCGTTTAATCCAAGATGTCCGAATGGGGAAACCCAGTAGATGAAGAATCTACTATCACTTACTGAATCCATAGGTAAGTGAGGCAAACCGGGAGAACTGAAACATCTAAGTACCCCGAGGAAAAGAAATCAACCGAGATTTCGTTAGTAGCGGCGAGCGAACGCGAAGGAGCCTGTTAGTGATAATGACAGAGACAGAGGAACAAGCTGGGAAGCTTGGCGATACAGGGTGATAGCCCCGTACTCGAAGTCCAGGTCATGGTACTAAGCTAACGATAAGTAGGGCGGGACACGTGATATCCTGTTTGAAGATGGGGGGACCATCCTCCAAGGCTAAATACTCCTGATTGACCGATAGTGAACCAGTACTGTGAAGGAAAGGCGAAAAGAACCCCGGTGAGGGGAGTGAAATAGAACCTGAAACCTTGTACGTACAAGCAGTGGGAGCCCTTTTGGGGTGACTGCGTACCTTTTGTATAATGGGTCAGCGACTTATATTTTGTAGCGAGGTTAACCGAATAGGGGAGCCGAAGGGAAACCGAGTCTTAACTGGGCGTCTAGTTGCAAGGTATAGACCCGAAACCCGGTGATCTAGCCATGGGCAGGTTGAAGGTTGGGTAACACTAACTGGAGGACCGAACCGACTAATGTTGAAAAATTAGCGGATGACTTGTGGCTGGGGGTGAAAGGCCAATCAAACCGGGAGATAGCTGGTTCTCCCCGAAATCTATTTAGGTAGAGCCTTGAGCGGACACCTTCGGGGGTAGAGCACTGTTTCGGCTAGGGGTCCATCCCGGATTACCAACCCGATGCAAACTACGAATACCGAAGAGTGATACTCAGGAGACACACGGCGGGTGCTAACGTCCGTCGTGGAGAGGGAAACAACCCAGACCGCCAGCTAAGGTCCCAAAGTCTATATTAAGTGGGAAACGAAGTGGGAAGGCTTAGACAGCTAGGATGTTGGCTTAGAAGCAGCCATCATTTAAAGAAAGCGTAATAGCTCACTAGTCGAGTCGGCCTGCGCGGAAGATGTAACGGGGCTCAAA
>Contig_116
GAGCCGACATCGAGGTGCCAAACACCGCCGTCGATATGAACTCTTGGGCGGTCAAGCCAAACGAGCAATTAGTATTGGTTAGCTACATGTATCACTACACTTCCACACCCAACCTATCAACGTCGTCGTCTACAACGGCTCTTTAGGGAAATCTTATCTTAAGGTGGGCTTCCCGCTTAGATGCTTTCAGCGGTTATCCCATCCGAACATAGCTACTCGGCAATGCCACTGGCGTGACAACCGAAACACCAGAGGTTCGTCCACTCTGGTCCTCTCGTACTAGGAGCAGATCCTCTCAAATTTCCAACGCCCACGGTAGATAGGGACCGAACTGTCTCACGACGTTCTAAACCCAGCTCGCGTACCTCTTTAAATGGCGAACAGCCATACCCTTGGGACCTGCTTCAGCCCCAGGATGAGATGAGCCGACATCGAGGTGCCAAACACCGCCGTCGATATGAACTCTTGGGCGGTATCAGCCTGTTATCCCCAGAGTACCTTTTATCCGTTGAGCGATGGCCCTTCCATACAGAACCACCGGATCACTAAGACCTACTTTCGTACCTGCTCGACTTGTGGGTCTCGCAGTTAAGCGCGCTTTTGCCTTTATACTCTTTGAACGATTTCCGACCGTTCTGAGCGCACCTTCGTACTCCTCCGTTACTCTTTAGGAGGAGTACGAAGGTGCGCTCAGAACGGTCGGAAATCGTTCAAAGAGTATAAAGGCAAAAGCGCGCTTAACTGCGAGACCCACAAGTCGAGCAGGTACGAAAGTAGGTCTTAGTGATCCGGTGGTTCTGTATGGAAGGGCCATCGCTCAACGGATAAAAGGTACTCTGGGGATAACAGGCTGATACCGCCCAAGAGTTCATATCGACGGCGGTGTTTGGCACCTCGATGTCGGCTCATCTCATCCTGGGGCTGAAGCAGGTCCCAAGGGTATGGCTGTTCGCCATTTAAAGAGGTACGCGAGCTGGGTTTAGAACGTCGTGAGACAGTTCGGTCCCTATCTACCGTGGGCGTTGGAAATTTGAGAGGATCTGCTCCTAGTACGAGAGGACCAGAGTGGACGAACCTCTGGTGTTTCGGTTGTCACGCCAGTGGCATTGCCGAGTAGCTATGTTCGGATGGGATAACCGCTGAAAGCATCTAAGCGGGAAGCCCACCTTAAGATAAGATTTCCCTAAAGAGCCGTTGTAGACGACGACGTTGATAGGTTGGGTGTGGAAGTGTAGTGATACATGTAGCTAACCAATACTAATTGCTCGTTTGGCTTGACCGCCCAAGAGTTCATATCGACGGCGGTGTTTGGCACCTCGATGTCGGCTC
>Contig_117
CCAGAGAGCCGCTTTCGCCACCGGTGTTCCTCCATATATCTACGCATTTCACCGCTACACATGGAATTCCACTCTCCCCTCTTGCACTCAAGTTAAACAGTTTCCAAAGCGTACTATGGTTAAGCCACAGCCTTTAACTTCAGACTTATCTAACCGCCTGCGCTCGCTTTACGCCCAATAAATCCGGACAACGCTCGGGACCTACGTATTACCGCGGCTGCTGGCACGTAGTTAGCCGTCCCTTTCTGGTAAGATACCGTCACAGTGTGAACTTTCCACTCTCACACTCGTTCTTCTCTTACAACAGAGCTTTACGATCCGAAAACCTTCTTCACTCACGCGGCGTTGCTCGGTCAGACTTCCGTCCATTGCCGAAGATTCCCTACTGCTGCCTCCCGTAGGAGTCTGGGCCGTGTCTCAGTCCCAGTGTGGCCGATCACCCTCTCAGGTCGGCTATGTATCGTCGCCTTGGTGAGCCGTTACCCCACCAACTAGCTAATACAACGCAGGTCCATCTGGTAGTGATGCAATTGCACCTTTTAAGCAAATGTCATGCAACATCTACTGTTATGCGGTATTAGCTATCGTTTCCAATAGTTATCCCCCGCTACCAGGCAGGTTACCTACGCGTTACTCACCCGTTCGCAACTCATCCAGAGAAGCTTGCTTCTCTGGATGAGTTGCGAACGGGTGAGTAACGCGTAGGTAACCTGCCTGGTAGCGGGGGATAACTATTGGAAACGATAGCTAATACCGCATAACAGTAGATGTTGCATGACATTTGCTTAAAAGGTGCAATTGCATCACTACCAGATGGACCTGCGTTGTATTAGCTAGTTGGTGGGGTAACGGCTCACCAAGGCGACGATACATAGCCGACCTGAGAGGGTGATCGGCCACACTGGGACTGAGACACGGCCCAGACTCCTACGGGAGGCAGCAGTAGGGAATCTTCGGCAATGGACGGAAGTCTGACCGAGCAACGCCGCGTGAGTGAAGAAGGTTTTCGGATCGTAAAGCTCTGTTGTAAGAGAAGAACGAGTGTGAGAGTGGAAAGTTCACACTGTGACGGTATCTTACCAGAAAGGGACGGCTAACTACGTGCCAGCAGCCGCGGTAATACGTAGGTCCCGAGCGTTGTCCGGATTTATTGGGCGTAAAGCGAGCGCAGGCGGTTAGATAAGTCTGAAGTTAAAGGCTGTGGCTTAACCATAGTACGCTTTGGAAACTGTTTAACTTGAGTGCAAGAGGGGAGAGTGGAATTCCATGTGTAGCGGTGAAATGCGTAGATATATGGAGGAACACCGGTGGCGAAAGCGGCTCTCTGG
>Contig_118
CAAACGACGATATGCCTTGGGTAGCTGTAAGTAAGCGATGATCCAGGGATTTCCGAATGGGGGAACCCAACAGGTACTACCTGTTACCCGCATCTGTTAAGGATGTGAGGAGGAAGACGCAGTGAACTGAAACATCTAAGTAGCTGCAGGAAGAGAAAGCAAAAGCGATTGCCTTAGTAGCGGCGAGCGAAACGGCAGGAGGGCAAACCGAAGAGTTTACTCTTCGGGGTTGTAGGACTGCAATGTGGACTCAAAGATTATAGAAGAATGATTTGGGAAGATCAGCCAAAGAGAGTAATAGCCTCGTATTTAAAATAGTCTTTGTACCTAGCAGTATCCTGAGTACGGCGGGACACGTGAAATCCCGTCGGAATCTGGGAGGACCATCTCCCAACCCTAAATACTCCCTAGTGACCGATAGTGAACCAGTACCGTGAGGGAAAGGTGAAAAGCACCCCGGGAGGGGAGTGAAATAGAACCTGAAACCGTGTGCCTACAACAAGTTCGAGCCCGTTAATGGGTGAGAGCGTGCCTTTTGTAGAATGAACCGGCGAGTTACGTTATGATGCGAGGTTAAGTTGAAGAGACGGAGCCGTAGGGAAACCGAGTCTGAATAGGGCGCCTTAGTATCATGACGTAGACCCGAAACCATGTGACCTACCCATGAGCAGGTCACATGGTTTCGGGTCTACGTCATGATACTATGGCGCCCTATTCAGACTCGGTTTCCCTACGGCTCCGTCTCTTCAACTTAACCTCGCATCATAACGTAACTCGCCGGTTCATTCTACAAAAGGCACGCTCTCACCCATTAACGGGCTCGAACTTGTTGTAGGCACACGGTTTCAGGTTCTATTTCACTCCCCTCCCGGGGTGCTTTTCACCTTTCCCTCACGGTACTGGTTCACTATCGGTCACTAGGGAGTATTTAGGGTTGGGAGATGGTCCTCCCAGATTCCGACGGGATTTCACGTGTCCCGCCGTACTCAGGATACTGCTAGGTACAAAGACTATTTTAAATACGAGGCTATTACTCTCTTTGGCTGATCTTCCCAAATCATTCTTCTATAATCTTTGAGTCCACATTGCAGTCCTACAACCCCGAAGAGTAAACTCTTCGGTTTGCCCTCCTGCCGTTTCGCTCGCCGCTACTAAGGCAATCGCTTTTGCTTTCTCTTCCTGCAGCTACTTAGATGTTTCAGTTCACTGCGTCTTCCTCCTCACATCCTTAACAGATGCGGGTAACAGGTAGTACCTGTTGGGTTCCCCCATTCGGAAATCCCTGGATCATCGCTTACTTACAGCTACCCAAGGCATATCGTCGTTTG
>Contig_119
TTCGACCCGAAGTCTAACCCCTCCTCTTAACCTTCCAGCACCGGGCAGGTGTCAGCACCTATACGTCAGCTTTCGCTTTAGCAGGCACCTGTGTTTGTGGTAAACAGTCGCTTGCGCCTCTCTTGTGCCACTCATTCATGCTCCAAGCGTTGCTGCTCTTCACACTACATGAGTCCTCCTTTTCCCGAAGTTACGGAGGCATTTTGCCGAGTTCCTTAACGAGGGTTTTCCCGCGCACCTTAGGATTCTCTCCCCGCCTACCTGTGTCGGTTTTGGTACGGGCGATGTGTCTCTACCTAGAAGCTTTTCTCGACAGTGTAGGATCAATCACTTCGTTACTATCGCTAGTAACTCGTCATCACATCTCAGCTTTTAGAGCTACGGATTTGCCTATAGCTCAACCTACATGCTTAAACACGCACTTCCAATCGCGTGCTGACCTACCTTACTGTGTCACTCCATCGATCAAACGATTCACACCGGTACAGGAATTTCAACCTGTTGTCCATCGCCTACGCTTTTCCGCCTCGGCTTAGGTCCCGACTTACCCTGAGACGACGATCGTTGCTCAGGAACCCTTAGGCTTTCGGTGGAATGGATTCTCACCATTCTTTTCGCTACTCATACCGACATTCTCACTTCTCATCGGGCTGAAGCAGTACCGTAAGGAGTTGTGGACTGATGAGAAGTGAGAATGTCGGTATGAGTAGCGAAAAGAATGGTGAGAATCCATTCCACCGAAAGCCTAAGGGTTCCTGAGCAACGATCGTCGTCTCAGGGTAAGTCGGGACCTAAGCCGAGGCGGAAAAGCGTAGGCGATGGACAACAGGTTGAAATTCCTGTACCGGTGTGAATCGTTTGATCGATGGAGTGACACAGTAAGGTAGGTCAGCACGCGATTGGAAGTGCGTGTTTAAGCATGTAGGTTGAGCTATAGGCAAATCCGTAGCTCTAAAAGCTGAGATGTGATGACGAGTTACTAGCGATAGTAACGAAGTGATTGATCCTACACTGTCGAGAAAAGCTTCTAGGTAGAGACACATCGCCCGTACCAAAACCGACACAGGTAGGCGGGGAGAGAATCCTAAGGTGCGCGGGAAAACCCTCGTTAAGGAACTCGGCAAAATGCCTCCGTAACTTCGGGAAAAGGAGGACTCATGTAGTGTGAAGAGCAGCAACGCTTGGAGCATGAATGAGTGGCACAAGAGAGGCGCAAGCGACTGTTTACCACAAACACAGGTGCCTGCTAAAGCGAAAGCTGACGTATAGGTGCTGACACCTGCCCGGTGCTGGAAGGTTAAGAGGAGGGGTTAGACTTCGGGTCGAA
>Contig_120
CAGACTCCCATGGCTTGACGGGCGGTGTGTACAAGGCCCGGGAACGTATTCACCGCGCCATGGCTGATGCGCGATTACTAGCGAATCCAGCTTCATGGAGTCGAGTTGCAGACTCCAATCCGAACTGTGATACGGTTTAGGGATTTGCTCCTTGTCGCCAAGTGGCTGCCCTCTGTCCTTACCATTGTAACACGTGTGTCGCCCCGGATGTAAGGGCCGTGCTGATTTGACGTCATCCCCACCTTCCTCACGCCTTACGACGGCAGTCTCTACGGAGTTCCCAGCATTACCTGATGGCAACCGTAGACAGGGGTTGCGCTCGTTATGGCACTTAAGCCGACACCTCACGGCACGAGCTGACGACAACCATGCAGCACCTACATAGATGTCCCGAAGGAAAGCCGACTTTCACCGGCGGTCATCTACATTTCAATCCCGGGTAAGGTTCCTCGCGTATCATCGAATTAAACCACATGTTCCTCCGCTTGTGCGGGCCCCCGTCAATTCCTTTGAGTTTCACCGTTGCCGGCGTACTCCCCAGGTGGGATGCTTAATGCTTTCGCTTAGCCGCTGATACCAGGTACCAACAGCGGGCATCCATCGTTTACTGTGCGGACTACCAGGGTATCTAATCCTGTTCGATACCCGCACCTTCGAGCTTAAGCGTCAGTTGCGCTCCCGTCAGCTGCCTTCGCAATCGGAGTTCTTCGTCATATCTAAGCATTTCACCGCTACACGACGAATTCCGCCAACGTTGTGCGTACTCAAGGAAACCAGTATGCGCTGCAATTCAGACGTTGAGCGTCTACATTTCACAACACACTTAATCTCCAGCCTACGCTCCCTTTAAACCCAATAAATCCGGATAACGCCTGGACCTTCCGTATTACCGCGGCTGCTGGCACGGAATTAGCCGGTCCTTATTCGTATGGTACCTGCAAATAGGGACACGTCCCTAACTTTATCCCCATACAAAAGCAGTTTACAACCCATAGGGCCGTCATCCTGCACGCTACTTGGCTGGTTCAGACTTCCGTCCATTGACCAATATTCCTCACTGCTGCCTCCCGTAGGAGTCTGGACCGTGTCTCAGTTCCAGTGTGGGGGACCTTCCTCTCAGAACCCCTACCGATCGAAGGCTAGGTGGGCCGTTACCCCGCCTACTACCTAATCGGACGCATCACCATCTCATACCGATAAATCTTTGGTTACTCTCCCATGCGAGAAAGCAACAACATCGGGTATTAATCTTACTTTCGCAAGGCTATCCCCGAGTATGAGGCAGGTTTGATACGCGTTACGCACCCGTGCGCCGGTCGCCGGC
>Contig_121
CAGACTCCCATGGCTTGACGGGCGGTGTGTACAAGGCCCGGGAACGTATTCACCGCGCCATGGCTGATGCGCGATTACTAGCGAATCCAGCTTCATGGAGTCGAGTTGCAGACTCCAATCCGAACTGTGATACGGTTTAGGGATTTGCTCCTTGTCGCCAAGTGGCTGCCCTCTGTCCTTACCATTGTAACACGTGTGTCGCCCCGGATGTAAGGGCCGTGCTGATTTGACGTCATCCCCACCTTCCTCACGCCTTACGACGGCAGTCTCTACGGAGTTCCCAGCATTACCTGATGGCAACCGTAGACAGGGGTTGCGCTCGTTATGGCACTTAAGCCGACACCTCACGGCACGAGCTGACGACAACCATGCAGCACCTACATAGATGTCCCGAAGGAAAGCCGACTTTCACCGGCGGTCATCTACATTTCAATCCCGGGTAAGGTTCCTCGCGTATCATCGAATTAAACCACATGTTCCTCCGCTTGTGCGGGCCCCCGTCAATTCCTTTGAGTTTCACCGTTGCCGGCGTACTCCCCAGGTGGGATGCTTAATGCTTTCGCTTAGCCGCTGATACCAGGTACCAACAGCGGGCATCCATCGTTTACTGTGCGGACTACCAGGGTATCTAATCCTGTTCGATACCCGCACCTTCGAGCTTAAGCGTCAGTTGCGCTCCCGTCAGCTGCCTTCGCAATCGGAGTTCTTCGTCATATCTAAGCATTTCACCGCTACACGACGAATTCCGCCAACGTTGTGCGTACTCAAGGAAACCAGTATGCGCTGCAATTCAGACGTTGAGCGTCTACATTTCACAACACACTTAATCTCCAGCCTACGCTCCCTTTAAACCCAATAAATCCGGATAACGCCTGGACCTTCCGTATTACCGCGGCTGCTGGCACGGAATTAGCCGGTCCTTATTCGTATGGTACCTGCAAATAGGGACACGTCCCTAACTTTATCCCCATACAAAAGCAGTTTACAACCCATAGGGCCGTCATCCTGCACGCTACTTGGCTGGTTCAGGCTTCCGCCCATTGACCAATATTCCTCACTGCTGCCTCCCGTAGGAGTCTGGACCGTGTCTCAGTTCCAGTGTGGGGGACCTTCCTCTCAGAACCCCTACCGATCGAAGGCTAGGTGGGCCGTTACCCCGCCTACTACCTAATCGGACGCATCACCATCTCATACCGATAAATCTTTGGTTACTCTCCCATGCGAGAAAGCAACAACATCGGGTATTAATCTTACTTTCGCAAGGCTATCCCCGAGTATGAGGCAGGTTTGATACGCGTTACGCACCCGTGCGCCGGTCGCCGGC
>Contig_122
GGGTTCGCGTTAGTCCCCGACTAACCCTCAGCTGATTAGCATAGCTGAGGAAACCTTGATCTTTCGGCGGGCAGGTTTCTCGCCTGCCTTATCGTTACTTATGCCTACATTTTCTTTTCTATCAGGCTCCACTATGGCTCACGCCTTTAGCTTCAACGCCTATAGAATGCTCCCCTACCGGTATATTATACCCCATAGCTTCGGTAATATGCTTATGCCCGTTTATTCTCCATGCCAAACCGCTCGACTAGTGAGCTGTTACGCACTCTTTAAATGTATGGCTGCTTCCAAGCCAACATCCTAGCTGTCAATGCAGTTCAACCGCGTTTTTTCAACTTAGCATATATTTGGGGACCTTAGCTGATGGTCCGGGTTCTTTCCCTCTCGGATATGGACCTTAGCACCCATACCCTCACTGCTGATGAGCATTTAATAGCATTCGGAGTTTGTCAGGAATTGGTAGGCGATGAAACCCCCGCATCCAATCAGTAGCTCTACCTCTATTAAACTCACATCAACGCTGCACCTAAATGCATTTCGGGGAGTACGAGCTATTTCCCAGTTTGATTGGCCTTTCACCCCTACCCTCAGGTCATCCGAAGTCTTTTCAACGACAACCAGTTCGGTCCTCCACACTGTGTTACCAGTGCTTCAACCTGCCCAAGGGTAGATCACCAGGTTTCGCGTCTACTCCTACTGACTACAACGCCCTATTCAGACTCGCTTTCGCTTCGAATGCGCACCTTAAGTGCTTATCCTTGCCAGTAACAGTAACTCGTAGGCTCATTATGCAAAAGGCACGCCGTCACGGATATCTCCGCTCCGACCGCTTGTAAGCGTATGGTTTCAGGGTCTTTTTCACTCCGTTATTCACGGTGCTTTTCACCTTTCCCTCACGGTACTAGTCCACTATCGGTCTCTCAGGAGTATTTAGCCTTACCGGATGGTCCCGGCAGTTTCAGACAGGGTTCCACGTGCCCCGCCCTACTCAGGATACTGCTATTACTTATTTATCTTACCTATACGGGACTATCACCCTCTATGGTCACGCTTTTCCAAGGTGTTCTAATTCGATAAACAGCAAATATCGCAGTCCTACAACCCCTGCATTGCCGAAACAATACAGGTTTGGGCTCCTCCCATTTCGCTCGCCACTACTCTGGGAATCACTTTTGTTTTCTTCTCCTCCGCCTACTTAGATGTTTCAGTTCAGCGGGTTTGCTCATCTTGCGATGTAGTATACCTTCAGCATACTGGGTTGCCCCATTCGGATATTTGCGGATCAAATCGTATGTGCCAAT
>Contig_123
CCTTAGGACCGTTATAGTTACGGCCGCCGTTTACTGGGGCTTCAATTCGGAGCTCTCACTCCTCCTCTTAACCTTCCAGCACTGGGCAGGTGTCAGCCCATATACATCGCCTTCCAGCTTAGCATAGACCTGTGTTTTTGTTAAACAGTTGCTTGAGCCTCTTCACTGCGACCCTCGAGCGCTTTGTATCGCGTGGATACTCACCCTCAAGGGCTCCTCTTCTCCCGAAGTTACGAGGTTATTTTGCAGAGTTCCTTAACGAGAGTTAGCCTGTCCGCCTTAGATTTCTCATCCTGACCACCTGTGTCGGTTTGCAGTACGGGCAGTCAAATATTAACGTTAGAAGCTTTTCTTGGCAGCGTGGGATTTGCGCATTCATCTTACGACTGTATATCATACCTCAGATATAACTCAATGGATTTTCCTATCAAGTCATCCTACATACTTCTACGGACACTTCCGTTCGTCCGCGCGCATACCCTTCTGCGTCCCTCCATCACAATATATGACTGGCACAGAAATATTAATCTGTTTTCCATTCGCCTACGCATTATAGCCTGGGCTTAGGTCCCGGCTTACTCAGGGAAGACAAGCTTTACCCTGAAAACCTTGGTCTTCCGGCGAGGGGGATTCTCGCCCCCTTTCTCGCTACTTATTCCTGCATTCTCACTTCTGATACCTCCAGAGTCGGTTACCCTTCTCCTTCAACGGCCTACAGAACGCTCTCCTACCAATCCTTACGGATTCCACAGCTTCGGTTTATAACTTAGCCCCGTTACATTGTCGGCGCAGAGACTCTCGACTAGTGAGCTATTACGCACTCTTTAAAGGTATGGCTGCTTCTAAGCCAACCTCCTAGTTGTTTGTGAATCTCCACCTCCTTTCCCACTTAGTTATAATTAGGGACCTTAGCTGGTGGTCTGGGTTGTTTCCCTTTCGACAATGGAAGTTAACTCCCATAGTCTCACTCCTGAGCTCTAAATTATGGTATTCGGAGTTTGATTGATTTCAGTAAGCAATACGCCCCCTAGATCATTCAGTGCTCTACCCCCATAATTGAACACTCAAGGCTGCACCTAGATGCATTTCGGAGAGAACGAGCTATCTCCTGGTTCGATTGGCTTTTCACCCCTAAACCTACCTCATCCCCCAACTTTTCAACGGCGGTGGGTTAGGACCTCCACTGTGTCTTACCACAGCTTCATCCTGGACAGGTTTAGATCACCAGGTTTGGCGTAGACGCGAAACCTGGTGATCTAAACCTGTCCAGGATGAAGCTGTGGTAAGACACAGTGGAGG
>Contig_124
CCCTATACGTCCACTTTCGTGTTAGCAGAGTGCTGTGTTTTTAATAAACAGTCGCAGCCACCTATTCTCTGCGACCCTCCAGGGCTTACGGAGCAAGTCCTTAACCTTAGAGGGCATACCTTCTCCCGAAGTTACGGTATCAATTTGCCGAGTTCCTTCTCCCGAGTTCTCTCAAGCGCCTTAGAATTCTCATCCTGCCCACCTGTGTCGGTTTGCGGTACGGTTCGATTCAAACTGAAGCTTAGTGGCTTTTCCTGGAAGCGTGGTATCGGTTACTTCATGTCCGTAGACACTCGTCGTCACTTCTCGGTGTTAAGAAGACCCGGATTTGCCTAAGTCTTCCACCTACCGGCTTAAACAAGCTATTCCAACAGCTTGCTAACCTAACCTTCTCCGTCCCCACATCGCATTTGAATCAAGTACAGGAATATTAACCTGTTTCCCATCGACTACGCATTTCTGCCTCGCCTTAGGGGCCGACTCACCCTACGCCGATGAACGTTGCGTAGGAAACCTTGGGCTTTCGGCGAGCGGGCTTTTCACCCGCTTTATCGCTACTCATGTCAACATTCGCACTTCTGATACCTCCAGCACACTTTACAATGCACCTTCATCGGCCTACAGAACGCTCCCCTACCATGCCAGTAAACTGGCATGGTAGGGGAGCGTTCTGTAGGCCGATGAAGGTGCATTGTAAAGTGTGCTGGAGGTATCAGAAGTGCGAATGTTGACATGAGTAGCGATAAAGCGGGTGAAAAGCCCGCTCGCCGAAAGCCCAAGGTTTCCTACGCAACGTTCATCGGCGTAGGGTGAGTCGGCCCCTAAGGCGAGGCAGAAATGCGTAGTCGATGGGAAACAGGTTAATATTCCTGTACTTGATTCAAATGCGATGTGGGGACGGAGAAGGTTAGGTTAGCAAGCTGTTGGAATAGCTTGTTTAAGCCGGTAGGTGGAAGACTTAGGCAAATCCGGGTCTTCTTAACACCGAGAAGTGACGACGAGTGTCTACGGACATGAAGTAACCGATACCACGCTTCCAGGAAAAGCCACTAAGCTTCAGTTTGAATCGAACCGTACCGCAAACCGACACAGGTGGGCAGGATGAGAATTCTAAGGCGCTTGAGAGAACTCGGGAGAAGGAACTCGGCAAATTGATACCGTAACTTCGGGAGAAGGTATGCCCTCTAAGGTTAAGGACTTGCTCCGTAAGCCCTGGAGGGTCGCAGAGAATAGGTGGCTGCGACTGTTTATTAAAAACACAGCACTCTGCTAACACGAAAGTGGACGTATAGGG
>Contig_125
CCCTATACGTCCACTTTCGTGTTAGCAGAGTGCTGTGTTTTTAATAAACAGTCGCAGCCACCTATTCTCTGCGACCCTCCAGGGCTTACGGAGCAAGTCCTTAACCTTAGAGGGCATACCTTCTCCCGAAGTTACGGTATCAATTTGCCGAGTTCCTTCTCCCGAGTTCTCTCAAGCGCCTTAGAATTCTCATCCTGCCCACCTGTGTCGGTTTGCGGTACGGTTCGATTCAAACTGAAGCTTAGTGGCTTTTCCTGGAAGCGTGGTATCGGTTACTTCATGTCCGTAGACACTCGTCGTCACTTCTCGGTGTTAAGAAGACCCGGATTTGCCTAAGTCTTCCACCTACCGGCTTAAACAAGCTATTCCAACAGCTTGCTAACCTAACCTTCTCCGTCCCCACATCGCATTTGAATCAAGTACAGGAATATTAACCTGTTTCCCATCGACTACGCATTTCTGCCTCGCCTTAGGGGCCGACTCACCCTACGCCGATGAACGTTGCGTAGGAAACCTTGGGCTTTCGGCGAGCGGGCTTTTCACCCGCTTTATCGCTACTCATGTCAACATTCGCACTTCTGATACCTCCAGCACACTTTACAATGCACCTTCTTCGGCCTACAGAACGCTCCCCTACCATGCTAGTTTACTAGCATGGTAGGGGAGCGTTCTGTAGGCCGAAGAAGGTGCATTGTAAAGTGTGCTGGAGGTATCAGAAGTGCGAATGTTGACATGAGTAGCGATAAAGCGGGTGAAAAGCCCGCTCGCCGAAAGCCCAAGGTTTCCTACGCAACGTTCATCGGCGTAGGGTGAGTCGGCCCCTAAGGCGAGGCAGAAATGCGTAGTCGATGGGAAACAGGTTAATATTCCTGTACTTGATTCAAATGCGATGTGGGGACGGAGAAGGTTAGGTTAGCAAGCTGTTGGAATAGCTTGTTTAAGCCGGTAGGTGGAAGACTTAGGCAAATCCGGGTCTTCTTAACACCGAGAAGTGACGACGAGTGTCTACGGACATGAAGTAACCGATACCACGCTTCCAGGAAAAGCCACTAAGCTTCAGTTTGAATCGAACCGTACCGCAAACCGACACAGGTGGGCAGGATGAGAATTCTAAGGCGCTTGAGAGAACTCGGGAGAAGGAACTCGGCAAATTGATACCGTAACTTCGGGAGAAGGTATGCCCTCTAAGGTTAAGGACTTGCTCCGTAAGCCCTGGAGGGTCGCAGAGAATAGGTGGCTGCGACTGTTTATTAAAAACACAGCACTCTGCTAACACGAAAGTGGACGTATAGGG
>Contig_126
CCTCTTTCGTCGGCAGCGTCAGATGTGTATAAGAGACAGGCCCCGGGCGTGGGGGGGGCGGCGGCGCCTCGTCCAGCCGCGGCGCGCGCCCAGCCCCGCTTCGCGCCCCAGCCCGACCGACCCAGCCCTTAGAGCCAATCCTTATCCCGAAGTTACGGATCCGGCTTGCCGACTTCCCTTACCTACATTGTTCCAACATGCCAGAGGCTGTTCACCTTGGAGACCTGCTGCGGATATGGGTACGGCCCGGCGCGAGATTTACACCCTCTCCCCCGGATTTTCAAGGGCCAGCGAGAGCTCACCGGACGCCGCCGGAACCGCGACGCTTTCCAAGGCACGGGCCCCTCTCTCGGGGCGAACCCATTCCAGGGCGCCCTGCCCTTCACAAAGAAAAGAGAACTCTCCCCGGGGCTCCCGCCGGCTTCTCCGGGATCGGTCGCGTTACCGCACTGGACGCCTCGCGGCGCCCATCTCCGCCACTCCGGATTCGGGGATCTGAACCCGACTCCCTTTCGATCGGCCGAGGGCAACGGAGGCCATCGCCCGTCCCTTCGGAACGGCGCTCGCCCATCTCTCAGGACCGACTGACCCATGTTCAACTGCTGTTCACATGGAACCCTTCTCCACTTCGGCATTCAAACGAGAACTTTGAAGGCCGAAGTGGAGAAGGGTTCCATGTGAACAGCAGTTGAACATGGGTCAGTCGGTCCTGAGAGATGGGCGAGCGCCGTTCCGAAGGGACGGGCGATGGCCTCCGTTGCCCTCGGCCGATCGAAAGGGAGTCGGGTTCAGATCCCCGAATCCGGAGTGGCGGAGATGGGCGCCGCGAGGCGTCCAGTGCGGTAACGCGACCGATCCCGGAGAAGCCGGCGGGAGCCCCGGGGAGAGTTCTCTTTTCTTTGTGAAGGGCAGGGCGCCCTGGAATGGGTTCGCCCCGAGAGAGGGGCCCGTGCCTTGGAAAGCGTCGCGGTTCCGGCGGCGTCCGGTGAGCTCTCGCTGGCCCTTGAAAATCCGGGGGAGAGGGTGTAAATCTCGCGCCGGGCCGTACCCATATCCGCAGCAGGTCTCCAAGGTGAACAGCCTCTGGCATGTTGGAACAATGTAGGTAAGGGAAGTCGGCAAGCCGGATCCGTAACTTCGGGATAAGGATTGGCTCTAAGGGCTGGGTCGGTCGGGCTGGGGCGCGAAGCGGGGCTGGGCGCGCGCCGCGGCTGGACGAGGCGCCGCCGCCCCCCCCACGCCCGGGGCCTGTCTCTTATACACATCTGACGCTGCCGACGAAAGAGG
>Contig_127
GGCGCCCTATTCAGACTCGGTTTCCCTACGGCTCCGTCTCTTCAACTTAACCTCGCATCATAACGTAACTCGCCGGTTCATTCTACAAAAGGCACGCTCTCACCCATTAACGGGCTCGAACTTGTTGTAGGCACACGGTTTCAGGTTCTATTTCACTCCCCTCCCGGGGTGCTTTTCACCTTTCCCTCACGGTACTGGTTCACTATCGGTCACTAGGGAGTATTTAGGGTTGGGAGATGGTCCTCCCAGATTCCGACGGGATTTCACGTGTCCCGCCGTACTCAGGATACTGCTAGGTACAAAGACTATTTTAAATACGAGGCTATTACTCTCTTTGGCTGATCTTCCCAAATCATTCTTCTATAATCTTTGAGTCCACATTGCAGTCCTACAACCCCGAAGAGTAAACTCTTCGGTTTGCCCTCCTGCCGTTTCGCTCGCCGCTACTAAGGCAATCGCTTTTGCTTTCTCTTCCTGCAGCTACTTAGATGTTTCAGTTCACTGCGTCTTCCTCCTCACATCCTTAACAGATGCGGGTAACAGGTAGTACCTGTTGGGTTCCCCCATTCGGAAATCCCTGGATCATCGCTTACTTACAGCTACCCAAGGCATATCGTCGTTTGTCACGTCCTTCTTCGGCTCCTAGTGCCAAGAAGGACGTGACAAACGACGATATGCCTTGGGTAGCTGTAAGTAAGCGATGATCCAGGGATTTCCGAATGGGGGAACCCAACAGGTACTACCTGTTACCCGCATCTGTTAAGGATGTGAGGAGGAAGACGCAGTGAACTGAAACATCTAAGTAGCTGCAGGAAGAGAAAGCAAAAGCGATTGCCTTAGTAGCGGCGAGCGAAACGGCAGGAGGGCAAACCGAAGAGTTTACTCTTCGGGGTTGTAGGACTGCAATGTGGACTCAAAGATTATAGAAGAATGATTTGGGAAGATCAGCCAAAGAGAGTAATAGCCTCGTATTTAAAATAGTCTTTGTACCTAGCAGTATCCTGAGTACGGCGGGACACGTGAAATCCCGTCGGAATCTGGGAGGACCATCTCCCAACCCTAAATACTCCCTAGTGACCGATAGTGAACCAGTACCGTGAGGGAAAGGTGAAAAGCACCCCGGGAGGGGAGTGAAATAGAACCTGAAACCGTGTGCCTACAACAAGTTCGAGCCCGTTAATGGGTGAGAGCGTGCCTTTTGTAGAATGAACCGGCGAGTTACGTTATGATGCGAGGTTAAGTTGAAGAGACGGAGCCGTAGGGAAACCGAGTCTGAATAGGGCGCC
>Contig_128
TATCCGAATGGGGCAACCCAGTACATTGAAGATGTACTACACCTTATAGGTGGGCAAACCTGCTGAACTGAAACATCTTAGTAGGCAGAGGAGAAGAAAACAAAAGTGATTCCCAGAGTAGTGGCGAGCGAAATGGGAGCAGCCCAAACCCATATTGTTACGGCAATATGGGGGTAGTAGGACCCAGATATAGGTTGTAAAGCTGGATTAGAAGTGTTTGGAAAGACACACCATAGAGAGTGAAAGTCTCGTATAGGCACAGTTTTATAAATCTTATGGGTATCCTGAGTAGGTCGGGGCACGTGGAACCTTGACTGAATCCGCCGGGACCATCCGGTAAGGCTAAATACTCCTGAGAGACCGATAGTGAACCAGTACCGTGAGGGAAAGGTGAAAAGAACCGTGAATAACGGAGTGAAATAGACCCTGAAACCATACGCTTACAAGCGGTCGGAGCAGCGTCAGCTGTGACGGCGTGCCTTTTGCATAATGAGCCTACGAGTTACTGTTACCAGCGAGGATAAGTATTTCAGATACGAATCCGTAGCGAAAGCGAGTCTGAATAGGGCGATAAATAGTTGGTAGTAGTAGACGCGAAACCTGGTGATCTACCCTTGGGCAGGTTGAAGCGCTGGTAACACAGCGTGGAGGACCGAACTGGTTGTCGTTGAAAAGACTTCGGATGACCTGAGGGTAGGGGTGAAAGGCCAATCAAACTGGGAAATAGCTCGTACTCCCCGAAATGCATTTAGGTGCAGCGTTGATGTGAGTTTAATAGAGGTAGAGCTACTGATTGGATGCGGGGGTTTCATCGCCTACCAATTCCTGACAAACTCCGAATGCTATTAAATGCTCATCAGCAGTGAGGGTATGGGTGCTAAGGTCCATATCCGAGAGGGAAAGAACCCGGACCATCAGCTAAGGTCCCCAAATATATGCTAAGTTGAAAAAACGCGGTTGAACTGCATTGACAGCTAGGATGTTGGCTTGGAAGCAGCCATACATTTAAAGAGTGCGTAACAGCTCACTAGTCGAGCGGTTTGGCATGGAGAATAAACGGGCATAAGCATATTACCGAAGCTATGGGGTATAATATACCGGTAGGGGAGCATTCTATAGGCGTTGAAGCTAAAGGCGTGAGCCATAGTGGAGCCTGATAGAAAAGAAAATGTAGGCATAAGTAACGATAAGGCAGGCGAGAAACCTGCCCGCCGAAAGATCAAGGTTTCCTCAGCTATGCTAATCAGCTGAGGGTTAGTCGGGGACTAACGCGAACCC
>Contig_129
CAGACTCCCATGGCTTGACGGGCGGTGTGTACAAGGCCCGGGAACGTATTCACCGCGCCATGGCTGATGCGCGATTACTAGCGAATCCAGCTTCATGGAGTCGAGTTGCAGACTCCAATCCGAACTGTGATACGGTTTAGGGATTTGCTCCTTGTCGCCAAGTGGCTGCCCTCTGTCCTTACCATTGTAACACGTGTGTCGCCCCGGATGTAAGGGCCGTGCTGATTTGACGTCATCCCCACCTTCCTCACGCCTTACGACGGCAGTCTCTACGGAGTTCCCAGCATTACCTGATGGCAACCGTAGACAGGGGTTGCGCTCGTTATGGCACTTAAGCCGACACCTCACGGCACGAGCTGACGACAACCATGCAGCACCTACATAGATGTCCCGAAGGAAAGCCGACTTTCACCGGCGGTCATCTACGTAGGTGCTGCATGGTTGTCGTCAGCTCGTGCCGTGAGGTGTCGGCTTAAGTGCCATAACGAGCGCAACCCCTGTCTACGGTTGCCATCAGGTAATGCTGGGAACTCCGTAGAGACTGCCGTCGTAAGGCGTGAGGAAGGTGGGGATGACGTCAAATCAGCACGGCCCTTACATCCGGGGCGACACACGTGTTACAATGGTAAGGACAGAGGGCAGCCACTTGGCGACAAGGAGCAAATCCCTAAACCGTATCACAGTTCGGATTGGAGTCTGCAACTCGACTCCATGAAGCTGGATTCGCTAGTAATCGCGCATCAGCCATGGCGCGGTGAATACGTTCCCGGGCCTTGTACACACCGCCCGTCAAGCCATGGGAGTCTGGAGTACCTAAAGTCCGTAACCGCGAGGGTCGGCCTAGGGTAATACAGACTCCCATGGCTTGACGGGCGGTGTGTACAAGGCCCGGGAACGTATTCACCGCGCCATGGCTGATGCGCGATTACTAGCGAATCCAGCTTCATGGAGTCGAGTTGCAGACTCCAATCCGAACTGTGATACGGTTTAGGGATTTGCTCCTTGTCGCCAAGTGGCTGCCCTCTGTCCTTACCATTGTAACACGTGTGTCGCCCCGGATGTAAGGGCCGTGCTGATTTGACGTCATCCCCACCTTCCTCACGCCTTACGACGGCAGTCTCTACGGAGTTCCCAGCATTACCTGATGGCAACCGTAGACAGGGGTTGCGCTCGTTATGGCACTTAAGCCGACACCTCACGGCACGAGCTGACGACAACCATGCAGCACCTACATAGATGTCCCGAAGGAAAGCCGACTTTCACCGGCGGTCATCTAC
>Contig_130
TTTGAGCCCCGTTACATCTTCCGCGCAGGCCGACTCGACTAGTGAGCTATTACGCTTTCTTTAAATGATGGCTGCTTCTAAGCCAACATCCTAGCTGTCTAAGCCTTCCCACTTCGTTTCCCACTTAATATAGACTTTGGGACCTTAGCTGGCGGTCTGGGTTGTTTCCCTCTCCACGACGGACGTTAGCACCCGCCGTGTGTCTCCTGAGTATCACTCTTCGGTATTCGTAGTTTGCATCGGGTTGGTAATCCGGGATGGACCCCTAGCCGAAACAGTGCTCTACCCCCGAAGGTGTCCGCTCAAGGCTCTACCTAAATAGATTTCGGGGAGAACCAGCTATCTCCCGGTTTGATTGGCCTTTCACCCCCAGCCACAAGTCATCCGCTAATTTTTCAACATTAGTCGGTTCGGTCCTCCAGTTAGTGTTACCCAACCTTCAACCTGCCCATGGCTAGATCACCGGGTTTCGGGTCTATACCTTGCAACTAGACGCCCAGTTAAGACTCGGTTTCCCTTCGGCTCCCCTATTCGGTTAACCTCGCTACAAAATATAAGTCGCTGACCCATTATACAAAAGGTACGCAGTCACCCCAAAAGGGCTCCCACTGCTTGTACGTACAAGGTTTCAGGTTCTATTTCACTCCCCTCACCGGGGTTCTTTTCGCCTTTCCTTCACAGTACTGGTTCACTATCGGTCAATCAGGAGTATTTAGCCTTGGAGGATGGTCCCCCCATCTTCAAACAGGATATCACGTGTCCCGCCCTACTTATCGTTAGCTTAGTACCATGACCTGGACTTCGAGTACGGGGCTATCACCCTGTATCGCCAAGCTTCCCAGCTTGTTCCTCTGTCTCTGTCATTATCACTAACAGGCTCCTTCGCGTTCGCTCGCCGCTACTAACGAAATCTCGGTTGATTTCTTTTCCTCGGGGTACTTAGATGTTTCAGTTCTCCCGGTTTGCCTCACTTACCTATGGATTCAGTAAGTGATAGTAGATTCTTCATCTACTGGGTTTCCCCATTCGGACATCTTGGATTAAACGCCTCTTATCGACTCATCCAAGCTTTTCGCAGATTAGCACGTCCTTCTTCGCCTCTGATTGCCAAGGTGGATGCCTTGGCAATCAGAGGCGAAGAAGGACGTGCTAATCTGCGAAAAGCTTGGATGAGTCGATAAGAGGCGTTTAATCCAAGATGTCCGAATGGGGAAACCCAGTAGATGAAGAATCTACTATCACTTACTGAATCCATAGGTAAGTGAGGCAAACC
>Contig_131
GGCGCCCTATTCAGACTCGGTTTCCCTACGGCTCCGTCTCTTCAACTTAACCTCGCATCATAACGTAACTCGCCGGTTCATTCTACAAAAGGCACGCTCTCACCCATTAACGGGCTCGAACTTGTTGTAGGCACACGGTTTCAGGTTCTATTTCACTCCCCTCCCGGGGTGCTTTTCACCTTTCCCTCACGGTACTGGTTCACTATCGGTCACTAGGGAGTATTTAGGGTTGGGAGATGGTCCTCCCAGATTCCGACGGGATTTCACGTGTCCCGCCGTACTCAGGATACTGCTAGGTACAAAGACTATTTTAAATACGAGGCTATTACTCTCTTTGGCTGATCTTCCCAAATCATTCTTCTATAATCTTTGAGTCCACATTGCAGTCCTACAACCCCGAAGAGTAAACTCTTCGGTTTGCCCTCCTGCCGTTTCGCTCGCCGCTACTAAGGCAATCGCTTTTGCTTTCTCTTCCTGCAGCTACTTAGATGTTTCAGTTCACTGCGTCTTCCTCCTCACATCCTTAACAGATGCGGGTAACAGGTAGTACCTGTTGGGTTCCCCCATTCGGAAATCCCTGGATCATCGCTTACTTACAGCTACCCAAGGCATATCGTCGTTTGGCACTAGGAGCCGAAGAAGGACGTGACAAACGACGATATGCCTTGGGTAGCTGTAAGTAAGCGATGATCCAGGGATTTCCGAATGGGGGAACCCAACAGGTACTACCTGTTACCCGCATCTGTTAAGGATGTGAGGAGGAAGACGCAGTGAACTGAAACATCTAAGTAGCTGCAGGAAGAGAAAGCAAAAGCGATTGCCTTAGTAGCGGCGAGCGAAACGGCAGGAGGGCAAACCGAAGAGTTTACTCTTCGGGGTTGTAGGACTGCAATGTGGACTCAAAGATTATAGAAGAATGATTTGGGAAGATCAGCCAAAGAGAGTAATAGCCTCGTATTTAAAATAGTCTTTGTACCTAGCAGTATCCTGAGTACGGCGGGACACGTGAAATCCCGTCGGAATCTGGGAGGACCATCTCCCAACCCTAAATACTCCCTAGTGACCGATAGTGAACCAGTACCGTGAGGGAAAGGTGAAAAGCACCCCGGGAGGGGAGTGAAATAGAACCTGAAACCGTGTGCCTACAACAAGTTCGAGCCCGTTAATGGGTGAGAGCGTGCCTTTTGTAGAATGAACCGGCGAGTTACGTTATGATGCGAGGTTAAGTTGAAGAGACGGAGCCGTAGGGAAACCGAGTCTGAATAGGGCGCC
>Contig_132
CCTTAGGACCGTTATAGTTACGGCCGCCGTTTACTGGGGCTTCAATTCGGAGCTCTCACTCCTCCTCTTAACCTTCCAGCACTGGGCAGGTGTCAGCCCATATACATCGCCTTCCAGCTTAGCATAGACCTGTGTTTTTGTTAAACAGTTGCTTGAGCCTCTTCACTGCGACCCTCGAGCGCTTTGTATCGCGTGGATACTCACCCTCAAGGGCTCCTCTTCTCCCGAAGTTACGAGGTTATTTTGCAGAGTTCCTTAACGAGAGTTAGCCTGTCCGCCTTAGATTTCTCATCCTGACCACCTGTGTCGGTTTGCAGTACGGGCAGTCAAATATTAACGTTAGAAGCTTTTCTTGGCAGCGTGGGATTTGCGCATTCATCTTACGACTGTATATCATACCTCAGATATAACTCAATGGATTTTCCTATCAAGTCATCCTACATACTTCTACGGACACTTCCGTTCGTCCGCGCGCATACCCTTCTGCGTCCCTCCATCACAATATATGACTGGCACAGAAATATTAATCTGTTTTCCATTCGCCTACGCATTATAGCCTGGGCTTAGGTCCCGGCTTACTCAGGGAAGACAAGCTTTACCCTGAAAACCTTGGTCTTCCGGCGAGGGGGATTCTCGCCCCCTCGCCGGAAGACCAAGGTTTTCAGGGTAAAGCTTGTCTTCCCTGAGTAAGCCGGGACCTAAGCCCAGGCTATAATGCGTAGGCGAATGGAAAACAGATTAATATTTCTGTGCCAGTCATATATTGTGATGGAGGGACGCAGAAGGGTATGCGCGCGGACGAACGGAAGTGTCCGTAGAAGTATGTAGGATGACTTGATAGGAAAATCCATTGAGTTATATCTGAGGTATGATATACAGTCGTAAGATGAATGCGCAAATCCCACGCTGCCAAGAAAAGCTTCTAACGTTAATATTTGACTGCCCGTACTGCAAACCGACACAGGTGGTCAGGATGAGAAATCTAAGGCGGACAGGCTAACTCTCGTTAAGGAACTCTGCAAAATAACCTCGTAACTTCGGGAGAAGAGGAGCCCTTGAGGGTGAGTATCCACGCGATACAAAGCGCTCGAGGGTCGCAGTGAAGAGGCTCAAGCAACTGTTTAACAAAAACACAGGTCTATGCTAAGCTGGAAGGCGATGTATATGGGCTGACACCTGCCCAGTGCTGGAAGGTTAAGAGGAGGAGTGAGAGCTCCGAATTGAAGCCCCAGTAAACGGCGGCCGTAACTATAACGGTCCTAAGG
>Contig_133
ATCCCACAGCTTCGGTAAATAGCTTATGCCCGATTATTATCCACGCCAAAGCACTCGACTAGTGAGCTGTTACGCACTCTTTAAATGAATGGCTGCTTCCAAGCCAACATCCTAGCTGTCTTCGCACTCTGACTTCGTTTGGTCAACTTAGCTATTATTTCGGGACCTTAGCCGATGGTCTGGATTCTTCTCCTCTCGGACATGGACCTTAGCACCCATGCCCTCACTCCGTGGATCTAACTTGTATGCATTCGGAGTTTGTCTGGACTTGATAGCCGGTGAAAGCCTCGCATCCAATCAGTCGCTCTACCTCACACAAGAAACTCCACAGGCTGCACCTAAATGCATTTCGGGGAGTACGAGCTATCTCCAAGTTTGATTAGCCTTTCACCCCTACCCTCAGTTCATCCGAAAGCTTTTCAACGCTTACCGGTGCGGTCCTCCAGTTGGTTTTACCCAACCTTCAACCTGACCAAGGGTAGATCACTTGGTTTCGCGTCTACTCCCTCTGACTAAATCGCCCTATTCAGACTCGCTTTCGCTTCGGCTCACGTGACTCTTCATCACTTAACCTTGCCAGAGAAAGTAACTCGTAGGTTCATTATGCAAAAGGCACGCAGTCACAGCTCGAAGCTGCTCCTACCGCTTGTAGGCAGACGGGTTCAGGATCTATTGCACTCCTCTGTTCGAGGTTCTTTTCACCTTTCCCTCACGGTACTGGTTCACTATCGGTCTCTCGGGAGTATTTAGCCTTACGGGATGGGCCCCGCAGATTCACACAGGATTTCACGTGTCCCGCGCTACTCAGGATACTCCTAACTCCAACTAAAGTTTTCGGATACACAGCTGTCATGTTCTATGGCCGGCCTTTCCAGACCGTTCTCCTAATCTTGTCTTCCTATATCGAGGTCCTACAACCCCAGTTTTGCCGAAACAAATCTGGTTTGGGCTGTTCCCCGTTCGCTCGCCACTACTAAGGGAATCACTTTTGTTTTCTTCTCCTATGGGTACTTAGATGTTTCAGTTCCCCACGTTCGCTCACTGCTCTGCAGTGTGACATGTCTTCTACATGCCGGGTTGCCCCATTCGGAAATCTACGGATCAATTTGTATGTGCCAATCCCCGTAGCTTATCGCAGCTTATCACGTCCTTCGTCGCCTCCGAGAGCCAAGGCAGACGGTGGATGCCTTGGCTCTCGGAGGCGACGAAGGACGTGATAAGCTGCGATAAGCTACGGGGATTGGCACATACAAATTGATCC
>Contig_134
GGTTTGCCTCACTTACCTATGGATTCAGTAAGTGATAGTAGATTCTTCATCTACTGGGTTTCCCCATTCGGACATCTTGGATTAAACGCCTCTTATCGACTCATCCAAGCTTTTCGCAGATTAGCACGTCCTTCCTCGCCTCTGATTGCCAAGGCGAAGAAGGACGTGCTAATCTGCGAAAAGCTTGGATGAGTCGATAAGAGGCGTTTAATCCAAGATGTCCGAATGGGGAAACCCAGTAGATGAAGAATCTACTATCACTTACTGAATCCATAGGTAAGTGAGGCAAACCGGGAGAACTGAAACATCTAAGTACCCCGAGGAAAAGAAATCAACCGAGATTTCGTTAGTAGCGGCGAGCGAACGCGAAGGAGCCTGTTAGTGATAATGACAGAGACAGAGGAACAAGCTGGGAAGCTTGGCGATACAGGGTGATAGCCCCGTACTCGAAGTCCAGGTCATGGTACTAAGCTAACGATAAGTAGGGCGGGACACGTGATATCCTGTTTGAAGATGGGGGGACCATCCTCCAAGGCTAAATACTCCTGATTGACCGATAGTGAACCAGTACTGTGAAGGAAAGGCGAAAAGAACCCCGGTGAGGGGAGTGAAATAGAACCTGAAACCTTGTACGTACAAGCAGTGGGAGCCCTTTTGGGGTGACTGCGTACCTTTTGTATAATGGGTCAGCGACTTATATTTTGTAGCGAGGTTAACCGAATAGGGGAGCCGAAGGGAAACCGAGTCTTAACTGGGCGTCTAGTTGCAAGGTATAGACCCGAAACCCGGTGATCTAGCCATGGGCAGGTTGAAGGTTGGGTAACACTAACTGGAGGACCGAACCGACTAATGTTGAAAAATTAGCGGATGACTTGTGGCTGGGGGTGAAAGGCCAATCAAACCGGGAGATAGCTGGTTCTCCCCGAAATCTATTTAGGTAGAGCCTTGAGCGGACACCTTCGGGGGTAGAGCACTGTTTCGGCTAGGGGTCCATCCCGGATTACCAACCCGATGCAAACTACGAATACCGAAGAGTGATACTCAGGAGACACACGGCGGGTGCTAACGTCCGTCGTGGAGAGGGAAACAACCCAGACCGCCAGCTAAGGTCCCAAAGTCTATATTAAGTGGGAAACGAAGTGGGAAGGCTTAGACAGCTAGGATGTTGGCTTAGAAGCAGCCATCATTTAAAGAAAGCGTAATAGCTCACTAGTCGAGTCGGCCTGCGCGGAAGATGTAACGGGGCTCAAA
>Contig_135
TTTAGTCAGAGGGAGTAGACGCGAAACCAAGTGATCTACCCTTGGTCAGGTTGAAGGTTGGGTAAAACCAACTGGAGGACCGCACCGGTAAGCGTTGAAAAGCTTTCGGATGAACTGAGGGTAGGGGTGAAAGGCTAATCAAACTTGGAGATAGCTCGTACTCCCCGAAATGCATTTAGGTGCAGCCTGTGGAGTTTCTTGTGTGAGGTAGAGCGACTGATTGGATGCGAGGCTTTCACCGGCTATCAAGTCCAGACAAACTCCGAATGCATACAAGTTAGATCCACGGAGTGAGGGCATGGGTGCTAAGGTCCATGTCCGAGAGGAGAAGAATCCAGACCATCGGCTAAGGTCCCGAAATAATAGCTAAGTTGACCAAACGAAGTCAGAGTGCGAAGACAGCTAGGATGTTGGCTTGGAAGCAGCCATTCATTTAAAGAGTGCGTAACAGCTCACTAGTCGAGTGCTTTGGCGTGGATAATAATCGGGCATAAGCTATTTACCGAAGCTGTGGGATGTGTAAACATCGGTAGGGGAGCATTCTAGCGGCGCAGAAGGTGAGAGGACAACTCTTGCTGGAGCTTCTAGAAAAGCAAATGTAGGTATAAGTAACGATAAAGGAGGTGAGAAACCTCCTCGCCGAAAGACTAAGGTTTCCTGATCAACGCTAATCGGATCAGGGTTAGTCGGGGCCTAAGGGGAAGCCGAACGGCGCACCCGATGGAAGAACCGGTTAATATTCCGGTACTAATTATGTGAGCGATGTGGAGACGGAGATGTGACGGTCCTGCCACCTGACGGAATAGGTGGTTGAAGGGTGTAGGAGTTGATCTGAGTAGGCAAATCCGCTCGGAGATCCGAACCTGACAGTACTCTGAGTGCTTGCACAAGGAGATATGGACAACTGTAACGGTGCTCCCAAGAAAATCCGCTAAGCATATTGCATGATTACCCGTACCATAAACCGACACAGGTGGTTGGGTTGAGTATACTAAGGCGCTCGAGTGATTCGCGGTTAAGGAACTAGGCAAAATAGTCCTGTAACTTCGGAATAAAGGACGCTCACAGTGAAGGCTGTGAGCCGCAGAGAATAGGCCCAGGCGACTGTTTAACAAAAACACATGGCTATGCTAAATCGAAAGATACTGTATATAGCCTGACACCTGCCCGGTGCTGGAAGGTTAAGAGGAGATGTCATCGCAAGAGAAGCATTGAATTGAAGCCCCAGTAAACGGCGGCCGTAAC
>Contig_136
GGGTTCGCGTTAGTCCCCGACTAACCCTCAGCTGATTAGCATAGCTGAGGAAACCTTGATCTTTCGGCGGGCAGGTTTCTCGCCTGCCTTATCGTTACTTATGCCTACATTTTCTTTTCTATCAGGCTCCACTATGGCTCACGCCTTTAGCTTCAACGCCTATAGAATGCTCCCCTACCGGTATATTATACCCCATAGCTTCGGTAATATGCTTATGCCCGTTTATTCTCCATGCCAAACCGCTCGACTAGTGAGCTGTTACGCACTCTTTAAATGTATGGCTGCTTCCAAGCCAACATCCTAGCTGTCAATGCAGTTCAACCGCGTTTTTTCAACTTAGCATATATTTGGGGACCTTAGCTGATGGTCCGGGTTCTTTCCCTCTCGGATATGGACCTTAGCACCCATACCCTCACTGCTGATGAGCATTTAATAGCATTCGGAGTTTGTCAGGAATTGGTAGGCGATGAAACCCCCGCATCCAATCAGTAGCTCTACCTCTATTAAACTCACATCAACGCTGCACCTAAATGCATTTCGGGGAGTACGAGCTATTTCCCAGTTTGATTGGCCTTTCACCCCTACCCTCAGGTCATCCGAAGTCTTTTCAACGACAACCAGTTCGGTCCTCCACGCTGTGTTACCAGCGCTTCAACCTGCCCAAGGGTAGATCACCAGGTTTCGCGTCTACTACTACCAACTATTTATCGCCCTATTCAGACTCGCTTTCGCTACGGATTCGTATCTGAAATACTTATCCTCGCTGGTAACAGTAACTCGTAGGCTCATTATGCAAAAGGCACGCCGTCACAGCTGACGCTGCTCCGACCGCTTGTAAGCGTATGGTTTCAGGGTCTATTTCACTCCGTTATTCACGGTTCTTTTCACCTTTCCCTCACGGTACTAGTTCACTATCGGTCTCTCAGGAGTATTTAGCCTTACCGGATGGTCCCGGTGGATTCAGTCAAGGTTCCACGTGCCCCGACCTACTCAGGATACCCATAAGATTTATAAAACTGTGCCTATACGAGACTTTCACTCTCTATGGTGTGTCTTTCCAAACACTTCTAATCCAGCTTTACAACCTATATCTGGGTCCTACTACCCCCATATTGCCGTAACAATATGGGTTTGGGCTGTTCCCATTTCGCTCGCCACTACTTTGGGAATCACTTTTGTTTTCTTCTCCTCCGCCTACTTAGATGTTTCAGTTCAGCGGGTTTGCTCATCTTGCGATGTAGTATA
>Contig_137
GAGTACCTTTTATCCGTTGAGCGATGGCCCTTCCATACAGAACCACCGGATCACTATGTCCTGCTTTCGCACCTGCTCGACTTGTCGGTCTCGCAGTTAAGCTACCTTTTGCCATTGCACTATCAGTCCGATTTCCGACCGGACCTAGGTAACCTTCGAACTCCTCCGTTACTCTTTGGGAGGAGACCGCCCCAGTCAAACTGCCTACCATGCACGGTCCCCGACCCGGATTACGGGTCTGGGTTAGAACCTCAAAGACACCAGGGTGGTATTTCAAGGACGGCTCCACAGAGACTGGCGTCTCTGCTTCAAAGCCTCCCACCTATCCTACACAAGTGACTTCAAAGTCCAATGCAAAGCTACAGTAAAGGTTCACGGGGTCTTTCCGTCTAGCAGCGGGTAGATTGCATCTTCACAACCACTTCAACTTCGCTGAGTCTCGGGAGGAGACAGTGTGGCCATCGTTACGCCATTCGTGCGGGTCGGAACTTACCCGACAAGGAATTTCGCTACCTTAGGACCGTTATAGTTACGGCCGCCGTTTACTGGGGCTTCGATCCGATGCTTGCACATCTTCAATTAACCTTCCAGCACCGGGCAGGCGTCACACCCTATACGTCCACTTTCGTGTTAGCAGAGTGCTGTGTTTTTAATAAACAGTCGCAGCCACCTATTCTCTGCGACCCTCCAGGGCTTACGGAGCAAGTCCTTAACCTTAGAGGGCATACCTTCTCCCGAAGTTACGGTATCAATTTGCCGAGTTCCTTCTCCCGAGTTCTCTCAAGCGCCTTAGAATTCTCATCCTGCCCACCTGTGTCGGTTTGCGGTACGGTTCGATTCAAACTGAAGCTTAGTGGCTTTTCCTGGAAGCGTGGTATCGGTTACTTCATGTCCGTAGACACTCGTCGTCACTTCTCGGTGTTAAGAAGACCCGGATTTGCCTAAGTCTTCCACCTACCGGCTTAAACAAGCTATTCCAACAGCTTGCTAACCTAACCTTCTCCGTCCCCACATCGCATTTGAATCAAGTACAGGAATATTAACCTGTTTCCCATCGACTACGCATTTCTGCCTCGCCTTAGGGGCCGACTCACCCTACGCCGATGAACGTTGCGTAGGAAACCTTGGGCTTTCGGCGAGCGGGCTTTTCACCCGCTTTATCGCTACTCATGTCAACATTCGCACTTCTGATACCTCCAGCACACTTTACAATGCACCTTC
>Contig_138
AAGGGTTGCGCTCGTTGCGGGACTTAACCCAACATCTCACGACACGAGCTGACGACAGCCATGCAGCACCTGTGTTACGGTTCCCGAAGGCACTCCTCCGTCTCTGGAGGATTCCGTACATGTCAAGACCAGGTAAGGTTCTTCGCGTTGCATCGAATTAATCCACATCATCCACCGCTTGTGCGGGTCCCCGTCAATTCCTTTGAGTTTTAATCTTGCGACCGTACTCCCCAGGCGGTCAATTTCACGCGTTAGCTACGCTACTAAGCAATCAAGTTGCCCAACAGCTAATTGACATCGTTTAGGGCGTGGACTACCAGGGTATCTAATCCTGTTTGCTACCCACGCTTTCGAGCATGAACGTCAGTGTTATCCCAGGAGGCTGCCTTCGCCATCGGTATTCCTCCACATCTCTACGCATTTCACTGCTACACGTGGAATTCTACCTCCCTCTGACACACTCTAGTCACCCAGTTCAGAACGCAGTTCCCAGGTTGAGCCCGGGGATTTCACATCCTGCTTAAGTAACCGTCTGCGCTCGCTTTACGCCCAGTAATTCCGATTAACGCTCGCACCCTACGTATTACCGCGGCTGCTGGCACGTAGTTAGCCGGTGCTTATTCTTCAGGTACCGTCATCAGCTGTCGGTATTAGCGACAGCCTTTTCTTCCCTGACAAAAGTCCTTTACAACCCGAAGGCCTTCTTCAGACACGCGGCATGGCTGGATCAGGCTTGCGCCCATTGTCCAAAATTCCCCACTGCTGCCTCCCGTAGGAGTCTGGGCCGTGTCTCAGTCCCAGTGTGGCGGATCATCCTCTCAGACCCGCTACTGATCGTCGCCTTGGTAGGCCTTTACCCCACCAACTAGCTAATCAGATATCGGCCGCTCGAATAACGCAAGGCCCGAAGGTCCCCTGCTTTCCTCCTCAGAGAATATGCGGTATTAGCTAATCTTTCGATTAGTTATCCCCCATTACTCGGTACGTTCCGATATGTTACTCACCCGTTCGCCACTCGCCACCCAAGAAGCAAGCTTCTCTGTGCTGCCGTCCGACTTGCATGTGTAAAGCATGCCGCCAGCGTTCAATCTGAGCCAGGATCAAACTCTTATGTTCAATCTCTAACTTATAACTTCTGGTCTGCTTCAAAGAAACCGACAGGACAATGTCTAAAACATCATCTTGTCTGTCTTTCAAACAGTGTGAG
>Contig_139
GGGGAGGCGTAGGGAAACCGAGTCTTAATAGGGCGAACAGTTGCTGGGTGTAGACCCGAAACCGAGTGATCTATCCATGGCCAGGTTGAAGGTGCCGTAACAGGTACTGGAGGACCGAACCCACGCATGTTGCAAAATGCGGGGATGAGCTGTGGATAGGGGTGAAAGGCTAAACAAACTCGGAGATAGCTGGTTCTCCCCGAAAACTATTTAGGTAGTGCCTCGAGCAAGACACTGATGGGGGTAAAGCACTGTTATGGCTAGGGGGTTATTGCAACTTACCAACCCATGGCAAACTAAGAATACCATCAAGTGGTTCCTCGGGAGACAGACAGCGGGTGCTAACGTCCGTTGTCAAGAGGGAAACAACCCAGACCGCCAGCTAAGGTCCCAAATGATAGATTAAGTGGTAAACGAAGTGGGAAGGCCCAGACAGCCAGGATGTTGGCTTAGAAGCAGCCATCATTTAAAGAAAGCGTAATAGCTCACTGGTCGAGTCGTCCTGCGCGGAAGATGTAACGGGGCTCAAATCTATAACCGAAGCTGCGGATGCCAGTTTACTGGCATGGTAGGGGAGCGTTCTGTAGGCCGATGAAGGTGCATTGTAAAGTGTGCTGGAGGTATCAGAAGTGCGAATGTTGACATGAGTAGCGATAAAGCGGGTGAAAAGCCCGCTCGCCGAAAGCCCAAGGTTTCCTACGCAACGTTCATCGGCGTAGGGTGAGTCGGCCCCTAAGGCGAGGCAGAAATGCGTAGTCGATGGGAAACAGGTTAATATTCCTGTACTTGATTCAAATGCGATGTGGGGACGGAGAAGGTTAGGTTAGCAAGCTGTTGGAATAGCTTGTTTAAGCCGGTAGGTGGAAGACTTAGGCAAATCCGGGTCTTCTTAACACCGAGAAGTGACGACGAGTGTCTACGGACATGAAGTAACCGATACCACGCTTCCAGGAAAAGCCACTAAGCTTCAGTTTGAATCGAACCGTACCGCAAACCGACACAGGTGGGCAGGATGAGAATTCTAAGGCGCTTGAGAGAACTCGGGAGAAGGAACTCGGCAAATTGATACCGTAACTTCGGGAGAAGGTATGCCCTCTAAGGTTAAGGACTTGCTCCGTAAGCCCTGGAGGGTCGCAGAGAATAGGTGGCTGCGACTGTTTATTAAAAACACAGCACTCTGCTAACACGAAAGTGGACGTATAGGG
>Contig_140
GGGGAGGCGTAGGGAAACCGAGTCTTAATAGGGCGAACAGTTGCTGGGTGTAGACCCGAAACCGAGTGATCTATCCATGGCCAGGTTGAAGGTGCCGTAACAGGTACTGGAGGACCGAACCCACGCATGTTGCAAAATGCGGGGATGAGCTGTGGATAGGGGTGAAAGGCTAAACAAACTCGGAGATAGCTGGTTCTCCCCGAAAACTATTTAGGTAGTGCCTCGAGCAAGACACTGATGGGGGTAAAGCACTGTTATGGCTAGGGGGTTATTGCAACTTACCAACCCATGGCAAACTAAGAATACCATCAAGTGGTTCCTCGGGAGACAGACAGCGGGTGCTAACGTCCGTTGTCAAGAGGGAAACAACCCAGACCGCCAGCTAAGGTCCCAAATGATAGATTAAGTGGTAAACGAAGTGGGAAGGCCCAGACAGCCAGGATGTTGGCTTAGAAGCAGCCATCATTTAAAGAAAGCGTAATAGCTCACTGGTCGAGTCGTCCTGCGCGGAAGATGTAACGGGGCTCAAATCTATAACCGAAGCTGCGGATGCTAGTTTACTAGTATGGTAGGGGAGCGTTCTGTAGGCCGATGAAGGTGCATTGTAAAGTGTGCTGGAGGTATCAGAAGTGCGAATGTTGACATGAGTAGCGATAAAGCGGGTGAAAAGCCCGCTCGCCGAAAGCCCAAGGTTTCCTACGCAACGTTCATCGGCGTAGGGTGAGTCGGCCCCTAAGGCGAGGCAGAAATGCGTAGTCGATGGGAAACAGGTTAATATTCCTGTACTTGATTCAAATGCGATGTGGGGACGGAGAAGGTTAGGTTAGCAAGCTGTTGGAATAGCTTGTTTAAGCCGGTAGGTGGAAGACTTAGGCAAATCCGGGTCTTCTTAACACCGAGAAGTGACGACGAGTGTCTACGGACATGAAGTAACCGATACCACGCTTCCAGGAAAAGCCACTAAGCTTCAGTTTGAATCGAACCGTACCGCAAACCGACACAGGTGGGCAGGATGAGAATTCTAAGGCGCTTGAGAGAACTCGGGAGAAGGAACTCGGCAAATTGATACCGTAACTTCGGGAGAAGGTATGCCCTCTAAGGTTAAGGACTTGCTCCGTAAGCCCTGGAGGGTCGCAGAGAATAGGTGGCTGCGACTGTTTATTAAAAACACAGCACTCTGCTAACACGAAAGTGGACGTATAGGG
>Contig_141
CCCTATACGTCCACTTTCGTGTTAGCAGAGTGCTGTGTTTTTAATAAACAGTCGCAGCCACCTATTCTCTGCGACCCTCCAGGGCTTACGGAGCAAGTCCTTAACCTTAGAGGGCATACCTTCTCCCGAAGTTACGGTATCAATTTGCCGAGTTCCTTCTCCCGAGTTCTCTCAAGCGCCTTAGAATTCTCATCCTGCCCACCTGTGTCGGTTTGCGGTACGGTTCGATTCAAACTGAAGCTTAGTGGCTTTTCCTGGAAGCGTGGTATCGGTTACTTCATGTCCGTAGACACTCGTCGTCACTTCTCGGTGTTAAGAAGACCCGGATTTGCCTAAGTCTTCCACCTACCGGCTTAAACAAGCTATTCCAACAGCTTGCTAACCTAACCTTCTCCGTCCCCACATCGCATTTGAATCAAGTACAGGAATATTAACCTGTTTCCCATCGACTACGCATTTCTGCCTCGCCTTAGGGGCCGACTCACCCTACGCCGATGAACGTTGCGTAGGAAACCTTGGGCTTTCGGCGAGCGGGCTTTTCACCCGCTTTATCGCTACTCATGTCAACATTCGCACTTCTGATACCTCCAGCACACTTTACAATGCACCTTCTTCGGCCTACAGAACGCTCCCCTACCATGCTAGTAAACTAGCATCCGCAGCTTCGGTTATAGATTTGAGCCCCGTTACATCTTCCGCGCAGGACGACTCGACCAGTGAGCTATTACGCTTTCTTTAAATGATGGCTGCTTCTAAGCCAACATCCTGGCTGTCTGGGCCTTCCCACTTCGTTTACCACTTAATCTATCATTTGGGACCTTAGCTGGCGGTCTGGGTTGTTTCCCTCTTGACAACGGACGTTAGCACCCGCTGTCTGTCTCCCGAGGAACCACTTGATGGTATTCTTAGTTTGCCATGGGTTGGTAAGTTGCAATAACCCCCTAGCCATAACAGTGCTTTACCCCCATCAGTGTCTTGCTCGAGGCACTACCTAAATAGTTTTCGGGGAGAACCAGCTATCTCCGAGTTTGTTTAGCCTTTCACCCCTATCCACAGCTCATCCCCGCATTTTGCAACATGCGTGGGTTCGGTCCTCCAGTACCTGTTACGGCACCTTCAACCTGGCCATGGATAGATCACTCGGTTTCGGGTCTACACCCAGCAACTGTTCGCCCTATTAAGACTCGGTTTCCCTACGCCTCCCC
>Contig_142
CCTCTTTCGTCGGCAGCGTCAGATGTGTATAAGAGACAGGCCCCGGGCGTGGGGGGGGCGGCGGCGCCTCGTCCAGCCGCGGCGCGCGCCCAGCCCCGCTTCGCGCCCCAGCCCGACCGACCCAGCCCTTAGAGCCAATCCTTATCCCGAAGTTACGGATCCGGCTTGCCGACTTCCCTTACCTACATTGTTCCAACATGCCAGAGGCTGTTCACCTTGGAGACCTGCTGCGGATATGGGTACGGCCCGGCGCGAGATTTACACCCTCTCCCCCGGATTTTCAAGGGCCAGCGAGAGCTCACCGGACGCCGCCGGAACCGCGACGCTTTCCAAGGCACGGGCCCCTCTCTCGGGGCGAACCCATTCCAGGGCGCCCTGCCCTTCACAAAGAAAAGAGAACTCTCCCCGGGGCTCCCGCCGGCTTCTCCGGGATCGGTCGCGTTACCGCACTGGACGCCTCGCGGCGCCCATCTCCGCCACTCCGGATTCGGGGATCTGAACCCGACTCCCTTTCGATCGGCCGAGGGCAACGGAGGCCATCGCCCGTCCCTTCGGAACGGCGCTCGCCCATCTCTCAGGACCGACTGACCCATGTTCAACTGCTGTTCACATGGGTCAGTCGGTCCTGAGAGATGGGCGAGCGCCGTTCCGAAGGGACGGGCGATGGCCTCCGTTGCCCTCGGCCGATCGAAAGGGAGTCGGGTTCAGATCCCCGAATCCGGAGTGGCGGAGATGGGCGCCGCGAGGCGTCCAGTGCGGTAACGCGACCGATCCCGGAGAAGCCGGCGGGAGCCCCGGGGAGAGTTCTCTTTTCTTTGTGAAGGGCAGGGCGCCCTGGAATGGGTTCGCCCCGAGAGAGGGGCCCGTGCCTTGGAAAGCGTCGCGGTTCCGGCGGCGTCCGGTGAGCTCTCGCTGGCCCTTGAAAATCCGGGGGAGAGGGTGTAAATCTCGCGCCGGGCCGTACCCATATCCGCAGCAGGTCTCCAAGGTGAACAGCCTCTGGCATGTTGGAACAATGTAGGTAAGGGAAGTCGGCAAGCCGGATCCGTAACTTCGGGATAAGGATTGGCTCTAAGGGCTGGGTCGGTCGGGCTGGGGCGCGAAGCGGGGCTGGGCGCGCGCCGCGGCTGGACGAGGCGCCGCCGCCCCCCCCACGCCCGGGGCCTGTCTCTTATACACATCTGACGCTGCCGACGAAAGAGG
>Contig_143
ATTCTCTCCCCCCCTCTATTTCTGGGAGAACCAGCTATCTCCGTGTTCGATTGGCATTTCACCCCTATCCACAACTCATCCCAAAGCTTTTCAACGCTCACGAGTTCGGTCCTCCACACAATTTTACCTGTGCTTCAACCTGGCCATGGATAGATCACTACGGTTTCGGGTCTACTATTACTAACTGAACGCCCTGTTCAGACTCGCTTTCGCTGCGGCTCCATGTTTTCCACTTAACCTCGCTAGCAACAGTAACTCGTCGGTTCATTCTTCAATAGGCACGCCGTCGTCCTGATATATATACAGACTTCGACTGTTTGTAGACATACGGTTTCAGGTTCTCTTTCACTCCCCGCCAGGGGTTCTTTTCACCTTTCCCTCACGGTACTATGCGCTATCGGTCGATATCAGTATTTTGGCTTGGAGGGTGGTCCCCCCTGCTTCCCACAAGGTTTCACGTGTCTCGTGGTACTCTGGATACAGTCCCATGTATGCAAGGTTTCGATTACAGGGCTTTCACCTTCTTCGGCTGAGCTTTCCAACTCGATTCTTCTACCTCATTTACACTTGATGACTGTCCTCAACCCCGGAGCGGGCAACCGCACCGGGGTTGAGGACAGTCATCAAGTGTAAATGAGGTAGAAGAATCGAGTTGGAAAGCTCAGCCGAAGAAGGTGAAAGCCCTGTAATCGAAACCTTGCATACATGGGACTGTATCCAGAGTACCACGAGACACGTGAAACCTTGTGGGAAGCAGGGGGGACCACCCTCCAAGCCAAAATACTGATATCGACCGATAGCGCATAGTACCGTGAGGGAAAGGTGAAAAGAACCCCTGGCGGGGAGTGAAAGAGAACCTGAAACCGTATGTCTACAAACAGTCGAAGTCTGTATATATATCAGGACGACGGCGTGCCTATTGAAGAATGAACCGACGAGTTACTGTTGCTAGCGAGGTTAAGTGGAAAACATGGAGCCGCAGCGAAAGCGAGTCTGAACAGGGCGTTCAGTTAGTAATAGTAGACCCGAAACCGTAGTGATCTATCCATGGCCAGGTTGAAGCACAGGTAAAATTGTGTGGAGGACCGAACTCGTGAGCGTTGAAAAGCTTTGGGATGAGTTGTGGATAGGGGTGAAATGCCAATCGAACACGGAGATAGCTGGTTCTCCCAGAAATAGAGGGGGGGAGAGAAT
>Contig_144
GCATCCGCAGCTTCGGTTATAGATTTGAGCCCCGTTACATCTTCCGCGCAGGACGACTCGACCAGTGAGCTATTACGCTTTCTTTAAATGATGGCTGCTTCTAAGCCAACATCCTGGCTGTCTGGGCCTTCCCACTTCGTTTACCACTTAATCTATCATTTGGGACCTTAGCTGGCGGTCTGGGTTGTTTCCCTCTTGACAACGGACGTTAGCACCCGCTGTCTGTCTCCCGAGGAACCACTTGATGGTATTCTTAGTTTGCCATGGGTTGGTAAGTTGCAATAACCCCCTAGCCATAACAGTGCTTTACCCCCATCAGTGTCTTGCTCGAGGCACTACCTAAATAGTTTTCGGGGAGAACCAGCTATCTCCGAGTTTGTTTAGCCTTTCACCCCTATCCACAGCTCATCCCCGCATTTTGCAACATGCGTGGGTTCGGTCCTCCAGTACCTGTTACGGCACCTTCAACCTGGCCATGGATAGATCACTCGGTTTCGGGTCTACACCCAGCAACTGTTCGCCCTATTAAGACTCGGTTTCCCTACGCCTCCCCTATTCGGTTAAGCTCGCTACTGAATGTAAGTCGTTGACCCATTATACAAAAGGTACGCAGTCACACCACAAGGATGCTCCCACTGTTTGTATGCATCAGGTTTCAGGTTCTATTTCACTCCCCTCCCGGGGTTCTTTTCGCCTTTCCCTCACGGTACTGGTTCACTATCGGTCGATGATGAGTATTTAGCCTTGGAGGATGGTCCCCCCATATTCAGACAGGATTTCACGTGTCCCGCCCTACTTTTCGTACGCTTAGTACCACTGTTGAGATTTCGAATACGGGACTATCACCCACTATGGTCAAGCTTCCCAGCTTGTTCTTCTATCTCGACAGTTATCACGTACAGGCTCCTCCGCGTTCGCTCGCCACTACTTGCGGAATCTCGGTTGATTTCTTTTCCTCCGGATACTTAGATGGTTCAGTTCTCCGGGTTCGCTTCTCTAAGTCTATGTATTCAACTTAGGATACTGCACAGAATGCAGTGGGTTTCCCCATTCGGACATCGCGGGATCATAGCTTTATTGCCAGCTCCCCCACGCTTTTCGCAGGCTTACACGTCCTTCGTCGCCTATCATCGCCAAGGCATCAGGTGGATGCCTTGGCGATGATAGGCGACGAAGGACGTGTAAGCCTGCGA
>Contig_145
CTCTTAATCATGGCCTCAGTTCCGAAAACCAACAAAATAGAACCGCGGTCCTATTCCATTATTCCTAGCTGCGGTATCCAGGCGGCTCGGGCCTGCTTTGAACACTCTAATTTTTTCAAAGTAGGCCCGAGCCGCCTGGATACCGCAGCTAGGAATAATGGAATAGGACCGCGGTTCTATTTTGTTGGTTTTCGGAACTGAGGCCATGATTAAGAGGGACGGCCGGGGGCATTCGTATTGCGCCGCTAGAGGTGAAATTCTTGGACCGGCGCAAGACGGACCAGAGCGAAAGCATTTGCCAAGAATGTTTTCATTAATCAAGAACGAAAGTCGGAGGTTCGAAGACGATCAGATACCGTCGTAGTTCCGACCATAAACGATGCCGACCGGCGATGCGGCGGCGTTATTCCCATGACCCGCCGGGCAGCTTCCGGGAAACCAAAGTCTTTGGGTTCCGGGGGGAGTATGGTTGCAAAGCTGAAACTTAAAGGAATTGACGGAAGGGCACCACCAGGAGTGGAGCCTGCGGCTTAATTTGACCCAACACGGGAAACCTCACCCGGCCCGGACACGGACAGGATTGACAGATTGATAGCTCTTTCTCGATTCCGTGGGTGGTGGTGCATGGCCGTTCTTAGTTGGTGGAGCGATTTGTCTGGTTAATTCCGATAACGAACGAGACTCTGGCATGCTAACTAGTTACGCGACCCCCGAGCGGTCGGCGTCCCCCAACTTCTTAGAGGGACAAGTGGCGTTCAGCCACCCGAGATTGAGCAATAACAGGTCTGTGATGCCCTTAGATGTCCGGGGCTGCACGCGCGCTACACTGACTGGCTCAGCGTGTGCCTACCCTACGCCGGCAGGCGCGGGTAACCCGTTGAACCCCATTCGTGATGGGGATCGGGGATTGCAATTATTCCCCATGAACGAGGAATTCCCAGTAAGTGCGGGTCATAAGCTTGCGTTGATTAAGTCCCTGCCCTTTGTACACACCGCCCGTCGCTACTACCGATTGGATGGTTTAGTGAGGCCCTCGGATCGGCCCCGCCGGGGTCGGCCCACGGCCCTGGCGGAGCGCTGAGAAGACGGTCGAACTTGACTATCTAGAGGAAGTAAAAGTCTGTCTCTTATACACATCTGACGCTGCCGACGAAAGAGGTTGTGTAGATCT
>Contig_146
TTCGACCCGAAGTCTAACCCCTCCTCTTAACCTTCCAGCACCGGGCAGGTGTCAGCACCTATACGTCAGCTTTCGCTTTAGCAGGCACCTGTGTTTGTGGTAAACAGTCGCTTGCGCCTCTCTTGTGCCACTCATTCATGCTCCAAGCGTTGCTGCTCTTCACACTACATGAGTCCTCCTTTTCCCGAAGTTACGGAGGCATTTTGCCGAGTTCCTTAACGAGGGTTTTCCCGCGCACCTTAGGATTCTCTCCCCGCCTACCTGTGTCGGTTTTGGTACGGGCGATGTGTCTCTACCTAGAAGCTTTTCTCGACAGTGTAGGATCAATCACTTCGTTACTATCGCTAGTAACTCGTCATCACATCTCAGCTTTTAGAGCTACGGATTTGCCTATAGCTCAACCTACATGCTTAAACACGCACTTCCAATCGCGTGCTGACCTACCTTACTGTGTCACTCCATCGATCAAACGATTCACACCGGTACAGGAATTTCAACCTGTTGTCCATCGCCTACGCTTTTCCGCCTCGGCTTAGGTCCCGACTTACCCTGAGACGACGATCGTTGCTCAGGAACCCTTAGGCTTTCGGTGGAATGGATTCTCACCATTCTTTTCGCTACTCATACCGACATTCTCACTTCTCATCAGTCCACAACTCCTTACGGTACTGCTTCAGCCCGATGAGAACGCTCCCCTACCCATATACATTGCTGCATATGACACGACTTCGGTTTTACACTTTAGCCCCGGACATCTTCGGCGCAGAGTCTCTCGACCAGTGAGCTATTACGCACTCTTTAAATGGTGGCTGCTTCTAAGCCAACATCCTGGTTGTTTTGGAAACTCCACATCCTTCGCCACTTAGTGTAACATTTGGGACCTTAGTCGGTGTTCTGGGCTGTTTCCCTCTTGACAATGGACCTTATCATTCACTGTCTGACTCCCGAGTATAAGTATAGCCATTCGTAGTTTGACTAGGTTCGGTACCCGGTATGGCCCCTAGCCCGATCAGTGCTCTACCGCCTATACTCTCAACCTCGAGGCTAGCCCTAAAGCTATTTCGGGGAGAACCAGCTATCTCCGAGTTTGATTAGCCTTTCACCCCTATCCACAGCTCATCCGAAAGCTTTTCAACGCTTACCGGTTCGGTCCTCCAGTTAGTTTTACCTA
>Contig_147
CCACACTTCCACTTCTAACCTATCTACCTGATCATCTCTCAGGGCTCTTACTGATATAAAATCATGGGAAATCTCATCTTGAGGTGGGTTTCACACTTAGATGCTTTCAGCGTTTATCCCTTCCCTACATAGCTACCCAGCGATGCCTTTGGCAAGACAACTGGTACACCAGCGGTAAGTCCACTCTGGTCCTCTCGTACTAGGAGCAGATCCTCTCAAATTTCCTACGCCCGCGACGGATAGGGACCGAACTGTCTCACGACGTTCTGAACCCAGCTCGCGTGCCGCTTTAATGGGCGAACAGCCCAACCCTTGGGACCGACTACAGCCCCAGGATGCGACGAGCCGACATCGAGGTGCCAAACCTCCCCGTCGATGTGAACTCTTGGGGGAGATAAGCCTGTTATCCCCAGGGTAGCTTTTATCCGTTGAGCGATGGCCCTTCCATACGGAACCACCGGATCACTAAGCCCGACTTTCGTCCCTGCTCGAGTTGTAGCTCTCGCAGTCAAGCTCCCTTATACCTTTACACTCTGCGAATGATTTCCAACCATTCTGAGGGAACCTTTGGTCGCCTCCTAAAAGGTAACGGAGGCGCCCAAAGGTTCCCTCAGAATGGTTGGAAATCATTCGCAGAGTGTAAAGGTATAAGGGAGCTTGACTGCGAGAGCTACAACTCGAGCAGGGACGAAAGTCGGGCTTAGTGATCCGGTGGTTCCGTATGGAAGGGCCATCGCTCAACGGATAAAAGCTACCCTGGGGATAACAGGCTTATCTCCCCCAAGAGTTCACATCGACGGGGAGGTTTGGCACCTCGATGTCGGCTCGTCGCATCCTGGGGCTGTAGTCGGTCCCAAGGGTTGGGCTGTTCGCCCATTAAAGCGGCACGCGAGCTGGGTTCAGAACGTCGTGAGACAGTTCGGTCCCTATCCGTCGCGGGCGTAGGAAATTTGAGAGGATCTGCTCCTAGTACGAGAGGACCAGAGTGGACTTACCGCTGGTGTACCAGTTGTCTTGCCAAAGGCATCGCTGGGTAGCTATGTAGGGAAGGGATAAACGCTGAAAGCATCTAAGTGTGAAACCCACCTCAAGATGAGATTTCCCATGATTTTATATCAGTAAGAGCCCTGAGAGATGATCAGGTAGATAGGTTAGAAGTGGAAGTGTGG
>Contig_148
TTTGAGCCCCGTTACATCTTCCGCGCAGGCCGACTCGACTAGTGAGCTATTACGCTTTCTTTAAATGATGGCTGCTTCTAAGCCAACATCCTAGCTGTCTAAGCCTTCCCACTTCGTTTCCCACTTAATATAGACTTTGGGACCTTAGCTGGCGGTCTGGGTTGTTTCCCTCTCCACGACGGACGTTAGCACCCGCCGTGTGTCTCCTGAGTATCACTCTTCGGTATTCGTAGTTTGCATCGGGTTGGTAATCCGGGATGGACCCCTAGCCGAAACAGTGCTCTACCCCCGAAGGTGTCCGCTCAAGGCTCTACCTAAATAGATTTCGGGGAGAACCAGCTATCTCCCGGTTTGATTGGCCTTTCACCCCCAGCCACAAGTCATCCGCTAATTTTTCAACATTAGTCGGTTCGGTCCTCCAGTTAGTGTTACCCAACCTTCAACCTGCCCATGGCTAGATCACCGGGTTTCGGGTCTATACCTTGCAACTAGACGCCCAGTTAAGACTCGGTTTCCCTTCGGCTCCCCTATTCGGTTAACCTCGCTACAAAATATAAGTCGCTGACCCATTATACAAAAGGTACGCAGTCACCCCAAAAGGGCTCCCACTGCTTGTACGTACAAGGTTTCAGGTTCTATTTCACTCCCCTCACCGGGGTTCTTTTCGCCTTTCCTTCACAGTACTGGTTCACTATCGGTCAATCAGGAGTATTTAGCCTTGGAGGATGGTCCCCCCATCTTCAAACAGGATATCACGTGTCCCGCCCTACTTATCGTTAGCTTAGTACCATGACCTGGACTTCGAGTACGGGGCTATCACCCTGTATCGCCAAGCTTCCCAGCTTGTTCCTCTGTCTCTGTCATTATCACTAACAGGCTCCTTCGCGTTCGCTCGCCGCTACTAACGAAATCTCGGTTGATTTCTTTTCCTCGGGGTACTTAGATGTTTCAGTTCTCCCGGTTTGCCTCACTTACCTATGGATTCAGTAAGTGATAGTAGATTCTTCATCTACTGGGTTTCCCCATTCGGACATCTTGGATTAAACGCCTCTTATCGACTCATCCAAGCTTTTCGCAGATTAGCACGTCCTTCTTCGCCTTGGCAATCAGAGGCGAAGAAGGACGTGCTAATCTGCGAAAAGCTTGGATGAGTCGATAAGAGGCG
>Contig_149
GGTGACGTCAAAGCCGAGCACTACTAATTGCCCGGCTTTGACGTCACCGTCTTTACACCTGCACCCTATCAACGTCATCGTCTATGACGACCCTTATGAGGAGTTCTCATCTTGCGGCTGGCTTCGCACTTAGATGCTTTCAGCGCTTATCCAATCCAGACTCAGATACCCAGCGGTGCACCTGGCGGCACAACTGGTAAACCGGAGGTCTGTCCAACACGGTCCTCTCGTACTAGTGTCAGCACCACGCAAAACTCCAACGCCCACGATAGATAGAGACCGAACTGTCTCACGACGTTCTGAACCCAGCTCGCGTGCCACTTTAATGGGCGAACAGCCCAACCCTTGGGACCTTCTCCAGCCCCAGGATGTGACGAGCCGACATCGAGGTGCCAAACCACCCCGTCGATATGAGCTCTTGGGGGGGATCAGCCTGTTATCCCCGGAGTACCTTTTATCCTTTGAGCGATGGAGTTTCCATACACTTGCACCGGATCACTATGCCCCAGTTTCCTGCCTGCTCGGCATGTCTGCCTCCCAGTCAAGCGCCCTTATGCCATTGCACTCTATAAGGCCGATTGGTAACCGGCCTTATAGAGTGCAATGGCATAAGGGCGCTTGACTGGGAGGCAGACATGCCGAGCAGGCAGGAAACTGGGGCATAGTGATCCGGTGCAAGTGTATGGAAACTCCATCGCTCAAAGGATAAAAGGTACTCCGGGGATAACAGGCTGATCCCCCCCAAGAGCTCATATCGACGGGGTGGTTTGGCACCTCGATGTCGGCTCGTCACATCCTGGGGCTGGAGAAGGTCCCAAGGGTTGGGCTGTTCGCCCATTAAAGTGGCACGCGAGCTGGGTTCAGAACGTCGTGAGACAGTTCGGTCTCTATCTATCGTGGGCGTTGGAGTTTTGCGTGGTGCTGACACTAGTACGAGAGGACCGTGTTGGACAGACCTCCGGTTTACCAGTTGTGCCGCCAGGTGCACCGCTGGGTATCTGAGTCTGGATTGGATAAGCGCTGAAAGCATCTAAGTGCGAAGCCAGCCGCAAGATGAGAACTCCTCATAAGGGTCGTCATAGACGATGACGTTGATAGGGTGCAGGTGTAAAGACGGTGACGTCAAAGCCGGGCAATTAGTAGTGCTCGGCTTTGACGTCACC
>Contig_150
AGATCTACACAACCTCTTTCGTCGGCAGCGTCAGATGTGTATAAGAGACAGACTTTTACTTCCTCTAGATAGTCAAGTTCGACCGTCTTCTCAGCGCTCCGCCAGGGCCGTGGGCCGACCCCGGCGGGGCCGATCCGAGGGCCTCACTAAACCATCCAATCGGTAGTAGCGACGGGCGGTGTGTACAAAGGGCAGGGACTTAATCAACGCAAGCTTATGACCCGCACTTACTGGGAATTCCTCGTTCATGGGGAATAATTGCAATCCCCGATCCCCATCACGAATGGGGTTCAACGGGTTACCCGCGCCTGCCGGCGTAGGGTAGGCACACGCTGAGCCAGTCAGTGTAGCGCGCGTGCAGCCCCGGACATCTAAGGGCATCACAGACCTGTTATTGCTCAATCTCGGGTGGCTGAACGCCACTTGTCCCTCTAAGAAGTTGGGGGACGCCGACCGCTCGGGGGTCGCGTAACTAGTTAGCATGCCAGAGTCTCGTTCGTTATCGGAATTAACCAGACAAATCGCTCCACCAACTAAGAACGGCCATGCACCACCACCCACGGAATCGAGAAAGAGCTATCAATCTGTCAATCCTGTCCGTGGGTGGTGGTGCATGGCCGTTCTTAGTTGGTGGAGCGATTTGTCTGGTTAATTCCGATAACGAACGAGACTCTGGCATGCTAACTAGTTACGCGACCCCCGAGCGGTCGGCGTCCCCCAACTTCTTAGAGGGACAAGTGGCGTTCAGCCACCCGAGATTGAGCAATAACAGGTCTGTGATGCCCTTAGATGTCCGGGGCTGCACGCGCGCTACACTGACTGGCTCAGCGTGTGCCTACCCTACGCCGGCAGGCGCGGGTAACCCGTTGAACCCCATTCGTGATGGGGATCGGGGATTGCAATTATTCCCCATGAACGAGGAATTCCCAGTAAGTGCGGGTCATAAGCTTGCGTTGATTAAGTCCCTGCCCTTTGTACACACCGCCCGTCGCTACTACCGATTGGATGGTTTAGTGAGGCCCTCGGATCGGCCCCGCCGGGGTCGGCCCACGGCCCTGGCGGAGCGCTGAGAAGACGGTCGAACTTGACTATCTAGAGGAAGTAAAAGTCTGTCTCTTATACACATCTGACGCTGCCGACGAAAGAGGTTGTGTAGATCT
>Contig_151
TATCCGAATGGGGCAACCCGTCAGGCCAAGGCCTGACACATGAATTGATTTCATGAGCGAACGCGGGGAACTGAAACATCTCATTACCCGTAGGAGAAGAAAACAAAAGTGATTCCCTCAGTAGTGGCGAGCGAACGGGGATTAGCCCAAACCGGCTTTGTTTCGGCAAAGTCGGGGTAATAGGACTTCGACAAAAGTTTAATGATAGATATAGGAGAACCTACTGGAAAGTATGGCCGAAGAGCATGAAAGCTGCGTATCCGACATATCGAACAATAGACGACGGAGCACCTGAGTAGCGCGGGACACGAGACATCCTGTGTGAATTGGCGGGGCCCATCCCGTAAGGCTAAATACTCCCGAGAGACCGATAGTGAACCAGTACCGTGAGGGAAAGGTGAAAAGAACCTCGAACAGAGGAGTGCAATAGACCCTGAACCCGTCTGCCTACAAGCGGTAGGAGCGCCATTAAGGTGTGACTGCGTGCCTTTTGCATAATGAACCTACGAGTTACTGTTTGTGGCAAGGTTAATTGTTATAATCAAGACAAGGAGCCGAAGCGAAAGCGAGTCTTAAAAGGGCGCCCATTTAGTCACGAGCAGTAGACGCGAAACCAAGTGATCTACCCTTGGTCAGGTTGAAGGTTAGGTAACACTAACTGGAGGACCGAATCGGTAAGCGTTGAAAAGCTTTCGAATGAACTGAGGGTAGGGGTGAAAGGCTAATCAAACTTGGAGATAGCTCGTACTCCCCGAAATGCATTTAGGTGCAGCCTGTGGAGTTTCTTGTGTGAGGTAGAGCGACTGATTGGATGCGAGGCTTTCACCGGCTATCAAGTCCAGACAAACTCCGAATGCATACAAGTTAGATCCATGGAGTGAGGGCATGGGTGCTAAGGTCCATGTCCGAGAGGAGAAGAATCCAGACCATCGGCTAAGGTCCCGAAATAATAGCTAAGTTGACCAAACGAAGTCAGAGTGCGAAGACAGCTAGGATGTTGGCTTGGAAGCAGCCATTCATTTAAAGAGTGCGTAACAGCTCACTAGTCGAGGATTTTGGCATGGATAATACACGGGCATAAGCAATTTACCGAAGCCGTGGGATATAGTAATATATCGGTAGGGGAGCATTCCAGCGACGTAGAAGGGAAAAGGGC
>Contig_152
TTTGAGCCCCGTTACATCTTCCGCGCAGGCCGACTCGACTAGTGAGCTATTACGCTTTCTTTAAATGATGGCTGCTTCTAAGCCAACATCCTAGCTGTCTAAGCCTTCCCACTTCGTTTCCCACTTAATATAGACTTTGGGACCTTAGCTGGCGGTCTGGGTTGTTTCCCTCTCCACGACGGACGTTAGCACCCGCCGTGTGTCTCCTGAGTATCACTCTTCGGTATTCGTAGTTTGCATCGGGTTGGTAATCCGGGATGGACCCCTAGCCGAAACAGTGCTCTACCCCCGAAGGTGTCCGCTCAAGGCTCTACCTAAATAGATTTCGGGGAGAACCAGCTATCTCCCGGTTTGATTGGCCTTTCACCCCCAGCCACAAGTCATCCGCTAATTTTTCAACATTAGTCGGTTCGGTCCTCCAGTTAGTGTTACCCAACCTTCAACCTGCCCATGGCTAGATCACCGGGTTTCGGGTCTATACCTTGCAACTAGACGCCCAGTTAAGACTCGGTTTCCCTTCGGCTCCCCTATTCGGTTAACCTCGCTACAAAATATAAGTCGCTGACCCATTATACAAAAGGTACGCAGTCACCCCAAAAGGGCTCCCACTGCTTGTACGTACAAGGTTTCAGGTTCTATTTCACTCCCCTCACCGGGGTTCTTTTCGCCTTTCCTTCACAGTACTGGTTCACTATCGGTCAATCAGGAGTATTTAGCCTTGGAGGATGGTCCCCCCATATTCAGACAGGATTTCTCGTGTCCCGCCCTACTTGTCGTTAGTTTAGTACCACAATAATGTTTTCGGATACGGGATTATCACCCTCTGTGATTGTGCTTCCCAGCACATTCTCCTAACAAAACTGCTATCACTAACAGGCTCTTCCGCTTTCGCTCGCCGCTACTCACAGAATCTCGGTTGATTTCTTTTCCTCGGAGAACTGAAACATCTAAGTACCCCGAGGAAAAGAAATCAACCGAGATTCCGTTAGTAGCGGCGAGCGAAAGCGAAAGAGCCTGTTAATGATAACAGCAGAGATAGGAGAATGTGTTGGGAAGCACAATCAAAGAGGGTGATAATCCCGTATTCGAAGTCCAGGTCGTGGTACTAAGCTAACGAGAAGTAGGGCGGGACACGTGATATCCTGTTTGAAGA
>Contig_153
ATCCCACAGCTTCGGTAAATAGCTTATGCCCGATTATTATCCACGCCAAAGCACTCGACTAGTGAGCTGTTACGCACTCTTTAAATGAATGGCTGCTTCCAAGCCAACATCCTAGCTGTCTTCGCACTCTGACTTCGTTTGGTCAACTTAGCTATTATTTCGGGACCTTAGCCGATGGTCTGGATTCTTCTCCTCTCGGACATGGACCTTAGCACCCATGCCCTCACTCCGTGGATCTAACTTGTATGCATTCGGAGTTTGTCTGGACTTGATAGCCGGTGAAAGCCTCGCATCCAATCAGTCGCTCTACCTCACACAAGAAACTCCACAGGCTGCACCTAAATGCATTTCGGGGAGTACGAGCTATCTCCAAGTTTGATTAGCCTTTCACCCCTACCCTCAGTTCATCCGAAAGCTTTTCAACGCTTACCGGTGCGGTCCTCCAGTTGGTTTTACCCAACCTTCAACCTGACCAAGGGTAGATCACTTGGTTTCGCGTCTACTCCCTCTGACTAAACCGCCCTATTCAGACTCGCTTTCGCTTCGGCTCACGTGACTCTTCATCACTTAACCTTGCCAGAGAAAGTAACTCGTAGGTTCATTATGCAAAAGGCACGCAGTCACAGCACAGGGCTGCTCCTACCGCTTGTAGGCAGACGGGTTCAGGATCTATTGCACTCCTCTGTTCGAGGTTCTTTTCACCTTTCCCTCACGGTACTGGTTCACTATCGGTCTCTCGGGAGTATTTAGCCTTACGGGATGGGCCCCGCAGATTCACACAGGATTTCACGTGTCCCGCGCTACTCAGGATACTCCTAACTCCAACTAAAGTTTTCGGATACACAGCTGTCATGTTCTATGGCCGGCCTTTCCAGACCGTTCTCCTAATCTTGTCTTCCTATGTCGAGGTCCTACAACCCCAAGTTTGCCGAAACAAACTTGGTTTGGGCTGTTCCCCGTTCGCTCGCCACTACTAAGGGAATCACTTTTGTTTTCTTCTCCTATGGGTACTTAGATGTTTCAGTTCCCCACGTTCGCTCACTGCTCTGCAGTGTGACATGTCTTCTACATGCCGGGTTACCCCATTCGGAAATCTACGGATCAATTCGTATGTGCCGATCCCCGTAGCTTATCGCAGCTTATCACGTCCTT
>Contig_154
ATCCCACAGCTTCGGTAAATAGCTTATGCCCGATTATTATCCACGCCAAAGCACTCGACTAGTGAGCTGTTACGCACTCTTTAAATGAATGGCTGCTTCCAAGCCAACATCCTAGCTGTCTTCGCACTCTGACTTCGTTTGGTCAACTTAGCTATTATTTCGGGACCTTAGCCGATGGTCTGGATTCTTCTCCTCTCGGACATGGACCTTAGCACCCATGCCCTCACTCCGTGGATCTAACTTGTATGCATTCGGAGTTTGTCTGGACTTGATAGCCGGTGAAAGCCTCGCATCCAATCAGTCGCTCTACCTCACACAAGAAACTCCACAGGCTGCACCTAAATGCATTTCGGGGAGTACGAGCTATCTCCAAGTTTGATTAGCCTTTCACCCCTACCCTCAGTTCATCCGAAAGCTTTTCAACGCTTACCGGTGCGGTCCTCCAGTTGGTTTTACCCAACCTTCAACCTGACCAAGGGTAGATCACTTGGTTTCGCGTCTACTCCCTCTGACTAAACCGCCCTATTCAGACTCGCTTTCGCTTCGGCTCACGTGACTCTTCATCACTTAACCTTGCCAGAGAAAGTAACTCGTAGGTTCATTATGCAAAAGGCACGCAGTCACAGCACAGGGCTGCTCCTACCGCTTGTAGGCAGACGGGTTCAGGATCTATTGCACTCCTCTGTTCGAGGTTCTTTTCACCTTTCCCTCACGGTACTGGTTCACTATCGGTCTCTCGGGAGTATTTAGCCTTACGGGATGGGCCCCGCAGATTCACACAGGATTTCACGTGTCCCGCGCTACTCAGGATACTCCTAACTCCAACTAAAGTTTTCGGATACACAGCTGTCATGTTCTATGGCCGGCCTTTCCAGACCGTTCTCCTAATCTTGTCTTCCTATGTCGAGGTCCTACAACCCCAAGTTTGCCGAAACAAACTTGGTTTGGGCTAGTCCCCGTTCGCTCGCCACTACTAAGGGAATCACTTTTGTTTTCTTCTCCTATGGGTACTTAGATGTTTCAGTTCCCCACGTTCGCTCACTGCTCTGCAGTGTGACATGTCTTCTACATGCCGGGTTGCCCCATTCGGAAATCTACGGATCAATTTGTATGTGCCAATCCCCGTAGCTTATCGCAGCTTATCACGTCCTT
>Contig_155
AAGGACGTGATAAGCTGCGATAAGCTACGGGGATTGGCACATACAAATTGATCCGTAGATTTCCGAATGGGGCAACCCGGCATATTGAAGATATGTCACACTGCAGAGCAGTGAGCGAACGTGGGGAACTGAAACATCTAAGTACCCATAGGAGAAGAAAACAAAAGTGATTCCCTTAGTAGTGGCGAGCGAACGGGGAGCAGCCCAAACCAGTTTTGTTTCGGCAAAACTGGGGTTGTAGGACCTCTATATAGGAAGACAAGATTAGGAGAACGGTCTGGAAAGGCCGGCCATAGAACATGACAGCTGTGTATCCGAAAACTTTAGTTGGAGTTAGGAGTATCCTGAGTAGCGCGGGACACGTGAAATCCTGTGTGAATCTGCGGGGCCCATCCCGTAAGGCTAAATACTCCCGAGAGACCGATAGTGAACCAGTACCGTGAGGGAAAGGTGAAAAGAACCTCGAACAGAGGAGTGCAATAGATCCTGAACCCGTCTGCCTACAAGCGGTAGGAGCAGCTTTGAGCTGTGACTGCGTGCCTTTTGCATAATGAACCTACGAGTTACTTTCTCTGGCAAGGTTAAGTGATGAAGAGTCACGTGAGCCGAAGCGAAAGCGAGTCTGAATAGGGCGATTTAGTCAGAGGGAGTAGACGCGAAACCAAGTGATCTACCCTTGGTCAGGTTGAAGGTTGGGTAAAACCAACTGGAGGACCGCACCGGTAAGCGTTGAAAAGCTTTCGGATGAACTGAGGGTAGGGGTGAAAGGCTAATCAAACTTGGAGATAGCTCGTACTCCCCGAAATGCATTTAGGTGCAGCCTGTGGAGTTTCTTGTGTGAGGTAGAGCGACTGATTGGATGCGAGGCTTTCACCGGCTATCAAGTCCAGACAAACTCCGAATGCATACAAGTTAGATCCACGGAGTGAGGGCATGGGTGCTAAGGTCCATGTCCGAGAGGAGAAGAATCCAGACCATCGGCTAAGGTCCCGAAATAATAGCTAAGTTGACCAAACGAAGTCAGAGTGCGAAGACAGCTAGGATGTTGGCTTGGAAGCAGCCATTCATTTAAAGAGTGCGTAACAGCTCACTAGTCGAGTGCTTTGGCGTGGATAATAATCGGGCATAAGCTATTTACCGAAGCTGTGGGAT
>Contig_156
CTGACAGAATGCTTAACACATGCAAGTCTTTGGCGAAGCTGTGCTTGCACATGGTAACCATGGCGGACGGGTGAGTAACGCGTAAGGAACTTGCCCTGCAGTCAGGGATAACAGACGGAAACGACTGATAAGACCTGGTAAAGTCAGGCGGACTCATGTCCAGCCTGATGAAAAGAGATGCTGCCAGAGGGACCTGCGTTGTATTAGCTTGTTGGTGGGGTAACGGCCCACCAAGGCGATGATAGGTAGCCGGCCTGAGAGGGTGGACGGCCACAAGGGGACTGAGATACGGCCCTTACTCCTACGGGAGGCAGCAGTGGGGAATATTGGACAATGGGGGCAACCCTGATCCAGCAATTCTGTGTGCACGAAGACGGTTTTCGGATTGTAAAGTGCTTTCAGCAGGGAAGAAGGAAGTGACGGTACCTGCAGAAGAAGCGACGGCTAAATACGTGCCAGCAGCCGCGGTAATACGTATGTCGCGAGCGTTATCCGGAATTATTGGGCATAAAGGGCATCTAGGCGGCCTTTCAAGTCAGGGGTGAAAACCTGCGGCTCAACCGCAGGCCTGCCTTTGAAACTGATAGGCTGGAGTACCGGAGAGGTGGACGGAACTGCACGAGTAGAGGTGAAATTCGTAGATATGTGCAGGAATGCCGATGATGAAGATAGTTCACTGGACGGTAACTGACGCTGAGGCTCGAAAGCGTGGGGAGCGAACAGGATTAGATACCCTGGTAGTCCACGCCGTAAACGATGATTACTAGGTGTTGGGGGTCGAACCTCAGCGCCCAAGCTAACGCGATAAGTAATCCGCCTGGGGAGTACGTACGCAAGTATGAAACTCAAAGGAATTGACGGGGACCCGCACAAGCGGTGGAGCATGTGGTTTAATTCGACGCAACGCGAGGAACCTTACCAGCGTTTGACATCTTAGGAATGAGACAGAGATGTTTCAGTGTCCCTTCGGGGAAACCTAAAGACAGGTGGTGCATGGCTGTCGTCAGCTCGTGTCGTGAGATGTTGGGTTAAGTCCCGCAACGAGCGCAACCCCTTTCGTATGTTACCATCATTAAGTTGGGGACTCATGCGATACTGCCTGCGATGAGCAGGAGGAAGGTGGGGATGACGTCAAGTCATCATGCCCCTTAT
>Contig_157
TCTATTGCACTCCTCTGTTCGAGGTTCTTTTCACCTTTCCCTCACGGTACTGGTTCACTATCGGTCTCTCGGGAGTATTTAGCCTTACGGGATGGGCCCCGCAGATTCACACAGGATTTCACGTGTCCCGCGCTACTCAGGATACTCCTAACTCCAACTAAAGTTTTCGGATACACAGCTGTCATGTTCTATGGCCGGCCTTTCCAGACCGTTCTCCTAATCTTGTCTTCCTATATCGAGGTCCTACAACCCCAGTTTTGCCGAAACAAATCTGGGGTTGTAGGACCTCGATATAGGAAGACAAGATTAGGAGAACGGTCTGGAAAGGCCGGCCATAGAACATGACAGCTGTGTATCCGAAAACTTTAGTTGGAGTTAGGAGTATCCTGAGTAGCGCGGGACACGTGAAATCCTGTGTGAATCTGCGGGGCCCATCCCGTAAGGCTAAATACTCCCGAGAGACCGATAGTGAACCAGTACCGTGAGGGAAAGGTGAAAAGAACCTCGAACAGAGGAGTGCAATAGATCCTGAACCCGTCTGCCTACAAGCGGTAGGAGCAGCTTCGAGCTGTGACTGCGTGCCTTTTGCATAATGAACCTACGAGTTACTTTCTCTGGCAAGGTTAAGTGATGAAGAGTCACGTGAGCCGAAGCGAAAGCGAGTCTGAATAGGGCGATTTAGTCAGAGGGAGTAGACGCGAAACCAAGTGATCTACCCTTGGTCAGGTTGAAGGTTGGGTAAAACCAACTGGAGGACCGCACCGGTAAGCGTTGAAAAGCTTTCGGATGAACTGAGGGTAGGGGTGAAAGGCTAATCAAACTTGGAGATAGCTCGTACTCCCCGAAATGCATTTAGGTGCAGCCTGTGGAGTTTCTTGTGTGAGGTAGAGCGACTGATTGGATGCGAGGCTTTCACCGGCTATCAAGTCCAGACAAACTCCGAATGCATACAAGTTAGATCCACGGAGTGAGGGCATGGGTGCTAAGGTCCATGTCCGAGAGGAGAAGAATCCAGACCATCGGCTAAGGTCCCGAAATAATAGCTAAGTTGACCAAACGAAGTCAGAGTGCGAAGACAGCTAGGATGTTGGCTTGGAAGCAGCCATTCATTTAAAGAGTGCGTAACAGCTCACTAGTCGAG
>Contig_158
GGGTTGCGCTCGTTGCGGGACTTAACCCAACATCTCACGACACGAGCTGACGACAGCCATGCACCACCTGTCTTTAGGTTTCCCCGAAGGGACACTGAAACATCTCTGTCTCATTCCTAAGATGTCAAACGCTGGTAAGGTTCCTCGCGTTGCGTCGAATTAAACCACATGCTCCACCGCTTGTGCGGGTCCCCGTCAATTCCTTTGAGTTTCATACTTGCGTACGTACTCCCCAGGCGGATTACTTATCGCGTTAGCTTGGGCGCTGAGGTTCGACCCCCAACACCTAGTAATCATCGTTTACGGCGTGGACTACCAGGGTATCTAATCCTGTTTGCTACCCACGCTTTCGCGCTTTAGCGTCAGTATCTGTCCAGTAAGCTGGCTTCCCCATCGGCATTCCTACAAATATCTACGAATTTCACCTCTACACTTGTAGTTCCGCTTACCTCTCCAGTACTCTAGTCATGCAGTTTCCAACGCAATACAGAGTTGAGCCCTGCATTTTCACATCAGACTTACATAACCACCTAGACGCGCTTTACGCCCAATAAATACGTATGTCACAAGCGTTATCCGGATTTATTGGGCGTAAAGCGCGTCTAGGTGGTTATGTAAGTCTGATGTGAAAATGCAGGGCTCAACTCTGTATTGCGTTGGAAACTGCATGACTAGAGTACTGGAGAGGTAAGCGGAACTACAAGTGTAGAGGTGAAATTCGTAGATATTTGTAGGAATGCCGATGGGGAAGCCAGCTTACTGGACAGATACTGACGCTAAAGCGCGAAAGCGTGGGTAGCAAACAGGATTAGATACCCTGGTAGTCCACGCCGTAAACGATGATTACTAGGTGTTGGGGGTCGAACCTCAGCGCCCAAGCTAACGCGATAAGTAATCCGCCTGGGGAGTACGTACGCAAGTATGAAACTCAAAGGAATTGACGGGGACCCGCACAAGCGGTGGAGCATGTGGTTTAATTCGACGCAACGCGAGGAACCTTACCAGCGTTTGACATCTTAGGAATGAGACAGAGATGTTTCAGTGTCCCTTCGGGGAAACCTAAAGACAGGTGGTGCATGGCTGTCGTCAGCTCGTGTCGTGAGATGTTGGGTTAAGTCCCGCAACGAGCGCAACCC
>Contig_159
GCATCCGCAGCTTCGGTTATAGATTTGAGCCCCGTTACATCTTCCGCGCAGGACGACTCGACCAGTGAGCTATTACGCTTTCTTTAAATGATGGCTGCTTCTAAGCCAACATCCTGGCTGTCTGGGCCTTCCCACTTCGTTTACCACTTAATCTATCATTTGGGACCTTAGCTGGCGGTCTGGGTTGTTTCCCTCTTGACAACGGACGTTAGCACCCGCTGTCTGTCTCCCGAGGAACCACTTGATGGTATTCTTAGTTTGCCATGGGTTGGTAAGTTGCAATAACCCCCTAGCCATAACAGTGCTTTACCCCCATCAGTGTCTTGCTCGAGGCACTACCTAAATAGTTTTCGGGGAGAACCAGCTATCTCCGAGTTTGTTTAGCCTTTCACCCCTATCCACAGCTCATCCCCGCATTTTGCAACATGCGTGGGTTCGGTCCTCCAGTACCTGTTACGGCACCTTCAACCTGGCCATGGATAGATCACTCGGTTTCGGGTCTACACCCAGCAACTGTTCGCCCTATTAAGACTCGGTTTCCCTACGCCTCCCCTATTCGGTTAAGCTCGCTACTGAATGGGGGAGGCGTAGGGAAACCGAGTCTTAATAGGGCGAACAGTTGCTGGGTGTAGACCCGAAACCGAGTGATCTATCCATGGCCAGGTTGAAGGTGCCGTAACAGGTACTGGAGGACCGAACCCACGCATGTTGCAAAATGCGGGGATGAGCTGTGGATAGGGGTGAAAGGCTAAACAAACTCGGAGATAGCTGGTTCTCCCCGAAAACTATTTAGGTAGTGCCTCGAGCAAGACACTGATGGGGGTAAAGCACTGTTATGGCTAGGGGGTTATTGCAACTTACCAACCCATGGCAAACTAAGAATACCATCAAGTGGTTCCTCGGGAGACAGACAGCGGGTGCTAACGTCCGTTGTCAAGAGGGAAACAACCCAGACCGCCAGCTAAGGTCCCAAATGATAGATTAAGTGGTAAACGAAGTGGGAAGGCCCAGACAGCCAGGATGTTGGCTTAGAAGCAGCCATCATTTAAAGAAAGCGTAATAGCTCACTGGTCGAGTCGTCCTGCGCGGAAGATGTAACGGGGCTCAAATCTATAACCGAAGCTGCGGATGC
>Contig_160
TGGATCTAACTTGTATGCATTCGGAGTTTGTCTGGACTTGATAGCCGGTGAAAGCCTCGCATCCAATCAGTCGCTCTACCTCACACAAGAAACTCCACAGGCTGCACCTAAATGCATTTCGGGGAGTACGAGCTATCTCCAAGTTTGATTAGCCTTTCACCCCTACCCTCAGTTCATCCGAAAGCTTTTCAACGCTTACCGGTTCGGTCCTCCAGTTAGTTTTACCTAACCTTCAACCTGACCAAGGGTAGATCACTTGGTTTCGCGTCTACTCCATCTAACTAAATCGCCATTTAAGACTCGCTTTCGCTTCGGCTACGTGACTATTGTCACTTAACCTTGCTAGACAAAGTAACTCGTAGGTTCATTATGCAAAAGGCACGCAGTCACAGGACAAGCCTGCTCCTACCGCTTGTAGGCAGACGGGTTCAGGGTCTATTGCACTCCTCTATTCGAGGTTCTTTTCACCTTTCCCTCACGGTACTGGTTCGCTATCGGTCTCTCGGGAGTATTTAGCCTTACGGGATGGGCCCCGCTAATTCACACAGAATTTCTCGTGTTCCGCGCTACTCAGGATACTGCTAGGTACATGCGCTATTTCGAATACAGGACTTTCACCTTCTGCGGTCAAACTTTCCAGTTTGTTCTTCTATAACTAATGAGTCCACGTTGCAGTCCTATAACCCCAACAATGCCGAAACAGTGTTGGTTTGGGCTGGTCCCCGTTCGCTCGCCACTACTAAGGGAATCACTTTTGTTTTCTCCTCCTATGGGTACTTAGATGTTTCAGTTCCCCACGTTCGCTCACCGCTCTGCGGTGTGACATGTCTTCTACATGCCGGGTTGCCCCATTCGGAAATCTGCGGATCAATTCGTATGTGCCAATCCCCGCAGCTTATCGCAGCTTATCACGTCCTTCGTCGCCTCCGAGAGCCTAGGCAGACGGTGGATGCCTAGGCTCTCGGAGGCGACGAAGGACGTGATAAGCTGCGATAAGCTGCGGGGATTGGCACATACGAATTGATCCGCAGATTTCCGAATGGGGCAACCCGGCATGTAGAAGACATGTCACACCGCAGAGCGGTGAGCGAACGTGGGGAACTGAAACATCTAAGTACCCATAG
>Contig_161
AGGGGTTGCGCTCGTTGCGGGACTTAACCCAACATCTCACGACACGAGCTGACGACAGCCATGCACCACCTGTCTTTAGGTTTCCCCGAAGGGACACTGAAACATCTCTGTCTCATTCCTAAGATGTCAAACGCTGGTAAGGTTCCTCGCGTTGCGTCGAATTAAACCACATGCTCCACCGCTTGTGCGGGTCCCCGTCAATTCCTTTGAGTTTCATACTTGCGTACGTACTCCCCAGGCGGATTACTTATCGCGTTAGCTTGGGCGCTGAGGTTCGACCCCCAACACCTAGTAATCATCGTTTACGGCGTGGACTACCAGGGTATCTAATCCTGTTTGCTACCCACGCTTTCGCGCTTTAGCGTCAGTATCTGTCCAGTAAGCTGGCTTCCCCATCGGCATTCCTACAAATATCTACGAATTTCACCTCTACACTTGTAGTTCCGCTTACCTCTCCAGTACTCTAGTCATGCAGTTTCCAACGCAATACAGAGTTGAGCCCTGCATTTTCACATCAGACTTACATAACCACCTAGACGCGCTTTACGCCCAATAAATCCGGATAACGCTTGTGACATACGTATTACCGCGGCTGCTGGCACGTATTTAGCCGTCACTTCTTCTGTTGGTACCGTCATTTTTTTCTTCCCAACTGAAAGCACTTTACATTCCGAAAAACGTCATCGTGCACACAGAATTGCTGGATCAGACTTTTGGTCCATTGTCCAATATTCCCCACTGCTGCCTCCCGTAGGAGTAAGGGCCGTGTCTCAGTCCCCTTGTGGCCGTTCACCCTCTCAGGCCGGCTACCCATCATCGCCTTGGTGAGCCGTTACCTCTCCAACTAGCTAATGGGACGCAAAGCTCTCTCACAGCGCATATAGCTTTCATAATCTTAGGATGCCCTAAAATCATAATATCAGGTATTAGCATTCGTTTCCAAATGTTGTCCCTAACTGTGAGGCAAGTTCTTTACGCGTTACTCACCCGTCCGCCACCCAAACCGAAGTTCAAGTAGACTTGCATGTGTTAAGCATTCTGTCAGCGTTGATCCTGGCTCAGGATGAACGCTGACAGAATGCTTAACACATGCAAGTCTACTTGAACTTCGGTTTGGGTGG
>Contig_162
CCAGAGAGCCGCTTTCGCCACCGGTGTTCCTCCATATATCTACGCATTTCACCGCTACACATGGAATTCCACTCTCCCCTCTTGCACTCAAGTTAAACAGTTTCCAAAGCGTACTATGGTTAAGCCACAGCCTTTAACTTCAGACTTATCTAACCGCCTGCGCTCGCTTTACGCCCAATAAATCCGGACAACGCTCGGGACCTACGTATTACCGCGGCTGCTGGCACGTAGTTAGCCGTCCCTTTCTGGTAAGATACCGTCACAGTGTGAACTTTCCACTCTCACACTCGTTCTTCTCTTACAACAGAGCTTTACGATCCGAAAACCTTCTTCACTCACGCGGCGTTGCTCGGTCAGACTTCCGTCCATTGCCGAAGATTCCCTACTGCTGCCTCCCGTAGGAGTCTGGGCCGTGTCTCAGTCCCAGTGTGGCCGATCACCCTCTCAGGTCGGCTATGTATCGTCGCCTTGGTGAGCCGTTACCTCACCAACTAGCTAATACAACGCAGGTCCATCTCTTAGTGATGCAATTGCACCTTTCAAGTAGATATCATGCAATATCTACTTGAAAGGTGCAATTGCATCACTAAGAGATGGACCTGCGTTGTATTAGCTAGTTGGTGAGGTAACGGCTCACCAAGGCGACGATACATAGCCGACCTGAGAGGGTGATCGGCCACACTGGGACTGAGACACGGCCCAGACTCCTACGGGAGGCAGCAGTAGGGAATCTTCGGCAATGGACGGAAGTCTGACCGAGCAACGCCGCGTGAGTGAAGAAGGTTTTCGGATCGTAAAGCTCTGTTGTAAGAGAAGAACGAGTGTGAGAGTGGAAAGTTCACACTGTGACGGTATCTTACCAGAAAGGGACGGCTAACTACGTGCCAGCAGCCGCGGTAATACGTAGGTCCCGAGCGTTGTCCGGATTTATTGGGCGTAAAGCGAGCGCAGGCGGTTAGATAAGTCTGAAGTTAAAGGCTGTGGCTTAACCATAGTACGCTTTGGAAACTGTTTAACTTGAGTGCAAGAGGGGAGAGTGGAATTCCATGTGTAGCGGTGAAATGCGTAGATATATGGAGGAACACCGGTGGCGAAAGCGGCTCTCTGG
>Contig_163
TCGAATTAAACCACATGCTCCACCGCTTGTGCGGGCCCCCGTCAATTCCTTTGAGTTTCAACCTTGCGGTCGTACTCCCCAGGCGGGGTACTTATTGCGTTAACTCCGGCACAGAAGGGGTCGATACCTCCTACACCTAGTACCCATCGTTTACGGCCAGGACTACCGGGGTATCTAATCCCGTTCGCTCCCCTGGCTTTCGCGCCTCAGCGTCAGTTTTCGTCCAGAAAGTCGCCTTCGCCACTGGTGTTCTTCCTAATATCTACGCATTTCACCGCTACACTAGGAATTCCACTTTCCTCTCCGATACTCTAGATCGGCAGTTTCCATCCCATCACGGGGTTAAGCCCCGAACTTTTAAGACAGACTGACTGATCCGCCTGCGCGCGCTTTACGCCCAATAATTCCGGACAACGCTTGCCACCTACGTATTACCGCGGCTGCTGGCACGTAGTTAGCCGTGGCTTTCTATTCCGGTACCGTCAATTCTTCTAACTATTCGCAAGAAGACCTTTCGTCCCGATTAACAGAGCTTTACAACCCGAAGGCCGTCATCACTCACGCGGCGTTGCTCCGTCAGACTTTCGTCCATTGCGGAAGATTCCCCACTGCTGCCTCCCGTAGGAGTCTGGGCCGTGTCTCAGTCCCAATGTGGCCGTTCATCCTCTCAGACCGGCTACTGATCATTGCCTTGGTGGGCCGTTACCCCTCCAACTAGCTAATCAGACGCAATCCCCTCCTTCAGCGATAGCTTATAAATAGAGGCCACCTTTCATCCATCCTCGATGCCGAGGTTGGATCGTATGCGGTATTAGCAGTCGTTTCCAACTGTTGTCCCCCTCTGAAGGGCAGGTTGATTACGCGTTACTCACCCGTTCGCCACTAAGATTGATAGAAGCAAGCTTCCATCGCTCTTCGTTCGACTTGCATGTGTTAAGCACGCCGCCAGAGTTTGATCCTGGCTCAGGACGAACGCTGGCGGCGTGCTTAACACATGCAAGTCGAACGAAGAGCGATGGAAGCTTGCTTCTATCAATCTTAGTGGCGAACGGGTGAGTAACGCGTAATCAACCTGCCCTTCAGAGGGGGACAACAG
>Contig_164
GATTCGCGCAGAATTTCACGTGTTCCGCGTTACTCAGGATACCACTACGTCTCGTCATGCTTCGAATACGGGATTATCACCCTCTGTGATTGTTCTTTCCAGAACATTCTTCTCACAATCTAAGTACGACAGCGTGGTCCTACAACCCCTGCTAAGCGTTGCCACAAAGCAGGTTTGGGCTATTCCCCGTTCGCTCGCCACTACTAGGGGAATCATTATTTATTTTCTCTTCCTAGAGGTACTAAGATGTTTCAGTTCCCTCCGTTCGCCTCACTACAGAAGTAGTGAGGCGAACGGAGGGAACTGAAACATCTTAGTACCTCTAGGAAGAGAAAATAAATAATGATTCCCCTAGTAGTGGCGAGCGAACGGGGAATAGCCCAAACCTGCTTTGTGGCAACGCTTAGCAGGGGTTGTAGGACCACGCTGTCGTACTTAGATTGTGAGAAGAATGTTCTGGAAAGAACAATCACAGAGGGTGATAATCCCGTATTCGAAGCATGACGAGACGTAGTGGTATCCTGAGTAACGCGGAACACGTGAAATTCTGCGCGAATCTGCCGGGACCATCCGGTAAGGCTAAATACTCCCGTGAGACCGATAGTGAACGAGTACTGTGAAGGAAAGGTGAAAAGCACTCCGATGAGGAGAGTGAAATAGTTCCTGAAACCATGCGCCTACAAGCGGTCGGAGCCGCGCAAGCGGTGACGGCGTGCCTTTTGCATAATGAACCTACGAGTTACCATGTCTGGCAAGGATAAGCGTCATGAGACGCGCATCCGCAGTGAAAGCGAGCCTGAATAGGGCGTCGAGTCAGATGGGGTAGACGCGAAACCAAGTGATCTACACTTGCCCAGGTTGAAGTCCGGGTAACACCGGATGGAGGACCGCACGGATAAGCGTTGAAAAGCTTCCCGATGAGGTGAGTGTAGGAGTGAAAGGCCAATCAAACTTGGAGATAGCTCGTACTCCCCGAAAGGCATTTAGGTGCCGCGTGCATCGATCTCCATAAGAGGTAGAGCGACCGATAGGTCAAGAGGGCTTCACCGCCTATCGAGACCTGACGAACTCCGAATGCTTATGGAC
>Contig_165
TTCGACCCGAAGTCTAACCCCTCCTCTTAACCTTCCAGCACCGGGCAGGTGTCAGACCCTATACCTCATCTTTCGATTTTGCAGAGTCCTGTGTTTTTGATAAACAGTCGCTTGGACCTTTTCACTGCGGCCTATCTTTCGATAGGCGACCTTTCTCCCGAAGTTACAGGTCTATTTTGCCTAGTTCCTTAGCCATGAATCTCTCGAGCGCCTTAGAATTCTCTTCCCAATCACCTGTGTCGGTTTACGGTACGGGTAGTATCTCTCGCTTTTCTTGGAAACGTTGTCTACGCATTATCACCTCGACCGTAGCCTAAGTGTACTATCAAAGCCATAACAGCTCCTTCAACGCAACTCCGTCTGTGCGCAGCGTATATCTCATTCCGTCGCTTTTATTGAAATACTAGTACTGGAATATTAACCAGTTGTACATCCACTTCCCCTGAAAGGGTTCGCGTTAGTCCCCGACTAACCCTCAGCTGATTAGCATAGCTGAGGAAACCTTGATCTTTCGGCGGGCAGGTTTCTCGCCTGCCTTATCGTTACTTATGCCTACATTTTCTTTTCTATCAGGCTCCACTATGGCTCACGCCTTTAGCTTCAACGCCTATAGAATGCTCCCCTACCGGTATATTATACCCCATAGCTTCGGTAATATGCTTATGCCCGTTTATTCTCCATGCCAAACCGCTCGACTAGTGAGCTGTTACGCACTCTTTAAATGTATGGCTGCTTCCAAGCCAACATCCTAGCTGTCAATGCAGTTCAACCGCGTTTTTTCAACTTAGCATATATTTGGGGACCTTAGCTGATGGTCCGGGTTCTTTCCCTCTCGGATATGGACCTTAGCACCCATACCCTCACTGCTGATGAGCATTTAATAGCATTCGGAGTTTGTCAGGAATTGGTAGGCGATGAAACCCCCGCATCCAATCAGTAGCTCTACCTCTATTAAACTCACATCAACGCTGCACCTAAATGCATTTCGGGGAGTACGAGCTATTTCCCAGTTTGATTGGCCTTTCACCCCTACCCTCAGGTCATCCGAAGTCTTTTCAACGACAACCAGTTCGGTCCTCCAC
>Contig_166
CCAGAGAGCCGCTTTCGCCACCGGTGTTCCTCCATATATCTACGCATTTCACCGCTACACATGGAATTCCACTCTCCCCTCTTGCACTCAAGTTAAACAGTTTCCAAAGCGTACTATGGTTAAGCCACAGCCTTTAACTTCAGACTTATCTAACCGCCTGCGCTCGCTTTACGCCCAATAAATCCGGACAACGCTCGGGACCTACGTATTACCGCGGCTGCTGGCACGTAGTTAGCCGTCCCTTTCTGGTAAGATACCGTCACAGTGTGAACTTTCCACTCTCACACTCGTTCTTCTCTTACAACAGAGCTTTACGATCCGAAAACCTTCTTCACTCACGCGGCGTTGCTCGGTCAGACTTCCGTCCATTGCCGAAGATTCCCTACTGCTGCCTCCCGTAGGAGTCTGGGCCGTGTCTCAGTCCCAGTGTGGCCGATCACCCTCTCAGGTCGGCTATGTATCGTCGCCTTGGTGAGCCGTTACCCCACCAACTAGCTAATACCGCATAACAGTAGATGTTGCATGACATTTGCTTAAAAGGTGCAATTGCATCACTACCAGATGGACCTGCGTTGTATTAGCTAGTTGGTGGGGTAACGGCTCACCAAGGCGACGATACATAGCCGACCTGAGAGGGTGATCGGCCACACTGGGACTGAGACACGGCCCAGACTCCTACGGGAGGCAGCAGTAGGGAATCTTCGGCAATGGACGGAAGTCTGACCGAGCAACGCCGCGTGAGTGAAGAAGGTTTTCGGATCGTAAAGCTCTGTTGTAAGAGAAGAACGAGTGTGAGAGTGGAAAGTTCACACTGTGACGGTATCTTACCAGAAAGGGACGGCTAACTACGTGCCAGCAGCCGCGGTAATACGTAGGTCCCGAGCGTTGTCCGGATTTATTGGGCGTAAAGCGAGCGCAGGCGGTTAGATAAGTCTGAAGTTAAAGGCTGTGGCTTAACCATAGTACGCTTTGGAAACTGTTTAACTTGAGTGCAAGAGGGGAGAGTGGAATTCCATGTGTAGCGGTGAAATGCGTAGATATATGGAGGAACACCGGTGGCGAAAGCGGCTCTCTGG
>Contig_167
CCAGAGAGCCGCTTTCGCCACCGGTGTTCCTCCATATATCTACGCATTTCACCGCTACACATGGAATTCCACTCTCCCCTCTTGCACTCAAGTTAAACAGTTTCCAAAGCGTACTATGGTTAAGCCACAGCCTTTAACTTCAGACTTATCTAACCGCCTGCGCTCGCTTTACGCCCAATAAATCCGGACAACGCTCGGGACCTACGTATTACCGCGGCTGCTGGCACGTAGTTAGCCGTCCCTTTCTGGTAAGATACCGTCACAGTGTGAACTTTCCACTCTCACACTCGTTCTTCTCTTACAACAGAGCTTTACGATCCGAAAACCTTCTTCACTCACGCGGCGTTGCTCGGTCAGACTTCCGTCCATTGCCGAAGATTCCCTACTGCTGCCTCCCGTAGGAGTCTGGGCCGTGTCTCAGTCCCAGTGTGGCCGATCACCCTCTCAGGTCGGCTATGTATCGTCGCCTTGGTGAGCCGTTACCCCACCAACTAGCTAATACCGCATAATAGTAGTTGTTGCATGACAACTGTTTGAAAGGTGCAATTGCATCACTACCAGATGGACCTGCGTTGTATTAGCTAGTTGGTGGGGTAACGGCTCACCAAGGCGACGATACATAGCCGACCTGAGAGGGTGATCGGCCACACTGGGACTGAGACACGGCCCAGACTCCTACGGGAGGCAGCAGTAGGGAATCTTCGGCAATGGACGGAAGTCTGACCGAGCAACGCCGCGTGAGTGAAGAAGGTTTTCGGATCGTAAAGCTCTGTTGTAAGAGAAGAACGAGTGTGAGAGTGGAAAGTTCACACTGTGACGGTATCTTACCAGAAAGGGACGGCTAACTACGTGCCAGCAGCCGCGGTAATACGTAGGTCCCGAGCGTTGTCCGGATTTATTGGGCGTAAAGCGAGCGCAGGCGGTTAGATAAGTCTGAAGTTAAAGGCTGTGGCTTAACCATAGTACGCTTTGGAAACTGTTTAACTTGAGTGCAAGAGGGGAGAGTGGAATTCCATGTGTAGCGGTGAAATGCGTAGATATATGGAGGAACACCGGTGGCGAAAGCGGCTCTCTGG
>Contig_168
CGGTGAATACGTTCCCGGGCCTTGTACACACCGCCCGTCAAGCCATGGGAGTCTGTATTACCCTAGGCCGACCCTCGCGGTTACGGACTTTAGGTACTCCAGACTCCCATGGCTTGACGGGCGGTGTGTACAAGGCCCGGGAACGTATTCACCGGATCATGGCTGATATCCGATTACTAGCGATTCCAGCTTCACGGAGTCGAGTTGCAGACTCCGATCCGAACTGTGACCGTCTTTATAGATTCGCTCCTGCTCGCGCAGTGGCTGCTCTCTGTAACGACCATTGTAGCACGTGTGTAGCCCAAGATGTAAGGGCCGTGATGATTTGACGTCATCCCCACCTTCCTCACGGTTTGCACCGGCAGTCCCACTAGAGTGCTCGACCTTACTCGTTAGCAACTAATGGCAGGGGTTGCGCTCGTTATAGGACTTAACCTGACACCTCACGGCACGAGCTGACGACAACCATGCAGCACCTTGAAAACTGTCCGAAGAAGGGCGTATCTCTACACCTGTCAGTCCCCATTTAAACCTTGGTAAGGTTTAAATGGGGACTGACAGGTGTAGAGATACGCCCTTCTTCGGACAGTTTTCAAGGTGCTGCATGGTTGTCGTCAGCTCGTGCCGTGAGGTGTCAGGTTAAGTCCTATAACGAGCGCAACCCCTGCCATTAGTTGCTAACGAGTAAGGTCGAGCACTCTAGTGGGACTGCCGGTGCAAACCGTGAGGAAGGTGGGGATGACGTCAAATCATCACGGCCCTTACATCTTGGGCTACACACGTGCTACAATGGTCGTTACAGAGAGCAGCCACTGCGCGAGCAGGAGCGAATCTATAAAGACGGTCACAGTTCGGATCGGAGTCTGCAACTCGACTCCGTGAAGCTGGAATCGCTAGTAATCGGATATCAGCCATGATCCGGTGAATACGTTCCCGGGCCTTGTACACACCGCCCGTCAAGCCATGGGAGTCTGGAGTACCTAAAGTCCGTAACCGCGAGGGTCGGCCTAGGGTAATACAGACTCCCATGGCTTGACGGGCGGTGTGTACAAGGCCCGGGAACGTATTCACCG
>Contig_169
CCATTTAAACCTTGGTAAGGTTCCTCGCGTATCATCGAATTAAACCACATGCTCCACCGCTTGTGCGGGCCCCCGTCAATTCCTTTGAGTTTCACACTTGCGTGCGTACTCCCCAGGTGGGATACTTATCACTTTCGCTTAGCCACTCAACTTATCATCAAACAGCTAGTATCCATCGTTTACAGCGTGGACTACCAGGGTATCTAATCCTGTTCGCTCCCCACGCTTTCGTCTCTCAGCGTCAATTGTCTGTTAGTCCCCTGCCTTCGCAATCGGTGTTCTGTGTAATATCTAAGCATTTCACCGCTACACTACACATTCCAAGAACTTCACAGATATTCAAGACTACCAGTATCAAAGGCAATTTCTCAGTTAAGCTGAAACCTTTCACCCCTGACTTAATAGCCCGCCTACAGACCCTTTAAACCCAATGATTCCGAATAACGCTCGCATCCTCCGTATTACCGCGGCTGCTGGCACGGAGTTAGCCGATGCTTATTCGTAGGGTACATTCACTCCGGTACACGTACCGTTCTTTATTCCCCTATAAAAGAAGTTTACAATCCATAAGACAGTCATCCTTCACGCGACTTGGCTGGTTCAGGCTCTCGCCCATTGACCAATATTCCTCACTGCTGCCTCCCGTAGGAGTCTGGTCCGTGTCTCAGTACCAGTGTGGGGGACCTTCCTCTCAGAACCCCTACTGATCGTCGCCTTGGTGAGCCGTTACCTCACCAACTACCTAATGGCACGCATGCCCATCCACAACCGATAAATCTTTAACAAATAACACCATGCGGTGTCCCTGTTTTATGAAGTATTAGACCGAATTTCTTCGGGCTATCCCCCTGTGAAAGGTAGGTTGCATACGCGTTACGCACCCGTGCGCCGGTTTCTGCCCCGAAGGGCTTCTCCCTCGACTTGCATGTGTTAGGCCTGCCGCTAGCGTTGATCCTGGCTCAGGATGAACGCTAGCGGCAGGCCTAACACATGCAAGTCGAGGGAGAAGCCCTTCGGGGCAGAAACCGGCGCACGGGTGCGTAACGCGTATGCAACCTACCTTTCACAGG
>Contig_170
GAGCCGACATCGAGGTGCCAAACCTCCCCGTCGATGTGAACTCTTGGGGGAGATAAGCCTGTTATCCCCAGGGTAGCTTTTATCCGTTGAGCGATGGCCCTTCCATGCGGAACCACCGGATCACTAAGCCCGACTTTCGTCCCTGCTCGACCTGTCCGTCTCGCAGTCAAGCTCCCTTCTGCCTTTACACTCTTCGAGCGATTTCCGTCCGCTCTGAGGGAACCTTTGGGCGCCTCCGTTACTCTTTAGGAGGCGACCGCCCCAGTCAAACTGCCCGCCTAAGACTGTCCGGCCGGTCGTTACTCGGCCCGTTAGAAATCAATTAATGAAAGGGTGGTATCCCAACAGCGACTCCCCTAAAACTGGCGTCCTAGGTTCTACGTCTCCCACCTATCCTGTACATTCATTAACTAAGTTCAATCTTAGGTTGCAGTAAAGCTCCATGGGGTCTTTCTGTCCAGTCGCGGGTAACCTGCATCTTCACAGGTACTTCAATTTCACCGGGTCCCTCGTTCCGACCCGCACGAAAGGTGTAACGACTTGCGCACTGTCTCAACGAGGGACCCGGTGAAATTGAAGTACCTGTGAAGATGCAGGTTACCCGCGACTGGACAGAAAGACCCCATGGAGCTTTACTGCAACCTAAGATTGAACTTAGTTAATGAATGTACAGGATAGGTGGGAGACGTAGAACCTAGGACGCCAGTTTTAGGGGAGTCGCTGTTGGGATACCACCCTTTCATTAATTGATTTCTAACGGGCCGAGTAACGACCGGCCGGACAGTCTTAGGCGGGCAGTTTGACTGGGGCGGTCGCCTCCTAAAGAGTAACGGAGGCGCCCAAAGGTTCCCTCAGAGCGGACGGAAATCGCTCGAAGAGTGTAAAGGCAGAAGGGAGCTTGACTGCGAGACGGACAGGTCGAGCAGGGACGAAAGTCGGGCTTAGTGATCCGGTGGTTCCGCATGGAAGGGCCATCGCTCAACGGATAAAAGCTACCCTGGGGATAACAGGCTTATCTCCCCCAAGAGTTCACATCGACGGGGAGGTTTGGCACCTCGATGTCGGCTC
>Contig_171
GGGTTGCGCTCGTTGCGGGACTTAACCCAACATCTCACGACACGAGCTGACGACAACCATGCACCACCTGTATACCAGCCCCGAAGGGAAACACCATCTCTGATGCGGTCCAGTATATGTCAAGCCTTGGTAAGGTTCTTCGCGTTGCATCGAATTAATCCGCATGCTCCGCCGCTTGTGCGGGCCCCCGTCAATTTCTTTGAGTTTTAGCCTTGCGGCCGTACTCCCCAGGCGGGGCACTTAATGCGTTAGCTACGGCGCGGAAAACGTGGAATGTCCCCCACACCTAGTGCCCAACGTTTACGGCATGGACTACCAGGGTATCTAATCCTGTTCGCTCCCCATGCTTTCGCTTCTCAGCGTCAGTTACAGCCCAGAGACCTGCCTTCGCCATCGGTGTTCCTCCTGATATCTGCGCATTCCACCGCTACACCAGGAATTCCAGTCTCCCCTACTGCACTCTAGTCTGCCCGTACCCACTGCAATACACGGGGTTAAGCCCCGGCCTTTCACAGCAGACGCGACAAACCGCCTACAAGCTCTTTACGCCCAATAATTCCGGACAACGCTCGCGCCCTACGTATTACCGCGGCTGCTGGCACGTAGTTAGCCGGCGCTTTCTCTGCAGGTACCGTCAATCTCTCTTCTTCCCTGCTAACAGAGGTTTACAACCCGAAGGCCGTCATCCCTCACGCGGCGTCGCTGCATCAGGCTTGCGCCCATTGTGCAATATTCCCCACTGCTGCCTCCCGTAGGAGTCTGGGCCGTGTCTCAGTCCCAGTGTGGCCGGTCACCCTCTCAGGCCGGCTACCCGTCGTCGCCTTGGTGAGCCGTTACCTCACCAACAAGCTGATAGGCCGTGAGCCCATCTATAACCACTACATAACGCTTTCCACCAACACCCCATGCGGAGATTGGTCGTATCCGGTATTAGACCCAGTTTCCCAGGCTTATCCCAGAGTTAAAGGTAGGTTACTCACGTATTACTCACCCGTTCGCCACTAATCCACGGTGCAAGCACCGCTTCATCGTTCGACTTGCATGTGTTAAGCACGCCGCCAG
>Contig_172
GTGGAGGACCGAACTGGTTGTCGTTGAAAAGACTTCGGATGACCTGAGGGTAGGGGTGAAAGGCCAATCAAACTGGGAAATAGCTCGTACTCCCCGAAATGCATTTAGGTGCAGCGTTGATGTGAGTTTAATAGAGGTAGAGCTACTGATTGGATGCGGGGGTTTCATCGCCTACCAATTCCTGACAAACTCCGAATGCTATTAAATGCTCATCAGCAGTGAGGGTATGGGTGCTAAGGTCCATATCCGAGAGGGAAAGAACCCGGACCATCAGCTAAGGTCCCCAAATATATGCTAAGTTGAAAAAACGCGGTTGAACTGCATTGACAGCTAGGATGTTGGCTTGGAAGCAGCCATACATTTAAAGAGTGCGTAACAGCTCACTAGTCGAGCGGTTTGGCATGGAGAATAAACGGGCATAAGCATATTACCGAAGCTATGGGGTATAATATACCGGTAGGGGAGCATTCTATAGGCGTTGAAGCTAAAGGCGTGAGCCATAGTGGAGCCTGATAGAAAAGAAAATGTAGGCATAAGTAACGATAAGGCAGGCGAGAAACCTGCCCGCCGAAAGATCAAGGTTTCCTCAGCTATGCTAATCAGCTGAGGGTTAGTCGGGGACTAACGCGAACCCGAGTAGGGGTAGTGGATGTACAACGGGTTAATATTCCCGTACCATTAGTCTGTTAAAAGTGACGGAATGAGATAACTACCGCGTACTGACGGAATAGTACGTTTAAGGAGTTGTTATGACTTCGAAAGTACGCTGAGGCTTCGGCCGAGGTGAGTGTGGTGACAACGTTTCCAAGAAAAGCGAAGATTAATGCCCGTACCGTAAACCGACACAGGTGATTGGGATGAGAATTCTAAGGCGCTCGAGAGATTCATGGCTAAGGAACTAGGCAAAATAGACCTGTAACTTCGGGAGAAAGGTCGCCTATCGAAAGATAGGCCGCAGTGAAAAGGTCCAAGCGACTGTTTATCAAAAACACAGGACTCTGCAAAATCGAAAGATGAGGTATAGGGTCTGACACCTGCCCGGTGCTGGAAGGTTAAGAGGAG
>Contig_173
CGATAGCTTATAAATAGAGGCCACCTTTCATCCATCCTCGATGCCGAGGTTGGATCGTATGCGGTATTAGCAGTCGTTTCCAACTGTTGTCCCCCTCTGAAGGGCAGGTTGATTACGCGTTACTCACCCGTTCGCCACTAAGATTGATAGAAGCAAGCTTCCATCGCTCTTCGTGGCGAACGGGTGAGTAACGCGTAATCAACCTGCCCTTCAGAGGGGGACAACAGTTGGAAACGACTGCTAATACCGCATACGATCCAACCTCGGCATCGAGGATGGATGAAAGGTGGCCTCTATTTATAAGCTATCGCTGAAGGAGGGGATTGCGTCTGATTAGCTAGTTGGAGGGGTAACGGCCCACCAAGGCAATGATCAGTAGCCGGTCTGAGAGGATGAACGGCCACATTGGGACTGAGACACGGCCCAGACTCCTACGGGAGGCAGCAGTGGGGAATCTTCCGCAATGGACGAAAGTCTGACGGAGCAACGCCGCGTGAGTGATGACGGCCTTCGGGTTGTAAAGCTCTGTTAATCGGGACGAAAGGTCTTCTTGCGAATAGTTAGAAGAATTGACGGTACCGGAATAGAAAGCCACGGCTAACTACGTGCCAGCAGCCGCGGTAATACGTAGGTGGCAAGCGTTGTCCGGAATTATTGGGCGTAAAGCGCGCGCAGGCGGATCAGTCAGTCTGTCTTAAAAGTTCGGGGCTTAACCCCGTGATGGGATGGAAACTGCCGATCTAGAGTATCGGAGAGGAAAGTGGAATTCCTAGTGTAGCGGTGAAATGCGTAGATATTAGGAAGAACACCAGTGGCGAAGGCGACTTTCTGGACGAAAACTGACGCTGAGGCGCGAAAGCCAGGGGAGCGAACGGGATTAGATACCCCGGTAGTCCTGGCCGTAAACGATGGGTACTAGGTGTAGGAGGTATCGACCCCTTCTGTGCCGGAGTTAACGCAATAAGTACCCCGCCTGGGGAGTACGACCGCAAGGTTGAAACTCAAAGGAATTGACGGGGGCCCGCACAAGCGGTGGAGCATGTGGTTTAATTCGA
>Contig_174
TTCAGACTCGCTTTCGCTACGGATACCCCACACGGGTTAACCTCGCGACATAACACTAACTCGCAGGCTCATTCTTCAAAAGGCACGCTGTCACCCCAAAAGGCTCCAACGGCTTGTAAGCACACGGTTTCAGGTACTATTTCACTCCCCTCCCGGGGTACTTTTCACCATTCCCTCACGGTACTGATTCACTATCGGTCACTAAGAAGTATTTAGACTTACCAGGTGGTCCTGGCAGATTCACACGAGATTCCACGAGCCCCGTGCTACTCGGGTGGCCACACCACGGACAGAACAATTTCGATTACGGGACTCTCACCCTCTACGGCCGACCATTCCAAGTCGTTCACCTACCATCCTGAACATCATGCCGGCAGCCAGTTAGAACTGCCACTGTGACTCCCACAACCCCCATGATGCAACGCCTAACCGCTATCACACACCACAGGTTTAGTCTCTTCCGCTTTCGCTCGCCACTACTCACAGAATCATTATTATTTTCTCTTCCTGCGGGGAAGTGAAACATCTCAGTACCCGCAGGAAGAGAAAATAATAATGATTCTGTGAGTAGTGGCGAGCGAAAGCGGAAGAGACTAAACCTGTGGTGTGTGATAGCGGTTAGGCGTTGCATCATGGGGGTTGTGGGAGTCACAGTGGCAGTTCTAACTGGCTGCCGGCATGATGTTCAGGATGGTAGGTGAACGACTTGGAATGGTCGGCCGTAGAGGGTGAGAGTCCCGTAATCGAAATTGTTCTGTCCGTGGTGTGGCCACCCGAGTAGCACGGGGCTCGTGGAATCTCGTGTGAATCTGCCAGGACCACCTGGTAAGTCTAAATACTTCTTAGTGACCGATAGTGAATCAGTACCGTGAGGGAATGGTGAAAAGTACCCCGGGAGGGGAGTGAAATAGTACCTGAAACCGTGTGCTTACAAGCCGTTGGAGCCTTTTGGGGTGACAGCGTGCCTTTTGAAGAATGAGCCTGCGAGTTAGTGTTATGTCGCGAGGTTAACCCGTGTGGGGTATCCGTAGCGAAAGCGAGTCTGAA
>Contig_175
GGGCGCCGCCGCCGCCGCCGCCCTCCGACGCACACCACACGCGCGCGCGCGCGCGCCGCCCCCGCCGCTCCCGTCCACTCTCGACTGCCGGCGACGGCCGGGTATGGGCCCGACGCTCCAGCGCCATCCATTTTCAGGGCTAGTTGATTCGGCAGGTGAGTTGTTACACACTCCTTAGCGGATTCCGACTTCCATGGCCACCGTCCTGCTGTCTATATCAACCAACACCTTTTCTGGGGTCTGATGAGCGTCGGCATCGGGCGCCTTAACCCGGCGTTCGGTTCATCCCGCAGCGCCAGTTCTGCTTACCAAAAGTGGCCCACTAGGCACTCGCATTCCACGCCCGGCTCCACGCCAGCGAGCCGGGCTTCTTACCCATTTAAAGTTTGAGAATAGGTTGAGATCGTTTCGGCCCCAAGACCTCTAATCATTCGCTTTACCGGATAAAACTGCGTGGCGGGGGTGCGTCGGGTCTGCGAGAGCGCCAGCTATCCTGAGGGAAACTTCGGAGGGAACCAGCTACTAGATGGTTCCCTCCGAAGTTTCCCTCAGGATAGCTGGCGCTCTCGCAGACCCGACGCACCCCCGCCACGCAGTTTTATCCGGTAAAGCGAATGATTAGAGGTCTTGGGGCCGAAACGATCTCAACCTATTCTCAAACTTTAAATGGGTAAGAAGCCCGGCTCGCTGGCGTGGAGCCGGGCGTGGAATGCGAGTGCCTAGTGGGCCACTTTTGGTAAGCAGAACTGGCGCTGCGGGATGAACCGAACGCCGGGTTAAGGCGCCCGATGCCGACGCTCATCAGACCCCAGAAAAGGTGTTGGTTGATATAGACAGCAGGACGGTGGCCATGGAAGTCGGAATCCGCTAAGGAGTGTGTAACAACTCACCTGCCGAATCAACTAGCCCTGAAAATGGATGGCGCTGGAGCGTCGGGCCCATACCCGGCCGTCGCCGGCAGTCGAGAGTGGACGGGAGCGGCGGGGGCGGCGCGCGCGCGCGCGCGTGTGGTGTGCGTCGGAGGGCGGCGGCGGCGGCGGCGCCC
>Contig_176
TCCTGCTGTTATCCCAGTCCCGCAGGCAAGTTCCTTACGCGTTACTCACCCGTCCGCCATGGTTACCATGGTGCAAGCACCACTTCCCCATCGACTTGCATGTGTTAAGCATTCTGTCAGCGTTCATCCTGAGCCAGGATCAACGCTGACAGAATGCTTAACACATGCAAGTCGATGGGGAAGTGGTGCTTGCACCATGGTAACCATGGCGGACGGGTGAGTAACGCGTAAGGAACTTGCCTGCGGGACTGGGATAACAGCAGGAAACTGCTGATAATACCGGATAAGGTCATTAAGCTGCATAGCTTAGTGATGAAAGGAGACGCCTGCGGAGAGCCTTGCGTCCTATTAGCTAGTTGGAGGGGTAACGGCCCACCAAGGCGAAGATAGGTAGCCGGCCTGAGAGGGTGGACGGCCACAAGGGGACTGAGATACGGCCCTTACTCCTACGGGAGGCAGCAGTGGGGAATATTGGACAATGGGGGCAACCCTGATCCAGCAATTCTGTGTGCACGAAGACGGTTTTCGGATTGTAAAGTGCTTTCAGCAGGGAAGAAGGAAGTGACGGTACCTGCAGAAGAAGCGACGGCTAAATACGTGCCAGCAGCCGCGGTAATACGTATGTCGCGAGCGTTATCCGGAATTATTGGGCATAAAGGGCATCTAGGCGGCCTTTCAAGTCAGGGGTGAAAACCTGCGGCTCAACCGCAGGCCTGCCTTTGAAACTGATAGGCTGGAGTACCGGAGAGGTGGACGGAACTGCACGAGTAGAGGTGAAATTCGTAGATATGTGCAGGAATGCCGATGATGAAGATAGTTCACTGGACGGTAACTGACGCTGAGGCTCGAAAGCGTGGGGAGCGAACAGGATTAGATACCCTGGTAGTCCACGCCGTAAACGATGATTACTAGGTGTTGGGGGTCGAACCTCAGCGCCCAAGCTAACGCGATAAGTAATCCGCCTGGGGAGTACGTACGCAAGTATGAAACTCAAAGGAATTGACGGGGACCCGCACAAGCGGTGGAGCATGTGGTTTAATTCGA
>Contig_177
ACTGAGTCTCGGGTGGAGACAGCCTGGCCATCATTATGCCATTCGTGCAGGTCGGGTAAGTTCCGACCTGCACGAATGGCATAATGATGGCAGCGCTGTCTCCAGCAGAGACTCAGTGAAATCGAAATCGCAGTGAAGATGCTGTGTACCCGCGGCTAGACGGAAAGACCCCGTGAACCTTTACTACAGCTTTACATTGAACTTTGACCTAACTTGTGTAGGATAGGTGGGAGGCTTTGAAGCAGATACGCCAGTATTTGTGGAGCCAACCTTGAAATACCACCCTGGTTATGTTGGGGTTCTAACTTAGGATCAACAAATCCAAGGACAATGTATGGTGGGTAGTTTGACTGGGGCGGTCTCCTCCTAAAGAGTAACGGAGGAGTACGAAGGTGCGCTCAGAACGGTCGGAAATCGTTCAAAGAGTATAAAGGCAAAAGCGCGCTTAACTGCGAGACCCACAAGTCGAGCAGGTACGAAAGTAGGTCTTAGTGATCCGGTGGTTCTGTATGGAAGGGCCATCGCTCAACGGATAAAAGGTACTCTGGGGATAACAGGCTGATACCGCCCAAGAGTTCATATCGACGGCGGTGTTTGGCACCTCGATGTCGGCTCATCTCATCCTGGGGCTGAAGCAGGTCCCAAGGGTATGGCTGTTCGCCATTTAAAGAGGTACGCGAGCTGGGTTTAGAACGTCGTGAGACAGTTCGGTCCCTATCTACCGTGGGCGTTGGAAATTTGAGAGGATCTGCTCCTAGTACGAGAGGACCAGAGTGGACGAACCTCTGGTGTTTCGGTTGTCACGCCAGTGGCATTGCCGAGTAGCTATGTTCGGATGGGATAACCGCTGAAAGCATCTAAGCGGGAAGCCCACCTTAAGATAAGATTTCCCTAAAGAGCCGTTGTAGACGACGACGTTGATAGGTTGGGTGTGGAAGTGTAGTGATACATGTAGCTAACCAATACTAATTGCTCGTTTGGCTTGACCGCCCAAGAGTTCATATCGACGGCGGTGTTTGGCACCTCGATGTCGGCTC
>Contig_178
GCTTAACACATGCAAGTCGAACGATGAAGCCTAGCTTGCTAGGTGGATTAGTGGCGAACGGGTGAGTAATACGTGAGTAACCTACCTTTAACTCTGGGATAAGCCTGGGAAACTGGGTCTAATACCGGATACGACCAATCTCCGCATGGGGTGTTGGTGGAAAGCGTTATGTAGTGGTTATAGATGGGCTCACGGCCTATCAGCTTGTTGGTGAGGTAACGGCTCACCAAGGCGACGACGGGTAGCCGGCCTGAGAGGGTGACCGGCCACACTGGGACTGAGACACGGCCCAGACTCCTACGGGAGGCAGCAGTGGGGAATATTGCACAATGGGCGCAAGCCTGATGCAGCGACGCCGCGTGAGGGATGACGGCCTTCGGGTTGTAAACCTCTGTTAGCAGGGAAGAAGAGAGATTGACGGTACCTGCAGAGAAAGCGCCGGCTAACTACGTGCCAGCAGCCGCGGTAATACGTAGGGCGCGAGCGTTGTCCGGAATTATTGGGCGTAAAGAGCTTGTAGGCGGTTTGTCGCGTCTGCTGTGAAAGGCCGGGGCTTAACCCCGTGTATTGCAGTGGGTACGGGCAGACTAGAGTGCAGTAGGGGAGACTGGAATTCCTGGTGTAGCGGTGGAATGCGCAGATATCAGGAGGAACACCGATGGCGAAGGCAGGTCTCTGGGCTGTAACTGACGCTGAGAAGCGAAAGCATGGGGAGCGAACAGGATTAGATACCCTGGTAGTCCATGCCGTAAACGTTGGGCACTAGGTGTGGGGGACATTCCACGTTTTCCGCGCCGTAGCTAACGCATTAAGTGCCCCGCCTGGGGAGTACGGCCGCAAGGCTAAAACTCAAAGAAATTGACGGGGGCCCGCACAAGCGGCGGAGCATGCGGATTAATTCGATGCAACGCGAAGAACCTTACCAAGGCTTGACATATACTGGACCGCATCAGAGATGGTGTTTCCCTTCGGGGCTGGTATACAGGTGGTGCATGGTTGTCGTCAGCTCGTGTCGTGAGATGTTGGGTTAAGTCCC
>Contig_179
TTAGGACCGTTATAGTTACGGCCGCCGTTTACTGGGGCTTCAATTCAATGCTTCCCATTGCTGGTGACATCTCCTCTTAACCTTCCGGCACCGGGCAGGTGTCAGGCTGTATACGTCATCTTTCGAGTTTGCACAGCCCTGTGTTTTTGTTAAACAGTTGCCTGGACCTATTCTCTGCGCCTCATATTGCTATGAGGACCCCTTATCCCGAAGTTACGGGGTCAATTTGCCTAGTTCCTTAACCATGAATCTCTCAACGCCTTAGTATATTCTACCCGACCACGTGTGTCCGTTTGCGGTACGGGTCGCATATACATTAAGTTTAGCGGATTTTCTCGGAAGTATGATTACCTGCACTCAAGTTATCCCGAAGGATTACCTGTACTTTCATGGTTCAGCTCGGAAGGTGGATTTGCCTGCCTTCCTCATAGCCTACGCACTTAAACGCCCTATTCCGTCAGGGCGCGGCAGTGTCACTGCTCCGTCTCCACATCACTGAATATGCGAGTTGCGGAATATTAACCGCATCTCGCATATTCAGTGATGTGGAGACGGAGCAGTGACACTGCCGCGCCCTGACGGAATAGGGCGTTTAAGTGCGTAGGCTATGAGGAAGGCAGGCAAATCCACCTTCCGAGCTGAACCATGAAAGTACAGGTAATCCTTCGGGATAACTTGAGTGCAGGTAATCATACTTCCGAGAAAATCCGCTAAACTTAATGTATATGCGACCCGTACCGCAAACGGACACACGTGGTCGGGTAGAATATACTAAGGCGTTGAGAGATTCATGGTTAAGGAACTAGGCAAATTGACCCCGTAACTTCGGGATAAGGGGTCCTCATAGCAATATGAGGCGCAGAGAATAGGTCCAGGCAACTGTTTAACAAAAACACAGGGCTGTGCAAACTCGAAAGATGACGTATACAGCCTGACACCTGCCCGGTGCCGGAAGGTTAAGAGGAGATGTCACCAGCAATGGGAAGCATTGAATTGAAGCCCCAGTAAACGGCGGCCGTAACTATAACGGTCCTAA
>Contig_180
GGGTTGCGCTCGTTGCGGGACTTAACCCAACATCTCACGACACGAGCTGACGACAACCATGCACCACCTGTATACCAGCCCCGAAGGGAAACACCATCTCTGATGCGGTCCAGTATATGTCAAGCCTTGGTAAGGTTCTTCGCGTTGCATCGAATTAATCCGCATGCTCCGCCGCTTGTGCGGGCCCCCGTCAATTTCTTTGAGTTTTAGCCTTGCGGCCGTACTCCCCAGGCGGGGCACTTAATGCGTTAGCTACGGCGCGGAAAACGTGGAATGTCCCCCACACCTAGTGCCCAACGTTTACGGCATGGACTACCAGGGTATCTAATCCTGTTCGCTCCCCATGCTTTCGCTTCTCAGCGTCAGTTACAGCCCAGAGACCTGCCTTCGCCATCGGTGTTCCTCCTGATATCTGCGCATTCCACCGCTACACCAGGAATTCCAGTCTCCCCTACTGCACTCTAGTCTGCCCGTACCCACTGCAATACACGGGGTTAAGCCCCGGCCTTTCACAGCAGACGCGACAAACCGCCTACAAGCTCTTTACGCCCAATAATTCCGGACAACGCTCGCGCCCTACGTATTACCGCGGCTGCTGGCACGTAGTTAGCCGGCGCTTTCTCTGCAGGTACCGTCAATCTCTCTTCTTCCCTGCTAACAGAGGTTTACAACCCGAAGGCCGTCATCCCTCACGCGGCGTCGCTGCATCAGGCTTGCGCCCATTGTGCAATATTCCCCACTGCTGCCTCCCGTAGGAGTCTGGGCCGTGTCTCAGTCCCAGTGTGGCTGGTCATCCTCTCAGACCAGCTAGAGATCGTCGGCTTGGTGAGCCTTTACCTCACCAACTACCTAATCCCACATGCCATAAGATGAGCCCAAGTGGGATTAGGTAGTTGGTGAGGTAAAGGCCCACCAAGCCGACGATCTCTAGCTGGTCTGAGAGGATGACCAGCCACACTGGAACTGAGACACGGTCCAGACTCCTACGGGAGGCAGCAGTGGGGAATATTGCACAATGGGCGAAAGCCTGATGC
>Contig_181
CCCCGGGCCCGACGGCGCGACCCGCCCGGGGCGCACTGGGGACAGTCCGCCCCGGGCGGGTCGCGCCGTCGGGCCCGGGGGAGGTTCTCTCGGGGCCACGCGCGCGTCCCCCGAAGAGGGGGACGGCGGAGCGAGCGCACGGGGTCGGCGGCGACGTCGGCTACCCACCCGACCCGTCTTGAAACACGGACCAAGGAGTCTAACACGTGCGCGAGTCGGGGGCTCGCACGAAAGCCGCCGTGGCGCAATGAAGGTGAAGGCCGGCGCGCTCGCCGGCCGAGGTGGGATCCCGAGGCCTCTCCAGTCCGCCGAGGGCGCACCACCGGCCCGTCTCGCCCGCCGCGCCGGGGAGGTGGAGCACGAGCGCACGTGTTAGGACCCGAAAGATGGTGAACTATGCCTGGGCAGGGCGAAGCCAGAGGAAACTCTGGTGGAGGTCCGTAGCGGTCCTGACGTGCAAATCGGTCGTCCGACCTGGGTATAGGGGCGAAAGACTAATCGAACCATCTAGTAGCTGGTTCCCTCCGAAGTTTCCCTCAGGATAGCTGGCGCTCTCGCAGACCCGACGCACCCCCGCCACGCAGTTTTATCCGGTAAAGCGAATGATTAGAGGTCTTGGGGCCGAAACGATCTCAACCTATTCTCAAACTTTAAATGGGTAAGAAGCCCGGCTCGCTGGCGTGGAGCCGGGCGTGGAATGCGAGTGCCTAGTGGGCCACTTTTGGTAAGCAGAACTGGCGCTGCGGGATGAACCGAACGCCGGGTTAAGGCGCCCGATGCCGACGCTCATCAGACCCCAGAAAAGGTGTTGGTTGATATAGACAGCAGGACGGTGGCCATGGAAGTCGGAATCCGCTAAGGAGTGTGTAACAACTCACCTGCCGAATCAACTAGCCCTGAAAATGGATGGCGCTGGAGCGTCGGGCCCATACCCGGCCGTCGCCGGCAGTCGAGAGTGGACGGGAGCGGCGGGGGCGGCGCGCGCGCGCGCGCGTGTGGTGTGCGTCGGAGGGCGGCGGCGGCGGCGGCGCCC
>Contig_182
TGGATCTAACTTGTATGCATTCGGAGTTTGTCTGGACTTGATAGCCGGTGAAAGCCTCGCATCCAATCAGTCGCTCTACCTCACACAAGAAACTCCACAGGCTGCACCTAAATGCATTTCGGGGAGTACGAGCTATCTCCAAGTTTGATTAGCCTTTCACCCCTACCCTCAGTTCATCCGAAAGCTTTTCAACGCTTACCGGTTCGGTCCTCCAGTTAGTTTTACCTAACCTTCAACCTGACCAAGGGTAGATCACTTGGTTTCGCGTCTACTCCATCTAACTAAATCGCCATTTAAGACTCGCTTTCGCTTCGGCTACGTGACTATTGTCACTTAACCTTGCTAGACAAAGTAACTCGTAGGTTCATTATGCAAAAGGCACGCAGTCACAGGACAAGCCTGCTCCTACCGCTTGTAGGCAGACGGGTTCAGGGTCTATTGCACTCCTCTATTCGAGGTTCTTTTCACCTTTCCCTCACGGTACTGGTTCGCTATCGGTCTCTCGGGAGTATTTAGCCTTACGGGATGGGCCCCGCTAATTCACACAGAATTTCTCGTGTTCCGCGCTACTCAGGATACTGCTAGGTACATGCGCTATTTCGAATACAGGACTTTCACCTTCTGCGGTCAAACTTTCCAGTTTGTTCTTCTATAACTAATGAGTCCACGTTGCAGTCCTATAACCCCAACAATGCCGAAACAGTGTTGGTTTGGGCTGGTCCCCGTTCGCTCGCCACTACTAAGGGAATCACTTTTGTTTTCTCCTCCTATGGGTACTTAGATGTTTCAGTTCCCCACGTTCGCTCACCGCTCTGCGGTGTGACATGTCTTCTACATGCCGGGTTGCCCCATTCGGAAATCTGCGGATCAATTCGTATGTGCCAATCCCCGCAGCTTATCGCAGCTTATCACGTCCTTCGTCGCCTAGGCTCTCGGAGGCGACGAAGGACGTGATAAGCTGCGATAAGCTGCGGGGATTGGCACATACGAATTGATCCGCAGATTTCCGAATGGGGCAACCCGG
>Contig_183
AATCGGTAAAGCCTTAATCGGTATAAATGGTGATGACTGAATCAGTCAGTAAGCTTTTATTATTTGAAGTTCTTCAAATGATAGAGTCAAGCCTCACGAGCAATTAGTATGGGTTAGCTTCACGCGTTACCGCGCTTCCACACCCCACCTATCAACGTCCTGGTCTCGAACGACTCTTTAGTGTGGTTAAACCACAAGGGAAGTCTCATCTTCAGGCGAGTTTCGCGCTTAGATGCTTTCAGCGCTTATCTCTTCCGAACTTAGCTACCCGGCTATGCAACTGGCGTTACAACCGGTACACCAGAGGTTCGTCCACTCCGGTCCTCTCGTACTAGGAGCAGCCCCCGTCAAACTTCCAACGCCCACTGCAGATAGGGACCAAACTGTCTCACGACGTTTTAAACCCAGCTCACGTACCACTTTAAATGGCGAACAGCCATACCCTTGGGACCGACTACAGCCCCAGGATGTGATGAGCCGACATCGAGGTGCCAAACTCCGCCGTCGATATGAACTCTTGGGCGGAGTTTGGCACCTCGATGTCGGCTCATCACATCCTGGGGCTGTAGTCGGTCCCAAGGGTATGGCTGTTCGCCATTTAAAGTGGTACGTGAGCTGGGTTTAAAACGTCGTGAGACAGTTTGGTCCCTATCTGCAGTGGGCGTTGGAAGTTTGACGGGGGCTGCTCCTAGTACGAGAGGACCGGAGTGGACGAACCTCTGGTGTACCGGTTGTAACGCCAGTTGCATAGCCGGGTAGCTAAGTTCGGAAGAGATAAGCGCTGAAAGCATCTAAGCGCGAAACTCGCCTGAAGATGAGACTTCCCTTGTGGTTTAACCACACTAAAGAGTCGTTCGAGACCAGGACGTTGATAGGTGGGGTGTGGAAGCGCGGTAACGCGTGAAGCTAACCCATACTAATTGCTCGTGAGGCTTGACTCTATCATTTGAAGAACTTCAAATAATAAAAGCTTACTGACTGATTCAGTCATCACCATTTATACCGATTAAGGCTTTACCGATT
>Contig_184
GAGCCGACATCGAGGTGCCAAACCTCCCCGTCGATGTGAACTCTTGGGGGAGATAAGCCTGTTATCCCCAGGGTAGCTTTTATCCGTTGAGCGATGGCCCTTCCATGCGGAACCACCGGATCACTAAGCCCGACTTTCGTCCCTGCTCGACCTGTCCGTCTCGCAGTCAAGCTCCCTTCTGCCTTTACACTCTTCGAGCGATTTCCGTCCGCTCTGAGGGAACCTTTGGGCGCCTCCGTTACTCTTTAGGAGGCGACCGCCCCAGTCAAACTGCCCGCCTAAGACTGTCCGGCCGGTCGTTACTCGGCCCGTTAGAAATCAATTAATGAAAGGGTGGTATCCCAACAGCGACTCCCCTAAAACTGGCGTCCTAGGTTCTACGTCTCCCACCTATCCTGTACATTCATTAACTAAGTTCAATCTTAGGTTGCAGTAAAGCTCCATGGGGTCTTTCTGTCCAGTCGCGGGTAACCTGCATCTTCACAGGTACTTCAATTTCACTGTCTCAACGAGGGACCCGGTGAAATTGAAGTACCTGTGAAGATGCAGGTTACCCGCGACTGGACAGAAAGACCCCATGGAGCTTTACTGCAACCTAAGATTGAACTTAGTTAATGAATGTACAGGATAGGTGGGAGACGTAGAACCTAGGACGCCAGTTTTAGGGGAGTCGCTGTTGGGATACCACCCTTTCATTAATTGATTTCTAACGGGCCGAGTAACGACCGGCCGGACAGTCTTAGGCGGGCAGTTTGACTGGGGCGGTCGCCTCCTAAAGAGTAACGGAGGCGCCCAAAGGTTCCCTCAGAGCGGACGGAAATCGCTCGAAGAGTGTAAAGGCAGAAGGGAGCTTGACTGCGAGACGGACAGGTCGAGCAGGGACGAAAGTCGGGCTTAGTGATCCGGTGGTTCCGCATGGAAGGGCCATCGCTCAACGGATAAAAGCTACCCTGGGGATAACAGGCTTATCTCCCCCAAGAGTTCACATCGACGGGGAGGTTTGGCACCTCGATGTCGGCTC
>Contig_185
CCATTTAAACCTTGGTAAGGTTCCTCGCGTATCATCGAATTAAACCACATGCTCCACCGCTTGTGCGGGCCCCCGTCAATTCCTTTGAGTTTCACACTTGCGTGCGTACTCCCCAGGTGGGATACTTATCACTTTCGCTTAGCCACTCAACTTATCATCAAACAGCTAGTATCCATCGTTTACAGCGTGGACTACCAGGGTATCTAATCCTGTTCGCTCCCCACGCTTTCGTCCATCAGCGTCAATTAATTGTTAGTAATATGCCTTCGCTATCGGTGTTCTGTGTAATATCTAAGCATTTCACCGCTACACTACACATTCCAACTACTTCACAATCATTCAAGACTGACAGTTTCAAAGGCAGTTGCTTAGTTGAGCTAAGCGCTTTCACCTCTGACTTATCAGCCCGCCTACGGACCCTTTAAACCCAATGATTCCGGATAACGCTCGCATCCTCCGTATTACCGCGGCTGCTGGCACGGAGTTAGCCGATGCTTATTCGTAAGGTACCGTCATCAAAGTACACGTACTCCTTATTCTTCCCTTACAAAAGCAGTTTACAATCCATAGGACCTTCATCCTGCACGCGGCATGGCTGGATCAGTCTTCCGACCATTGTCCAATATTCCTCACTGCTGCCTCCCGTAGGAGTCTGGTCCGTATCTCAGTACCAGTGTGGGGGACATCCCTCTCAGAACCCCTATCTATCGTCGCCTTGGGGAGCCGTTACCTCTCCAACTAGCTAATAGAACGCATACTCATCTTTCACCACCGTAGCTTTAATATAAAAACGATGCCGCTCTTATATACCATTAGGTATTAATCCAAATTTCTTCGGGCTATCCCTATGTGAAAGGCAGATTGTATACGCGTTACGCACCCGTGCGCCGGTCTTGGTTACCCGAAGGTAACCTCTCCCTCGACTTGCATGTGTTAGGCCTGCCGCTAGCGTTGATCCTGGCTCAGGATGAACGCTAGCGGCAGGCCTAACACATGCAAGTCGAGGGAGAGGTTA
>Contig_186
CATCGTTCGACTTGCATGTGTTAAGCACGCCGCCAGCGTTCGTCCTGAGCCAGGACGAACGCTGGCGGCGTGCTTAACACATGCAAGTCGAACGAAGAGCGATGGAAGCTTGCTTCTATCAATCTTAGTGGCGAACGGGTGAGTAACGCGTAATCAACCTGCCCTTCAGAGGGGGACAACAGTTGGAAACGACTGCTAATACCGCATACGATCCAACCTCGGCATCGAGGATGGATGAAAGGTGGCCTCTATTTATAAGCTATCGCTGAAGGAGGGGATTGCGTCTGATTAGCTAGTTGGAGGGGTAACGGCCCACCAAGGCAATGATCAGTAGCCGGTCTGAGAGGATGAACGGCCACATTGGGACTGAGACACGGCCCAGACTCCTACGGGAGGCAGCAGTGGGGAATCTTCCGCAATGGACGAAAGTCTGACGGAGCAACGCCGCGTGAGTGATGACGGCCTTCGGGTTGTAAAGCTCTGTTAATCGGGACGAAAGGTCTTCTTGCGAATAGTTAGAAGAATTGACGGTACCGGAATAGAAAGCCACGGCTAACTACGTGCCAGCAGCCGCGGTAATACGTAGGTGGCAAGCGTTGTCCGGAATTATTGGGCGTAAAGCGCGCGCAGGCGGATCAGTCAGTCTGTCTTAAAAGTTCGGGGCTTAACCCCGTGATGGGATGGAAACTGCCGATCTAGAGTATCGGAGAGGAAAGTGGAATTCCTAGTGTAGCGGTGAAATGCGTAGATATTAGGAAGAACACCAGTGGCGAAGGCGACTTTCTGGACGAAAACTGACGCTGAGGCGCGAAAGCCAGGGGAGCGAACGGGATTAGATACCCCGGTAGTCCTGGCCGTAAACGATGGGTACTAGGTGTAGGAGGTATCGACCCCTTCTGTGCCGGAGTTAACGCAATAAGTACCCCGCCTGGGGAGTACGACCGCAAGGTTGAAACTCAAAGGAATTGACGGGGGCCCGCACAAGCGGTGGAGCATGTGGTTTAATTCGA
>Contig_187
CTCCGTGCCAGCAGCCGCGGTAATACGGAGGATGCGAGCGTTATTCGGAATCATTGGGTTTAAAGGGTCTGTAGGCGGGCTATTAAGTCAGGGGTGAAAGGTTTCAGCTTAACTGAGAAATTGCCTTTGATACTGGTAGTCTTGAATATCTGTGAAGTTCTTGGAATGTGTAGTGTAGCGGTGAAATGCTTAGATATTACACAGAACACCGATTGCGAAGGCAGGGGACTAACAGACAATTGACGCTGAGAGACGAAAGCGTGGGGAGCGAACAGGATTAGATACCCTGGTAGTCCACGCTGTAAACGATGGATACTAGCTGTTTGATGATAAGTTGAGTGGCTAAGCGAAAGTGATAAGTATCCCACCTGGGGAGTACGCACGCAAGTGTGAAACTCAAAGGAATTGACGGGGGCCCGCACAAGCGGTGGAGCATGTGGTTTAATTCGATGATACGCGAGGAACCTTACCAAGGTTTAAATGGAGACTGACAGGTGTAGAGATACGCCCTTCTTCGGACAGTTTTCAAGGTGCTGCATGGTTGTCGTCAGCTCGTGCCGTGAGGTGTCAGGTTAAGTCCTATAACGAGCGCAACCCCTGCCATTAGTTGCTAACGAGTAAGGTCGAGCACTCTAGTGGGACTGCCGGTGCAAACCGTGAGGAAGGTGGGGATGACGTCAAATCATCACGGCCCTTACATCTTGGGCTACACACGTGCTACAATGGTCGTTACAGAGAGCAGCCACTGCGCGAGCAGGAGCGAATCTATAAAGACGGTCACAGTTCGGATCGGAGTCTGCAACTCGACTCCGTGAAGCTGGAATCGCTAGTAATCGGATATCAGCCATGATCCGGTGAATACGTTCCCGGGCCTTGTACACACCGCCCGTCAAGCCATGGGAGTCTGGAGTACCTAAAGTCCGTAACCGCGAGGGTCGGCCTAGGGTAATACAGACTCCCATGGCTTGACGGGCGGTGTGTACAAGGCCCGGGAACGTATTCACCG
>Contig_188
CTCCGTGCCAGCAGCCGCGGTAATACGGAGGATGCGAGCGTTATTCGGAATCATTGGGTTTAAAGGGTCTGTAGGCGGGCTATTAAGTCAGGGGTGAAAGGTTTCAGCTTAACTGAGAAATTGCCTTTGATACTGGTAGTCTTGAATATCTGTGAAGTTCTTGGAATGTGTAGTGTAGCGGTGAAATGCTTAGATATTACACAGAACACCGATTGCGAAGGCAGGGGACTAACAGACAATTGACGCTGAGAGACGAAAGCGTGGGGAGCGAACAGGATTAGATACCCTGGTAGTCCACGCTGTAAACGATGGATACTAGCTGTTTGATGATAAGTTGAGTGGCTAAGCGAAAGTGATAAGTATCCCACCTGGGGAGTACGCACGCAAGTGTGAAACTCAAAGGAATTGACGGGGGCCCGCACAAGCGGTGGAGCATGTGGTTTAATTCGATGATACGCGAGGAACCTTACCAAGGTTTAAATGGAGACTGACAGGGGCAGAGATGCCTTTTTCTTCGGACAGTTTTCAAGGTGCTGCATGGTTGTCGTCAGCTCGTGCCGTGAGGTGTCAGGTTAAGTCCTATAACGAGCGCAACCCCTGCCATTAGTTGCTAACGAGTAAGGTCGAGCACTCTAGTGGGACTGCCGGTGCAAACCGTGAGGAAGGTGGGGATGACGTCAAATCATCACGGCCCTTACATCTTGGGCTACACACGTGCTACAATGGTCGTTACAGAGAGCAGCCACTGCGCGAGCAGGAGCGAATCTATAAAGACGGTCACAGTTCGGATCGGAGTCTGCAACTCGACTCCGTGAAGCTGGAATCGCTAGTAATCGGATATCAGCCATGATCCGGTGAATACGTTCCCGGGCCTTGTACACACCGCCCGTCAAGCCATGGGAGTCTGGAGTACCTAAAGTCCGTAACCGCGAGGGTCGGCCTAGGGTAATACAGACTCCCATGGCTTGACGGGCGGTGTGTACAAGGCCCGGGAACGTATTCACCG
>Contig_189
AGTACCTTTTATCCGTTGAGCGATGGCCCTTCCATACAGAACCACCGGATCACTATGTCCTGCTTTCGCACCTGCTCGACTTGTCGGTCTCGCAGTTAAGCTACCTTTTGCCATTGCACTATCAGTCCGATTTCCGACCGGACCTAGGTAACCTTCGAACTCCTCCGTTACTCTTTGGGAGGAGACCGCCCCAGTCAAACTGCCTACCATGCACGGTCCCAGACCCGTAATCCGGGTCGGGGACCGTGCATGGTAGGCAGTTTGACTGGGGCGGTCTCCTCCCAAAGAGTAACGGAGGAGTTCGAAGGTTACCTAGGTCCGGTCGGAAATCGGACTGATAGTGCAATGGCAAAAGGTAGCTTAACTGCGAGACCGACAAGTCGAGCAGGTGCGAAAGCAGGACATAGTGATCCGGTGGTTCTGTATGGAAGGGCCATCGCTCAACGGATAAAAGGTACTCCGGGGATAACAGGCTGATTCCGCCCAAGAGTTCATATCGACGGCGGAGTTTGGCACCTCGATGTCGGCTCATCACATCCTGGGGCTGTAGTCGGTCCCAAGGGTATGGCTGTTCGCCATTTAAAGTGGTACGTGAGCTGGGTTTAAAACGTCGTGAGACAGTTTGGTCCCTATCTGCAGTGGGCGTTGGAAGTTTGACGGGGGCTGCTCCTAGTACGAGAGGACCGGAGTGGACGAACCTCTGGTGTACCGGTTGTAACGCCAGTTGCATAGCCGGGTAGCTAAGTTCGGAAGAGATAAGCGCTGAAAGCATCTAAGCGCGAAACTCGCCTGAAGATGAGACTTCCCTTGTGGTTTAACCACACTAAAGAGTCGTTCGAGACCAGGACGTTGATAGGTGGGGTGTGGAAGCGCGGTAACGCGTGAAGCTAACCCATACTAATTGCTCGTGAGGCTTGACTCTATCATTTGAAGAACTTCAAATAATAAAAGCTTACTGACTGATTCAGTCATCACCATTTATACCGATTAAGGCTTTACCGATT
>Contig_190
CTCCCTCGACTTGCATGTGTTAGGCCTGCCGCTAGCGTTCATCCTGAGCCAGGATGAACGCTAGCGGCAGGCCTAACACATGCAAGTCGAGGGAGGAGCTTTCGGGCTTCGACCGGCGTACGGGTGCGTAACGCGTATACAATCTGCCTTTCACATAGGGATAGCCCGAAGAAATTTGGATTAATACCTAATGGTATATAGGAGCGGCATCGTTTTTATATTAAAGCTACGGTGGTGAAAGATGAGTATGCGTTCTATTAGCTAGTTGGAGAGGTAACGGCTCCCCAAGGCGACGATAGATAGGGGTTCTGAGAGGGATGTCCCCCACACTGGTACTGAGATACGGACCAGACTCCTACGGGAGGCAGCAGTGAGGAATATTGGACAATGGTCGGAAGACTGATCCAGCCATGCCGCGTGCAGGATGAAGGTCCTATGGATTGTAAACTGCTTTTGTAAGGGAAGAATAAGGAGTACGTGTACTTTGATGACGGTACCTTACGAATAAGCATCGGCTAACTCCGTGCCAGCAGCCGCGGTAATACGGAGGATGCGAGCGTTATCCGGAATCATTGGGTTTAAAGGGTCCGTAGGCGGGCTGATAAGTCAGAGGTGAAAGCGCTTAGCTCAACTAAGCAACTGCCTTTGAAACTGTCAGTCTTGAATGATTGTGAAGTAGTTGGAATGTGTAGTGTAGCGGTGAAATGCTTAGATATTACACAGAACACCGATAGCGAAGGCATATTACTAACAATTAATTGACGCTGATGGACGAAAGCGTGGGGAGCGAACAGGATTAGATACCCTGGTAGTCCACGCTGTAAACGATGGATACTAGCTGTTTGATGATAAGTTGAGTGGCTAAGCGAAAGTGATAAGTATCCCACCTGGGGAGTACGCACGCAAGTGTGAAACTCAAAGGAATTGACGGGGGCCCGCACAAGCGGTGGAGCATGTGGTTTAATTCGATGATACGCGAGGAACCTTACCAAGGTTTAAATGG
>Contig_191
GCTATTTCGGAGAGAACCAGCTATTTCCAAGTTCGATTGGAATTTCTCCGCTACCCACAGCTCATCCAAACACTTTTCAACGTGTCCTGGTTCGGTCCTCCATTCAGTGTTACCTAAACTTCAACCTGGCCATGGGTAGATCACTTGGTTTCGGGTCTACTCCATCATACTATTTCGCCCTATTAAGACTCGCTTTCGCTTCGGCTCCATGTCTTCCACTTAACCTCGCATGATAAAGTAACTCGCCGGTTCATTCTACAAAAGGCACGCCATCACCCTCAAGGGGCTCTGACTACTTGTAAGCACACGGTTTCAGGTTCTCTTTCACTCCCCTCCCGGGGTTCTTTTCACCTTTCCCTCACGGTACTGGTTCACTATCGGTCACTAGGTAGTATTTAGCCTTACCAGATGGTCCTGGTAGATTCCGACGGAATTCCTCGTGTTCCGCCGTACTCAGGTGCTCTCTCGCGCCAACTTAGCATTTCGTAGAAGGTAAAAGTCCTGTATACGAAATGCTAAGTTGGCGCGAGAGAGCACCTGAGTACGGCGGAACACGAGGAATTCCGTCGGAATCTACCAGGACCATCTGGTAAGGCTAAATACTACCTAGTGACCGATAGTGAACCAGTACCGTGAGGGAAAGGTGAAAAGAACCCCGGGAGGGGAGTGAAAGAGAACCTGAAACCGTGTGCTTACAAGTAGTCAGAGCCCCTTGAGGGTGATGGCGTGCCTTTTGTAGAATGAACCGGCGAGTTACTTTATCATGCGAGGTTAAGTGGAAGACATGGAGCCGAAGCGAAAGCGAGTCTTAATAGGGCGAAATAGTATGATGGAGTAGACCCGAAACCAAGTGATCTACCCATGGCCAGGTTGAAGTTTAGGTAACACTGAATGGAGGACCGAACCAGGACACGTTGAAAAGTGTTTGGATGAGCTGTGGGTAGCGGAGAAATTCCAATCGAACTTGGAAATAGCTGGTTCTCTCCGAAATAGC
>Contig_192
GAGTACCTTTTATCCGTTGAGCGATGGCCCTTCCATACAGAACCACCGGATCACTAAGACCTACTTTCGTACCTGCTCGACTTGTGGGTCTCGCAGTTAAGCGCGCTTTTGCCTTTATACTCTTTGAACGATTTCCGACCGTTCTGAGCGCACCTTCGTACTCCTCCGTTACTCTTTAGGAGGAGACCGCCCCAGTCAAACTACCCACCATACATTGTCCTTGGATTTGTTGATCCTAAGTTAGAACCCCAACATAACCAGGGTGGTATTTCAAGGTTGGCTCCACAAATACTGGCGTATCTGCTTCAAAGCCTCCCACCTATCCTACACAAGTTAGGTCAAAGTTCAATGTAAAGCTGTAGTAAAGGTTCACGGGGTCTTTCCGTCTAGCCGCGGGTACACAGCATCTTCACTGCGATTTCGATTTCACTGAGTCTCTGCTGGAGACAGCGCTGCCATCATTATGCCATTCGTGCAGGTAGCGAAATTCCTTGTCGGGTAAGTTCCGACCTGCACGAATGGCATAATGATGGCAGCGCTGTCTCCAGCAGAGACTCAGTGAAATCGAAATCGCAGTGAAGATGCTGTGTACCCGCGGCTAGACGGAAAGACCCCGTGAACCTTTACTACAGCTTTACATTGAACTTTGACCTAACTTGTGTAGGATAGGTGGGAGGCTTTGAAGCAGATACGCCAGTATTTGTGGAGCCAACCTTGAAATACCACCCTGGTTATGTTGGGGTTCTAACTTAGGATCAACAAATCCAAGGACAATGTATGGTGGGTAGTTTGACTGGGGCGGTCTCCTCCTAAAGAGTAACGGAGGAGTACGAAGGTGCGCTCAGAACGGTCGGAAATCGTTCAAAGAGTATAAAGGCAAAAGCGCGCTTAACTGCGAGACCCACAAGTCGAGCAGGTACGAAAGTAGGTCTTAGTGATCCGGTGGTTCTGTATGGAAGGGCCATCGCTCAACGGATAAAAGGTACTC
>Contig_193
TTTGAGCCCCGTTACATCTTCCGCGCAGGCCGACTCGACTAGTGAGCTATTACGCTTTCTTTAAATGATGGCTGCTTCTAAGCCAACATCCTAGCTGTCTAAGCCTTCCCACTTCGTTTCCCACTTAATATAGACTTTGGGACCTTAGCTGGCGGTCTGGGTTGTTTCCCTCTCCACGACGGACGTTAGCACCCGCCGTGTGTCTCCTGAGTATCACTCTTCGGTATTCGTAGTTTGCATCGGGTTGGTAATCCGGGATGGACCCCTAGCCGAAACAGTGCTCTACCCCCGAAGGTGTCCGCTCAAGGCTCTACCTAAATAGATTTCGGGGAGAACCAGCTATCTCCCGGTTTGATTGGCCTTTCACCCCCAGCCACAAGTCATCCGCTAATTTTTCAACATTAGTCGGTTCGGTCCTCCAGTTAGTGTTACCCAACCTTCAACCTGCCCATGGCTAGATCACCGGGTTTCGGGTCTATACCTTGCAACTAGACGCCCAGTTAAGACTCGGTTTCCCTTCGGCTCCCCTATTCGGTTAACCTCGCTACAAAATATAAGTCGCTGACCCATTATACAAAAGGTACGCAGTCACCCCAAAAGGGCTCCCACTGCTTGTACGTACAAGGTTTCAGGTTCTATTTCACTCCCCTCACCGGGGTTCTTTTCGCCTTTCCTTCACAGTACTGGTTCACTATCGGTCAATCAGGAGTATTTAGCCTTGGAGGATGGTCCCCCCATCTTCAAACAGGATATCACGTGTCCCGCCCTACTTCTCGTTAGCTTAGTACCACGACCTGGACTTCGAATACGGGATTATCACCCTCTTTGATTGTGCTTCCCAACACATTCTCCTATCTCTGCTGTTATCATTAACAGGCTCTTTCGCTTTCGCTCGCCGCTACTGACGAAATCAACCGAGATTTCGTCAGTAGCGGCGAGCGAAAGCGAAAGAGCCTGTTAATGATAACAGCAGAGATAGAGGAAT
>Contig_194
CGGTGAATACGTTCCCGGGCCTTGTACACACCGCCCGTCAAGCCATGGGAGTCTGTATTACCCTAGGCCGACCCTCGCGGTTACGGACTTTAGGTACTCCAGACTCCCATGGCTTGACGGGCGGTGTGTACAAGGCCCGGGAACGTATTCACCGGATCATGGCTGATATCCGATTACTAGCGATTCCAGCTTCACGGAGTCGAGTTGCAGACTCCGATCCGAACTGTGACCGTCTTTATAGATTCGCTCCTGCTCGCGCAGTGGCTGCTCTCTGTAACGACCATTGTAGCACGTGTGTAGCCCAAGATGTAAGGGCCGTGATGATTTGACGTCATCCCCACCTTCCTCACGGTTTGCACCGGCAGTCCCACTAGAGTGCTCGACCTTACTCGTTAGCAACTAATGGCAGGGGTTGCGCTCGTTATAGGACTTAACCTGACACCTCACGGCACGAGCTGACGACAACCATGCAGCACCTTGAAAACTGTCCGAAGAAAAGCGTATCTCTACACCTGTCAGTCTCCATTTAAACCTTGGTAAGGTTCCTCGCGTATCATCGAATTAAACCACATGCTCCACCGCTTGTGCGGGCCCCCGTCAATTCCTTTGAGTTTCACACTTGCGTGCGTACTCCCCAGGTGGGATACTTATCACTTTCGCTTAGCCACTCAACTTATCATCAAACAGCTAGTATCCATCGTTTACAGCGTGGACTACCAGGGTATCTAATCCTGTTCGCTCCCCACGCTTTCGTCCATCAGCGTCAATTAATTGTTAGTAATATGCCTTCGCTATCGGTGTTCTGTGTAATATCTAAGCATTTCACCGCTACACTACACATTCCAACTACTTCACAATCATTCAAGACTGACAGTTTCAAAGGCAGTTGCTTAGTTGAGCTAAGCGCTTTCACCTCTGACTTATCAGCCCGCCTACGGACCCTTTAAACCCAATGATTCCGGATAACGCTCGCATCCTCCGT
>Contig_195
ACGGAGGATGCGAGCGTTATCCGGAATCATTGGGTTTAAAGGGTCCGTAGGCGGGCTGATAAGTCAGAGGTGAAAGCGCTTAGCTCAACTAAGCAACTGCCTTTGAAACTGTCAGTCTTGAATGATTGTGAAGTAGTTGGAATGTGTAGTGTAGCGGTGAAATGCTTAGATATTACACAGAACACCGATAGCGAAGGCATATTACTAACAATTAATTGACGCTGATGGACGAAAGCGTGGGGAGCGAACAGGATTAGATACCCTGGTAGTCCACGCTGTAAACGATGGATACTAGCTGTTTGATGATAAGTTGAGTGGCTAAGCGAAAGTGATAAGTATCCCACCTGGGGAGTACGCACGCAAGTGTGAAACTCAAAGGAATTGACGGGGGCCCGCACAAGCGGTGGAGCATGTGGTTTAATTCGATGATACGCGAGGAACCTTACCAAGGTTTAAATGGGAACTGACAGAGGTAGAGATACCTCCTTCTTCGGACAGTTTTCAAGGTGCTGCATGGTTGTCGTCAGCTCGTGCCGTGAGGTGTCAGGTTAAGTCCTATAACGAGCGCAACCCCTGCCATTAGTTGCTAACGAGTAAGGTCGAGCACTCTAGTGGGACTGCCGGTGCAAACCGTGAGGAAGGTGGGGATGACGTCAAATCATCACGGCCCTTACATCTTGGGCTACACACGTGCTACAATGGTCGTTACAGAGAGCAGCCACTGCGCGAGCAGGAGCGAATCTATAAAGACGGTCACAGTTCGGATCGGAGTCTGCAACTCGACTCCGTGAAGCTGGAATCGCTAGTAATCGGATATCAGCCATGATCCGGTGAATACGTTCCCGGGCCTTGTACACACCGCCCGTCAAGCCATGGGAGTCTGGAGTACCTAAAGTCCGTAACCGCGAGGGTCGGCCTAGGGTAATACAGACTCCCATGGCTTGACGGGCGGTGTGTACAAGGCCCGGGAACGTATTCACCG
>Contig_196
GAGTACCTTTTATCCGTTGAGCGATGGCCCTTCCATACAGAACCACCGGATCACTATGTCCTGCTTTCGCACCTGCTCGACTTGTCGGTCTCGCAGTTAAGCTACCTTTTGCCATTGCACTATCAGTCCGATTTCCGACCGGACCTAGGTAACCTTCGAACTCCTCCGTTACTCTTTGGGAGGAGACCGCCCCAGTCAAACTGCCTACCATGCACGGTCCCCGACCCGGATTACGGGTCTGGGTTAGAACCTCAAAGACACCAGGGTGGTATTTCAAGGACGGCTCCACAGAGACTGGCGTCTCTGCTTCAAAGCCTCCCACCTATCCTACACAAGTGACTTCAAAGTCCAATGCAAAGCTACAGTAAAGGTTCACGGGGTCTTTCCGTCTAGCAGCGGGTAGATTGCATCTTCACAACCACTTCAACTTCGCTGAGTCTCGGGAGGAGACAGTGTGGCCATCGTTACGCCATTCGTGCGGGTCGGAACTTACCCGACAAGGAATTTCGTAACGATGGCCACACTGTCTCCTCCCGAGACTCAGCGAAGTTGAAGTGGTTGTGAAGATGCAATCTACCCGCTGCTAGACGGAAAGACCCCGTGAACCTTTACTGTAGCTTTGCATTGGACTTTGAAGTCACTTGTGTAGGATAGGTGGGAGGCTTTGAAGCAGAGACGCCAGTCTCTGTGGAGCCGTCCTTGAAATACCACCCTGGTGTCTTTGAGGTTCTAACCCAGACCCGTAATCCGGGTCGGGGACCGTGCATGGTAGGCAGTTTGACTGGGGCGGTCTCCTCCCAAAGAGTAACGGAGGAGTTCGAAGGTTACCTAGGTCCGGTCGGAAATCGGACTGATAGTGCAATGGCAAAAGGTAGCTTAACTGCGAGACCGACAAGTCGAGCAGGTGCGAAAGCAGGACATAGTGATCCGGTGGTTCTGTATGGAAGGGCCATCGCTCAACGGATAAAAGGTACTC
>Contig_197
GAGTACCTTTTATCCGTTGAGCGATGGCCCTTCCATACAGAACCACCGGATCACTATGTCCTGCTTTCGCACCTGCTCGACTTGTCGGTCTCGCAGTTAAGCTACCTTTTGCCATTGCACTATCAGTCCGATTTCCGACCGGACCTAGGTAACCTTCGAACTCCTCCGTTACTCTTTGGGAGGAGACCGCCCCAGTCAAACTGCCTACCATGCACGGTCCCCGACCCGGATTACGGGTCTGGGTTAGAACCTCAAAGACACCAGGGTGGTATTTCAAGGACGGCTCCACAGAGACTGGCGTCTCTGCTTCAAAGCCTCCCACCTATCCTACACAAGTGACTTCAAAGTCCAATGCAAAGCTACAGTAAAGGTTCACGGGGTCTTTCCGTCTAGCAGCGGGTAGATTGCATCTTCACAACCACTTCAACTTCGCTGAGTCTCGGGAGGAGACAGTGTGGCCATCGTTACGCCATTCGTGCAGGTCGGAACTTACCCGACAAGGAATTTCGTAACGATGGCCACACTGTCTCCTCCCGAGACTCAGCGAAGTTGAAGTGGTTGTGAAGATGCAATCTACCCGCTGCTAGACGGAAAGACCCCGTGAACCTTTACTGTAGCTTTGCATTGGACTTTGAAGTCACTTGTGTAGGATAGGTGGGAGGCTTTGAAGCAGAGACGCCAGTCTCTGTGGAGCCGTCCTTGAAATACCACCCTGGTGTCTTTGAGGTTCTAACCCAGACCCGTAATCCGGGTCGGGGACCGTGCATGGTAGGCAGTTTGACTGGGGCGGTCTCCTCCCAAAGAGTAACGGAGGAGTTCGAAGGTTACCTAGGTCCGGTCGGAAATCGGACTGATAGTGCAATGGCAAAAGGTAGCTTAACTGCGAGACCGACAAGTCGAGCAGGTGCGAAAGCAGGACATAGTGATCCGGTGGTTCTGTATGGAAGGGCCATCGCTCAACGGATAAAAGGTACTC
>Contig_198
TAGCTTTTATCCGTTGAGCGATGGCCCTTCCATGCGGAACCACCGGATCACTAAGTCCTGCTTTCGCACCTGCTCGACTTGTAAGTCTCACAGTCAAGCTCCCTTGTGCCTTTACACTCTGCAAATGATTTCCAACCATTCTGAGGGAACCTTTGAACGCCTCCGTTACTCTTTGGGAGGCGACCGCCCCAGTCAAACTGCCCACCTGACACTGTCTCCCGGTTTTCTATGCCGAGGGTTAGAATTTCAATACAGCAAGGGTAGTATCCCAACAACGCCTCCTCATACACTGGCGTGCATGATTCTTAGGCTCCTACCTATCCTGTACATACTGCATCAAAATTCAATATCAAGCTACAGTAAAGCTCCATGGGGTCTTTCCGTCCTGTCGCGGGTAACCTGCATCTTCACAGGTACTATGATTTCACCGAGTCCATCGTTGAGACAGTGCCCAAATCGTTACGCCTTTCGTGCGGGTCGGGTAAGTTCCGACCCGCACGAAAGGCGTAACGATTTGGGCACTGTCTCAACGATGGACTCGGTGAAATCATAGTACCTGTGAAGATGCAGGTTACCCGCGACAGGACGGAAAGACCCCATGGAGCTTTACTGTAGCTTGATATTGAATTTTGATGCAGTATGTACAGGATAGGTAGGAGCCTAAGAATCATGCACGCCAGTGTATGAGGAGGCGTTGTTGGGATACTACCCTTGCTGTATTGAAATTCTAACCCTCGGCATAGAAAACCGGGAGACAGTGTCAGGTGGGCAGTTTGACTGGGGCGGTCGCCTCCCAAAGAGTAACGGAGGCGTTCAAAGGTTCCCTCAGAATGGTTGGAAATCATTTGCAGAGTGTAAAGGCACAAGGGAGCTTGACTGTGAGACTTACAAGTCGAGCAGGTGCGAAAGCAGGACTTAGTGATCCGGTGGTTCCGCATGGAAGGGCCATCGCTCAACGGATAAAAGCTA
>Contig_199
CCATTTAAACCTTGGTAAGGTTCCTCGCGTATCATCGAATTAAACCACATGCTCCACCGCTTGTGCGGGCCCCCGTCAATTCCTTTGAGTTTCACACTTGCGTGCGTACTCCCCAGGTGGGATACTTATCACTTTCGCTTAGCCACTCAACTTATCATCAAACAGCTAGTATCCATCGTTTACAGCGTGGACTACCAGGGTATCTAATCCTGTTCGCTCCCCACGCTTTCGTCCATCAGCGTCAATTAATTGTTAGTAATATGCCTTCGCTATCGGTGTTCTGTGTAATATCTAAGCATTTCACCGCTACACTACACATTCCAACTACTTCACAATCATTCAAGACTGACAGTTTCAAAGGCAGTTGCTTAGTTGAGCTAAGCGCTTTCACCTCTGACTTATCAGCCCGCCTACGGACCCTTTAAACCCAATGATTCCGGATAACGCTCGCATCCTCCGTATTACCGCGGCTGCTGGCACGGAGTTAGCCGATGCTTATTCGTAAGGTACCGTCATCAAAGTACACGTACTCCTTATTCTTCCCTTACAAAAGCAGTTTACAATCCATAGGACCTTCATCCTGCACGCGGCATGGCTGGATCAGTCTTCCGACCATTGTCCAATATTCCTCACTGCTGCCTCCCGTAGGAGTCTGGTCCGTATCTCAGTACCAGTGTGGGGGACATCCCTCTCAGAACCCCTATCTATCGTCGCCTTGGGGAGCCGTTACCTCTCCAACTAGCTAATAGAACGCATACTCATCTTTCACCACCGTAGCTTTAATATAAAAACGATGCCGCTCCTATATACCATTAGGTATTAATCCAAATTTCTTCGGGCTATCCCTATGTGAAAGGCAGATTGTATACGCGTTACGCACCCGTACGCCGGTCGAAGCCCGAAAGCTCCTCCCTCGACTTGCATGTGTTAGGCCTGCCGCTAGCGTTGATCCTGGCTCAGGAT
>Contig_200
CCTCGGAGAACTGAAACATCTAAGTACCCCGAGGAAAAGAAATCAACCGAGATTCTGTGAGTAGCGGCGAGCGAAAGCGGAAGAGCCTGTTAGTGATAGCAGTTTTGTTAGGAGAATGTGCTGGGAAGCACAATCACAGAGGGTGATAATCCCGTATCCGAAAACATTATTGTGGTACTAAACTAACGACAAGTAGGGCGGGACACGAGAAATCCTGTCTGAATATGGGGGGACCATCCTCCAAGGCTAAATACTCCTGATTGACCGATAGTGAACCAGTACTGTGAAGGAAAGGCGAAAAGAACCCCGGTGAGGGGAGTGAAATAGAACCTGAAACCTTGTACGTACAAGCAGTGGGAGCCCTTTTGGGGTGACTGCGTACCTTTTGTATAATGGGTCAGCGACTTATATTTTGTAGCGAGGTTAACCGAATAGGGGAGCCGAAGGGAAACCGAGTCTTAACTGGGCGTCTAGTTGCAAGGTATAGACCCGAAACCCGGTGATCTAGCCATGGGCAGGTTGAAGGTTGGGTAACACTAACTGGAGGACCGAACCGACTAATGTTGAAAAATTAGCGGATGACTTGTGGCTGGGGGTGAAAGGCCAATCAAACCGGGAGATAGCTGGTTCTCCCCGAAATCTATTTAGGTAGAGCCTTGAGCGGACACCTTCGGGGGTAGAGCACTGTTTCGGCTAGGGGTCCATCCCGGATTACCAACCCGATGCAAACTACGAATACCGAAGAGTGATACTCAGGAGACACACGGCGGGTGCTAACGTCCGTCGTGGAGAGGGAAACAACCCAGACCGCCAGCTAAGGTCCCAAAGTCTATATTAAGTGGGAAACGAAGTGGGAAGGCTTAGACAGCTAGGATGTTGGCTTAGAAGCAGCCATCATTTAAAGAAAGCGTAATAGCTCACTAGTCGAGTCGGCCTGCGCGGAAGATGTAACGGGGCTCAAA
>Contig_201
CCATTTAAACCTTGGTAAGGTTCCTCGCGTATCATCGAATTAAACCACATGCTCCACCGCTTGTGCGGGCCCCCGTCAATTCCTTTGAGTTTCACACTTGCGTGCGTACTCCCCAGGTGGGATACTTATCACTTTCGCTTAGCCACTCAACTTATCATCAAACAGCTAGTATCCATCGTTTACAGCGTGGACTACCAGGGTATCTAATCCTGTTCGCTCCCCACGCTTTCGTCCATCAGCGTCAATTAATTGTTAGTAATATGCCTTCGCTATCGGTGTTCTGTGTAATATCTAAGCATTTCACCGCTACACTACACATTCCAACTACTTCACAATCATTCAAGACTGACAGTTTCAAAGGCAGTTGCTTAGTTGAGCTAAGCGCTTTCACCTCTGACTTATCAGCCCGCCTACGGACCCTTTAAACCCAATGATTCCGGATAACGCTCGCATCCTCCGTATTACCGCGGCTGCTGGCACGGAGTTAGCCGATGCTTATTCGTAAGGTACCGTCATCAAAGTACACGTACTCCTTATTCTTCCCTTACAAAAGCAGTTTACAATCCATAGGACCTTCATCCTGCACGCGGCATGGCTGGATCAGTCTTCCGACCATTGTCCAATATTCCTCACTGCTGCCTCCCGTAGGAGTCTGGTCCGTATCTCAGTACCAGTGTGGGGGACATCCCTCTCAGAACCCCTATCTATCGTCGCCTTGGGGAGCCGTTACCTCTCCAACTAGCTAATAGAACGCATACTCATCTTTCACCACCGTAGCTTTAATATAAAAACGATGCCGCTCTTATATACCATTAGGTATTAATCCAAATTTCTTCGGGCTATCCCTATGTGAAAGGCAGATTGTATACGCGTTACGCACCCGTGCGCCGGTTTCAGCCCGAAGGCTTCTCCCTCGACTTGCATGTGTTAGGCCTGCCGCTAGCGTTGATCCTGGCTCAGGA
>Contig_202
CGGGAGAACTGAAACATCTAAGTACCCCGAGGAAAAGAAATCAACCGAGATTCCGTTAGTAGCGGCGAGCGAAAGCGAAAGAGCCTGTTAATGATAACAGCAGAGATAGAGGAATAAGCTGGGAAGCTTAGCGACACAGGGTGATAGCCCCGTACTCGACATCCAGGCTGTGGTACTAAGTTAACGAGAAGTAGGGCGGGACACGTGATATCCTGTTTGAAGATGGGGGGACCATCCTCCAAGGCTAAATACTCCTGATTGACCGATAGTGAACCAGTACTGTGAAGGAAAGGCGAAAAGAACCCCGGTGAGGGGAGTGAAATAGAACCTGAAACCTTGTACGTACAAGCAGTGGGAGCCCTTTTGGGGTGACTGCGTACCTTTTGTATAATGGGTCAGCGACTTATATTTTGTAGCGAGGTTAACCGAATAGGGGAGCCGAAGGGAAACCGAGTCTTAACTGGGCGTCTAGTTGCAAGGTATAGACCCGAAACCCGGTGATCTAGCCATGGGCAGGTTGAAGGTTGGGTAACACTAACTGGAGGACCGAACCGACTAATGTTGAAAAATTAGCGGATGACTTGTGGCTGGGGGTGAAAGGCCAATCAAACCGGGAGATAGCTGGTTCTCCCCGAAATCTATTTAGGTAGAGCCTTGAGCGGACACCTTCGGGGGTAGAGCACTGTTTCGGCTAGGGGTCCATCCCGGATTACCAACCCGATGCAAACTACGAATACCGAAGAGTGATACTCAGGAGACACACGGCGGGTGCTAACGTCCGTCGTGGAGAGGGAAACAACCCAGACCGCCAGCTAAGGTCCCAAAGTCTATATTAAGTGGGAAACGAAGTGGGAAGGCTTAGACAGCTAGGATGTTGGCTTAGAAGCAGCCATCATTTAAAGAAAGCGTAATAGCTCACTAGTCGAGTCGGCCTGCGCGGAAGATGTAACGGGGCTCAAA
>Contig_203
TCTCAACACCCAAAACCCTTGAGCGTTGTATAGTTAAGCCTCTCGGGCAATTAGTATCTGTTAGCTCAACGGCTCGCACCGCTTACACACCAGACCTATCTACGTCTTAGTCTTAAACAACCCTTACAGATTTATAATCTGGGAGAACTCATCTCTTGGCAAGTTTCGTGCTTAGATGCTTTCAGCACTTATCTCTTCCGCACTTAGCTACCCGGCAATGCGTCTGGCGACACAACCGGAACACCAGTGGTGCGTCCACTCCGGTCCTCTCGTACTAGGAGCAGCCCCAATCAATTCTCCAACGCCCACGGCAGATAGGGACCGAACTGTCTCACGACGTTCTAAACCCAGCTCGCGTACCACTTTAAATGGCGAACAGCCATACCCTTGGGACCTACTTCAGCCCCAGGATGTGATGAGCCGACATCGAGGTGCCAAACACCGCCGTCGATATGAACTCTTGGGCGGTATCAGCCTGTTATCCCCGGAGTACCTTTTATCCGTTGAGCGATGGCCCTTCCATTCAGAACCACCGGATCACTATGACCTACTTTCGTACCTGCTCGACTTGTCTGTCTCGCAGTTAAGCTTGCTTATACCATTGCACTAACCTGACGATGTCCGACCGTCATTAGCAAACCTTCGTGCTCCTCCGTTACTCTTTGGGAGGAGACCGCCCCAGTCAAACTACCCACCAGACACTGTCCGAAACGTGGTCTCGGACAGTGTCTGGTGGGTAGTTTGACTGGGGCGGTCTCCTCCCAAAGAGTAACGGAGGAGCACGAAGGTTTGCTAATGACGGTCGGACATCGTCAGGTTAGTGCAATGGTATAAGCAAGCTTAACTGCGAGACAGACAAGTCGAGCAGGTACGAAAGTAGGTCATAGTGATCCGGTGGTTCTGAATGGAAGGGCCATCGCTCAACGGATAAAAGGTACTCCGGGGATAACAGGCTGAT
>Contig_204
CGACAGCTGATGACGGTACCTGAAGAATAAGCACCGGCTAACTACGTGCCAGCAGCCGCGGTAATACGTAGGGTGCGAGCGTTAATCGGAATTACTGGGCGTAAAGCGAGCGCAGACGGTTACTTAAGCAGGATGTGAAATCCCCGGGCTCAACCTGGGAACTGCGTTCTGAACTGGGTGACTAGAGTGTGTCAGAGGGAGGTAGAATTCCACGTGTAGCAGTGAAATGCGTAGAGATGTGGAGGAATACCGATGGCGAAGGCAGCCTCCTGGGATAACACTGACGTTCATGCTCGAAAGCGTGGGTAGCAAACAGGATTAGATACCCTGGTAGTCCACGCCCTAAACGATGTCAATTAGCTGTTGGGCAACTTGATTGCTTAGTAGCGTAGCTAACGCGTGAAATTGACCGCCTGGGGAGTACGGTCGCAAGATTAAAACTCAAAGGAATTGACGGGGACCCGCACAAGCGGTGGATGATGTGGATTAATTCGATGCAACGCGAAGAACCTTACCTGGTCTTGACATGTACGGAATCCTCCAGAGACGGAGGAGTGCCTTCGGGAACCGTAACACAGGTGCTGCATGGCTGTCGTCAGCTCGTGTCGTGAGATGTTGGGTTAAGTCCCGCAACGAGCGCAACCCCTTTCGTATGTTACCATCATTAAGTTGGGGACTCATGCGATACTGCCTGCGATGAGCAGGAGGAAGGTGGGGATGACGTCAAGTCATCATGCCCCTTATGATCTGGGCTACACACGTGCTACAATGGGCTGTACAGAGAGGAGCGAGGCGGTGACGCGGAGCGAATCTTGAAAGCAGTTCGAAGTTCGGATTGAAGTCTGCAACTCGACTTCATGAAGTTGGAATCGCTAGTAATCGCGGATCAGCAATGCCGCGGTGAATACGTTCTCGGGTCTTGTACACACCGCCCGTCACACCACGAGAGTT
>Contig_205
CCATTTAAACCTTGGTAAGGTTCCTCGCGTATCATCGAATTAAACCACATGCTCCACCGCTTGTGCGGGCCCCCGTCAATTCCTTTGAGTTTCACACTTGCGTGCGTACTCCCCAGGTGGGATACTTATCACTTTCGCTTAGCCACTCAACTTATCATCAAACAGCTAGTATCCATCGTTTACAGCGTGGACTACCAGGGTATCTAATCCTGTTCGCTCCCCACGCTTTCGTCCATCAGCGTCAATTAATTGTTAGTAATATGCCTTCGCTATCGGTGTTCTGTGTAATATCTAAGCATTTCACCGCTACACTACACATTCCAACTACTTCACAATCATTCAAGACTGACAGTTTCAAAGGCAGTTGCTTAGTTGAGCTAAGCGCTTTCACCTCTGACTTATCAGCCCGCCTACGGACCCTTTAAACCCAATGATTCCGGATAACGCTCGCATCCTCCGTATTACCGCGGCTGCTGGCACGGAGTTAGCCGATGCTTATTCGTAAGGTACCGTCATCAAAGTACACGTACTCCTTATTCTTCCCTTACAAAAGCAGTTTACAATCCATAGGACCTTCATCCTGCACGCGGCATGGCTGGATCAGTCTTCCGACCATTGTCCAATATTCCTCACTGCTGCCTCCCGTAGGAGTCTGGTCCGTATCTCAGTACCAGTGTGGGGGACATCCCTCTCAGAACCCCTATCTATCGTCGCCTTGGGGAGCCGTTACCTCTCCAACTAGCTAATAGAACGCATACTCATCTTTCACCACCGTAGCTTTAATATAAAAACGATGCCGCTCTTATATACCATTAGGTATTAATCCAAATTTCTTCGGGCTATCCCTATGTGAAAGGCAGATTGTATACGCGTTACGCACCCGTGCGCCGGTCTTGGTTACCTTCGGGTAACCAAGACCGGCGCACGGGTGCGTAACGCGTATACAATCT
>Contig_206
CCACTCCCATGGTGTGACGGGCGGTGTGTACAAGACCCGGGAACGTATTCACCGCGGCATGCTGATCCGCGATTACTAGCGATTCCGACTTCATGCAGTCGAGTTGCAGACTGCAATCCGGACTACGATCGGTTTTTTGGGATTGGCTCCACCTCGCGGCTTCGCAACCCTCTGTACCGACCATTGTATGACGTGTGAAGCCCTACACATAAGGGCCATGAGGACTTGACGTCATCCCCACCTTCCTCCGGTTTGTCACCGGCAGTCTCATTAGAGTGCCCTTGCGTAGCAACTAATGATAAGGGTTGCGCTCGTTGCGGGACTTAACCCAACATCTCACGACACGAGCTGACGACAGCCATGCAGCACCTGTGTTACGGTTCCCGAAGGCACTCCTCCGTCTCTGGAGGATTCCGTACATGTCAAGACCAGGTAAGGTTCTTCGCGTTGCATCGAATTAATCCACATCATCCACCGCTTGTGCGGGTCCCCGTCAATTCCTTTGAGTTTTAATCTTGCGACCGTACTCCCCAGGCGGTCAATTTCACGCGTTAGCTACGCTACTAAGCAATCAAGTTGCCCAACAGCTAATTGACATCGTTTAGGGCGTGGACTACCAGGGTATCTAATCCTGTTTGCTACCCACGCTTTCGAGCATGAACGTCAGTGTTATCCCAGGAGGCTGCCTTCGCCATCGGTATTCCTCCACATCTCTACGCATTTCACTGCTACACGTGGAATTCTACCTCCCTCTGACACACTCTAGTCACCCAGTTCAGAACGCAGTTCCCAGGTTGAGCCCGGGGATTTCACATCCTGCTTAAGTAACCGTCTGCGCTCGCTTTACGCCCAGTAATTCCGATTAACGCTCGCACCCTACGTATTACCGCGGCTGCTGGCACGTAGTTAGCCGGTGCTTATTCTTCAGGTACCGTCATCAGCTGTCG
>Contig_207
TGGATCTAACTTGTATGCATTCGGAGTTTGTCTGGACTTGATAGCCGGTGAAAGCCTCGCATCCAATCAGTCGCTCTACCTCACACAAGAAACTCCACAGGCTGCACCTAAATGCATTTCGGGGAGTACGAGCTATCTCCAAGTTTGATTAGCCTTTCACCCCTACCCTCAGTTCATCCGAAAGCTTTTCAACGCTTACCGGTTCGGTCCTCCAGTTAGTTTTACCTAACCTTCAACCTGACCAAGGGTAGATCACTTGGTTTCGCGTCTACTCCATCTAACTAAATCGCCATTTAAGACTCGCTTTCGCTTCGGCTACGTGACTATTGTCACTTAACCTTGCTAGACAAAGTAACTCGTAGGTTCATTATGCAAAAGGCACGCAGTCACAGGACAAGCCTGCTCCTACCGCTTGTAGGCAGACGGGTTCAGGGTCTATTGCACTCCTCTATTCGAGGTTCTTTTCACCTTTCCCTCACGGTACTGGTTCGCTATCGGTCTCTCGGGAGTATTTAGCCTTACGGGATGGGCCCCGCTAATTCACACAGAATTTCTCGTGTTCCGCGCTACTCAGGATACTGCTAGGTACATGCGCTATTTCGAATACAGGACTTTCACCTTCTGCGGTCAAACTTTCCAGTTTGTTCTTCTATAACTAATGAGTCCACGTTGCAGTCCTATAACCCCAACAATGCCGAAACAGTGTTGGTTTGGGCTGGTCCCCGTTCGCTCGCCACTACTAAGGGAATCACTTTTGTTTTCTTCTCCTATGGGTACTTAGATGTTTCAGTTCCCCACGTTCGCTCACCGCTCTGCGGTGTGACATGTCTTCTACATGCCGGGTTGCCCCATTCGGAAATCTGCGGATCAATTCGTATGTGCCAATCCCCGCAGCTTATCGCAGCTTATCACGTCCTTCGTCGCCTCCGAGAGCCTAGGC
>Contig_208
GCCCCCGACTCGCGCACGTGTTAGACTCCTTGGTCCGTGTTTCAAGACGGGTCGGGTGGGTAGCCGACGTCGCCGCCGACCCGTCTTGAAACACGGACCAAGGAGTCTAACACGTGCGCGAGTCGGGGGCTCGCACGAAAGCCGCCGTGGCGCAATGAAGGTGAAGGCCGGCGCGCTCGCCGGCCGAGGTGGGATCCCGAGGCCTCTCCAGTCCGCCGAGGGCGCACCACCGGCCCGTCTCGCCCGCCGCGCCGGGGAGGTGGAGCACGAGCGCACGTGTTAGGACCCGAAAGATGGTGAACTATGCCTGGGCAGGGCGAAGCCAGAGGAAACTCTGGTGGAGGTCCGTAGCGGTCCTGACGTGCAAATCGGTCGTCCGACCTGGGTATAGGGGCGAAAGACTAATCGAACCATCTAGTAGCTGGTTCCCTCCGAAGTTTCCCTCAGGATAGCTGGCGCTCTCGCAGACCCGACGCACCCCCGCCACGCAGTTTTATCCGGTAAAGCGAATGATTAGAGGTCTTGGGGCCGAAACGATCTCAACCTATTCTCAAACTTTAAATGGGTAAGAAGCCCGGCTCGCTGGCGTGGAGCCGGGCGTGGAATGCGAGTGCCTAGTGGGCCACTTTTGGTAAGCAGAACTGGCGCTGCGGGATGAACCGAACGCCGGGTTAAGGCGCCCGATGCCGACGCTCATCAGACCCCAGAAAAGGTGTTGGTTGATATAGACAGCAGGACGGTGGCCATGGAAGTCGGAATCCGCTAAGGAGTGTGTAACAACTCACCTGCCGAATCAACTAGCCCTGAAAATGGATGGCGCTGGAGCGTCGGGCCCATACCCGGCCGTCGCCGGCAGTCGAGAGTGGACGGGAGCGGCGGGGGCGGCGCGCGCGCGCGCGCGTGTGGTGTGCGTCGGAGGGCGGCGGCGGCGGCGGCGCCC
>Contig_209
CCAGAGTTAAAGGTAGGTTACTCACGTATTACTCACCCGTTCGCCACTAATCCACCTAGCAAGCTAGGCTTCATCGTTCGACTTGCATGTGTTAAGCCTGCCGCCAGCGTTCAATCTGAGCCATGATTAAACTGAAGAGTTTGATCATGGCTCAGATTGAACGCTGGCGGCAGGCTTAACACATGCAAGTCGAACGAAGTTAGGAAGCTTGCTTCTGATACTTAGTGGCGGACGGGTGAGTAATGCTTAGGAATCTGCCTAGTAGTGGGGGATAACTTGGGGAAACCCAAGCTAATACCGCATACGACCTACGGGTGAAAGGGGGCTTTTAGCTCTCGCTATTAGATGAGCCTAAGTCGGATTAGCTGGTTGGTGGGGTAAAGGCCTACCAAGGCGACGATCTGTAGCTGGTCTGAGAGGATGATCAGCCACACTGGGACTGAGACACGGCCCAGACTCCTACGGGAGGCAGCAGTGGGGAATATTGGACAATGGGCGAAAGCCTGATCCAGCCATGCCGCGTGTGTGAAGAAGGCCTTTTGGTTGTAAAGCACTTTAAGTGGGGAGGAAAAGCTTATGGTTAATACCCATAAGCCCTGACGTTACCCACAGAATAAGCACCGGCTAACTCTGTGCCAGCAGCCGCGGTAATACAGAGGGTGCAAGCGTTAATCGGAATTACTGGGCGTAAAGCGCGCGTAGGTGGTTATTTAAGTCAGATGTGAAAGCCCCGGGCTTAACCTGGGAACTGCATCTGATACTGGATAACTAGAGTAGGTGAGAGGGGAGTAGAATTCCAGGTGTAGCGGTGAAATGCGTAGAGATCTGGAGGAATACCGATGGCGAAGGCAGCTCCCTGGCATCATACTGACACTGAGGTGCGAAAGCGTGGGTAGCAAACAGGATTAGATACCCTGGTAGTCCACGCCGTAAACGATG
>Contig_210
CCATTTAAACCTTGGTAAGGTTCCTCGCGTATCATCGAATTAAACCACATGCTCCACCGCTTGTGCGGGCCCCCGTCAATTCCTTTGAGTTTCACACTTGCGTGCGTACTCCCCAGGTGGGATACTTATCACTTTCGCTTAGCCACTCAACTTATCATCAAACAGCTAGTATCCATCGTTTACAGCGTGGACTACCAGGGTATCTAATCCTGTTCGCTCCCCACGCTTTCGTCTCTCAGCGTCAATTGTCTGTTAGTCCCCTGCCTTCGCAATCGGTGTTCTGTGTAATATCTAAGCATTTCACCGCTACACTACACATTCCAAGAACTTCACAGATATTCAAGACTACCAGTATCAAAGGCAATTTCTCAGTTAAGCTGAAACCTTTCACCCCTGACTTAATAGCCCGCCTACAGACCCTTTAAACCCAATGATTCCGAATAACGCTCGCATCCTCCGTATTACCGCGGCTGCTGGCACGGAGGATGCGAGCGTTATCCGGAATCATTGGGTTTAAAGGGTCCGTAGGCGGGCTGATAAGTCAGAGGTGAAAGCGCTTAGCTCAACTAAGCAACTGCCTTTGAAACTGTCAGTCTTGAATGATTGTGAAGTAGTTGGAATGTGTAGTGTAGCGGTGAAATGCTTAGATATTACACAGAACACCGATAGCGAAGGCATATTACTAACAATTAATTGACGCTGATGGACGAAAGCGTGGGGAGCGAACAGGATTAGATACCCTGGTAGTCCACGCTGTAAACGATGGATACTAGCTGTTTGATGATAAGTTGAGTGGCTAAGCGAAAGTGATAAGTATCCCACCTGGGGAGTACGCACGCAAGTGTGAAACTCAAAGGAATTGACGGGGGCCCGCACAAGCGGTGGAGCATGTGGTTTAATTCGATGATACGCGAGGAACCTTACCAAGGTTTAAATGG
>Contig_211
TTACACCATTCGTGCAGGTCGGGTAAGTTCCGACCTGCACGAATGGTGTAATGATTTGAGCGCTGTCTTGACGGGAGGCCTGGTGAAATTGTATTACCGGTGAAGATACCGGTTACCTACAGTAGGACGGAAAGACCCCATGGAGCTTTACTGTAGTTTGGTATTGGGTTTTGGCATTGCATGTATAGGATAGTTGGGAGACTGAGATGATATGGCGCTAGCTGTATCGGAGTCATCGGTGGAATACCAACCATTCAATGCTGAAATTCTAATCTGTGGTTTGTAGCCACGGAGACAGTGCTAGGTGGGCAGTTTGACTGGGGCGGTCGCCTCCGAAAGAGTAACGGAGGCGTTCAAAGGTTCTCTCAGGTTGGATGGAAATCAACCATAGAGTGCAATGGCATAAGAGAGCTTGACTGCAAGACTGACGGGTCGAGCAGATGCGAAAGCAGGACATAGTGATCCGGCGATTCCGAATGGAAGGGTCGTCGCTCAACGGATAAAAGCTACCCTGGGGATAACAGGCTGATCCTACCCGAGAGTCCATATCGACGGTAGGGTTTGGCACCTCGATGTCGGCTCATCGCATCCTGGGGCTGGAGAAGGTCCCAAGGGTTGGGCTGTTCGCCCATTAAAGCGGTACGTGAGCTGGGTTCAGAACGTCGTGAGACAGTTCGGTCCCTATCCACTGTAGGCGTTAGAATATTGAGAAGACCTGTCCTTAGTACGAGAGGACCGGGATGGACAAACCTCTGATGTACCAGTTGTCACGCCAGTGGCACAGCTGGGTAGTCACGTTTGGAATAGATAACCGCTGAAAGCATCTAAGCGGGAAACTAACTTCAAGATAAGTATTCTTTAAGATACCTTCGAGCCTAGGAGGTTGATAGGTTGGGGGTGTAAGTGCAGCAATGCATTTAGCTGACCAATACTAATT
>Contig_212
AAAGTTTGAGTTCTCACTCATTTCTGTCACTGACAGATTTATTGTTTTTCATTGTTCAGTACTATAACCTTAGTTATAGTGCCCTGCACATTGGTTCGTCTTGTTCAGGGCACTATAACTAAGGTTATAGTACTGAACAATGAAAAACAATAAATCTGTCAGTGACAGAAATGAGTGAGAACTCAAACTTTTAATGAGAGTTTGATCCTGGCTCAGGACGAACGCTGGCGGCGTGCCTAATACATGCAAGTAGAACGCTGAAGGAGGAGCTTGCTCTTCTGGATGAGTTGCGAACGGGTGAGTAACGCGTAGGTAACCTGCCTGGTAGCGGGGGATAACTATTGGAAACGATAGCTAATACCGCATAAGAGTAGATGTTGCATGACATTTGCTTAAAAGGTGCAATTGCATCACTACCAGATGGACCTGCGTTGTATTAGCTAGTTGGTGGGGTAACGGCTCACCAAGGCGACGATACATAGCCGACCTGAGAGGGTGATCGGCCACACTGGGACTGAGACACGGCCCAGACTCCTACGGGAGGCAGCAGTAGGGAATCTTCGGCAATGGACGGAAGTCTGACCGAGCAACGCCGCGTGAGTGAAGAAGGTTTTCGGATCGTAAAGCTCTGTTGTAAGAGAAGAACGAGTGTGAGAGTGGAAAGTTCACACTGTGACGGTATCTTACCAGAAAGGGACGGCTAACTACGTGCCAGCAGCCGCGGTAATACGTAGGTCCCGAGCGTTGTCCGGATTTATTGGGCGTAAAGCGAGCGCAGGCGGTTAGATAAGTCTGAAGTTAAAGGCTGTGGCTTAACCATAGTACGCTTTGGAAACTGTTTAACTTGAGTGCAAGAGGGGAGAGTGGAATTCCATGTGTAGCGGTGAAATGCGTAGATATATGGAGGAACACCGGTGGCGAAAGCGGCTCTCTGG
>Contig_213
CCGACCTGCACGAATGGTGTAACGATCTGGGTACTGTCTCAACCGCGAGCTCGGTGAAATTGTAGTATCGGTGAAGATGCCGATTACCCGCAACGGGACGAAAAGACCCCGTGAACCTTTACTATAGCTTTGCATTGGATTTGGGTAACAAATGTGTAGGATAGGCCGGAGACTGTGAAGCGGGTACGCCAGTATTCGTGGAGTCGCCGTTGAAATACGGCCCTTTTGTTATTTGGGTTCTAACTCGCGGATGCGAGGACATTGCATGGTGGGTAGTTTGACTGGGGTGGTCGCCTCCAAAAGTGTAACGGAGGCTTCTAAAGGTACCCTCAGACCGATTGGTAACCGGTCGTAGAGTGTAATGGCACAAGGGTGCTTGACTGGGAGACTAACAAGTCGCACAGGTAGGAAACTAGAGCATAGTGATCCGGTGGTTCCGTATGGAAGGGCCATCGCTCAAAGGATAAAAGGTACTCCGGGGATAACAGGCTGATCGCTCCCAAGAGCTCATATCGACGGAGCGGTTTGGCACCTCGATGTCGGCTCGTCACATCCTGGGGCTGGAGAAGGTCCCAAGGGTTGGGCTGTTCGCCCATTAAAGTGGCACGCGAGCTGGGTTCAGAACGTCGTGAGACAGTTCGGTCTCTATCTGTTGTGGGCGTTTGAGATTTGAGGGGGCCTGACACTAGTACGAGAGGACCGTGTTGGACGAACCGCTGGTTTATCGGTTATGCCGCCAGGCGTATTGCCGAGTAGCTACGTTCGGTTGAGATAAGTGCTGAAAGCATCTAAGTACGAAGCTTGCCTCAAGATTAGATCTCATTATAAGGGTGGTTATAGACGATGACCTTGATAGGCTACAGGTGTAAAGGCGGTGACGTCATAGCCGAGTAGTACTAATTGCCATGGATAGATCACTCGGTTTCGGGTCTAC
>Contig_214
GTAGACCCGAAACCGAGTGATCTATCCATGGCAATTAGTACTACTCGGCTATGACGTCACCGCCTTTACACCTGTAGCCTATCAAGGTCATCGTCTATAACCACCCTTATAATGAGATCTAATCTTGAGGCAAGCTTCGTACTTAGATGCTTTCAGCACTTATCTCAACCGAACGTAGCTACTCGGCAATACGCCTGGCGGCATAACCGATAAACCAGCGGTTCGTCCAACACGGTCCTCTCGTACTAGTGTCAGGCCCCCTCAAATCTCAAACGCCCACAACAGATAGAGACCGAACTGTCTCACGACGTTCTGAACCCAGCTCGCGTGCCACTTTAATGGGCGAACAGCCCAACCCTTGGGACCTTCTCCAGCCCCAGGATGTGACGAGCCGACATCGAGGTGCCAAACCGCTCCGTCGATATGAGCTCTTGGGAGCGATCAGCCTGTTATCCCCGGAGTACCTTTTATCCTTTGAGCGATGGCCCTTCCATGCGGAACCACCGGATCACTATGCTCTAGTTTCCTACCTGTGCGACTTGTTTGTCTCCCAGTCAAGCACCCTTATGCCATTACACTCTACGACCGGTTACCAATCGGTCTGAGGGTACCTTTAGAAGCCTCCGTTACGCTTTTGGAGGCGACCACCCCAGTCAAACTACCCACCATACACTGTCCTCGCTCTGCGAGTTAGTACCCAAGTAACAAAAGGGCCGTATTTCAACAGCGACTCCACAAACACTGGCGTGCCCGCTTCATAGTCTCCGGCCTATCCTACACATCTGTTACCCAAATACAATGTAAAGCTATAGTAAAGGTTCACGGGGTCTTTTCGTCCCGTTGCGGGTAATCGGCATCTTCACCGATACTACAATTTCACCGAGCTCGCGGTTGAGACAGTGCCCAGATCGTTACACCATTCGTGCAGGTCGG
>Contig_215
TATATACCATTAGGTATTAATCCAAATTTCTTCGGGCTATCCCTATGTGAAAGGCAGATTGTATACGCGTTACGCACCCGTGCGCCGGTTTCAGCCCGAAGAAATTTGGATTAATACCTAATGGTATATAAGAGCGGCATCGTTTTTATATTAAAGCTACGGTGGTGAAAGATGAGTATGCGTTCTATTAGCTAGTTGGAGAGGTAACGGCTCCCCAAGGCGACGATAGATAGGGGTTCTGAGAGGGATGTCCCCCACACTGGTACTGAGATACGGACCAGACTCCTACGGGAGGCAGCAGTGAGGAATATTGGACAATGGTCGGAAGACTGATCCAGCCATGCCGCGTGCAGGATGAAGGTCCTATGGATTGTAAACTGCTTTTGTAAGGGAAGAATAAGGAGTACGTGTACTTTGATGACGGTACCTTACGAATAAGCATCGGCTAACTCCGTGCCAGCAGCCGCGGTAATACGGAGGATGCGAGCGTTATCCGGAATCATTGGGTTTAAAGGGTCCGTAGGCGGGCTGATAAGTCAGAGGTGAAAGCGCTTAGCTCAACTAAGCAACTGCCTTTGAAACTGTCAGTCTTGAATGATTGTGAAGTAGTTGGAATGTGTAGTGTAGCGGTGAAATGCTTAGATATTACACAGAACACCGATAGCGAAGGCATATTACTAACAATTAATTGACGCTGATGGACGAAAGCGTGGGGAGCGAACAGGATTAGATACCCTGGTAGTCCACGCTGTAAACGATGGATACTAGCTGTTTGATGATAAGTTGAGTGGCTAAGCGAAAGTGATAAGTATCCCACCTGGGGAGTACGCACGCAAGTGTGAAACTCAAAGGAATTGACGGGGGCCCGCACAAGCGGTGGAGCATGTGGTTTAATTCGATGATACGCGAGGAACCTTACCAAGGTTTAAATGG
>Contig_216
TATATACCATTAGGTATTAATCCAAATTTCTTCGGGCTATCCCTATGTGAAAGGCAGATTGTATACGCGTTACGCACCCGTACGCCGGTCGAAGCCCGAAGAAATTTGGATTAATACCTAATGGTATATAGGAGCGGCATCGTTTTTATATTAAAGCTACGGTGGTGAAAGATGAGTATGCGTTCTATTAGCTAGTTGGAGAGGTAACGGCTCCCCAAGGCGACGATAGATAGGGGTTCTGAGAGGGATGTCCCCCACACTGGTACTGAGATACGGACCAGACTCCTACGGGAGGCAGCAGTGAGGAATATTGGACAATGGTCGGAAGACTGATCCAGCCATGCCGCGTGCAGGATGAAGGTCCTATGGATTGTAAACTGCTTTTGTAAGGGAAGAATAAGGAGTACGTGTACTTTGATGACGGTACCTTACGAATAAGCATCGGCTAACTCCGTGCCAGCAGCCGCGGTAATACGGAGGATGCGAGCGTTATCCGGAATCATTGGGTTTAAAGGGTCCGTAGGCGGGCTGATAAGTCAGAGGTGAAAGCGCTTAGCTCAACTAAGCAACTGCCTTTGAAACTGTCAGTCTTGAATGATTGTGAAGTAGTTGGAATGTGTAGTGTAGCGGTGAAATGCTTAGATATTACACAGAACACCGATAGCGAAGGCATATTACTAACAATTAATTGACGCTGATGGACGAAAGCGTGGGGAGCGAACAGGATTAGATACCCTGGTAGTCCACGCTGTAAACGATGGATACTAGCTGTTTGATGATAAGTTGAGTGGCTAAGCGAAAGTGATAAGTATCCCACCTGGGGAGTACGCACGCAAGTGTGAAACTCAAAGGAATTGACGGGGGCCCGCACAAGCGGTGGAGCATGTGGTTTAATTCGATGATACGCGAGGAACCTTACCAAGGTTTAAATGG
>Contig_217
GGGTGAAGTCGTAACAAGGTAGCCGTAGGGGAACCTGCGGCTGCATCAGACCTCTTCTTTCTCTAGAAAGGAGGTGATCCAGCCGCAGGTTCCCCTACGGCTACCTTGTTACGACTTCACCCCAGTCATGAAGCATACCGTGGTAAGCGGGCTCCTTGCGGTTACCCTACCTACTTCTGGTATCCCCCACTCCCATGGTGTGACGGGCGGTGTGTACAAGACCCGGGAACGTATTCACCGCAGTATGCTGACCTGCGATTACTAGCGATTCCGACTTCATGCACTCGAGTTGCAGAGTGCAATCCGGACTACGATCGGTTTTGTGAGATTGGCTCCGCCTCGCGGCTTGGCTACCCTCTGTACCGACCATTGTATGACGTGTGAAGCCCTGGTCATAAGGGCCATGAGGACTTGACGTCATCCCCACCTTCCTCCGGCTTGTCACCGGCAGTCTCATTAGAGTGCCCAACTTAATGATGGCAACTAATGACAAGCCGGAGGAAGGTGGGGATGACGTCAAGTCCTCATGGCCCTTATGACCAGGGCTTCACACGTCATACAATGGTCGGTACAGAGGGTAGCCAAGCCGCGAGGCGGAGCCAATCTCACAAAACCGATCGTAGTCCGGATTGCACTCTGCAACTCGAGTGCATGAAGTCGGAATCGCTAGTAATCGCAGGTCAGCATACTGCGGTGAATACGTTCCCGGGTCTTGTACACACCGCCCGTCACACCATGGGAGTGGGGGATACCAGAAGTAGGTAGGGTAACCGCAAGGAGCCCGCTTACCACGGTATGCTTCATGACTGGGGTGAAGTCGTAACAAGGTAGCCGTAGGGGAACCTGCGGCTGGATCACCTCCTTTCTAGAGAAAGAAGAGGTCTGATGCAGCCGCAGGTTCCCCTACGGCTACCTTGTTACGACTTCACCC
>Contig_218
CGGTTTCAGGTTCTATTTCACTCCCCTAACAGGGGTTCTTTTCGCCTTTCCCTCACGGTACTGGTTCACTATCGGTCAGTCAGGAGTATTTAGCCTTGGAGGATGGTCCCCCCATCTTCAGACAGAATTTCTCGTGTTCCGCCCTACTTAATATGTCGCTTAAACAGTTTCGCATACAGGACTATCACCTACTATGGTTGGCTTTCCCACGCCATTTTGCTACTGTAAAATTGATCGGCTCCTCCGTGTTCGCTCGCCGCTACTTACGGAATCTCATTTGATGTCTTTTCCTCGGGGTACTGAGATGTTTCACTTCTCCCGGTTTGCCTTACACAGTAAACTGTGTAATAACCAACTTATGTTGGTTGGGTTTCCCCATTCAGAAATCGCCGGGTCACAGGATATTGCCACCTCACCGACGCTTATCGCAGGCTATCACGTCTTTCATCGCCTCTGACTGCCTTGGCAGTCAGAGGCGATGAAAGACGTGATAGCCTGCGATAAGCGTCGGTGAGGTGGCAATATCCTGTGACCCGGCGATTTCTGAATGGGGAAACCCAACCAACATAAGTTGGTTATTACACAGTTTACTGTGTAAGGCAAACCGGGAGAAGTGAAACATCTCAGTACCCCGAGGAAAAGACATCAAATGAGATTCCGTAAGTAGCGGCGAGCGAACACGGAGGAGCCGATCAATTTTACAGTAGCAAAATGGCGTGGGAAAGCCAACCATAGTAGGTGATAGTCCTGTATGCGAAACTGTTTAAGCGACATATTAAGTAGGGCGGAACACGAGAAATTCTGTCTGAAGATGGGGGGACCATCCTCCAAGGCTAAATACTCCTGACTGACCGATAGTGAACCAGTACCGTGAGGGAAAGGCGAAAAGAACCCCTGTTAGGGGAGTGAAATAGAACCTGAAACCG
>Contig_219
ATTTTGCCGAGTTCCTTAACGAGAGTTCGCTCGCTCACCTTAGTGTTCTCCACTCAACTACCTGTGTCGGTTTGCGGTACGGGTTCTGTTAATCTCACTAGAAGCTTTTCTCGGCAGTGTGACGTCACTAACTTCGCTACTAAACTTCGCTCCCCATCACAGCTCACCCCGTATGCGACAAGCATTTCACTCATCAGCGGACTCGCTGCTTGGACGTACATTTCCAGTCGTACGCTCAACTTAGCCTCCTGCGTCCCTCCATTGCTCAAACAATTAACAGAAGTACAGGAATATCAACCTGTTATCCATCGACTACGCCTTTCGGCCTCGCCTTAGGTCCCGACTAACCCTGGGAGGACGAGCCTTCCCCAGGAAACCTTAGTCATTCGGTGGACGGGATTCTCACCCGTCTTTCGCTACTCATACCGGCATTCTCACTTCTAAGCGCTCCACATGTCCTTACGGTCATGCTTCACCGCCCTTAGAAGTGAGAATGCCGGTATGAGTAGCGAAAGACGGGTGAGAATCCCGTCCACCGAATGACTAAGGTTTCCTGGGGAAGGCTCGTCCTCCCAGGGTTAGTCGGGACCTAAGGCGAGGCCGAAAGGCGTAGTCGATGGATAACAGGTTGATATTCCTGTACTTCTGTTAATTGTTTGAGCAATGGAGGGACGCAGGAGGCTAAGTTGAGCGTACGACTGGAAATGTACGTCCAAGCAGCGAGTCCGCTGATGAGTGAAATGCTTGTCGCATACGGGGTGAGCTGTGATGGGGAGCGAAGTTTAGTAGCGAAGTTAGTGACGTCACACTGCCGAGAAAAGCTTCTAGTGAGATTAACAGAACCCGTACCGCAAACCGACACAGGTAGTTGAGTGGAGAACACTAAGGTGAGCGAGCGAACTCTCGTTAAGGAACTCGGCAAAAT
>Contig_220
ATCCCACAGCTTCGGTAAATAGCTTATGCCCGATTATTATCCACGCCAAAGCACTCGACTAGTGAGCTGTTACGCACTCTTTAAATGAATGGCTGCTTCCAAGCCAACATCCTAGCTGTCTTCGCACTCTGACTTCGTTTGGTCAACTTAGCTATTATTTCGGGACCTTAGCCGATGGTCTGGATTCTTCTCCTCTCGGACATGGACCTTAGCACCCATGCCCTCACTCCGTGGATCTAACTTGTATGCATTCGGAGTTTGTCTGGACTTGATAGCCGGTGAAAGCCTCGCATCCAATCAGTCGCTCTACCTCACACAAGAAACTCCACAGGCTGCACCTAAATGCATTTCGGGGAGTACGAGCTATCTCCAAGTTTGATTAGCCTTTCACCCCTACCCTCAGTTCATCCGAAAGCTTTTCAACGCTTACCGGTGCGGTCCTCCAGTTGGTTTTACCCAACCTTCAACCTGACCAAGGGTAGATCACTTGGTTTCGCGTCTACTCCCTCTGACTAAATCGCCCTATTCAGACTCGCTTTCGCTTCGGCTCACGTGACTCTTCATCACTTAACCTTGCCAGAGAAAGTAACTCGTAGGTTCATTATGCAAAAGGCACGCAGTCACAGCACTAAGCTGCTCCTACCGCTTGTAGGCAGACGGGTTCAGGATCTATTGCACTCCTCTGTTCGAGGTTCTTTTCACCTTTCCCTCACGGTACTGGTTCACTATCGGTCTCTCGGGAGTATTTAGCCTTACGGGATGGGCCCCGCAGATTCACACAGGATTTCACGTGTCCCGCGCTACTCAGGATACTCCTAACTCCAACTAAAGTTTTCGGATACACAGCTGTCATGTTCTATGGCCGGCCTTTCCAGACCGTTCTCCTAATCTTGTCTTCCTATATCGAGGTCCTACAACCCCA
>Contig_221
GGACGTGATAAGCTGCGAAAAGTTGCGGGGATTGGCACATACGAATTGATCCGCAGATTTCCGAATGGGGCAACCCGGCATGTAGAAGACATGTCACACCGCAGAGCGGTGAGCGAACGTGGGGAACTGAAACATCTAAGTACCCATAGGAGGAGAAAACAAAAGTGATTCCCTTAGTAGTGGCGAGCGAACGGGGACCAGCCCAAACCAACACTGTTTCGGCATTGTTGGGGTTATAGGACTGCAACGTGGACTCATTAGTTATAGAAGAACAAACTGGAAAGTTTGACCGCAGAAGGTGAAAGTCCTGTATTCGAAATAGCGCATGTACCTAGCAGTATCCTGAGTAGCGCGGAACACGAGAAATTCTGTGTGAATTAGCGGGGCCCATCCCGTAAGGCTAAATACTCCCGAGAGACCGATAGCGAACCAGTACCGTGAGGGAAAGGTGAAAAGAACCTCGAATAGAGGAGTGCAATAGACCCTGAACCCGTCTGCCTACAAGCGGTAGGAGCAGGCTTGTCCTGTGACTGCGTGCCTTTTGCATAATGAACCTACGAGTTACTTTGTCTAGCAAGGTTAAGTGACAATAGTCACGTAGCCGAAGCGAAAGCGAGTCTTAAATGGCGATTTAGTTAGATGGAGTAGACGCGAAACCAAGTGATCTACCCTTGGTCAGGTTGAAGGTTAGGTAAAACTAACTGGAGGACCGAACCGGTAAGCGTTGAAAAGCTTTCGGATGAACTGAGGGTAGGGGTGAAAGGCTAATCAAACTTGGAGATAGCTCGTACTCCCCGAAATGCATTTAGGTGCAGCCTGTGGAGTTTCTTGTGTGAGGTAGAGCGACTGATTGGATGCGAGGCTTTCACCGGCTATCAAGTCCAGACAAACTCCGAATGCATACAAGTTAGATCCA
>Contig_222
GATAAGCCTGTTATCCCCAGGGTAGCTTTTATCCGTTGAGCGATGGCCCTTCCATACGGAACCACCGGATCACTAAGCCCGACTTTCGTCCCTGCTCGAGTTGTAGCTCTCGCAGTCAAGCTCCCTTATACCTTTACACTCTGCGAATGATTTCCAACCATTCTGAGGGAACCTTTGGGCGCCTCCGTTACCTTTTAGGAGGCGACCGCCCCAGTCAAACTGCCCGTCAGACACTGTCTCCGATAGGGATCACCTATCTGGGTTAGAGTGGCCATAACACAAGGGTAGTATCCCAACAACGTCTCCTTCGAAACTGGCGTCCCGATCTCTTAGACTCCTACCTATCCTGTACATGTGGTACAGACACTCAATATCAAACTGCAGTAAAGCTCCATGGGGTCTTTCCGTCCTGTCGCGGGTAACCTGCATCTTCACAGGTACTAAAATTTCACCGAGTCTCTCGTTGAAATTTTAGTACCTGTGAAGATGCAGGTTACCCGCGACAGGACGGAAAGACCCCATGGAGCTTTACTGCAGTTTGATATTGAGTGTCTGTACCACATGTACAGGATAGGTAGGAGTCTAAGAGATCGGGACGCCAGTTTCGAAGGAGACGTTGTTGGGATACTACCCTTGTGTTATGGCCACTCTAACCCAGATAGGTGATCCCTATCGGAGACAGTGTCTGACGGGCAGTTTGACTGGGGCGGTCGCCTCCTAAAAGGTAACGGAGGCGCCCAAAGGTTCCCTCAGAATGGTTGGAAATCATTCGCAGAGTGTAAAGGTATAAGGGAGCTTGACTGCGAGAGCTACAACTCGAGCAGGGACGAAAGTCGGGCTTAGTGATCCGGTGGTTCCGTATGGAAGGGCCATCGCTCAACGGATAAAAGCTACCCTGGGGATAACAGGCTTATC
>Contig_223
GATAAGCCTGTTATCCCCAGGGTAGCTTTTATCCGTTGAGCGATGGCCCTTCCATACGGAACCACCGGATCACTAAGCCCGACTTTCGTCCCTGCTCGAGTTGTAGCTCTCGCAGTCAAGCTCCCTTATACCTTTACACTCTGCGAATGATTTCCAACCATTCTGAGGGAACCTTTGGGCGCCTCCGTTACCTTTTAGGAGGCGACCGCCCCAGTCAAACTGCCCGTCAGACACTGTCTCCGATAGGGATCACCTATCTGGGTTAGAGTGGCCATAACACAAGGGTAGTATCCCAACAACGTCTCCTTCGAAACTGGCGTCCCGATCTCTTAGACTCCTACCTATCCTGTACATGTGGTACAGACACTCAATATCAAACTGCAGTAAAGCTCCATGGGGTCTTTCCGTCCTGTCGCGGGTAACCTGCATCTTCACAGGTACTAAAATTTCACCGAGTCTCTCGTTGAGATTTTAGTACCTGTGAAGATGCAGGTTACCCGCGACAGGACGGAAAGACCCCATGGAGCTTTACTGCAGTTTGATATTGAGTGTCTGTACCACATGTACAGGATAGGTAGGAGTCTAAGAGATCGGGACGCCAGTTTCGAAGGAGACGTTGTTGGGATACTACCCTTGTGTTATGGCCACTCTAACCCAGATAGGTGATCCCTATCGGAGACAGTGTCTGACGGGCAGTTTGACTGGGGCGGTCGCCTCCTAAAAGGTAACGGAGGCGCCCAAAGGTTCCCTCAGAATGGTTGGAAATCATTCGCAGAGTGTAAAGGTATAAGGGAGCTTGACTGCGAGAGCTACAACTCGAGCAGGGACGAAAGTCGGGCTTAGTGATCCGGTGGTTCCGTATGGAAGGGCCATCGCTCAACGGATAAAAGCTACCCTGGGGATAACAGGCTTATC
>Contig_224
CCAGAGAGCCGCTTTCGCCACCGGTGTTCCTCCATATATCTACGCATTTCACCGCTACACATGGAATTCCACTCTCCCCTCTTGCACTCAAGTTAAACAGTTTCCAAAGCGTACTATGGTTAAGCCACAGCCTTTAACTTCAGACTTATCTAACCGCCTGCGCTCGCTTTACGCCCAATAAATCCGGACAACGCTCGGGACCTACGTATTACCGCGGCTGCTGGCACGTAGTTAGCCGTCCCTTTCTGGTAAGATACCGTCACAGTGTGAACTTTCCACTCTCACACTCGTTCTTCTCTTACAACAGAGCTTTACGATCCGAAAACCTTCTTCACTCACGCGGCGTTGCTCGGTCAGACTTCCGTCCATTGCCGAAGATTCCCTACTGCTGCCTCCCGTAGGAGTCTGGGCCGTGTCTCAGTCCCAGTGTGGCCGATCACCCTCTCAGGTCGGCTATGTATCGTCGCCTTGGTGAGCCGTTACCCCACCAACTAGCTAATACAACGCAGGTCCATCTGGTAGTGATGCAATTGCACCTTTTAAGCAAATGTCATGCAACATCTACTCTTATGCGGTATTAGCTATCGTTTCCAATAGTTATCCCCCGCTACCAGGCAGGTTACCTACGCGTTACTCACCCGTTCGCAACTCATCCAGAAGAGCAAGCTCCTCCTTCAGCGTTCTACTTGCATGTATTAGGCACGCCGCCAGCGTTCGTCCTGAGCCAGGATCAAACTCTCATTAAAAGTTTGAGTTCTCACTCATTTCTGTCACTGACAGATTTATTGTTTTTCATTGTGCAGGGCACTATAACTAAGGTTATAGTACTGAACAATGAAAAACAATAAATCTGTCAGTGACAGAAATGAGTGAGAACTCAAACTTTTAATGAGAGTTTGATCCTGGCTCAGGA
>Contig_225
TTCAGACTCGCTTTCGCTACGGATACCCCACACGGGTTAACCTCGCGACATAACACTAACTCGCAGGCTCATTCTTCAAAAGGCACGCTGTCACCCCAAAAGGCTCCAACGGCTTGTAAGCACACGGTTTCAGGTACTATTTCACTCCCCTCCCGGGGTACTTTTCACCATTCCCTCACGGTACTGATTCACTATCGGTCACTAAGAAGTATTTAGACTTACCAGGTGGTCCTGGCAGATTCACACGAGATTCCACGAGCCCCGTGCTACTCGGGTGGCCACACCACGGACAGAACAATTTCGATTACGGGACTCTCACCCTCTACGGCCGACCATTCCAAGTCGTTCACCTACCATCCTGAACATCATGCCGGCAGCCAGTTAGAACTGCCACTGTGACTCCCACAACCCCCATGATGCAACGCCTAACCGCTATCACACACCACAGGTTTAGTCTCTTCCGCTTTCGCTCGCCACTACTCACAGAATCATTACTTTATTTTCTCTTCCTGCGGGTACTGAGATGTTTCACTTCCCCGCGTTCCCCCCAACCAGCCTATACATTCAGCTGGCGGTAACTCACCATGAAGATGAGCCAGGTTTCCCCATTCGGAAATCCTCGGATCACAGCCCAGTTATCGGCTCCCCGAGGCTTATCGCAGATTCACACGTCCTTCATCGGCTCTTAGTGCCAAGGCACACGGTGGATGCCTTGGCACTAAGAGCCGATGAAGGACGTGTGAATCTGCGATAAGCCTCGGGGAGCCGATAACTGGGCTGTGATCCGAGGATTTCCGAATGGGGAAACCTGGCTCATCTTCATGGTGAGTTACCGCCAGCTGAATGTATAGGCTGGTTGGGGGGAACGCGGGGAAGTGAAACATCTCAGTACCCGCAGGAAGAGAAAATAA
>Contig_226
TGTAATAACCAACTTATGTTGGTTGGGTTTCCCCATTCAGAAATCGCCGGGTCAAGTAATGAAGTGCACATGGTGGATGCCTTGGCAGTCAGAGGCGATGAAAGACGTGATAGCCTGCGATAAGCGTCGGTGAGGTGGCAATATCCTGTGACCCGGCGATTTCTGAATGGGGAAACCCAACCAACATAAGTTGGTTATTACACAGTTTACTGTGTAAGGCAAACCGGGAGAAGTGAAACATCTCAGTACCCCGAGGAAAAGACATCAAATGAGATTCCGTAAGTAGCGGCGAGCGAACACGGAGGAGCCGATCAATTTTACAGTAGCAAAATGGCGTGGGAAAGCCAACCATAGTAGGTGATAGTCCTGTATGCGAAACTGTTTAAGCGACATATTAAGTAGGGCGGAACACGAGAAATTCTGTCTGAAGATGGGGGGACCATCCTCCAAGGCTAAATACTCCTGACTGACCGATAGTGAACCAGTACCGTGAGGGAAAGGCGAAAAGAACCCCTGTTAGGGGAGTGAAATAGAACCTGAAACCGTGTGCATACAAGCAGTCGGTTTCAGGTTCTATTTCACTCCCCTAACAGGGGTTCTTTTCGCCTTTCCCTCACGGTACTGGTTCACTATCGGTCAGTCAGGAGTATTTAGCCTTGGAGGATGGTCCCCCCATCTTCAGACAGAATTTCTCGTGTTCCGCCCTACTTAATATGTCGCTTAAACAGTTTCGCATACAGGACTATCACCTACTATGGTTGGCTTTCCCACGCCATTTTGCTACTGTAAAATTGATCGGCTCCTCCGTGTTCGCTCGCCGCTACTTACGGAATCTCATTTGATGTCTTTTCCTCGGGGTACTGAGATGTTTCACTTCTCCCGGTTTGCCTTACACAGTAAACTGTGTAA
>Contig_227
AGTACCGTGAGGGAAAGGTGAAAAGAACCGTGAATAACGGAGTGAAAAAGACCCTGAAACCATACGCTTACAAGCGGTCGGAGCAGCGTCAGCTGTGACGGCGTGCCTTTTGCATAATGAGCCTACGAGTTACTGTTACCAGCGAGGATAAGTATTTCAGATACGAATCCGTAGCGAAAGCGAGTCTGAATAGGGCGATAAATAGTTGGTAGTAGTAGACGCGAAACCTGGTGATCTACCCTTGGGCAGGTTGAAGCGCTGGTAACACAGCGTGGAGGACCGAACTGGTTGTCGTTGAAAAGACTTCGGATGACCTGAGGGTAGGGGTGAAAGGCCAATCAAACTGGGAAATAGCTCGTACTCCCCGAAATGCATTTAGGTGCAGCGTTGATGTGAGTTTAATAGAGGTAGAGCTACTGATTGGATGCGGGGGTTTCATCGCCTACCAATTCCTGACAAACTCCGAATGCTATTAAATGCTCATCAGCAGTGAGGGTATGGGTGCTAAGGTCCATATCCGAGAGGGAAAGAACCCGGACCATCAGCTAAGGTCCCCAAATATATGCTAAGTTGAAAAAACGCGGTTGAACTGCATTGACAGCTAGGATGTTGGCTTGGAAGCAGCCATACATTTAAAGAGTGCGTAACAGCTCACTAGTCGAGCGGTTTGGCATGGAGAATAAACGGGCATAAGCATATTACCGAAGCTATGGGGTATAATATACCGGTAGGGGAGCATTCTATAGGCGTTGAAGCTAAAGGCGTGAGCCATAGTGGAGCCTGATAGAAAAGAAAATGTAGGCATAAGTAACGATAAGGCAGGCGAGAAACCTGCCCGCCGAAAGATCAAGGTTTCCTCAGCTATGCTAATCAGCTGAGGGTTAGTCGGGGACTAACGCGAACCC
>Contig_228
GGTGACGTCAAAGCCGAGCACTACTAATTGCCCGGCTTTGACGTCACCGTCTTTACACCTGCACCCTATCAACGTCATCGTCTATGACGACCCTTATGAGGAGTTCTCATCTTGCGGCTGGCTTCGCACTTAGATGCTTTCAGCGCTTATCCAATCCAGACTCAGATACCCAGCGGTGCACCTGGCGGCACAACTGGTAAACCGGAGGTCTGTCCAACACGGTCCTCTCGTACTAGTGTCAGCACCACGCAAAACTCCAACGCCCACGATAGATAGAGACCGAACTGTCTCACGACGTTCTGAACCCAGCTCGCGTGCCACTTTAATGGGCGAACAGCCCAACCCTTGGGACCTTCTCCAGCCCCAGGATGTGACGAGCCGACATCGAGGTGCCAAACCACCCCGTCGATATGAGCTCTTGGGGGGGATCAGCCTGTTATCCCCGGAGTACCTTTTATCCTTTGAGCGATGGAGTTTCCATACACTTGCACCGGATCACTATGCCCCAGTTTCCTGCCTGCTCGGCATGTCTGCCTCCCAGTCAAGCGCCCTTATGCCATTGCACTCTATAAGGCCGGTTACCAATCGGCCCGAGGGCACCTTTGGAAGCCTCCGTTACGCTTTTGGAGGCGACCACCCCAGTCAAACTACCCACCAAGCAGTGTCCGCGCCACAGGCGCGTTAGACCTCAGACAGCCAAAGGGCCGTATTTCAAGGATGGCTCCACGAATGCTGGCGCACCCGCTTCAAAGCCTCCGGCCTATCCTACACATCGGATGACCAAGGTCAATGCTAAGCTGTAGTAAAGGTTCACGGGGTCTTTTCGTCCCATCGCGGGTAATCGGTGAAGATGCCGATTACCCGCGATGGGACGAAAAGACCCCGTGAACCTTTACTA
>Contig_229
GTACATAACGTACACGATGAATGAGCCAAATTAAAGTCCAATAAAAAAAGCTTGTCTTTTTATATTGGCAACAAAAGATTAAACTGAAGAGTTTGATCATGGCTCAGATTGAACGCTGGCGGCAGGCTTAACACATGCAAGTCGAACGAAGTTAGGAAGCTTGCTTCTGATACTTAGTGGCGGACGGGTGAGTAATGCTTAGGAATCTGCCTAGTAGTGGGGGATAACTTGGGGAAACCCAAGCTAATACCGCATACGACCTACGGGTGAAAGGGGGCTTTTAGCTCTCGCTATTAGATGAGCCTAAGTCGGATTAGCTGGTTGGTGGGGTAAAGGCCTACCAAGGCGACGATCTGTAGCTGGTCTGAGAGGATGATCAGCCACACTGGGACTGAGACACGGCCCAGACTCCTACGGGAGGCAGCAGTGGGGAATATTGGACAATGGGCGAAAGCCTGATCCAGCCATGCCGCGTGTGTGAAGAAGGCCTTTTGGTTGTAAAGCACTTTAAGTGGGGAGGAAAAGCTTATGGTTAATACCCATAAGCCCTGACGTTACCCACAGAATAAGCACCGGCTAACTCTGTGCCAGCAGCCGCGGTAATACAGAGGGTGCAAGCGTTAATCGGAATTACTGGGCGTAAAGCGCGCGTAGGTGGTTATTTAAGTCAGATGTGAAAGCCCCGGGCTTAACCTGGGAACTGCATCTGATACTGGATAACTAGAGTAGGTGAGAGGGGAGTAGAATTCCAGGTGTAGCGGTGAAATGCGTAGAGATCTGGAGGAATACCGATGGCGAAGGCAGCTCCCTGGCATCATACTGACACTGAGGTGCGAAAGCGTGGGTAGCAAACAGGATTAGATACCCTGGTAGTCCACGCCGTAAACGATG
>Contig_230
GGTGAAAAGCACTTCGAATAGAAGGGTGAAAGAGAACCTGAAACCGTACGCCTACAAGCGGTCGGAGCAGTTATATACTGTGACGGCGTGCCTTTTGCATAATGAGCCTACGAGTTACTGTTACCAGCGAGGATAAGTATTTCAGATACGAATCCGTAGCGAAAGCGAGTCTGAATAGGGCGATAAATAGTTGGTAGTAGTAGACGCGAAACCTGGTGATCTACCCTTGGGCAGGTTGAAGCGCTGGTAACACAGCGTGGAGGACCGAACTGGTTGTCGTTGAAAAGACTTCGGATGACCTGAGGGTAGGGGTGAAAGGCCAATCAAACTGGGAAATAGCTCGTACTCCCCGAAATGCATTTAGGTGCAGCGTTGATGTGAGTTTAATAGAGGTAGAGCTACTGATTGGATGCGGGGGTTTCATCGCCTACCAATTCCTGACAAACTCCGAATGCTATTAAATGCTCATCAGCAGTGAGGGTATGGGTGCTAAGGTCCATATCCGAGAGGGAAAGAACCCGGACCATCAGCTAAGGTCCCCAAATATATGCTAAGTTGAAAAAACGCGGTTGAACTGCATTGACAGCTAGGATGTTGGCTTGGAAGCAGCCATACATTTAAAGAGTGCGTAACAGCTCACTAGTCGAGCGGTTTGGCATGGAGAATAAACGGGCATAAGCATATTACCGAAGCTATGGGGTATAATATACCGGTAGGGGAGCATTCTATAGGCGTTGAAGCTAAAGGCGTGAGCCATAGTGGAGCCTGATAGAAAAGAAAATGTAGGCATAAGTAACGATAAGGCAGGCGAGAAACCTGCCCGCCGAAAGATCAAGGTTTCCTCAGCTATGCTAATCAGCTGAGGGTTAGTCGGGGACTAACGCGAACCC
>Contig_231
CTACAGTAAAGCTCCATGGGGTCTTTCCGTCCTACTGTAGGTAACCGGTATCTTCACCGGTTACCTACAGTAGGACGGAAAGACCCCATGGAGCTTTACTGTAGTTTGGTATTGGGTTTTGGCATTGCATGTATAGGATAGTTGGGAGACTGAGATGATATGGCGCTAGCTGTATCGGAGTCATCGGTGGAATACCAACCATTCAATGCTGAAATTCTAATCTGTGGTTTGTAGCCACGGAGACAGTGCTAGGTGGGCAGTTTGACTGGGGCGGTCGCCTCCGAAAGAGTAACGGAGGCGTTCAAAGGTTCTCTCAGGTTGGATGGAAATCAACCATAGAGTGCAATGGCATAAGAGAGCTTGACTGCAAGACTGACGGGTCGAGCAGATGCGAAAGCAGGACATAGTGATCCGGCGATTCCGAATGGAAGGGTCGTCGCTCAACGGATAAAAGCTACCCTGGGGATAACAGGCTGATCCTACCCGAGAGTCCATATCGACGGTAGGGTTTGGCACCTCGATGTCGGCTCATCGCATCCTGGGGCTGGAGAAGGTCCCAAGGGTTGGGCTGTTCGCCCATTAAAGCGGTACGTGAGCTGGGTTCAGAACGTCGTGAGACAGTTCGGTCCCTATCCACTGTAGGCGTTAGAATATTGAGAAGACCTGTCCTTAGTACGAGAGGACCGGGATGGACAAACCTCTGATGTACCAGTTGTCACGCCAGTGGCACAGCTGGGTAGTCACGTTTGGAATAGATAACCGCTGAAAGCATCTAAGCGGGAAACTAACTTCAAGATAAGTATTCTTTAAGATACCTTCGAGCCTAGGAGGTTGATAGGTTGGGGGTGTAAGTGCAGCAATGCATTTAGCTGACCAATACTAATT
>Contig_232
TTAGCCTTTCACCCCTACCCTCAGTTCATCCGAAAGCTTTTCAACGCTTACCGGTGCGGTCCTCCAGTTGGTTTTACCCAACCTTCAACCTGACCAAGGGTAGATCACTTGGTTTCGCGTCTACTCCCTCTGACTAAATCGCCCTATTCAGACTCGCTTTCGCTTCGGCTACGAGACTCTGCATCTCTTAACCTTGCCAGAGAAAGTAACTCGTAGGTTCATTATGCAAAAGGCACGCAGTCACAGCTCAAAGCTGCTCCTACCGCTTGTAGGCAGACGGGTTCAGGGTCTATTGCACTCCTCTGTTCGAGGTTCTTTTCACCTTTCCCTCACGGTACTGGTTCACTATCGGTCTCTCGGGAGTATTTAGCCTTACGGGATGGGCCCCGCAGATTCACACAGGATTTCACGTGTCCCGCGCTACTCAGGATACTCCTAACTCCAACTAAAGTTTTCGGATACACAGCTGTCATGCTCTATGGCTGGCCTTTCCAGACCATTCTCCTAACCTTGTCTTCGTATATCGGAGTCCTACAACCCCTGCGTTGCCGAAACAAGCGCGGTTTGGGCTAGTCCCCGTTCGCTCGCCACTACTAAGGGAATCACTTTTGTTTTCTTCTCCTATGGGTACTTAGATGTTTCAGTTCCCCACGTTCGCTCACTGCGCTGCAGTGTGATACATCTTCAATGTACCGGGTTGCCCCATTCGGAAATCTACGGATCAATTCGTATGTGCCGATCCCCGTAGCTTATCGCAGCTTATCACGTCCTTCATCGCCTCCGAGAGCCTAGGCAGACGGTGGATGCCTAGGCTCTCGGAGGCGATGAAGGACGTGATAAGCTGCGATAAGCTACGGGGATCGGCACATACGAATTGATCC
>Contig_233
TTCAGACTCGCTTTCGCTACGGATACCCCACACGGGTTAACCTCGCGACATAACACTAACTCGCAGGCTCATTCTTCAAAAGGCACGCTGTCACCCCAAAAGGCTCCAACGGCTTGTAAGCACACGGTTTCAGGTACTATTTCACTCCCCTCCCGGGGTACTTTTCACCATTCCCTCACGGTACTGATTCACTATCGGTCACTAAGAAGTATTTAGACTTACCAGGTGGTCCTGGCAGATTCACACGAGATTCCACGAGCCCCGTGCTACTCGGGTGGCCACACCACGGACAGAACAATTTCGATTACGGGACTCTCACCCTCTACGGCCGACCATTCCAAGTCGTTCACCTACCATCCTGAACATCATGCCGGCAGCCAGTTAGAACTGCCACTGTGACTCCCACAACCCCCATGATGCAACGCCTAACCGCTATCACACACCACAGGTTTAGTCTCTTCCGCTTTCGCTCGCCACTACTCACAGAATCATTACTTTATTTTCTCTTCCTGCGGGTACTGAGATGTTTCACTTCCCCGCGTTCCCCCCAACCAGCCTATACATTCAGCTGGCGGTAACTCACCATGAAGATGAGCCAGGTTTCCCCATTCGGAAATCCTCGGATCACAGCCCAGTTATCGGCTCCCCGAGGCTTATCGCAGATGCACACGGTGGATGCCTTGGCACTAAGAGCCGATGAAGGACGTGTGAATCTGCGATAAGCCTCGGGGAGCCGATAACTGGGCTGTGATCCGAGGATTTCCGAATGGGGAAACCTGGCTCATCTTCATGGTGAGTTACCGCCAGCTGAATGTATAGGCTGGTTGGGGGGAACGCGGGGAAGTGAAACATCTCAGTACCCGCAGGAAGAGAAAATAA
>Contig_234
GCTATTTCGGAGAGAACCAGCTATTTCCAAGTTCGATTGGAATTTCTCCGCTACCCACAGCTCATCCAAACACTTTTCAACGTGTCCTGGTTCGGTCCTCCATTCAGTGTTACCTAAACTTCAACCTGGCCATGGGTAGATCACTTGGTTTCGGGTCTACTCCATCATACTATTTCGCCCTATTAAGACTCGCTTTCGCTTCGGCTCCATGTCTTCCACTTAACCTCGCATGATAAAGTAACTCGCCGGTTCATTCTACAAAAGGCACGCCATCACCCTCAAGGGGCTCTGACTACTTGTAAGCACACGGTTTCAGGTTCTCTTTCACTCCCCTCCCGGGGTTCTTTTCACCTTTCCCTCACGGTACTGGTTCACTATCGGTCACTAGGTAGTATTTAGCCTTACCAGATGGTCCTGGTAGATTCCGGCGGAACACGAGGAATTCCGTCGGAATCTACCAGGACCATCTGGTAAGGCTAAATACTACCTAGTGACCGATAGTGAACCAGTACCGTGAGGGAAAGGTGAAAAGAACCCCGGGAGGGGAGTGAAAGAGAACCTGAAACCGTGTGCTTACAAGTAGTCAGAGCCCCTTGAGGGTGATGGCGTGCCTTTTGTAGAATGAACCGGCGAGTTACTTTATCATGCGAGGTTAAGTGGAAGACATGGAGCCGAAGCGAAAGCGAGTCTTAATAGGGCGAAATAGTATGATGGAGTAGACCCGAAACCAAGTGATCTACCCATGGCCAGGTTGAAGTTTAGGTAACACTGAATGGAGGACCGAACCAGGACACGTTGAAAAGTGTTTGGATGAGCTGTGGGTAGCGGAGAAATTCCAATCGAACTTGGAAATAGCTGGTTCTCTCCGAAATAGC
>Contig_235
TAGCTTATAAATAGAGGCCACCTTTCATCCATCCTCGATGCCGAGATTGGAAACGACTGCTAATACCGCATACGATCCAATCTCGGCATCGAGGATGGATGAAAGGTGGCCTCTATTTATAAGCTATCGCTGAAGGAGGGGATTGCGTCTGATTAGCTAGTTGGAGGGGTAACGGCCCACCAAGGCAATGATCAGTAGCCGGTCTGAGAGGATGAACGGCCACATTGGGACTGAGACACGGCCCAGACTCCTACGGGAGGCAGCAGTGGGGAATCTTCCGCAATGGACGAAAGTCTGACGGAGCAACGCCGCGTGAGTGATGACGGCCTTCGGGTTGTAAAGCTCTGTTAATCGGGACGAAAGGTCTTCTTGCGAATAGTTAGAAGAATTGACGGTACCGGAATAGAAAGCCACGGCTAACTACGTGCCAGCAGCCGCGGTAATACGTAGGTGGCAAGCGTTGTCCGGAATTATTGGGCGTAAAGCGCGCGCAGGCGGATCAGTCAGTCTGTCTTAAAAGTTCGGGGCTTAACCCCGTGATGGGATGGAAACTGCCGATCTAGAGTATCGGAGAGGAAAGTGGAATTCCTAGTGTAGCGGTGAAATGCGTAGATATTAGGAAGAACACCAGTGGCGAAGGCGACTTTCTGGACGAAAACTGACGCTGAGGCGCGAAAGCCAGGGGAGCGAACGGGATTAGATACCCCGGTAGTCCTGGCCGTAAACGATGGGTACTAGGTGTAGGAGGTATCGACCCCTTCTGTGCCGGAGTTAACGCAATAAGTACCCCGCCTGGGGAGTACGACCGCAAGGTTGAAACTCAAAGGAATTGACGGGGGCCCGCACAAGCGGTGGAGCATGTGGTTTAATTCGA
>Contig_236
GTGACGGCGTGCCTTTTGCATAATGAACCTACGAGTTACCATGTCTGGCAAGGATAAGCGTCATGAGACGCGCATCCGCAGTGAAAGCGAGCCTGAATAGGGCGTCGAGTCAGATGGGGTAGACGCGAAACCAAGTGATCTACACTTGCCCAGGTTGAAGTCCGGGTAACACCGGATGGAGGACCGCACGGATAAGCGTTGAAAAGCTTCCCGATGAGGTGAGTGTAGGAGTGAAAGGCCAATCAAACTTGGAGATAGCTCGTACTCCCCGAAAGGCATTTAGGTGCCGCGTGCATCGATCTCCATAAGAGGTAGAGCGACCGATAGGTCAAGAGGGCTTCACCGCCTATCGAGACCTGACGAACTCCGAATGCTTATGGACAGCAGTCGTGCAGTAAGGGGGCGGGTGCTAAGGTCCGTCCCCGAGAGGAGAAGAATCCAGACCGTCGTCTAAGGTCCCGAAATTCTGTCTAAGTTAGTCTAACGAAGTCTGGTCCCCGTGACAGCTAGGATGTTGGCTTGGAAGCAGCCATTCATTCAAAGAGTGCGTAACAGCTCACTAGTCGAGGGTCCGGGCATGGATAATAATCGGGTATAAGTCAGATACCGAAGGCGCGGGATAGTAATGTATATTAAAAGTATCGGTAGGGGAGCATTCCATCGGCGTTGAATGGTGAGGGTAACCGATCCTGGAGCTTATGGAAAAGCAAATGTAGGTATAAGTAACGATAAAAAGGGTGAGATTCCCTTTCGCCGAAAGACCGAGGTTTCCCGGGCGATGCCAATCAGCCCGGGGTTAGTCGGGTCCTAAGTCTCAGCCGAACGGCGAAGGCGATGGCAGATGCGGTTAATATTCCGCAACTCGCATAT
>Contig_237
[truncated: 230,788 more chars]
