# Supplementary material for: VGEA: an RNA viral assembly toolkit
Source: PeerJ. 2021 Sep 6;9:e12129. doi: 10.7717/peerj.12129 (PMC8428259; doi:10.7717/peerj.12129)
Supplement: Supplemental Information 2 [file peerj-09-12129-s002.zip › Supplementary_File_2/Performance_Comparison_Assembly_Pipelines_Table_2/CV45/velvet/CV45_velvet_contigs.fasta]

>Contig_1
TACATCTGACATTTTAGACTGTACAGTGGCTACTTTGATACAAGGTTTGCCACCAACACCCAACAATTTAATGTTGAGTTTGAAGGCATCTATGCTATTCTTGGGTGGGAGTAGTCCCTGTGAATTCATATATCTA
>Contig_2
GGGTGGGAGTAGTCCCTGTGAATTCATATATCTAAACTCCTGTGTAGAAACTAAGTAATCATAAACACCAAGAGTCAGTCTAAAGTAGCGGTTGAGTAAACAAAAGAGGCCAAAGTAACAAGTACAAAAATAGCCTAAGAAACAATAAACTAGCATTATACACTGAAGTGTATTACCAGTTATGAAGAAAATAGGGCAATACTCAACACACATAAAAACAATACCTCTGGCCAAAAACATGACAGTT
>Contig_3
CGTCAGGTTAGTGCAATGGTATAAGCAAGCTTAACTGCGAGACAGACAAGTCGAGCAGGTACGAAAGTAGGTCATAGTGATCCGGTGGTTCTGAATGGAAGGGCCATCGCTCAACGGATA
>Contig_4
CTCTCCAGAAAGGAGGTGTTCCAGCCGCACCTTCCGGTACGGCTACCTTGTTACGACTTAGCCCCAATCACCAGTTTTGCCCTAGGCCGATCCTTGCGGTCACGGACTTCAGGCACCCCCGGCTTTCATGGCTTGACGGGCGGTGTGTACAAGGCCCGGGAACGTATTCACCGCGCCATGGCTGATGCGCGATTACTAGCGA
>Contig_5
GTACATTGGTATCATAACAATATGGTACTGGCTTACCAGAAGCATCTTTAAAAATTGTACATTCAGCAGCCAAAACACAAGCTGATGTTGCAAAGTCAGTGTACTCTATAAGTTTTGATGGTGTGTAACAGATGTTACCAACTGCACTAAAAACTCTAGGTAAGAAATGCAAAAAGTCACCATTAGTTGTGCGTAATATCGTGCC
>Contig_6
TGTTATAGAACTAAGCATTTAACTCAATTCACACCTCACTGCTTAGACGTGCACTTCCAATCGCACGCTTTAGTTAGCCTACTGCGTCCCTCCATCACTACATACTCTAGTACA
>Contig_7
AATTGATTTCTTAGAATTAGCTATGGATGAATTCATTGAACGGTATAAATTAGAAGGCTATGCCTTCGAACATATCGTTTATGGAGATTTTAGTCATAGTCAGTTAGGTGGTTTACATCTACTGATTGGACTAGCTAAACGTTTTAAGGAATCACCTTTTGAATTAGAAGATTTTATTCCTATGGACAGTACAG
>Contig_8
GTGACATATGACAGCAAGTTATATCAATGGTAATAAAGGTCAAGACGGTTCGGTGGCTAATCTGAAGTACTTTGATTATAGCTTTGGAAAAGGAAAGGTTACTGTAAATGGTACTTCTGCATCAGGTAGCGTTGACATGAAGAAGTTGTATTCTATCTTGGAATTAGACTTTGCCGTTGGCGGTACTAAGCTTACGAACATCAAGAAGCTTGTCCTTTCTAATGTTTATACAGAGGCAGTTTACAATATTCCGAATAATGAGTTAGAAAATTATGAAACAGGTGCTATTGAAGTTAATTCACCGGTAGCACTCGAGAAGGTGTATGTAGCTATATTGCCACAGAACCACTTCAGCCCAACATTTGAAGTATATACCACGGATAATAAGTCATATCGTTTCGCAGTAAGCACTCCAAACTTTAATCTTGTTGCTGCTAAGGTTTATCCTTTCACAGTGCAGGTTCAGGAGTTTGATCCAAATCCTCCATACATTGAAATCGGTGGTATAAGGTGGGGTAAGTATAACCTCCAGTATTCTACAGGTACTAAAGTTAACGGTTGGGTAGATGGTTATCATCTTGCAAAGAATCCATGGGATTATTATACAACTGAGACCATTGTTGACCCATTGGCAAAAACGAAGATGACTCTTGGTGCTTATGACCCTAATAATGTGAAGTTTGACCACTTCAGATGGGGTGATATTGAATATGCATATAATTATGAGTACTCACATAAGATGACTTATTGGACTACCACAAGTGATATCCAAGGAGTTGTTAGTTCAGATAAGAAATATGGTGATTTGGCTGCATACGCTTCTAACAATAAGTGGAAACTTCCAAGTGCTACGGATTTCAATAATCTGATGAAAGCTACTGCAGAGTATATCGGTTACTTTGTTGATGATAATGGATACAAGATTTATGGTATTTTGTTTGATCCAAACGTGTCAGGAAACCTTAAGGGTAAAGTTGTAGATAAGAACAATCAATCTCTCGGCTCATCTAATTCGGCAATTCCTATTAGTCATGTAGAGAACAGATTAAGACAGTTTACAAAGTCTGATTTTGAGAATGCACTATTCTTCCCAATGGCAGGTGTATATGGTGATTATACTGGTTACCTTGATAAGGTAGGAAGCCAAGGTGGTTACTGGACTTCTACAAGTAATCCTAATGGCACACAGGCAAGTGCCTTCCAACCTCAATATATGACCAACGCTGCCCAGATACAGGTATCTCCTGGAAAGACAAGTTCGGCAATGCTTGCTAAGTATTTCATGTATAGTATTCGTCCAATTTATGTAGGACAGTAATGTAGAAGGTCACCCAACTGGCTCTTTCTAACTTCTTCCCACGCAGGGGAGGGGGCAGATACAACAATATCCTTGTGGATATGTATGTAGTGGGGAGTTGAAA
>Contig_9
AGCCATTCATTTAAAGAGTGCGTAACAGCTCACTAGTCGAGCGCTTTGGCGTGGATAATAATCGGGCATAAGCTATTTACCGAAGCTGTGGGATGTGTAAACATCGGTAGGGGAGCATTCTAGCGACGC
>Contig_10
CTGTTGTAAACACCTTAATAGTCCTCACTTCTCTCAAAGAAAGAAGTGTCTTAAGATTGTCAAAGGTGATAACTTCACCATCTAGGTGGAATGTGGTAGGATTACTAGTGTAATATACACTTTTATCACCTCTCTTAAGAAATTCTATACCTAGTTGTGTAGATTGTCCAGAATAGGACCAATCTTTAT
>Contig_11
CCATTTTATATACTGCTCATACTTTCCAAGTTCTTGGAGATCGATGAGAGATTCATTTAAATTCTTGGCAACCTCATTGAGGCGGTCAATTTCTTTTT
>Contig_12
ATTTAAATTCTTGGCAACCTCATTGAGGCGGTCAATTTCTTTTTGAATGTTTACAACTGAAGCATTAATGCCAGAGATGTCACCTAAATCAACATCTGGTGATGTATGATTCTTAAAAT
>Contig_13
GCGTGGACTACCAGGGTATCTAATCCTGTTTGCTACCCACGCTTTCGCGCTTTAGCGTCAGTATCTGTCCAGTAAGCTGGCTTCCCCATCGGCATTCCTACAAATATCTACGAATTTCACCTCTACACTTGTAGTTCCGCTTACCTCTCCAGTACTCT
>Contig_14
TTAGCCATTATTGATGCTGCAAGATTGTTGGCATGTGTGAATGTGCTATTACGAAGAGAGTCTACAGGATAGGAATACGAAGCTCCTATATTATCAAGCAAACCAAGGCTTCGCCCTACTTCGCATGCTACCATATACTTCAAACCCTGATTGAACTTGTCTTGTGGAAGATGAGAAGTACGCATTGTGGCATCTGATGCTGCTGAA
>Contig_15
AGCAGAGAGCAAGACATTTGATAACATCTACGTTGGTATTAACGGTGGTGTTGCAACAAAGACAACTGGTCACAAGTGGTTGAGCGACCTCGATCCAAACGCTGGTATCCGTATCGGTCGTTACTTCACTCCAGTATTCGGTCTTGCTATTGAGGGTAACGCATACTTCTCAAACAAGCCTTGGGGTTCTACAGGTACAGTAGTTCGCGCTACTAACGCAAGCTTGCTCGGTACTGTAAACCTTAGCAACTGGTTCGGTGGTTATAAGGGTGAGCCACGTACATTCGAGGTTAGCGCACTCTATGGTCTTGGTTGGATGCACGTATTCTCTAACAACAAGTTCTTAAAGGCTGCTACATCAGAGAATCGTAACCGTATGACTTCTAAGGCTGCTCTTGACTTCGCTTTCAACTTCGGTTCAGCAAAGCAGTTCCAGTTCTATGTAGAGCCTTCTATCAACTTCGCATTCTTGGGCCAGTCTAACTCACACAACGTATCTGCTAGTGCAGCAGGTCCTGTCTTCACAGAGGTTCACGCAGACTATGGTTACAAGGCAACAGGTCAGGCAGGTCAGCCAGCTTACAACATCAACAACTCATTCGTTCAGTTGAATGCTGGTCTCGTTTACAAGTTTGCTAATTCTAACGGTACACACAACTTCACAATCGTTACTCCACGTGACCAGGCTGAGATCGATGCTTTGAACGCTCAGATCAACGAGCTCCGCAACCGTAAGCCAGAGGTTATCACTAAGGAGGTTGTTAAGCAAGTTGTTAAGGAAGTTCCTTCTGTTAAGGAGTTCACAGTATCTGACCTCGTATTCGTAACATTCGCTCAGGGTAAGTCTGCTCTTACAAAGGACGCTAAGGCTGCTCTTAACAACGTTAAGCAGGGTGTTCACGTTCAGGTTGTTGGTACAGCTTCTCCAGAGGGTTCTAAGGAACTTAACGATCGTCTCTCACAGGCTCGTGCTGACGTAGTTGCTAACTACCTCAAGGGTCGTGGTGTTATCGTTGACGAGGCAACTGGTAAGGGTGTACAGGGTGTAACTTCTAACCGTCTTGCTGTTGTTTACGTAAAGTAATCTAACCGAATAGGTTAAGAAGGATTATCCTTCGAACGATAAATATTGGGGATGCATCTTTTAG
>Contig_16
GTAGTGCAACAGGACTAAGCTCATTATTCTGTAATTTGACAGCAGAATTGGCCCTTAAAGCTGTTACAATAAGAGGCCATGCTAAATTAGGTGAATTGTCCATACTAATTTCACTAAGTTGAACAATTTTACTATCTGCATCTACAACCTGTTGGATTTCCCACAATGCTGATGCATAAGTAAATGTTGTACCATCACACGTATTTTTATATGTGTTATAGTCTGGTATGACAACCATTAGTTTGGCTGCTGTTGTAAGAGGTATTATGTTCAAGGGAACACAACCATCTCTTGCATTGTTGATAATG
>Contig_17
TAAATACTTCACTTTAGGACCTTTAGGTGTGTCTGTAACAAACCTACAAGGTGGTTCCAGTTCTGTATAGATAGTACCAGTTCCATCACTCTTAGGGAATCTAGCCCATTTCAAATCCTGTAAATCGGATAACAGTGCAAGTACAAACCTACCTCCCTTTGTTGTGTTGTAGTAAGCTAACGCATTGTCATCAGTGCAAGCAGTTTGTGTAGTACCGGCAGCACAAGACATCTGTCGTAGTGCAACAGGACTAAGCTCATTATTCTG
>Contig_18
TGCGATTACTAGCGATTCCGACTTCATGCACTCGAGTTGCAGAGTGCAATCCGGACTACGATCGGTTTTGTGAGATTGGCTCCGCCTCGCGGCTTGGCTACCCTCTGTACCGACCATTG
>Contig_19
CACCATTGGTACCCTTCTCACGAATGATAGCAGCCTTTGGTGTTGGGTGCTGAGTGTTAGGTGTTGAAGTCTTCCAACGGTCTGCATCGAGTCCATACTGCTGGAGTGTACCGGTGAAGTCAGCATTAAACTTCATCTCGATTGGCTGCTTCTTATAGTTCTGGCAACGCTTCTTAGCCATGCCGTTCATACTCTGCTTGCGGTCGAGTAAGTAAGAAGTCTTATACCATGTCTCACGCATTGC
>Contig_20
TCTTCTATGAGCCTTCTACACGTACCCGACTTAGTTTTGAAACAGCAGCTAACCGACTCGGCGCACGTGTTATTGGCTTTACCGATGCAAAGGTTTCAAGTGTCAGCAAGGGTGAAACACTTAAAGACACCATCCTCATGGTCTCTAATTATGCCGATGCAATTGTTATGCGACATTACATAGAAGGTGCAGCACAATATGCTTCTGAAGTGGCTCCAGTGCCTATCATTAATGCTGGTGACGGAGCGCACCAACATCCTTCACAATGCTTGCTCGACCTTTATACAATTAATCAGACACAAGGAACGCTGGAGAATCTAAACATCTATCTTGTAGGTGATCTTAAATACGGTAGGACGGTTCATTCTCTTCTTATGGCTATGCGCCATTTCAACCCAACCTTTCACTTTATTGCACCAAAGGAACTCGCTATGCCAGAGGAGTATAAGGTATACTGTCGTGAGCATAATATCCACTTCGAAGAGCATGAGGATTTCACGCCAGAAGTGATTGCTAACGCAGATATTATCTATATGACACGCGTACAGAAAGAACGCTTCTCTGACTTAATGGAATATGAACGTGTTAAGAATGTTTATATCCTTCGTCGTGATATGCTCTCATTGGCTCGTCCGAATATGAAGATTCTTCATCCGCTACCACGTGTGAATGAGATTGCATACGATGTTGATGATAGTTCACATGCTTATTATATAGAACAGGCTCGTAATGGTCTTTTTGCGCGTGAGGCAATCTTCTGTCATTGTCTTGGTATATCTATGGAAGAGGTGAAGAACGATAAGACAATTTTAGAATAATAACCTTTTCAATTTTACGAACATGAGTAAATTAAAAAAGAGTACGTTTGCTGCTTTGCTACTGATAGTTTTAACTACCCTATTCAGCTGCGAACTAAACTCTGAAGATGGTCGTTGGACTCGTATGAAGTGGACATCAGACCGACCAGGAGACCCAAGAAAGATTACTGCTACAGCAGAAGGTGGAACTTATCAATTAAAATGTACCAACTATGGGGGACCATGGATTGATAACGTTACATCTC
>Contig_21
GTGGTAACAACTTTTGATTCTGAGTACTGTAGGCACGGCACTTGTGAAAGATCAGAAGCTGGTGTTTGTGTATCTACTAGTGGTAGATGGGTACTTAACAATGATTATTACAGATCTTTACCAGGAGTTTTCTGTGGTGTAGATGCTGTAAATTTACTTACTAATATGTTTACACCACTAATTCA
>Contig_22
AAACTGGTGTTAAACAGAGTACAGTGAATGACATAAGGAATAGTAAAGTATTAAAGGCAACTACATGACTGTATTCACCAAAAGCTCTTCTAAACCTCATAAAATAGTAGGCAAGGCATGTTACTACGATAGCTACAATACCACCAGCTACT
>Contig_23
CCGATTACCCGCGATGGGACGAAAAGACCCCGTGAACCTTTACTGCAACTTAACGTTGTGACCGGGCATCGGATGTGTAGGATAGGCCGGAGGCTGTGAATAGGTTACGCCAGTA
>Contig_24
CTCCGTTACGCTTTTGGAGGCGACCACCCCAGTCAAACTGCCCGCCAAACGCGGTCCTCACATTTGCGAGTTAGGGACCAAACATCGAAAGGGCCGTATTTCAACAATGGCTCCTAGATTACTGGCGTAACCTATTCACAGCCTCCGGCCTATCCTACACATCCGAT
>Contig_25
CGTGTGTAGCCCCGGACGTAAGGGCCGTGCTGATTTGACGTCATCCCCGCCTTCCTCGCACCTTGCGGCGGCAGTGTCCCCGGAGTGCCCGGCATCACCCGATGGCAACTGGGGAGAGGGGTTGCGCTCGTTATGGCACTTAAGCCGACACCTCACGGCA
>Contig_26
CCCAGTCAAACTGCCCGCCTAAGACTGTCCAGCCGGTTGTTAATCGGCCTGTTAGAAATCAATTAATCAAAGGGTGGTATCCCAACAACGACTCCTCTAAGACTGGCGCCCTAGATTCTAAGTCTCCCACCTATCCT
>Contig_27
ATTACAGAAGAGGTTGGCCACACAGATCTAATGGCTGCTTATGTAGACAATTCTAGTCTTACTATTAAGAAACCTAATGAATTATCTAGAGTATTAGGTTTGAAAACCCTTGCTACTCATGGTTTAGCTGCTGTTAATAGTGTCCCTTGGGATACTATAGCTAATTATGCTAAGCCTTTTCTTA
>Contig_28
GTACTACCAGCACAGAATGTATCACAATTAACACAATTCCAATTGTGTAGTTTGCAAAAGCCTTTACCTCCATTAGCATAGACATAAAAGGACCTTCTAACACCATTAACAATAGTTGTACATTCGACTCTTGTTGCTCTATTACGTTTGTAACACATCATACAAGTTGATGAATTACAACCGTCTACAACATGCACATAACTTTTCCATACATAATAAAATGATGCAAAGAAGATGTACATTCTAACCATAGCTGAAATCGGGGCCATTTGTACAAGATTAATTATTAACCACATAAGCCAAGAATTACTAATAAAATGTACTGCAAAATAGCTGAAAAACAATTGCATGATTGCAGCCAATCCAAGTACATAGAAAAACCTAGTGAAAAGAATATATGCCAAAAACCACTCTGCAACTAAGCCAAAAGCAGTTAAATCCCATTTAAAAGATGAAATGGTAATTTGTATAGTTTCTAAAGAAGGATAGGTGTCTAAAGAATCTAAACCACTAAGACAAACACTACAAGGTATAGAACCAGTACAGTAGGTTGCAATAGTGACATTAGTAGAGTTCAAATAGCCTTCTCTGTAACCAGTACAGTAAGAAGGCATGCCTAAATTAGACATTAAAACACCTAAAGCAGCGGTTGAGTAGATTAAAGAACCTAGGCAAACACTTAATAGTAAAAACCAAATTATAATATTTATCAGTTTAGAAAAATTAGGTGACTTCAAATAATTAAATGAAGCCTCTAGACAAAATTTACCGACACTCTTAACAGTATTCTTTGCTATAGTAGTCGGCATAGATGCTTTAATTCTAGAATTTGTACTTCTAGTAAAAGTACACAATTGTAGCAATAAAGTAAAGAAATAAGGCATATAATTAGTACAAACACGGTTTAAACACCGTGTAACTATGTTAGTAGTTGTACTAACAACTTTGTTAAGAAAAGGCTTAGCATAATTAGCTATAGT
>Contig_29
GGCACGCCGTCACAGCTAACGCTGCTCCGACCGCTTGTAAGCGTATGGTTTCAGGGTCTATTTCACTCCGTTATTCACGGTTCTTTTCACCTTTCCCTCACGGTACTGGTTCACTATCGGTCTCTCAGGAGTATTTAGCCTTACCGGATGGTCCCGGCGGATTCAGTCAAGGTTCCACGTGCCCCGACCTACTCAGGATACCCATAAGATTTATAAATCTGTACCTATACGAGACTTTCACTCTCTATGGTGTGTCTTTCCAAACACTTCTAATCCAGCTTTACAACCTATATCTGGGTCCTAC
>Contig_30
ATGTACTACACCGATTGGTGGGCAAACCTGCTGAACTGAAACATCTTAGTAGGCAGAGGAGAAGAAAACAAAAGTGATTCCCAGAGTAGTGGCGAGCGAAATG
>Contig_31
GGTTAAATGTTTACTTCGTAATCGAGAGTAGCTGTCCCTCTGATACTCGTGTCAATCTGCCTATGCGGTTCTGACGGCACAACTGTTCGATACTGATGCCATGCTGTTTGGCTATCGTTTCTAAGGTTTCACCATTAGCAACCTTGTGATAGAAAATCTTTCCATTATCAGCACTTGCCTCATTACGTGGTGTACGACTTGAGAAATCAGTATTGTAGCTTCTCTCCTGACGTGAATTATAACTTTGGTTGCCTCTTCCTTGAATATTCTCACGAGAGTAACCAAGGCTTGAAGAAGTACCACGAACGGCTGTTGCACGCTCAGACTCTTGCGCTACAGTGTTGCGATGGAATACATAGTAGTCGCCAGTAACATCTTGGTTAGCGAAGTCGAAGAAGAGTGCTGGATTCAAAGCTACACCTGCCAAACGAGTTTCGAAGTGAAGGTGAGAACCTGTAGAACGACCAGTATTACCACCTAATCCGATAGGCTGACCAGCACGAACAGTCTGGTTTGGACTTACTATTTGCTTTGAAAGGTGACCATAAATGGTTTCAAGACCATTATTATGGCGGATAACAATATACTTACCATATCCGTTTCCATCGTATTTTACTACACGAACCTTACCAGAGAAGGCTGCACGAATAGTATCGCCAATATACACTTTGATGTCCAATCCTTGGTGACGACGACCCCAACGGCGTCCGAAGTTACTTGTAATCACACGGCTTGGTGTTGGCATATGGAAGCCACGAAGATCGATTTTGTATACATCTGGGAGGTTACCTCCACGGTGTGCATAATTGTTATTCCAATCGTTATAGAGCTCAGATGATGGCTCTTCAATTTCTTCAGCTTCGCGAAGACGATTAATAACCATTGTGTCTAATGCTTTAGCACGGCGGTCGATTGGTGCTTGACGGGCAAGCAAGTCTTGGGCATTTGCTGAATGGGCTGTCAAAGTTAAGAAAATAGTT
>Contig_32
TATTACAGGTAATATAAAGTCGAACTTTATTAATTAAATTATTTTTTAAACACTTTATGACAAATTTCAAAGACGTCCAGAATGTACAGCCTTTAGCTGACTTCAACTGGGATGAGTTCGAGAACGGCGCACACGCTGAGGCAAGTAAGAACGATCTTACTAAGGCTTATGACGAAACTCTTAACAAGATCCAGGAGCACCAGGTAGTTGAAGGTACTGTTATTTCAGTTGACAAGAAGGAAGTAGTTGTTAACATCGGCTACAAGAGCGATGGTATCATCCCTGCTTCTGAATTCCGTTACAACCCAGAGCTCAAGGCTGGTGACAAGGTAGAGGTTTACGTTGAGAACCAGGAGGACAAGCGCGGTCAGCTCGTTCTTTCTCACAAGAAGGCTCGCCTCCAGAAGAGCTGGGAGAATATCAACAAGGCACTGGAGAACGACGAGGTTATCCAGGGTTACATTAAGAGCCGCACTAAGGGTGGTATGATTGTTGACGTATTCGGTATCGAGGCATTCCTTCCTGGCAGCCAGATTGACGTTCACCCTATACGCGACTACGACGTATTCGTTGGTAAGACAATGGAGTTCAAGGTTGTTAAGATCAACCAGGAGTTCCGTAACGTAGTCGTTTCACACAAGGCACTCATCGAGGCTGAGCTCGAGGCACAGCGTAAGGAGATTATCTCTCACCT
>Contig_33
CTGCTTGATACCGAGAGACATCTTACGCTCGTCGCGGTCGAGTGTGAGGATAACTGCCTCAACCTCGTCACCAACCTTCATGAACTCCTGTGCAGAACGCAAGTGCTGGCTCCAGCTCATCTCTGAAACGTGGATCAAGCCCTCTACGCCTGGCTGAATCTCTACGAATGCACCGTAGTCAGCCATAACAACTACCTTACCCTTAACGTGGTCGCCAACCTTAAGGTTAGGATCCAAAGAATCCCAAGGGTGCTGAGTGAGCTGCTTGAGACCGAGAGCGATACGCTTCTTCTCCTCATCGAAGTCGAGGATAACAACGTTAATCTTCTGGTCGAGAGCAACAACCTCATGTGGATCGCTTACGCGGCCCCAAGAGAGGTCTGTGATATGTACGAGTCCGTCAACACCACCGAGGTCAACGAATACACCGTAAGATGTGATGTTCTTAACAGTACCCTCGAGG
>Contig_34
AACGAGAAGAGGCTTGACTGCCGCCTCTGCTCCCTTCTGCGTAGAAGCCTTTTGGCAATGTTGTTCCTTGAGGAAGTTGTAGCACGATTGCAGCATTGTTAGCAGGATTGCGGGTGCCAATGTGATCTTTTGGTGTATTCAAGGCTCCCTCAGTTGCAACCCATATGATGCCGTCTTTGTTAGCACCATAGGGAAGTCCAGCTTCTGGCCCAGTTCCTAGGTAGTAGAAATACCATCTTGGACTGAGATCTTTCATTTTACCGTCACCACCACGAATTCGTCTGGTAGCTCTTCGGTAGTAGCCAATTTGGTCATCTGGACTGCTATTGGTGTTAATTGGAACGCCTTGTCCTCGAGGGAATTTAAGGTCTTCCTTGCCATGTTGAGTGAGAGCGGTGAACCAAGACGCAGTATTATTGGGTAAACCTTGGGGCCGACGTTGTTTTGATCGCGCCCCACTGCGTTCTCCATTCTGGTTACTGCCAGTTGAATCTGAGGGTCCACCAAACGTAATGCGGGGTGCATTTCGCTGATTTTGGGGTCCATTATCAGACATTTTAGTTTGTTCGTTTAGATGAAATCTAAAACAACACGAACGTCATGATACTCTAAAAAGTCTTCATAGAACGAACAACGCACTACAAGACTACCCAATTTAGGTTCCTGGCAATTAATTGTAAAAGGTAAACAGGAAACTGTATAATTACCGATATCGATGT
>Contig_35
GCTTTAGTGGCAGTACGTTTTTGCCGAGGCTTCTTAGAAGCCTCAGCAGCAGATTTCTTAGTGACAGTTTGGCCTTGTTGTTGTTGGCCTTTACCAGACATTTTGCTCTCAAGCTGGTTCAATCTGTCAAGCAGCAGCAAAGCAAGAGCAGCATCACCGCCATTGCCAGCCATTCTAGCAGGAGAAGTTCCCCTACTGCTGCCTGGAGTTGAATTTCTTGAACTGTTGC
>Contig_36
GGACATACAAATATCTCTTCAGCCTTTTCCATAATAGCATAATCGACAGAGATATTCTCGCACTCTGGATAAACCTCATCAATCACACGTTGTTCATCGGCTGTATCCAAGACATCCATGATACGCTCGAAGATTCTTGCTATACTTGGTTGATAAATACGGAAAGCATTGACAATAGTAGAGGCACTCCAGATGAAGATTCCTGCATTCCAGAAGAAGTTATTCTGCTTGATATATTGTTCTGCTGTTGGTAAATCAGGCTTCTCACGGAACTGATCAACACGATAAATCTCGCGATTGCGCGCTGATGCTGTTGAAAGGTCAGCTTGTATATAGCCATAACCCGTCTTTGGG
>Contig_37
CAGTTTGCGTAGGAGGTAGATTCTGGCCGATGAGTACTGCAGACTGTCCTAAGCAGTTTATTGATGTCTTAGGAGTAGGTAGATCACTCATCCAGTTGACCTATGATCGCTTTGCAGGTGTTGTTCCTTCTGATAATGTGTGGGTTGTCACGAACCAAAAGTATGTCTCTTTAGTTCATGAACAGCTCCCAGAGATACCTTTGAATCACATCTTGAGCGAGCCTTGCCGTCGTAATACAGCACCTTGTATTGCATACGTGAGCTGGCGTATCAAGAAAGAGAACCCAAAGGCTAATATCGTGGTGTCACCAAGTGATCATATTGTGACCAATGAAACGGAGTTCAAACGTGTTATTTCTAACTGTTTGAAGTTTACTGCAGAAACGGATGCTGTGGTTACT
>Contig_38
GTAGTAGCAGGTTCAGCTACTAATACTCCAGCTGAACCTGCTACTACAGAAGAGAAGAAAGATAATGGCTTGTTCCAGACCAAGAATGAGAAGAAAATCTTAAATACACCTAAGGTGAATGTCTTAGGTAAGATTGACCTCAGCACTTTGAACCAGAGTACCCGTCCTAAGAAGAAAAGTAAGGAGGAACGTCGTAAAGAGCGTGAGGAGAAGGCTGGTCAGGGTAATGGTCAGGGCAAGAAGAAACGCGTTCGTATTAACAAGGAACGTGTTGATATCAATGCTGCCGCTAATCAGCAGCAGAACCAGAATGGTAAGAAAGGCAATAACAACAATGGCGGTGGCAACAAGAATGCGGGTAAGAAGAACCGCAATCGTAATCAGAAGCCTTTAGAGGTTGATGATGAGGCTGTAGCACGCCAGGTAAAGGAGACACTTGCACGTTTGACGAGCAAGAGTCAGAATAAGAAGGGTGCTAAATACCGTAAAGAGAAGCGTGATGCTGTTCAAGAACGTCTGAATGCAGAGGCTAAGGCAGAGCGCAAGGAAAGTAAGATATTGAAGTTGACAGAGTTTGTTACTGTTTCAGAGTTGGCAACAATGATGAATGTTCCTGTAACAAATGTCATCTCAACCTTGATGTCTGTAGGTATCATGGTGTCTATCAACCAGCGTCTTGATGCAGAGACTATCAATCTTGTTGCTGATGAGTTCGACTTCAAGACAGAATATGTAAGTGCTGAAGTACAGGAAGCTGTTAGTGAAGAGGAGGATGATGAGAACGATCTCGTATCACGTGCTCCAATCGTGACAGTCATGGGTCATGTTGACCATGGTAAGACTTCTTTGCTCGACCATATCCGCAATACGAATGTGATTGCTGGTGAGGCAGGTGGTATCACCCAGCACATCGGTGCTTATGGTGTGACACTTGAGAATGGTCGTAAGGTTACCTTCCTTGATACTCCTGGTCACGAAGCATTTACCGCTATGCGTGCTCGTGGTGCACAGGTTACCGATATTGTGATTATCATCATTGCTGCAGACGACTCTGTGATGCCTACTACCAAGGAGGCTATTGCTCATGCACAGGCAGCAGGTGTTCCTATGGTATTTGCAATCAATAAGATTGATAAGCCAGGAGCTAATCCTGATAAGATTCGTGAAGACTTGTCTCAAATGAATCTTCTCGTGGAAGAGTGGGGTGGTAAGTATCAGTGTCAGGAAATCAGTGCTAAGAAGGGAATCGGAGTGAATGAACTTCTTGATAAAGTTCTTCTTGAGGCTGATATGATGGATCTCAAAGCTAACCCTAACCGTAAGGCTACAGGTACTATCATTGAGTCTTCACTTGATAAGGGGCGTGGTTATGTAAGTACGGTTCTTGTATCTAATGGTACATTGAAGATTGGTGATAACGTTATCGCTGGTACTTCATGGGGTCGTATCAAGGCTATGTTCAATGAGCGTAACCAGCGTATTGAAAGTGCTGGACCAGCAGAGCCTGCAATCATCCTCGGTCTGAATGGTGCACCAACAGCTGGTGATACCTTCCATGTTATGGAGACAGAGCAGGAGGCACGTGAGATTGCAAACAAGCGTGAACAGTTGCAGCGTGAGCAAGGCTTGCGTACACAAACTCGTCTTACCCTGTCTGATATCTCTCACCGAATTGCTCGTGGTGAGTTCCATGAGATGAATATCATTGTGAAGGGTGATACTGATGGTTCTATCGAAGCATTGTCTGACTCATTCATCAAACTGTCAACTGAGAAGGTTAATGTTAACGTTATCAGTAAGGCTGTAGGTCAGATATCTGAGAACGATGTTATGTTGGCATCAGCTTCAGATGCTGTTATCGTCGGCTTCCAGGTTCGTCCTTCTGCTGATGCACGCCGCTTGGCTGACCGTGAGGGTGTAGAAATCAATACTTACTCTGTTATCTATGATGCTATCGACGATGTTAAGTCAACGATGGTGGGTATGCTTGACAAGGTGAAGAAGGAGATTGTCACTGGTCAGTTTGAGGTTAAGCAGGTCTTCAAGATTTCCAAGGTTGGAACTGTTGCTGGTGGTATGGTTACTGAAGGTAAGGTTCACAGCAAGGATAAGGGTCGCGTAGTCCGTGACGGTATCGTTATTCATACAGCTCCTATTGATGCTCTGAAGCGTTATAAGGACGATGTGAAGGAGGTCGCTACAGGACTTGAATGTGGTAT
>Contig_39
CCGTAGTTTTGATTCTCTGCCATTTCCTAAACCTCGTGATTAAATGTCTAATACTTGTGGTTGTTGTGCTGCGTGTTGGTGTTCTGCACCTGCATACACTTTTAATTTACGGAACATTGCACGGCCTAATGGACCTTTTGGCAACATACCTTTAACCGCAATTTCAATCACCGCTTCAGGACGGCGAGCGATCATTTCTTTGAAAGTCGCTTGTTTGATACCACCTACATAGCCAGTGTGCCAGTAGTAAAGTTTATCTGTTTCTTTACGACCAGTTACTGCCACTTTGTCTGCGTTGATAACGATGATGTAATCACCAGTATCTACGTGTGGAGTGTACTCAGCCTTGTGTTTACCACGAAGACGGCGTGCTAATTCAGTAGCTAAACGACCTAAAGTTTTACCTGTAGCAAAACCGGAAAC
>Contig_40
GTCTCTACCTAGAAGCTTTTCTCGACAGTGTAGGATCAATCACTTCGCTGTAAACAGCTCGTCATCACATCTCAGCTTTTAGAGCTACGGATTTGCCTATAACT
>Contig_41
GTGAGCTATTACGCTTTCTTTAAAGGATGGCTGCTTCTAAGCCAACCTCCTGGTTGTTTAAGTAACTCCACATCGTTTTCCACTTAAATGAGATTTAGGGACCTTAGCTGTTAGTCTGGGTTGTTCCCCTCTCGACGACGGATTTTATCACTCGCCGCCTGACTGCCATGATTACACACTAGGTATTCGGAGTTTGATAGGGTTTGGTACATTGGTGTATGCCCTAGCCCATTCAGTGCTCTACCCCCTAGTGTTACTACATGACGCTATACC
>Contig_42
AGTGCACATCAGTAGTCTTACTCTCAGTTTTGCAACAACTCAGAGTAGAATCATCATCTAAATTGTGGGCTCAATGTGTCCAGTTACACAATGACATTCTCTTAGCTAAAGATACTACTGAAGCCTTTGAAAAAATGGTTTCACTACTTTCTGTTTTGCTTTCCATGCAGGGTGCTGTAGACAT
>Contig_43
TTATCCAACTTTCTAAGCATAGTGAAAAGCATTGTCTGCATAGCACTAGTAACTTTTGCCCTCTTGTCCTCAGATCTAGCCTGTTTATACATTTGGGTCATAGCTTGATCAGCCATCTTTTCCAACTTACGTTGCATGGCTGCATCACGGTCAAATTCAGATTTAGCCACATTCAAAGACTTCTTCAACTTTTTAAGAACAACTTCAGAATCACCATTAGCAACAGCCTGCTCATAAGCTTCTTGAGCAGTAGCAAAAGCTGCATATGATGGAAGGGAACTAAACTCTGAGGCTATAGCTTGTAAGGTTGCCCTGTTGTCCAGCATTTCTTCACAAAGCTTGTTTATGTCTACAGCACCCTGCATGGAAAGCAAAACAGAAAGTAGTGAAACC
>Contig_44
TGAATGATCTAGGGGGCGTATTGCTTACTGAAATCAATCAAACTCCGAATACCATAATTTAGAGCTCAGGAGTGAGACTATGGGAGTTAACTTCCATTGTCAAAAGGGAAACAACCCAGACCACCAGCTAAGGTCCCTAATTATAACTAAGTGGGAAAGGAGGTGGAG
>Contig_45
CTTGGTAGTGATAAAGCTCACAAGTAGCGAGTGTTATCAGTGCCAAGAAAAGAATAATTTTCATGTTCGTTTAATCAATCTCCATTGGTTGCTCTTCATCTAATTGAGAATA
>Contig_46
AAGCTCAAATGCTACATTAACAGGTAATGTTGTTTTATTTTCAAACAATTCTACATCAACACCATCAACTTTTGTGTAAACAGTGTTATTAATGATAGAAACTGGTACTTCACCCTGTTGTCCATCAAAGTGTCCCTTATTTACAACATTAAAAGCCACATTTTCTAAACTCTGAAGTCTTGTAAAAGTGTTCCAGAGGTTATAAGTATCAAATTGTTTGTAAACCCACAAGCTAAAGCCAGCTGAGATCATCATG
>Contig_47
TGACAAGATTAAGTCTGATTTCACTGAGGCTTATGACGCAGCTCACACAGACCTTTCAGAAGACGACCTCGAAGAAAAACACACTCTTATTGACCGTTACTTTGCTGATGTTCAGCGTGACTCAATGCGCCGTAGCGTACTTGATACGGGCAAGCGTATGGACGGTCGTGCAACAGATGAGATTCGTCCTATCTGGTGCGAGATTGATACTCTACCAATGCCACACGGAAGTTCTCTCTTCCAGCGTGGTGAAACAATGTCTCTCTCTACTTGTACTCTCGGTACAAAGATGGACGAGAAGATGGTTGATAACGTTTTGGAGAAGAGCTACCAGCGCTTCCTCCTTCACTATAACTTCCCTCCATTCTGTACAGGTGAGGCTAAGGCTCAGCGTGGTGTAGGCCGTCGCGAGATTGGTCATGGTCATCTTGCATGGCGTGGTTTGAAGGGGCAGATTCCAGCTGACTTCCCTTACACTGTTCGTTTGGTAAGTCAGATTCTCGAATCTAATGGTTCTTCTTCTATGGCAACCGTATGTGCAGGTACACTTGCATTGATGGATGCAGGTGTTCCAATGAAGAAACCAGTGTCAGGTATCGCTATGGGTCTTATCAAGAACCCAGGAGAAGATAAGTATGCAGTACTGAGTGACATCCTCGGTGATGAGGACCACTTGGGCGATATGGACTTCAAGACAACTGGTACAAAGGACGGTTTGACTGCAACTCAGATGGATATCAAGTGTGATGGTTTGTCATTCGAAATTCTTGAGAAGGCACTTATGCAGGCAAAGGCTGCTCGTGAGCACATCCTCAACATCATGACTGAGACTATTGCAGAGCCACGTGCTGAGATGAAACCACAGGTTCCACGTATCGTTCAGTTGGAGATTCCTAAGGAGTTCATCGGTGCTGTTATCGGTCCTGGTGGTAAGATTATCCAGCAGATGCAGGAGGAGACAGGTGCTACTATCACTATCGAGGAGACTGATGGTGTTGGTAAAGTACAGGTTTCTGCACCTAATAAGGATTCAATCGATGCTGCTTTGGGTAAGATCAAGGCTATCGTTGCAGTTCCAGAGATCGGTGAGGTTTACGAGGGTACAGTACGTTCTATCATGCCATATGGCTGCTTCGTAGAGATTTTACCAGGTAAGGACGGCTTGCTTCACATCTCAGAAATCGACTGGAAGCGTCTTGAGACTGTTGAAGAGGCAGGTATCAAGGAAGGCGATAAGATTAAGGTTAAACTCCTCGAGATTGACCCTAAGACAGGTAAATAC
>Contig_48
CCATAAACTCCAGATATAGTTGTCCTATATCATTCAACGTCGATGGAATGCTCCCCTACCGATACTTTTTTAAATACTATCCCGCGCCTTCGGTATCTGCCTTATACCCGATTATTATCCAT
>Contig_49
ACCAGTCGCGCGCTCAGCTTCCTTCCTGCGTCACTCCATCCTCAAACGAAGTCGCCCGGTACTGGAATTTTCGCCAGTTGTCCATCGCCTATGCTTTTCGCCTCGGCTTAGGTCCCGACTTACCCCGGGACGACGAGCGTTGCCCGGGATTCCTTAGGCTTTCGGTGGACAGGATTCTCACCTGTCGTTTCGCTACTCATACCGGCATTCTCACTTCTTAC
>Contig_50
GATGCGGAATTATATAGGACAGAATAATCAGCAACACAGTTGCTGATTCTCTTCCTGTTCCAAGCATAAACAGATGCAAATCTGGTGGCGTTAAAAACTTCACCAAAAGGGCACAAGTTTGTAATATTAGGAAATCTAACAATAGATTCTGTTGGTTGGACTCTAAAGTTAGAAGTTTGATAGATTCCTTTTTCTACAGTGAAGGATTTCAACGTACACTTTGTTTCTGAGAGAGGGTCAAGTGCACAGTCTACAGCATCTGTAATGGTTCCATTTTCATTATATTTTAATAGAAAAGTCCTAGGTTGAAGATAACCCACATAATAAGCTGCAGCACCAGCTGTCCAACCTG
>Contig_51
TAAAGGTAGACTTATAATTAGAGAAAACAACAGAGTTGTTATTTCTAGTGATGTTCTTGTTAACAACTAAACGAACAATGTTTGTTTTTCTTGTTTTATTGCCACTAGTCTCTAGTCAGTGTGTTAATCTTACAACCAGAACTCAATTACCCCCTGCATACACTAATTCTTTCACACGTGGTGTTTATTACCCTGACAAAGTTTTCAGATCCTCAGTTTTACATTCAACTCAGGACTTGTTCTTACCTTTCTTTTCCAATGTTACTTGGTTCCATGCTATACATGTCTCTGGGACCAATGGTACTAAGAGGTTTGATAACCCTGTCCTACCATTTAATGATGGTGTTTATTTTGCTTCCACTGAGAAGTCTAACATAATAAGAGGCTGGATTTTTGGTACTACTTTAGATTCGAAGACCCAGTCCCTACTTATTGTTAATAACGCTACTAATGTTGTTATTAAAGTCTGTGAATTTCAATTTTGTAATGATCCATTTTTGGGTGTTTATTACCACAAAAACAACAAAAGTTGGATGGAAAGTGAGTTCAGAGTTTATTCTAGTGCGAATAATTGCACTTTTGAATATGTCTCTCAGCCTTTTCTTATGGACCTTGAAGGAAAACAGGGTAATTTCAAAAATCTTAGGGAATTTGTGTTTAAGAATATTGATGGTTATTTTAAAATATATTCTAAGCACACGCCTATTAATTTAGTGCGTGATCTCCCTCAGGGTTTTTCGGCTTTAGAACCATTGGTAGATTTGCCAATAGGTATTAACATCACTAGGTTTCAAAC
>Contig_52
GGGCTACACACGTGCTACAATGGCGTATACAGAGGGAAGCGATAGTGCGAGCTGGAGCGAATCTCACAAAGTACGTCTAAGTCCGGATTGGAGTCTGCAACTCGACT
>Contig_53
AAGTAATGACAATTGAAGAAGTTACACTATTGTAAGGTATACAATAGTCGTAACAATTAGTATGCCAGCAAAGAAAATAGTTGGCATCATAAAGTAATGGGTTTTTGGAACGGCATTTCCAGCAAAGCCAAAGCCTCATTATTATTCTTACAAAGTTTATACTCTGCAAGAAGTAGACTAAAACATAAAGATAGAGAAAAGGGGCTTCAAGGCCAGCAGCAACGAGCAAAAGGTGTGAGTAAACTGTTACAAACAACAACAGCAAGTTGCAAACAAAGTGAACACCCTTGGAGAGTGCTAGTTGCCATCTCTTTTTGAGGGTTATGATTTTG
>Contig_54
ATGAGCAGTATATAAAATGGCCATGGTACATTTGGCTAGGTTTTATAGCTGGCTTGATTGCCATAGTAATGGTGACAATTATGCTTTGCTGTATGACCAGTTGCTGTAGTTGTCTCAAGGGCTGTTGTTCTTGTGGATCCTGCTGCAAATTTGATGAAGACGACTCTGAGCCAGTGCTCAAAGGAGTCAAATTACATTACACATAAACGAACTTATGGATTTGTTTATGAGAATCTTCACAATTGGAACTG
>Contig_55
TGTTTGTTAGCAAAACAAGTATCTGTAGATGCTATGTCACGAGTGACACCACCATCAATAGCCTTGTATCCTATGATTTCACTTGAAAAGTCAGTATGTTTAGACATGACATGAACAGGTGTTA
>Contig_56
GTGAGAATTAGTCTAATTAGCCTAATTGGGCATATTAGGCTTAATATAATAACAGAAAATATAGGAAGATAGAAAAGAAAAAGGGTGTATGCTCTCCTTTTTAAGAAGACTCATACACCCACTATTATATGTAAGTCTGAAAAGTTGCTCTTACTTTGAGCGCCAGAGACCATGGAGGTTGCAGTACTCACGTGCGTAAACCTCAGTTGCATCAGTCTTAAACTCAGCTACTGGACGGTCTGTTGGCTCGAGATACTTACGGAGAACCTCGTTGTTGTTAGTTACTAACTCAATCCAAAGGATAGAGTGAGCCTCTGTCATTGGGTGCTCAACCTCACCAACTGTTACGCGGTAGCCACCTTCAATCTTCTCAACAACTGGTACGTGCTTCTCAGTAGCAGCATCAGTAGTATTCTCAACTACATGCTCCATACCAGCAACACCACACTCACCGCCTACTAATACTTCAACGATCTGACCACTCTCTGAACACTTATATAATTCGTTTCGCTTTGCCATAATAAATTATTTCTTAATGTTTTATGGCAAAGCGAAACGAATTATATAAG
>Contig_57
TCATAATCTATGTTAAAACCAACACTACCACATGAACCATTAAGGAATGAACCCTTAATAGTGAAATTGGGCCTCATAGCACATTGGTAAACACCAGATGGTGAACCATTGTAACAAGCTAACACTGAAAAAGTCTGTCCTGGTTGAATGCGAACAAACTTATACTTAGGTGTCTTAGGATTGGCTGTATCAACCTTAAGCTTAAGTACACAATTTTGCATAGAATGTCCAATAACCCTGAGTTGAACATTACCAGCCTGTACCAAGAAATTATGATTAGACTTACGAATGAGTAAATCTTCATAATTAGGGTTAAGCATGTCTTCAGAGGTGCAGATCACATGTCTTGGACAGTAAACTACGTCATCAAGCCAAAGACCGTTAAGTGTAGTTGTACCACAAGTTACTTGTACCATACAACCCTCAACTTTACCAGATGGGAATGCCATTTTTCTAAAACCACTCTGCAAAACAGCTGAGGTGATAGAGGTTTGTGGTGGTTGGTAAAGAACATCAGAACCTGAGTTACTGAAGTCATTGAGAGCCTTTGCGAGATGACAACAAGCAGCTTCTCTGTAGCTAGTTGTATCCATTGCTCCACTAAAATACTTGTACTT
>Contig_58
GACTAACGCGAACCCGAGTAGGGGTAGTGGATGTACAATAGGTTAATATTCCTATACCATTAGTCTGTTAAAAGTGACGGAATGAGATAACTACCGCGTACTGACGGAATAGTACGTTTAAGGAGTTGTTATGACTTCGAAAGTACGCTGAGGCTTCGGCCGAGGTGAGTGTGGTGACAACGTTTCCAAGAAAAGCGAAGATTAATGCCCGTACCGTA
>Contig_59
TACGTTATGATCGTGGCTTAGAGCAGTACGGAAGATTTCGTTCTGCCAGTTAGTATTAGCCTTACCAAGGCGTGAATAAGCTGTTGGAACTTGATTACCATTAGCATCGAGGGTATAAAGATCAGTACCAAACTTGTTTGCTATGAG
>Contig_60
GACATCAGCATACTCCTGATTAGGATGTTTAGTAAGTGGGTAAGCATCTATAGCTAAAGACACGAACCGTTCAATCATAAGTGTACCATCTGTTTTTACGATATCATCTACAAAACAGCCGGCCCCTAGGATTCTTGATGGATCTGGGTAAGGAAGGTACACATAATCATCACCCTGTTTAACTAGCATTGTATGTTGAGAGCAAAATTCATGAGGTCCTTTAGTAAGGTCAGTCTCAGTCCAACATTTTGCTTCAGACATAAAAACATTGTTTTGATAATAAAGAACT
>Contig_61
TCCGAAGAACGCTGAAGCGCTGGGGGCAAATTGTGCAATTTGCGGCCAATGTTTGTAATCAGTTCCTTGTCTGATTAGTTCCTGGTCCCCAAAATTTCCTTGGGTTTGTTCTGGACCACGTCTGCCGAAAGCTTGTGTTACATTGTATGCTTTAGTGGCAGTACGTTTTTGC
>Contig_62
TCGTTTTCAGCGTCAATAACTGAATACGAATAATAATAAAATAAAGATATACAATTATGGGAAAGATTATTGGAATTGACTTAGGAACAACAAACTCTTGTGTTGCTGTATTTGAAGGTAATGAGCCAGTGGTAATCGCTAACAGCGAGGGTAAGCGTACTACACCTTCTATCGTGGGCTTCGTTGAAGGCGGTGAGCGTAAGGTGGGTGACCCAGCTAAGCGTCAGGCTATCACAAACCCAGAGAAGACGATTTACTCTATTAAGCGTTTCATGGGTGAGACCTACGAGCAGTGTAAGAAAGAGGCTGAGCGTGTTCCATTCAAGGTTGTTAATGAGGGTGGTTATCCACGTGTACAGATTGACGACCGCAAATATACTCCACAGGAGATTTCTGCAATGATTCTGCAGAAGATGAAGAAGACTGCTGAGGACTACCTCGGCCAAGAAGTAACTGATGCAGTTATTACCGTACCAGCATACTTCTCTGATTCACAGCGTCAGGCTACCAAGGAAGCTGGTCAGATTGCTGGTCTTAACGTACAGCGTATCGTGAATGAGCCTACTGCTGCAGCGCTTGCTTATGGTGTTGACAAGGCTAATAAGGATATGAAGATTGCCGTATTCGACCTTGGTGGTGGTACGTTCGATATCTCTATCCTTGAGTTCGGTGGCGGTGTGTTCGAGGTACTTTCTACGAATGGTGATACTCACCTTGGTGGTGACGACTTCGATCAGGTAATTATCGATTGGCTCGCTGACGGCTTTAAGTCTGAGGAGGGTATCGATTTGAGAAAGGATCCAATGGCAATGCAGCGTTTGAAGGAAGCTGCTGAGAAGGCTAAGATTGAGTTGTCAAGCTCTTCTTCTACAGAGATTAACTTGCCTTACATCACAGCAGAGGGCGGTGTTCCAAAGCACTTGGTTAAGACCTTGACTCGTTCACAGTTTGAGCAGTTGGCACACAGCCTTATTCAGGCTTGTCTCGTTCCTTGCCAGAATGCTATCCGTGACGCTAAGTTGCAGACATCAGATATCGATGAGGTTATCCTCGTAGGTGGTTCAAGCCGTATCCCTGCAGTGCAGACATTGGTTAAGAACTACTTCGGTAAGGAGCCTTCAAAGGGTGTTAACCCTGATGAGGTGGTTGCTGTTGGTGCAGCTATCCAGGGTGCTATCCTTAATAAGGAGAGCGGTGTAGGCGACATCGTATTGCTCGACGTAACTCCTCTTACCCTCGGTATTGAGACAATGGGTGGTGTGATGACAAAGCTCATCGATGCTAACTCTACTATCCCTTGCAAGAAGAGCGAGGTGTTCTCAACCGCAGCTGATAACCAGACAGAGGTTACTATCCACGTTCTGCAGGGTGAGCGTCCAATGGCAGCACAGAACAAGTCTATCGGTCAGTTCAACCTGACAGGTATTGCTCCAGCTCGCCGTGGTGTTCCACAGATTGAGGTAACATTCGACATCGATGCCAACGGTATCCTTAACGTATCTGCGAAGGACAAGGCAACTGGTAAGGAGCAGAGCATCCGCATCGAGGCTTCAAGTGGTTTGAGCGAGGAGGAAATTAACCGTATGAAGGCTGAGGCTGAGCAGAACGCTGCAGCCGACAAGGCAGAGCGTGAGAAGATTGACAAGCTGAACCAAGCAGACTCAATGATCTTCACCACCGAGAACTTCTTGAAGGATAATGGTGACAAGATTCCAGCCGACCAGAAGTCGGGCATCGAGTCAGCTCTCCAGCAGCTCCGTGATGCTCACAAGTCAGCTGATGTTGCAGCCATCGATACAGCTATCAACAACCTCAACACCGTTATGCAGGCAGCATCACAGCAGATGTACAGCCAAGCAGGTGCACAGGCAGGTCCTCAGCCAGGCGCAGACGCTGGTCAGCAGGAGCAGCCAAAACAGGATGACACCATCCAAGATGCAGACTTTGAGGAAGTGAAGTAAAATAATAATATAACCTTGCCCC
>Contig_63
TCTCTGCATCGGTAATGGTGAGTGTTGTTGTTCTGTCCTCGTTCTCCGTGAGTGTATAACTACCTTCTGGGTTCTGAGATAAGAGCTTTGGACTCGATGAGTTTATCGTCAGTGTCTTCAGATCTTTGCTGTTAGCCTCTGTAAACAGTTCTTTTGTTACATTGTTATTATCCACTTTCTTAGAGAAAAGTGATGTCTTCAAAAGACCTTTCTCCTTCAGAGTCTCTTTGTTAGCAATGATATAGTAGACTTTGTCTGACTCCTTATCTTCTTTAATTCTTTGCTTCTCCTTAGCTTTCAGTTGAGCATATTCGCGCTCCAAAGCTGCCATGTTGAACCTGTAACGCATTGCATCAACGCTGTTAGTTTGGTTCATAACGATGTATTTAAGCTGGTCTACAGTGACATCCTTACGACTTGCAACCTGCTCTAATTGGGTTACACGATCCCCTTTCTCCTTCAACTGTGATGAAAGGAACTCTATTACCTTGTAAAGATTATCTATTGTAGGATTAGATGCTGCTGGAGCATCCACTTTCTTAACCTTTTCGTTTAGAAGTTTGTCAATCTGGTTCTGCTTCTCTTTGAGTAGTGCACCGAGCCCCCTTATCTGCTGAATAATCTTCGACTTCTTATTTGCGTGCTCTGTAGTCTTACAGAGCATTGCCTCTTGAGAAGAGATGGCAATAAGTC
>Contig_64
TTTTTCAGTATAACCACCAATCTGGTAGTCATGTTCAGAAATAGGACTTGTTGTGCCATCACCTGAAGTAATGACAATTGAAGAAGTTACACTATTGTA
>Contig_65
AGTACCAGCAATAAGCTTCATTGCACTCTCTACTGTGAAACAGTTGAGGTCTGGCATTTTGTCTTCTGCGATAGCTCTTACCTGCTCCCAAGTTACGGATCCAACCTTTCTACGGTTTGGCTCTCCAGATCCACCTTTCACCTTAGCAGCTTCCATGAGCTGTACAGCTGCAGGAGGAGTCTTGATGATAAAGCTGAAAGACTTATCGTTGTAGTAGGTAATTACGACTGGAAGAACTTTACCAGCCTTGTCCTGGGTACGGGCGTTGAACTCCTTACAAAATCCCATGATATTAATACCCTTAGAACCCAATGCTGGGCCTACTGGAGGGGAAGGATTTGCAGCGCCACCTTTAATCTGTAATTTGATTAATCCAGCTACTTCTTTAGCCATTTCTTTTGTTAATATTAAAAATTAAACTATAGTAGAATAGTATCCGTAACAACACTATTCTTCTTTTGCGACTTGCATAAAACTTAGCTCCAATGGATTCTGACGACCAAAAATCATCACCATCACTTTCAGTTTATGCTTCTCGGCATTCACCTCTTCGATGATACCATGGAAACCACTGAAAGGACCATCAGTAACCTGAACAGTTTCACCAACCATATATGGTACATTCTGAACCTCTTCAAGTTCAGTATCTTCCACATTACCCAACAGACGATTAATATCTGCTTGGCGTACAGGTGATGGTTCAGACATACCTCCGAGGAATCCTAAGACATTAGGCATGAAACGCAACGTAGAAGCTACGTCAGGAGTCATATTGGCCTGAACAAGCACATAACCAGGGAGACTTAATTTCTCCTTGACAACACGCTTCCCATCTTTACGCACAGTTGCGTGTTTTTCCATAGGTAATAAAACCTCAAAAACACGCTCAGCAAGTTTTTCGTTCAGACGTAATTGAGCATCGATATATTCTTTTACCTTTGCCTCTTTACCGCTGACAGCACGAAGAACATACCATTTCTTTTCTGTATCTGCCATTTCCTAATGAATTATCTTGGATATACAAATTCCATTACGCGTTGGAACACAGAGTCCATTGCAAACACAACCAATGCAATGATAACGGAAGCAGAAATAACTACCATTGCACTATGTGTAAGTTGAGCGCGTGATGGCCATGTAGTTTTATGCGCAAGTTCGTCGTAGCAAGCC
>Contig_66
CCTTATCGTTACTTATACCTACATTTGCTTTTCCATGGGCTCCAGCGGCAATCGCCTCGCCGCATTCAACGCGCATGGAATGCTCCCCTACCGATACTTTTTTCAATGCTATCCCGCGTCTTCGGTGTCTGCCTTATACCCGATTATTATCCAC
>Contig_67
TCAGATTCAACTTGCATGGCATTGTTAGTAGCCTTATTTAAGGCTCCTGCAACACCTCCTCCATGTTTAAGGTAAACATTGGCTGCATTAACAACCACTGTTGGTTTTACCTTTTTAGCTTCTTCCACAATGT
>Contig_68
GAGTGTGAATATCACTTTTGAACTTGATGAAAGGATTGATAAAGTACTTAATGAGAAGTGCTCTGCCTATACAGTTGAACTCGGTACAGAAGTAAATGAGTTCGCCTGTGTTGTGGCAGATGCTGTCATAAAAACTTTGCAACCAGTATCTGAATTACTTACACCACTGGGCATTGATTTAGATGAGTGGAGTATGGCTACATACTACTTATTTGATGAGTCTGGTGAGTTTAAATTG
>Contig_69
TGTTGCTGAGCTATCTGCTGCTGTAGCTGAGCTTGCTGCTGCGGTTGCAGATTTACCAGCTTCTGTTGCTGGTAAATCAGCAACCGCAGCAGCATCTTCTGCAACCGCAGCAGAC
>Contig_70
TTCAGTTGAACAGAGAAAACAAGATGATAAGAAAATCAAAGCTTGTGTTGAAGAAGTTACAACAACTCTGGAAGAAACTAAGTTCCTCACAGAAAACTTGTTACTTTATATTGACATTAATGGCAATCTTCATCCAGATTCTGCCACTCTTGTTAGTGACATTGACATCACTTTCTTAAAGAAAGATGCTCCATATATAGTGGGTGATGTTGTTCAAGAGGGTGTTTTAACTGCTGTGGTTATACCTACTAAAAAGGCTGGTGGCACTACTGAAATGCTAGCG
>Contig_71
CATTAATTTGCGTGTTTCTTCTGCATGTGCAAGCATTTCTCGCAAATTCCAAGAAACAGTTCCAAGAATTTCTTGCTTCTCATTAGAGATAATAGATGGTAGAATGTAAAAGGCACTTTTACACTTTTTAAGCACTGTCTTTGCCTCCTCTACAGTGTAACCA
>Contig_72
TCTTTTTCCTTTCGGAGAGGGGTTGGGGGTGAGGCTTTTGGGGGTGAGGCTTCTTCTTTCTTCTTACCCCATCACCCTCACTACTTCCACTGACCTTTCAAGCCATTCTTCCATCTGCTTGTAATCCTTCTTCTCCCATACATCTTTGAAGTCCATAAACTCATGGGCAAGACGACTTTCATAGGCGTTACGACGATAGCTGGTTAGCTTTCCTTGTTTCATGATTTCGACACTACCAAACTCGTTTGCAGGTGTTGGGATATGTATCCACCCCTTTTCTCCTTGTATGAGAATGAATGATGGACTACTTGAATCCTTTGCAGCAGTACAGGTGGCAGTCATCGTAGGATAGGAGAGAACCATTACACCTGAGGTATCAATGCCATTGTGCCCTCGGTTAGCAAAATATTGTGTTGCGGTAGGTTGTCCGAAAAGACCTATGACAATATTGATATTATAGACATTGAGGTCGTTCAGTGCGCCACCTCCTAATTCTGGGTTGAATGCAGGGGCAATATCTCCTTGTAAATAGCGTTCGAACTTACTTGAATATTGTGAGAAATTACACTGTACAAAGTGGATAGGACCTATCTTCTTTAGACTATCTTTGACCATGCGGAAGTTAGGTGTATGGAGCGGAGAGATAGCTTCAAAGAGGTAGAGCTTTCGCTCTCGTGCCATTGGTGCC
>Contig_73
GGATTAACAGGCTGACTCAGCTTACCCTTTGCATAAGCCTTCTTATCCTTTGGGACGAGGTTCCAACGATGAGAGTAGAAGATACGCTTTGTACCTGCACCTTCCTTTGGTATTCCCAAACGAACTGAGTAGTTAACACCGATACGTGAGTCCATAATACGCGGA
>Contig_74
CAATACCTCTCGTCGTCAGCGTATTGCTAAGGGCTCTGGTACCAATATACAAGAGGTGAACCGACTCATTAAGCAGTTCGATCAGACTCGTAAGATGATGAAGATGGTTACTGGCTCGAAGATGGCTGGTATGATGAGCAAGATGAAGGGTATGCCGGGAATGCCAAATATGCCGAAGATGTAAAAGACACATATTCATCAAATAATATCATTACTATGGAATATCAGTTAATAGACGGAAAGG
>Contig_75
TCACCACATAGTCTGAAGCCGCTCTTGCGTGTCTCGTCTTCAACACGTGTCGTACCGACGTCAATAACCACTGCACCTGGCTTCACCATATCAGCTGTTACAAACTCTGGTCTGCCAATAGCAGCGATAATGATATCTGCCTCCTGACATTCTTTCTTCAAATCCTTTGAACGAGAGTGACATACTGTTACAGTTGAATCACCATACTGTTTTTGCATCATCAACTGTGCCATAGGCTTACCAACAATATTGCTACGCCCTAAGATAACACACTTCTTACCAGAAGTCTCTATATGATAATGCTGCAATAAGGTAAGAATACCCAATGGTGTTGCAGATATAAAGCAAGGTAGACCAATAGCCATACGACCTACATTGATAGGATGGAAACCATCCACATCCTTGCGATAGTCAACAGCCATAATGATCTTCTGCTCGTCAATATGCTTTGGCAAAGGGAGCTGAACGATGAAGCCATCAACGTCTTCATCTTTATTCAGCTTATCCACACAAGCCAAAAGCTCTTCTTCTGTCACATCAGCCTCAAAACGAATGAGCGTAGACTTGAATCCACATTGCTCACAAGCAATTACCTTATTCTTAAC
>Contig_76
TGGGAGGAGACCGCCCCAGTCAAACTACCCACCAGACACTGTCCGAGACCACGTTTCGTAATCTTCGTTAGAACATCAAACGTTAAAGGGTGGTATTTCAAGG
>Contig_77
ATAGAAGAATTATTCTATTCTTATGCCACACATTCTGACAAATTCACAGATGGTGTATGCCTATTTTGGAATTGCAATGTCGATAGATATCCTGCTAATTCCATTGTTTGTAGATTTGACACTAGAGTGCTATCTAACCTTAACTTGCCTGGTTGTGATGGTGGCAGTTTGTATGTAAATAAACATGCATTCCACACACCAGCTTTTGATAAAAGTGCTTTTGTTAATTTAAAACAATTACCATTTTTCTATTACTCTGACAGTCCATGTGAGTCTCATGGAAAACAAGTAGTGTCAGATATAGATTATGT
>Contig_78
TATCATTAGTAAGCATAACAGAATACATGTCTAACATGTGTCCTGTTAACTCATCATGTAGCTTTCTTATGTATTGTAAGTACAAATGAAAGACATCAGCATACTCCTGATTAGGATG
>Contig_79
TGCGTAAACATTTCTCAATGATGATACTCTCTGACGATGCTGTTGTGTGTTTCAATAGCACTTATGCATCTCAAGGTCTAGTGGCTAGCATAAAGAACTTTAAGTCAGTTCTTTATTATCAAAACAATGTTTTTATG
>Contig_80
CGTCAATTCCTTTGAGTTTCAACCTTGCGGTCGTACTCCCCAGGCGGATTACTTATCGCATTAGCTTCGGCACAGACACTCTTCATGCCCACACCCAGTAATCATCGTTTACAGCTAGGACTACCAGGGTATCTAATCCTGTTTGCTCCCCTAGCTTTCGCACTTCAGCGTCAGTTGCTGTCCAGTGGACTATCTTCATCATCGGCATTCCTACACATATCTACGAATTTCACCTCTACTCGTGTAGTTCCGTCCACCTCTCCAGCACTCTAGATATACA
>Contig_81
TGCTTTGTAGGTTACCTGTAAAACCCCATTGTTGAACATCAATCATAAACGGATTATAGACGTAATCAAATCCAATAGAATGATGCCAACAGGCATAAGTGTCTGAAGCAGTGGAAAAGCATGTGGCACGTCTATCACATAGACAACAGGTGCGCTCAGGTCCTATTTT
>Contig_82
AATCTCTCTGACAGAGTCGTATTTGTCTTATGGGCACATGGCTTTGAGTTGACATCTATGAAGTATTTTGTGAAAATAGGACCTGAGCGCACCTGTTGTCTATGTGATAGA
>Contig_83
TGACAGATGCATTCTGCATTGTGCAAACTTTAATGTTTTATTCTCTACAGTGTTCCCACTTACAAGTTTTGGACCACTAGTGAGAAAAATATTTGTTGATGGTGTTCCATTTGTAGTTTCAACTGGATACCACTTCAGAGAGCTAGGTGTTGT
>Contig_84
AGCTGATTTGTCTAGGTTGTTGACGATGACTTGGTTAGCATTAATACAGCCACCATCGTAACAATCAAAGTACTTATCAACAACTTCAACTACAAATAGTAGTTGTCTGATATCACACATTGTTGGTAGATTATAACGATAGTAGTCATAATCGCTGATAGCAGCATTACCATCCTGAGCAAAGAAGAAGTGTTTTAATTCAACAGAACTTCCTTCCTTAAAGAAACCC
>Contig_85
CTCCTTATAGATAACCTGTGGCTGACCAACTTGCAACTCATAGCCCTCGCGACGCATTGTCTCAATGAGGACAGAGAGGTGAAGTACACCACGACCACTAACAATCCACTTATCCATAGAGTCCTCCATAGGACGCACACGAAGTGCAAGGTTCTTC
>Contig_86
GAATAGAAGTGAATAGGACACGGGTCATCAACTACATATGGTTGATGTTGAGTACATGACTGTAAACTACATTCTTGGTGAAATGCAGCTACAGTTGTGATGATTCCTAAGAAAACAAGAAATTTCATGTTCGTTTAGGCGTGACAAGTTTCATTATGATCTTGCAGTTCAAGTGAGAACCAAAAGATAATAAGCATAATTAAAACAAGGAATAGCAGAAAGGCTAAAAAGCACAAATAGAAGTCAATTAATGAAAGTTCAATCATTCTGTCTTTCTTTTGAGTGTGAAGCAAAGTGTTATAAACACTATTGCCGCAACAATAAGAAAAATTGGAGAGTAAAGTTCTTGAACTTCCTCTTGTCTGATGAACAGTTTAGGTGAAACTGATCTGGCACGTAACTGATAGACGTGTTTTACGCCGTCAGGACAAGCAAAAGCAAATTGAGTGCTAAAGCAAGTCAGTGCAAATTTGTTATCAGCTAGAGGATGAAATGGTGAATTGCCCTCGTATGTTCCAGAAGAGCAAGGTTCTTTTAAAAGTACTGTTGTACCT
>Contig_87
ATATTACTAATTATTATGAGGACTTTTAAAGTTTCCATTTGGAATCTTGATTACATCATAAACCTCATAATTAAAAATTTATCTAAGTCACTAACTGAGAATAAATATTCTCAATTAGATGAAGAGCAACCAATGGAGATTGA
>Contig_88
TCGCCAAAAACCTGTTCGTGCGCGGACACTTCACAGTGTTCAGATGAATGCATTGGGACAAGCGGTAGAGCTAAAATAAGTTCGTCTTCCACTGCACCAAGTAAATCTATTTCACCAAACTCATTAAATTCGATTGGCTCATAAATTTCCGGCAAGTCATCAGCCTGATCCCAATTAGCCACTGGACTATAAGTAAATTTACATTCCAATGTTTGTTTGAATGGCTCGCCACAACGTTGACACTCTAATTCAACATCAACTTGTACTTGCCCTTTCATCACCACTAATTTTTGTGGATCAATATAAAACGATAATGTTACCTGTGCATCGCTGAGCACTTTCCCCGTAGATTCAGCTAAACGCACTAACTGACTAGCGGTATAATAACCATTATACC
>Contig_89
GATTGTAGTGATATACAAAGCACCAAATAATGTCAGTCTCAGTACAACTTTTTCCAAATATCTAGAAGTTTGCTCACCTGGGCGAATACCAGGTACAAATGCACCACTTTTCTTCAAATTCTCAGCCATTTCTTTAGGACTAAATACTAAAGCAGTATAGAAATAGCAGAAGAAGATAATAGTTGTTGCAAATAATACAATATACAAAGGCTGCCCATGTTGCAGCATTGCAGCAACCTTGTGAAGAATAGAATTCGTACTATTTGAACCAAACCAACCTAAAAGAGTAGATGGAAAGAGAATAATACTGGAAGCAAAAATAGGAGGAATAACACCGGCCATATTTAGCTTGAACGGCATATGAATGCTTTGTCCTGGCATCATTCCAGAGCCAAATTGCCTTTTAGCATAATGCACAGGAACCTTACGCTGAGCACTTTCAAAATATACTACAGCATAGATCAACAGCAAAATACCAATAACAATAGATACTGCCATTAACATACTCATAGAGCCTTGTTCAGTCAAAGTCAACAACCGAACAATACCAGATGGAATACCCGATACAATACCTGCTGTAATAATTAAGGAAATACCATTACCGATACCACGCTCGGTAATCTGCTCCCCCAACCACATCAAAAACATCGTACCTGTAACCAAACAGACTACTGTAGAAATATGAAACTCAAGCGAACTTGTTACAACAACTCCTTGTTGATAAACAAATGTTGCAACACCAAAGCTTTGTAATACAGCCAATAATACCGTCCCATACCTAGTATATTTCGTAATTATTTTCCGACCAGCTTCACCTTCCTTTTTTAAAGCTTTTAAAGAAGGAATGATCTCTGAAGCAAGCTGAACAATAATCGACGATGAAATATAAGGCATGATACCAATTGCAAATATACTAAAGCGCTCCAACGAACCACCCGAGAACATATTTAACATTCCGAATATGCCGTTTGCAGCGCCTTCGTATAACTTAGCTAATGCAACAGCATCTACGCCCGGTACCGGTATATGAGCACCAATACGGAAAACGACTAAAGCTCCTAATAGAAACACTAGACGTTTTTTCAGATCTCCAAATTTGGATAATCCTGATAAAGATTGTTGATTAGCCACTATAGTGCAAGCCTTATTCTTCTAC
>Contig_90
GCAATGGCTTGTCTTGTAGGCTTGATGTGGCTCAGCTACTTCATTGCTTCTTTCAGACTGTTTGCGCGTACGCGTTCCATGTGGTCATTCAATCCAGAAACTAACATTCTTCTCAACGTGCCACTCCATGGCACTATTCTGACCAGACCGCTTCTAGAAAGTGAACTCGTAATCGGAGCTGTGATCCTTCGTGGACATCTTCGTATTGCTGGACACCATCTAGGACGCTGTGACATCAAGGACCTGCCTAAAGAAATCACTGTTGCTACATCACGAACGCTTTCTTATTACAAATTGGGAGCTTCGCAGCGTGTAGCAGGTGACTCAGGTTTTGCTGCATACAGTCGCTACAGGATTGGCAACTATAAATTAAACACAGACCATTCCAGTAGCAGTGACAATATTGCTTTGCTTGTACAGTAAGTGACAACAGATGTTTCATCTCGT
>Contig_91
TTGTAATGCAGCACCTGCACCAAAGGTCCAACCAGAAGTGATTGTACCCGCTAACAGTGCAGAAGTGTATTGAGCAATCATTTCATCTGTGAGCAAAGGTGGCAAAACAGTAAGGCCGTTAAACTTTTGTGCACAAATGAGGTCTCTAGCAGCAATATCACCAAGGCAATCACCATATTGTTTGATGAAGCCAGCATCTGCAAGTGTCACTTTGTTGAAAAGTAGATCTTCAATAAATGACCTCTTGCTTGGTTTTGATGGATCTGGTAATATTTGTGAAAAATTAAAACCACCAAAATCTTTAATTGGTGGTGTTTTGTAAATTTGTTTGACTTGTGCAAAAACTTCTTGGGTGTTTTTGTCTTGTTCAACAGCTATTCCAGTTAAAGCACGGTTTAATTGTGTACAAAAACTGCCATATTGCAACAAAAGATTGCTGCATTCAGTTGAATCACCACAAAT
>Contig_92
ATGAGCCTTAGGTCCCGACTGACCCGGGGCCGATTAACGTTGCCCCGGAAACCTTAGTCTTTCGGCGAGAGTGCATCTCACACTCTTTATCGTTACTTATACCTACATTTGCTTTTCATGAAGCTCCACCCAAGGTCGTCCCTTGGGCTTCAAGGCCGCATGAATGCTCCCCTACCGATGTCATTAAGACATCCCACGGCTTCGGCACCGGGCTTCATACCCGATTATTATCCATGCACAGTCCCTCGACTAGTGAGCTGTTAC
>Contig_93
AATACGGAAGGTCCAGGCGTTATCCGGATTTATTGGGTTTAAAGGGAGTGTAGGCGGTTTGTTAAGCGTGTTGTGAAATTTAGATGCTCAACATTTAACTTGCAGCGCGAACTGTCAGACTTGAGTACACGCAACGTATGCGGAATTCATGGTGTAGCGGTGAAATGCTTAGATATCATGAAGAACTCCGATTGCGAAGGCAGCATACGGGAGTGTAACTGACGCTTAAGCTCGAAGGTGCGGGTATCGAACAGGATTAGATACCCTGGTAGTCC
>Contig_94
GGGCAACTATAACTAAACTTAGAAACTTTTCTTGGCTCGACAGTATCAGCAATTCGCTATCCATTCCGAAGAACTTCAAACGCCTGTGGGGTCTCGGCTTAAAAAGATCCGGATTTGCCTGGATCTTAACCTACACCTTTCGACTAGCACTACCATCCGCTAGCTTGCTTAACTCTAAGCGTCCTTCCATCGCACATTATAGTTGGC
>Contig_95
TTAAGTTTCTCACTCTGTCCACCTGTGTCGGTTTACAGTACGGGCACTTAATCTCCTCCTTAGAAGTTTTTCTTGGCAGTGTAGGATTTGTGACTTACACCAAGAGGTGCTTACCCATCAGTTCTCACGTTTAAGCATA
>Contig_96
ACGAGCGCAACCCCTATAGTTAGTTACCATCATTAAGTTGGGGACTCTAACTAGACTGCCTGCGAAGAGCAGGAGGAAGGTGGGGATGACGTCAAGTCAT
>Contig_97
GTCAACTGTTTCGATAACAGGAACGTGTTTTTCAGTAGCGAAATCGCCGGATTTAATGTAATCATGTACAGCCATAGTTAACCTCCTGGTTATTGTTATATACATACTTAATGTCAAGAATATTGAGCACTACTGTGCTCAATATTCTTGANNNNNNNNNNGAAACTTTCCACGTAACTTTGTCCGTAGGTAAAGACATTGCACATCCTAACACTGTAGAACATCACATTGATTGGATTAAATTGTACTTCGTAGCTGAAGGTACTCAATTACCATACGAAGTTGGTACTATCGCATTCAACGTTCATGGTGACGGTGCAACTGCTAACGAAGGCCCTGTAGTAGCAATTTCTGAAGGTACTTTAGCAGTATCTTTGAAAAAATCCGGTAAATTGATTGCTGTATCTTACTGCAATCTTCACGGTTTGTGGGAATCTGAAAAAGAAATTACAGT
>Contig_98
CTTCACCTCTTGCGCCACGGCTATCCTCACGTGCGCTACGTGATGATGGTTTCTCAATCTCCTGAGCATTCTTATAGTAGTCAAGGAAGCGACCAAAGGTTGCAGAAACAATCTTCTTGATGACAACCTCCTTATCGATATACTCGAATTGGCGGTTGATATCCTTCATGTAAGGGGCAATCTGGTCCTCATCAACGTCTGTTTTCAGGATGTCATCCATTGTCTTAAACAGCTGCTTCTTGCAGATTTCCTCTGGTGAAGGCAGTGTTCCGTCAACAAATTCCTTACTGATTTCGCGTTCAATATTACGTACCTTATACTTCTCACGTGAGTGAATAATCG
>Contig_99
TTTTTAGTGGGTTCGTTTGGTGGTGAGCTTACCTTTTATATAGGATAATAAATAATAAACAAACGAATTTGAAGACATTTGAAGAGTTAGGTGTGAGCGAAGAGATTCGTCGCGCCATTAGTGAGCTTGGATTTGAACATCCAATGCCTGTACAGGAAGAAGTAATCCCTTATTTACTTGGTAATCGTAACGACGTCATCGCACTGGCACAGACTGGTACGGGTAAGACGGCTGCATTCGGTTTGCCTTTGCTGCAACGTATTGATACAAGCAGCAAGGAGACGCAGGCTATCGTACTTAGTCCTACGCGTGAACTTTGTTTGCAGATTGCTGATGACCTAAAGGAATTCAGTAAGTATATCCCTCATTTGCATATCGCAGCGGTTTATGGCGGTGCGTCTATTGACACACAGATTCGCCAGTTGCGTCATGGTGTACAGATTATCGTGGCTACACCGGGTCGACTGATTGACCTTATGCACCGTGGTAAGGCTCGTCTTGACAAGGTGAGAAACGTTGTTTTGGACGAGGCTGACGAGATGTTGAACATGGGTTTCCAAGAGAGTATCACTGAGATATTGACCGGTGTACCTGAAGATCGTAACACATTGCTATTCTCGGCTACGATGAGTCGTGAGGTAGAGCGTGTTGCAAAGGGTTATCTACATGACTATAAAGAGATCGTAGTAGGTAGCCGTAACGAGGGTGCTGAGAGTGTAAACCATATCTATTATATGGTGAATGCACGCGACAAGTACCTTGCCTTGAAGCGATTGGTTGACTTCTATCCAAAGATTTATGCAATTGTATTCTGCCGTACAAAGGCTGAGACGCAGGAGATTGCCGATAAGTTGATTAAGGACGGATACAATGCAGAGGCGTTGCATGGCGACCTCTCACAGCAGCAACGTGACCTCACGATGCAAAAGTTCCGCTCACATCTCACACAGATTCTCGTCGCTACAGACGTTGCAGCACGTGGATTGGATGTGAACGACTTGACACACGTTATCAACTATGGCTTGCCTGATGATATCGAGAACTACACCCACCGCTCTGGCCGTACAGGTCGTGCAGGAAAGAAGGGTACTTCTATCTCGATTATTCACTCACGTGAGAAGTATAAGGTACGTAATATTGAACGCG
>Contig_100
TCTGTAATCTCCTCACCTGCAGCAACGATAATATCACCAGTTGTAGGATTGATAACATCATGAACTGACACACGACCCAAGATGCGCTCATAGAGGCTTGCAATTGTCTCATCACCATTCTTCAAGGCTCGACACTCAAGACCACGGAGTGAACCACAATCCTCTTCATTGATGATAACATCATGAGAAACGTCAACAAGACGACGTGTCAAGTATCCTGCATCGGCAGTCTTCATAGCCGTATCAGCAAGACCCTTACGAGCACCGTGAGAAGCAATAAAGTACTCCAACACAGACATACCCTCCTTAAAGTTAGAGATAATTGGGTTCTCAATAATCTGAGCACCTTCAGCACCTGCCTTCTGTGGCTTAGCCATAAGACCACGCATACCAGCAAGCTGTGCAATCTGGTCAGCAGAACCACGGGCACCAGAGTCAAGCATCATATATACAGCATTGAAACCCTGGTCAGCCTCTGTCATGTGCTTCATAACGGCCTGCTTAAGGTTATTGTTTACGTGTGTCCACGCATCAATTACCTGATTGTAACGCTCCTTATCAGTGATGAAACCCATTTCATAGTTAGCCTTCACCTGGTCTACCTCACTCTGACCCTTACCTACGATATCAGTTTTCTCATCAGGAACAATGATATCATCGAGGTTAAAGGAAAGACCTGCAACATATGCCATACGGTAACCAAGGTTCTTGATACCATCAAGGAACTCACAAGCACGAGCCATACCAACTGCCTTAATAACGTCAGCGATAAGACCACGAAGTGATTTCTTAGAGATAATACCATTGAAGAATCCAATCTCAGTTGGGATAATCTGATTAACAATTACACGACCAACTGATGTCTCAACCATACGCTTCTGGAGTTTACCATCAACGAGGTCATCAACGATTACTTTTACTTGTGAGTGGAGGTCACACTTCTTCTCATTGTAAGCGATAATAGCCTCTTCTGAGCCGTAGAATGTAAGACCCTCACCCTTAGCACCTGGACGAATCTTTGTAATATAGTAGAGACCAAGCACCATATCCTGTGAAGGAACGGTGATAGGCGCACCATTAGCTGGATTAAGGATATTATGGCTCTGAAGCATCAACACCTGTGTCTCCAACACAGCCTCGTTACTCAATGGGAGGTGAACAGCCATTTGGTCACCATCGAAGTCAGCATTGAACGCTGTACATGCCAATGGATGCAACTGAATAGCCTTACCTTCAATAAGTTTAGGCTGGAATGCCTGAATACCAAGACGGTGAAGTGTCGGAGCACGGTTCAACATAACTGGGTGACCCTTCATTACATTCTCAAGGATATCCCAAATTACAGGCTCACGACGGTCTACAATCTTCTTAGCACTCTTTACAGTCTTCACAATACCGCGC
>Contig_101
CTCTTTGTTACATCTCTAATTTGGTTTGAATGCAGTCTTACTCATTGGTTTGCTAACTGCTAAACAATCTTTATTACCTTAATTCGTCTAATCTATTTATCTTTTAAAACCTTAGTGCTTAGTATTTAAACCTGATTGAATCAACGTCTATTTATTATATCTTAATGTCGTTATCTATGTCCACCAAATGAGCTACCTCCGTTTGAAACGCTTCCGCCACCTGAGCGGCTTCCGCCAAATGTAGCGCCACCACCACCGAAGCTGTTGCTTGGTGCATCGAATGAGCGACTTGGCTCATAGCTTCTTGTTGCGCTACCGTAGTTCCTACTTCCACCAAAGCTACCACCGTAGTTAGGCTGAGTAACCGTTGTTCGTGTTGAACTCTCTCGTGGAGCGTAGTACTGATAATTACGTGGTCCATCAAAGTTTCCGCGTTGCTGATTGCCGAAGCTGCGTGGGCGGTCGTTCTGATAGGTAGGACCATTATTATAATAGTAGTTTCCTCCTCTATTGTAATCGCCACGTATGTAGCTATCTCTCATACCATATCGGCTGTTATAATCTCTGCCGTAGAAGATTTCTCTTCCGTTATACCAACTTCTTCCGCCATTCATTCGCCAGCTGTGGGCTCCGTTGTAAACGTTATAGAACGATGGTCGTCCGAAGTAATAATAGTCGCGGCGAGGATAACGAGCGTAAATGCCAAATCTCCAGTAGCCTGCGTCCCATCTCAGTGGGCGGTAGAAATATGCAGCTTCAACGTATGCACGATATTGCCAATCATAGAGGATATAGCTCAAATCTGCGTTTCGATGTGACCAATACATTCCATAGAGGTCGTCTACCGTGTTAACATTCATGAGGTAATCCAAGTTTATTTCGTAGGCTGCCTCATATTGTGCCTCCGTCAGATTCAGCTCGTAAGCCATCTTATCTGTTAGAAAGAGT
>Contig_102
TGCCTGGACCTATTCTCTGCGCCTCGCCTTGCGACGAGGACCCCTTATCCCGAAGTTACGGGGTCAGTTTGCCTAGTTCCTTAACCATGAATCTCTCAACGCCTCAGT
>Contig_103
TCTATAAGCTCCACAACACCTCACAGTGATGCTTCTGCGCCGATAGAATGCTCCCCTACCCAACTTTCGTTGCCATAGCTTCGGTAATATGCTTATGCCCGATTATTATCCATGCCGAACCGCTCGACTAGTGAGCTGTTACGCACTCTTTAAATG
>Contig_104
ACAATGGTAGGTCTCATTTCTATGATGAACCTTCCGATAGCTCGATATCCACAAATTTCTCCACCTACAGTTCGTGTAAACACTGCCTATACAGGTGCAACGGCTCAAGTTGTTAATGATACGGTAGCCAGTGTTATTGAAACACAAATCGTAGGCGTACAAGATATGGACTATATGACATCTAGTAGCTCTAGTAATGGTAGTTACTCTTTGACTGTTCAGTTCAATCAAGGCACAGATGCCGATATGGATACGGTTAATACACAAAACCGTGTAC
>Contig_105
GGTGACCTACTTTCACATGGAAGAACCACACTATCATCGGCGCTGAGTCGTTTCACGGTCCTGTTCGGGATGGGAAGGCGTGGGACCAACTCGCTATGGCCGCCAAACTTAAACTGTTACAAATTGGTAAAGCCTTAATCGGTATAAATGGTGATGACTGAATCAGTCAGTAAGCTTTTATTATTTGAAGTTCTTCAAATGATAGAGTCAAGCCTCACGAGCAATTAGTATGGGTTAGCTTCACGCGTTACCGCGCTTCCACACCCCACCTATCAACGTCCTGGTCTCGAACGACTCTTTAGTGTGGTT
>Contig_106
ACCCAATGTAAGGAGTAACTGACTTCTGTTATTCTTGACATCAGTAATTGAAGCAATGTTAGACTCTGTTATTGTTGCAGTACTTGAAGTGTAAGTAATATCTCTGATATTAGAGAATGGAGCAAAAGAACCTTTCTGTGCACTATACTGATAAGCCAAGTCTATATTGAACTTCTTAACCTGATAACCAACACCTAATGTGAAGCGATTAATTTCGCCCCAGTTTGTGTAGTCTGTTGTTGAAGAATATGCTGTACCTAAAGAAGCAAGACCTGGGTCTTTCTGACCATCATTCGCATACTTTGCACCAACATAGTTATAACCCATACGCAAAGCAACATTGCTTACAGGCTTGTACTCAACACCTAACTTTAATGTGCTAACACCCTTCAGAACCTCCTTAGTGTGTGCATTCATATTCTTGTCAGGGATTGATGACTCGTAATACTGATCATAGTAATAATCATAATAGCCACCATTGTTAACTCTGCTATTAATATTAGCATAGTTCTCATATTCATATGTAGCACCCAAGGCAATGTTATTACCAATAGTGTGACCAAGAGAGAAGCCAAACTTCCATGGCGTCCACATCTTGAAATCATATGAATTGCTAATGTAAGATTCCTTATTTTTTGTACCCTGAGCGTAAACAAGACCTGTTGCATTTGATGTTGTTAAGTCATACCATGTTGGAGACTTCACATATGCACCAATTCTAAATGGAGACTCAGCTACTGGACGAACAATTACACCAGCTGTGATATCAAAACCTGAACCCGTTACCCTTCTCTCATCACGAACAAGTACACCAGGAGTATTGTTTAAGTTCTCACGATACTCACTGTATCCTTTATAATTAACATCCTTCATACCGAATGTCAAACCGAGATAAACCCTGTCATTGAGGTTTCCACTCACTGCAAAGTCATAATTACCAATATAGCCAGTATGCGCACGGTCTAAAGTATAACCAGTAGCTTGCTGATAGCTATAAGCTCCAGTACCAGAGAACAATGAATTCCAATAAAGGTTATCAATCTGACTCCAAGTGTATGCAACATTCGTTGATGTAGAATTTACATAGCCAATATTCTGACCATCTTTATTCTTACCAACATAGAATCCACCATTACTCTCATCACCGAGTATGCCTTTAATATATGACTGCTTATTCTGTGAACTTCCATTCAAAGAGCCTGCAGCATTAAGGATATAATCAAAGTTCTTACTCTTATGATAGTTGAAACCAAAGTTAAGGAATGATTTCTGACCAGTACGAGTAGTATAGACACCACCAATCTGGTCGAAACTCAAATTAGTCTTCTTACCATTAGAGAACTCCTTACCATCTGATTGCATAAGAAGACCAGCACTGAGACTAACATTGCTGTGACGGAACAAACCGATACCAGCTGGGTTAGAACCGATAGTAGAAATATCAGCACCCAAGGCTTCCATGGCTCCACCCATACCGACGTAGCGTGCAGTACCATTCAAGTCCTCTCCTGCTAACTTAGCATTCTCGTATGTCTCCTGTGCATTTGCAGACAAAGCAGCAAACAACGAAACAGCAAAGAAAATATATTTACTCTTCATTTCTGATATTCTTTATTAATTAAACATTCATTATCCAAAATACTATCTATGACTACCGAAGGCACTGCGTGAGCCACCAGAACTGCTGCCTCCACCTCCAGAATATGAGCCACCGAAGCTACCACCACCTCTTGCACCACCAAATGAGCTTGGTGAAGGCTGTGAGAATGTAGAGCGCTCTGGCTGAGAATAAGAGCGTGTCTGATTCTCAAAACCATTCTGACGTGCGCCACCGAAGCGGTCATAGTAACTTCTCATATCATTATTCTGAGATGCATTGTTACCATACTGGTTTACATTACCACGACGATTTGAGTAAGATGAGCGTCCGTTGTCATAGGAACCACTTCTTGCTTGAGAACCAAAGTCTCTTGAAGAGTTACCCCAGTGATTAGCTGTACCCGTATGACCATTGTAAGCATAGTAGCCACCTCTTCTATAACCATAGTAAGGATAACCACCATAATAGCCATAATATCTGCTCCATGGATTGTACCAACCATAGTCAGCATAACCATAATAGTATGGATAACCGCCGTAGTAGCCATAATATGGATAACCACCATAATAGCTATAGTAAGGATAGCCACCATAATAACCATAAGACCATGGATCATCCCATCTGTCATACCAGCCACCATAATAAGGTGAACGCCATCCCCATCCTACATAGAACGAAGAGCGACCAGCAAACCATGGGTCATAATAGCCACCCCAGAAGCCATCGAAGCGACTCATTCTTCGGCTATAAGCAAAGTCATCGTTATCACTTTCATACTGACGAGTGAAACCTCCATAGATAGTATCTAACACTACAGAGTCGCCATGCAACGTAGAGATACGAGACATAAAGATATCGTTTCCAAGAGAATCAACTCCTATTTTCTTATAATTATACTTACCACGACGATTGTATTCGTCATTAGACTTACCAATACCGCTATAATATACAGGGCGGTCCTCCTCCACTTTACTCTGCTTATCAACAGA
>Contig_107
CCCGTCCCTTAGGATCGGCTAACCCATGTGCAAGTGCCGTTCACATGGGTTAGCCGATCCTAAGGGACGGGGGAGGCCCGTCAGAGAGCGCGTCCGCGCGCGAGCTCCGAAAGGGAATCGGGTTAAAATTCCCGAGCCGGGACGTGGCGGCTGACGGCGACGTTAGGGAGTCCGGAGACGCCGGCGGGGGCCCCGGGGAGAGTTATCTTTTCTGCTTAACGGCCCGCCCACCCTGGAAACGGCTCAGCCGGAGGTAGGGTCCAGCGGCCGGAAGAGCACCGCACGTCGCGCGGTGTCCGGTGCGCCCCCGGCGGCCCGTGAAAATCCGGAGGACCGAGTGCCGCCCACGCCCGGTCGTACTCATAACCGCATCAGGTC
>Contig_108
TGACAACGTAGGCGTATTGCTGCGTGGTACTAAACGTGAAGACGTAGAGCGTGGTCAAGTATTGGCTAAACCAGGTACCATCACTCCTCACACCAAGTTCAAGGCAGAAGTATACGTACTGAGCAAAGAAGAGGGTGGTCGTCACACTCCATTCTTCGCTAACTACCGTCCACAATTCTACTTCCGTACTACCGACGTAACTGGTGCAGTTACTTTGGAAGAAGGCGTAGAAATGGTAATGCCGGGTGAGAACGTAACCATTACTGTAGAACTGATTGCGCCTATCGCTATGGAAGAAGGTCTGCGCTTTGCGATTCGCGAAGGTGGCCGTACCGTAGGTGCAGGTGTGGTTTCTTCTATTATCGCTTAA
>Contig_109
AGCGTGTTGTGAAATGCGGGTGCTCAACATCCGACTTGCAGCGCGAACTGGGGGGCTTGAGTGCGCCGAAAGTAGGCGGAATTCGTGGTGTAGCGGTGAAATGCTTAGA
>Contig_110
CTAATCCTGTTCGATACCCACGCTTTCGAGCATCAGCGTCAGTTGCGCTACAGTAAGCTGCCTTCGCAATCGGAGTTCTTCGTGATATCTAAGCATTTCA
>Contig_111
GCCAGGATCAAACTCTCCATTGTAAAATATGTTTTGGTGATAAGTGATAGGTGATAAGTGATAATGGATACCAACTTAACCCAAACGCTTCACCGAGTAATCTCTGTTTCAGAACGCTTATCC
>Contig_112
CTAACAATGCCATGCAAGTTGAATCTGATGATTACATAGCTACTAATGGACCACTTAAAGTGGGTGGTAGTTGTGTTTTAAGCGGACACAATCTTGCTAAACACTGTCTTCATGTTGTCGGCCCAAAT
>Contig_113
AGCGGACACAATCTTGCTAAACACTGTCTTCATGTTGTCGGCCCAAATGTTAACAAAGGTGAAGACATTCAACTTCTTAAGAGTGCTTATGAAAATTTTAATCAGCACGAAGTTCTACTTGCACCATTATTATCAGCTGGTATTTTTGGTGCTGACCCTATACATTCT
>Contig_114
TTCTTATCATCTTGTTTTCTCTGTTCAACTGAAGGTTTACTTTCAGTTATAAATGGCTTAACTTCCTCTTTAGGAATCTCAGCGATCTTTTGTTCAACTTGCTTTTCACTCTTCATTTCCAAAAAGCTTGAAACAAGTTTGTCATAGAGATTTTTATCAAAGACAGCTAAGTAGACATTTGTGCGAACAGTATCTA
>Contig_115
CCATCTCATTGCTAATATTTGGGTTGATAAGCGCCATTACGTTGAGTGCCTGAACAACGTCAGGGCAGTTTGTACAGGTGAGTGATACGTAGGTCTGAAGGCGGATTTCACCCTTCAGCGACTTGATACGTGCAGCTATCGCCTCGTCAGGAAGGTTCTTACCCTGTCCGTCAGAGTTAAGGATAGCAAGGAGCAACGAGGTAAACTCATGTCCATTTGGTATACCACGGAAGCTGATACCAGTCTCTTCACCATTGCGAAGAATACTGAATGAGAAGTGTTCTCCTTCCTGATAAACTGTCTTTATCTTGTCAGAAGTAGAGGCAATATCCTCTACGAAAGACGAAAACTCTGCTGAGTTCTCATCATTACTATTGCGAGTAACGCTAAGGGTTATATCAGATGAGAGCGAACCAAAGACGCCCTTCACCTGTTCGAGTATGCTTGAATCTAACATGGGGCTTGTAAATTTCTCTATATATTATAAAAAAATGGAGAGACAAAGTCCGAAGACTTATCTCTCCACCATAACTTCTATGACACTTTTATGTCTGTTATTACAGAAACTAAGTCTTAGAGCTTACCAACAAGGTCGATGCTTGGCTTCAATGTTTCGCCACCCTGCTTCCACTTAGCTGGGCAAACCTCACCCTCGTGAGAAGCAACGAACAACGCAGCCTCAACCTTACGTACCAACTCATCAGCATTACGACCGATGCTGTTGTCCTGGATTTCAGCAATCTTAACGAGACCCTCTGGGTTTACGAGGAATGTACCACGGTAAGCCAAACCCTCGTCCTCTTTGTAAACACCGAAGCCACGGCTCAATACGCCAGTTGGGTCAGCAAGCATAGTGTACTTAATCTTCTTGATTCTATCAGAAGCATCGTGCCATGCCTTGTGTACGAAGTGAGTATCAGTACTTACTGAGAATACCTCAACGCCAAGACCCTTGAGCTGCTCGTACTTATCAGCCAAATCCTCCAACTCTGTAGGACATACGAAAGTGAAGTCAGCTGGATAGAAGAAGAAGAGTGCCCATTTGCCCTCGATATCCTTGCTTGAAACGGTCTTAAACTGTCCGTCCTGGAAAGCCTGAACGGTAAACTCTGGTGCGTGTGCATTAATAATTGGTTCCATATCTTACTTAAAACTATTTATGTGATTAAATCTTTTTAAGTAAGATATGGAAC
>Contig_116
ACTCAACGTAATGGCGCTTATCAACCCAAATATTAGCAATGAGATGGTTGATGGCGGTCTTTGTCAGGATGAAATACAACGTTTGAACATACAAGGCGTACCTTCTGTGTACGTTAATGGGGAACCATTGCACACCGGTCGTGGTGATCTTGGTATCCTTCTGCAAGAGTTGGAGGACAAAGTTGGTACCGATCATGATGAGAACGCAGTGCAGACCGTACGTGAATATGATGTTATCGTACTCGGTGGTGGTCCTGCTGGAGCATCTTCTGCTATCTATTCTGCCCGCAAAGGCTTGCGCGTAGCTATCGTTGCGGAGCGCATTGGAGGACAGGTAAACGACACAACAGGTATTGAGAATCTTATATCGGTTACCAAAACAACAGGTACACAGCTTGCTGCTGACCTCCATACCCATATCAATGACTATTCTATCGACGTATTCGACAACCGCAAGGTGGTATCAACCAACCTGAAAGAGGCTATTAAGACAGTTTCTGTTCGTGGTGGTGAGACCTTCACCGCACCAGCTGTCGTAATCGCAACAGGTGCAAGTTGGCGCCGTCTTGGTCTGCCAGATGAGGATAAATACATCGGTCATGGTGAGCATTTCTGCCCTCATTGCGACGGTCCTTTCTACAAAGGTAAGGACGTAGCAGTCATCGGTGGTGGTAACTCTGGTATCGAAGCAGCTATTGACTTGGCTGGTATCTGCCGCCACGTGACCGTACTTGAGTTCGCTGATGCTATGCGTGCTGATGAGGTACTACAGCAGAAAGTAGCCAGTCTGCCTAATGTTGAGGTGTTCCTTTCTACCCAAACAACAGCCCTCTTGGGTGATGGTCAGAAGCTATCGGGTATCAGAGTGAAGGACCGCACCACTGATGAGGAGCGCGATATAGCCTTAGATGGTGTCTTTGTTCAGATTGGTTTGTCGCCAAACAGCGATGCTTTCAAGGATCAAGTAGAGGTTACTCCTCGCAATGAGATTGTCGTTGACGCAACCAACCGCACTAATCTGAGTGGCGTATATGCTGCTGGTGACGTTACAACGGTACCTTACAAACAGATTACAATCGCTATGGGAGAAGGTGCAAAGGCTGCCCTTTCAGCCTTTGACGACCGTATCCGTGGCGTGATTTAAGAAT
>Contig_117
GCCGTAAACCCAAGGTTTCCTACGCGATGCTCGTCATCGTAGGGTTAGCCGGGTCCTAAGCAAAGTCCGAAAGGGGTATGCGATGGAAAATTGGTTAATATTCCAATGCCAACTATAATGTGCGATG
>Contig_118
GCACCTGTAAGGCCTCGGCTTAAAGGAGTTCGGATTTGCCTGAACTCCAACCTGCACCTTTCGACCAGCACTACCATCCGCTGGCTCCTCTAACTCTAAGCGTCCTTCCATCGCACATTATAGTTGGC
>Contig_119
CCGTGAACTGAAACATCTAAGTAACGGGAGGAAAAGAAAGTAAAAACGATTCCCTAAGTAGCGGCGAGCGAACTGGGAAAAGCCTAAACCGTGCCAGTGCCAAGCGGACAGCGTTGCTGGCACGGGGTTGTGGGACTTCCATTAACGGATTGTCATAATGTTTAAGCTGTATGTATGTAAGTAGAATCAGCTGGGAAGCTGAACCAAAGAAGGTGATAGTCCTGTAGAACATAAAATACATATAGTGACTGGAAGCACCCGAGTAGCGTCAGGCACGAGGAATCTGGCGTGAATCAGCGTGGACCATATCACGCAAGGCTAAATACTGC
>Contig_120
ACATACCGCAGACGGTACAGACTGTGTTTTTAAGTGTAAAACCCACAGGGTCATTAGCACAAGTTGTAGGTATTTGTACATACTTACCTTTTAAGTCACAAAATCCT
>Contig_121
AAGATTCCAAATGGAAACTTTAAAAGTCCTCATAATAATTAGTAATATCTCTGCTATAGTAACCTGAAAGTCAACGAGATGAAACATCTGTTGTCACTTACTGTACAAGCAAAGCAATATT
>Contig_122
CGCGTCAGCATGGGCGGTCCTACGCCGGTACGGGAATATCAACCCGTCATCCATCGACTACGCCTGTCGGCCTCGCCTTAGGTCCCGACTCACCCAGGGCGGACTAGCCTGGCCCTGGAACCCTTGGTCATTCGGCGCTAGGGCTTCTCACCCTAGTATCGCTACTCATGCCTGCATTCTCACTCCTGCAC
>Contig_123
CAGACTTCTCTACCAATCCGTGGAAGCCTGTTTTATGGACCGTAGCTATTCTGTTTCTCACCCACTACATTATTATTCATGGTGTTAGGAATGGTATTGAGCGTGCATCAAAGATTATGATGCCAGCCCTTTTTGTGCTTTTGGTGGCTATTGTCGTTGCGTCTTGCCTTCTT
>Contig_124
CCGTGACTTGCTCATTCAGCGATGTGGAGACGGAGCAGTGACACTGTCGCGCCCTTACGGATATGGGCGTTAAAGAAGTTAGGTGTAGATAGATGTAGGCAAATCCGCATTTAGAGCTGATCTTCGATAGTACAGAGTTTTCTTCGGAGAGCTTTGATAGTACAGGTAATCATACTTCCAAGAAAATCCGCTAAGCTTAATGTTTGAGCAACCCGTACCGTAATCGGACACACGTAGTCGGGTAGAACATACTAAGGCGTTGAGAGATTCAT
>Contig_125
GTTCAAGCAACGTTTGAACCAGAAGACGGTGCAAAATTATTATCCGGAATGTTTACTCGCTTAAATGTTGCTTTACCAACTGAGCATAATCAAATCGTTGTGCCACAAGTGGCAGTGAGCTACAACATGTATGGCGAATCGCTTTATATTTTGACCGCACTTTCCGATGAAGATATTGAGAAATTAGGCGGCGCAGAAAAAGCGGCGAATATGTACCGTGCAAA
>Contig_126
AATAGCTTTAGGGCTAGCGTCGACATTAAGATTCTTGGAGGTAGAGCACTGTTTGGGTGAGGGGTCCATCCCGGATTACCAATCTCAGATAAACTCCGAATGCCAA
>Contig_127
TTTGTAGCCGTACATTTTCATGTACGTCACCATTAAGTCAGAGAATTAATATATATTTGTAAGGTCATCTCTTAGAATTTCTAAGTAGGTTGACCCGAGCACATAGGAAATAATTCTCTGACTTAATGGTGACGTACATG
>Contig_128
TATGGGTGACAGTGCATAACCACTGCCGGGTTCCCCCATTCGGAAATCTACGGGTCAAAGGTTGCTTGCACCTCTCCGTAGCTTATCGCAGCTTACCGCGTCCTTCTTCGGCTGATATCGCCAAGGCATCCACCGTACGCCCTTAAAATCTTTACTTA
>Contig_129
GGAGTTTGATTGATTTCAGTAAGCAATACGCCCCCTAGATCATTCAGTGCTCTACCCCCATAATTGAACACTCAAGGCTGCACCTAGATGCATTTCGGAGAGAACGAGCTATCTCCTGGTTCGATTGGCTTTTCACCCCTAAACCTACCTCATCCCCCAACTTTTCAACGGCGGTGGGTTAGGACCTCCACTGTGTCTTACCACAGCTTCATCCTGGACAGGTTTAGATCACCAGGTTT
>Contig_130
GCACAGGCACTAGTACTGATGTCGTATACAGGGCTTTTGACATCTACAATGATAAAGTAGCTGGTTTTGCTAAATTCCTAAAAACTAATTGTTGTCGCTTCCAAGAAAAGGACGAAGATGACAATTTAATTGATTCTTACTTTGTAGTTAAGAGACACACTTTCTCTAACTACCAACATGAAGAAACAATTTATAATTTACTTAAGGATTGTCCAGCTGTTGCTAAACATGACTTCTTTAAGTTTAGAATAGACGGTGACATGGTACC
>Contig_131
AGGCTTTGTTAAGTCAGTGTCAACATGTGACTCTGCAGTTAAAGCCCTGGTCAAGGTTAATATAGGCATTAACAATGAATAATAAGAATCTACAACAGGAACTCCACTACCTGGCGTGGTTTGTATGAAATCACCGAAATCATACCAGTTACCATTGAGATCTTGATTATCTAATGTCAGTACACCAACAATACCAGCATTTCGCATGGCATCACAGAATTGTACTGTTTTTAACAAAGCTTGGCGTACACGTTCACCTAAGTTGGCGTATACGCGTAATATATCTGGGTTTTCTACAAAATCATACCAGTCCTTTTTATTGAAATAATCATCATCACAACAATTGTATGTGACA
>Contig_132
GGGTGATAAACATGTTAGGGTAACCATTAACTTGATAATTCATTTTAAAACCCATCATAGAGATGAGTCTTCTATAGGTCATGTCCTTAGGTATGCCAGGTATGTCAACACATAAACCTTCAGTTTTGAATTTAGTGTCAACACTGAGGTGTGTAGGTGCCTGTGTAGGATGTAACCCAGTGATTACCTTACTACAATCTTTAAAGAGTCCTGTTACATTTTCAGCTTGTAAAGTTGCCACATTCCTACGTGGAATTTCAAGACTTGTAAATTGCAACTTGTCATAAAGGTCTCTATCAGACATTATGCAAAGTATGCCTACTTTTGCTCTGGTAATAGCAACATTAAATCTGTTTACATTACAAGAGTGAGCTGTTTCAGTGGTTTGAGTGAATATGAC
>Contig_133
CAGGTTGAAGCACAGGTAAAATTGTGTGGAGGACCGAACTCGTGAGCGTTGAAAAGCTTTGGGATGAGTTGTGGATAGGGGTGAAATGCCAATCGAACACGGAGATAGCTGGTTCTCCCCGAAA
>Contig_134
TGGTTTAGCCTCCTCCGCTTTCGCTCGCCACTACTCACGGAATATCTTCTCCTACGGGTACTAAGATGTTTCACTTCCCCGCGTTCCCCCCACCACCCTATA
>Contig_135
ATGCCTTGGCATCAAGAGCTGATGAAGGACGTTGCGGCCTGCGATATGCCTCGGGGAGCTGGCGAGCGAGCGTTATTATCCGAGGGTGTCCGAATGGGGGAACCTAACCTGGGTTGTGCTGGGTTACCATCATCTGAACGTGTATAGGGTGGTGGGGGGAACGCGGGGAAGTGAAACATCTTAGTACCCG
>Contig_136
GAATTAATTATTGTCGTAGAGATTACTCTGCCGCAGCAGCTGCCGCAGCCTGCGCAGCTTGGATAGAGTTACGTGTAGCCTTGATAGAGCAAACTACAACCTCCTTAGGAGTTACCAACTCAAGACCCTCGAAGCTCAACTCGCCAACCTTGATACTCTTACCAAGACGAAGCTCAGTAACGTTGATATCGAGGTGCTCTGGAATCTGCTGATAAGGAGCCTTAACGTTAATCTTACGGATAGACATGTTCATACGACCACCATCGCGAACACCCTGTGCCAAACCTACGAGCTTAACTGGTACACCCATAACGATTGGCTTCTGGTCGTTCACCTCGTAGAAGTCTACGTGAAGCAGAGCGTCTGTTACTGGGTGGAACTGGAGCTCCTTAAGAACTGCAGTACGTCTCTCACCATCAATAATCAACTCTACAACGTAGATGTGTGGTGTGTAAACCAACTTACGCAACTCTGACATAGGAGCTGTGAATGAGAATGCTACTGGCTTGCCATCCTGCTGTGCCTCACCATAGAGGTTACATGGAATCAAACCCTCCTTACGGAGCTGCTTAGAAGCTTTCTTTCCAAGGTCTGTACGCTTCTGACCTGTTACTTTAATTTCTTTCATAATTCTGTGTTACTCTAAATTAATATGAACTTTAATTCGCCATCACACACTGAGAGACTAAGGAATTAAAGTAACAGGTCAGA
>Contig_137
GTTCCTTAACCGCGAATCACTCGAGCGCCTTAGTATACTCAACCCAACTACCTGTGTCGGTTTTAGTACGGGTATTCATGCAATATGCTTAGCGGTTTTTCTAGGGAATCTGTTTACGTCCATATCTATTTGTGCATGCACGCCTAGTACTGTCAGGTTCGACTCTGCTGG
>Contig_138
GATCAGGGTTAGTCGGGCCCTAAGGGAAAGCCGAACGGCGTACCCGATGGATGAACCGGTTAATATTCCGGTACTATTTATGTGAGCGATGTGGTGACGGAAGAGTGACAGTCCTGCCGACTGACGGAATAGTCGGTTAAAGGGTGTAGATGTAGATGCTGGTA
>Contig_139
CCAGTCAAACTGCCCGCCTAAGACTGTCCGGCCGGTCGTTACTCGGCCCGTTAGAAATCAATTAATGAAAGGGTGGTATCCCAACAGCGACTCCCCTAAAACTGGCGTCCTAG
>Contig_140
ACTAACTCTGGAAAAATCTGTATTATTAGGTGTATCAACATAACCTGTAGGTACAGCAACTAGGTTAACACCTGTAGAAAAACCTAGCTGTAAAGGTAAATTGGTACCAACAG
>Contig_141
TAACACCTGTAGAAAAACCTAGCTGTAAAGGTAAATTGGTACCAACAGCTTCTCTAGTAGCATGACACCCCTCGACATCGAAGCCAATCCATGCACGTACATGT
>Contig_142
GTGCTGTAAGAGCCCGCCATCATAAACACTCCAGTCCAAGGCTTAACGCTGACACCTGTGGTAAGTCGTCCACAAGAGAGGGTTATTGTGTAAGATTCGTCAGGGTCGTTGCCGATAGCTTTATTGACAAGTTCGAGTGCATCGCGACTTTCTTCCTCGTCGTCACCATCGCCTGCCACGTTGACCACATTGAAGAGGCCAAAG
>Contig_143
TTGTTGCTCCAATCCATACGCTTCCCTTCCTGCTATCCATATCTATACATACGATCTTGGGCGGTTGATGAGCGAATATAGCGACGAAGAAAAAGCCTTCAATTTCCGTGAGTTCTTCCGCACACAAGAGGATGGAGGATTTGTACACGAGAGAGACATTGACCATTTCCTCTCTCTCTTGACGACCGACGATGATGACTCGCTCTACCCCTACTCTAACGATAAGTTTCGACAGATTTTCCGTCATACCCTTTGGATTCTGCCAGGTATTAAAGCCGCCAAGGCACTCAGTCGAAAACTGGCTGAGCATCCAGTCTTTGGCCTCTTCAATGTGGTCAACGTGGCAGGCGATGGTGAC
>Contig_144
CGCCGTTGAAAAGTTGGGAGATGAGATAGGTCTAGGGGTGAAAAGCCAATCGAACTAGGAGATAGCTCGTTCTCTCCGAAATGCATTTAGGTGCAGCCT
>Contig_145
AATATCCACCTCCTTTCCCACTTAGACATAATTAGGGACCTTAGCTGGTGGTCTGGGCTGTTCCCCTTTTGTCCACGGACCTTATCATCCATAGACTCACT
>Contig_146
AACAACTTGTCTAGTAGTTGCACATGTCAACTTAAAAGGTAAGTTATTCTTTTTAGCAGCACTACGTATTTGTTTTCGTAGTTGTTCAGACAATGACATGAAATCTTTAACGTTCCATATCAAAGCAATGTTGTGACTTTTTGCTACCTGCGCATTAATATGACGCGCACTACAGTCAATACAAGCACCAAGGTCACGGGGTGTCATGTTTTCAACTTTGTTATAGGTGAGCATATAGTTATTACAACTATCGCCAGTAACTTCTATGTCAGATTGATGTGACAATTTAAGACATTCAACAACATCTTTAGTTTCTACATCTGAATCAACAAACCCTTGCCGAGCTGCTGAAATAAAAGTAGATAAGACATTGTCTAAGGACACATTCTTTGCAAGTTCAGCTTCTGCAGTTGCAACTAGTGTTTTGAGTTTTTCCATTGGTACGTTAA
>Contig_147
TGAGAGCTAATAACACTAAAGGTTCATTGCCTATTAATGTTATAGTTTTTGATGGTAAATCAAAATGTGAAGAATCATCTGCAAAATCAGCGTCTGTTTACTACAGTCAGCTTATGTGTCAACCTATACTGTTACTAGATCAGGCATTAG
>Contig_148
AGAAGTAGAATTACTTCAACTCAACCTTAGCACCCTCAGCCTCAATAGCAGCCTTCAGGTTCTCAGCCTCAGCCTTAGCCATACCCTCCTTCAAAGTAGAAGGTGCACCGTCTACGAGGTCCTTAGCTTCCTTCAAACCGAGACCACAAGCCTCCTTAACAGCCTTAACAACCTTGAGCTTGTTAGCACCAGCGTCAACGAGAACTACATCAAAATCTGACTTCTCCTCAGCTGCGCCACCTGCAGCAGCTGCAGCAGGACCAGCTACAGCAACAGCTGCAGCTGCAGGCTCAATACCATACTCGTCCTTGAGGACAGTTGCCAACTCATTTACTTCCTTAACAGTAAGATTTACTAACTCTTCTGCAATAGCTTTTACGTCTGCCATTTTATTCTAAATTTTTAATTTTTTGTTCTAAAAATAATATACCTTATTGACTTTATTAGATTTTTTACTCAGGACGCTCGCCTAAAGTCTTAAGCACACCATGGATGGTGCCAGCACCTGACTGGAGAGCAGAAACAACGTTCTTTGCTGGAGACTGAAGCAATGCCACAACGTCTGCAATAAGTTCGTTCTTGCTCTTGAGAGCTGCAAGTTCTTCGAGTTTGTCAGCACCAATAAACAGAGATTCCTCTGCGTAAGCTGCCTTAAGAGCAGGAATACCTTCCTTCTTATACTCCTTCAACAACTTTGCTGGTACATTAGCAGTCTGAGAAAACAAAACTGCTGTATTACCCTTCAAAGAACCATACAGTGGTTCAAAATCTACATCTGAAGCTTCAAAAGCTTTGTGAAGAAGGTTATTCTTCACAACAACCATATTGATTTCGCTCTTGAAACACTTACGGCGAAGAGAACTTGTAGCCTCAGCATTCAATCCAGTTACATCAACCAAATAGAAATGAGGATAGTTCTTTAACTTCTCACCGAGTTCAGCGATAATTGTATCTTTTACTTCTTTCTTCATTGTACAAAACTTTTAGAGTTATTCAGCTGATTTAGGATCAATCTTGACACCCTTACTCATTGTGCTAGAAATAAAGATACTCTTGATATATGTACCTTTAGCAGCAGCAGGCTTCAGCTTGATAACAGTAGAGATAAACTCCTTCGCGTTACCACAAATCTGCTCAGCAGTCATACTAACCTTACCGATTGAAGTATGGATAATACCAGCCTTATCAACCTTAAAGTCAATCTTACCCTGCTTAACGTCCTTTACTGCCTTAGCAACATCCATAGTCACAGTACCGCTCTTTGGGTTTGGCATCAAGCCACGAGGACCGAGTACACGACCCAAAGGACCTAACTTACCCATGCATGATGGCATAGTGATAATAACATCAATATCAGTCCATCCGCCCTTGATCTTTTCAACGTATTCGTCAAGACCAACATAATCAGCACCAGCTTCCTTAGCGGCAGCCTCCTGATCAGGTGTACAGAGACAAAGCACACGTGTAACCTTACCAGTACCATGTGGGAGTGACACAACGCCACGAACCATCTGGTTAGCTTTACGTGGGTCAACACCGAGACGTACATCAACATCTACAGAAGCGTCAAACTTAGTAGTGGTAATTTCTTTTACCAACTGTGATGCTTCTGCCAATGAATATG
>Contig_149
TAAGCACATTGCCTTGGTTGGCAGTGCCGGTAGCGGCAAGACGACTCTTGCCGAAAGTATGTTGTTCGAAGCTGGTGTCATTAAGCGGCGCGGTTCAGTAGAAGCTAAGAATACTGTTAGCGATTATTTCCCTGTTGAACAGGAGTATGGCTATTCAGTGTTCCCAACGGTATTCCATGTTGAGTGGAATAATAAGAAGTTGAATATCATCGACTGTCCGGGTAGTGATGACTTCGTTGGTGGTGCGATTACTGCCCTCAATGTAACCGATGAGGCTGTTATTCTTATCAATGGTCAGTATGGACCAGAGGTCGGAACACAGAACAATTTCCGTTATACCGAGAAGCTCAAGAAGCCTGTTATCTTCCTTATTAACCAGTTGGATTCTGACAAGTGCGACTTTGATAACCTTATTTCCAACATGCAGGAGATTTACGGTTCAAAGTGTGTTCCTGTGCAATATCCTATCGAAACAGGTCCTGGCTTTAATAGTTTGATTGATGTTCTGTTGATGAAGAAATACAGCTGGAAGCCAGAAGGTGGCGAACCTATCATTGAGGATATTCCTGCTGACCAGATGCCAAAGGCAATGGAACTACATAAAGCACTCGTTGAGGCTGCTGCCGAGAATGATGAGGGCTTGATGGAGAAGTTCTTTGAAGAGGAAACACTGACAGAAGATGAGTTGCGTACAGGTATCCGTAAGGGTCTTGTAACACGTTCTATCTTCCCTGTCTTCTGCGTATGTGCAGGTAAGAGTATGGGTGTTCGTCGTCTGATGGAGTTCTTAGGTAATGTTGTTCCTTTCGTTGACGAGATGCCTAAGATTCATAATACACGTGGTGAGGAGGTTACGCCAGACAGTAATGGTCCAGAGTCTCTCTACTTCTTCAAGACGGGTATGGAACCACATATCGGTGAAGTTAGCTATTTCAAGGTGATGAGTGGTTGTGTGAAGTCGGGTGACGACTTGACTAACTCTGACCGCGGCTCAAAGGAACGCATGGGACAGCTATACGCTTGTGCAGGTGCTAACCGTATTCCTGTTGACCAGTTAAATGCTGGTGACTTAGGTTGTACCGTGAAGTTGAAAGATGTAAAGACCGGTAACACCTTGAATGGTAAGGGTACTGATCAACGTTTTGACTTCATTAAATATCCAAACTCTAAATACTCTCGTGCCGTTGAAGCTAAGAGTTCACAGGAGACAGAGAAGCTCATGGCTGCTTTATTGAAGATGCGTCAGGAAGATCCAACATGGGTTGTTGAGCAGAGTAAGGAGTTGAAGCAGGCTATCGTCCATGGACAGGGCGAGTTCCACCTACGTACTTTGAAGTGGCGTTTGGAGAATAATGAGAAACTTCAGGTGACTTTCAAGGAGCCAAAGATTCCATATCGTGAGACAATTACCAAGCAGTCAAAGGCTGAGTACCGTCATAAGAAACAGAGTGGTGGTGCAGGTCAGTTTGGTGAGGTGCACTTGATTGTTGAGCCATACGCAGAGGGTATGCCTGATCCAACAACCTATAAGTTTAATGGACAGGAGTTTAAGATGAATATTAAGGGACGTGAAGAGCGCGACCTCCC
>Contig_150
TATAATTCTACTACATTTATCTATAGGCAAATATTTTAATGCCTTCTCACATAGTGCATCAACAGCGGCATGAGAGCAAGCTGTATACACTATGCGAG
>Contig_151
TTTTCATAAGTCTACACACTGAATTGAAATATTCTGGTTCTAGTGTGCCCTTAGTTAGCAATGTGCGTGGTGCAGGTAATTGAGCAGGGTCGCCAATGTACACATAGTGCTTAGCACGTAATCTGGCATTGACAACACTCAAATCATAATTTGTGGCCATTGAAATTTCATCAAAGACAACTATATCTGCTGTCGTCTCAGGCAATGCATTTACAGTACAAAAGACATACTGTTCTAATGTTGAATTCACTTTGAATTTATCAAAACACTCTACACGAGCACGTGCAGGTATAATTCTACTACATTTATCTATAGGCAAATATTTTAATGCCTTCTC
>Contig_152
ACATAAGGGGCATGATGATTTGACGTCATCCCCACCTTCCTCCGAGTTAACCCCGGCAGTCCCCCACGAGTCCCCACCATCACGTGCTGGCAACATAGGGCAAGGGTTGCGCTCGTTGCGGGACTTAACCCAACATCTCACGACACGA
>Contig_153
GATGTTTCTTTTTTAGCACATATTCAGTGGATGGTTATGTTCACACCTTTAGTACCTTTCTGGATAACAATTGCTTATATCATTTGTATTTCCACAAAGCATT
>Contig_154
CTTTACAATCCGAAAACCGTCTTCGTGCACACAGAATTGCTGGATCAGAGTCTCCTCCATTGTCCAATATTCCCCACTGCTGCCTCCCGTAAGAGTAAGGGCCGTATCTCAGTCCCCTTGTGGCCGTTCATCCTCTCAGACCGGCTACCTATCTTCGTCTTGGTGA
>Contig_155
GCACCGTGATAACCATGGCGGACGGGTGAGTAACGCGTAAAGAACTTGCCTCTTAGTCTGGGATAACAGATGGAAACGACTGATAAGACTAGATACTATTAAAGCTTCGCATGAAGCTTTAATGAAAAGAGATGCTAAGAGAGAG
>Contig_156
ATTAAAGCTTCGCATGAAGCTTTAATGAAAAGAGATGCTAAGAGAGAGCTTTGCGTCCTATTAGTTAGTTGGTGAGGTAACGGCTCACCAAGACGAAGATAGGTAGCCGGTCTGAG
>Contig_157
TAGGTCCCGACTTAACCTGAGATCCGATGCGAACAATCAGTCGAAGGAGCGGAGCGCGGGCGCACTCACTCTAACGGCGTACCTTTCGCATGATGGGTCAGCGAGGAAATGGGAACAGCGGCTTAAGCCATTAGGTGTAGGCGCTTTCCAGAGGTGGAAGATTCTAGTTCTTCCTATTTGACCCGAAACCGATCGATCTAGCCATGAGCAGGTTGAAGAGAGCTCTAACAGGCCTTGGAGGACCGAACCCACGTATGTGGCAAAATACGGGGATGACTTGTGGCTAGGGGTGAAAGGCCAACCAAGATCGGATATAGCTGGTTTTCCGCGAAATCTATTTCAGTAGAGCGTATGATGTCGATGGCCCGAGGTAGAGCACTCAATGGGCTAGGGTGGCCCCCATTTCGCTTGACCAACCCCAGGGAAACTCCGAATACAGGCCGTCTTCGTTTGTACAGACAGACTGATTGGGTGCTAAGATCCAAAGTCGAGAGGGAAACAGCCCAGATCGTACGCTAAGGTCCCTAAGCAAGAACTTAGTGGAAAAGGAAGTGATCGAGCGATGACAACCAGGAGGTGGGCTTGGAAGCAGCCATCCTTTGAAGAAAGCGTAATAGCTCACTGGTCTAGCTCCATGGCACCGAAAATGTCTCAGGGCTCAAGTGATTCACCGAAGCGACGAGACCTTGAAAGCTGCTTTTTCAAGTGTCAGTAGCGGGACGTTCTGTCAATCGGGGAAGGTTTTTGGTGACAACACCTGGAGATATCAGAAGTGAGAATGCTGACATGAGTAACGAGAAATCCTGTGAAAAACACGATCGCCTGCCAGTGGAAGGCTTTCTGCGTTCAGTCAATCTACGCAGAGTGAATCGGTCCCTAAGGAACCCCCGAAAGGGCTGCCGTCCGATGGGTACACGAAAGTGACGAAGTTGCTTTGACTACTGAACCATGCCTGTCTGTTGGAGCGAATTGGATGAGCGGGCCGAGGGCTGCCCCCTCTTCCCCTCGCTCTCCTTTCCCTAATATTCACCTTGAGTCATCAAAGCCTTAATTAGATAATTCAGAGGGGCTCGGCTGGCCCGGTCGCCCTACGCTACTGGCGCTTCCAAAGGCGAAGCTCTCGTCTTTGGCGACCAGCAAACGGAGGGCGCGCGCCCTTACGTTTTGAAGCAGGGGCGGACACTTTTTCTTCTCTAAAGGCGAAGACTCTGAAGTGGGCGAACACTCGGCCCAGCGGGCGAACATGCCGGGCTCTGGCTCCGCGCACCTGCTGACACCTTTCGAAGCACTTTCACGTGTGAACCGAAGTCGTCTTGCGTCACTC
>Contig_158
CTCCTACGGGAGGCAGCAGTAGGGAATATTGCTCAATGGGGGAAACCCTGAAGCAGCAACGCCGCGTGGAGGATGACACTTTTCGGAGCGTAAACTCCTTTT
>Contig_159
AGCAACGCCGCGTGGAGGATGACACTTTTCGGAGCGTAAACTCCTTTTCTTGGGAAAGAATTATGACGGTACCCAAGGAATAAGCACCGGCTAACTCCGTGCCAGCAGCCGCGGTAATACG
>Contig_160
GTATCTAATCCTGTTTGCTCCCCACGCTTTCACGCATTAGCGTCAGTTAAGTTCCAGCAGATCGCTTTCGCAATGGGTATTCTTCTTGATCTCTACGGATTTTACCCCTACACCAAGAATTCCATCTGCCTCTCCCTTACTCTAGATTATCAGTTTCCCAAGCAGTTTAACGGTTAAGCCGTTAGATTTCACAAGAGACTTGATAATCCGCCTACGCGTCCTTTACGCCCAG
>Contig_161
GCACGGAGTTAGCCGATGCTTATTCATATGGTACCGTCATCAACGTACACGTACGCCTTATTCTTCCCATATAAAAGCAGTTTACAACCCATAAGGCATTCTTCCTGCACGCGGCATGGCTGGTTCAGTCTTCCGACCATTGACCAATATTCCTCACTGCTGCCTCCCGTAGGAGTCTGGTCCCTGTCTCAGTACCAGTGTGGGGGATCTCCCTCTCAGGACCCCTACCTATCGTAGCCTTGGGGTGCCGTTACCACTCCAACTAGCTAATAGGACGCATGCCCATCTTTCACCACCGCAGTTTTAATTATCAAATGATGCCATCCAATAATATTATGGGGTATTAATCCAAATTTCTTCGGGCTATCCCCCTGTGAAAGGTAGGTTGCATACGCGTTACGCACCCGTGCGCCGGTTTCTGCCCCCGAAAGGGCTTCTCCCTCGACTTGCATGTGTTAGGCCTGCCGCTAGCGTTCATCCTGA
>Contig_162
TGTTCTGTGTAATATCTAAGCATTTCACCGCTACACTACACATTCCAAGAACTTCACAGATATTCAAGACTACCAGTATCAAAGGCAATTTCTCAGTTAAGCTGAAACCTTTCACCCCTGACTTAATAGCCCGCCTACAGACCCTTTAAACCCAATGATTCCGAATAACGCTCGCATCCTCCGTATTACCGCGGCTGCTGGCACGGAGTTAG
>Contig_163
TGTTGTGGGCATATTAGCTATCTTTACTTTTAGCTATCTAAGTATGTTCCCATGGCAGGCAAAGTTGTCGTATGTCTTTTTGGTTTATGCTTTCACAGTGCTTATCCCTACCTTACTCATCCACCTTTATCGCCAATACCACGGCTGGACATTGATTCAGTTAGGGCAACGAGAGCGAAGAATGGTTCCTTACGTGATTTCTATTCTTTGCTACTTCACGTGCTTCTATATCATGAATATCCTACACCTGCCTCACATGCTGACGTCCATACTCATGGTAGCATTGATCATTCAGATTCTATGTGCTATCATCAACGTGTGGTGGAAGATATCAACACATACGGCAGCTATCGGTGGTGTGACAGGTTCTTTGATAGCTTTTTCACTGCTTTTCAACTTCAATCCGATGTGGTGGCTTTGTCTTACGCTCATCGTTTCAGGCTTTGTAGGTAGCAGTAGAAT
>Contig_164
CCGTATTACCGCGGCTGCTGGCACGGAGTTAGCCGATGCTTATTCGTAAGGTACCGTCATCAAAGTACACGTACCCCTTATTCTTCCCTTACAAAAGCAGTTTACAATCCATAGGACCTTCATCCTGCACGCGGCATGGCTGGATCAGTCTTCCGACCATTGTCCAATAT
>Contig_165
GGTGAAAGATGAGTATGCGTTCTATTAGCTAGTTGGAGAGGTAACGGCTCCCCAAGGCGACGATAGATAGGGGTTCTGAGAGGGATATCCCCCACACTGGTACTGAGATACGGACCAGACTCCTACGGGAGGCAGCAGTGAGGAATATTGGACAATGGTCGGAAGACTGATCCAGCCATGCCGCGTGCAGGA
>Contig_166
ACACTGGTAATTACCAGTGTGGTCACTATAAACATATAACTTCTAAAGAAACTTTGTATTGCATAGACGGTGCTTTACTTACAAAGTCCTCAGAATACAAAGGTCCTATTACGGATGTTTTCTACAAAGAAAACAGTTACACAACAACCATAAAACCAGTTAC
>Contig_167
TTATTAGTTGCATTGTTAACATGCCAAACAATAGGTTTATGTAACAATTTAGCTCCTTTCTTAAAAGAGGGTGTGTAGTGTTTATAATCAATAGCCACCACATCACCATTTAAGTCAGGGAAAAATGTAACTTTAAGCTCTCTTGAAGCAGGTTTCTTATAACCAGTTAACTGGTT
>Contig_168
GTATTAATGGTTACGTTTTCGTCACCTTCAATACCTTCGCCAAGATTGAAGAAGGTAAGAAAGGAGCAATCTCTTTTCTTGCAAACCCTAAATATATACACTATCTCTTTGAAACAGAGTCAAGCATTGTACTTATAGATGAAGACATTCAACTGGACAAGGAGGTAAAGCCTACTCTTATCCGCGTAAAGAATGCACGAGATTGCGTTGCTAAGTTGTTGCAACTTTATGAAAGTATGAAACCTAAGAAGCAAGGCATTGATTCTCTTGCTTTTGTTTCTTCGAAAGCAACAATTGGCAAGGATGTCTATATCGGTGCATTTGCATATATAGGTGATGGTGTAACTTTGGGTGATGGCTGTCAGATTTATCCCCACGCAACAATCATGGATGGTGTGCAGCTGGGAAATAATTGTATTGTCTATCCTAATGCAAGCATTTATCATGGTTGTAAGATTGGCAACAATGTTATCCTTCATTCTGGTTGTGTAATTGGTGCGGATGGTTTCGGCTTTGCACCTAATCCGGAAACTAATAGTTACGACAAAATACCTCAGATTGGTATTGTAACAATAGAAGATAACGTAGAGATTGGTGCCAACACTTGTATTGACCGCTCAACCATGGGCAGTACATACGTTCGTAAGGGAGTGAAACTTGACAACCTTGTGCAAATAGCACACAACAATGATATTGGTGAGAATACAGTGATGTCTGCTCAGGTAGGTATTGCAGGCTCAACCAAAGTTGGTCAATGGTGTATGTTTGGCGGACAGGTGGGTATAGCTGGTCATATTACTATCGGTGATAAGGTATTCCTCGGTGCACAGTCAGGTGTTCCTGGTAGCCTAAAGAGTAATCAGCAACTCATTGGAACTCCTCCTATGGAGCAGCGTCCATACTTTAAGTCACAAGCTATCTTCCAG
>Contig_169
GACAAGGCGGCTTGACAGCGTGAGCATATGCCATATATATATAAGGAGAAACCATCTCGGCGAAAGCGGTGGAACTTTGTGTTCTTTATAGCATCCGCAATCTCTGGGGAATCAACCTCTGTCACTGTTCCGCATAGCGTACAGATCTGATGGATATGATCTTCATTGTTATAGCATGCCTCATACTTGGTTTGACCGATAAAACGATGTCTGACTAC
>Contig_170
GTGTATGACATGGGAGAACATTTCTCCTTAGATGAATTGGGTGCAGCACTTGAAAAGAATAATTTTCGAGTTTCGCGTGCCACACTTTACAATACGATGCGTCTTTTCATTGAATTGCGTCTCGTAGTCAGACATCGTTTTATCGGTCAAACCAAGTATGAGGCAT
>Contig_171
CGTGGTGTGACGGGCGGTGTGTACAAGGCCCGGGAACGTATTCACCGCGGCGTGCTGATCCGCGATTACTAGCGATTCCGACTTCATGTAGGCGAGTTGCAGCCTACAATCCGAACTGAGACTGGCTTTAAGAGATTAGCTTGCCGTCACCGACTCGCGACTCGTTGTACCAGCCATTGTAGCACGTGTGTAGCCCAGGTCATAAGGGGCATGATGATTTGACGTCATCCC
>Contig_172
AGGAAGGTATGTGAGAAGGCTGACGGTTTAGCCTTTCTAAGGAAATAGCGTGAGCGTATAGGCAAATCCGTATGCTTAAACGTGAGAACTGATGGGTAAG
>Contig_173
CGCCTTTCAGCTTAGCATAGACCTGTGTTTTTGGTAAACAGTTGCTTGAGACTCTTCACTGCGACCTATTTCCCCTTGAAGTGTTTCTCTTCTCAAGTAA
>Contig_174
TCTTCACTGCGACCTATTTCCCCTTGAAGTGTTTCTCTTCTCAAGTAATATAGGCACCCCTTCTCCCGAAGTTACGGGGCTATTTTGCAGAGTTCCTTA
>Contig_175
CCACGTGCAAAGCCTGATACAGGAGCTTGCATAACGAACAACAGTTTGGACAACAGTTCTTCGCGGCTTGGAATAGAAGCCAACTCAGCAACCTGAGCAGGATTCATCACTTCGCCATTGTAAGAACCGGCTTTAACGATGATTTTGTCATCTTTTTTCGCGAATTGGTGCAGCACTTTAGCAGCAGCAACAGCATCTTCAGAAGCAGCGTAAACCAATGGACCAACCATTTGATCGGCCAAAGCTGCAAATGAAGTACCCTCTACTGCGCGACGAGCCAGAGTATTTTTCAGAACGCGCAAGTAAACGCCTTCTTTACGTGCATTCGCACGAAGCTCAGTCATGCTGGAAACACTGATACCGCGATATTCAGCGACTACGAGAGTTTGAGCGTTAGCAATAGCTGCGCTAATTTCCTCAACGGCCACTTTCTTGGTTTCAATATTGAGACTCAAGGTCTACCTCCCACTGTTTATAAACAGGATACCGAAATGATATCCCACCAGCGCGGTAACCTAAAAAGACATCTTACAAGCAATCTTGCAATGTGTTTCAGGACTACCGTCTGCGTAGGGCAGTTACGATTAAATCTTACGATCCCTACGGTCTTGGACATCTACTTAATTTTAAGTAGCCCAAATTCAGGCAATCCAGAAAGCCAGATCACCTGAAAATTTCTTAGTTGTTCACGCTTGCAGTATCAACGCGAACACCCAAACCCATAGTGCTGGATACAGCAACTTTTTTCAGGTACTGACCTTTAGCAGCAGCAGGTTTGGCTTTAACGATAGCATCCAGCAACGCATTGAAGTTTTCTTTCAAGTCAGCTTCAGCGAAAGAAGCACGACCGATAGTTGCATGAACGATACCGGCTTTATCTGTACGGTATTGTACTTGACCTGCTTTTGCATTTTTAACTGCTTCAGCAACGTTAGGAGTAACAGTACCTACTTTAGGGTTTGGCATCAGGCCACGAGGACCCAAGATGGTACCCAATTGACCAACGATACGCATTGCATCAGGAGAAGCAATAACAACGTCAAAGTTCAGGTTACCAGCTTTGATTTCAGCGGCCAGATCTTCAAAACCGACGATATCTGCACCCGCTTCTTTAGCAGCTTCTGCATTTGCACCTTGTGTAAATACAGCTACGCGAGTTGTTTTACCGGTACCTTTAGGCAGAACGACTGAACCACGAATAACTTGGTCAGATTTACGAGGATCAACGCCCAAGTTGAAAGATACGTCAACAGACTCGTCAAATTTAGCGGTAGCAGCTTTTTTAACCAAAGCAATTGCTTCGTCGATTGCGTACAGTTTGTTAGCTTCAACAGAAGAGCGAAGAGCTTTCAAGCGTTTAGATACTTTAGCCATTATACAACACCCTCCACGTCCAAGCCCATTGAGCGAGCAGAACCTGCGATAGTACGAACAGCCGCATCCAAATCAGCAGCAGTCAAATCAGGTTCTTTAGTTTTAGCAATTTCTTCCAACTGAGCACGGGTCAATTTACCGACTTTGTTGGTCAGAGGATTAGAACTACCTTTTTGCAGACCAGCAGCTTTTTTCAGCAAGATAGAAGCTGGTGGAGTTTTCATCACAAATGTGAATGATTTATCTGCAAATGCAGTAATCACGACTGGAATTGGCAAACCAGGTTCCATACCTTGGGTTGCAGCATTAAATGCTTTACAGAATTCCATGATGTTCAAACCACGTTGACCCAAAGCTGGACCAACTGGGGGAGATGGATCGGCTACATTAAACTGCAAATTCCTGCAGGTAAAGC
>Contig_176
TGACCAAGGGTAGATCACTTGGTTTCGCGTCTACTCCCTCTGACTAAAACGCCCTATTCAGACTCGCTTTCGCTTCGGCTCACGTGACTCTTCATCACTTAACCTTGCCAGAGAAAGTAACTCGTAGGTTCATTATGCAAAAGGC
>Contig_177
TACACCAACAACCATGTTGTTAACAAGTGAACGATAAAGACCATGGAAAGCCTGCTTCTGCTTGTAGTTTACTGGGCTATTCTCATCAATTTCGAATGTTACCTGACCGTCCTCGATGATAGTCTTAATAGAAGAATCTACCTTCTGAGAAAGTTCACCCTTAGGACCCTTTACTGTAACAACACCATTGTTAAGAGCAACTGTAACGCCAGCTGGAACACTAATTGGTAATTTTCCTATTCTTGACATATTCAATCCTCCAATTAATAAACATAGCAAAGAACCTCACCACCGATCTTCTCTGCAGCAGCTTCCTTGTCTGTCATTACACCTTTAGACGTGGAAAGGATAGCAATTCCAAGTCCATTAATTACTCTCGGCATGTCTTTGTAACCAGTATACTGGCGAAGACCTGGGGTAGAAACACGCTTCAACTTCTTGATAGCGCTCTGCTTTGTTACAGGATCGTACTTAAGTGCGACCTTGATTGAACCTTGGGGACCATCCTCAATGAACTTATAGTTCAAGATGTAACCCTTCTCGAAGAGAATCTTAGTAATAGACTTCTTCAAGTTAGACGCAGGAACCTCAACAACACGGTGATGAGCCATGATTGCGTTTCTGAGTCTTGTCAGATAATCTGCTATTGGATCTGTCATAAAATATAAATGTTTAATTAATCGGGACTACCCCGACAATATTAAAAAATCGCTTGAAAGCGGATAATGAACTGCAAAGATACAAAATAATTTTCACAATTCACTATCCGCGTCGATATATTTACTTACCAGCTTGCCTTCTTAACTCCTGGAATGAGTCCCTGAGATGCCATCTCACGGAACTGAATACGAGAGAGACCGAACTGACGAATGTAACCCTTTGGACGTCCTGTTATCTTGCAACGATTGTGCAAACGGATTGGATTAGCATTCTTAGGGATAGACTGCAACTTGCGAGCAGCCTCATAAGCCTCTTCAGGATCATTTGAAGTAGCGATAATCTTCTTCAGAGCAGCGCGTTTCTCAGCATAGCGAGCAACAAGCTTTGCACGCTTTACCTCGCTAGCTTTCATTGATTCTTTTGCCATATCAATTAATCGTTTTTAGCATTCTTGAATGGAAGTCCGAAGCCCTTCAGCAAAGCATAACCTTCTTCATCAGTCTTAGCTGATGTTACGAAGGTAATGTTCATACCCTGGATGCGGTCAACCTGATCGATATTAATCTCTGGGAAA
>Contig_178
TACCCGACTACGTGTGTCCGTTTGCGGTACGGGTGCCGCACGGATTGAAGCTTAGCGGATTTTCTCGGGAGTATGCTTACCCACGCTATTGCCCCTCCCCGAGGGGAACGGCATACTTTCGGGGTTCGGCTCGCGCGGTGGATTTGCCTGCCGCCCTCAACGCCTACGCCCTTCAACGGAGA
>Contig_179
GGCTGCTGGCACGTAGTTAGCCGTGGCTTTCTATTCCGGTACCGTCAAATCCTCGCACTATTTGCACAAGAACCATTCGTCCCGATTAACAGAGCTTTACAACCCGAAGGCCGTCATCACTCA
>Contig_180
ACATCTCCTCTTAACCTTCCAGCACCGGGCAGGTGTCAGACCATATACCTCATCTTTCGATTTTGCATAGTCATGTGTTTTTGTTAAACAGTCGCCTGGGCCTATTCTCTGCGACCAATATTGCTATTGGCGTCCTTTATCCCGAAGTTACAGGACCATTTTGCCTAGTTCCTTAACCGTGAATCACTCGAGCGCCTTAGTATTTTCAACCCGACCACGTGTGTCCGTTTCGAGTACGGGTGCTTTGTAGATATGTTTAGCGGGTTTTCTTGGGAGCCTGATTACGCTCTTATTACATTGTACAAGTACGCTGCATACTGTCAGGTTCAACTCTTGT
>Contig_181
AACCACCTATTCCGTCAGATGGCCGAGCTGTCACTTCTCCGTCTCCACATCACTCCACAAAGCAGTACCGGAATATTAACCGGTTCTTCCATCGGCATCGCCCTTCGGCTTAGCCTTAGG
>Contig_182
TTTACCTGCTTCAGTCGCTGAGCTGTCTGCTGCTGTAGCTGAGCTTGCAGCTGCGGTTGCTGATTTACCTGCTTCAGTCGCTGAGCTGTCTGCTGCGGTTGCAGAAGATGCTGCTGCCGTTGCAGAT
>Contig_183
TACCTGATGAACTTAAAAATGCAGGCCGCTGGTGCGTTGGCATCAGGTATTGATTGGACTACATTTATGATCCCTGCTACAATTATTCTTGCAGCTGGATCAATGTTCATTCTTTGGCTCGGTGAGCGTATTACGGATAAGGGTGTCGGAAACGGTATCTCTATTATCATTATGATTGGTATCATTGCACGTCTGCCACAGGCGCTTATTTTGGAATTCGGTAATCGTGTTTCAGAAGCTATTGGTGGTGGTATTGTGATGCTTATCATTGAGATTATCATCCTTTATGCTGTTGTATGTGCGGCTATACTTCTTACACAGGGAACTCGCAAGATTCCTGTGCAGTATGCTAAGCGTGTTGTTGGAAATAAACAATATGGTGGTGCACGTCAGTATATTCCATTAAAACTTTTTGCAGCTAACGTAATGCCTATTATCTTTGCGCAAGCATTGATGTTTATTCCGTTGGCAATCGTTCAGTATTCATCTGATAGTACAAGTTCAGTACTTCAGTCTTTGATGAACACGAAAAGTTTGGCATATAACTGTATTTATGTGTTCCTTATCGTAGTGTTTACTTATTTCTATACTGCGATTACACTTAATCCAACTCAGATGGCTGAGGATATGAAGCGTAATAACGGTTTTATCCCTGGCGTTAAACCTGGAAAGGATACTGCAGATTACATTGATACTGTTATGTCTCGTCTTACGGGACCAGGAGCTTTGTTTATCGCTTTTATTGCTATTATGCCAGCATTAGCAGGATATTTGAATGTTGCTGATGCATTTGGTCAGTTCTTTGGTGGAACTTCATTGTTGATTCTTGTTGGTGTTGTTATCGATACTCTCCAGCAGATTGAGTCACATTTGATGATGCGTCACTATGATGGACTTCTCAATTCTGGACATACACGTGGCAATAGTGGTGTTGCAGCCTATTAAATCTTTATCTTAAGAAATGAGTATATTTCTAAAGACTGAAGATGAAATTGAACTCATGCGTGAGGCCAACCTGCTGGTCGGTAAAACGCTGGCAGAAGTTGGTCGTCATGTCAAGCCTGGTGTCACAACTCTCCAGTTAGATAAAATAGCTGAAGAGTTTATTCGTGACAATGGTGCTATACCTACATTCAAAGGTTATCCAAGTTCTTATGGACCTCCTTTCCCTGGTAGTATCTGTGCGTCTGTAAACGATGTTGTCGTACATGGTGTGCCAAGTGAGGATGTTGTTTTGAAAGATGGAGATATTATCTCTGTTGACTGTGGGACTTTGCTTAATGGCTTCAACGGAGATAGTTGTTATACTTTTTGTGTTGGAGAAGTAAGTGAAGACGTCAAGAAGTTGCTTCGTACAACGAAGGAATCCCTTTATAAGGGTATTGAGGTAGCACAAGCAGGTCATCATGTAGGTGATATTGGTCAAGTGATTCAGGATTATTGCCAAGCACAAGGTTATGGTATTGTTCGTGAATTAACAGGACATGGTATCGGACGTGAAATGCATGAGGAGCCATCCGTTCCCAATTATGGTAAGCGTGGAAGTGGTGTATTGCTTAAGGCAGGAATGTGTATTGCGATTGAACCGATGGTAACTATGGGTAAACGAGAAATTGGTTTACTACCTGATCGTTGGAGTATCGTAACACGTGATCGTCGTCCAGCAGCCCATTTTGAGCATACAATTGCGATTAGGGCTGGTAAGGCTGATATTTTATCTTCTTTTGAGGAAGTTGAACATTTAGAAGGACAAAATTTTTAATTAGTATATGGCAAAGCAAACTGCAATAGAGCAGGATGGAACAATTCTTGAAGCACTTTCAAATGCAATGTTCCGAGTGGAATTAGAGAATGGTGTTGATATCACCGCTCATATTTCCGGTAAAATGAGAATGCACTACATCAAGATTCTTCCTGGTGACAAGGTGAAGGTTGAGATGAGTCCATACGATCTAACTAAAGGTCGAATCGTTTTCAGATACAAATAAACAACATAGAGATATGAAGACAAGAGCATCATTAAAGAAGCGTACAGCTGACTGCAAGATCGTTCGTCGTAAGGGTCGTCTGTTCGTTATTAACAAGAAAAACCCTAAGTTCAAAACACGTCAGGGTTAAGTTAAAAAAGCGTAAAGAGTAAGATTTCTCGTAATTTATGCTTACCTTTGCGTGCTTTTTAGCGTTAAATGACATTTAATTATTTAATTATCAAACAATGGCAATAAGAATTGTTGGAGTAGATTTGCCCCAGAATAAGCGTGGCGAAATCGCATTGACCTATATCTATGGTATTGGTCGAAGTAGTTCAGCAAAGATATTGGATAAGGCTGGTATTAGCCGTGACCTGAAGGTCAGCGAGTGGTCTGATGACCAGGCAGCCAAGATCCGTGAAATTATCGGTGCTGAATTCAAAGTTGAAGGTGATCTCCGTTCTGAGATCCAGATGAACATCAAGCGCCTCATGGATATAGGTTGCTATCGTGGTGTTAGACATCGTAATGGTCTTCCTGTTCGCGGTCAGAGTACTAAGAACAATGCTCGTACCCGTAAGGGAAAGAAGAAGACTGTTGCTAATAAGAAGAAGGCTACTAAGTAATTCTAAGGAGGAAATTAATTATGGCAAAGAAATCAGCAACATCTAAGAAAAGAAACGTAAGAGTTGATGCGTTGGGACAGCTCCACGTACACAGCTCATTCAATAACATCATTGTATCTTTGGCTAACAACGAGGGTCAGGTTATCTCTTGGTCTTCGGCTGGTAAGATGGGATTCCGTGGATCAAAGAAGAATACTCCTTACGCTGCTCAGATGGCAGCAGAGGATTGCTCTAAGGTAGCTTTCGATCTCGGTCTTCGTAAGGTTAAGGCATTCGTTAAGGGTCCAGGTAACGGTCGTGAGAGCGCAATCCGTGCGGTGAACGCAGCAGGTATTCAGGTAACTGAAATCGTTGACGTTACTCCATTGCCACACAACGGCTGCCGTCCTCCAAAGCGTCGTCGTGTATAATCACATCTTATAACAATTAAAAGAATTCATATTAATTATGGCAAGATACATAGGTCCAAAATCACGAATTGCACGCCGTTTCGGTGAGCCAATTTTCGGCGCAGATAAGGTATTAGCTAAGAGAAACTTCCCTCCTGGACAGCACGGTAACAACCGTCGTCGTAAGGTGTCTGAGTATGGTGCTCAGCTTGCAGAGAAGCAGAAGGCTAAATACACTTATGGCGTTTTGGAGCGTCAGTTCCGTAATCTGTTCGATAAGGCTGCAAAGGCAGAGGGTATTACTGGTGAGGTTCTTCTTCAGAGCCTTGAGAGCCGTCTGGATAACGTAGTGTTCCGTCTTGGTATCGCTCCTACTCGTGCAGCTGCTCGTCAGCTCGTTAGCCACAAGCACATTGTTGTTAACGGTAATGTCGTAAATATTGCTTCATATCAGGTAAAGGCTGGTGACGTTGTTGGTGTTCGCGAGAAGGCTAAGTCACTTGAGGTTATTGAGGCTGCATTGGCAGGCTTCAACCACAGCAAGTATCCTTGGCTTGAGTGGGATGATAACGCTAAGTGCGGTAAGTTCCTCCATCGTCCAGACCGTGCTGACATCCCTGAGAACATTAAGGAGCAGTTAATCGTTGAGTTGTACTCTAAACAATAAAATTCATTAAATTAATGGCGATATTAGCATTTCAAAAACCTGATAAAGTAGTGATGCTGGAGGCCAATGACCATTTCGGCAAGTTCGAATTCCGTCCTCTTGAGCCTGGCTTCGGTGTTACCATTGGTAACGCCCTTCGCCGCATCCTCCTTTCATCGCTGGAAGGTTTCGCAATCAACACTGTCCGTATAGCTGGTGTTGAGCACGAATTCTCTTCAGTTCCAGGTGTAAAGGAAGATGTTACCAACATCATCTTGAATCTCAAACAAGTTCGATTCAAGCAAGTAGTAGAAGAATTCGAGAATGAGAAAGTTAGTATCACCGTAGAGAATTCCACCGAATTCAAAGCAGGTGATATCGGTAAGTATCTGACTGGATTTGAAGTGTTAAACCCTGATTTGGTGATTTGTCATTTAGACTCCAAGGCTTCTATGCAGATTGATTTGACCATCAATAAGGGACGTGGTTACGTTCCTGCTGAGGAAAATCGTGAATACTGCACTGATGTAAACGTACTCCCAATCGATTCCATCTACACCCCAATTCGTAACGTAAAATATGCCGTTGAGCCATATCGTGTTGAACAGAAGACCGACTATGACAAATTGGTTGTTGAAGTTACGACTGATGGTTCCATCCACCCAAAGGATGCACTGAAAGAGGCTGCAAAGATTCTTATTTATCACTTCATGTTGTTCTCTGATGAGAAGATTACTCTCGAGAATCCAGATCAGGAGGGCAACCAGGAGTTTGATGAGGAGGTTCTGCACATGCGCCAGCTCTTGAAGACCAAGTTGACCGACGCAAGTCTCAACTTGAGTGTTCGTGCACTCAACTGCTTGAAGGCAGCTGATGTAGAGACATTAGGCGACCTCGTTCAGTACAACAAGACGGACCTCTTGAAGTTCCGTAACTTTGGTAAGAAATCGCTTTCTGAGCTTGATGATTTGCTCGAGAGTCTGAATCTGTCGTTTGGAACCGACATTACAAAGTATAAATTGGATAAAGAATAGTTGACGAGTTGTCTGAACGACAAGTTGACGGGTTTATCCACAGCAAGTTAAAAACAAAATGAGACATAATAAGAAATTCAACCATTTGGGTCGTACTGCTGACCACCGCGCTGCGTTGCTTTCAAACTTGGCAGTTGCTTTGATTCTGAATCAGCACAAAAGAATCACTACGACTCTTGCTAAGGCAAAGGCTCTTAAGAAGTATGTTGAGCCGCTGATTACACGTTCTAAGAATGATACAACTAACTCACGTCGTGTTGTATTCCGTTATCTTCAGAACAAAGAGGCTGTTACTGAGCTCTTCAAGGAGATTTCAGTTAAGGTAGCTGATCGTCCAGGCGGTTATACACGCGTTATCAAGCTCGGTACCCGTCAGGGTGACGCTGCTCAGATAGCATTCATCGAGTTGGTTGACTACAATGAGAATATGGCTAAGTCTCCAAAGGCTGAAGCTAAGAAGACTCGTCGTAGCCGTCGTTCTACAAAGAAGGCTGATGCACCTGCAGAGGCTGTTGAGAACGTTGCTGAAGAGGCAAAGGCTGAATAATCCGAATAGATTTTATCTCTATAATAA
>Contig_184
GAACTTCAACTCTGAAAAGTCTTTCTTACCATCCTTATTCAGCAAGTTAGGAGTCATGATAATCTGATCAAAGAGATTCCATTTGCCCTGATACTGCAAGGTTCCTGTTCCTTCCTTTACAAGGACATTATACCAAGGATTGTACATGTCATTTGCACCAACCTCATTGATTTCGCCCTTTGCAGACAGACATTCATGTATACTCTTATTGGTTGGTGCAAATGACATGTACAAT
>Contig_185
AACAGTTTCCAAAGCGTACTATGGTTAAGCCACAGCCTTTAACTTCAGACTTATCTAACCGCCTGCGCTCGCTTTACGCCCAATAAATCCGGATAACGCTCGGG
>Contig_186
AACCGCCTGCGCTCGCTTTACGCCCAATAAATCCGGATAACGCTCGGGACCTACGTATTACCGCGGCTGCTGGCACGTAGTTAGCCGTCCCTTTCTGG
>Contig_187
TATCACATTTAGGATAATCCCAACCCATAAGGTGAGGGTTTTCTACATCACTATAAACAGTTTTTAACATGTTGTGCCAACCACCATAGAATTTGCTTGTTCCAATTACTACAGTAGCTCCTCTAGTGGCGGCTATTGATTTCAATAATTTTTGATGAAACTGTCTATTGGTCATAGTACTACAGATAGAGACACCAGCTACGGTGCGAGCTCTATTCTTTGCACTAATGGCATACTTAAGATTCATTTGAGTTATAGTAGGGATGACATTACGTTTTGTATATGCGAAAAGTGCATCTTGATCCTCATAACTCATTGAATCATAATAAAGTCTAGCCTTAC
>Contig_188
AGAAGGACGCGATAAGCTGCGATAAGCTGCGGTGAGGTGCAAGTAACCAGTGACCCGCAGATTTCCGAATGGGGAAACCCGGCAGTAGTAGTACTGTCACCTCTCTTTGAGAGGAGGGCACCCGGTGAACTGAAACATCTAAGTAGCCGGAGGAAGAGGAATCAAAAGAGATGCCCCCAGTAGCGGCGAGCGAAGCGGGCAAAGCCCAAACCGGAGCGGGAAACCGCACCGGGGTTGAGGACTACCAACAAGTACC
>Contig_189
ACCTTAGGATTCTCTCCCCGCCTACCTGTGTCGGTTTTGGTACGGGCGATGTGTCTCTACCTAGAAGCTTTTCTCGACAGTGTAGGATCAATCACTTCG
>Contig_190
GTATTTAGCCTTGCCGGATGGTCCCGGCGGGTTCGCGCAGAATTCCACGTGTTCCGCGTTACTCAGGATGCCACTACGCCTCCTCATGCTTCGGATACGGGACTCTCACCCTCTATGATCATACTTTCCAGTATATTCTCCTCACAATCAGAGTACGACAGCGTGGTCCTACAACCCCCGCGGCGCATC
>Contig_191
ATTCCTTTACATATAAAGATCGATTAAAGAACAATGGCCGTCTGAAAATTTATTTTCAGTTTCAGACGGCCTTTTGATTAGCCTTTACGGGCTTCAGTTACAGCAGCAGCTACGTGAGCAGGAGCTTCAGCGTATTTTTTGAACTCCATGGAGTAAGTAGCACGGCCTTGGGTTGCAGAACGCAGGTCGGTTGAGTAACCGAACATTTCTGCCAGAGGTACTTCGGCACGGACTTTTTTACCGCCGATACCGTCATCATCCATACCCAATACGACACCACGGCGACGATTCAAGTCACCCATTACGTCACCCATGTATTCTTCAGGTGTTTCCACCTCAACTGCCATGATTGGTTCCAACAGAGCTGGGTTGGCTTTACGCATACCTTCTTTGAAGGCTTGAGACGCAGCCAATTCGAAGGCCAGTTGAGAGGAGTCAACGTCATGTGAAGAACCGAAGATCAAACGCACACGTACGTCAACTACCGGGTAACCGGCAACGATACCGTTAGGCAAAGTATCGCGAATACCTTTATCGACAGACGGAATAAATTCGCGAGGAATCACACCACCTTTAATTTCGTCGATAAATTCGTAACCCGCACCACCTGGTTCCATAGGTTCCATTTTGATCACAACGTGACCGTATTGACCTTTACCACCAGATTGTTTGGCGTGTTTGTATTCAGCTTCAACTTCTTTGCGGATGGTTTCGCGGTAAGCCACTTGAGGCGCACCGATATTTGCTTCCACGCCGAATTCGCGTTTCATACGGTCAACAATAATTTCCAAGTGCAGCTCACCCATACCGGAAATAATGGTTTGACCGGATTCTTCGTCTGTACGAACACGGAAAGATGGGTCTTCTTTTGCCAGACGGTTCAGGGCAATACCCATTTTCTCTTGGTCGGCTTTGGTTTTCGGCTCAACGGCAATATGAATTACCGGCTCAGGGAATTCCATGCGTTC
>Contig_192
CTCCAGCCCCAGGATGCGATGAGCCGACATCGAGGTGCCAAACCCTACCGTCGATATGGACTCTCGGGTAGGATCAGCCTGTTATCCCCAGGGTAGCTTTTATCCGTTGAGCGACGACCCTTCCATTCGGAATCGCCGGATCACTATGTCCTGCTTTCGCATCTGCTCGACCCGTCAGTCTTGCAGTCAAGCTCTCTTATGCCATTGCACTCT
>Contig_193
ACGTGCTATCGGTATTCACATGATTATTGCAACGCAGCGACCAACAACAACAATTATCACTGGTAACATCAAAGCAAACTTCCCTGGACGTATTGCTTTCCGCGTAGGAGCGATGATGGACTCACGTATTATCCTTGACCGCCCAGGTGCACAACAGCTTGTCGGACGTGGTGATATGCTTTATCTCAATGGTGCTGACCCTGTTCGTGTACAGTGTGCCTTTGTTGATACGCCTGAAGTAGAGAATATTACCAAGTTCATTGCTAATCAACCAGGTCCTGTTCGCCCATTGGAAATCCCAGAACCATTGTCAGAAGACGAAGCTGGAGGAGGTGGTGCACTGGATACTCACAACCTTGATCCATTGTTTGAGGAGGCTGCACGTGCTATTGTTGTCAGCCAACAAGGTTCAACAAGTATGATTCAGCGTCGCCTGTCCATTGGTTACAACCGTGCTGGTCGACTGATGGATCAAATGGAGAAAGCAGGTATCGTTGGTGCAGCAAAGGGCTCAAAGCCACGTGAGGTACTGATAAGCGACGAGGTAAGTCTTGATAATATGCTTACTATCCTCCGTGGATAACAAAGAATAAAAG
>Contig_194
GGTTAAAACAGACTTCATACATGCTTGCTGCAGATTGATAAGTTGAAATGTGACCTCCTAATTCAAGATCTTTTTTCTGACCACGTAATACCGCCATGATCGCATTCCAACGTACAGCACTACGAATACGACGCTCAATAGCTTTATCACCTGGGTATGCTGGCTGTTCAGAAACAGGGATGGTATTAACATAAGGGGTTGTTACGCCACCTTTTGCAATGTTCACACCACCATTACGTGCCTGATCGATCACCTGATTGATGATGTAATGCGCACGCTCTGCGCCTTCGGCACGAATTAATGAATCAACAGCTGACAACCAATCTTGTGTTTCAATTGGGTCAATATCGTTTACTAAGGTATCTGACATAGTCTTTCCTTATTTTACTGAGTGAAAATGAAGTTTGGTCATGACCAAACTTCATTTTCACTCAG
>Contig_195
GCCTTATCCTTTGTTGTTGTTTTTGCAATGGCAAGTGTCAACATGCCTGTGCCTCAAGGTAAGAAAACCAAGAAGGCTAAGGCTAACGCTGTTGTGGTTGATACGCTATTGAAAGGACAAAGCCCAAAGGATAGTAAGGCAGTCGATAAGAATATTCCAGATACCACGAAGATGGATTCTCTTCAGTTGGCTATCTATCATCATAATAAAGCAATAGACGATTCTATTCGTGCCGATAGCATGATGCGTGCACGTTCGAATGGAATTGATGCACCTGTTAAGTATTCTGCAGAGGACTCTCTCGTTTATGATGCAGAGTCGGGTACAGCGTATTTGTATGGTAACTCGAAGGTTGATTATGAGAATATGAAGCTTACGAGTGACAAGGTACATATGAATCTTGATAAAAGTACTGTGCGTGCAACAGGTACTATTGATTCTACAGCAGAGGGTGGAATCAAGGGAAAGCCTGTCTTTACTATGGGTAAAGATGAATATAAGAGTGACACAATGGCTT
>Contig_196
GAGAGTGCAATGAAGCTTATTGCTGGTACTGCTCGTAGTATGGGTATCACTGTAAAAGGGGACTTCCCTGGTAAATAATTTTAAACTTCAAAAGTAAAAATGAGTAAA
>Contig_197
CCCCATTAGTAGCCCAATAAGGGCAATATTGGGGTGGGCAAGCATTGCGAATGCGCAGACTGTAAAGTCTCCTAACGGTAATGTTGCAGTTACTTTCTCATTAACAGGGAATGGAGTGCCTACTTATGAGATGACTTATAAGGGTAAGGCTGTTGTAAAGCCTTCGCACTTAGGTTTGGAATTAGCTAAGAACAAGCATGCCAGCAAGGGTATGAATGAAACCAGTCTTATGGATGGTTTCGAGAAGACAGCTACCAAGACTACAACTTTCGATGAGACTTGGAAGCCTGTTTGGGGTGAGACTGCTACCATTCGTAACCACTACAATGAGTTGGAAGTAGACCTCAATCAGCCAAGCAGTAAGCGTAACATTGTTATCCGTTTCCGTGTTTATGACGATGGAATGGGCCTTCGTTACGAATTCCCACAACAGCCAGAACTGAACTACTTTGTTATAAAGGATGAGCATACACAGTTTGCCATGGCTGGTGATCATACAGCTTGGTGGCTTCCTGGAGACTATGACACACAGGAGCAGGAGACACAAGAATCAAAGCTTTCTGAAATCCGCAAGCGTTTCCATGATGCTGTAAATTGGGATAACTCATCTGTTTCTGTATTCTCAGAGACTGGCGTTCAGACCTCTTTACAGATGAAGTCTAATGATGGTTTGTACATTAATATTCACGAAGCAGCATGTGCAAACTATGCTACAATGCACTTGAATCTCGACGACAAAACAATGACCTTCGAGTCATGGCTTACTCCTGATGCTACAGGTTTTAAGGGATTCATGCAGACTCCTTGCGAAACTCCTTGGCGTACGGTGATGGTTAGCGATGATGCACGTGATATGCTTGCTAATAACCTCATCCTCAATCTTAACGAACCTTGTAAGATTGAAGACACGTCATGGATTCATCCAACCAAGTACTGTGGCGTTTGGTGGGAGATGATTGCTGGTGGTAAGTCTTGGGCTTATACTGATGAATTTAGTTCAGTGAAGCTTGGTCAGACTGATTATGCCCATGCTAAGCCTAACGGACATCACCCTGCTAACACCGCAAATGTAAAGAAATACATCGACTTTGCTGCTGCTAACGGCTTAGATCAAGTGTTGGTAGAAGGTTGGAACATCGGTTGGGAAGACTGGTTCGGTCACTGGAAAGACTATGTATTCGACTTCGTTACTCCTTATCCAGACTTTGATTTGAAAGGCTTGAATGAGTATGCACACTCTAAGGGTGTTAAGTTGATGATGCATCATGAGACTTCTTCAAGTACACAGAACTATGAGCGTCACATGGAAGATGCCTTTAATTTGATGAACAAGTATGGTTATGATGCTGTGAAGACAGGTTATGTAGGTGATATTATCCCACGTGGTGACCACCACTATTCACAGTCAATGAACAACCATTATCTCCATGTTATTAAGGAAGCTGCTAAGCATCATATTATGGTGAATGGACATGAAGCAACTCGTCCTACTGGTCTTTGTCGTACATGGCCTAACCTTGTTGGTAACGAGTCAGCACGTGGAACAGAGTATGAAGCTTTCGGTGGTAGCGATCCTAACCACACAGTTATCCTCCCATTTACTCGTCTTCAGGGCGGCCCAATGGACTATACCCCTGGTATTCTTGAGACTCAGCTCTCAACATGGTGTGATAACAAGAGTTATATTCACACAACTCTCGTGGGTCAGCTCGCACTTTATCTAACGATGTATAGTCCACTTCAGATGGCAGCCGACCTTCCAGAGAACTATCAGAAGTATAATGATGCCTTCCAGTTCATTAAGGATGTTGCTTGCGATTGGGATGATAGCCGTTATCTTGAGGCAGAGCCAGCACGTTATATCACTGTTGCTCGTAAGGCAAAAGGCACCAACAACTGGTTTGTAGGAGGAAAGACTGGTATTGCACCACACCTTAGTGTTCTCAAACTCGACTTCCTTGATAAGGGTCGTAAGTATGAGGCAACCATCTACGCAGATGCTAAAGATGCTGATTACGAGAAGAATCCAAAGGCTTACACCATTACTAAGCGCACTGTTAAGAAGGGTGATGTTCTCAAGCT
>Contig_198
GCATTTTTATGATGTGACGGCGTGCCTTTTGCATAATGAACCTACGAGTTACCGTCACTGGCAAGGTTAATCCTCTTAAGTGGAGCAACCGCAGTGAAAGC
>Contig_199
TGGCCTTTCACTCCTACACTCACCTCATCCAGAAGCTTTTCAACGCTTATTGGTTCGGACCTCCATTCCGTGTTACCGGAACTTCATCCTGGACAAGTGATCTACACTTG
>Contig_200
GCTTTTAATGCTTCTAAAGTGACAACATTCCCTTCAACTTTTGTTAATTCGTTTAAACGAACTTCAGCAGTTACTGCTGATTTCATTGAAGTGAAACCAAATTTTGGTAAACGACGGTATAATGGCATTTGGCCACCCTCGAAACCACGACGAACACCGCCGCCAGTACGAGATTTTTGACCTTTATGACCACGACCACCAGTTTTTCCTAAACCTGAACCAATACCACGACCAAGGCGTTTTGCGCTGTGCTTAGCACCTTCAGCCGGAGATAGAGTATTTAAACGCAT
>Contig_201
CAATAATTAACTATCTTATTAAACATAAAATATTTTCTTTTTGCACGGGTTGAAGGGCTCGAACCCTCGACACCTGGTTTTGGAGACCAGTGCTCTACCAACTGAGCTAAACCCGTAAGTTAGTTCCCGATTCCCAAGAAAATCGGGAACTATATCTTATAATATAAGATTACTGATTAGTTTACGTCTGGAAGGATCTCTGTAATCTGACCAGAACCTACTGTACGACCACCCTCACGGATAGCGAAACGAAGACCCTCGTTCAAAGCAACCTTATAGATCAATACAACTTCAATCTCTACGTTGTCACCTGGCATAACCATCTCAACGCCCTCTGGGAGGTGGATTTCACCTGTACAGTCCATTGTACGGAGGTAGAACTGTGGACGATACTTGTTACCGAATGGAGTATGACGACCACCCTCTTCCTTCTTCAATACATAGATAGATGCCTTGAAGTGATCGTGAGGAGTGATAGCACCTGGGTGCACAACAACCATACCACGCTTAACCTCAGCCTTATCGATACCACGGAGGAGGAGACCTACGTTGTCACCAGCCTGACCTGTTGGAAGGTTCTTACGGAACATCTCAACACCAGTGATAACAGACTTCTTGTCCTCACCGAGACCGAGCAACTGAACCTCATCACCTACCTTACAGATACCAGTCTCGATACGACCAGTAGCTACAGTACCACGACCTGTGATAGAGAATACGTCCTCAACAGGCATCAAGAATGGCTTATCGATCTCACGCTCTGGCTCTTCAATCCAAGTGTCAACAGTATCCATGAGCTCCATTACAGAGTCTACCCACTTCTCAACACCGTTCA
>Contig_202
GTTCAGTCATAAGCTTATTTTGACATTAAAAGACTTCCCAAGAATCTTACCAATGGGCGTTCAATAAGACTGCGACGTAGTAAGACGAAGAAGATGAGCAGTAGCAAATAGCCACCACCAACAATGAGGAAAGCCCAAATAAGTGAGCCCACCAATGTCTGCAATGCAAAGGCTGCAGCAAAGGAGAGATAAATTAGGGAAATTAATAAGATAGTGCAGAAGACAACTATGATTGTAATCACGGTCAGTAATCGCACGACCTTTTCAATTACATCGAGCTTCATGTACTCTGACTGAAGCCCGATATAATGCTTTAGCACCTCTACGAGTTGTGCTATTGTTTCTACGTTCTTATCGTTTGAGAACATCCTTTATAGTTTAGATAACGTCTGAAGCTGCATCCTTGATATCCTCAACGAAATCCTCAGCTTCCTTGCGGCTGAGCTTGATATCATGCTTCTTGCAGAAATCGTCAACAGCATCAGAAATCTTTGAACGTGTGTCTGTACCCTTCTCTGGAGCCAAAAGAAGTCCGAGAGCTGCGCCTGTGATGCTACCACAGAGGAATGCGCAAACATAACCTAATGTCTTCATAATCTCTTATTT
>Contig_203
CACCAATACTGCTTGATATGGTTTAGCAGCTGTTTATGACTACGGTCAGAATGGTGTTGAGCTGAAAAACAATATCAAGCAGTATTGGTGGCAGTCAATGGTATTGCTGCATAGCAATATTGTTGGTATCGATGCCTCTATCTTTATGCACCCTACCGTATGGAAAGCAAGTGGCCACGTTGATGCTTTCAACGACCCATTGATTGACAACCGCGATTCAAAGAAGCGTTATCGTGCTGATAACCTTATCGAGGATCAGATTGGTAAATACGAGGAGAAGATAGAGAAAGAAGTGGCTAAGGCTGCTAAGAAGTTCGGCGAGTCTTTCGAGGAGGCTAAGTTCCGTGAGACCAATCCACGTGTTCTTGAAAATCAAAAGAAGCGTGACGACCTTCATGCACGTTATACCGAGGCTATGCAAGGACCAGACTTGGAGGCTTTGAAGCAGATTATTCTTGATGAGGGCATCGTTGATCCAATCAGCGGTACAACCAACTGGACAGACGTTCGTCAGTTCAACCTTATGTTCTCTACTGAGATGGGTGCATCTGCCGATGCTACTAACAAGATTTATCTGCGTCCAGAGACAGCACAGGGTATCTTCGTAAACTTCCTCAACGTACAGAAGACTGGTCGTATGAAGTTGCCTTTCGGTATCTGTCAGATTGGTAAGGCCTTTCGTAACGAGATTGTTGCACGTCAGTTTGTCTTCCGTATGCGTGAGTTCGAACAGATGGAGATGCAGTTCTTCTGCCAGCCAGGAACCGAGATGAAGTGGTTTGAGTACTGGAAGAAGCATCGTTTGGCATGGCACGAGGGTCTTGGTATGGGTGATGATAACTATCGTTTCCACGACCACGAGAAGTTGGCTCACTATGCTAATGCAGCAACAGATATCGAGTTCCATATGCCATTCGGCTTCAAGGAGGTTGAGGGTATTCACTCACGTACTAACTTTGACCTTTCTCAGCATGAGAAGTACTCTGGTCGTCAGGTAAAGTACTTCGACCCAGAACGCAATGAGAACTATACTCCATACGTAGTAGAAACATCTATTGGTGTTGACCGTATGTTCCTTTCTGTTATGTGTCACAGCTATACAGAGGAGGCATTGGAGAATGGTTCAAGTCGTGTTGTCTTGAAGTTGCCAGAGCCATTGGCACCTGTTAAGTGTGCAGTTCTTCCTTTGGTTAACAAGGATGGTCTGCCAGAGAAGGCGCAGGAGATTGTGAATAGTCTGAAGTTCCATTTCAATACACACATGGAGGCTAAGGATTCTATCGGTAAGCGTTACCGTCGTCAGGATGCTATTGGTACTCCTTTCTGTGTGACAGTAGATGGCGATACTTTGACAGACAACACAGTTACATTGCGTTATCGTGACTCTATGAAGCAGGAGCGTGTACCAGTTGAGAAACTGCGTGAGATTATTGAAGACCGCGTATCTATCACTGCTCTGCTGAAGAAGATTGATATTGACTAATAAAAAGAAGGATAGCAGAGTCGACTTTTTAGAATCTAATAGAGTATCAAGGTTCTCTATCGTTTCTAATAATCCCACTCCGTTATCCCTTTCTGATTTAAATAAAAGACTATGACAAAGAAAATAAAGATGCTTATTCGTCGTGCTACAGGTGTCTTCTGCTTGGGCGGGATGATGCTTTCTGCAGGTCTCTTTACCTCTTGTACAGAGAAAGATAACACTGTAGAGGAATTTGCTAATTGGCAGTCAAAGAATGAAAGTTATTGGAATAAGCTTTATACTGCAACACAGCAGAAAATTAAGAGTGGGGACACTTCTTGGAAGATAATACTTAATTATACTTTCCAAAATCAGAAACAGACATCTGGTTCTGTACTGACTTATAGTCCTGAGGATTATATCATTGCACATGTAGAGCAGGCTGGAGCAGGCACAGCAAGTCCGTTGTATTCTGATTCTGTGTCTATGCACTATATGGGTCGTCTGATTCCATCTACGACTTATACGTCAGGGCTTATCTTTGATAAGTCATGGTCGAATAATACTTTCAATGCAACAACATCACGTCCAGCACATAGCAACCTTGGTCTGACCTATAATTCAGAGGGTAAGGCAGTAAGTCTTGTTGATGGATTTACAACAGCTTTGATGTCAATGCATCGTGGTGATCATTGGACAGTGTATATCCCTTATCAGTTGGGTTATGGTGCGAGTGCTTCGGGTATGGTGCCAGCTTACTCAACGCTTATCTTTGACTTACGATTGGTTGACTTC
>Contig_204
ATAATAATCTTGTCATAGCGAAGTTTATCGGTATTTGCCTCAAAGTCGCCTTCTCCCTCAACGCCAAAGCGTACGCCGATAGACTGAATGATATTCATAACAGACTCAGCCTCGAATACACGATGACGCTGAACCTTCTCTACATTCAGAATCTTACCACGGAGAGGGAGGATAGCCTGTGTATAACGATCACGTCCCTGCTTAGCTGAACCACCCGCAGAATCACCCTCGACAAGGAAGATTTCGCAGTCTTTTGGGTCCTTGTTAGAACAGTCTGCCAACTTACCAGGCAAACCGCCACCGCTCATCACGTTCTTACGCTGTACGCTTTCACGTGCCTTGCGGGCTGCAACACGAGCTGTAGCAGCAAGAATAACCTTGTTACAAATCATCTTTGCCTCGTTAGGATGCTCCTCAAGATAATCGGTCAGTGCCTCACCAACAGCCTGCTGAACGGCACCTGAGACCTCGCTGTTACCTAATTTGGTCTTTGTCTGGCCCTCAAACTGTGGCTCTGCAACCTTAATAGAGATAACAGCTGTCAAGCCTTCGCGGAAGTCTTCACCAGCAATCTCAATCTTAGCTTTCTCCAACTGCTTGGATATCTGTGGATCATTGTCAGCGTATGTCTTCAGTGTACGAGTTAATGCAGCACGGAATCCCTGCAAGTGAGTACCACCCTCGATAGTGTTGATATTGTTAACGTATGAGTGGATGTTCTCTGTATAATCAGTGTTGTACATCACAGCCACCTCGATAGGAATGTTTTGCTTCTCAGTCTTGAGATAGATAACATCATCGAAGAGGTGCTGACGATGGCGGTCAACGTAACGAACGAACTCCTTCAAACCATCCTTAGCATGGAAGACCTCAGTACGTGTCTTGCCTGTTTCAGGGTCTAGACGAAGGTCAGAAAGCGTAATCTTGATACCAGCATTCAGATAAGCCAACTCGCGCATACGACGTGCTACGATAGCCCATTGGTAAACTGTAGTGGTGAAAATCTCTGGGTCTGGCCAGAACTGCTGACGTGTACCAGTTTTATCAGTCTCACCAACAACCTTTACAGGATAGAGAGGCTTACCCTTCTCATACTCCTGCTGGTAGATTTTACCATCGCGGAATACCTGTGACTTCATGTGTGTAGAGAGCGCATTTACACAACTAACACCCACACCATGCAAACCACCACTGACTTTATACGAACCCTTGTCAAACTTACCACCTGCGTGGAGCACGGTCATAACAACCTCAAGGGCGCTCTTGTGAAGTTTTTCGTGCATGTCAACAGGGATACCACGACCATCATCCTCAACGGTAATGGAGTTGTCCTCGTTGATTGTAACCTCAATGTTCTGACAGTAGCCAGCCATTGCTTCGTCGATAGAGTTATCGACGGTCTCGTTAATCAAGTGATGGAGTCCCTTCTCACTAATGTCACCAATGTACATAGCAGGACGCTTGCGTACAGCCTCCAAGCCTTCTAATACCTGGATGTTACTGGCGGAGTAATTATTCTCGTTTTCTGGATTTATTGGGTTTAAA
>Contig_205
TCATGCCCCTTATGACCTGGGCTACACACGTACTACAATGGGAGTTAATAGACGGAAGCAAGATCGCGAGATGGAGCAAACCCGAGAAACACTCTCTCAGTTCGGATCGTAGGCTGCAACTCGCCTACGTGAAGTCGGAATCGCTAGTAATCGCAGGTCAGCATACTGCGGTGAATA
>Contig_206
ACTCATAAAGTCTGTGTTGTAAATTGCGGACATACTTATCGGCAATTTTGTTACCATCAGTAGATAAAAGTGCATTAACATTGGCCGTGACAGCTTGACAAATGTTAAAAACACTATTAGCATAAGCAGTTGTGGCATCTCCTGATGAGGTTCCACCTGGTTTAACATATAGTGAACCGCCACACATGACCATTTCACTCAATACTTGAGCACACTCATTAGCTAATCTATAGAAACGGTGTGACAAGCTACAACACGTTGTATGTTTGCGAGCAAGAACAAGTGAGGCCAT
>Contig_207
TGAAGACCAAACGGCCACGGTGACGCTTGGCTACGTGAAGGGTTGTCTTGCGATTCTCAGGATACTGCTCGGTAGACTTTGGTGTGAAGTATTCCTTCATGGTCACCTTCATACCCGTAGCAAGTGTCTTGAGTGCGCTCCCGACCTCACCAAAATATGATTGTTTTTTATCTTCCATTCTCTTTAACCATTAAT
>Contig_208
GAAGAAGAGACAAGAAGCGATTATGGCTAAGGAAAAGCAGGCATCCGACCTCAAACGTAAGTACTTCGGTCCAGAAGGTGAGCTCTTTAAGAAGCGTACCAGTCTGATTACTCCTATACAGGATGAGATTTATAACGCTGTAAAAGATATCTCAGACCAGCGCGGTTATAGCTTGGTTATCGACCGTTCAAGCAATGCTGCTGGTATTATCTATGGTTCACCAAAGGTGGATATCAGTAATGAGGTACTGCAGAAGTTAGGATATTCTTATCAGTAAGGAGCCTTTTTGCAAGGTAAACTAACCGTTTTAGGAAGCCTATCTACTATAGGAATTATAGTCACACAGGACAAGTTAGAAATGCTATCACCACAGATAAAAAGTAAATTAATAAACAATTAAACAATAAAAAGAAATGAAGAAGTTATTTTTGATGTTGATGCTTTGCGCACCAATGACATTGTTCGCACAGAAGTTTGGTCACCTTGACTCACAGGCTCTCCTCCAGTCACTCCCAGAGGCTACAGCTGTTCAGAGTAAGCTCGAGGCTAAGGGTAAGGAGTATCAGAAGCAGATTGAAGACATGCAGTCAGAGTTGCAGCGTCAGGCAGAGGCTTATGACAAGTCTAAGAGCACAATGAACGCTACAAAGCAGGCTGAGACTGAGAAGAGCTTGCAGGATATGTACAACAAGATCCAGCAGACTGCTCAGGACAACCAGAAGGCTTTCAATGAGGAGCAGCAGAAGCAGCTCGGCCCTGTCCTTGAGAAGGTTCGTAACGCTATCGCAGCTGTTGCTAAGGCAGGTAACTATGTTTACATCATGGAGAAGGCAGCTGGTCAGCCATTGTATATCAACGAGGCACTCAGCAAGGATATCACTGCAGAGGTAAAAGCTCAGTTGGCTAAGATGAAGTAAAACATTGCGGGTGCCTTTGCCCCGTAGTTGATTCTCCTTGATTTAGCGGTC
>Contig_209
TGTTTCCCTCTCGACAATGAAGCTTATCCCCCACTGTCTCACTGCTACACTCTCACTTACCGGCATTCGGAGTTTAGCTAACGTCAGTAACCCTCGCGGGCCCATCGGCCATCCAGTAGCTCTACCTCCAGCAAGAAACATGTAACGCTGCACCTAAATGCATTTCGGGGAGAACCAGCTATCACAGAG
>Contig_210
GCTTTCCGTAAGGCTATCGCTGACGGTTTGACAGAGCAGTTGAAGGGCGATTCTAACTACAAGTTCATTCAGGATCTCCGCGCTTATTGCGAGAAGAAGGTAGGCGATTTGACTTACCCAGACGCTATCTTAAAGCGCATCATGTTGGCAAACAACCAGGATAAGGGTGAGGAGTTCGTAGAGAAGAACTATGCACAGAGCATCAAGGAGTTGACATGGCACTTGATTAAGGAGCAGTTGGCTAAGGATCACAACATCAAGGTTGATGATAATGATGTTCGTGAGAGCGCTCGCCAGATGGCACGTGCACAGTTTGCTCAGTATGGTATGACCAACGTACCAGAGGATTACTTGAATGGTTATGCTGATGAGATGCTGAAGAAGCGTGAGAATGTTGATTCATTCGTTGAGGCAGCTCTCGATCGTAAGCTTGCTGAGGC
>Contig_211
AGGCACCAGAAATTATGCGGGAGTAGCTCAGTTGGTAGAGCGTCAGCCTTCCAAGCTGAATGTCGCGAGTTCGACCCTCGTCTCCCGCTCCAAATTGAGAGCCATTAGCTCAGTCGGTAGAGCACTTGACTTTTAATCAAGGTGTCACTGGTTCGATCCCAGTATGGCTCACCATTTTAACAGAAAAAATAATGATGTGTACCTGTAGCTCAGTTGGATAGAGCAACGGCCTTCTAAGCCGTGGGCCAGGAGTTCGAATCTCTTCAGGTACGCCATTAAGGATCCATAGCTCAGCTGGTTAGAGCACTCGGCTCATAACCGAGTGGTCGCTGGTTCAAGTC
>Contig_212
ATTTATACGACACCCTGGGCAAGCATAGCCTTCGCTACCTTCATGAAGCCCGCAATATTGGCGCCCTTAATATAATCGATGTAACCATCAGCCTGCTTACCATACTTCACGCACTGCTCATGGATAGAGCTCATGATGTAATGGAGCTTCTGATCAACCTCTTCCGGACTCCATGAGAGACGGAGAGAGTTCTGTGACATTTCGAGACCTGATGTAGCCACACCACCTGCGTTAACAGCCTTACCAGGAGCGAAGAGCTGCTTCGCTGCAGTGAACTTATCAGCAGCCTCTGCTGTACAACCCATATTTGAAACCTCAGCTACGCACAATGGCTTGTAAGCAAGAATCTTGTCTGCATCCTCACCATTAAGCTCGTTCTGAGTAGCACATGGCAAATAGATG
>Contig_213
ATAGGACCAATCTTTATAGGAACCAGCAAGTGAGATGGTTTCAATAAAATGTTCTTCAGGTGTTTTAGAAGAAGAAGTAAGATAACCATTATACGCTGTAACAGCATCAGGTGAAGAAACAGAAACTGTAGC
>Contig_214
TCAACACGTAGAGTGTCATCATTAGGTAAAACATAAAATGTTTTACCTTCATGTGAATTATGAGGTTTTATTTTAGTAACATCAGCTCCATCCAAATAAGTTGGACCAAACTGTTGTCCATATGTCATTGACATGTCCACAACTTGCGTGTGGAGGTTAATGTTGTCTACTGTTGTAAACACCTTAATAGTCCTCACTTCT
>Contig_215
TAAGGTTGTCAAAGTGACTATTGACTATACAGAAATTTCATTTATGCTTTGGTGTAAAGATGGCCATGTAGAAACATTTTACCCAAAATTACAATCTAGTCAAGCGTGGCAACCGGGTGTTGCTATGCCTAATCTTTACAAAATGCAAAGAATGCTATTAGAAAAGTGTGACCTTCAAAATTATGGTGATAGTGCAACATTACCTAAAGGCATAATGATGAATGTCGCAAAATATACTCAACTGTGTCAATATTTAAACACATTAACATTAGCTGTACCCTATAATATGAGAGTTATACATTTTGGTGCTGGTTCTGATAAAGGAGTTGCACCAGGTACAGCTGTTTTAAGACAGTGGTTGCCTACGGGTACGCTGCTTGTCGATTCAGATCTTAATGACTTTGTCTCTGATGCAGATTCAACTTTGATTGGTGATTGTGCAACTGTACATACAGCTAATAAATGGGATCTCATTATTAGTGATATGTACGACCCTAAGACTAAAAATGTTACAAAAGAAAATGACTCTAAAGAGGGTTTTTTCACTTACATTTGTGGGTTTATACAACAAAAGCTAGCTCTTGGAGGTTCCGTGGC
>Contig_216
TCGGCGCAGGACCTCTCGACTAGTGAGCTATTACGCACTCTTTGAATGAATGGCTGCTTCTGAGCCAACATCCTAGTTGTCTTCGAAACCCCACATCCTTTACCACTTAACATACACTTTGGGACCTTAGCAGATGGTCTGGGCTGTTTCCCTTTTGACTGTCCGACTTATCTCATACAGTCTGACTCCCGGTAAACATCTATATGGCATTCGGAGTTTGATACGCATTGGTAGACTTTGACGCCCCCGCAGCGATTCAGTGCTCTACCTCCATTAGACTATACCGAGGCTAGCCCTAAAGCTATTTCGGGGAGAACCAGCTATCTCCGAGTTCGATTGGAATTTCTCCGCTACCCACAGCTCATCACCGCCTTTTTCAACAGACGTGTGTTCGGACCTCCATCCACTTTTACGCAGACTTCATCCTGGCCATGGGTAGGTCACCCGGTTTCGGGTCTGCCGTTACTGACTTACCGCCCTGTTAAGACTTGGTTTCCCTTCGGCTCCGTACCTTAAGTACTTAACCTGCCAGCAACGGCAACTCGCTCGAC
>Contig_217
AGCGCTGAAAGCATCTAAGTGCGAAGCCAGCCGCAAGATGAGAACTCCATTGAGGGTCGTTGTAGACGACGACGTTGATAGGGTGCAGGTGTAAAGACAGCGATGTCAAAGCCGAGCACTACTAATTGCCCGAAACTTTCTTCTTTTTCGGGCTCACACTTTGA
>Contig_218
TCCCCTCACTGGCCTCCGTTACCAGATTAGAATTTCAACAACATATGGTTGGTATTCCAACAGCGACTCTGTAACAACTGACGCCATTACTTCATAGTCTCCCAACTATCCTATACACACATTGCCAAAACCCAATGCCAAGCTACAGTAAAGCTCCACGGGGTCTTTCCGTCCTACTGCAGGTAGTCGGT
>Contig_219
GGGCCAATATAACGTGCCATGTTTTAAATCACTCCAATATTAAATACGACGTTTTTTAGGCGGACGGCAACCGTTATGAGGCAACGGGGTAACGTCAGTAATGCTGGTAATCTTGAAACCAAGAGCGTTTAAAGCACGTACAGAAGATTCGCGACCAGGGCCAGGGCCTTTAATGCGGACTTCTAAATTTTTAACGCCATACTCTTGGGCAACTTTACCAGCTGCTTCTGCTGCAACTTGTGCTGCAAATGGTGTACTTTTACGAGAACCTTTAAAACCAGCGCCGCCAGAGGTAGCCCAAGACAATGCATTGCCTTGACGGTCAGTGATTGTAATGATGGTATTGTTGAAAGATGCATGAACGTGCACAATACCTTCGCTTACGGTTTTACGTACTTTTTTACGTACACGCGAAGCTGTGTTTGCTTTAGCCATTAATCAAATTCCTTAAAATTTATTTCTTACCGGCAATCGCTTTGCGCGGACCTTTACGGGTACGGGCATTTGTGCGAGTGCGTTGACCACGACAAGGCAAGCCACGACGATGACGGAAGCCACGATAGCAACCCATATCCATCAGTCGTTTAATGCTCATCGTTACCTCACGACGCAAATCACCTTCAACTTCATATTTAGCAACTTGCTCACGCAAAGCGTCTAATTGAGCCTCGTCCAAATCTTTTGCTTTAGTAGTAGGAGCAATATTTGCTGCCTCACAAATCAATTTAGCACGAGTCGCACCAATACCATAAATAGCCTGAAGACCAATTACGATATGGGCATTATTAGGGATATTTACCCCTGCAATACGAGCCATATTTTTTC
>Contig_220
CATGTGTTTTTGTTAAACAGTCGCCTGGGCCTATTCTCTGCGGCTCACAGCCTTTACTGTGAGCGTCCTTTATTCCGAAGTTACAGGACTATTTTGCCTAGTTCCT
>Contig_221
CTCGGGAGTATTTAGCCTTACGGGATGGGCCCCGCTGGTTCACACAGGATTTCACGTGTCCCGCGCTACTCAGGATACTCCTAACTCCAACTAAAGTTTTCGGATACGCAGCTTTCATGCTCTACGGCCAGCCTTTCCAGACCGTTCTCCTAACCTTGTCTTCATATATCGGAGTCCTACAACCCCTGCGTTGCCGAAACAATGCAGGTTTGGGCTAGTCCCCGTTCGCTCGCCACTACTAAGGGAATCACTTTTGTTTTCTTCTC
>Contig_222
AGCGTCGTGGTGTATGTGTTCGTGTTTACACAACAACTCCTAAGAAGCCTAATTCGGCAATGCGTAAGGTTGCCCGTGTTCGTTTGACCAACCAGAAGGAAGTGAACTCTTATATCCCAGGAGAGGGTCACAACTTGCAGGAGCACAGTATTGTTCTCGTTCGTGGTGGTCGTGTTAAGGACCTTCCTGGTGTACGTTATCACATCGTTCGTGGTACGCTTGATACCGCAGGTGTTGCCAACCGTACACAGCGTCGTTCTAAGTACGGTGCTAAGCGTCCAAAGGCAGCTAAGAAGTAATATTCAAGTTGCCTAAAGGCAGCTAAGAAACTTCAAACCATAAAGCCGAGGTGCAACGGCCGGTGATGGTCGATGCCCCGAGGCTCTTTAAAAAGAAGCAACTAAAAACAAACAGTTTTGCTGGAGATTTGTAATCACAAAGGTTGAGTAAATGCCCAAGAGAGGGCGTTGAAGAACGAAAGACGACAGCCTCCGCAGACTTAAAGTTTAAAATAAAAATGAGAAAAGCAAAACCAAAGAAGCGTGTAGTCCTTCCAGATCCAAAGTTTAATGATCAGAAGGTATCAAAGTTCGTAAATCACTTGATGTATGATGGTAAGAAGAATACCTCATACGAAATCTTCTATGCAGCCCTCGATATCGTAGGCGGTAAGATGAAGGATGAAGAGAAGTCTCCACTTGAGGTGTGGAAGCAGGCTCTCGACAACATCACTCCACAGGTAGAGGTAAAGAGCCGCCGTATTGGTGGTGCTACTTTCCAGGTACCAACAGAGATTCGCCCAGATCGTAAGGAGAGTGTTTCAATGAAGAATATGATTGCCTTTGCACGTAAGCGTGGTGGTAAGAGCATGGCTGATAAGCTTGCGTCTGAGATTATGGATGCTTTCAATAACCAGGGTGGTGCTTACAAGCGTAAGGAAGATATGCACCGTATGGCTGAGGCTAACCGTGCGTTTGCTCACTTCAGATTCTAATCAAGTTATTATAATAAGGTAAAAGAAATGGCAAGTCACGATTTACATTTGACTCGTAATATCGGTATTATGGCACACATCGATGCCGGTAAGACGACAACATCTGAACGTATTCTTTTTTATACAGGTAAGACTCACAAGATTGGTGAGGTTCATGATGGTGCTGCAACCATGGACTGGATGGCACAGGAGCAGGAGCGTGGTATCACAATTACATCTGCTGCTACAACATGTAACTGGAACTATCTCGGCAAGTCTTATAAGATTAACTTGATTGATACTCCGGGACACGTTGACTTTACTGCTGAGGTAGAGCGTTCACTTCGTGTTCTTGATGGTGCAGTTGCTACTTATTCTGCAGCTGATGGTGTACAGCCACAGTCTGAGACTGTTTGGCGCCAGGCTGATAAGTACAATGTTCCACGTATTGGTTATGTAAACAAGATGGACCGCTCTGGTGCTGACTTCTATGAGACAGTACAGCAGATGAAGGATATCCTTGGTGCTAATCCTATCGCTATTCAGATTCCTATCGGCGCAGAGGAGAACTTCAAGGGTGTTGTAGACCTTATCAAGATGAAGGCTATCTTGTGGCATGATGAGACTATGGGTGCTCAGTATGATATTGAGGATATCCCTGCTGATCTTGCTGATGAGGCTGCAGAGTGGCGTGAGAAGTTGCTCGAGGGTGCAGCTAACTACGATGATGAGTTGATGGAGATGTACCTTGAGGGACAGGATATTCCAGAGGATAAGTTGATTGCTGCAATCCGTAAGGGTTGTATCGCTATGGAGTGCTGCCCAATGCTTCTTGGTTCTTCTTATAAGAATAAGGGTGTACAGCCTCTTCTCGATTATGTTTGTGCTTTCTTGCCTTCTCCATTGGATACACCAGCTATCGTTGGTATTAATCCAGATACAGAGGAGGAAGAGGATCGTAAGCCAAGTGAAAGCGAGCCTACATCTGCTTTGGCATTTAAGATTGCTACTGACCCATTCATGGGCCGTTTGGTATTCTTCCGTGTCTACTCAGGTAAGGTTGTTGCTGGTTCTTACGTATTCAATACACGTTCTGGTAAGAAGGAGCGTATCAGCCGTCTGTTCCAGATGAACTCTAACAAGGAAATTCCTATGGAGTCAATCGATGCAGGTGATATCGGTGCTGGTGTAGGTTTCAAGGATATTCGTACTGGTGATACTCTCTGTGATGAGAACGCACCAATCATCCTCGAGTCTATTACCTTCCCTGACACTGTGATCTCTATCGCAGTTGAGCCAAAGAGCCAGGCTGACGTTGCTAAGCTTGATAACGGTCTTTCTAAGCTTGCTGAGGAGGATCCAACATTCACCGTTCGTACTGACGAGCAGAGTGGTCAGACCATTATCTCTGGTATGGGTGAGCTTCACCTCGATATTATTATCGACCGTCTGAAGCGTGAGTTTAAGGTAGAGTGTAACCAGGGTAAGCCACAGGTTAACTACAAGGAGGCTATTACTAAGGCAGCTCAGAGCCGTGAGACTTATAAGAAGCAGTCTGGTGGTCGTGGTAAGTTCGCTTGTATCGACGTAACTATCGAGCCAAAGGACGAGGATTACGAGGAGGGCGACTTGCAGTTTGTAAACGTTGTTAAGGGTGGTAACGTACCTAAGGAGTTCATTCCTGCAGTAGAGAAGGGCTTCAAGGATTGTCTTGGCAACGGTGTACTCGGTGGCTTCCCAATGACTGGTCTTAAGGTTACTTTGACTGATGGTTCTTTCCACCCAGTTGACTCTGACCAGTTGTCATTCGAGCTCGTAGCTCACCAGGCATTCAAGGTTCTCTGTCCTAAGGCAGGTCCTGTTCTTATGGAGCCTATCATGAAGGTAGAGGTTGTTACTCCAGAGGAGAACATGGGTGATGTTATCGGTGACTTGAACAAGCGTCGTGGTCTTGTACAGGGTATGGATGAGGCTCGTAGCGGTGCTCGTATCGTTAAGGCTATGGTACCATTGTCAGAGATGTTCGGTTATGTAACAGCTCTTCGTACTATTACTTCTGGTCGTGCTACTTCTTCTATGGAGTATGATCACCATTCACCAGTATCAAGCACTCTCGCTAAGGAAATTCTTGATGAGTTGAAGGGTAATTCAGACCTCGTTAAGTAAATAATGTAAGGTTCTGCTCTCTCATAGCGAATGACTCTTATGAGAGAGCAACCTTTCTCTATATTCAATAATAAATAAAAAGTTAAACATGAGTCAGAAGATTCGTATTAAGCTGAAGTCTTACGACCACCAGTTGGTTGACAAGTCAGCAGAGAAGATTGTGAAGGCTGTTAAGGCTACTGGCGCTATCGTTAGCGGTCCTATTCCATTGCCAACACACAAGCGTATTTACACTGTAAACCGCTCTACATTCGTTAACAAGAAGTCACGTGAGCAGTTCCAGCTCTCAGACTTCAAGCGTCTCATCGATATTTACAGCTCTACAGCAAAGACTGTTGATGCTTTGATGAAGCTTGAGTTGCCTTCTGGTGTAGAGGTTGAAATCAAGGTGTAGTCATCTGTTGATAAATAAGAAACAAATTAATACAAAAAGCATTTACATTCATTTTAAAATCATTAATTGAAATGCCAGGATTATTAGGAAAGAAAATCGGAATGACATCCGTTTTCAGTGCCGACGGTAAGAATGTACCGTGCACTGTTATCGAAGCTGGTCCTTGTGTTGTAACCCAGGTTAAAACCGTTGAAAAGGATGGTTACAAGGCTGTTCAGTTAGGTTTCGGCGAGGCAAAGGAGAAGAGAACTTCTAAGCCACAGCAGGGACACTTTAAGAAAGCCGGCACAACACCAAAGAAGCACTTGGCCGAGTTCAAGTTTGACGAGGAGTATAACCTCGGTGACACTATTACTGTTGAATTGTTCAGCAA
>Contig_223
TTTCGGTTGGTATTACTTCAACTCTGCGAAGTACTTGATTGTACGAACCATCTGAGAAGTATAAGAGTTCTCATTGTCGTACCAAGAAACAACCTGTACTTGGTAAGTATCATCGTCGATCTTGCTTACCATAGTCTGAGTTGCATCGAACAAAGAACCGAAACGCATACCGATGATATCAGAAGAAACGATCTGATCCTCAGTATAACCGAAGCTCTCAGTTGAAGCAGCCTTCATTGCAGCGTTGATACCCTCAACAGTTACGTCCTTACCCTTAACAACAGCAACGAGGATTGTTGTAGAACCTGTTGGAGTTGGAACGCGCTGTGCAGAACCGATCAACTTACCGTTCAACTCTGGGATAACGAGACCGATAGCCTTAGCAGCACCAGTTGAGTTAGGAACGATGTTGCAAGCGCCTGCACGTGAACGACGGAGGTCACCCTTGCGCTGTGGACCATCGAGAATCATCTGGTCGCCAGTGTAAGCGTGGATTGTTGACATGATACCTGACTGGATTGGAGCATATGCGTTCAACGCAGCTGCCATTGGAGCCAAGCAGTTAGTTGTACAAGAAGCTGCAGAAATAACAGTATCAGCTGCAGTCAAAGTCTTGTGGTTAGTATTGAAAACAACTGTTGGGAGATCGTTACCTGCAGGAGCAGAGATAACTACCTTCTTAGCACCAGCCTTGAGGTGAGCAGAAGCCTTCTCCTTAGATGTGTAGAAACCAGTACACTCGAGAACTACGTCTACGTTGTTAGCAGCCCATGGGCAGTTAGCAGCGTCCATCTCAGCAGAGATCTTAATCTCCTTACCATCAACGATGATAGAATTCTCAGTAGCCTCTACAGTGTGCTTACCCTCACCGAACTTGCCAGCGAAACCACCCTGAGCGGTATCATACTTCAACAGATGAGCAAGCATCTTAGGACTTGTCAAGTCGTTAATTGCAACAACCTCATAACCTTCAGCCTCGAACATCTGACGGAATGCGAGACGACCAATACGGCCAAAGCCGTTAATAGCTACATTTACCATTTTACTTTAAATTATTTATAAAAGTTTATAAAAACGAATTTCTTTTTACCTCCTGATAGAAAATCTTCTATAAGG
>Contig_224
CGTGGACTACCAGGGTATCTAATCCTGTTCGCTCCCCACGCTTTCGTCTCTCAGCGTCAATTGTCTGTTAGTCCCCTGCCTTCGCAATCGGTGTTCTGTGTAATATCTAAGCATTTCACCGCTACACTACACAT
>Contig_225
GCTGCTGGCACGGAATTAGCCGGTCCTTATTCGTATGGTACCTGCAAACAATCACACGTGACTGACTTTATCCCCATACAAAAGCAGTTTACAACCCATAGGGCCGTCATCC
>Contig_226
GTTAGAGAAACAATGAGTTACTTGTTTCAACATGCCAATTTAGATTCTTGCAAAAGAGTCTTGAACGTGGTGTGTAAAACTTGTGGACAACAGCAGACAACCCTTAAGGGTGTAGAAGCTGTTA
>Contig_227
CTTTAGGGTGCAGTAAAGGTGCAGGAAGGTGCTCCTACACAGAGTGTTGACAATCAAGAGGATATCAAGAAGTTATTCCCTAACACGTATGGAATGCCTCTCGTTGAGTTTGTTCCAGCTGATTCGGCAAACAATGCTAAGATTAACGTTGGTATCATCCTTTCAGGTGGTCAGGCTCCTGGTGGTCACAACGTTATCTCTGGTCTCTTTGACGAGGTTAAGAAGTTGAACCCAGAGAACCGTCTTTATGGTTTCCTTATGGGTCCTGGTGGTCTTGTTGACCACAACTATATCGAGATTACCGCTGAGAATCTTCAGGCTTACCGCAACACTGGTGGCTTCGATATGATTGGTTCAGGTAGAACAAAGCTTGAGAAGGAAGAACAGTTTGAGAAGGGTCTTGAGGTTCTTCGTAAGTTGGATATCAAGGCTGTTGTAATCATTGGTGGTGACGACTCTAACACTAATGCTTGTGTATTGGCTGAATACTATGCAGCTAAGCAGTATGGAGTACAGGTTATTGGTTGCCCTAAGACTATCGATGGCGACTTGAAGAACGATCAGATTGAGACTTCTTTCGGTTTCGATACAGCTACTAAGACTTACTCTGAGCTTATCGGTAACATCGAGCGTGACTGTAACTCTGCTCGTAAGTACTGGCACTTCATCAAGTTGATGGGTCGTTCTGCATCTCACATCGCTCTTGAGTGTGCTTTGCAGACTCAGCCAAACATCTGCTTGGTATCTGAGGAAATTGAATCTAAGGATCAGACTTTGAATGATATCGTTGAGTATATCGCAGGTGTTGTTGCTTACCGTGCAGAGCAGGGTAACAACTTCGGTGTTGTTTTGATTCCAGAAGGTCTTATCGAGTTTATTCCTGCTATCGGTCGTTTGATTCAGGAGTTGAATGATTTGCTCGCAGCTCATGGTGCTGATTATTTGAACCTTGACAAGGATGCACAGCGTAAGTATATCCTTGAGCACCTCTCTGCAGAGAACAAGGCTACATTTGAGACACTTCCAGAGGGTGTTGCTCGTCAGCTTTCTCTCGACCGTGACCCACACGGAAACGTACAGGTATCTCTCATCGAGACAGAGAAACTCATCTCTGAGATGGTTGCAGCTAAGCTTGATCAGTGGAAGAAGGAAGGTAAGTATGCTGGTAAGTTCTCTCCTCTGCACCACTTCTTTGGTTACGAGGGTCGTTGTGCAGCTCCTTCTAACTTCGATGCAGACTACTGCTATGCACTTGGTTCATCAGCAGCTCAGTTGATTGCTAACGGTAAGACAGGTTATATGGCTATCGTTAAGAACACTACAGCGCCTGCTGATCAGTGGAAGGCAGGAGGTGTGCCAATCACTATGATGATGAATATGGAGAGACGTAATGGTGAGATGAAGCCTGTTATTCGTAAGGCACTCGTTGAACTTGATGGTGCTCCATTCAAGACATTTGCTGCTCAGCGTGAGAAGTGGGCTAAGGAAACATGCTATGTTTATCCTGGTCCTATCCAGTACTGGGGTCCTTCTTCAGTATGTGATCAGACTACTAA
>Contig_228
ACCTTAGGACCGTTATAGTTACGGCCGCCGTTTACTGGGGCTTCGATCAGGAGCTTCTCTTTCGATTACACCATCAATTAACCTTCCAGCACCGGGCAGGCATCACACCCTATACGTCCACTTTCGTGTTTGCAGAGTGCTGTGTTTTTA
>Contig_229
ATCTATTGATTAAGCCTCAACTGGAGCCTCTGCAAGTTCCTTTGAACGCTTCTCAATCTTCTTACCCAATACGAGGTAAGCAACAGGAGATGCAATGAAGATTGAACTCAAAGTACCGATAATAATACCGATAATCATTGCAAATGAGAAGCTACGGATGCTATCACCACCGAGGATGAAGATAGACACGAGTACGATCAATGTTGATACAGATGTATTGATAGTACGTGAGAGGGTCTGGTTGATAGAATCATTGAAGATCTTTTGGATATCAGCCTTTGCAAGATTATGCTTATGCTTACCCAAGTTCTCACGGATACGGTCGTAAACAACCACGGTATCGTTGATATCATAACCGATTACAGTCAAGATAGCACCGATGAAGGTCTGGTCAATCTCAAGTGAGAAACCAATCCAACCATAGCACAACGAGAAGCAACCGATAACGATTATGGTATCGAGAACCAAACCAACGATTGAACCAACAGAGAAACCAATGTTGCGGAAACGCAAGAGGATATACAAGAAGATGAAGAAGATAGCCAACAATACGCTCATGATAGCATTATAAGTAATGCTCTTAGCGATTGAAGGACCAACCTTTGCACTCTGAATAATAGAGCCACCCTCACGGATATCTGGGTTCTTGAAGTTCTGTACACTTGCCTGACTAACAAAGCCACCCTTCTTCAATGCGTTGTAAAGGATTGTCTCAGCCTTGTCATCCTCAGCAGGATTGTTAGAATCGATATTGTAGTTGGTTGAAACACGAACAGTCTTACCATCTGTACCCAACGCAATAACAGTTGTTGTAGCAGGCTTACCTGCATTCTCACCAACAGTATTTACGAAGGCACCTTGCATCACCTTACGAACGTCCTCTACATGGGTAGGCTTATTCAATGTGACAACATAGTTACGACCACCAGTGAAGTCAATACTACGACTCAAGCCACGAACAGCAAAGCTGACAATACATACCAAGACAGCAACACCCCAAACAGTGAAGGTTGTCTTATACATGCTAAGGAAGTGATAGTTCTTACCCTGCATGAAGTTCTTAGAGAAGCCTGTTGTGAAGGTCTGATTCAACCACTTATCCTTGCTTACACGGTTCTCAAATACAAGACGTGTGAGGAATACTGCAGTGAAGAATGAGATAACGATACCAATAATCCAAGTAGTAGCGAAACCACGGATAGGACCAGTACCAGTCACAAGAAGGATAACACCAGTAATGAGTGATGTCAAGTTAGAGTCGAAGATAGCTGAGAAAGCATTTCCATAACCTTCACTCAAAGCCTGCTTCATACCCTTACCAAGTTTCAACTCCTCTTTAATACGCTCGTAGATAAGCACGTTAGCATCCACAGCTGTACCCAAGGTCAACACGATACCGGCAATACCTGGCATAGTCAACGCCGACTGGAAGGACGCTAAGACACCCAACGTGAAGAAGAGGTTGGCAATCAAAGCAAGGTTAGCCATCATACCTGGAATGAAGTTGTACATGACAATCATGTAAAGCATCAAGAGGACGAAAGCAATAGCAAAAGAGATAAGACCCTGCTCAATAGACTGTGCACCAAGTGTAGGACCTACGACTTCCTCCTGTACAATCTTTGCAGGAGCAGGCATACGACCTGACTTCAATGTGTTAGCCAAGTCCTTAGTATCCTCAATAGTGAAGTTACCAGAGATAGATGACTGACCACCAGCAATCTCACCGGTAACGCGTGGGGCTGAGTAAACAACGCCATCGAGTACGATTGCGATAGCCTTACCTACATTTGCCTTTGTCAAAGCAGCCCACTCACGAGCACCTTCAGAGTTCATTGTCATGCTAACCCTTGGACGACCATGCTCATCAAAATCGTCTTTAGCAGTTGTAACAACGTCACCCTCAAGGCGAGCACGGCCATCAGAAGAAGTAACCTTCAAAGCATAAAGACCATATACGTTCTTCTTATTAAGTCCTTCTTCTGGCTTAGCGCTCCAAAGAAGCTTCAAGTCGCTTGGCAAAATCTGCTTAGCAAGTGAACCATAAATCATCTTATTGACAGCAGCAGTATCACGTACGCTTGCATAACCTACGAGGCTAAGTGCATCACCAGGGATAGTCTGCAGCATAGAGAGCAATGGGTGCATCTTCTTCAATGCTGCCATCTGAGCATCTTCACCCTTTGCAGCATTGCCTTTGTTGAGTGCAAACTTTGGAGTTGCAGCAGCCTTTGCCTGTACTTTCTTAGTAGAATCAGTAGCAGCAGTGTCAACCTTTGTCTCACCATTAGCCAAACGCTGGTCGAGCTGAGTGAGATAAGGAGTTATTTCTTGGTTGTTATAAGTCTCCCAGAACTCAAGGTTAGCAGAACCCTGGAGGAGCTTACGCATACGCTCTGGCTCACGAATACCAGGCATTTCAACCATGAGTCGACCTTCCTGACCTTCCAACTTCTGGATATTTGGCTGTACAACACCATACTGGTCGATACGGTTTGTTACGACATTGTATGAGTTATCGATGGCTGAAGCAACCTCTTCACGGAGTGCTTTCTCAACCTCTTCGTCAGTACTCTGTGTGCTAACCTTGCCTTTGAGCTGCTGTGTAGCGAAGATCTCAGCAAGCTTATGACCCGGAGCATCCTTGTGGAAAGCATCTACAAAGAGAGAGATAAAGTCCTTTGGACTGTGCATCTCTTCCTGCTTTGCTGTTTCCAAAGCCTTCTGATAAGCAGCATCCTGCTTGTGATCTGCCAAGAAATCAACAACATCAGGTACCGAAATCTCGAGTACAACGTTCATACCGCCCTTCAAGTCAAGACCAAGACCGATCTGTGTTTCAAGGCATTTCTGGTAAGAGTAGAGCCCCAAATACTTTACAGAATCCTTATAATCCTGTTGCGCAATAGGGTCCTTAATCTTTGCTGCCTGACCATCATAGTAGCTTGTCGCTACTGAAAATGACAGGTAGAAGATACTTGCGAGCGTCAAGAGAATGGCTACGCAAATTACTAATCCTTTGTTTTGCAT
>Contig_230
GCTTTTGGAGGCGACCACCCCAGTCAAACTACCCACCAAACAATGTCCACGTAAGTACGTGTTAGACCTCAGACAGCCAAAGGGCCGTATTTCAAGGATGGCTCCACATACACTGGCGTGAATGCTTCAAAGCCTCCGGCCTATCCTACACATCGGATGACCAAGGTCAA
>Contig_231
GCAATTCACAGACTTCATTAAGATGTGGTGCTTGCATACGTAGACCATTCTTATGTTGTAAATGCTGTTACGACCATGTCATATCAACATCACATAAATTAGTCTTGTCTGTTAATCCGTATGTTTGCAATGCTCCAGGTTGTGATGTCACAGATGTGACTCAACTTTACTTAGGAGGTATGAGCTATTATTGT
>Contig_232
TAGACACTGGTAGAATTTCTGTGGTAACACTAATAGTAAAATTTGTGGGTATGGCAATAGAGTTATTAGAGTAAGCAACTGAATTTTCTGCACCAAGTGACATAGTGTAG
>Contig_233
CATTGGTGCAGGTATATGCGCTAGTTATCAGACTCAGACTAATTCTCCTCGGCGGGCACGTAGTGTAGCTAGTCAATCCATCATTGCCTACACTATGTCACTTGGTGC
>Contig_234
TTCTTATTTCACAGAGCAACCAATTGATCTTGTACCAAACCAACCATATCCAAACGCAAGCTTCGATAATTTTAAGTTTGTATGTGATAATATCAAATTTGCTGATGATTTAAACCAGTTAACTGGTTATAAGAAACCTGCTTCAAGAGAGCTTAAAGTT
>Contig_235
GAGGCCGACAGGCGTAGTCGATGGACAACCAGTTGATATTCTGGTACCAGGTTGTGACCGCCCATGCTGAGGTCATTGTGCTAACCAATCTGCCCGCGCCTCCTCGTGACCTTCGGGTCGTGAGCGTGTGTGTGGGTCTTGGGGTCCCGGTGATGGTAGGCAAGCGTGTTAACAGGGGTGACGCAGACAGGTAACTGCAGTGCGCCGATGGTTGTGCGTATTTAAGGTTGTGGCCCGTCCTTCAGGTAAATCCGGGGGGCATAATGGGTGAGGACTGATGAGGGACACACGCGTGTGTGGACTTGTGGTGATCCTATGCTGCCGAGAAAAGCCTCGACGTGAGGGCATG
>Contig_236
GCCTCGGTATACTCTACCTGACCACCTGAGTCGGTTTAGGGTACGGGCAGGTCATGCCCTCACGTCGAGGCTTTTCTCGGCAGCATAGGATCACCACA
>Contig_237
GTGGGCCGTTACCCCGCCAACAAGCTAATCAGACGCATCCCCATCCATTACCGATAAATCTTTACTTCAAATCTGATGCCGTCATCGAAGACTATGCGG
>Contig_238
TTAAAAACTATTTCATAACAGATGCGCAAACAGGTTCATCTAAGTGTGTGTGTTCTGTTATTGATTTATTACTTGATGATTTTGTTGAAATAATAAAATCCCAAGATTTATCTGTAGTTTCTAAGGTTGTCAAAGTGACTATTGACTATACAGAAATTTCATTTATGCT
>Contig_239
AACTGTTTACCAAAAACACAGGTCTATGCTAAGCTGAAAGGCGACGTATATGGGCTGACACCTGCCCAGTGCCGGAAGGTTAAGAGGAGGATTGAGAGATCCGAATTGAAGCCCCGGTGAACGGCGGCCGTAACTATAACGGTCCTAAGGTAGCGAAATTCCTT
>Contig_240
GGAAACCTTTGCACGCCTCCGTTACCCTTTGGGAGGCCTACGCCCCATAGAAACTGTCTACCTGAGACTGTCCCTTGGCCCGTAGGTCCTGACACAAGGTTAGAATTCTAGCTCTTCCAGAGTGGTATCTCACTGATGGCTCGGGCCCCCCCGGAAGGAGGCCTTCTTCGCCCTCCACCTAAGCTGCGCAGGAAAGGCCCAAAGCCAATCCCAGGGAACAGTAAAGCTTCATAGGGTCTTTCTGTCCAGGTGCAGGTAGTCCGCATCTTCACAGACATGTCTATTTCACCGAGCCTCTCTCCGAGACAGTGCCCAGATCGTTACGCCTTTCGTGCGGGTCGGAACTTACCCG
>Contig_241
GCGCAAGCAGCAGAAGATGACACAGCAGCAGTTGGCGGATAAGATAGGTAAGAAGCGAGAGTATATCTCAAATATTGAGCGTGGAAACAGTGATATGCAGCTTTCTACCTTTATGCAGATTGCGAATGCTTTAGGACTTCGCTTTGCTTTGGTGGTAGGGTAGTTACGCTGGTGATAGTAAATAATTTGACTCCGTTTCGGTCGTATATTGCACGCTGTTTAATGCTTAGCGCNNNNNNNNNNATTGGTGTTTACCAACAGCACGATATGTGTGGAGCATTAGCACGACATGTGGGGAGCGATAATATGTTAGTTAAAGATGGGCATATAAGGTCGTTATGCTTATTATAAGGCATGCTGTAAGCTGAAGATGGTTAACTAATATAAGAAGTGTTTACTG
>Contig_242
AATGTGGCCGTTCATCCTCTCAGACCGGCTACTGATCGTCGCCTAGGTAAGCCGTTACCTTACCTACTAGCTAATCAGACGCAGACCCATCGATCAGTGATAGCTTATATATAGAGGCCATCTTTCATGTAGGGAAGATGCCTCCCCTACACGCCATTCGGTATTAGCATTCCTTTCGGAATGTTGTCCCCATCTGATCGGCAGGTTGTCTACGTGTTACTCACCCGTTTGCCACTAAGCTCATA
>Contig_243
CCTACGTATTACCGCGGCTGCTGGCACGTAGTTAGCCGTGGCTTCCTCAAAAGGTACCGTCATTACATAAGCTTATTCAACTTATGTACGTTCGTCCCCTTCAACAGAGCTTTACGATCCGAAGACCTTCTTCACTCACGCGGCGTTG
>Contig_244
CGCAGTGGCTGCTCTCTGTAACGACCATTGTAGCACGTGTGTAGCCCAAGATGTAAGGGCCGTGATGATTTGACGTCATCCCCACCTTCCTCACGGTTT
>Contig_245
TGTAAGGGCCGTGATGATTTGACGTCATCCCCACCTTCCTCACGGTTTGCACCGGCAGTCCCACTAGAGTGCTCGACTCGACTCGCTAGCAACTAATGGCAGGGGTTGCGCTCGTTATAGGACTTAACCTGACACCTCACGGCACGAG
>Contig_246
ACCCATACCTACGTTGTTACCTGCGTGGAATTTAGTACCACGTTGACGTACAATGATGCTACCTGCTAATACAGATTCGCCACCGAAACGTTTAACACCAAGGCGTTTAGCTTCAGAATCACGACCGTTACGAGTTGAACCACCAGCTTTTTTAGTTGCCATCTACTTGATCTCCTCTGAAATTATGCTTGAATCCCAGTGATTTTCACTTCTGTGAACCACTGACGATGACCTTGTTGTTTACGGCTGTGTTTACGACGACGGAACTTAACGATTTTAACTTTATCGCCACGACCTTGTGCCACAACTTCAGCCACTACTTTCGCGCCAGCTACTACTGGTGCACCAATTTTAACATCTTCACCATTAACGACCATCAACACTGAGTCGAACTCAACTGTTGCGCCAGTTGCAAGTTCAAGTTTTTCTAAACGAACAACTTGACCTTCGCTCACACGGTGTTGTTTACCGCCACTTTGGAAAACTGCGTACATAAATACTCCGCTATAATTGTGCTTCTCCGTTACTA
>Contig_247
GAGGTAATTCTTATAAAACGGCTCACCCTGATAAGAAAGTTATCAGTTTGGGCATTGGAGATGTCACCCAACCTTTAGCACCCGCAGTGATTGAAGCAATGCACAAGGCGGTCGACGACATGGCAACTAAGGAACATTTCCATGGCTATGGACCAGAACAGGGCTATCTATGGCTCCGTGAAGCCATTGTCAAAAACGACTACGAGGCACGTGGCATACACCTTGACCCTTGTGAGGTATTTGTCAACGATGGAGCAAAGAGCGACACCGGAAACATTGGTGACCTATTGAGTCAGGACAACACAATGGCTGTGACCGACCCTATCTATCCTGTCTACATTGACTCTAACGTCATGGGAGGTCGTGCAGGAGTCTTCGAGAATGGCCGTTGGAGCAACGTCACATACATGTCCTGCAGTGAGGAAAATAAGTTTGTACCGCAGATTCCCGACCATCGTGTCGATATGGTTTACCTCTGCTATCCAAATAATCCAACAGGCATGGTGATAACCAAGGAAGAACTTCAGAAGTGGGTTGACTATGCACTGGCACACAATGCAATCATCTTCTACGATGCTGCATACGAGGCTTATATTCAAGACGACGACATTCCTCACTCTATCTACGAGATACCAAATGCTAAGAAGGTTGCGATAGAGTTCCATAGTTACAGTAAGACTGCCGGCTTTACGGGTATTCGTTGCGGCTACACGATCATTCCAAAGGAGCTAACAGCAACAACAAAGGATGGTAAATGTGTTGAAGTGGCACAATACTGGGACCGTAGACAATGCACAAAGTTCAACGGAACAAGCTACATCTCACAACGTGCTGCAGAGGCTATCTACAGTCCAGAAGGTAAGAAGCAGATTAAACAGACCATCGATTATTACATGGAGAATGCTCGCATCATACGCGAGAGTTTAACAGAGTTAGGCCTCACTGTCTACGGTGGACAGAATGCACCTTACCTATGGGTGAAGACACCGGCTGACACTCCTTCATGGAAATTCTTTGAGGAGATGCTTAATGGTGCACAGGTTGTTTGTACACCTGGTGTTGGCTTCGGCTTAGCTGGCGAGGGATTCATACGCATCACAAGCTTTGGAGACCGCAATGATTGCATCGAAGCAATAG
>Contig_248
GGTATTTGTACATACTTACCTTTTAAGTCACAAAATCCTTTAGGATTTGGATGATCTATGTGGCAACGGCAGTACAGACAACACGATGCACCACCAAAGGATTCTTGATCCATATTGGCTTCCGGTGTAACTGTTATTGCCTGACCAGTACCAGTGTGTGTACACAACATCTTAACACAATTAGTGATTGGTTGTCCCCCACTAGCTAGATAATCTTT
>Contig_249
GACTTAGTTTTAAGGAATTACTTGTGTATGCTGCTGACCCTGCTATGCACGCTGCTTCTGGTAATCTATTACTAGATAAACGCACTACGTGCTTTTCAGTAGCTGCACTTACTAACAATGTTGCTTTTCAAACTGTCAAACCCGGTAATTTTAACAAAGACTTCTATGACTTTGCTGTGTCTAAG
>Contig_250
GTAAGTCTTGACATCAGCCGACGAACCTTTCATCTTTCCAAACGATACGTTCATCTTTAATCCCATATAAGGACTGAGATTATATCTTGCCAGCACCGTTCCCATCGGTTGTAGGTCTTTGAATAACGACTCATTAAAGTCGCCTAAGTAACCCATCATACCGACACCGGCACCTATCTCCATCTTATACTCCGGATCCGACTGCGCCCATAGAGGCGTAGCAGCAAGGAAGAGGAGGAGGTTGATGAAGATACGTTTCATTGTTGTCCTGTTTTAACAGCTTATTGTGCCAAACGGCTAAGGTTCAATGCCCAGCCTACTCGATTGAGTCTACCACGCCAAACCTTTGTACCACTGATTACCCAGAGGTATTCGTCGCTATCAACTGTTGCTGCAAAAGCTGTTGCTGCCTGTATACCTGTTGGATAAGTAAAGCTCTTATCGCTCTTCCATGTGATACCACCATCACGTGAGAGAAGCATAGAAGCCAACTTACCACTGCTATCAAGACCTAATGCAAGGGCCGACTTATCATAGTTTACAACTGAAAGGCTCTTGTAAAGAGGGAGCTGGAACTTATCCGCATTACTCTCTACATAGCTCCACTGCTCATTCTGACGATAAGAAAGTTTCGTCCATGCAACATTCTTTGTACCGCTTGCCAGTGTGCCAACAAGCAGTACACGATACAAGTCAGATGAAACTGCTGTAAGTGAAGAACCAATATTGCTTACTGGGAGAAGTGATGCATTGCTATCTAATGACTCGTTAGTCCAAGTAACACCATTGTTCTTTGAAGCCAACAATGTTCCTGACGTTGAAAGCGCAAACAACTCTGCATCACCAGC
>Contig_251
CAATGTTCCTGACGTTGAAAGCGCAAACAACTCTGCTGGTGATGCAGCCACCAACTGCTTCAAACTGCTGTTTGTAGCGACTGTAGTCCAACTGCTGCCGTCTGTAGAGCTATAAACTGTACCATTGTCGATAACGAAAAGCTTAGTACCCTGCACTGCCACACTCTTATAAGCATTTGCTGTGAAGGTCTTGCTGAGCTTTGCCCAGCTGTTGCCATTGTCCTTTGACGCAGCATAAACAACAGTCTGACTGCCATTCGTTCCGAAGACAAATACCTTACTACCCGCACTGACAGCCTTCATAGCTGTGAACGAAGCGAAGTTGCTGTTCGCCTGCAGTGCGGGT
>Contig_252
GTCTTGAACGCTCCTTTAAGATTCTCAAGGGAGAGGGAAAGATTACAGAGATAAATGTAGCAGAAACCCTGAAGGACGTGCGCAGAGCGCTTCTTGATGCCGATGTTAACTATAAAGTTGCAAAAACCTTTACTGATACCGTAAAGCAGAAGGCATTAGGTATGAACGTACTCACAGCCGTTAAGCCTGGACAACTCATGGTTAAGATTGTACATGATGAGTTGGCTGAGCTGATGGGTGGTGAGGCTGTCGGTCTGAATTTATCAGGTCGTCCTTCTATCATTCTTATGAGTGGTTTGCAAGGTTCTGGTAAGACTACATTCTCTGGTAAGCTGGCAAACATGCTCAAGACAAAGGAGCATAAGAATCCTTTGTTGGTTGCTTGTGACGTCTATCGTCCTGCAGCTATCGACCAGTTGAAGGTTGTGGGCGAGCAGGTGGGTGTAGCTGTTTATAGCGAGCCTGAGAACAAGAATGTGAACGAGATTGCTGACCACGCACTTGCTGAGGCAAAGGCAAAGGGTCATGATGTTGTCATCATCGATACCGCTGGTCGTCTGGCTGTTGATGAGGAGATGATGAACGAGATTGAAAGTCTCAAGAATCATGTTCATCCTGATGAGACACTGTTTGTTGTTGACTCAATGACAGGTCAGGACGCAGTGAATACAGCCAAGGAGTTCAATGATCGTTTGGATTTCAATGGTGTTGTTCTCACAAAACTTGACGGTGATACACGTGGTGGTGCGGCATTGTCAATCCGTACAGTCGTTACAAAGCCTATTAAGTTCATTGGTACGGGCGAGAAGATGGAGGCTATTGATGTGTTCCATCCGGGTCGTATGGCAGACCGTATCTTGGGTATGGGTGACGTTGTTTCACTTGTTGAGCGTGCACAAGAGCAGTTCGACGAGGAAGAAGCAAAGCGTCTGCAGAAGAAGATTCAGAAGAATCAGTTTGATTTCAACGATTTTTATAATCAGATACAGCAAATCAAGAAGATGGGTAACTTAAAGGACCTCGCTTCTATGATTCCTGGAGTAGGCAAGGCTATCCGTGATGTCGATATTGACGATAATGCTTTCAAGGGTATTGAGGCAATTATCCAGAGTATGACACCGAAGGAACGCACGAATCCAGAAC
>Contig_253
GGTAAGGCTGAGGGTAAGGCTGATATGAGAAATCTCCTTGGTGGCAAGGGTGCCAATTTAGCTGAGATGAATCTCATCGGTGTACCTGTTCCTCCAGGTTTCACAATTACCACAGATGTATGTACTGAGTATTATGAGAAAGGTAAAGAGACTGTAGTAGGCTTGCTGAAGGCAGAAGTAGAGAATAGTGTTAAGCATGTCGAAAGCTTGATGAATTCAACCTTCGGTGATCCAGCTAATCCTCTCCTGATGAGTGTACGTTCTGGTGCACGTGCTTCAATGCCAGGTATGATGGATACAATCCTTAACCTTGGTCTTAATGACGCAGTAGTTGCTGGATTGATTGAGAAGACTGGTAACGAGCGTTTTGCTTACGATAGTTACCGTCGTTTTGTACAGATGTACGGTGATGTTGTTTTGGGTATGAAGCCTGTAAACAAGGAAGATATTGATCCATTTGAGGCAATTATTCAGCAGGTTAAGGCTGAGCGTGGCATTAAGCTCGATAGCGAGATGACTGTTGAAGACTTGAAGCAACTTGTTGCTCTCTTCAAGAAGGCTATCAAGGAGCAGACAGGTAAGGACTTCCCTGATGATCCAATGGAGCAGTTGTGGGGTGCTATTTGTGCTGTGTTTGATTCATGGATGAACGAGCGTGCTATCCTTTACCGTAAGATGGAGGGTATTCCACAAGAGTGGGGTACAGCAGTAACAGTTCAGGCAATGGTGTTCGGTAATATGGGAGAATCATCTGCAACAGGTGTTTGCTTCTCTCGTGATGCTGGTACTGGTGAGAATCTCTTCAATGGTGAGTATCTTATCAATGCACAGGGTGAGGATGTTGTTGCAGGTATCCGTACTCCACAGCAGATTACAAAAGAAGGCTCACTCCGTTGGGCTGCACAGCAAAATATTGATGAAGAAACTCGTGCAACTAAATATCCTTCAATGGAAGAGGCTATGCCTGAGTTGTATAAGCAGCTCTATGCACTCCAAGATAAGTTGGAGAAGCACTACCATGATATGCAGGATATGGAGTTTACAGTACAAGAAGGTAAGCTTTGGTTCCTCCAGACTCGTAATGGTAAGCGTACAGGTACTGCAATGGTTAAGATTGCTATGGACCTGCTTCATGAAGGTGAGATTGATGAGAAGACAGCGCTTATGCGTTGTGAGCCAAACAAACTCGACGAACTCCTCCACCCAGTCTTCGATAAGGAGGCATTGGCTCAGGCTCATGTGTTGACACGTGGTTTGCCAGCTTCTCCAGGTGCTGCAAGTGGTCAGGTTGTATTCTTCGCTGACGATGCTACAAGGTGGCATGAGGATGGTCGTCAGGTTATCATGGTTCGTATTGAAACATCTCCAGAGGACCTCGCAGGTATGTCTGCTGCTGAGGGTATCTTGACAGCTCGTGGTGGTATGACTTCACACGCTGCCGTTGTTGCTCGTGGTATGGGTAAGTGCTGTGTCAGTGGTGCTGGTGCTATCATGGTCGACTATAAGGCGCGTACTTTGGAGATTGACGGAACAATTATCCGTGAGGGTGACTATATCTCTTTGAATGGTTCAACTGGTGAAGTTTATCTTGGTGAGGTTAAGACTCGTCCAGCTGAGGTAACAGGTGACTTCGCTGAGCTGATGGATCTTTGTAAGAAGTATAGCAAGTTGGTTGTTCGTACCAATGCAGATACTCCACACGATGCAGAAGTAGCAAGCAACTTCGGTGCTGTTGGTATTGGTCTTTGCCGTACAGAGCACATGTTCTTTGAGAACGAGAAGATTAAGGCTATGCGTGAGATGATTCTCGCAAACACTACTGAGGAGCGTGAAAGAGCACTTGACAAGCTCTTGCCTTATCAGAAGCAGGACTTCTATGGTATCTTGAAGTGTATGGACGGTTTACCAGTTAACATCCGTCTGCTCGATCCTCCTTTGCATGAGTTCGTTCCACATGACCTTAAGGGACAGGAAGTCATGGCTGAAGAGATGGGTGTTAGTGTTCAGTTTATTCAGAGTCGTGTAAGTGCACTCTCTGAGAGCAACCCAATGTTGGGTCTTCGTGGTTGCCGTTTGGGTAATACATTCCCAGAGATTACTGCAATGCAGACTAAGGCTATCCTCGGTGCTGCTGTTCAGTTGAAGAAGGAAGGCTTCAATCCAAAGCCTGAGATTATGGTACCATTGGTAGGTATTGTTAATGAGCTGGATATTCAAGAGAACATTATTCGCAAGACTGCAAATAAACTTTTCAAGAAGGAAGGTGTTGAGGTTGAATTCAAGGTGGGTACGATGATTGAGATTCCTCGTGCTGCTTTGACAGCTGATGTTATTGCACAGAAGGCTGAATACTTTAGCTTCGGTACAAATGACTTGACTCAGATGACCTTCGGTTATAGCCGTGACGACATCGCCAGCTTCTTGCCAAGCTACTTAGAGAAGAAGATTCTTGATGTTGACCCATTCCAGGT
>Contig_254
TCGTAAGAACTCCTAATGCTGGGCAAGGAGTTCTTACGAATGCTTTTGCAACAGTGCAGTCGAATAGCTTTATTCGTGCTGTTGAGTATTTTGTCATTGCTGTGACAAAGTTAGCGATGCTGGAGGTGTTTCGTAGATGTTTAAATAAGAATGGTGATAAGGCTGCACAGTTGACCGTCACTATTATGATGGTGCTTATATTCTGCTTAGCTCTTGCAGGTGCTTTACCACAGTTCCTTTTTACTCAAGAGGAGGAAATTGAGGCAATG
>Contig_255
AACACAAGCCCCAACAGCCTGTAAGACTGTATGCGGTGTGTACATAGCCTCATAAAACTCAGGTTCCCAATACCTTGAAGTGTTATCATTAGTAAGCATAACAG
>Contig_256
GTTTAAATGTCTCCTCAGTAGCTTTGAGCGTTTCTGCTGCAAAAAGCTTGAGTCTTTCAGTACAGGTGTTAGCTAAAATGTAATCACCAGCATTTGTCCAGTCACATGTTGCAATTGCATTAAAGTCAGTAACATTATCGCTACCAACACATGTATTTTTATATAAACCAAAAACTTGTCCATTAGCACACAATGGAAAACTAATGGGTGGTTTATGTGATTTACAATAATAGCTCATACCTCCTAAGTAAAGTTGAGTCACA
>Contig_257
ACCAATTCCTGACAAACTCCGAATGCTAATAAATAATGATCAGCAGTGAGGGCATGGGTGCTAAGGTCCATGTCCGAGAGGGAAAGAACCCAGACCAACAGCTA
>Contig_258
TGGGTAAAAGAAACGAACCGATCAATTCGTTGTCCCTACTTTTGAGGCACCGCCTCAAAATAATTAAGGAACAAAAGAAAGGTGCTTTTTACTTGATACTTTTAGGATAAGCGTTCTGAAACAGA
>Contig_259
TATGAATTACCGGCTCAGGGAATTCCATGCGTTCCAAGATGATCGGTGCGCTTTCTGCACACAAGGTTTCACCAGTGGTAACGTCTTTCAGACCGATAGCGGCTGCGATGTCGCCAGCACGCACTTCTTCAATTTCAGTACGGTCTGCAGCAGTCATTTGTACCAAGCGACCGATACGTTCGCGAGTACCTTTTACAGAGTTCAATACGGTATCACCGGATTTCACCACACCAGAGTAAACGCGGATGAAAGTCAACTGACCAACGTATTTGTCGTTCAACATTTTGAACGCCAATGCAGAGAATTTCTCTTCATCGCTGGCTTGACGGCTGTCAGCTTCTTCAGTGTTAGGGTTAACACCTTGAACTGGAGGAATGTCGGTAGGAGCAGGCAGCAATTCTACAACTGCGTCCAACATACGTTGAACACCTTTGTTTTTGAATGCTGAACCGCACAACATTGGTTGAATTTCGCCGGCCAAAGTACGTTGACGCAATGCGCCTACGATTTCTTCTTCAGTCAGCTCATCACCGCCCAAGTATTTGTCCATCAATTCTTCGCTGGCTTCTGCTGCGGCTTCAATCATGTTTTGACGCCATTCTTCAGCAGTCTCAACCAATTCAGCAGGAATATCGCCATAGGTAAAGGTTGTACCTTTATCGGCTTCATTCCAAATAATGGATTTCATTTTCAACAGGTCAACAACACCGCTGAAGCTGTCTTCCGCACCAACCGGAATCACGATAGGTACAGGGTTTGCGCGCAAACGGGTTTTCATTTGCTCAACAAC
>Contig_260
AACCTGTATAGAACAAAATACGTTCTGTTGTGGTTTGACTCATAAATTGGGCGAAGTGCATGACGGCGCGGCTACTACCGACTACATGGAACAAGAGCAAGAGCGTGGTATTACCATTACTTCTGCTGCTGTGACTTCTTATTGGTCCGGTATGGCGAAACAGTTCCCTGAGCACCGTTTCAACATCATCGACACCCCGGGACACGTTGACTTTACCGTAGAGGTAGAGCGTTCTATGCGTGTATTGGACGGCGCAGTAATGGTTTACTGTGCAGTAGGCGGTGTTCAACCTCAATCTGAAACCGTATGGCGTCAAGCTAACAAATACCAAGTACCTCGCTTGGCATTTGTAAACAAAATGGACCGTCAAGGTGCCAACTTCTTCCGCGTTGTTGAGCAAATGAAAACCCGTTTGCGCGCAAACCCTGTACCTATC
>Contig_261
ATTCTCACCTGTCGTTTCGCTACTCATACCGGCATTCTCACTTCTTACCCGTCCAGCAGTCCTTCCAGTCTGCCTTCGTCCAGATAAGAACGCTCCCCTACCCAGGGTGTACCGTTGTACACCCTGC
>Contig_262
GGCAAGGGGGCGTAAAGCCTACCGACCCCAGTCAAACTACGAATGGCTCATATGGGCAGCCTGGGAGTCAGAATGCGAGTGATAAGACCCGTATTCAAGAGGGAAACAGCCCAGACCGCCGGCTAAGGTCCCAAATGCTGTGC
>Contig_263
AAATAAAGCTCTGTTGCGATACGCATATACATATCAATGTTGAGGGCATTGAAGTGAGTAATGAATGGACGTGCACTTGCACCACCAGCAATACTCTGCAAGGTAGGAGTTTCTACCTCAGTATAACCAGCCTCATCGAAGAACTTACGCATGGTACGCAATACGGTAGCACGCTTCAAGAAAGTATCCTTCACACCATCGTTCACAACGAGGTCAACATAACGCTGACGATAACGCTGCTCTGGATCTTCAAACTTATCGTATGCCTCACCGTCCTTATACTTAACAACAGGCAGTGGCTTCAAGCTCTTAGACAAAACGGTAATCTCCTTAGCATGAACAGAGATTTCTCCCATCTGTGTCTTGAACACTTCACCCTTCACTCCGATGAAGTCACCAATATCGAGTAACTTCTTGAAGACCTTATTATAAAATTCTTTATCCTCACCCGGACAGATGTCATCACGAGTGATATAAACCTGGATTCTACCCTTGCTATCCTGTAACTCAGCGAAGG
>Contig_264
CAGCCTGCAGAAGATAGACGAGTTACTCGTGTCCTGTCAACGACAGTAATTAGTTATTAATTATACTGCGTGAGTGCACTAAGCATGCAGCCGAGTGACAG
>Contig_265
CACTGGTATTTCGCCCACATGAGGGACAAGGACACCAAGTGTCTCACCACTACGACCGTACTGAATGCCTTCGAGTTCTGCTACCAGCTCAACCATAACATGACCATGAGGTGCAGTTCGAGCATCCGAACGTTTGATGAACACATAGGGCTGTTCAAGTTGAGGCAAAACGCCTTTTTCAACTTCTACTAAGCCACAAGTGCCATCTTTAAGATGTTGACGTGCCTCTGATAAGACCTCCTCCACGGAGTCTCCAAAGCCACGTACGAGCACGTCGCGAACCTGTAAAACAGGCAAACTGAGTTGGACGTGTGTTTTCTCGTTGAAACCAGGGACAAGGCTCTCCATCTTACCTTTCGGTCACACCCGGACAAAACCTAGATGTGCTGATGATCGGCTGC
>Contig_266
ATGGATAGGTTCGTCCCGCAAGGGTGTATTATTAACTTAACGGAGCATAAAATATGATCCAAGAACAGACTATGCTGGATGTTGCCGATAACTCTGGTGCTCGCAGCGTAATGTGTATCAAGGTTCTAGGTGGATCGCACCGTCGTTATGCTGCTATTGGTGATATCATCAAAGTTACTGTGAAAGAAGCAATTCCACGCGGTAAAGTTAAAAAAGGTGATGTATTAAAAGCAGTTGTTGTGCGCACCAAGAAGGGTGTTCGTCGCCCAGACGGATCAGTCATTCGCTTCGATGGTAACGCTTGTGTAATTTTAAACAATAACACAGAGCAACCAATCGGTACTCGTATTTTTGGACCGGTGACTCGTGAACTTCGTTCTGAG
>Contig_267
TTAGTGATGATGTTGATACCTTCAACAAACACTTTACCGTTTGGTAACACTTTAGTTACCTTGCCACGCTTGCCTTTGTCTTTACCGGCAAGTACGATTACTTCATCGTTTTGACGAATTTTTGCAGCCATTTCTCACTTCTCCTTACAGTACTTCTGGTGCCAAAGAAATGAT
>Contig_268
GGCTGCGCGTGGATGATAATCGGGTATGAAATCTACCACCGAAGCCACGGAATCCATTATGGATTGGTAGGGGAGCATTGCCGTTGCGTTGAAGATAT
>Contig_269
ATGGATTGGTAGGGGAGCATTGCCGTTGCGTTGAAGATATGAGGACAACTTGTATTGGAGCGACGGGAAAAGCAAATGTAGGCATAAGTAACGAGAAAGAGGGTGTGACTC
>Contig_270
TTAGTGAAAGTGGGTGATAAAGTCACAACTGGCACACCAATGCTTGTTTTAGAGTCAGCGGATGCAGCAGCGCCTGCTCCAGCCGCTGCAGCACCAGCGCCTGCAGCCGCACCAGCAGCTGCAAGTGTAGTTGAAGTTAATGTACCAGATATCGGCTCAGACGAAGTAAACGTGACAGATATTATGGTGAAAGTTGGTGATACCGTTGAAGTTGATCAATCAATCATCAACGTTGAAGGTGATAAAGCGTCAATGGAAGTACCAGCTCCTGTTGCTGGCGTGGTAAAAGAAATTTTAATCAATGTGGGCGATAAAGTTGTTACAGGCAAATTAATCATGAAATTTGAAGTGGAGGGTGCGGCACCAGCCGCAGCGCCAGTTCAACAGGCGGCAGCACCTGCAGTAGCACCAACAGCTTCAGCCGTTAAAGAAGTGAAC
>Contig_271
AGGATCATAAACTGTGTTGTTGACAATTCCTATTACAACATCACAGTTACCAGACACAAATGTGTTGTCTGTAGTAATGATTTGTGGTTCATAAAAATT
>Contig_272
TTCCGTATTACCGCGGCTGCTGGCACGGAATTAGCCGGTCCTTATTCGCAGGGTACATGCAACAGAACACACGTGCTCCTTTTTATTCCCCTGTAAAAGCAGTTTACAACCCATAGGGCCGTCTTCCTGCACGCTACTTGG
>Contig_273
GTTGCCGGCGTACTCCCCAGGTGGGATGCTTAATGCTTTCGCTTGGTCTCTGGCTTAAAACAAGCCAAAAACGGGCATCCATCGTTTACCGTGCGGACTACCAGGGTATCTAATCCTGTTCGATACCCGCACTTTCGAGCTTCAGCGTCAGTAACGCTCCCGCAAGCTGCCTTCGCAATAGGAGTTCTTCGTCATATCTAAGCATTTCACCGCTACACGACGAATTCCGCCAGCGTTGCGCGTACTCAAGTAAACCAGTTTGCGCTGCAAGGCAGACGTTGGGCGCCTACATTTCACAACACACTTAATCTACGGCCTACGCTCCCTTTAAACCCAATAAATCCGGATAACACCAGGACCTTCCGTATTACCGCGGCTGCTGGCACGGAATTAGCCGGTCCTT
>Contig_274
ATGGGAAGAGGTGGGACCCCGCCGCAATAACCACCTGATATTTCTTTCGGATGACTACTTCACAGTTGACAAGTTGAATAGTTATTTGTCTTTATCCTTGTCTTCTTTCTGTCTTCTTATCAGTAAATCCGTTGTTAAACATTGTCCATAGAACTAATAACTTGTTTACTCGTTATCTTGTCAACTCGTCTACTGACTTGTCAGCCGTATAAGGTGACGTATTTCCACAAGCAAAACATGATAGAACTTTTCTTCTTCAAGAAGAATACACAGCTCAAAGTCTGAGTCACTGGTCCCCGC
>Contig_275
AGTTAGACATCCAGATTGACCAGAGTGGTATTTCAACAACGACTCCACACAAACTAGCGTCCATGCTTCACAGTCTCCCACCTATCCTACACAAGCCAAACCAAACACCAATACCAAACTATAGTAAAGGTCACGGGGTCTTTCCGTC
>Contig_276
ATGAGAGTTGAAAGGCACATTTGGTTGCATTCATTTGGTGACGCAACTGGATAGACAGATCGAATTCTACCCATAAAGCCATCAAGCTTTTTCTTTTCAACCCTTGGTTGAATAGTCTTGATTATGGAATTTAAGGGAAATACAAAATTTGGACATTCCCCATTGAAGGTGTCAAATTTCTTTGCCAATTTAATTTCAAAAGGTGTCTGCAATTCATAGCTCTTTTCAGAACGTTCCGTGTACCAAGCAATTTCATGCTCATGTTCACGGCAGCAGTATACACCCCTCTTAGTGTCAATAAAGTCCAGTTGTTCGGACAAAGTGCATGAAGCTTTACCAGCACGTGCTAGAAGGTCTTTAATGCACTCAAGAGGGTAGCCATCAGGGC
>Contig_277
ACCGACGGGTCGAGCAGGTGCGAAAGCAGGAACTAGTGATCCGGCCATGGCACGTGGGTGCGTGGTCGCTCAACGGATAAAAGGTACCCCGGGGATAACAGGCT
>Contig_278
TGCCACAACAAGGTTACGACCCAATGCCAACTCACCGTTCTCTGTTGCATAACCCTCTGTAAGGATATCACCCTTCTTCACACGCTGACCCTTATCACAAATTGGACGAAGGTCTACAACCATGTTCTGGTTAGTACGACGGAACTTAGGAATGCGATACTCTTTAAGAGCAGGCTCGAAACTTACAAACTCCTCATCATCTGTACGATCATAGAGAATACGGATTGTTGTAGCATCAACATACTCGATAACACCATCACCCTCAGCAGTAACCATAGTACGTGAGTCCTCACATACCTGCTTCTCAAGACCTGTACCAACAATAGGTGCATCATTGTGAAGCAAAGGGACAGCCTGGCGCATCATGTTACATCCCATCAATGCACGGTGACCATCATCATGCTCCAAGAATGGAATCAAACCTGCTGACACAGATGCAATCTGTTGTGGAGATACGTCGATAAGAGCAACGGAGTCTGGAGTAACTACTGGATAATCAGCATCCTGACGACACTTAACAACATCACGGATAAATGTACCATCTGCGTTCAATGGTGCATTACCCTGTCCGATAATCTGCTCTTCTTCCTCCTCTGCTGTCAAGAAGACTACATCCTTATTATCCATGTCCACCTTAGCATCCTTCACACGACGATATGGTGTAACGATAAAGCCAAGATCATTAATCTTAGCATACATACAGAGTGATGAAATCAATCCGATGTTAGGACCTTCAGGAGACTCAATAGGACAAAGACGACCATAATGGGTATAGTGAACGTCACGTACCTCGAAACCTGCACGCTCACGAGACAGACCACCAGGACCAAGAGCAGAAAGGCGACGCTTATGAGTTACCTCTGCCAATGGGTTGGTTTGGTCCATAAACTGGCTCAATGGGTTAGTTCCAAAGAATGAGTTAATGACGCTTGATATAGTCTTTGCATTAATCAAATCCGTTGGCTGGAACACTTCGCTGTCACGAACGTTCATGCGCTCACGGATAGTACGATTCATACGTGCAAGACCGATAGAGAACTGGTTAGCCAACTGCTCTCCTACAGTACGAACACGACGATTTGACAAGTGGTCAATATCATCAACCGTAGCATTTGAATTGATAAGGCTGATAAGATACTTAATAATCTCAATGATATCGTCCTTTGTCAGTACACGTACATCCATATCCGTTTCCAAATTCAACTTTTTATTGATTCGGTAACGTCCAACCTCACCCAAGTCATAACGCTTGTCTGAGAAGAATAGGTTCTGGAATACCTCACGTGCACTTGCATCATCAGCAGCATCTGCATTACGCAACTGACGATAAATATAATTTACTGCCTCAATCTCTGAGTGGCTTGGATCTTTGGCAAGTGTGTTGAAGATGATAGAGTACTTACTTGCAGCATCCTCATCCTTATGTAGCAAGATTGAAGAAACTGAGCTATCGAGAATCTGATCAACATTATCTTCTGTGATGATAGTCTCACGCTCAACAACAACCTCATTACGTTCTATAGATACAACCTCACCTGTATCCTCATCAACAAAGTCTTCAGTCCAAGACTTCATGACATTACCAGCAATCTTACGACCGATAGCTGCCTTCATATTCTTCAGATTTTTGATCTTTGCGAAGAGGTAAAGGTGAATAAG
>Contig_279
GTCTTAATTTCCATAAGCTGTTTAGGTTTTTATGAGCCTCTGCCTTCGGTGATGAACTTAGAGACTCAGGTTAAACGTTTATGCTAAAAACTCTTTTACTTGCTTATATACATTCTCTGGAGTGAAGCCTAACTTCTCATCCAAGACTGTGTAAGGTGCTGAGAAACCGAAGCTGTTAAGGCCGAATACCTTTCCATTGGCACCAACCAAGCCCTCGATCGTCACTGGCAAACCTGCTGTAAGACCGAAGATCTTAGCGTTTCTTGGCAGAATCTGCTCCTGATACTCCTTACTCTGACGGCGGAAAAGACCCTCTGATGGTGCGCTTACAACGCGTACCTTCACTCCGTCCTTACGCAACAACTCTGCTCCAGCAACGCAGGTAGAAACCTCAGAACCGCTTGCAACGAGGATAACATCAAACTGCTCGTCAGAGCCTGTTACGATGTATGCACCCTTACGAGTCTGCTGATAGTCTGTTCCCTCTGGCAAACTCTTCACATTCTGACGTGAGAAGATGAGTGCTGTTGGCGTATCCATGTTTTCCATAGCCATCTGCCAGCAAACGGTTGCAGCATCACTATCGGCAGGGCGAAGCACACGAACAGAATCCTGTCCAGCGTGGTTTTGCAACTTCTCCATCAATCGAATCTGTGCTTCTTGCTCTACTGGCTCGTGTGTAGGACCATCCTCACCAACGCGGAAAGCGTCATGACTCCATACAAACTTAACTGGAGTCCGCATGAGAGCAGCCATACGAATAGCTGGTTTCATATAGTCTGAGAACACGAAGAAGGTTCCCATAGCAGTGATGACACCACCATGAAGCATCATACCGATACACATACATGCCATTGCCAACTCGCTAACACCTGCCTGGAAGAAGGCTCCGCTGAAGTCATCACGTGTGAGCGCGTGTGTCTTGTTAAGGAAACCATCTGTCTTATCAGAGTTGCTGAGGTCGGCTGATGATACAATCATGTTAGGAACCTGCTCTGCGATAACACCGAGACAAGCTGCAGAACCATTACGTGTAGGGATGTCGCGCTTCTGTACAAGACCACTCCAGTCAATCTTTGGAGCCTTGCCAGAGAACCACTCACGCATCTGTGCTGCCTTTTCAGGGTTCTCTTTCTCCCATTGTGCTTCAGCTGCATGACGCTCAGCAACAATCTTTCTGAGTTCTGCTGCACGGTCATCATAAAGCTTCTGAACCTCTGGGAAAATCTTGAATGGGTCTTTTAAG
>Contig_280
AGGTCGTGGTACAGTAGTAACAGGTCGTGTTGAGCGTGGTATCATCCGCACTGGTGATGAAGTTGAAATCGTTGGTATCAGACCAACAACTAAAACAACTGTAACTGGTGTTGAAATGTTCCGTAAATTACTTGACGAAGGTCGTGCA
>Contig_281
TGTCTCTACCTAGAAGCTTTTCTCGACAGTGTAGGATCAATCACTTCGTTACTATCGCTAGTAACTCGTCATCACATCTCAGCTTTCAGAGCTACGGA
>Contig_282
CTGCCTCCCGTAGGAGTAAGGGCCGTATCTCAGTCCCCTTGTGGCCGTCCACCCTCTCAGGCCGGCTACCTATCTTCGCCTTGGTGGGCCGTTACCCCTCCAACTAGCTAATAGGACGCAAGGCTCTCCGCAGGCGTCTCCTTTCATCACTAAGCTATGCAGCTTAATGACCTTATCCGGTATTATCAGCAGTTTCCTGCTGTTATCCCAGTCCCGCAGGCAAGTTCCTTACGCGTTACTCACCCGTCCGCCATGGTTACCATGGTGCAAGCACCACTTCCCCATCGACTTGCATGTGTTAAGCATTCTGTCAGCGTTCATCCTGAGCCAGGAT
>Contig_283
GTTCTGGTAAGACAACATTGGCTATCCATGCCATTGCTGAAGCACAGAAACAAGGCGGTATCGCAGCCTTCATTGATGCTGAGCACGCCTTCGACCGTTTCTATGCAGAGAAGTTAGGTGTGGATGTTGATAATCTTTGGATTTCTCAGCCAGACAATGGTGAGCAGGCTTTAGAGATTGCAGACC
>Contig_284
CTGTTGTTGTCTCTGGGTTACCAAACATCACACCAATCTTCTCACGCAACTGGTTGATGAAGATGCAGCAAGTATTGGTCTTTGAGATAGTGGAGGTGAGCTTACGTAATGCCTGACTCATCAGTCGTGCTTGTAAACCTACTGCAGAGTCACCCATGTCACCTTCAATCTCCTTCTTTGGAGTCAAAGCTGCAACTGAGTCGACAACGAGAATGTCAATAGCGGAAGAGCGAATCAGCTGGTCTGCAATCTCTAAAGCCTGCTCACCATTG
>Contig_285
GAGTATTTAGCCTTGGAGGATGGTCCCCCCATCTTCAGACAGGATTTCTCGTGTCCCGCCCTACTTGTCGTATACCTAGTACCACCAATCTGTTTTCGAATACGGGGCTATCACCCACTATGGCAGAAGTTTCCAATTCCTTCTTCTAACAGTTTGGCTATCTTATACAGGCTCCTCCGCGTTCGCTCGCCACTACTTGCGGAATCTCGGTTG
>Contig_286
TCTCCTATTTGTACTTTACTGTTTTTAGTTACACGATAACCAGTAAAGACATAATTTCGGTTAAGTGGTGGTCTAGGTTTACCAAATTCCCATGAAAGATGTAATTCTCTGTCAGACAGCACTTCACGTACAGTAGCAATACCATAAGACA
>Contig_287
GGTCTTTCCACCTTATTTATATATAGAGGAAATAATAATAAAAAACAACAAAGATATTTATGTCACAGATTAATGGGCGCATCTCCCAGATTATCGGTCCAGTTATCGATGTCTACTTTGATACCAAGGGAGAGAATCCTGAGAAGGTTCTGCCAAAGATTCATGATGCCCTACGCGTAAAACGTGCGAATGGGCAGGATTTGATTATCGAGGTACAGCAGCATATTGGTGAAGACACCGTGCGCTGTGTGGCTATGGATAATACGGATGGTCTGCAGCGTAACCTTGAGGTTGTACCAACAGGCAGTCCTATCGTTATGCCAGCTGGTGACCAGATTAAGGGTCGTATGATGAACGTTATCGGTCAGCCTATCGACGGTATGGAGGCACTGAGTATGGAAGGTGCTTATCCTATCCACCGCGAGGCACCAAAGTTTGAAGACCTCTCTACGCATAAGGAGATGCTTCAGACTGGTATTAAGGTCATCGACTTACTTGAGCCTTATATGAAGGGTGGTAAGATTGGTCTTTTTGGTGGTGCCGGTGTAGGTAAGACGGTGCTTATCATGGAGTTGATTAACAACATCGCTAAGGGTCACAATGGTTACTCTGTATTTGCCGGTGTAGGTGAACGTACACGTGAGGGTAACGACTTGATTCGCGATATGTTGGAGTCAGGTGTTATCCGTTATGGTGAGAAGTTCCGCAAGGCAATGGATGAAGGCAAGTGGGACCTTTCGCTTGTTGATCAGGAAGAATTGCAGAAGTCGCAGGCAACACTTGTCTATGGACAGATGAATGAGCCACCAGGAGCACGTGCATCAGTGGCACTCTCTGGTCTGACTGTTGCTGAGGAGTTCCGCGATCACGGAGGTAAGAATGGTGAGGCAGCAGATATCATGTTCTTCATCGATAACATCTTCCGTTTCACGCAGGCTGGTTCTGAGGTATCAGCGTTGTTGGGTCGTATGCCATCAGCCGTAGGTTATCAGCCTACTTTGGCAAGTGAGATGGGTACGATGCAGGAGCGTATTACTTCTACAAAGCATGGTTCAATTACTTCAGTACAGGCGGTTTACGTGCCTGCTGATGACTTGACCGACCCTGCTCCAGCTACTACCTTTACTCACTTGGATGCAACAACGGAGTTGAGTCGTAAGATCACCGAGCTTGGTATCTATCCTGCGGTAGACCCATTGGGTAGTACCTCACGTATTCTTGACCCACTGATTGTTGGTAAGGACCACTATGAGTGTGCGCAGAGAGTAAAGCAGTTGCTCCAGCACTATAATGAATTGCAGGATATCATTGCCATCTTGGGTATGGACGAGTTGTCAGACGAGGATAAGCTGGTTGTGAACCGCGCTCGTCGTGTACAGCGTTTCCTCTCTCAGCCATTTACTGTTGCTGAGCAGTTCACTGGTGTTAAGGGTGTTATGGTACCAATCGAGGAGACCATCAAGGGCTTCAACGCTATCTTGAATGGTGAGGTTGACGACCTCCCAGAGCAGGCGTTCTTGAACGTTGGTACGATAGAGGATGTCAAGGAGAAGGCTAAGCGTCTTTTGGAGGCTACTAAGTAATCATCTTCTTGCACAAACTGAATAATAATTGAATTGTCTATGTTGACACTTAGAATAGTTTCTCCCGAAAGGATTGTCTTTACAGGCGAGGTGGATAGCGTGCTGGTTCCTGGTGCAGTGGGACCATTTGAG
>Contig_288
GAGTATTTAGCCTTGGAGGATGGTCCCCCCATATTCAGACAGGATTTCTCGTGTCCCGCCCTACTTGTCGTTAGTTTAGTACCACAATAATGTTTTCGGATACGGGATTATCACCCTCTGTGATTGTGCTTCCCAGCACATTCTCCTAACAAAACTGCTATCACTAAC
>Contig_289
GGTCTACATTAGTCATATTAACGTTTGCAACACTGAAGACTTTCACCTTATCATCAGGCTCAGCAACAAGTACACGTACCTTTGTATTTGGCTTTGACTTAGCTTGGAAGATCTTGTAAGTCTCTCCAAGTGTATACTGTGTGACATTACCAT
>Contig_290
CCAGCGCTTCAGCGTTCTTCGGAATGTCGCGCATTGGCATGGAAGTCACACCTTCGGGAACGTGGTTGACCTACACAGGTGCCATCAAATTGGATGACAAAGATCCAAATTTCAAAGATCAAGTCATTTTGCTGAATAAGCATATTGACGCATACAAAACATTCCCACCAACAGAGCCTAAAAAGGACAAAAAGAAGAAGGCTGATGAAACTCAAGCCTTACCGCAGAGACAGAAGAAACAGCAA
>Contig_291
CGCACTCTTTCAAGGATGGCTGCTTCTAAGCCAACCTCCTGGTTGTCTCAGCAACTCCACATCCTTTCCCACTTAGCACACGCTTAGGGGCCTTAGTTGGTGGTCTGGGCTGTTTCCCTCTCGACAATGAAGCTTATCCCCCACTGTCTCACTGCTA
>Contig_292
GTGGGGTGGTGGCGTGCCTTTTGAAGAATGAGCCTGCGAGTTAGTGTTTTGTCGCGAGGTTAACCCGTGTGGGGTAGTCGTAGCGAAAGCGAGTCTGAATAGGGCGTTGTAGTGGCAGGATCTAGACCCGAAGCGGAGTGATCTATCCATGGCCAGGTTGAAGCACGTGTAAGAGCGTGTGGAGGACCGAACCCACCTAGGTTGAAAACTGGGGGGATGAGCTGTGG
>Contig_293
AAGCAGAGGTGATGCCATCAAAGGGTAATCCAATGGTTTATGCAGAGAGAATGGTTGACCCTAATGCAAAGACTGTATTGGTTTATGGTCACTATGACGTGATGCCAGCAGAGCCATTTGACCTTTGGAAAACTGAGCCATTTGAGCCAGTTATCAAGGATGGTCATATCTGGGCTCGTGGTGCTGATGATGATAAGGGTCAGTCATTCATGCAAGCAAAGGCATTCGAGTATCTTAACAAGAATGACTTATTGAAGCATAATATGAAGTTCATCTTTGAAGGTGAGGAAGAGATAGGTTCTGGTAGCCTCGGTCCATTCATCGAGGAACATAAGGAACTCTTGGCTTGCGATGTTATCCTCGTTTCTGACACAGGTCTTATTGGTCCTGATACCCCTTCTATCACAACTGGCTTGCGTGGTTTGTCTTACTGGCAGATAGAGGTGACTGGTCCTAATCGTGACCTTCACTCAGGAACCTTCGGAGGTGCAGTGGCTAACCCAATCAATGTTCTTTGTAAGTTGATAGCTGATGTGACCGGTCCTGATGGTAAGATACGCATCCCTGGTTTCTATGATGATGTTGAGGAGGCTTCTGATGAGGAGCGTAAACTCGTTGCATCTATTCCTTTCGATGAGGAGGAATATAAGAAGTCTCTTGGTGTTAAGGCACTCTTCGGAGAGGAAGGTTATAGTACAATCGAGCGCACTGGTTATCGCCCAACATTTGATGTATGCGGTATCTGGGGTGGTTACACAGGTGATGGTGCTAAGACTGTTATTCCATCAAAGGCATACGCAAAACTTTCTTCACGCCTTGTTCCACATCAGGATCATACAAAGATTAGCCAGTTGGTAGTAGACTATTTCAACAGTGTTGCTCCTGATTATGTCACAGTGAACGTAGAGAAACATCACGGTGGTCATGGTTATGTTTGTCCTATTGACTTCCCAGCTTATAAAGCTGCTGAGCGTGGCTTTGAGACTGTATTCGGTAAGCGTCCATTGCCAGTACGTATCGGTGGTAGTATTCCAATCATTTCTACTTTCGAGAAGTTACTTGGTGTGAAGACTGTTCTCATGGGCTTCGGTTTGGAGTCAAATGCTATTCACTCTCC
>Contig_294
GATCTCTTCATTAAGTTTAAAGTCACCAACAATATTGATGTTGACTTTCTCTTTTTGGAGTATTTCAAGAAGGTTGTCATTAAGACCTTCAGAACCTTCTCCAACAACACCTGTATGGTTACAACCTATGTTAGCGCTAGCACGTGGAACCCAATAGGCACACTTGTTATGGCAACCAACATAAGAGAACACACAGCCTCCAAAGGCAATAGTGCGACCACC
>Contig_295
AGCGAGGGTTATGCCTCTGCTGGTGCCTCCTCTGCAGGAGCCTCAGAAGTAGTATCCTCAGCAGCCTGTGCTGCCTCAGCCTCAGCCTGTGCTGCAACGGCAGCAGCCTTCTTGTCTGCAACCTTCTTAGCAATAGCCTCGTTAACCTTCTTCTCAGCCTCGAGGTTCTGAGCAGCAGCAGCCTTCTTCGCGTCGGTTACCTTCTTCTCAACAGCCTCTGTAGCTGCAACCTTAGCCTGCTTCCAAGCATCAAACTTCTGCTGGCATGCAGCCTCGTCGAATGCGCCCTTCTTAACACCACCACGGAGGTGCTTCATCATGTAAACGCCCTCACCCTTAAGGATGTTACGAGCAGTGTCTGTTGGCTGAGCACCTGTCTCAACCCAGTAAAGAGCACGATCAAAATTCAAATCTACTGTGGCTGGATTGGTGTTAGGGTTATAAGTACCAATCTTCTCAGTAAACTTACCATCACGTGGTGCACGAGCGTCAGCGATTACGATGCTGTAGAAAGCATAGTTCTTACGACCACCGCGCTGCAATCTGATTTTTGTTGCCATAATTCTTTAATAAATATTTTAAAGGTTTGAATTTAATGCTGTCACGAGATGACAGCATTAAATTCAAACC
>Contig_296
GGCATGTTACTACGATAGCTACAATACCACCAGCTACTATAGATGCTGATATGTCCAAAGCACCAATAGGTTGAATTAGTGGTGTAAACATATTAGTAAGTAAATTTACAGCATCTA
>Contig_297
AACCAACCAACTTTCGATCTCTTGTAGATCTGTTCTCTAAACGAACTTTAAAATCTGTGTGGCTGTCACTCGGCTGCATGCTTAGTGCACTCACGCAGTATAATTAATAA
>Contig_298
GTAGAGTAGTTGTAAGCTGCAACAAGCTCCAAAGAACCGGGGGCTGGAGTAGCAATACCCGCATCAGCCTTTGTATAAGTATAGCCCTGACCATTGAGGAGGTAGCGTACATTGCTATATGCACCCCATGCGTTATAGTTTGGCATAGCGTTGTCGCGCTTGATGCCTACGTAGAAGTATTGAGCCTCGAAACCGAAGTTACCAATAGCAAAGTTCATTTCTGGAGAGAACTTCCACAGTGCTTTAGCGTCTGAGATTGTTGCCTCCTGTGCTGCAACATTTGCTATACGTGTTGGGAAAGGAGCTCTCAAGGTGTATGACTTATGGCTGAGAGCAGCTGTCTTGTTGTAACGTGGAGACTCGTATGCACCACTGATACCAATGTGGAAAATCTTACCACGCTCAGTCAATGGGCGCCATACCAATCGTGTCATCGCACCCCATGCCTCGTTGCCGAGCTTGTCGGTTGTCATCTTCATCGCATCATTCTCAGCAAATACTGATGCAGTAGCATGGAACTTCTCGCCAGCATGAACATACATTGCACCAATCAGACGGCTGTTGAAGAATGCTTGGTTAGCCAATGGCTCTTCCATTGAAATCTTGAAACTTGATGATGTACCACTCTGTAAACCAAACTGATGTACGAAGTAACCCATACGAATCAAGTTCTCTTTGTTGAAATTATAATCGAGACTAATGTCTTTAAGTGAAAGACTTTGACGTGCATAACCAACGTCAACCTTTGCTTTCCACTTACCATATGTGGCACTTACGCCCATACGTACGTCTGGAATAGCAACACCATCATTGAGCTGGTTATCAAGTGTTTCATCTGTTGAGTGCATAACACCTGCATCCATAAGGATACGACCTGTTGGTTTTATTACCAACTTTGGTTCTGCTTCTTCCTGAGCAAAGGCACTTGCACAAGTCATCAATGCACAGGTAGTAATAAGGATAATTCTTTTCATAAAGGTATTTTTATTATCAATCTTCTATAAATTAGGTTTCTAACTAAGAGTTAGAGCTATGAGAAAGAGTCAAAGAGGAGTTAAGCCATCAACTAAAAAGTTAATGTAAACCTACTGGCTTAACTCCTATGACACCTTATATTTCGTAAGACTTAGTTTGCTGTCTTAAATGTACTCTTAGCAATTTTGCCTTCCTTCTTCAGCTTAGCAAACTCTTTCTTAGCCTTTGCCAATTGCTCTTGGAAAGCTGGTTCTGCATGGAGACGTGCTACAACGGCTGCACTGATGACACGAGCAGCATCTACATCGCTTTGCCAGTGGTAACCACAGATAACACGGCTCTGACCCATTTGATAGCCACGCTCAAGGATTTCATTCTGACGGTCAACGTTAATTTCTGACAGAACAAGAGCGGTAGCCCAGCCGATTGCAGTGTGACCTGATGGATAAGAACCATTAGTAGACAGCTCTTGCTGCTGCTCTGGGTTACAAGTCATCTCGTTATAGAAAGCAAATGGACGAACACGCATGTAGTGATCCTTAGCGCTACGTGTAGCCAAATCACCTGCATCTTCACGCATATTCAAAACAAGTTTATAAATCTCTGGAGTTGTCTCCTTGCTGATTTTAATACCGAAAGCCTCTGAGAAAGCGTTTGGAACACCGTCACCACCTACACGTGCATCAGCTGCTGCCTGATCACCACGAGGAGTATTGCGCTGCATCTTACCCCATTGGTACTGCGCTTCGTCATAAAGGAACTGAATACTACCTGGCTGTGGAGGTGCTGGAAGAAGTTCGAGTGAACTTGCTTGCTGTCCATCCTGAAGATAATAGAGGTCTGGTTGTGTACGTACGTCTTTAATCTTCTTTGCCGCTGTCTGTGCGAAAGTGGTTACTGAGAACATTGCCAGCAAACCAA
>Contig_299
TACGAAAACAGTTCAATTGCCAGATGGAAGAACCATCTCAATTGAAACCGGAAAGGTTGCAAAGCAGGCTGATGGTGCAGCAGTTCTCCGCATGGGTAACACAGTACTTCTCGCCACTGTTTGTGCAGCTAAAGAGGCAGTTCCGGGAACAGACTTCATGCCTTTGCAAGTTGATTATCGCGAGCAGTATGCTGCCGCAGGTCGTTACCCAGGTGGTTTCACCAAGCGCGAAGGCAAAGCCAATGACGACGAAATCCTAACATCACGCCTTGTGGACCGTGTTCTTCGTCCACTTTTCCCATCAGATTATCACTGTGAAGTTTATGTACAGGTAATGTTGCTGTCTGCTGACGGCGTTGATCAGCCTGATGCACTTGCTGGTTTGGCAGCTTCTGCAGCGCTTGCAGCTTCAGATATTCCAATCGAGCATACTACTTCAGAGGTTCGTGTTGCACGTGTTAACGGCGAGTACGTTATCAACCCAACTTTCGAGCAGATGAAGGAAGCTGATATGGACCTCATGGTTGGTGCTACCAAGGACAATATCATGATGGTAGAGGGTGAGATGGACGAGGTTTCTGAGCAGGATCTCATCGGTGCTTTGAAGGCTGCACACGAGGCAATCAAGCCTATGTGTGAAATGCAGGAAGAGCTTTCAAAGGCTTGCGGTACAGATGTTAAGCGTGCATACGAAGATGAAGTCAATGATGAGGAGTTGCGTGAGGAGCTCCGCAAGGCTACATACGACGCTTGCTACGCTCAGGCTCAGAGCGGTGACGATGATAAGAAGCACCGTGAGGAGACCTATGACAAGATTAAGTCTGATTTCACTGAGGCTTATGACGCAGCTCACAC
>Contig_300
AACGGTAATAGTACCGTTGGAATCTGCCATGGCTAAAATTAAAGTTCCAAACAGAAAAACTAATATAATATTTAGTTCGTTTAGACCAGAAGATCAGGAACTCTAGAAGAATTCAGATTTTTAACACGAGAGTAAACGTAAAAAGAAGGTTTTACAAGACTCACGTTAACAATATTGCAGCAGTACGCACACAATCGAAGCGCAGTAAGGATGGCTAGT
>Contig_301
AAGGATTCTCACCTTTCTTTTCGCTACTCATACCGGCATTCTCACTTCTTACCAGTCCACAGCTCCTTCCGGTACTGCTTCAATCCAATAAGAACGCTCCCCTACCCAATGGTATTACTACCATTGCCACGACTTCGGCTCTGCATTTTAGCCCCGGACATTTTCGGCGCAGAGTCTCTCGACCAGTGAGCTAT
>Contig_302
GGTTCTCCCCGAAATAGCTTTAGGGCTAGCCTCATGGTAAAGAGTATAGGCGGTAGAGCTCTGATCGGGCTAGGGCCCACACCGGGTACCGAACCTAGTCAAACTACGAATGGCTATACTTATACATGGGAGTCAGACTATGAGTGATAAGGCCCATAGTCAAGAGGGAAACAGCCCAGACCACCGACTAAGGCCCCCAATGCTGCATTAAGTGGCAAAGGATGTGGAGTTTCCAAAACAACCAGGATGTTGGCTTAGAAGCAGC
>Contig_303
ACATAGAATGGGTTAGCATAATAACTACCATTTGCATCTGCATTATAGCTTCTTACAGAAGAAGTACCAGAGAGGTTCAAACCTAATTCGAGCCACTTGTTGGCTGTATATTGTGTATTAATACGACCAGTAAAACGCTCATAGCCTGAGTTCAAAGTATAACCCTGCTCATTCAGATAACCAGCAGAAGAGTAGATATTGTACTTATCACCTGCTACACCAGCAGAAAGGCTATACTCCTGACGATGACCAGTACGCTCAACAGCTTTTTGCCAATCAAGGTCATCATAACCAGGACGAATAGAAGCAATTAGCTTACCATTTGAATCAAAGAGAGCATTATCAGCAGCATCATAGATATTACGCTTCACAAAATCACCCATCAAGTGCTCAGTTGCAAAAGTACCAGCTGCAGCCTCAGTTGAAGCGATACCACCAGAG
>Contig_304
GCCTCAGTTGAAGCGATACCACCAGAGAGGGCATAATTCTTCATTGCTATCCAAGAAGCCTCCATCCATTCGTTTGGACCTAAACGGTCATACTCAGGGATACCACGTCTGTAGAAACCTTGATCCATCTTCAAAGTAATGTTTGGCTTAGTAGAGAACTTAGCCTTCTTTGTTGTAATCAAGACAACACCATTAGCCGCACGGTTACCATAAAGAGCTGCTGAAGAAGCATCCTTCAAGACAGACATAGACTCGATGTCGCCAGGATTTAACTCGGCAATATTACCTTCAAATGGAGTACCATCAACAATATAAAGAGGCTGGTCAGCATCCTTAACCAATGTACCCACACCACGAATATGAATCTTAGGTGTAGCACCAGGTTCGCCATAAGAGTTATTTACCTGTACACCAGGAGCAGAACCTTCCAGTGCACCCGTTACCGTAGTACTAATACGATCAGAGATTTTCTTAGAGTCGACAACGGCAACAGAACCTGTAATTGATTGACGCTTAGCTGTACCATATGCCACAACAACGACTTCATCAAGATTCTTGTCATTCGGATTTAAGGTAACTTTCATGTTGTTTGAAGCTGTAACAGTCTTTGATGCCATACCAACATAAGACACCACCAACTTAGCTCCAGCAGGTGCTGAGAGACGGAATTTA
>Contig_305
GTTGCTTTGTCGAATACTTGAACTTTAGTACCCGCATCACCTTTAATCTGAATAGTGTTATTCAGTTTTTTGGAGATAGAGCCGTCAGTAGTACCAGTCTCGTCAACCAGACCGAAGGTGCCATCAGCATCTTTACCATCTTTACCGTCTTTACCATCTTTCACG
>Contig_306
GTGAACCCCAAAAGAGTGCATTCGCTGGTGTTGGCAATCCAATAAAACCTAATGCCTGACGTTCATCAAGATTGAACTTTGCAAGACGCAATGCCGAAAAAGCAGCCATGATAAAGGCTGTATAAGGCAGATAGTCGCGCAATGGCTCAAGAAAAACAGGATAAGACATTACGTATAACTGTGAAAAGATGATAGCTGATGGTGCTGCACCGAAAGTAATAACGTCTGCCAAAGAGTCTAACTCTTTACCAATAGGAGAACTAACATTCAGTAAGCGTGCCGCCATTCCATCAAAGAAATCAAACACAGCACCTATAATAATAAATAGCAATGCTACCTCAATTTTGCCCGCAAAAGCAAAACCAATAGCGATGCAACCAGAGATAAGGTTGCAACAAGTAATACTATTAGGAATATGTTTCTTCATCTTTACTTGTTATTTGGCTTCAACTTAGCAATCACCGTTTGATCACCCATTGTCGCCTGCCCCATCTTAACACATACCTCAGAGCCTACTGGAAGGAAGATATCAACACGACTACCTAACTTAATAAAACCAAGATGCTCATCAATATAACAATCTTCACCAGGCTTAGCATATGTCACGATACGGCGTGCCATAGCACCTGCAATCTGACGACAGAGGATGTCTGTACCATCAGGAGTTGTGATGATAGTATCTGCATGTTCGTTCTCCTCACTTGCCTTAGGTAGCCAAGCCTTGTGGAAGTTACCATCAAAATGCTGTACAGACTTTACTACTCCATCTACAGGGAACCAATTGGCATGAACGTTCCATAGACTCATAAAGATTGAAATCATCAATCGGCGGTCATGGAAATATTCGTTTTCGTCTACCTCTTCTATAACAACGATATGGCCATCGGCAGGAGCCACGACAATACCTTCCGTATCCTCACTACCAAAATAGCGGATAGGACACCGATAGAAGTTAAGTACTATACCATAGACAGTACCGAACACGACTGTAAAAATCCAAAATGGTATCTTCGTTGGAACTGCAAACCAGAGAACCAAAGCAATAAGGACAAGACCTATACCTCCGTAGA
>Contig_307
GGCGCTGCAAAAGCTTACGACCAAATCGATAACGCTCCTGAAGAAAAAGCCCGCGGTATTACCATTAATACTTCACACGTAGAATACGAAACTGAAACCCGTCACTACGCACACGTAGACTGCCCGGGCCACGCCGACTACGTTAAAAACATGATTACTGGTGCTGCCCAAATGGACGGCGCTATCTTGGTATGTTCCGCAGCTGACGGTCCTATGCCGCAAACTCGCGAACATATTCTGTTGGCTCGCCAAGTAGGTGTACCTTACATCATCGTGTTCATGAACAAATGCGACATGGTTGACGATGCCGAGTTGTTGGAACTGGTTGAA
>Contig_308
TGAGGCTGAGCTCGGTGTACTTGCTGGTGTTGAGGATGACGTTGTAGCTGAGGTTTCTCACTATACAAAGCCAGAGGAGGTTGTTGATTTCGCTACTCGTACAGGTTGCGACTCATTGGCTATCTCTATCGGTACTTCTCACGGTGCTTACAAGTTCACTCCAGAGCAGTGTACACGTGACCCAAAGACTGGTCGTCTTGTTCCTCCTCCATTGGCATTCGATGTTCTTGCAGCTATCGAGAAGCAGCTCCCAGGATTCCCAATCGTTCTCCACGGTGCTTCTTCAGTTCCTCAGGAGTATGTTGACATCATCAACGAGCATGGTGGTAAGATGCCAAACGCTGTTGGTATCCCAGAGGAGCAGCTCCGTCAGGCAGCTAAGAGTGCGGTTTGTAAGATTAACATCGACTCTGACTCTCGTCTTGCATTCACCGCAGGTGTTCGCCAGACATTCGATGAGCACCCAGAGTACTTCGACCCACGTCAGTACTGTGGTAAGGCTCGTGAGTACATGGAGGATCTTTACAAGCACAAGATCAAAGACGTTCTTGGTTCTGAGAACAAGCTTGCTAACCTTGACTAATCATTTGTTGAGG
>Contig_309
ATTACTTCCTGGAAGACTCGCTTTAAAGCGAGTCTTCCAGGAAGTAATGGCCAAGTGAAATTTCCAGCTTGGTCTCCATACTTGACTAAATAAAAAAACTCATTGAGGAGAAATCTAATGAACAAATTTGTTAAATCATTATTAGTTGCTGGTTCAGTAGCTGCATTAGCAGCATGTAGCTCATCAAACAACGATGCAGCAGGCAACGGTGCTAACAACGGTCAAACTTTCGGTGGTTACTCTGTTGAAGATCTTCAACAACGTTACAACACCGTTTACTTCGGTTTCGACAAATTCAACATCGAAGGTGAATACGTTCAAATCTTAGATGCTCACGCTGCATACTTAAATGCAACTCCAGCTTCTAAAGTTGTTGTTGAAGGTAACACTGACGAACGTGGTACTCCAGAGTACAACATCGCTTTAGGTCAACGTCGTGCTGATGCAGTTAAAGGTTTCTTAGCTGGTAAAGGTGTTGACGCTGGTAAAGTATCAACTGTTTCTTACGGTGAAGAAAAACCTGCAGTGTTAGGTCACGATGAAGCAGCATACTCTAAAAACCGTCGTGCAGTGTTAGCATACTCTAAAAAC
>Contig_310
CATTGTCCAATATTCCCCACTGCTGCCTCCCGTAGGAGTAAGGGCCGTGTCTCAGTCCCCTTGTGGCCGTTCACCCTCTCAGGCCGGCTACCCATCATCGCCTTGGTGAGCCGTTACCTCTCCAACTAGCTAATGGGACGCAAAGCTCTCTCACAGCGC
>Contig_311
ACTTGCCTCACAGTTAGGGACAACATTTGGAAACGAATGCTAATACCTGATATTATGATTTTAGGGCATCCTAAGATTATGAAAGCTATATGCGCTGTGAGAGAGCTTTGCGTCCCATTAGCTAGTTGGAGAG
>Contig_312
TTCAGACAGGATTTCACGTGTCCCGCCCTACTTTTCGTACGCTTAGTACCACTGTTGAGATTTCGAATACGGGACTATCACCCACTATGGTCAAGCTTCCCAGCTTGTTCTTCTATCTCGACAGTTATCACGTACAGGCTCCTCCGCGTTCGCTCGCCACTACTTGCG
>Contig_313
GGCCACCAGCTCCTTTATTACCGTTCTTACGAAGAAGAACCTTGCGGTAAGCCACTGGTATTTCGCCCACATGAGGGACAAGGACACCAAGTGTCTCACC
>Contig_314
GTCCACATGCGGGCTATCGTCCTTGTAAAAACAACCCAGACCTGTTCATTGCAACGAAGGGAAACTACGAACGTCGTATCGTTGAGTTGCAGAAGGACGGCACAGAAGTGCGTCCTCTCGACCTCTCTATCACGAAGTCGGTGTGCGTACTCTTCATTGATGCCATCATTCTCTTGCTGTGTATCTTGATTCCAGCACGCTGGTGTCGTCGCCATAAGGTTACCGATAAGGCACCAAAAGGCTTCACAGGTTTGATGCATATGTTTGTGATGTATGTCTATGATGAGGTTATTAAACCGACATTAGGTAAGGACTCAGAGAAGTATGCACCTTATCTTCTGACGTGTTTCTTCTTCATCTTCGTGGCTAATGTCATGGGTATTGTGCCATTCCCACCAGGAGGTGGTAACCTTACGGGTAATATAACCATCACCTTCTTCTTGGCTATTTGTACGTTCTTAGTGACCAACTTCTCAGGAACAAAGCACTATTGGAAAGATATCTTTTGGCCAGACGTACCCGCATGGTTGAAAGTTCCAGTGCCTTTGATGCCTGTGATAGAGATATTTGGTATCTTCACAAAACCTTTCGCATTGATGGTTCGTCTTTTTGCCAATATGATGGCAGGACATGCTATTGCGTTGGCTTTAACCTGTATCATCTTCATCATGGCAACGATGAGTGTTGTCCTAAGTTCTTCCATGACGATTGTGAGTGTGGGTATGAGT
>Contig_315
GCTTCAGGCCGCTCGTCGTGATATTGCACGTATGAAAACAGAACTTTCTCAGAGAGAACTTAATAAATAACAATGGTCCAGATGGAAACAAGAAATTTAAGAAAAGTAAGACAGGGTGTCGTTATCAGCAACAAAATGGATAAAACCATCGTTATTGCAGCTAAGTTCAAGGAGAAGCACCCTATTTATGGTAAGTTTGTCCAGAAGACAAAGAAGTACCATGCTCATGACGAGAAGAATGAGGCTAATGTAGGTGATACAGTTCTCATTATGGAGACTCGTCCTCTTTCTAAGACAAAGAGATGGAGATTAGTTCAAATTGTAGAAAAAGCTAAGTAATTATGATACAGACAGAATCAAAACTTACAGTATGTGATAACAGCGGTGCTCGTGAAGCTAAGTGCATTCGTGTACTCGGTGGTACTCGCCGTCGTTACGCAAGTGTTGGTGACGTTATCGTAGTTGCTGTACAGAACGTCATCCCATCAAGTGAATTGAAAAAGGGTGCAGTATCAAAGGCTTTGATCGTTCGCACAAAGAAGGAAATTCGTCGTGCTGATGGTTCATACATCCGCTTCGATGATAATGCATGTGTATTGCTGAACAACGCTGGCGAAATTCGTGGTAGCCGTATCTTCGGCCCTGTTGCTCGTGAGTTGCGTGCAGTGAACATGAAGGTCGTTTCTTTGGCACCTGAGGTTCTTTAATTATTAAATAGAATAATAAAATGGCAAAATTCCATATAAAGAAAGACGATCAGGTCATTGTTCTTGCCGGTGCGGACAAGGGCAAGACTGGAAAGGTGCTTAAGGTCATCGCAGACAAGGAGCGTGCTATCGTTGAGGGCGTGAATATGGTCTCTAAGAGCACAAAACCTTCTGCTGCTAACCCTCAGGGTGGTATCGTTAAGCAGGAGGCTGCAATTCATATCTCAAATTTAAGTCTCATCGATCCGAAGAGCGGTAAGGCTACACGTATCAAGATTGAGCGTGAAGGCAAGACTGTTAAGCGTATCGCTAAAAAGTCAGGGGAGGAAATTAAGTAATGAATACAGCTCAGTTAAAGAAACAGTATAAGGAGCAGATTGCTCCTGCTTTGCAGAAGC
>Contig_316
AATCTCTGGGAAAATAATCTGCTCGGTGATACCGAGAGTATAATTTCCACGACCATCGAACTTGCTCTCGATACCCTTGAAGTCACGGATACGTGGCAAAGATACGCGAACGAGTTTCTCGAGGAACTCATACATACGCTCACGACGCAGAGTTACCATAACGCCAATAGGCATCTTCTTACGCAACTTGAAGTTTGCAATATCCTTTTTAGAATATGTTGCAACAGCCTTCTGACCTGTGATAGAAGAAATCTCGTTCACTGCAACTTCGATAAGTTTCTTATCCTGAGTTGCATCACCAAGACCCTGATTGATAACAATCTTCTTCAAAACAGGAACCTGCATAG
>Contig_317
TCAGCTTGAGGTACACACTTAATAGCTTTAGGGTTACCAATGTCGTGAAGAACTGGGAATTTGTCTGCTAATAATGCAGCTTTAACAACCATGTGTTGAACCTTTCTACAAGCCGCATTAATCTTCAGTTCATCAC
>Contig_318
CCATGTGTTGAACCTTTCTACAAGCCGCATTAATCTTCAGTTCATCACCAATTATAGGATATTCAATAGTCCAGTCAACACGCTTAACAAAGCACTCGTGGACAGCTAGACACCTAGT
>Contig_319
AGTTGATGCCACACCGACTTCAACGCCAGCACGTGTCATGAATGCAAGATCAGATTCGCGTACTAAAGATGAACTTGATACGTTACAGATCGTTAAGGCTGCCATGTAACCTTTTTCTTTTGCAAGACGAAGTGCTGCAAGAGTATCCGCTGTTTCATCTGAATTCCGCTATCGCAAATTTG
>Contig_320
CCTGTTATCCCCAGGGTAGCTTTTATCCGTTGAGCGATGGCCCTTCCACTCGGCACCACCGGATCACTAAGCCCGACTTTCGTCCCTGCTCGACCTGTCCGT
>Contig_321
GTTTATAACCCTTACCATGGATATTGATAATCTCAATCTGTGGGTCTGGTTTCAAATGCTTACGCAACTTAGTAATGTAAACGTCCATTGAACGAGCATTGAAGTAGTTATCATCAATCCAAATGGTCTTCAAAGCATAGTCACGCTGAAGAATCTCGTTAGAGTGTGCGCAAAGCAAAGCGAGCAACTCATTCTCCTTTGTTGTAAGCTTAGTAGCCTTCTCTGGGTTGTTATCTAAAGTAAGCAACTGCTTCTGTGTATCGAAAGTAAAGCGACCAATGGTGTACATTGTTGACTCCTTAGTCTTCTTTCCTCTTACACGACGGAGGATAGCCTCAATACGGAATACGAGTTCCTCCATAGAGAATGGCTTAGTGATATAATCATCAGCACCAATCTTGAAACCTTCCAAGATATCCTCTTTCAACTGCTTTGCAGTAAGGAAGATGATAGGAACTTCTGCATTTGCCTGACGAATCTCCTGTGCAAGGGTGAAACCATCCTTCTTTGGCATCATAACATCAAGCACACAGATATCATACTTGCTCTTCAAGAAAGCTCTGTAACCAACCTCACCATCAGGGCAGAGGTCAGCTTGGAAGCCTTTTGCCTGCAGATATTCACTCAACAGTGTTCCGAGATTCTCATCGTCTTCACACAACAGAATTTTCAATTTATCATCCATAACTTATACGTATTAAATTGTTTATACTCTTAATTATCTTTTATTCTTCATCTTCCTCATCGCGAATAACGGGGAGTTTGATGACGAATTTTGTTCCTTTACCATATTCGCTCAGCACCTTAATCTCTCCTTCATGTAAGTCAACCATCTTCTTTACATATGCCAAGCCTAATCCAAAGCCTTTGACATCGTGGAGATTACCAGTGTGAACACGATAGAACTTATCAAAGATTTTCTTTAAGTTCTCCTTCTTTATTCCTTGACCTGTATCACGAACTGAGAGATAGAGATTCTCATTCGTATTCCATGTCTTCAAATAGACATCTAATGGTTGGTCGGGTTTCGCATATTTAACTGCATTATCCAAGAGGTTGAAAATGACATTCTGGAAATGCATTTCATCAACATACATGAGCGAATCAACCGCTTCGATCTCTGTGTACACCTTACCACCAGTATGCTCTACACGCAAACTAAAGGAGTGAGCAATCGTCTCAACCATCTCGTTAAGGTCGGTATATTTCTTCTTTAAAACAGCCTTCTTGCGGTCGTACATACTCATCTGTAGTACCTTCTCAACAAGGAAACGCAGACGTTTTGACTCATCATTGATAACACCTCCTAAGTGTTCTATCATCTTCGGACTCTTTGTTAACGTCTTATCGTTCATCATCTGAGCTGCCAAAGAGATACTTGCGATAGGCGTTTTAAGCTCGTGCGTCATGTTATTGATAAAGTCATTCTTTATCTCACTGTACCGTTTCTGTCGGAAGATAGTCACAATCGTAAAGATAAAGGTAACCAACAGTACGAAAGTGAAGATGATTGACGGAATCATAAACCGTACACTGGAGAAGATGTAGTTGTTCATTTGTGGGAAATGAACCTTTACAACACCCATTCTGTTTACAGGGTCGTTACGGAACAACACCTGAGAATAAGTATTCTCCTCACCATCACTTACATAATCAGGACATTTATAGACCTCTCGACCATCTTGAGTCGTCACCGTGAAATGATAAGGAATATTGATTCCATTGTTCATCATCTCCGCCTTTAAGTCCTGATCCAACAGCTTGAAGTTGATTCTATTGCGCAATGGTTTGTCTGAAGCGGAATAAAGGATATTGTATATCACCTCTTCCAACATCGCCTTCTGATAGACATAACGATTGCGAACAATCTCCTGCATGTTACGCTTTGTAGCAGACAATGTACTACTATCATTGCGCAAAATCATAGCCTTTGGTGTCAAAGATGGCTTTGCTTGAAGCAGCTTTGCCTCGAATGAGGTATAGGGTTCGCCTTGATCATCTATGACAGGAGCCTGATGTGCAGCAGTAGATGTATCTTTATCTGTGTTCTGCTCGTCGTCTTGTGAGCGTTCCTTCTTGTTTACATCATCCTCTAAATAACGAAGAGTCTCATTCAACTCCATATTGCGTGATGCCTGATAGAGAGCACGATTGACGGATTCGTCAAACTGTTCCTTCTTCATCTCAGCCATTTCTTCAATATAGTTGAGCTGGAGCAGAAGAAAACA
>Contig_322
CCGTCAATTCCTTTGAGTTTCACCGTTGCCGGCGTACTCCCCAGGTGGTATACTTAATGCTTTCGCTTGGCGGCTTACTGTCTATCGCAAACCGCGAGTATACATCGTTTACTGTGTGGACTACCAGGGTATCTAATCCTGTTTGATACCCACACTTTCGAGCCTCAGCGTCAGTTGCAGCCCGGACACCTGCCTTCGCGATCGGAGTTCTTCGTGATATCTAAGCATTTCACCGCTACACCACGAAT
>Contig_323
ACAGGTTATGTTGATACACCTAATAATACAGATTTTTCCAGAGTTAGTGCTAAACCACCGCCTGGAGATCAATTTAAACACCTCATACCACTTATGTACAAAGGACTTCCTTGGAATGTAGTGCGTATAAAGATTGTACAAATGTTAAGTGACACACTTAAAAATCTCTCTGACAGAGTCGTATTTGTCT
>Contig_324
AATTCCTTTGAGTTTCAACCTTGCGGTCGTACTCCCCAGGCGGGGTACTTATTGCGTTAACTCCGGCACAGAAGGGGTCGATACCTCCTACACCTAGTACCCATCGTTTACGGCCAGG
>Contig_325
CAAATAATATCGTGGTAGCAAAGTTGAAAACGGTACCGTTGTGCTTTCAAACACCCGTTTAGCGGCAATGGAAAAAACAGCACAATACTACATCTCTTTATACGGTGATGATCCTGCAACCAAAGTGACTCGTGAACACTTTGCGATGAAGGATAATACTCTTCCTGATTTACAAGCTCGTAAAGACTTAGCTAAATTCTTCTTCTGGACCGCATGGACTGCATCTTCTGAACGTCCAAATACTCACGCAAGTTACACTAACAACTGGCCACATGAGCCGTTAATCAACAACGTACCAACACCAGAAAACGTCATTTGGTCTATTGCGAGTGTGGTATTCCTCATTGCTGGTATTGGTTTTGTGGTATGGATTTGGTCATTCAAAAAACGTGAAGATGAAAAAGAACCACCAACACCTGAGTTCGATCCTCTCACAAAATTACAACTTACCCCTTCTCAACGTTCGTTAGGTAAATACCTCTTTACTGTACTTGCTCTTTTCGTATTGCAAGTCACATTAGGTGCAGTTGTGGCACACTACACGGTTGAAGGTCAGGAGTTCTATGGTATTGATATTTCTCAATACTTCCCGTATTCATTAGTGCGCACATGGCATATTCAAGCAGCCTTATTCTGGATTGCAATGGCATTCTTAGCCGGTGGTTTATTCCTTGCACCAATCATTAATGGCGGTAAAGATCCGAAATTCCAAAAATTGGGTGTGGATGTTCTCTACTGGGCATTAGTGGTATTGGTGGTAGGCTCATTCACTGGTAGCTACTTAGCTATTGCTCATATTCTTCCTGAAGAATGGAGCTTTATGTTCGGTCACCAAGGCTATGAATTCATTGACTTAGGTCGTTTCTGGCAAGCTGTGAAATTTGCAGGCATCTTGTTCTGGTTAGTCTTAATGCTTCGCGGCACAGTGAATGCGTTCAAACAACCAGGTGATAAAAACTTATTGGCATTATTCTTCGCCTCAGTAATTGCGATCGGTTTATTCTATGGCCCAGCATTATTCTATGGCGAGCA
>Contig_326
ATTTCGGAGAGAACCAGCTATCTCCAAGTTCGTTTGGAATTTCTCCGCTACCCACAAGTCATCCAAGCACTTTTCAACGTGCCCTGGTTCGGTCCTCCAGTGAGTTTTACCTCACCTTCAACCTGCTCATGGGTAGGTCACATGGTTTCGGGTCTACGACATGATACTA
>Contig_327
CAATTTCACTCTGACTCACCAGAAGTGCCGTTTGTTCAAGGTGAAGCTTCTATCGGTATGTTATGGAATGGTTCGGCTTATTTAGCACACAAAGAAAATCCAAGTATCCAATTTGTGTATCCAAAAGAAGGTGCGATTTTCTGGATGGATAAC
>Contig_328
ATGAGTGGCACAAGAGAGGCGCAAGCGACTGTTTACCACAAACACAGGTGCCTGCTAAAGCGAAAGCTGATGTATAGGTGCTGACACCTGCCCGGTGCTGGAAGGTTAAGAGGAGGGGTTAGACTTCGGTCGAAGCTCTGAATTGAAGCCCCAGTAAACGGCGGCCGTAACTATAACGGTCCTA
>Contig_329
ATCCACAGCTTCGGTAAATTGTTTTAGCCCCGGTACATTTTCGGCGCAGGGTCACTCGACTAGTGAGCTATTACGCACTCTTTGAATGAATAGCTGCTTCT
>Contig_330
ACTCGACTAGTGAGCTATTACGCACTCTTTGAATGAATAGCTGCTTCTAAGCTAACATCCTAGTTGTCTGTGCAACCCCACATCCTTTTCCACTTAACAATTATTTTGGGACCTTAGCTGGTGGTCTGGGCTGTTTCCCTTTCGACTACGGATCTTAGCACTCGCAGTCCGA
>Contig_331
AACATCATAGCATCAATGAGTCTCAGTGAATACTGTGAAATTCCATCTAGTATTGTTATAGCGGCCTTCTGTAAAACACGCACAGAATTTTGAGCAGTTTCAAGAGTGCGGGAGAAAATTGATCGTACAACACGAGCAGCCTCTGATGCAAATGCATAAAGAGGACTCAGTATTGATTTCTGTTCACCAATATTCCAGGCACCTTTTTTAGCTTTTCCTTTTGTAACTTTAAAATTACCACAGGATTCAACAATTTGTTTGAATGCTTTATAATCCAAACCTTTCACAGTTTCCACAA
>Contig_332
TGACTTTAAACTTAATGAAGAGATCGCCATTATTTTGGCATCTTTTTCTGCTTCCACAAGTGCTTTTGTGGAAACTGTGAAAGGTTTGGATTATAAAGC
>Contig_333
GTCTTAGCTTGCTAAGACTGATGGCGACCGGCGCACGGGTGCGTAACGCGTATGCAACTTGCCTCACAGAGGGGGATAACCCGTCGAAAGACGGACTAATACCG
>Contig_334
CAATGTAGCGGGGCTCAAGCGTACCGCCGAAGCTGTGGCAGCAACACGTATGGCTGGCGCCTTTTATTGGTTGTTGGTGTGTTGTTGGGTAGGGGAGCGTCCTGCATGAGGTGAA
>Contig_335
AGCCATACCTTAAAAGAGTGCGTAATAGCTCACTGGTCGAGAGTATCTGCGCCGAAGATGTAACGGGGCTAAGACATAAACCGAAGCTGTGGAAGATGCTTT
>Contig_336
ATGTCATTCACTGTACTCTGTTTAACACCAGTTTACTCATTCTTACCTGGTGTTTATTCTGTTATTTACTTGTACTTGACATTTTATCTTACTAATGATGTTTCTTTTTTAGCACATATTCAGT
>Contig_337
GGAACGTATTCACCGCGCCATGGCTGATGCGCGATTACTAGCGAATCCGGCTTCGTGGAGTCGGGTTGCAGACTCCAGTCCGAACTGAGGCCGGGTTTCGGGATCAGCATCCTGTCGCCAGGTAGCTTCCTGCTGCTCCGACCATTGTAACACGTGTGTAGCCCCGGACGTAAGGGCCGTGCTGA
>Contig_338
ATCGCCTGGGAAACCTTAGTCTTACGGCGAGGGGGAATCTTACCCCCTTTATCGTTACTTATACCTACATTTGCGTTTCTATACGCTCCAGGATCAATCAATATCACCATTCAACGCATATAGAATGCTCCCCTACCGATACTTTTTATATACAATGCTATCCCGCGACT
>Contig_339
AGGGTGTAGGTGTAAAGACGGTGACGTCAAAGCCGAGCACTACTAATTGCCCGAAACTTTCTTCGGGTCTCCCGCCTCCATAGTCTGGAGTGCGGGGACCAGTGACTCAGACTTTGAG
>Contig_340
GAAGGCTGGCTCATTCCCAAATATCTTCACAGAGCAAGACTGGGATGAGGCTATTGACTACGTAGCAACCAATCTTAAGTCACATGGCTATGACATGCTTGTTACCGATGGTTTCGCTTCAATGAGTGGTGACGATGGTTACATGACACGTTATAGCCGTACTGCAAAAGATGAGAGTTCTCCAGAGGTTCCTTTGACAACTATTGTTGCTAAGTTGAAGGCGAAGGGTCTGAAACTTGGTGTTTACGATAGCCCATTCTGGTATCATTATACCAATCCTAATGCTGTTATCCCAGGAACTGATGGTATTAAGGTGAGTAGTCTGGCTTACGATCCAGCAAAAGATAAAGATATTAAGCATCCTGGTTCAAAGGATCAATTTGGTTGGGTAGTAACAGATCACCCTGGTGCAGAGCAGTATTTTGAAGGATTCTTCAAGCACTATTCTGATTTAGGCGTGAAGTTCGTACGTATGGACTTCCTCTCTTGGTATGAAGATGGTATGAACTATACTGACGTTATCGATAAGGGTTATGGCCGTGAGCGTTATGTAAAGGGTATGCAGTGGATTAACAAGTATGCGCAGAAGTATGGCGTATATGTTTCACTTGTAATGCCTCATTTGCGTAACAATGCTCTCATCGAGAGATATGCGGGTAATATGGTACGTATTGATGCCGATGCTCTTGAGGGTTCTTGGTATCGTTTCTCTGATAACAACCGTGGTAGCCTTCGTGGTGGATGGCCAAACTCAGAGAATGCC
>Contig_341
TTTGAGATTAGACTTCCTAAACAATCTATACAGGTAATTATAATTACCACCAACCTTAGAATCAAGATTGTTAGAATTCCAAGCTATAACGCAGCCTGTAAAATCATCTGGTAATTTATAATTATAATCAGCAATCTTTCCAGTTTGCCCTGGAGCGATTTGTCTGACTTCATCACCTCTAATTACAAATGAATCTGCATAGACATTAGTAAAGCAGAGATCATTTAATTTAGTAGGAGACACTCCATAACACTTAAAAGTGGAAAATGATGCGGAATTATATAGGACAGAATAATCAGCAAC
>Contig_342
GTAGATACTGATGAAAGCATCAGTGCTGCTACATTCGCACAGCATGCAGTTGGTTCATTCAACCTTCAGCCAAAGGTTGGTGTTAGTATTGCTAACCTCACAGAGGTTAAGGGCTCAGATCCTCGTGTAGGTCTTGTAGCTGGTGTTGAGGGTGAGTATCAGGCAAGTGATATTTTCTCTGTAAGTGCAGGTGTACTCTACTCTATGCAGGGTGCAAAAGCTAATTTCGGTAATTTAGTTGATGCTACAAACCGCCTTGATTATATTAATGTTCCTATCATGGCAAACGTTTATGTTGTTAAAGGTCTTGCTGTTAAATTGGGTGTTCAGCCTGGATTTAATATTAGCAACAAAATTAAGGTAAACAATCTTGACGCAGTTGAAAATCCAGCAAAGGCACAGTCTGTAGACGTTTCTATTCCAGTAGGTCTTTCTTACGAATACAACAACTTCCAGCTTGATGCTCGTTACAACTGGGGTGTTAGCAAGGCTTTCAAATTGACTGATGCTAAGAACAGCGTATTCC
>Contig_343
GGGGAACTGAAACATCTAATTACCCGGAGGAAAAGTAATCAAACGAGATTTTCTTAGTAGCGGCGAGCGAACGGGAAAGAGGCCAAACCGGAGCGGGCAACCGCACCGGGGTTGAGGACAGTCATCAAGTGTAAATGAGGTAGAAGAATCGAGTTGGAAAGCTCAGCCG
>Contig_344
AATGGTAACAGTAGTAACGTCTGCAACTTGAACACCGAACAGCAACTCAACTGCTGCTTTAATTTCAGGTTTGGTTGCATTTGCCAAAACTTTAAACGTCATTTGGTTACGTTTTTCAGCCAATACGTTGCTTTTTTCAGAAACGATAGGTGCCAAGATTACTTGAGTCAAACGTTGTTGATTCATACCCATTGCTCCTCTAATTGTGCAACTGCATCTTTAGTGATAACGACTTTTTTGTAACGCAGCAAGCTGTAAGGATCAACTTGTTGGGCTTCCAAAACCAATACGTTAGGCAAGTTGCGTGAAGCCAAGTAAACATTCTCGTCGAGCTGTTTAGTTACAAACAGAACTTGCTCCAAACCCAAGTTTTTCACTTGTTCGGCAAAAACTTTAGTTTTAGGAGTTTCAGCAGTCAATGCTTCGATTGCAAACAAACGTTCGTCACGAGCTAATTGGGACAAAATAGTCGCCATACCGGCACGGTACATTTTACGGTTCACTTTTTGAGTAAAGTTTTCGTCAGGTTTGTTTGGGAATGCACGACCACCTTTACGCCACAGCGGAGAAGAAGTCATACCGGAACGAGCACGGCCGGTACCTTTTTGGCGCCATGGTTTTTTAGTAGAGTGGTTTACTTCGGCACGAGTTTTTTGAGCACGGTTACCAGAACGGGCATTTGCCAAATAAGCAGTAACCAGTTGGTGAACCAGAGCTTCATTGTATTCACGAGCAAACAAAGCATCAGAAACAGCCAAGCTGCCAGATACTTGTCCTTTAGCGTCAATTACTTTCAATTCCATTACGCACCTACTTTCACGCTAGGACGAACCACGACGTCGCTGTTAACCGAACCCGGAACAGCACCTTTAACCAACAAGAGTTGGCGTTCAGCATCAACACGTACAACTTCCAATTTTTGAACAGTTGCTTTAGTGTTACCGTATTGACCTGCCATACGTTTACCAGGGAACACTCGACCAGGGTCTTGTGCCATACCGATAGAACCAGGAACACGGTGTGAACGGGAGTTACCGTGGGAAGTACGTTGAGCACCGAAGTTATGACGTTTGATCGTACCAGAGAAACCTTTACCTTTAGAGGTGCCGGTTACATCCACTAATTGACCAACTTCAAACATGGAAACGGTAATTTCATCACCGGCTTTCAATTCAGCCAATTTCTCTTCAGTCAAAGCAAATTCAACCAAACCACGGCCGGCTTCAACACCTGCTTTCGCAAAGTGACCAGCCTCAGCTTTGTTGACACGATTAGCTTTTTTCTGACCAAAGGTAACTTGTACAGCAGTGTAGCCGTCAGTATCTTTGGATTTTACTTGTGTAACGCGGTTGGCAGACATATCCAAAACAGTTACCGGAACAGAAACACCCTGTTCGTCGAACACGCGAGTCATACCAACTTTGCGTCCAACCAGACCTAAAGTCATGATTATTTTCCTTTTTAAGTAAAGGGGCGGGCTACGATTGGCCTGCCTTTCAGACAAAGTTAAACTTGATACGGATG
>Contig_345
GGGGGCGGGTGCTAAGGTCCGTCCCCGAGAGGAGAAGAATCCTGACCGCCGTCTAAGGTCCCCGAGTTCTGCCTGAGTTAGTCTAACGAAGTGCGGTCCCTGTGACAGCCAGGATGTTGGCTTGGAAGCAGCCATTCATTCAAAGAGTG
>Contig_346
TGGTTATTTGGTTTATCCTACCATGTTCTTGAGGTCTTCTTCAACAGATGTGATACCACCAAGATCGAAGTTCTCAACCAATACTTTCAGAACGTTTGGAGAAACGAAGGCTGGCAATGTAGGACCAATATGAATATTCTTAATGCCAAGGTAGAGTAGGGCAAGCAGAACGATAACGGCTTTCTGCTCATACCATGCAATATTGAACTCGATTGGAAGGTCATTGATGTCATTTGCACCAAAAATCTCTTTAAGCTTCAAGGTAACAACTGCCCATGAATAAGAGTCATTACACTGTCCTGCATCCAATACACGTGGGATGCCATTGATATCACCAAGGTTCAACTTGTTATATTTGAACTTAGCACAACCACTGGTTAAGATTACTGTATCCTTTGGCAACTGAGCTGCAAACTCTGTATAGTAGTCACGGCTCTTCATACGACCATCACATCCACTCATTACGACAAACTTGCGGATAGCACCACTCTTAACAGCCTCAACAACCTGATCAGCCAAAGCAAATACCTGTGCATGAGCAAATCCACCGATGATCTCACCCTGCTCGATAGCTGTTGGAGCCTTGCAAGTCTTAGCAATTTCGATTACCTCAGAGAAGTCCTTGTGACCGTTCTCATCAGCAAGGATATGCTTCCAACCTGGGAAACCTGTTGCGTTTGTTGTGAATACGCGATCCTTATAGCTTGCCTTTGGTGAAGGAGGAACAATACAGTTGGTTGTGAAGACGATAGGACCATTGAATGTTTCAAACTCTTCCTTCTGCTTCCACCATGCGTTACCATAGTTTCCAACAAGGTGCTTGTACTTCTTTAACTGTGGATAATAATGAGCTGGGAGCATCTCTCCATGGGTGTAAACATCTACGCCTGTTCCCTCTGTCTGTTCCAAAAGCTGCTCGATATCCTTCAAGTCATGACCAGAGATAAGAATACCTGGGCGGCTACCAGTACCAATATTTACCTTTGTAAGTTCTGGATTACCGTATGCCTGAGTGTTAGCCTTGTCAAGTAATGCCATTGCGTCAACACCGAACTTACCTGTTTCCATAACAGTTGCCAACAATGTGTCCATGTCTGCTGCTGGATTAGAAATGGTAGCAAGTGCCTTTTCCATGAATGCAATAATCTCTTCATTACGCTCATTGAGACGAGATGCGTGCTCATAGTAAGCTGCCATACCCTTCAAACCGAGTACTGTCAACTCCTTCAATGAGCGGAGGTCTTCATTCTCTGTACGGAGAACGCCCTCACGATCACCCTCAGCTTCATAGTCTGCTTTCTCACCACCCCAGTTTACTTCCTGGTAGTTAGGCAATGTTACATTGTTTTCTTTTGCAAGTGCGAGCAACTCACGTTTGATACGTACACCGTTGTCCACCTTATTTAATATAGCCTGATCATCAAAGTTTGCATTGGTGATAGTTGCAAAAAGTGCATCTACAATATAATCACCAACCTCCTGGTTTGTTTTAATACCTGCATTGCGAAGTGAGTCTGAAATCGTAGCTACACCTCTTACA
>Contig_347
GTTTAGTGTTGGCCCATTAGTACCAGTCGGCTCACGAGCACATTGCTGTGCTTCCACCTCTGGCCTATCAACCCGCTAGTCTGGCGGGGGCCTCTCACCCCACGAGGGGGCGTGGAAATCTCATCTTGAAGCAGGCTTCCCGCTTAGATGCTTTCAGCGGTTATCCCTTCCGAACGTAGCTAACCAGCCATGCACCTGGCGGTACAACTGGCACACCAGAGGTTCGTCCATCCCGGTCCTCTCGTACTAGGGACGGCCCTCCTCAAATTTCCTGCGCGCACAGAGGATAGGGACCGAACTGTCTCACGACGTTCTGAACCCAGCTCGCGTAC
>Contig_348
GCTTGAGAGACGGAGTGACGCAGGAAGGTATGTGAGAAGACTGACGGAATAGTCTTTCTAAGGGCGTAGCATGGACACGCAGGAAAATCCGCGTGTCTAAATGTGAGACCTGACGGGGAAGTGCATTGGCACAAGTCACAGATCCTACACTGCCGGGAAAAACTTCTATCGATGAGAAGTAGTGCCCGTACTGTAAACCGACACAGGTGGACAGAGTGAGAAACTTAA
>Contig_349
AGACCTGTGTTTTTGGTAAACAGTTGCTTGGGACTCTTCACTGCGGCCTGTTTCCCCTTGAGGCGTTTCTCCTCTCAGGTATATCAGGCACCCCTTCTCCCGAAGTTACGGGGCTATTTTGCAGAGTTCCTTA
>Contig_350
ACAAGGTTAAAGTCATTAAGAGTTGTGGTAAATCGATTGAGAAACCACCTGTCTCCATTTATAACAGCAGCGTACAACCAAGCTAAAACATTAACTGTAATAGTTGTGTCCGTACCAGCTGCTTGTGCTGTTTGCCTGTCAACAAAAGGTCCATAAAAGTTACCTTCTAAGTCTGTGCCAGCATGAACTCCAGTTGGTAATTCC
>Contig_351
AGAAAACAGTTACACAACAACCATAAAACCAGTTACTTATAAATTGGATGGTGTTGTTTGTACAGAAATTGACCCTAAGTTGGACAATTATTATAAGAAAGACAATTCTTATTTCACAGAGCAACCAATTGATCTTGTAC
>Contig_352
GCTTTACATTTGGCCAATGCAGCAGCTTCCGCCAATCCCTTGTCTTTTCCTGCAAAAAAAGACGTCCATTGAGTTGGGTTATTAATTATCTGGCCTCTCGCAGCAGCAATACAACCGTTTCTAACCCAAGAAGCTACTCTGCAAGAAGCCTTTGGGTTTCCTTGTCTACATTAAATCAGGACTC
>Contig_353
ATTCAGAAGTATTCCGAAAGGATTAGAGCTGTGGACCAGCTGCTACGAGAGCCTTACCAGCCTCGTTGTTCTCGTACTTCTTGAAGTTCTTGATGAAACGAGCTGCGAGGTCCTTAGCCTTCTCATCCCACTGAGCTGCATCAGCGTAAGTGTCACGTGGATCGAGAATGTCAGTTGCAACACCTTCAAGCTTTGTAGGAACAGTGAAGTCGAAGTAAGGAATCTGCTTTGTTGGAGCAGCATCGATTGAGTGGTTCAAGATAGCGTCGATGATACCACGAGTATCGCGGATAGAAATACGCTTACCTGTACCATTCCAACCAGTGTTAACCAAGTAAGCCTTAGCACCACTCTGCTGCATCTTCTTAACCAACTCCTCAGCATACTTTGTTGGGTGGAGCTCCAAGAATGCCTGACCGAAGCAAGCAGAGAATGTTGGAGTAGGCTCAGTGATACCACGCTCTGTACCAGCCAACTTAGCTGTGAAACCAGAGAGGAAGTAGTACTTAGTCTGCTCTGGAGTCAAGATAGATACTGGAGGCAATACACCGAATGCATCAGCTGAAAGGAAGATAACCTGCTTAGCAGCTGGACCCTGAGACTCAGGACGCTGGATGTTCTTAATGTGGTAGATTGGGTAAGAAACACGAGTGTTCTCAGTTACGCTCTTATCAGCGAAGTCAATCTTACCATTCTCGTCAACAGT
>Contig_354
TTGTAAAGTACTTCTGTTGTACCTGTAATACCGTACTTGAGAAGTACGGTATTACAGGTACAACAGAAGTACTTTACAATCCTTCTTACGAAGTATTGTTCAATGAAGAAACAAAAGAGAGTCTTCAGGGCTATGAAAGAGGTCAGGAGACTGAGCTTGGTGCAGTAAACGTAATGACTGGTATCTACACTGGTCGTTCTCCTAAGGATAAGTTCATCGTTGATGATGAGAACTCTCACGATACAGTATGGTGGGATTCTGAGGAATACCATAACGATAACCACCGTGCTTCTAAGGAAGCTTGGACAGCTGTTAAGGACATCGCTAAGAAGGAGCTTTCTAACAAGCGTCTTTTCGTAGTTGATGGTTTCTGCGGTACTCACAAGGACACACGTATGAAGATTCGTTTCATCGTTGAGGTTGCTTGGCAGGCTCACTTTGTAACAAACATGTTCATCCGTCCAAAGTCAGAGGCAGACTTCGATCAGGAGCCAGACTTCATCGTTTACAACGCTTCTAAGGCTAAGGTTGAGAACTGGAAGGAGCTCGGTCTTCATTCAGAGACTTGCGTTATGTTCAACGTAACAACTAAGGAGCAGGTAATCGTTAACACATGGTACGGTGGTGAGATGAAGAAGGGTATGTTCTCTATGATGAACTACTTCTTGCCATTGAAGGGTATGGCTTCTATGCACTGCTCTGCTAACACTGACATGAACGGTGAGAACACAGCTATCTTCTTCGGTCTTTCTGGTACTGGTAAGACTACTCTTTCTACCGATCCAAAGCGTAAGCTCATCGGTGATGACGAGCACGGATGGGATGACAAGGGTATCTTCAACTACGAGGGTGGTTGCTATGCTAAGGTTATCAACCTTGACAAGGAGTCTGAGCCAGAC
>Contig_355
ATTGGTAGGCGGTGAAACCCCCGCATCCAATCAGTAGCTCTACCTCTAATAAACTAAATCAACGCTGCACCTAAATGCATTTCGGGGAGTACGAGCTATCTCCCAGTTTGATTGGCCTTTCACCCCTACCCACAGGTCATCCGAAGACTTTTCAACGTCAACCGGTTCGGTCCTCCACACTGTGTTACCAGTGCTTCAACCTGCCCATGGGTAGATCACAAGGTTTCGCGTCTAATCCCACTAACTATTCGCCCTATTCAGACTCGCTTTCGCTCCGGCTCCGGTACTTAATACCT
>Contig_356
TAAGCTTCTTATGGAAGTTTCTCTCCCTTCGGGATCCAAGACTGGTTTACTAGAACCGTGATGGTTTCATTTAATAAGCAGCTTAAAGTAAGGTGCGAGTTATATGAAAGTGGTAAATTAAGTTGGTTAATTTAAAGGTACTAATATGATTCAAATGCAGACCATCTTAGATGTGGCTGATAACTCTGGTGCGCGTCGCGTGATGTGTATCAAGGTATTAGGCGGATCTAAGCGTCGCTACGCTTCTGTTGGCGATATTATTAAAGTTGCAGTTAAAGATGCAGCCCCACGTGGTCGTGTCAAAAAAGGTGATGTATACAATGCGGTAGTTGTTCGTACTGCTAAGGGTGTGCGTCGTCCTGATGGTGCGCTAATTAAATTTGATAACAACGCCGCTGTGTTATTAAATAATAAACTTGAACCTCTGGGTACTCGTATTTTTGGCCCGGTAACCCGTGAATTGCGTACTGAGCGATTTATGAAAATCGTTTCATTGGCGCCTGAAGTATTATAAGGAATAGCGCGATGAATAAAATCATTAAAGGCGATCAGGTTGTAGTGATTACCGGTAAAGATAAAGGTAAGCAAGGTCAAGTAGTTCGAGTGTTGGGTGATAAAGTTGTTGTTGAAGGTGTGAATGTTGTGAAACGCCATCAAAAACCTAATCCAATGCGTGGTATTGAGGGTGGCATTATTACTAAAGAAATGCCTTTGGATATTTCTAATATTGCAATCCTGAATCCGGAAACTAATAAAGCAGACCGTGTTGGTATTAAGCTGATTGAAAATGAAGGCAAAGTTAAACGCGTTCGTTTCTTCAAATCAAATGGCTCTATCATTGGAGCATAAGGAGATAACATGGCTCGTTTGAGAGAGTTTTATAAAGATACAGTTGTTCCTGAGTTGGTTAAACAATTTGGTTACAAATCAGTAATGGAAGTTCCACGTATTGAGAAAATCACCTTGAATATGGGTGTGGGTGAAGCTGTTGCTGATAAAAAAGTTATGGAGCACGCTGTTTCTGATTTAGAGAAAATTGCTGGTCAAAAGCCAGTTGTTACTGTTGCTCGTAAATCTATCGCGGGTTTTAAAATCCGTGATAACTATCCAGTTGGTTGCAAAGTAACATTGCGTCGTGATCAAATGTTTGAATTCTTGGATCGTTTGATTACTATTGCGTTGCCTCGCGTACGTGACTTCCGTGGTGTAAGCGGTAAATCATTTGATGGTCGTGGCAATTACAATATGGGCGTTCGTGAGCAAATTATTTTCCCGGAAATTGAATACGATAAAATCGATGCTTTGCGTGGTTTGAATATTACTATTACAACTACTGCAAAAACTGATGAAGAAGCGAAAGCTTTGTTGTCACTATTCAAGTTTCCGTTTAAAGGATAATCATGGCTAAGAAAGCACTTATTAATCGTGAGCTGAAACGTCAAGCATTGGCGAAAAAGTTTGCAGCTAAACGTGAGGCAATTTTCGCTGTTATTAATGATGCTAATGCGACTGAAGAAGAACGCTTTGAAGCACGTTTGAAATTTCAATCCATTCCTCGTAATGCAGCACCTGTACGTCAACGTCGTCGTTGTGCTTTAACAGGTCGTCCTCGTGGCACTTTCCGTAAATTTGGTTTGGGCCGTATTAAGATCCGTGAAATCGCTATGCGTGGCGAGATCCCTGGTGTTGTTAAAGCTAGCTGGTAATAGGAGTATAAATAATGAGTATGCATGATCCTATTTCCGATATGTTGACTCGTATTCGCAATGCGCAACGTGCTAATAAAGCAGCAGTTGCCATGCCTTCCTCTAAACTGAAATGTGCAATTGCAAAAGTTCTGAAAGAAGAAGGTTATATCGAGGATTTTGCGGTTTCTGCTGATGCAAAACCGGTATTGGAAATTCAATTGAAATACTATGCAGGTCGTCCTGTGATTGAGCAAATTAAACGTGTTTCACGTCCAGGTTTGCGTATTTACAAAGCATCAAGTGAGATCCCTAGCGTAATGAATGGCCTGGGTGTCGCTATTGTTAGTACTTCTAAAGGTGTAATGACTGATCGCAAAGCCCGTTCTGAGGGTGTTGGTGGTGAGTTGTTGTGCATCGTAGCCTAGTGGAGAAATGTAAATGTCACGCGTCGCAAAAAACCCAGTGACTGTTCCTGCTGGTGTAGAAGTAAAATTCGGAACAGATGCATTGGTAATCAAAGGTAAACATGGCGAATTGTCCTTTCCTTTGCATTCCGATGTTGCTATTGAACTAAACGATGGTAAATTGACTTTTGCTGCAAAAAATGACAGTAAACAGGCTAATGCTATGTCTGGTACTGCTCGTGCATTGGTTAATAACATGGTTAAGGGTGTTTCTGAAGGTTTTGAGAAAAAACTTCAATTGATTGGTGTGGGTTATCGTGCCCAAGCGCAAGGCAAAGTTTTGAACTTGTCTTTGGGTTTCTCTCATCCAATCGTATACGAAATGCCTGAAGGTGTTTCCGTTCAAACTCCTAGCCAAACAGAAATCGTTTTGACTGGTGCAGATAAACAAGTGGTTGGCCAAGTCGCTGCTGAAATTCGTGCATTCCGTTCTCCTGAACCTTATAAAGGCAAAGGTGTTCGTTATGTAGGTGAAGTAGTAGTGATGAAAGAAGCCAAGAAAAAATAATTGAGGTTCACTAATGGATAAACATACAACCCGACTCCGTCGTGCACGCAAAACC
>Contig_357
AGCCAACTGCATATCGTAATCCTCAAGGAAGATAATCTTACCGAGGAACTGTGGCATACGTGAAATCTCAAAGATACGCTTGATAAGTCCCTGTCCTGCACCATCAGCTGGGTGAGCCTTACCTGAGAAGAAGAACAGAACTGGACGCTCTGGGTTGTTTACAATCTTCTCCAAACGCTCAAGGTCTGTGAAGAGCAAGTGTGCACGCTTATACGTTGCAAAGCGACGGCAGAAACCAATCATCAATGCATTAGGGTTGATACGCTCAAGGATAGAAACGGGTTAATATTCC
>Contig_358
GCGAGATAGAAGATGGTGTGAAAGTATTACATCGTACAGATTATAATTATTCAGAGGTAGCTGATGGTATTAAGGATACCATAGCCCGTTACTCTTGCTTTACGAAGACGGAGGTGAACAAGTGTCGTTCAAATGCCGAGAAGCTCTCTCGTAAGGCTCTTTGGAGTGAGTTTATCATCTATTATGAGCAGGCTTACGACATAGCATTAAAGAAAGCAGCTGCAAGAAACAAGTGATAACTGCTTAGTAACGAAATAAAGAAATAACAGTCAAAACTATAATAAGTTATGAAAATTAAATCAGATTATTCCAACGAACCTCAGTGGAAAGAGGTAACTGTAAAGTCAACTCTGCCAAAGGAACTGGCATGTCTTGATGAACTTGCTCACAATATGTGGTGGGCATGGAATTACGAAGCACGCAACATGTTCAAAGCTCTTGATGAGGAACTCTATGAAGAGGTTGGACATAATCCAGTCCAGCTCCTTGAGCGTCTTAGCTATGACCGTAAGGAAGCTATCGTAAAGGACAAAAAGCTGATGAAGCAGGTGAGTGATGTCTATAAGAAGTTCCGTACTTATATGGACGTTAAGCCTAACAAGAAGCGTGCTTCTGTTGCTTACTTCTGTATGGAGTTTGGTCTTAACCAGGCTCTAAAGATTTATTCTGGTGGTCTTGGTATCTTGGCAGGTGACTACATTAAGGAAGCTTCTGATTCTAACGTAGACTTCTGTGCTGTAGGTTTCCTCTATCGCTTTGGCTACTTCACACAGAGTCTTTCTATGGATGGTCAGCAGATTGCTAAGTACGATGCACAGAATTTCAACTCTCTTCCTATTGAGCGTGAGCTTGATGAGAACGGCAATCAGGTTGTTGTTGATGTACCTTACCGCAACTATATGGTACATGCACTTGTATGGCGTGTGAATGTTGGTCGTATTAAGCTTTACTTGCTCGATACAGACAACGATATGAACTCTGAGTTCGACCGTCCTATCACTCACTCTCTCTATGGTGGTGACTGGGAGAATCGTTTGAAGCAAGAGATTCTGCTCGGTATCGGTGGTATTCTTACTTTGAAGAAATTGGGTATCAAGAAGGATATCTATCACTGCAATGAAGGTCATGCAGCACTTTGCAACCTCCAGCGTCTTTGCGACTACATCGAGAGTGGTTTGACATTCAATCAGGCTATGGAGCTTGTACGTGCTTCATCACTCTATACCGTTCACACTCCAGTTCCTGCAGGTCACGACTATTTCGATGAGGAACTCTTCGGTAAGTATATGGGTGATTATCCAGCAAAACTCGGCATCTCTTGGGATGAGTTCATCGGTATGGGTCGTACCAATCCTGATGATCACAGCGAGCGTTTCTGTATGAGTACCTTCGCTTGTAACACCTGTCAGGAAGTCAATGGTGTGTCAAAGCTTCACGGTTGGGTAAGTCAGAAGATGTTTGCTCCATTGTGGAAGGGTTACTTCCCAGAGGAGAATGCTGTAGGTTATGTAACCAATGGTGTACACCTCCCAACATGGACTGCAACAGAGTGGCGTAAGGTTTACGACAAGTACTTTGATGAAAGCTTTATGAGCGACCAGAGTAACGAGTCTATCTGGCACGCAATCTATAATGTTCCAGATTCAGAAATCTGGGAGACACGTATGGCATTGAAGCAGAAACTTATCAAGTATATCCGTGATAAGTTCACCAAGCAGTGGCTCCGCAACCAGGGTGACCCAGCTAAGGTCGTTTCTATCCTTGAGCGTATCAACCCTAATGCATTGATG
>Contig_359
TTGAACAATGGAACCTAGTAATAGGTTTCCTATTCCTTACATGGATTTGTCTTCTACAATTTGCCTATGCCAACAGGAATAGGTTTTTGTATATAATTAAGTTAATTTTCCTCTGGCTGTTATGGCCAGTAACTTTAGCTTGTTTTGTGCTTGCTGCTGTTTACAGAATAAATTGGATCACCGGTGGAATTGCTATCGCAATGGCTTGTCTTGTAGGCTTGATGTGGCTCAGCTAC
>Contig_360
GAACTTCAACCTGGTCAAGTGTAGATCACTTGGTTTCGCGTCTACCCCCACCAACTATACGCCCTATTCAGGCTCGCTTTCACTGCGGCTTGGGGACTAATGGCCCTTAACCTTGCTGGTGATGGTAACTCGTAGGTTCATTATGCAAAAGGCACGCCGTCACTGCATAA
>Contig_361
TTATACCGTTCAATGAATTCATCCATAGCTAATTCTAAGAAATCAATTTCCATTTGACTCCTGGGTTTAAATTCTTGTAAATTTCTACTCTGAGTAAAGTAAGTTTCAGGTAATTGTTGGACAACACCATCAACTTTCTTATAATAATTGA
>Contig_362
TTTCAGGTAATTGTTGGACAACACCATCAACTTTCTTATAATAATTGAACTGTGTTTTTACGGCTTCTCCAATTAATGTGACTCCATTAAGACTAGCTTGTTTGGGACCTACAGA
>Contig_363
TGGACATTGCTGCTAATACTGTGATCTGGGACTACAAAAGAGATGCTCCAGCACATATATCTACTATTGGTGTTTGTTCTATGACTGACATAGCCAAGAAACCAACTGAAACGATTTGTGCACCACTCACTGTCTTTTTT
>Contig_364
TAGGGGCCGACTCACCCTACGCCGATGAACGTTGCGTAGGAAACCTTGCGCTTACGGCGAGCGGGCTTTTCACCCGCTTTAACGCTACTCATGTCAGCATTCGCACTTCTGATACCTCCAGCATCCCTTACGAGACACCTTCACAGGCTTACAGAACGCTCCCCTACCCCGCACTCAGAGAGTGCAGCCTAAGC
>Contig_365
AGATGTCTCTCGGTATCAAGCAGCTCAAGGAAGACCCATGGGAGGCTATCGAGGTTAAATATCCAGTAGGCTCTAAGCACATCGCAAAGGTTCGCAACTTCACTAACTTCGGTATCTTCGTAGAGCTCGAGGAAGGTGTTGACGGTCTTATCCACATCAGCGACCTCTCTTGGACTAAGAAGGTTAAGCACCCATCTGAGTTCACATCACAGGGTTCTGAGATTGAGGTTGTTGTTCTCGAAATCGATAAGGAGAATCGTCGCTTGAGCCTCGGTCACAAGCAGCTCGAGTCTAATCCTTGGGATGAGTACGAGGCAATCTACACTCCAGGTTCAATCCACGAGGGTAAGATTACGGAGTCTATGGACAAGGGTGCTGTTATCACTCTCAGCGAGGGTGGTGAAGGCTTCGCTACTCCAAAGCACCTTGTTAAGCAGGACGGCACACAGGCACAGCTTGGTGAGGTTCTCCCATTCATGGTAATCGAGTTCGTTAAGGACACTAAGCGTATCATCCTTTCTCACTCTCGTACATTCGAGGAGGTTAAGGAAGAGCCACGTCGCCAGCGTCCAGCAGCTCAGAGCAAGCCAAAGAATGACGCAGCTGCTATCAACAACGTTGCTGCTGGTACATCTCTCGGTGACCTCGGTGTTCTCGCTGACTTGAAGAAGAAGATGGAGGGTGGCAAGTAATTTGCACAC
>Contig_366
GCCATATTGCAACAAAAGATTGCTGCATTCAGTTGAATCACCACAAATGTACATTGTACAATCTACTGATGTCTTGGTCATAGACACTGGTAGAATTTCTGTGGTAACACTAATAGTAAAATTTGTGG
>Contig_367
AACCCCTTTCGTATGTTACCATCATTAAGTTGGGGACTCATGCGATACTGCCTGCGATGAGCAGGAGGAAGGTGGGGATGACGTCAAGTCATCATGCCCCTTATACGCTGGGCTACACACGTGCTACAATGGCGTATACAGAGGGAAGCGATAGTGC
>Contig_368
AGTCTTCTTACATCGTTGATAGTGTTACAGTGAAGAATGGTTCCATCCATCTTTACTTTGATAAAGCTGGTCAAAAGACTTATGAAAGACATTCTCTCTCTCATTTTGTTAACTTAGACAACCTGAGAGCTAATAACACTAAAGG
>Contig_369
TCACTAGCACAAGTAAATGTACCATGCTTAAGTTCATACTGAGCAGGTGGTGCTGACATCATAACAAAAGGTGACTCCTGTTGTACTAGATATTTTGTAGCTTGTTTACCACACGTACAAGGTATCTGAACACCTTTCTTA
>Contig_370
AATATCAACCTGTTGTCCATCGGATACACCTTTCGGTCTCTCCTTAGGTCCCGACTAACCCAGGGCGGACGAGCCTTCCCCTGGAAACCTTAGTCTTACGGTGGACAGG
>Contig_371
CTGTTTCCCTCTCGACTACGAAGCTTATCCCCCGCAGTCTCACTGCCATGCTCAACCCTATTGGCATTCGGAGTTTGGCTGACGTCAGTAACCCACAGGGCCCATCGGC
>Contig_372
GAAATGCCTCAACACCGGGAGAGATTAACTCTAGCGGGAGTCAGAAGCTTCCAAGGTTATCTGCCTAATCCTTTCGAATTACGGTTTAACCGAGCAACCCAAGGGTTACTAGCAGTATCCTTCGCTGGATTACCTATGATACGATTATCATTTGTATCTAGTGGTTTTGATACTTTTGAAACCGCCTTGGCTTTCCTATCAAGTTGTAAAGCCTTGATAGCATTATCCAAGCGACTAAGGAAGAGTGTCCTATCTAACTCATAGTTGGACTGCGGCATCAGGAACCTAAGTTCCTGTCTCTCTTCCTGCAGCATAGAGATATAGTCAACAAAGGTTGTGTACTCCTTATGTCTGGAGATACCTTCCAACACTTGTAAAAGTGTTTCTCCTTCGGCTCCAAGCCGAGGGTCCCGAGATTTGTTAACTATGGCATTGGCTAGGGATGATTGGAAATCATCCTTTAAGGAAAGGGGGACCACACTATCAAATCGGTCACGAACCGATGATAGGTCCTCGTCCTTAAACACACAACGAAGTGTAAACCAGACCTGACTGCAGAATTGGTCAGGCCCGAGTTTATCTTCATCGGGTTTCAGCTTCTCTTTAGAGAGATTGGAATACTTAAGGTACCATTCGTACCTGTATTCTAATGGAATCCCAAAAGAGTTATCCGAATATGGTCCATCAACAGCAGCACCTGGGACGTATTTAAACGTTTCCCATACGGTGCGTTGTCGAGACCTTAACAGGGATTTGGCCTGATCTCCTAGATGGCTCATTAACGCCATAAAGGAGTTGTCAGACACTTCCTTGTACTTCACTCTCTTCAGCATTACCT
>Contig_373
GCGGTGACCGTCTTCAGGTACCCCCAGCTTCCATGGCTTGACGGGCGGTGTGTACAAGGCCCGGGAACGTATTCACCGGATCATGGCTGATATCCGATTACTAGCGATTCCAGCTTCACGGAGTCGAGTTGCAGACTCCGATCCGAACTGTGATCGTCTTTATAGATTCGC
>Contig_374
CCGGACGTAAGGGCCGTGCTGATTTGACGTCATCCCCACCTTCCTCCGCCTTGCGGCGGCAGTATCCACGGAGTTCCCGGCATTACCCGATGGCAAACGTAGAAAAGGGTTGCGCTCGTTATGGCACTTAAGCCGACACCTCACGGCACGAG
>Contig_375
TCGCCCCGCGGTGGTGTCACTGCTCCGTCAGCGCGTCGCTCCCTGAGGCAGTCACGGAATGTTGACCGTGTCTTCCATCGCCCCTCGCCGTACGGCTGGGGCTTAGGGCCCGACTGACCCCGGGCTGACTGGCATTGCCCGGGAAACCTTGGTCTTACGGCGGGAGGGGATCTTACCCTCCTTGTCGTTACTTATACCTACATTTGCCTTGCCGTGCGCTCCGGGAGGGGTCGCCCCCTCCGTTCAACGCAGCACGCCATGCTCCCCTACCGGTACTTTCTTCAATGCTACCCCGCGTCTTCGGTGTCTGCCTTATACCCGATTATTATCCACGCACGGACCCTCGACCAGTGAGCTGTTACGCACTCTTTGAATGAATGGCTG
>Contig_376
GAAGGCTACTTGTCGTAAAACGGCTGCAAAGTAATGCCTCTTTAGCTCAGTTGGCCAGAGCACGTGATTTGTAATCTCGGGGTCGTTGGTTCGAATCCGACAAGAGGCTCTCCTTGAAAGGGGGATACATTTGCTGACGGGTAGTTTCCAGAGTGGCCAAATGGGGCAGACTGTAAATCTGCTGCTTCTAGCTTCGGTGGTTCGAATCCATCACTACCCACTTCAGAAAATGTAATTTGCGGAAATAGCTCAGTTGATAGAGCACTAGCCTTCCAAGCTGGGGGTCGCGGGTTTGAGCCCCGTTTTCCGCTCTATGGTTTTGCTGTAATAGCTCAGTGGTAGAGCACTTCCTTGGTAAGGAAGAGGTCCTGAGTTCAACTCTCAGTTACAGCTCTGCTATTATTGTTGTTAATTTAGTGTAACTAAAAGCACAGATTATTCATTTAATATTAAATAAGAAAAAGCTATGGCTAAAGAAGAATTCGTGCGCACCAAACCGCATGTAAACATTGGTACTATCGGTCACGTTGACCACGGTAAGACCACTCTTACTGCAGCAATCTCAAAGGTTCTTCACGAGAAGGGCTTCGGTACAGAAGATGTTAAGTCTTTCGATCAGATTGATAATGCTCCTGAGGAGAAAGAGCGTGGTATTACCATTAACTCTGCACATATTGAGTACGAAACAGCTAACCGTCACTACGCACACGTAGACTGTCCTGGTCACGCCGACTATGTAAAGAACATGGTAACTGGTGCTGCTCAGATGGATGGTGCTATCTTGGTTGTAGCTGCTACTGATGGTCCTATGCCTCAGACTCGTGAGCACGTATTGCTCGCTCGTCAGGTAAACGTACCACGCTTGGTTGTATTCTTGAACAAGTGTGATATGGTTGACGATG
>Contig_377
TATCCATGAGCTCCATTACAGAGTCTACCCACTTCTCAACACCGTTCAAAGCACCAAGTGCAGAACCACGGATGATTGGAGTATCCTCTTCATAACCGTACTGCTCGAGGATCTCATGAAC
>Contig_378
ATCCCGAAGTTACGGGGTCAATTTGCCTAGTTCCTTAACCATGAATCTTCCGAGCGCCTTAGTATATTCTACTCGGTCACGTGTGTCCGTTTACGGTACGGGTGTCTTTAAAATAATGCTAGCGGGTTTTCTTGGGAGCCGGATTACCTTCACTCGAGCAGCCCGAAGGCCTTTCGTACTTTCCGACTTCAGCTCTGATTA
>Contig_379
GCTCCCCACGCTTTCGAGCCTCAGCGTCAGTTACAGACCAGAGAGCCGCTTTCGCCACCGGTGTTCCTCCATATATCTACGCATTTCACCGCTACACATGGAATTCCACTCTCC
>Contig_380
GGTACATCAGAGGTTTGTCCATCCCGGTCCTCTCGTACTAAGGACAGGTCTTCTCAATATTCTAACGCCTACAGTGGATAGGGACCGAACTGTCTCACGACGTTCTGAACCCAGCTCACGTA
>Contig_381
GATTCTTCTCCTCTCGGACATGGACCTTAGCACCCATGCCCTCACTCCATGGATATTACTTGTATGCATTCGGAGTTTGTCTGGACTTGATAGCCGGTGAAAGCCTCGCATC
>Contig_382
CTGTAAGGCACGCTTCTTATCCTCCTCGCGAATCAAGAAAGAAATATTAAAGTTGCTTCCGCCATAGCTAATCATGCGTACAGGGATGTCCTTCATTGCGTCAGTTGCCAATGTTTCAAAGCCAACGTTGCTCCAATCAAGGTCGCCGACAACGCAGACAATACACATCTCTGTGTCAACGGTTACGGTGCCATACTTCTTCAACTCATCAACAATCTCAGCCAAATGGCTATTGTTCTCGATGGTCATTGACACACCCACCTCACTGGTAGTAATCATGTCGATAGACGTCTGATAGCTCTCGAAGATTTCAAATACCTTACGTAAGAAGCCCGATGCACCAAGCATACGACTTGACTTAATCTTGATAGC
>Contig_383
CTATCAGATCTATATCACTCAGGGCTTCATCTGCCGTAATGCTTATGGTGAGGTAGACAACTTGCAGCGTGGTGGTTCTGACTATACCGCTTCACTTGTGGGTGCTGCTATCAACGCAGAGGAGATTCAGATATGGACAGATATTGACGGAATGCACAACAATGACCCACGTGTCGTTGAGAAGACAGAGGCTGTACGCCAGCTGAACTTCGAAGAAGCATCGGAGTTGGCTTACTTCGGTGCGAAGATTCTCCACCCTACTTGCGTTCAACCAGCTAAATATGCTGGTATTCCTGTTCGTCTAAAGAACACAATGGACCCAGATGCAGAGGGTACAATCATCGACAACACATTGGTGAGAAGAAAGATTAAGGCTGTT
>Contig_384
GCCGCCTTTCAGCAGTCGATAGCTGAGGTCGACATCCTCGCCATACATAAAGAAGTCCTCGTCTAAGAGTCCTACCTTGTCTAAGGCAGACTTGCGAAGGAAGCAGTAAGCACCACTGATTACCTCAATCTTGCCTGGAATATCCCACGACAGACTACCCATATAATAATGTGCAAANNNNNNNNNNGGGAAATGCTTGCAAAGTCCTACCATCTTATAGAACGAAACCATGGGCGACGGTAAGCCACGACGGCTTTCTAAGGCTCGTTCACCACAGTGTGTAAGCATCTGTACGCCATGTCCTCCAGCCGCAGGATGGCTGTCCATGAAGTCGATAGAAGCATGGATAACCTCCTCGCCCACAACCGTATCGGGATTGAGCAGTAAGACATATTCACCCTTACTCTGGCGAATCGCAATATTATTACCACCCGCAAAGCCTAAGTTATGCGCACTGGCAATGAAGTGAACATCAGGGAAACGGCTGCGCAGGTAGGCTACGGAGCCGTCATGAGAATGGTTGTCAACCACAAATACCTCAGCTTCAACGCCTTTCAAAGCGCGCTGAAGACTCTCAAGACACTGTCCGAGATAGTATTTTACGTTATAGTTAACGATGACAACGCTTAGTTTCATTTATCCTTGTTCTGAACTATCCATAGAACATTCATGCTCGCAACGCTTCTTGTTGGGGAAGACGAAGAATAAGCTCAACGCTAAAATGACGGCAAGATAGAAGAAACTTACACTATCCCCGAAGGCATAGTAGAAGAAGGTATTGAGTATCATCGGAACGCAAAGCATCATCATTCGCACGCTACCCCAGAAGAGAAGCTTACGACTGACGTGGCTCTCGTCGGTATGTAAGTCAGAGTGTACGTAGCCAATCTTGAAAAGGAAGAGTGCAAGTGGGATAGCAGCGAGGGTCAACAGTTGCATAAGAAACTGCACAGTCACCATCTTGCTGCTTTCAACATCAGCCCACGCACCAGGCAAGAGCAGTTCAAGTTCATACACCGCGATGATGAGCAGTGTGATAAGGCATGAGCCAAAGAACTCAATAAGAAGTATTTTTC
>Contig_385
CAAAAGATACAAGGCGAACGCCTACTTCCGGATTAAAACGTTTTACCGCTTTCATTAATCCGATATTACCTTCTTGAATTAAATCTGCTTGTGGCAATCCATAACCAGAATAACCACGCGCAACATGAATAACAAAACGTAAGTGTGATAAAACT
>Contig_386
CACTCTCCTAGCACCATCATCATACACAGTTCTTGCTGTCATAAGGATTAGTAACACTACAGCTGATGCATACATAACACAGTCTTTTAGCTTAAAACCAGACAAACTAGTATCAACCATATCCAACCATGTCATAATACGCATCACCCAACTAGCAGGCATATAGACCATATTAAAATAAGCTACAGTGGCAAGAGAAGGTAACAAAAACAAACAGAGAAATGCATGCTTATGTTTGACAAACATCATTGCAAAAGCAGACATAGCAATAATACCCATAACAAAAGGTAAAAAGGCATTTTCATACAAAAAAAAGAACAAAGACCATTGAGTACTCTGGACTAAAACTAAAAGTGAAGTCAAAATTGTGAGTAACAACCAGTGGTGTGTACCCTTGATTGTTCTTTTCACTGCACTTTGGAAAGTAACACCT
>Contig_387
GACCACTTCTTCATGCTGTCAAAAATAACTACGCTCTCGCTGCGTAACCGAATAGAGTAGGTTCGACGCTTCATCACGACGACAGACTGTTGTGACGAGACATCACTCAGGTAGCCGTTCTCACCGAGGCGACTTGATCATAGTGGTGCCGGAAAATCGGAGACTGGCCCAATGCTTGCCCTTGGCTTGGGAGTGTATTTAGAGGGATAAGGCACTGCCTATGGTAGCCTCAGCCGCGGGCGGTGCACGAAAATCTAAAGTGAGGATAAACATGTAGAAAGCAGATTAGTTCCATGTTTGGACCGGGGTTCGAACCC
>Contig_388
TTGCCTAAATGCTCCACCTACCGGCTTAAACAACCATCCAACAGGTTGATAACCTAACCTTCTCCGTCCCCACATCGCAATTATACCAAGTACGGGAATATTAACCCGTTTCCCATCGACTACGCTTTTCA
>Contig_389
TTCTCTAACGATGTGTTGCCGTTGAAGAATGAACTCTTCCGGCTTGCACTCCGTATCACGCTCAACAGAGCTGAGGCTGAGGACATCGTTCAGGACACACTGATAAAGGTCTGGAACCGCCGATACGAATGGGAAAACATCGATTCTATCGAAGCATTTAGCCTCACCGTATGTCGAAACCTTTCGCTCGACCGCATCAAAAAGAAGGAAAACAACAATGATTCTTTGGAAGATGTGAAAGTAGCCGAGCCTCTCGCTTCATCTAATCCTCAAGACCGAATGATTGAAGAGGACAAAATCAGTCTCGTCAAACAGATTGTAGACGCTCTCCCGGAGAAACAAAGAAGCTGCATGCAGCTAAGAGATTTTGAAGGAAAGTCATACAAAGAGATTGCTGAAATACTCGAAATCAGCGAGGAGCAAGTGAAAGTTAACATCTTTAGAGCTCGCCAAACGGTCAAACAAAAATACTTGAAATTAGACAATTATGGATTATAAGTACATCGAACAATTACTGGAGCGCTACTGGCGTTGCGAGACTTCTCTCCAAGAAGAGGAAATCTTGCGTATGTTCTTCTCACAGGAGGACATTCCAGCTGCGTTGCTGCCTTATCGTTCTCTGTTCGTTTATGAGCAGAATGAGAAGGAGGTGGACGTCTTGGGCGATGACTTTGACCAGAGAGTCCTCGGACTAATACAGGAAGACGAGCCAGTAAAGGCACGTGTAATAACAATGCACCACCGTCTTATGCCACTCTTCAAGGCAGCTGCTGTGGTAGCCATCTTCCTTACCTTAGGTAATGCAATGCAGGTTGCTTTCTCTGATGGTGATGTACATCAGGTAAGTCCAAGCACCGCAGCTGTTGACAAACCTCAGGAGGGTCCATCTGTTGCTAAGGCCGACTCGGTAGTGAGCGATACCTTACAACACAAGATACAGTTACCTGTATCAACCATCACAAAGTAAGACAATTTCTATGCTTTCTCTATAAAATAATCATTTTAAGTAAAACAACTCGAGGCTGTGAAGTCTCAATTCTCTCAAATTTTTCATAACATACTAACGAAGAA
>Contig_390
GCAATACGCCCCCTAGATCATACAGTGCTCTACCCCCACATATCTTAAAATTAAGGCTGCACCTAAATGCATTTCGGAGAGAACGAGCTATCTCCTAGT
>Contig_391
GCGGTCGTACTCCCCAGGCGGAGTGCTTAATGCGTTAGCTGCGGCACTGAGTCCCGGAAAGGACCCAACACCTAGCACTCATCGTTTACGGCGTGGACTACCAGGGTATCTAAT
>Contig_392
GTCTACATAAGCAGCCATTAGATCTGTGTGGCCAACCTCTTCTGTAATTTTTAAACTATTATTTGCTGGTTTAAGTATAATGTCTCCTACAACTTCGGTAGTTTTCACATTACA
>Contig_393
GGTAGGTACATGTCAGCATTAAATCACACTAAAAAGTGGAAATACCCACAAGTTAATGGTTTAACTTCTATTAAATGGGCAGATAACAACTGTTATCTTGCCACTGCATTGTTAACACTCCAACAAAT
>Contig_394
AAGTTACCTTCTAAGTCTGTGCCAGCATGAACTCCAGTTGGTAATTCCATATGGTGCATGTAACAAAAAGAGACACAGTCATAATCTATGTTAAAACCAACACTACCACATGAACCATTAAGGAAT
>Contig_395
GAAAGTACAAGTTTCATCAACAGGTACAGGTGTATGGTCAATATGGAAAAAGCGTTTCCAGTATAAGCATACGACAGAGAGGATAGCACCAAACTGGATGATGAAGGTAAAGGCATGTACAAACTCGTCACCTGATGGTACACCTAAAAGATTTTGTGTAATAATCATGTGACCAGTAGATGACTTTACCTTCATCATCCAGTTTGGT
>Contig_396
AGTAAAGAATTGAATTAGGTTATGAAAGTAATTTATAATATTTTGAGGTTGTCGAAAGCCTGGTAATAGGGACGTGTACGAGACACGTCCACTATTGTTTCTGGCTTAAAGGTGCACGATTTGTACACCCCGACGATGTCATTTAGTTCTTTTTGATTTCTATGTGGAGGTTGAATTCATCAAACTCAACATTTGCCCCATTGTTCTCTGCAAGTGTAATGTCATTAGCGAGAACCTGTGCTTTAATCAGTTCGCCGAATGACTCTACAGCTGCAGCAGCCTCTGCTTGTGGCTCAATGACGACAGAGATGCGGTCAGTAATCTCAAGACCAGTCTCCTTACGGAGGTTCTGGATACGATTGATTAACTCACGTGCCATACCCTCACGACGGAGTTCTTCTGTCAGTTCAACCTCAAGTGCAACGGTCAAGTTACCCTCGTTGCTTACCAACCAGCCTGGGATATCCTCTGAGATGATTTCTACATCTGCAGCCTCTACCTTGATTGGCTGACCTTCTAACTCGAAATTGAATTCGCCTGCAGCTTCCAATGCAGCAATCTCTTCCTGTGAAAGAGCATCCATACGGGCTGCCACCTGCTTCATCAGCTTGCCGAACTTCTTACCCATGACACGGAAGTTACACTTCACTTTCTTAACAAGGATGCCCTGACCCTCAACGAAAGTAAGGTCTTTAACGTTCACCTCGTGCTTGATAAGGTCTGCTACAGCTTCGATGTGTTTCTTCTGAGTTGCATCGATAGCAGGAACCATAATCTGTGCCAATGGCTGGCGTACCTTAATATTCACCTTACGACGCAGCGCGAGAACCATTGATGTGATGCGCTGTGCCATATCCATGCGTGCCTCAAGGTCAGCATCAATAACAGACTCGTCAGCTACTGGCCAGCGATCCAAGTGGATGCTTTCCAAGTTACCACCTAAGTCTGAATAGAGTTGGTCAGCATAGAATGGAGCAAATGGAGCCAAGAGACGTGCAACGGTCATCAAACAAGTGTACAATGTGTCGTATGCACTCTTCTTGTCAGCACTCATTTCCTTACCCCAGAAACGTTTACGGTTCAGACGAACGTACCAGTTACTGAGGTCGTTGTTCACGAATGAGTCGATAAGACGGCCTGCACGTGTTGGGTCGAAGTCCTCTAACTCTGCAGTCACACCCTTGATG
>Contig_397
ATATAGAGGTTATCGATTTTTTTGCTTATCTTTGCTTTAGATATGCAGGCAAATGTCGCACTGAGTGGCATGGTGTTTGTATAGATGACAATGATAAGGGAGGTCGATAACCTCTATTTTTTGTCATATATAAATTATAAGAAAGGAAAACAATGAACGATTTTAGAAAGTATGCTACAGGGCATCTTGGGATGAACGGTATGGTGCTTGATGACGTGATGAGAGCACAGGCACAGTATCTTAACCCATATATCCTTGAGGAGCGTCAGCTGAATGTGACTCAGATGGATGTCTTCTCACGTCTTATGATGGAGAGAATCATCTTTCTTGGTACTCAGGTAGATGACTATTCAGCCAATACAATTCAGGCACAGCTGCTTTACTTGGATTCTGTTGACCCAGGTAAGGATATATCTATTTATATTAACTCCCCTGGAGGAAGTGTTACTGCGGGCTTAGGTATCTATGATACCATGCAATTTATCTCCAGTGATGTTGCTACACTGTGTACAGGTATGGCTGCATCTATGGCTGCCGTATTGCTCGTTGCAGGTAAGGAGGGCAAGCGTTCAGCCTTGAAGCATAGTCGTGTGATGATTCACCAGCCATTGGGTGGTGTACAAGGTCAGGCATCTGACATTGAGATTGAGGCACGCGAGATTCAGAAGTTCAAGAAAGAACTCTATAACATCATCAGCGAACACTCTCATCAACCATTCGAAAAGGTTTGGAATGACAGTGACCGTAACTACTGGATGACTTCAGAAGAGGCTAAGGAGTACGGTATGATTGATGAGGTTTTGATGAGAAAACCAGTAAGTAACGCTTCAGAAGAAGTAAAGTAAAGGATAATAATGCCCCAAAAGAAATGTAGTTTTTGTGGTCGAGGTGAGAAGGATGTAAAACTCCTTATCACAGGCTTGAACGGCTATATCTGTGAGGAATGTGCACAGCAGGCTTATAATATCGTCATGCAGACTGGTGCATTGGCGCAGGATCAGAATGGCGATGGTGAGGCTTTCAAACTCAAGAAGGTGCCTAAACCAAAGGAAATCAAGCAGTATCTTGACGAATATATCATTGGTCAGGATGAGGCCAAACGCTATCTTGCTGTGGCTGTTTATAACCATTATAAGCGTTTACAACAGCCAAAGGATGATGATGGTGTAGAGATAGAGAAGAGCAATATCATCATGGTAGGCTCTACAGGTACGGGTAAGACATTGCTTGCTCGCACTATAGCTAAACTCCTTGATGTGCCTTTCACGATTGTTGATGCAACCGTATTCACAGAAGCTGGATACGTAGGCGAGGACGTGGAGAGTATTCTCTCACGTCTCTTGCAGGTTGCTAATTATGACGTTGCAGCAGCTGAGCGTGGTATTGTTTTCATCGATGAGATTGATAAGATTGCGCGTAAGAGTGATAATCCAAGCATAACTCGTGATGTAAGTGGTGAGGGTGTACAGCAAGGTTTGCTGAAACTCTTGGAGGGAACAATGGTCAACGTACCGCCAAAGGGTGGTCGTAAGCATCCTGATCAAGATTATATTCACGTTGATACTCGCAATATCCTCTTCATCTGTGGCGGTGCATTCGATGGTATTGAGCGTAAGATAGCACAGCGAATGAATACGCACACGGTTGGTTACAACTCTGTGCAGAACGTTGCGAAGATAGATAAGAACGACTTGATGAAGTATGTTCTCCCTCAAGACTTGAAGTCATTCGGTCTTATTCCTGAGATTATTGGCCGTTTACCAGTGCTTACCTATCTTAATCCGCTTGACCGTGAGGCATTGCGTAAGATTCTTGTTGAGCCTAAGAATTCTATCGTGAAGCAGTATATTAAGTTGTTCAAGATGGATGGCATTGAGCTAACTTTCACTGAAGCAGCACTTGATTATATCGTAGATAAGGGTGTAGAGTATAAACTTGGAGCCCGTGGATTGCGTTCAATCGTTGAGGCTGTGATGATGGATGCTATGTTCGACGTACCTTCACGACGCATAAAGTCATTTGAGGTGACGGAAGAATACGTTCGTCAACAACTTGATAAGGCTCATATCCAGAAATCGAATACAGTCTCATAAAACCTATATATACAG
>Contig_398
ACCACGACGAGAGTTCAAGTCACCGATAACGTCGCCCATGTATTCTTCAGGAACGTCTACTTCTACGGACATGTATGGTTCAAGCAATGCAGGATCTGCTTTGCGAGCACCTTCTTTAAAGCCCATGGAACCAGCGATTTTGAAGGCCATTTCGTTGGAGTCAACGTCATGGTAGGAGCCGTCAAATACGATAACTTTAATATCAACC
>Contig_399
ATCTGTTCTGCCGTCCTTAGCTTTCTTCTGTCCGCAAGCAGACAGAAGGAAGCCGAGGGATAGCATCAATCCTACTGTTATGTAGAATCTGGTTCTTTTCATATAATATTTGCTTTTACTGCAGTTTGAAGGTAATAGGGAGAGTAAACCAAACGTTTGCTGGCTGACCATTGTTCATACCTGGAGACCACTTCGGCATGCTATTAACAACGCGAAGTGCCTCACGGTCGAGTGCCTGATCAACACCACGAACGATTTGTGCCTGACTAACGCTACCGTCACGTCCAACAACGAACTTGACAATAACACGTCCCTGCACACCATTCTCTGCTGCAACTGCTGGGTATTGGATATGAGAAGCCAACCAAGCATTTACATTAGGGAATGAAGGCATAACCTCTGCCACTGTGAAGACCTTTTTCTCAACGTCCTCTTTTGGTTCTGGCTTTGGTGCCTCAACAACAGGCTTCTCGATCTTTGGTACAATCTGTTCAGGAGTAGCAACAGTGCTACGAGCAGCAACTTCAGTACGATCTTCCGTACCTTCCTTGTTCTCTACACCGACTGCCTTGGTCTCCTTATTCATCTTGACCATTGGTGGCATCTCTTCCTTAACATCCTTATCATCCTTGATGACAGGGGCTGTAAACTTAACTGTTGCACGAGTTTCAGGAACAACCTTTTCAGGTTCAATCTTCTTAGGTTCTTCCTTCTTCTGCTGCTTCTTACGTTCAGCCTGCTCTTTCTTAGCCTGCTCAAGAGCTGCTAACTCCATCTTTGCTGCATATTCAGCTTGCGCAGCCAAGTCGTCGTTATGCTTCTTGATCTGATAAGCTAAGTAACCACCACCGAGGAATGCAGCACAAAGCAGAATAGCTAAAGCCTTGATGTTACGCTGAGAAACAGTTTTACGAAGCTTGTATGCACCGTACTCCTTGTTCTTGTCAGCGAACACCATGTCGACCCATTTAGGATCGCATAAATCTATTTTTGCCATTGTTTTCTTTCTTTAATTGTTACTATTCAGTGATTAAGCCTTTATACCTTTCTTGGCTAAGAGAGCCTTGTCTTGGTCTGTCAGCTTGTCAATGACATAAGTTCCAATATATGAAATCTGCATTTCATCGAGGATGTCTACCAAATGACGATAAGAAGCTTGATCAGTTGGCTTGATAATGACAGTCATAGTAGAAACCTTCTTGCCATTAATCATACCAGTCTTAATCGCAGCCAACTCAGCCTGATAAATGCTGTCAGGATAAGAAGCTGGGTTAGCCTGCTTCTTACGATTGAGTTCCTTCACAGCGATGTCCATATCCTGATATGGGATAGAGACTGGATCACCTGCTGAAGGGTCACCCACCTGCTTATGCTGAAGAACGTAGCGAATACCACTTGGAGTGTTGCTCCAATCAGCTGGCTTCAACCAATTAGCGTTATCATACTCTGGTTTACCGTTACCGTAGAAGATTTTATCTCCGTCAGCAATGTAAATCGTAATAGAGTGTGACTCCTTGGCCTCATTCTTCTGAGTGTCCTTCTGAGTTTTATCATTACTTGGCATCGTCAACTCCATAGTTGAAGGCTTGCTAAGTGAAGTACAAAGCATGAAGAAGGTAATCAGCAACATAAGCATATCCACCATCGGCGTAAAGTCTACGCGGACGGTCATCTTCTTCTGCTTGCCGCCTTCTTTTCCTGTATCCATCATTTCCATACTTTGATCTCCTTACTTATTAGCTGCCTGCGCAGCCTTTTTAGCGTCCAACTGTGTGATCATATAGTAATGGCTCTCATCCATATCCTGGAGTTCGCTCATTACCTTCTTAACGGTACCATAAGGAGAATCAGAATCAGACTTGATAGCAAGTCTAACCTTAGGGTTCACCTGGCGGGCTGCGTTGACCCACTGTTGGAACTCAGTCATCTCCTGTCCTTGGATACTATCGAGAGGAATACCCATTTTAGGGAGTTCTTTACCACGCTCAGCAGCTGGCTTTGATAAATAAGCAGCTAACTTATCGAGCGGAGTACCAAATGTAGACTCAGCAACAAAAGTTTTCTTCTGTGCAGGAGTCAATGTAATGCCCATATTATCTACGATCTGTCCCAACTCATTGGTATTATCGTAGCTCAAGAAAACCTGGCCTTCGCCAGTAGGCTTTCCTGTAGGTCCCTTTTCAGGACTCACAAGAATTGTCAAGACACCATTCTCAGGCACCTTAGTTTCAGACACAGAACCTGGAGTATTTACCTTCACTGGCTCGTTCTTAACGAACGTTGATGTCAGCATGAAGAAGGTAAGCAACAAGGTCATAACGTCTGACATAGGCGTCATGTCGATAAAAGTGTCATTCTTCTTAACTTTTACTTTACCCATAGCGATAAATTATTAAAGGGTTAGCAAAAATTAAGCCTCGTCTGTATGGTTTACTTCGTATGTCTGAGCGATAGAATAACCAACCTCGTCGAGGGCGAAAGTCAACTTGTCAACCTTGTTAGAGTAGTAACCATAAGAAACTACCGCACACCAAGATGTTGCAATACCGAATGCGGTGTTGATCAACGCCTCAGAAATACCAGCAGAAAGTGCAGCAGAGTCAGCACCACCACCTGCAGCAAGAGCAGAGAACGACTTGATCATACCGGTTACAGTACCGAGAAGACCAGTAAGAGTACCAAGTGTTACGAGAGTAGCAATGATAGGGAGGTTCATTGTCAGAGTTGGCATCTCGAGCTGAGTAGCCTCCTCGTGAGCCTGCTGAATCTTAGCTACCTTCTGAGCCTTCTTAAGGTTAGCATTAGCACCAGTCTCCATATCCTTGTAAGCGTTCAAAGAAGCCTTAACAACGTTTGCTACAGAACCCTTCTGCTGATCGCAGAGCTGGTTAGCCTTAGCAAGGTCATTTGCGTTAAGAGCACTCTTGATGTTTGCAACGAACTTTGGAAGGGCACCCTTACCGAAAGCAGTCTTCAAAGCCATCCAACGCTCGATAGACATAGCGAGCACTGTCAACAAGAGAGTGTGGATAACAGGAACGACTACGCCACCCTTAAAGATGGTACCCCAAACGTCTGCTGGGTTCTCACGTGCAGCTCCATCCTGGAAGTGCATCTCATTACCGAACCATGTGTAGAACAATGTGAACGCAACGACAGCGCAAACGACGATAATCCAAAATGCACCTCTAACTCCTGTGAAGCCCTCAGCCTTTTTCTGTGGGGCTGGTTTTTGTTGTGTAGTTGCCATAATTTGATAAAATTTTAATTTTTAGGTTATTAATGAATTAATTTGTTAATATCTTTCTGATTAAGAAG
>Contig_400
AACACGGATATATTCACCTGTCTCGACTACTTCGCGTACTCGAAACAGGTGAATATATCCGTGTTGGTGGTCAGGAAATCCGTAAGACGGATGTACGTATCGTAGCTGCTACTAACGTCAACATGCAGAAAGCTGTTAGCGAAGGTAAGTTCCGTGAAGATTTGTACTATCGTCTTAACACGATTCCTATTCAGATGCCACCACTCCGAGATCGTGGTGAGGATATCGTACTTCTCTTCCGTCTCTTTGCTATGCAGATGGCAGAGAAGTATCGTCTTCCAAAGATTACACTTACAGATGAAGCACGTCAGATTCTGTTACAGTACAAATGGCCAGGCAATGTTCGTCAACTAAAGAACATTACAGAGCAGATGTCGGTTCTAAGCGAGAAGCGTGAGATTGATGCAGAAACATTGCTGCACTTTATCCCACGTGACCAAGACAGCACACAGCTTGCTACGATACAAAGCGGTGGTTCACATAGCTATGAGAGCGAACGTGAGATTCTCTATAAAATTCTCTATGAGTTGAGAGGTAATGTAAGTGACTTACGACGTGACCTCAACAACGTTCGTAAGCAGTTGGAGGAAAGCAGACAACTCAATGGTGCAAGCGGTTTCCAGCCTGCTCCGTCAACAGTTTCTAATCTTCCTGCTACCACAAGCAAACAGCCTATCACTCCAACACGAACGATAGAACAGGTTGAAGACGCTGTGGCAGAAGAAATTTCTGAACCAGAAACACTCAACCTCAACGACATTGGAAAGCAACTGGTAGAGAAAGCCTTAGAGCGTAATAATGGTAATCGTAAGAAGGCTGCTTTAGAGTTGGGCATCAGCGACCGCACACTCTATCGCCGAATCAGACAATACGGATTAGACAAAGATTAATCAATAGATACAAAAGGGACTACCCTCTTACAA
>Contig_401
GTCAATTCCTTTGAGTTTTAATCTTGCGACCGTACTCCCCAGGCGGTCTACTTCACGCGTTAGCTGCGTTACCAAGGAAATTAATCCCCGACAACTAGTAGACATCGTTTAGGGCGTGGACTACCAGGGTATCTAATCCTGTTTGCTCCCCACGCTTTC
>Contig_402
CTCAGACCAGTTATGCGTCATAGCCTTGGTGAGCCATTACCTCACCAACTAGCTGATACAATATAGCCTCATCCTACACCGAAAAACTTTCCCTATCTAACTTATGCTAGAGAGGAGTATAGAGTATTAGCAGTCGTTTCCAACTGTTGTCCTCTAGTGTAGGGCAGATTAGCTATACATTACTCACCCGTGCGCCACTAACTC
>Contig_403
CACAGTTGATAGCAAAGTATTTCTCGCAACGACGGACTGAATCGTGCACTGGATGTTGCCTTACAGGTAGCACCCACCGATTTGTCTGTACTGATTATCGGCGAGAGCGGTGTTGGTAAGGAGATTATCCCACGTGTAATCCACGACAATTCTCCTCGTCGTCGCGAGAAATACTTTGCTATCAACTGTGGTTCTATCCCAGAGGGAACCATTGATAGTGAACTTTTCGGTCATGAGAAGGGTTCTTTCACAGGAGCTATTGGCGATAGTGAAGGTTATTTCGGTATAGCCAACAAAGGAACCATCTTCCTCGACGAGGTGGGTGAACTTCCTTTAGCAACGCAAGCTCGACTACTTCGCGTACTCGAAACAGGTGAATATATCCGTGTTGGT
>Contig_404
CGGTGAAGATAACTTGACCTTTATAAGCGCTTTCATCTTTTTGTGATTGAGATGAACAAGCTGATAAACCTAAACTTAATAAGACAGTTAATGCTAAGGTAATTTTTTTCATTACACTAAACCTCGAGTATTTTCTTTATTGTATAAGGATGAACCTTTATGCAAACGTGATTTTCTGTTTTATCAACAAAACTCACTGCAATTGATGGATTGGGCAATTGCTCCCCTTCCACCTTAGGTTCGCTCACCTTTATGG
>Contig_405
GAATTAGATGAGCCAGTTGATTTCATTGGTCAGCCTGTCGATGTTATTGAATTACCGTTTCCTAAAAATAAACAATATCCCCAAGAAACTTGGGAACATATTGAAATTGTAATGCCGTTTTTATCTCATGAATCTGTTGAGGATTGGGTTAATCGGATTTGCAATACGTTTTTATGGAAGGAACTAACTC
>Contig_406
ACGGTGCCTGAAACAGTAGGATCACTACTGTCAGGACACGCGTATACCAATTTATCTTCTTATGGCCACTCTCGCCTTCACGCTGCATCTTCTGAAAATAAGGTACTGCGACAGCAAGGAGCTGCATAACGATAGAAGCTGAGATGTATGGCATAATTCCTAATGCGAAAATTGACGCATGAGAAAATGCACCACCGGAGAACATGTCCAAAAGTGACATAAGACCGCCCTTGGTCTGTGCCTGCAATTTTTCCAACAGGGTAGGATTGATGCCAGGAAGCACCACAAACGACCCAAACCGGTAAATAGCTGTGAACAGAATAGTAATGAGAAGTCGCTGACGCAAATCCTCAATTTTCCAACAGTTCTTCAGTGTCTCAATAAACTTTTTCATTAACTTAGATTATAGTTGTGTTACCACCTACTGCCTTAATAGCCTCTTCAGCAGTCTTAGAGAAGGCATTTGCTGAAACTTCCAACTTAGCCTTCAATTCACCATTACCGAGAACCTTAACAAGTTCCTTACCATTGGTAAGTCCAGCAGCCTTAAGCTCCTCAACACCAATCTTAGTAAGATTGTTCTTCTCAGCAAGTGCCTGAAGAGTAGAAAGATTTACAGCGAAATATTCCTTGTGGTTGATGTTCTTGAAACCAGCCTTCGGTACACGACGCTGGAGAGGCATCTGACCACCCTCAAAGCCAATCTTCTTCTTATAACCAGAACGTGACTTTGCACCCTTGTGACCACGAGTAGAAGTACCACCGAGTCCAGAACCTGGACCACGACCAATACGACGACGTGAATGTGTAGAGCCAACAGCTGGTTTCAAATTATTTAATTTCATAATTACTGTTTTCTTTAAAAGATTAATTAATCAATTACTGATACCAGGTGATGCACCTTACGGATCATACCGCGGCAGCTTGGAGTATCCTCTACCTCAACAACCTGAGAAATCTTACGAAGTCCCAATGCCTGCAAAGTTTCCTTCTGGTCCTTAGGAGCACCAATACGGCTCTTAATCTGCTTAATCTTAATTGTTGCCATAATTTAATACCTCCTAAAATTAACCGTTAAATACTTTATCCATGCTGATACCACGCTCACCAGCGATTGTATATGCGTCACGCATATCAGCGAGGGCAGCGATAGTAGCCTTTACAAGGTTATGAGGGTTAGAAGAACCCTTTGACTTTGCAATCACGTCAGTAACACCTGCGCTCTCAAGAACAGCACGCATAGCACCACCGGCCTTCAAACCAGTACCGGCTGCAGCTGGCTTAAGGAGAACATGAGCACCGCTGAAGCGAGCTTCTGCCTCATGAGGAACAGTACCCTTCAAAACAGGAACCTTAACAAGGTTCTTCTTTGCTGAATCTGTACCCTTCTGGATAGCAGCAGTAACCTCACCAGCCTTACCAAGACCCCAGCCAATAACGCCCTTACCGTCACCTACAACGACGATAGCTGCGAATGTGAAAGTACGACCACCCTTTGTAACCTTAGTTACACGGTTGATAGCAACCAAGCGATCTTTCAGTTCTACATCACTATTTACTTTTACTCTATTCATTGCCATAATCGTTTAGAATTTAAGTCCTC
>Contig_407
TGCCTGGACCTATTCTCTGCGCCTCGCCTTGCGACGAGGACCCCTTATTGCGAACGTACGGGGTCAATTTGCCTAGTTCCTTAACCATGAATCTTCCAAGCGCCTTAGTATATTCTACCCGACTACGTGTGTCCGTTT
>Contig_408
GGCTAAAGGTACTTGATATCCGTCTGAATCAGGAGTTTATTCAGAAGACAGAAGCACAATATTACCTATTAGAAGAGAACGACATTCGTTCGCGTTTACTCCATCGTGATGACTTCTCACACAAGGGTGATATGGGCAATGCACTTATCATCGCAGGT
>Contig_409
TCAGTTGGTAGAGCACGACCTTGCCAAGGTCGGGGTCGCGAGTTCGAGTCTCGTTTGCCGCTCTTTGATATTCTGAATTGTTTAGAAGAAATTCTTCTAAATAATGCCCAGGTGGCGGAATTGGTAGACGCGCACGTTTCAGGTGCGTGTGTTTCACGACGTGCAGGTTCGAGTCCTGTTCTGGGCACTTTCTGAATCAGAATATTACGTATATGCTGGAGAGGTGGCGGAATTGGTAGACGCGCTACTTTGAGGGGGTAGTGAAAATTGTTTCGTGGGAGTTCGAGTCTCCTCCTCTTCACATAGAGTTTTGAAGTAAGTAGTTACTTACTTAGTAAATGCGGCAATAGCTCAGTTGGTAGAGCACGACCTTGCCAAGGTCGGGGTCGCGAGTTCGAG
>Contig_410
CATTACAGGTGGTGTTGTTCAGTTGACTTCGCAGTGGCTAACTAACATCTTTGGCACTGTTTATGAAAAACTCAAACCCGTCCTTGATTGGCTTGAAGAGAAGTTTAAGGAAGGTGTAGAGTTTCTTAGAGACGGTTGGGAAATTGTTAAATTTATCTCAACCTGTGCTTGTGAAATTGTCGGTGGACAAATTGTCACCTGTGCAAAGGAAATTAAGGAGAGTGTTCAGACATTCTTTAAGCTTGTAAATAAATTTTTGGCTTTGTGTGCTGACTCTATCATTATTGGTGGAGCTAAACTTAAAGCCTTGAATTTAGGTGAAACATTTGTCACGCACTCAA
>Contig_411
TGGTGGTAGTTATACTAATGACAAAGCTTGCCCATTGATTGCTGCAGTCATAACAAGAGAAGTGGGTTTTGTCGTGCCTGGTTTGCCTGGCACGATATTACGCACAACTAATGGTGACT
>Contig_412
CTGGCACGGATGCAGTAATATCCTCGAACGTGCCAATAACCTTGTGTCTTTGTCCCGGAGTAACCGGGTTTAATTTACGTACTGCCATTTTTTATTTAAATATTGCTGTAAAAATCGATTGAATCGCCATTCTTCAAAGTGACGATAGCCTTCTTGAATGCGTTCTTCTGTCCCTTAACGAGACCCGCCTTGGTATAACGTGCCTGACGCTTACCTGCGTAACGAATCGTATTCACATCTACTACTGTAACGTTGTACAAAGCCTCAACTTCTTTCTTAATCTCAAGCTTGTTGGCCTCAGGCTTAACGATGAAACCATACTTTGGCTGAGCCAAAATAGTTCTCTTCTCACCCTTGTGCTTTACAACCTTATCCTCAGAAGACTTGTCAGTCAACTTGGTCATCTTCTCAGTGACCACTGGTTTAATGATAAATCCCATAATTCTTCTTGTCTCCTAATAATTACTTGGTTAAGATTTCGTCGATAACCTTCAGAGAGTTCTCTGTGATAACAACTACATCAGCATTCAAAACTTTGTATGAATTTACCTGAGCAGCTGTCATAACCTCAGCTTTCTGTAGATTACGAGCCGACAAATATACGTTTTTCTCTACTTCTGGCAAAACAAGAAGAACTTTCTTGCTATCAACTTAAAGA
>Contig_413
CACTTAATGTGCATATCTTCTCTCTTAAAGTAAAAGAGAGAAGATATGCACATTAAGTGGAAAAAGATAATTATCACTGCGCTGGACATTGTACTGGCTATTTATCTCATCATGGCAGTTACCTCATGGAACAAGCCTGATGAGAGCAAACAGCTATGCACCAAAGTGAATATCAACATATCTGACTCTAACAATGCAGGTTTTCTTACCGCTACAGAAATCAAACAAATATTAGAGAAGGTACACCTCTATCCCCTCAATAAGAAGATAACTGACATCAATCCGCGCAACATTGAGGAGGCATTAAAAGTAGGACCATTCATCAATACAGCCCAGTGTTACAAGACTAAAGACGGACACGTCAACATCTATATTACTCAACGTATGCCGATTATCCGCATTAAGAGTAGCAATGGAGCTGATTACTATCTTGATGATAATGGAGGAATACTCCCGAACTCTAAGTACACCAGTGACTTGATCATTGCGACTGGCAATATAGATAATAACTTTGCACGCCTTTATATTGCTCCCCTTGCCAAGGCTATCAGTGCTGAACCACTATGGCTGAACCAAATAGAGCAGATTAATGTCCTACCAGATAGAGGTATCGAGTTAGTACCACGTGTCGGTAATCAT
>Contig_414
GTCAATTCCTTTGAGTTTTAATCTTGCGACCGTACTCCCCAGGCGGTCAATTTCACGCGTTAGCTACGCTACTAAGCAATCAAGTTGCCCAACAGCTAAT
>Contig_415
TAGGAATAGCGTTCTTGTTTACCATGTAGTCCATGGTGTTAGCTGCAATAAAGTTCTTGGTCATGTACCAAATACCCTTGTAGTCACCTGTCTCACCCCATGAGTTCTTTACCATATAGTACTCCTTACCATTCTGGTCTTTAGCGATACCGAAGATAAGCATACCATGGTCATCAGTAAGCTCCCAATTGTCGAAGCGCTCCTGACGCTGCTGCTGTGTAGGAACAACCTCTGGTACGTTTACACCGAGTGAATCGATGATGTCCTTCTTCTTTGCAGCAGAAAGACCAAGCCAGTGAGCCATATCACTACCCTTCATACTTTCAACCTTCTTTCCATCAACCATATAAGCCAAACCCTTACGAGTGAAACCTGGCTCACTAACGTCGCCACCCCATGCTACAGTGTAGCCGTTCATGATAGCGTTATCAATGATACGCATCATCTCATCCATTGGGAGGTTATAAGACAATGGGTTGCGCCAGTTGTCCTGTACCTCAACAGCAAACTGTGAGTAGAATGGGTGATGTGTGTAAGAAGTAATGGTTACATAGTCACTCCAATTCAAACCAAGGCTTGCAGCGAAGCTCTTTGGAGTATACTGCTTGCCTTCGTAAGTGAATGTCTCTGGGCACTTGCCAAGATAAGCATCGAGGATACCCTGCAAGCCCTGCTTCCACTGACCAGAAATCTTGTTTGCCTTGTTGCGTGCAATACCATTTACGTATGGCTCTAACAAAGAGAAGAACTCATTGAAGTTGTTCAATGAATCGCCATAGAGTGAGCCTGGGAATGGCATAGCACTCTCTGGACAAATACCATAAGTCTCAAGGGTGTGCAACACATCGTATGCAGAACCACCTTGAGCAAACTGGCAATCACCATGCAAACGTACTACTTGGATAGCACGATCCATGTATGTCTTGTTTGCAACGAAACTCTCACAGAGATCGTATGTCTTACCAGTCTTCTTCAAAATCTCAGCCTCGAAGTAGCTAAGAGTTGAGTAGTCCCAGCATGTACCTGAACGGTTCTGGTCCTTGATACTTGTAATTGGAATCTGCTTTACTACAGTAAAAACAGG
>Contig_416
GTTTATCAATCACCGCATCCATGGTATCCGCTTTAGTATTTTTACATACCACGCGACCACCAGAAATCGCCCCTGCAATTAAGAATGTACCGGTTTCAATACGATCTGGCACAATGCTATGTTCACAGCCAGTTAAACGGTCAACACCTTCAACTACAATGTGATCCGTACCAGCACCCGTAATTTTCGCGCCCATTTTGTTGAGGAAATCTGCAGTATCAACAATTTCT
>Contig_417
GCGGTGGAGTATGTGGTTTAATTCGACGCAACGCGAAGAACCTTACCAAGCCTTGACATTGATCGCAAGGAGTAGAGATACTCTGTTCTTCTTCGGAAGACGAGAAAACAGGTGGTGCACGGCTGTCGTCAGCTCGTGTCGTGAGATGTTGGGTTAAGTCCCG
>Contig_418
CTTTACGATCCGAAAACCTTCTTCACTCACGCGGCGTTGCTCGGTCAGGGTTGCCCCCATTGCCGAAGATTCCCTACTGCTGCCTCCCGTAGGAGTCTGGGCCG
>Contig_419
AGTGAAGACCATAAGGTATTAGTCTGCCTTTCGGCAGGTTATCCCTTAGTCATGGGAAGGTTGGATACGCGTTACTCACCCGTGCGCCGGTCGACGTCC
>Contig_420
AGCCTTAGGACCCGACTAACCCCGGGGCGACGAACGTTGCCCGGGAAACCTTGACCTTACGGCGAGAGGGAGTCACACCCTCTTTCTCGTTACTTATGCCTACATTTGCTTTTCCCG
>Contig_421
ACAGAGGGGGATAACCCGTCGAAAGACGGACTAATACCGCGTACACTTACAGGAGGGCATCCTCCAGTAAGGAAATGAAATTCGCTGTGAGATAGGCATGCGTCCCATTAGCTGGTTGGTGAGGTAACGGCTCACCAAGGCGACGATGGGTAGGGGAACTGA
>Contig_422
CTTCGCTCCCCATCACAGCTCAATGTTACAGAATTAAGCATTTAACTCAATTCACACCTCACTGCTTAGACGTGCTCTTCCAGTCGCACGCTTTAGTTAGCCTACTGCGTCCCTCCTTCACTACATACTCTAGTACAGGAATATCAACCTGTTGTCCATCGGATA
>Contig_423
CGCTTGTAAGCACACAATTTCAGGTTCTATTTCACTCCCCTCCAGGGGTTCTTTTCACCTTTCCCTCACGGTACTATGCGCTATCGGTTAGTAAGAGTATTTAGCCTTATGAGATATGGTCCTCACAGATTCACACAGAATTCCTCGTGTTCCATGTTACTTGGGAGCA
>Contig_424
GTCGATGTGTTACCCAATAACTTTGTGCTTGAAAGGCCCATGTCGTGGGAAACCTTAGTAATGATCGTTTTCTGAGTACTACCTGAACCTTGTGTTACAGTCTGCAATTCAACAGGTACGATTACAACCTTACCCCATGCAGGCATTGATGTGTTGCGTGAGAAGAGGTTGATAATTCCCGAGATATTGTTGAACACATAGCTATTCGTTGTCTTGTTGTAACTTGCCAAGAACGAAGTCTTGTTATCAGGTAGACGGTTGTTCGCAAAGAACGACTGTAGACTATCTGCAGCTACCATAACGACATTCTGTGGTATTCCAAACTGATAATCGGATGTTGTGCTATTGTTTTCTCGGTAGAGTACAACCTTAGCCGAGTTGATTGAATCGTTTGTATGTCCTGACATAATGTCAGATACAGGGAGCGTTAACTTTGTAAACAAGCCTGCTGGAGTCTTAAGATAAGTATGACCAGACTCACTTGCTAACTGCTGTAACTTTGTGTTGTCGTTAGAGAAGTTTGTCAACTGAAGGACCTCTTCAGTACTTACAAAGTTGGTTGATATCTCTGAGACCTTGCCATTCTGCTTGTTCTTGAAGTAGATATTCAACTGTGCAATCTGTATATGTGCCATAGAACCAGAGCCACCATCAACCTTGAAGTAGAATCCTGGACATATTTCATGCAAGAAACGATAAGGATTACGGAATGCAGCAGGGTTCTGCTGATACTTGCGAAGCAGGTAAGTTCCGTAGTTGTTATATGTAACACCGCTCTTATCCTTATACTGTTTGTTTAGACGAACAATGATGTTACGGTTATAATTTCTTCCATTTCGGATGCTATCAGATTCTGTATAGTCTGCCAGTGTGAATGAACGTTTCTCCGCAATGCCACCCTGTGCAGCTGAACGAATATAGCCTTTTGCTTCTGGATCGAAGTTAGAGTAGTAGGTTACTCCTTCCTCAACAGGCTTAGAAAGTTCGTATGCTGTCAGCTTCATCTGGCTCAGGGAATCACCGTAGTAGCTGCTGTAATACAGTCTTATATCACATGAATCAGCTATAATCTCATTGTTTGCATCGCGACTCATGATAGAGTCCTTTGCTGGCAACTCAAAATTACTAAGCACATGGAACTGAGACATCAGGTTACCTGTAACAGTTGTATTTGTTTCAGGGTCAACCATTCTGCCCAAATATCCAGTTGATGAACGTGCTATAACACTGCCAGCAACCATTGTTTCAGAAGCTACGCTGAAGGTGTCTGCCTTTATAGAAAGTTTGTCGCCATTGTCGATAAGTGAGCCTCCAAGGGTATCTGTAGTATCATCACATGATACCATTCCGATACAAGCTGCAAGCATACAGGCTGCAATGAATTTCTTTCTCATTTAGAATGTCTTAATTGTATGAATCTAAGTGTATCAGAACAATTT
>Contig_425
GTCTATTTCTTCCTGTCGGTTGCAGGACTACGTCTAACACCAGTTGAGGGATTCGTTATCTTTGTACCCTACATTCTGACGATTCTCTACCTGTTGGTTTCAGAATTGTATCTGAAGAATGAGAACCCTATCAATAGCTGGGCATACACGATGTTAGGACAGATGTATATCGCATTGCCTTTCTCTATGATTAACGTATTAGCTTTCCAGCAGGGTGAGATGGGACAGGTAACCTTCGATTTCCTCCTTCCATTGAGTATCTTCATCTTCCTTTGGACAAATGATACAGGTGCTTATCTCTGTGGTTCACTCCTCGGCAAGCATAAACTCTTCCCACGTATCAGTCCTAAGAAGAGTTGGGAAGGAAGCATTGGTGGCGGTATTCTCGTTCTCATTGTAGCAGGTGTCATCGGCTACTTTGCAAACATCGGTGCTACACCTCACATGTTGAGCATTCCTGCATGGGTAGGGCTCGGACTCGTCGTAGTGGTCTTCGGAACATGGGGCGACCTTGTTGAGAGTCTTCTCAAGCGTACACTCGGTGTCAAGGATAGCGGTAATATACTGCCAGGACATGGTGGTATGCTCGACCGTTTTGACTCATCACTCTTAGCAATACCAGCTGCTGTCGTGTATCTCTATACATTGACATTCTTCTATTAAAC
>Contig_426
TGACCAAGGGTAGATCACTTGGTTTCGCGTCTACTCCCTCTGACTAAATCGCCCTGTTCAGACTCGCTTTCGCTTCGGCTGCGAGACTCTTCATCTCTTAACCTTGCCAGAGAAAGTAACTCGTAGGTTCATTATGCAAAAGGC
>Contig_427
CGAAAAGAAAGGTGAGAATCCTTTCCACCGAAAGCCTAAGGGTTCCTGGGCAACGATCGTCGACCCAGGGTAAGTCGGGACCTAATCCGAGGCGAAGACGCATAGGAGATGGACAACAGGTTGAAATT
>Contig_428
ATCTGTATAAGCAGCATGTACCGTCTGTGGAGCAAGGTTGAAATCCTGTGTATTAATAGGTGGTGCGAACGCACTAACAGCCTTACAAGGAGCACCCCAGAGTCCTGGAAGCATATAAACAGAGAATGCCAATGAACAAAGACCGAGCATAATAGCTGGTACAGGCATTGCCTTCTGCTCTGGATCATCATGTGGGAACTTGAGTTTACCAATAAGGTAAAGAC
>Contig_429
TGGTTTAAGTATAATGTCTCCTACAACTTCGGTAGTTTTCACATTACACTCAAGAACGTCTTTCTGTATGGTAGGATTTTCCACTACTTCTTCAGAGACTGGTTTTAGATCTTCGCAGGCAAGATTATCCATTCCCTGCGCGTCCTCTGACTTCAGTACATCAAA
>Contig_430
CACAGTTTGCCCAACTTGTGGTAACTATCGTGGTAAGGTTGCTGTCGTAAAGGAAACAGCTGAGTAAGCATGAGTAAGATTAATGCGATTATAACAGGTGTCGCAGGTTACGTGCCAGACTATGTCCTCAACAATGAGGAATTGTCTCGCATGGTTGATACTAATGATGAGTGGATTACCACTCGTACAGGTATCAAGGAACGTCGAATCCTCACCGAAGAGGGACTCGGTACTTCCTATATGGCCCGCAAGGCAGCAAAGCTCCTGATGACAAAGACAGGTGCTGATCCAGACAGCATTGATGCTGTTGTTGTTGCTACAACGACTCCTGACTATCCGCATCCTTCAACAGCTTCTATCGTATTAGGAAAGCTTGGATTGAAGAATGCCTTCGCATTTGACTTAGCTGCTGCATGTTGTGGCTTCATGTATGCACTCGATGTTGCCTGCAATATGATTCAAAGTGGACGTCACAAGCGTATCATTGTTATCGGTGCTGATAAGATGTCAGCTATTACTGATTATCGTGATCGCGCAACTTGTCCACTTTTCGGTGATGGTGCAGGTGCTGTGATGTTAGAGGGTACAACCGAGGAAGGCGTTGGTATGATTGATTCTTATCATCGCACAGACGGTAAGGGACTCCCATTCCTCCATATTAAGGCAGGTGGTTCTGTATGTCCTTCTTCAAGCTTTACAATTGATCATCGTTTGCATTACACTTACCAAGAGGGACGCACCGTCTTCCGTTATGCTGTTACAGCGATGGGTGACGACTGTGCTACACTTTTGGAGCGCAATGGCTTGACTCAAGATGATGTTGATTATGTTGTTTGTCATCAGGCAAACCTTCGTATCATCGAGGCTGTTGCAAAACGCATTGGAGTTCCAATGGAGAAGGTATTGGTTAACATTCAGCGTTATGGTAATACCAGTGCTGCTTGTATGCCACTTGTTCTTTGGGATTTTGAGTCACAGCTGAAGAAGGGTGATAATATTATTTTCACCGGCTTTGGTGCAGGTTTCGTTAATGGCGCATCTTACTTTAAGTGGGCTTACGACGGTGACGC
>Contig_431
GTGCTACAGGTTGTTGAACTGGCGTTTGTTGTACAGCTGCTTGAGGACGAGCAATCACTACCGGCTCAGCCGCAACAACATCACCTAAACCTGTTGCAACGATCGTGACACGAATTTCATTGCTCATTTCAGGAACTAAACTGGTACCCACTACGATAGTCGCGTCTTCTGATGCAAAGCTACCTACAGTGTCACCCACTACGTTAAATTCGTCAAAGCCGAGATCCATACCTGAGGTAATATTAACAAGGATACCCTTAGCATTAGAAAGATCGACTTTCTCTAATAAATC
>Contig_432
GCTATGTACACACCGCATACAGTCTTACAGGCTGTTGGGGCTTGTGTTCTTTGCAATTCACAGACTTCATTAAGATGTGGTGCTTGCATACGTAGACCAT
>Contig_433
TTTCCAAACACTTCTAATCCAGCTTTACAACCTATATCTGGGTCCTACTACCCCCGCATTGCCGTAACAATATGGGTTTGGGCTGCTCCCATTTCGCTCGCCACTACTCTGGGAATCACTTTTGTTTTCTTCT
>Contig_434
ACAGCCTGCACGTGTTTGAAAAACATTAGAACCTGTAGAATAAACACGCCAAGTAGGAGTAAGTTGATCTGCATGAATAGCAACAGGGACTTCTGTGCAGTTAACACCCTGATAAAGAACAGCAACCTGGTTAGAAGTATTTGTTCCTGGTGTTATAACACTGACACCACCAAAAGAACATGGTGTAATGTCAAGAATCTCAAGTGTC
>Contig_435
TACTGGTTCACTATCGGTCTCTCGGGAGTATTTAGCCTTACGGGATGGGCCCCGCAGATTCACACAGGATTTCACGTGTCCCGCGCTACTCAGGATACCTCTAAGTCCAACGAAGATTTTCGGATACACAGCTGTCATGTTCTATGGCCGGCCTTTCCAGACCGTTCTCCTAATCTTGTCTTCCTAT
>Contig_436
CCGTCAATTCCTTTGAGTTTCAGCCTTGCGGCCGTACTCCCCAGGCGGATTACTTATCGCATTCGCTTCGGCACAGACAGTCTTCCTGCCCACACCCAGTAATCATCGTTTACGGCCGGGACTACCAGGGTATCTAATCCTGTTCGCTCCCCCGGCTTTCGCACTTCAGCGTCAGTTACCGTCCAGTGAACTATCTTCATCATCGGCATTCCTGCACATATCTACGAATTTCACCTCTACTCGTGCAGTTCCGTCCACCTCTCCGGTACTCCAGCCTATCAGTTTCAAAGGCAGGCCTGCGGTTGAGCCGCAGGTTTTCACCCCTGACTTGAAAGGCCGCCTAGATGCCCTTTATGCCCAATAATTCCGGATAACGCTCGCGAC
>Contig_437
ATTAAAATACAAGAGGGTGTGGTTGATTATGGTGCTAGATTTTACTTTTACACCAGTAAAACAACTGTAGCGTCACTTATCAACACACTTAACGATCTAAATGAAACTCT
>Contig_438
ATCAAAAGTTGTTACCACTCTAACAGAACCTTCAAGGTAGGTGTTAGGAAATTGAATAATAGAGCCATCCATGAGCACATAACGTGTGTCAGGGCGTAAACTTTCATAAGCAACAGA
>Contig_439
ACTTACACCCCCAACCTATCAACCTCCTAGGCTCGAAGGTATCTTAAAGAATACTTATCTTGAAGTTAGTTTCCCGCTTAGATGCTTTCAGCGGTTATCTATTCCAAACGTGACTACCCAGCTGTGCCACTGGCGTGACAACTGGTACATCAGAGGTTTGTCCATCCC
>Contig_440
CGTCAATTCCTTTGAGTTTCACCGTTGCCGGCGTACTCCCCAGGTGGAATACTTAACGCTTTCGCTGGACAGCTCGACCATAATAACCGAACTGCGAGTATTCATCGTTTACCGTGCGGACTACCAGGGTATCTAATCCTGTTTGATACCCGCACCTTCGA
>Contig_441
CCTGGTGCACGATATTCAGGGTATAATGCACGGCTTTCACTATTAACATAGTCTAATGCGCCAGCACCTTTAGGACATAATGCCCCACGGCTTACCGGATGGTCTGGGTCACCTTCAAGGTGGAATAATTTAGAACGGGTATTGGTGCCTGTATGGCTGCTTAAAGCATCGTAAGGTTTGCCTGTGCTATATAACAACATACCACAGCTCACTGCACAATATGTACAGGTGTTACGGGATTCAAACGCCCGTAATAATTTGTATTCACGTGGTGCTGCTAAGACCGATGATGGTGCAAAGCCCAACAT
>Contig_442
TGTAACACATGGCTTAAATTTGGAAGAAGCTGCTCGGTATATGAGATCTCTCAAAGTGCCAGCTACAGTTTCTGTTTCTTCACCTGATGCTGTTACAGCGTATAATGGT
>Contig_443
ACTGAAGCTTAGTGGCTTTTCCTGGAAGCGTGGTATTTGCTGCTTCATGTCCGTAGACACTCGTCATCACGTCTCGATATTAAAGAAGCGGATTTGCCTACTCCTTCTACCTACCGGCTTAAACAATCT
>Contig_444
AGCCGACACCTCACGGCACGAGCTGACGACAACCATGCAGCACCTCCACAGCTGCCCCGAAGGGCCTCATCATCTCTGAATCGTTCAGCTGCAGTTCAAGCCCGGGTAAGGTTCCTCGCGTATCATCGAATTAAACCA
>Contig_445
AGAAAATCCGCTAAGCATATTGCATGATTACCCGTACCATAAACCGACACAGGTGGTTGGGTTGAGTATACTAAGGCGCTCGAGTGATTCGCGGTTAAGGAAC
>Contig_446
CCGTTATAGTTACGGCCGCCGTTTACTGGGGCTTCAATTCAATGCTTCTCTTGCGATGACATCTCCTCTTAACCTTCCAGCACCGGGCAGGTGTCAGGCTATATACAGTATCTTTCGATTTAGCATAGCCATGTGTTTTTGTTAAACAGTCGCCTGGGCCTATTCTCTGCGGCTC
>Contig_447
GACTACAACCCATGGATCGGTTCTATCAACGCTGGTTTATCTTACCGTTTCGGTCAAGGTGCTGCTCCAGTTGTTGCACCTGAAGTTGTAAGCAAAACTTTCAACTTAAGCTCTGATGTAACTTTCGCTTTCGGTAAAGCTAACTTAAAACCACAAGCTAAAGCAACTTTAGACGGTATCTATGGTGAAATCGCTCAA
>Contig_448
AGGGAGTGAGGCTTGTATCGGTATCGTTGCAGTAGCGCGAACAAAATCTGAAGGAGTAGCATCCTTGATTTCACCTTGCTTCAAAGTTACAGTTCCAATTGTGAAGATTCTCATAAACAAATCCATAAGTTCGTTTA
>Contig_449
ACTGAATAGGTGATCCAAGGAACTTAACAGTTCCTGCTGAAGGAGGTACTTATAAGTTAGTATGCGCTGACTACCAAACTCTGCGATTTGCAAATATGGCTGCTGAAGAATCTGCAGCACAATATGGGGATAAGGTTATCAGCACTGGTATGGTGGGAAGATGGTATACAGCAGAATTAACAGGCAACACACTCACGATTACCATCG
>Contig_450
ACCAAAGAACTCACGAACAGCACCTACAACAACAAGTATCATAGCGTAACCCAAACCATTGCCGACACCATCAAGGAAACTTGGCCAAGGCTTGTTTGTCATAGCAAAAGCCTCAAGACGTCCCATAAGGATACAGTTGGTAATGATAAGTCCGACGTAAACAGAAAGCTCCACACTTACATCGTAAGCTACAGCCTTGAGAATCTGACTCACTACTGTTACCAGAGCAGCAACAACCACCAACTGTACGATAATACGAATACGGTTAGGGATTGTGTTACGGATAAGTGAAATAATAACATTAGAAAATGCCGTAATAATGGTAACGGCAAGTCCCATAACAATCGCCGGCTTCAGCTGTGAAGTTACGGCAAGGGCAGAACAGATACCGAGCACCTGGACCATGATTGGG
>Contig_451
CGGGTACGCGCATTAGTTTTAGTACGTTGACCACGTACCGGTAAACTACGACGATGACGTAAACCACGGTAACAACCTAAGTCTAAAAGACGTTTGATGTTTAGTGTTACTTCACGACGTAAGTCACCTTCAACGGTAAATTTACCAACTTCGTCACGCAGTTTGTCAATCTGCTCTTCAGACAATTCGCTGATCTTAACATCTTCAGCAATACCCGCTGCAGCACAAATGCTTTTAGAACGAGTTTTACCGATACCGTAAATTGCAGTTAAAGCGATTACAGCGTGTTTGTGATCAGGAATGTTAATGCCTGCAATACGGGCCACTATGCACTCCTATTATTTTAACTAATTTGGTATTCTGATCTTGAAAAGCCCGTTTTCAGGATACTCAAACAGAATACCAAGGACATAAATGAGTTGAGTAGTATAACTACTCAAC
>Contig_452
ATCAGAAAGATTGCGATATATCTTATATGATTTCTTTTAACTCCTCTGGTACTGCTATGGAGTCACAATGAAAATGGTCTAATTTCTCTAAACCATGTTTTGTAATGTGAAACCTTTGGCAGCGTCCATCCTCCGAACAAGCACGGCGGCGAATAAGCGAAGCCTGCTCCAATGAGGCGAT
>Contig_453
CTCCGTTCTGCATTGTAGGTTATTAAGTCTGTCCTGTTGAAGTAAGAACATATAATGGACAATCATTGTATCAGTAAGATTCGCGAAATATTTCGTGTCATCACAGCTTTTGAGTGTGGGTTACAACAGCAAATAGGCTTAAACATCAATGAAGCAATGCTGTTGTGTCTACTCTCAGAAAGTGAGAAACCTATGTTGGCTGGTGAAATAGCTGAAGAGATGGGCTTGACACGTTCGAATACTTCAAAGGTAATCGCCTCATTGGAGCAGGCTTCGCT
>Contig_454
GTGCCACTACTTGTGGTTACTTACCCCAAAATGCTGTTGTTAAAATTTATTGTCCAGCATGTCACAATTCAGAAGTAGGACCTGAGCATAGTCTTGCCGAATACCATAATGAATCTGGCTTGAAAACCATTCTTCGTAAGGGTGGTCGCA
>Contig_455
TAAATAGAGGTATGGTACTTGGTAGTTTAGCTGCCACAGTACGTCTACAAGCTGGTAATGCAACAGAAGTGCCTGCCAATTCAACTGTATTATCTTTCTGTGCTTTTGCTGTAGATGCTGCTAAAGCTTACAAAGATTA
>Contig_456
ATACCTAAATATATTTCGGAGAGAACCAGCTATCACGATGTTTGATTGGCCTTTCACCCCTATCCACAAGTCATCCCATAGCTTTTCAACGCTAGCGGGTTCGGTCCTCCACCGGCTCTTACACCGGTTTCAACCTGCTCATGGATAGATCACATCGTT
>Contig_457
GAGAATAGGTCCAGGCAACTGTTTAACAAAAACACAGGGCTGTGCAAAGTCGAAAGATGCAGTATACAGTCTGACACCTGCCCGGTGCCGGAAGGTCAAGAGGAGAGC
>Contig_458
AGTATACAGTCTGACACCTGCCCGGTGCCGGAAGGTCAAGAGGAGAGCTTAGACGCAAGTCGAAGGTTTGAATTGAAGCCCCGGTAAACGGCGGCCGTAACTATAAC
>Contig_459
CAGTTTTCAAGACAACTTCCTCTGTTAACACTTCTGTGGGAAGTGTTTCTCCCTCTAAGAAGATAATTTCTTTTGGGGCTTTTAGAGGCATGAGTAGGCCAGTTTCTTCTCTGGATTTAACACACTTTCTGTACAATCCCTTTGAGTGCGTGACAAATGTTTCACCTAAA
>Contig_460
GGGAGTATTTAGCCTTACCGGATGGTCCCGGCGGATTCGCGCAGAATTCCTCGTGTTCCGCGTTACTCAGGATACCGCTATGTTGCAATTAGCTTCGCATACTGGACTTTCACCATCTGCGGTTCTTCTTTCCAGAAGATTCTGCTCACTGCATGCATACAATGTCGCGGTCCTACTACCCCGCAGCTGCGTTGCCACAGTCACGGTTTGGGCTGTTCCCCGTTCGCTCGCCACTACTAAGGGAATCATTATTTATTTTCTCTTCCTGCAGGTACTAAGATGTTTCAGTTCCCTGCGTTAGCTCTCACGCT
>Contig_461
CCCAGACTCCTACGGGAGGCAGCAGTAGGGAATCTTCGGCAATGGACGGAAGTCTGACCGAGCAACGCCGCGTGAGTGAAGAAGGTTTTCGGATCGTAAAG
>Contig_462
CGTTTAGCAGCAACCATTTCTGGTGATTTCATATTTGCTAATGCATCAATAGTTGCACGAACAACGTTGATTGGGTTGGTTGAACCATACGCTTTAGAAAGAACGTTACGTACACCAGCAACTTCTAACACTGAACGCATTGCACCACCAGCGATGATACCTGTACCTTCGCTAGCTGGTTGCATAAATACGCGAGAACCAGTGTGAACACCTTTAACTGGGTGTTGTAATGTACCTTCATTTAAAGCGACATTAATCATATTGCGACGTGCTTTTTCCATCGCTTTTTGGATCGCTGCCGGAACTTCGCGAGCTTTACCATAACCAAAACCTACGCGACCGTTACCATCGCCTACTACTGTTAAAGCAGTAAAGCTCATAATACGACCACCTTTTACAGTTTTTGATACACGGTTTACTGCGATTAGCTTCTCTTGCAGTTCACCAGCTTGTTTTTCGATGTTTGACATCTCAATTTACCTCATTAGAACTGTAGACCAGCTTCACGTGCAGCGTCCGCTAAAGTTTGGACACGACCATGATATTTAAAACCGGAACGGTCAAAAGCAACGTCTTTAACGCCTTTTGCTAATGCGCGCTCAGCAACAAGTTTACCTACTACTGCTGCGGCATCTTTATTACCGGTATATTTAACTTGCTCACGAATTGCTTTTTCAACAGTTGAAGCAGCGGCAAGCACTTCTGAACCGTTTGGTGCAATAACTTGTGCGTAGATATGACGCGGAGTACGGTGAATAACTAGACGAGTTACACCTTGCTCTCTCATCATATGACGTGCACGAGCTGCACGACGGATACGAGCTGATTTCTTATCCATAGTGTTACCTTAATTATTTCTTCTTAGCCTCTTTCATACGTACTACTTCATCAGAGTAACGTACACCTTTACCTTTATAAGGTTCAGGACGGCGATAAGCGCGAATATCTGCTGCAACTTGACCAATTAACTGCTTGTCAGCACCTTTTAAAACGATTTCCGTTTGTGAAGGGCATTCAGCAGTAATACCTGCTGGTAAAGTGTGCTCCACAGGGTGAGAGAAACCTAAGCTTAATGCAACTAC
>Contig_463
ATCTTTATAAGCTCATGGGACACTTCGCATGGTGGACAGCCTTTGTTACTAATGTGAATGCGTCATCATCTGAAGCATTTTTAATTGGATGTAATTATCTTGGCAAACCACGCGAACAAATAGATGGTTATGTCATGCATGCAAATTACATATTTTGGAGGAATACAAATCCAATTCAGTTGTCTTCCTATTCTTTATTTGACATGAGTAAATTTCCCCTTAAATTAAGGGGTACTGCTGTTATGTCTTTAAAAGAAGGTCAAATCAATGATATGATTTTATCTCTTCTTAGTA
>Contig_464
CACTTATTGCTGCTGCATTAGCAGAGTTCCACGCATTTGCAGTCCAATACCAGTCGTTAAATGCATCTCCTCCAGCTTGATAGAATAAGATTTCTGCCAACTGATAGCCTAAACCAGATGTTGCCCATTCATGCTTTGTCTGACGAGGTTTACTATAACCTGCTGCAGCATCAGAGAAGCCAAAGAACTTCAAGGCTTTGTCCCAATCACCAGCACCTGGCAAGTACCAGTCTTTTCCATTTACCTGAGCCTTATATCTTGCAGCATAATAGAACGCTGGGAAACCCGAGTGATTAGCTTTTACTGCATTATTAGGGGTTCTTGTATAGCTTCCATACCATGTTTCATTATAGCCATCTGCATTTGCAATAGCTTTTTTTAGACCATTAAGGTCATAAGGGTAATTTGTCTTAGCTACACCGCCACGACCTGCGCTACCAAGGGTAGACCATGCGTAATTACCAACATTAGAGATACCAATCGCTAATTTGTCGCCAAGACTTGCATTATCATTCAGAACCAAACCTACAGGAGTCTTACCCTTATTGCTCAACAATGTACCAACAGTACCATCGCTAAACAAATACTTTTCTGAATAATAAATCGTAACATATACCGTGTAGTTATTGCCAGCCTTCAGATTACCAGAGATAGCCTCTGTAATGTTCAAAGTCTTACCTGCAACAGCCTTACCATAAACAGTACCACCAGCTGTGCTCTTAAACTTAAAGCTCAACTTTGTTACATCTGTTCCAGGGAGGAAACAAGTTCCATTATTTGTTATGATATAAGAAGTCTTTACATCGTTAGATTGATTAGCTGTGAAAGAGCCTACATCAATTGAACCAGCAGAAGCGTTGTTCTCAGAAGTACTGTTCTGAGTAGTTGGGTCAACAGTCTCTGTACT
>Contig_465
GCCATGTGTTTTTGTTAAACAGTCGCCTGGGCCTATTCTCTGCGGCTCCCTTTTCACGGGGAGCGTCCTTTTTCCCGAAGTTACAGGACTATTTTGCCTAGTTCCTTAACCGCGAATCACTC
>Contig_466
CTACGATTAAATGCCAGCCGTTAAAGGCAGCCCCAGGATTACCAGATAAGCCAAAAATAATTTGACCTTTAGGTGTCACAGCCCCATAGGATGCTGCACCAGGCCGCATTTGAATACGTTCATAGATAGATCGAGCACCTAGTTCCTCATAAATAAGAGGCATCGTATCAAAGAGACCTACCGATACACCACCAGAGCTGATAATAATATCT
>Contig_467
AACCAACCTTATTAAGGTTAGCTAATTGGTAGCTTAATTACTTAACGTAAACAACAGCCAAACGGTTAGAAGTTACGCCCTGTACACCCTGACCCTTAGCCTCATCAACGATGACACCACGGCTCTGGAGATACTTAGCAACAACATCTGCACGGTTCTGAGAGAGGCGATCGTTGAATGCCTTAGAACCCTCTGGAGAAGCTGTACCGATAATCTGTACGTGACGACCTTCCTTAACATCATCAAGAGCCTTCTTAGCCTCGTTTGTGAGGAAGTACTTGCCCTGAGCGAATGTTACGAATACCAAGTTGTCAATGCAGAGAGTCTGAGCTGTCTGTACAGGAACCTCCTTAACAACTTCCTTAACAACCTCCTTAACAACCTCCTTTGGCTTAGCGTTAAGCTGATCACGGAGAGAGTTAATCTCATCGTTCAACTGACCAACATTCCAAACCTTGAAGTTGTGTGTACCGTTAGAAGTCTTGAACTTGTAGTTAAGACCTACGAAAAGACCAAGCTGAGCTGCGTGCTTACCGAACTGGATAGCATCGCCAGGACCGTGTGTAAGGTTCCATAGAACAGCTGGCTCTACATAAAGCTGCCAATCTCTCTTCTCACCGAGGTTGTAAGCGAAAGTAAGACCAGTCTTAGCTGTCAACTCTGTATCATCACCAGTGTTATTAGTCTGAATGATGTGCTTGTCACCGTAAGTGATCCAGTAACCGATACCTGCCTCAGCACCTACCTCGAAACGACGATCTGGGTTGTACTCGCAGAAAAGGTTTGTGAAGTTGATAGTACCATTCAAACCGAGGTTGATGGCACGAACAATTGTGTGACTGTTAGAGAAACCTAAAGAACCTGTCTGCCAACGGTTATCACCGAAGAATGCAAGACCTTCAAGGTTTGCACCATAAACTGGGCTAAACTGCTTACCGAGCTTAAGACCAGCTGCTGCGTTAAGAGGAGTTACGCGACTAAGATCAAGAGGAGCCATAACACCACCCTCTACACCGAGGTAAACGTTGTCAAATGCCTTAGCCTTCTCGTAAGCTACCTGAGCCTGTGTACTTGTGATACCCATAGCGAGCATCGAAAGTGCAATCAAAAACTTTTTCATAAATGCTTAATATTAATTCTGTTAATTTTAAGCA
>Contig_468
GAAATGATGGTTTCCGCACATCGCTGACGTTCTTCCTTCGTAGGAAGCCCAATGGCATAATCCACCATGTTTTGTATCTCTCGCCCATACTGTGGCAGTATGAGTCGTTCTCGCTGTGTGTTATAATCTAATCCTTCTATATTCATTGAATGATGAATGTTACATTTTAACTGATGATGACAAACCCTCTTATAGATGCTGAATTACAGCAATGGCTTTGCCTGCTTAGCAACAAAGTCCTTGAGATAGAATGGAACGAAGTAAGCTACATCCTCTAACTTCTCTTGCGCAATACGCTTCTCTGCCAATGGGAACATATTCTTTGCCAACGCATCAATGCCTTTAATCAGGTGCGCATTAGGATGATTGATAATCTCCATACACTTCTCCGCACCATTACCGAAGAAGTAAACAGGACCACGATCAAGATATTCCTTGTAGGTATTCTCATCGACTACATCTGCCTGGATGCCACGCACTTCTTTCAAAGCACGATCATACACAGCAGAATAAACTTCCATACGGCGCGCATCAATCATTGGAACGAGAAGAGCATTCTCCTCAATCTCCTCATGATGAAGCAATACTGGCACTGCTAACAGTTCCAAGGTTGGCACTGCCAACAACTTTACTCCACGACCATAGCAGATTCCCTTTGCCATGGAAACACCGACACGCAGACCTGTATATGAACCCGGACCACTACTAACTGCCACTGCATCCAATGGCAAGTTATTATTATCAATGAAGGCAAGTGCCTCATCTACAAATGTTCCTAACTTTTCTCTATGCTTAGGATCGAGCGTATCTTGCTTATCGAAAATACAAGTTCCATCCTGACTTACTGCAACAGAGCACACATTTGTACTCGTATCAATATTTAATATACAAGACATAA
>Contig_469
CCTTATCGTTACTTATACCTACATTTGCTTTTCCATAAGCTCCAGCGACGATCGTCTCGCCGCATTCGACGCCGATGGAATGCTCCCCTACCGATACTTTTAATATACAT
>Contig_470
GCTTCAAGAAGTGTGGAAATCTGACTTTTATAATTAGAGTTCTATCTCTTCCCCTGACATCTCAATTCTTAATAATAAAGCATTGTCGTACTGTACACATTGTACGAGGTGTCTTGATTGTGGACATAACATTACTCTAATCAACAAGGGAAGATGTCATGTTGTCCCATATTATTTAAGTGAAGTATTCATTAATAGTGTAGCATAGTAGATTTATGAAAGAACAAAAGAGTTTCCTTGTCCCTATGGCATTCTTAGGGCTTATGTTTTTCACTTGTGGATTTGCCTTGGGTATAAATTCATTGTTGGTTCCAGTATTGAAGGTGTCGTTAAGCGTTTCTTCAATGGAAGCATATATGCTCATTGGTGCAACATTCTTGCCTTTCCTCATCTTTGGCTATCCTGCGGGAATGTTAATTAGCAAGATAGGATATAAGCGTACGATGGCTATTGCGTTCGGAATGTTTGCTGTAGGTTTTGGAGTGTTTATCTTCTCGGCAGATGCAAAGAGTTTTCCTTTGTTTTTAGCAGCTTCCTTTTTCTGTGGAACGGCTAACACCTTCTTACAGGCAGCTATAAATCCTTATGTAACAATATTGGGACCAACGGAGAGTGCTGCAAAGCGTATTTCTATTATGGGTATGATCAACAAGTTAGCTTGGCCAGTGTCACCCCTCTTTATTGCTCTTTTCGCAGGTGCTTCAGGTAGTGTTGCGATAGATGATTTAGGTAAACCTTTTGCTGTGATTATTTGTCTGTTCGTTGCTTTAGGTGTAGTGGCTCTTTTGTCACCATTGCCAGAGGTGAAAGCAGCGGGTGAGGATAGCAGTGAGACTGATGAGGTTGACCAAGAAGTATCTGCTTATGCAAACAGTAAGAAGTCTGTTTTCCAGTTCCCACACTTGGTTCTGGGTGCCATTGCCATCTTCTTTTATGTTGGTGCAGAGACTATCGTGTTGGGAACGCTCATTGACTATGCGAATGAGTTAGGACTTGCTCATCCAGAAAACTATTCTTGGATAACTCCGATTAGTATTAGTATTGGATATATAGCAGGAATCATTCTGATTCCTAAGTATCTTTCTCAGACACGTGCTTTGCAGATTTGTTCATTCGTAGCCTTGTTGGGAACAACCCTCGTTGTTCTTCTTCCTGGAGTTTACAGTATCTATAGTGTCGGTGTTATGGCTTTAGGATGTTCACTGATGTGGCCAGCGTTTTGGCCTTTGGCATTGATGGATTTGGGTAAGTTTACCAAGAAGGGTTCGTCACTCTTGACAATGGGACTTATTGGTGGAGCAGCAATTACAGTGTTGTTTGGTCTTTTAAAGGATGTTTCAGATGCTCGCTACGCCTATGGTCTTTGCTTTGTATGCTTTGGCTATATCTTGTTCTATGCGTTCAAGGGC
>Contig_471
GGATCGAACCATGGGAACGAATTCACAGGGCTATCACCTTCTTTGGCCAGATCTTCCAACCTTTTCAGAAAACCAGTTCACTGCGCGCCCCACCCCGTCAGTCCTGTGTTGCCTACGCTTGCGCCCCAAAACGGTTGCTGACTTTGTACAAGTCATCCGGGCGCGCTACGGCAACACAGCCTACGCTTGCTGCTTGCTGGTTTTTCCATCATCCAATCCACAACAAATCGAATGAAAGCGCTTCGGATTTCTTTTGATTCAAACCCTTGTTCCGCTCTCGCTCGCCGCTACTAACGGGGTCTCGGTTGATTTTCTTTCCTTTAGCTACTAAGATGTTTCAGTTCGCTAAGTTTGAAAAGTCCAAAGAGCGCAGACTAGCCACGGAGCTTGGATACGGTTTCCCGATCGGAGATCCATGGATCACAGACGCTCTCTCTCCCCATGGCCTTTCGCCTCTGAAA
>Contig_472
GTCATCATGCCCCTTATGGCCTGGGCTACACACGTACTACAATGGAACGGACAGAGAGCAGCGAACCCGCGAGGGCAAGCGAACCTCAAAAACCGTTTCCCAGTTCGGATTGCAGGCTGCAACCCGCCTGCATGAAGTCGGAATCGCTAGTAATCGCAGGTCAGCATACTGC
>Contig_473
GGTAGAACGACGTGACCAAGTTTTAATTGGGCGTTTGTCGTTGCTTGCACGAGCAGCATCTACTTTTTTCAGCAAATGCAGGTCTACATATGGGCCTTTTTTTAATGAACGAGCCATACTAATTAACCTTTATTTGAGTAACGACGACGAACAATCATGTTATCCGTGCGTTTGTTATTACGAGTGCGGTAGCCCTTAGCAGGAGTACCCCATGGGCTAACCGGTTCGCGAGCTTCACCAGTACGGCCTTCACCACCACCATGTGGGTGATCGACAGGGTTCATGACAACACCACGAACGGTCGGACGAATACCACGCCAGCGGTTAGCACCAGCTTTGCCGATTTTTTTCAGGCTTTGTTCTTCGTTACCAACCTCACCAATAGTTGCACGGCAATTCACGCTAATTTTGCGCACTTCACCAGAACGCAAACGAACTTGAGCGTAAGCACCTTCTTTTGCAAGCAATACCGCAGAAGCACCAGCTGAACGAGCAATTTGTGCACCTTTACCTGGTTTCATTTCGATACAGTGAATAGTTGTACCAACTGGAATATTGCGAATCGGCAGAGTGTTACCTACTTTGATAGCAGCTTCAGCACCGGAAACTAATACTGCGCCGGCTTGAATACCACGAGGAGCAATGATGTAGCGACGTTCACCATCTGCATAGCACAACAATGCGATAAATGCAGTACGGTTAGGGTCATACTCGATACGCTCCACTTTTGCAGGGATACCGTCTTTGTTACGTTTAAAATCTACAACACGGTAATGGTGTTTATGACCACCACCTTTATGGCGGGTAGTGATATGACCATTGTTGTTACGACCGGCAGTAGAATTTTTCTTTTCCAGCAGAGGTGCATAAGGTGCACCTTTGTGCAAACCTTCTGTTACCACGCGAACCATGCCGCGACGGCCTGCAGAGGTCGGCTTCATTTTAACGATTGCCATTTTGTTTATTCCTTATCTGCAGCTGCAGCAGCGGCTTCCAAATCCAACTCTTGACCGGCAGCCAGGCTTACGTAAGCCTTTTTAACATCGCTGCGACGACCTAAAGTGCGACCAAAACGTTTAATTTTACCTTTAATGGTAACAGTAGTAACGTCTGCAACCTGAAATTAAAGC
>Contig_474
CTGTCACATTAATATGACAAGTTTGTTTCTCGATGCGGTTACCGCGACCTTTGGCACGAGCTTGGAAACGTTTCAAGCTTGGGCCTTTGTCAACAAAGATAGTTACCACTTTCAGTTCGTCAATGTCAGCACCATTGTTGTGCTCGGCATTAGCGATTGCTGATTCCAATACTTTTTTAATTAGCTCAGCACCTTTTTTAGGGCTGAATGCCAAGATATTCAAAGCTTGGGCAACGTCTTTACCACGAATCAAATCAGCTACCAAGCGAGCCTTTTGAGCTGAAATACGGGCATTTTTATGTTGTGCACTTACTCTCATGATTCACCTTATTTCTTTTTAGCCTTTTTATCGGCCAAGTGGCCTTTAAAGGTACGGGTCAATGAGAACTCACCTAATTTATGACCAACCATGTTGTCACTGATAAACACAGGCACGTGAGTGCGACCGTTATGTACAGCGATAGTCAGACCAATGAAATCAGGCAAAATGGTAGAACGACGTGACCAAGTTTTAATTGGGCGTTTGTCGTTGCTTGC
>Contig_475
CCGTTGCCGGCGTACTCCCCAGGTGGGATGCTTAACGCTTTCGCTTGGTCACCGACCGCAAGGGCCGACAACGAGCATCCATCGTTTACCGCGTGGACTACCAGGGTATCTAATCCTGTTCGATACCCACGCTTTCGAGCATCAGCGTCAGT
>Contig_476
GCTGCATACTGTCGACTTTCAGCTCAGAGGGTGGATTTGCCTGCCCTCGTCGACGCCTACGATCTTTAACGGGCTATTCCGTCAGCCCGCGGAAGTGTCACTCCTCCGTCTCCACATCGCCCCAAAGGATAGTAACGGAATATTAACCGTTTCTGCCATCGGCCTCTCCATTAGGATGAGCCTTAGG
>Contig_477
GGATTGGTAGGAGAGCGTTCTGTAGGCCGTTGAAGGAGAAGGGTAACCGACTCTGGAGGTATCAGAAGTGAGAATGCAGGAATAAGTAGCGAGAAAGGGGGCGAGAATCCCCCTCGCCGGAAGACCAAGGTTTTCAGGGTAAA
>Contig_478
ACCATAACATTGCGCTTAATCGTACGTCAACAGATAACCAACTCTTCCCACGTCGTGGTTCTGACTTCTCTGTATCATTGACGATTACTCCGCCTTGGTCTAAGTGGGATCATAAGGACTATGCCCACTTGGCAACCGACCGTAACTCTCCAACCTACTCACAGGAGCAACAGGAGAAGTATCGTTGGGTTGAGTATCATAAGTGGAAGTTCAAAGCTCGTACCTTTACAGCCCTCACAAGTGGTCAGAAATGTTTCGTCTTGATGACCCGTGTTGAGTTCGGTTTGTTGGGAAGTTACAATAAAAACAAGAAAAGTCCGTTTGAAACCTACTACATGGGTGGTGATGGTATGAGTGGATACTCTACTGGTTACGCTGAGGAGACAATCGGTCTTCGTGGTTACGAGAATGGTTCACTCACCCCATATGGTGCCGAGGGCTATGCTTACAGCCGTATGTCATTGGAGCTTCGCTATCCATTCCTCTTGGGTAATACAACCATTTATGGTCTTGGATTCGTAGAGGCTGGTAATGCATGGACAGAGACAAGTA
>Contig_479
GAGGTGATCCAACCGCAGGTTCCCCTACGGTTACCTTGTTACGACTTCACCCCAGTCATGAATCATACCGTGGTAAACGCCCTCCCGAAGGTTAAGCTATCTACTTCTGGTACAACCCACTCCCATGGTGTGACGGGCGGTGTGTACAAGGCCCGGGAACGTATTCACCGCAACATTCTGATTTGCGATTACTAGCGATTCCG
>Contig_480
AAATGTGCCTTTCAACTCTCATGAAGTGTGATCATTGTGGTGAAACTTCATGGCAGACGGGCGATTTTGTTAAAGCCACTTGCGAATTTTGTGGCACTGAGAATTTGACTAAAGAAGGTGCCACTACTTGTGGTTACT
>Contig_481
GCTATCTCCAAGTTTGATTGGCCTTTCACTCCTACACACAGCTCATCCAGAAGCTTTTCAACGCTTATTGGTGCGGACCTCCATCCGGTGTTACCCGGACTTCATCCTGGCCATGTGTAGATCACTTGGTTTCGCGTCTACCCCCACCGACTATAACGCCCTGTTCAGGCTCGCTTTCACTACGGATAACGTGACTCATGTCACTTAACCTCGCCGGTGATGGTAACTCG
>Contig_482
CGGATAACGTGACTCATGTCACTTAACCTCGCCGGTGATGGTAACTCGTAGGTTCATTATGCAAAAGGCACGCCGTCACTCTATAAAAGAGCTCCGAGTTACCATCACCGGCGAGGTTAAGTGACATGAGTCACGTTATCCG
>Contig_483
ACCAGATCTTGACATCCTACGTAGGCCTGTGAGAACAGGCCGTGCCTTCGGGAACGTAGAGACAGGTGGTGCATGGCTGTCGACAGCTCGTGTCGTGAGATGTTGGGTTAAGTCCCGCAACGA
>Contig_484
GGATAATAATCGGGTATAAGGCAGATGCCGAAGGCGCGGGATAGTAATTATAAAAGTATCGGTAGGGGAGCATACCATGTGCGTCGAATGGTGAAGATAACTGATCCTGGAGCGCATGGT
>Contig_485
CGTCGTACTATCAAGGTCGGCTCTTGGAGTGGATTTGCCTGCTCCAATCTACGCCTACACTCTTTAACGGGGACTTCCGTCGCCCCGCGGCAGTGTCACTGCTCCGTCTCCACGTCGCTCCTGAAGGTAGTAACGGAATATTAACCGTTTCTGCCATCGCC
>Contig_486
CGTGGAGATAGCTGGTTCTCCCCGAAATAGCTTTAGGGCTAGCCTCAGGCGAATAACCATAGAGACGGTAGAGCACTGATCGGGCAAGGGGGCGTAAAGCCTACCGACCCCAGTCAAACT
>Contig_487
CTGTACTGATACATAGTGTGACAACCCGCAGTCGTCATAGTCTGCAGGTTGTCACACTATGTATCAGTACAGCTATGGTGCTGATGCTGATTGGTATAGTTGTACTTACAGGCTTTACCAGTCGCAATCTTAGTTCTTATGTAAAGGAGAATCTGACTATCACAATGATTCTCCAACCCGATATGAATACGGAAGAGAGTACTGCTCTCTGCGAGCGTATTCGCACCTTGCATTATATCAATAGCTTGAACTTTATCAGTAAAGAGCAGGCGTTGAAGGATGGAACTAAAGAATTAGGTGCCAACCCTGCCGAATTTGCAGGTGAGAATCCGTTTACGGGTGAGATAGAAGTACAGTTGAAGGCTAACTATGCTAACAATGACTCTATCCGCAATATTGTTCAGCAATTGCGTACCTATCGTGGTGTGAGTGACATCACTTATCCACAGAGTTTGGTAGAAAGTGTAAACCAAACATTGGGTAAGATTAGTTTGGTATTATTGGTTATTGCTGTATTGCTCACCATCATCTCATTCTCTCTGATTAACAACACTATCCGATTGAGTATCTATGCACATCGTTTCTCAATCCACACGATGAAACTTGTTGGTGGTTCATGGAGTTTTATCCGTGCGCCATTCTTGCGCCGTGCGGTATTAGAAGGATTGGTTTCAGCCCTATTGGCTATTGCAGTCTTGGGTATAGGAATATGTCTCCTGTACGAAAAGGAACCAGAGATTACGAAATTATTGTCATGGGATGCATTGATTATCACAGCAATCGTAATGTTAGCTTTTGGTGTGATTATTGCAACCTTCTGCGCATGGCTTTCAGTAAACAAGTTCCTGCGTATGAAGGCAGGTGACTTATATAAGATTTAAAAGGAACAGTAAAAAGGGGAAAAGATAAGAGAGTAAAAGTTTCTTGTAGATAGAAA
>Contig_488
CTCCGTTAAGCTCACGCATGAGTTCACGGGTAACACCACTGCTATGTTTAGTGTTCCAGTTTTCTTGAAAATCTTCATAAGGATCAGTGCCAAGCTCGTCGCCTAAGTCAAATGACTTTAGATCGGCGCCGTAACTATGGCCACCAGCTCCTTTATTACCGTTCTT
>Contig_489
GTTACTCTTTCGGAGGCGACCGCCCCAGTCAAACTGCCCACCTAGCACTGTCTCCGTGGCTACAAACCACAGATTAGAATTTCAGCATTGAATGGTTGGTATTCCACCGATGACTCCGATACAGCTAGCGCCATATCATCATAGTCTCCCAACTATCCTATACATGCAATGCCAAAACCCAATACCAAGCTACAGTAAAGCTCCATGGGGTCTTTCCGTCCTACTGTAGGTAACCGGTATCTTCACCGGTAATACAATTTCACCAGGCCTCCCGTCAAGACAGCGCTCAAATCATTACACCATTCGTGCAGGTCGG
>Contig_490
GTTGAATATCCTCAACAAGAAGTTCCTGAAGGTACTGAATGTATGAAGCGATTTGCTTGTTTTCATCAAATGCTTTCCTTCTTTTCTATCAATAAGATTTACTTAGTCTGACCCTGCTGAGAAGCCTGTACGTTTGCAAATACGTAGTTCTTATCAACAGTGATAACAACACCACGTGCAATCTCAACTTCAACCTTATTGGTTGTCATATCAATATGCTTTACTGTGCCATAGATACCACCACCAGTCACAACAGAATCACCTGCTGAAAGAGCATTCTGGAAAGCACGAATTTCCTTCTGCTTCTTCTGCTGTGGACGAATCATGAAAAACCACATGATGGCAAAAATAGCAACCATCATGATAATCATAGGCATTGGGCTGCCTTGACCTGCAGCCTGTGCTGCGAGGATTAATGTTGTATTCATTATTTATCAGTTATTATGTTCTTAATTTATGAGCGTGAAAAGGAGGTTATAGGCAAGCATAACGTCTGAAAGGCTTTTATAAACACTTATCATTATAATGCTGAACAAACCTTTTTCATTACGGCTCTTAATAGCTTTCTGCCTATGACTTTATTCCTTATTCTCCGCTTGGTCAGTTGCTTGCTGTTGACGATAAGCCACACGCTGAGCAGAAGTTTGCGCAATCGTTGGGCGACGTCCCTCACGACGTGGTGCTCTTTCCTCTTGGCGATCATTGCGAGGACGATGTTGACGAGGCTCAGGCATTGTCTTCATCATCTTACCAGTCTGTATGAGATGACGAGCAATTGTATCAAGCATACCATTGATATATCCACCACTTCGCGGTGTACTATACAATTTGGCTAAGTCAACATACTCGTTGATGGTCACCGTTACTGGAATGTTAGGGAATGTAAGCATCTCAGCAATAGCTATCTGCATGATGACAACATCCATATAAGCCAAGCGAGAGAAATCCCAGTTGCGACTTGACTCACTCATATAACGCTGATAATCGTCTGCATTGAGGATTGTTGAACGGAAGAGTTTAAGTGCAAAGTCACGGTCCTCTTCGTCACGATATTCTGGCAGAAGCTCTTGATCAGCACCATTAGCAGGGTCGAATCGTTTGATAGTCTTGATAACGAAGGTATCAACAACTTCCTTATCATCATTCCAATAAAGACTCTTCTCCTCCAACACAGCATCCAAATCAGGATTCTCTTGTATGAGAGTACGATATATCTTACGCCACACCTCACGGTCTGCCTCGTACGAATCATCATCACTTGCCATGTACTCTTGGTAGATAGTGCTCTGTTCAATCTGATCACAGAGTTTACGAACAGTCTCCATATCATCTTCCCAACGACGTTTTTGTGATTCCATGAAAAGGTTAAGCTGCTTATTCTCTTCCAACTGAACAGCAAACTTATTGTTTACAAAACGACTTGAGGGAGCCTCTGTCCCTTCACGGCTGGCACGATTTGCAGCTATCTCCACGCGATGGCGCTCCTCTTGCGTGATTGATACGATTAAGGCCAAGAGGTAATTGTAGAGGTCATACGCTTTCGCCAAGCTGAAAAGAAGTTCCTTCTCAGCATTGTCCATATTCCTGTTACCGTTCTGATAGTATGCATAGGTTAACTGGACAATCTTAATTCTAATTAATTCAATAC
>Contig_491
GTGGTAAGCAAGCTATTCAACTCCTCATTATCAATATCAGCAGGATAAAGTGTATTGACACGATTCAAGAAGTCGCCAAGAATATTCATATAATTGGTGAAGGCATCAAATGGACTATCATAGATACCACGATCCATTCCAACACGTGAAGGTTTGGTTGACATAAAGCGGAAGTTATCACTTGCCTGCAAATAGTCCCAATCTTGATTGATACGTGGGTCGTTAGCAATACGTACACGATCTGCAATACTGTACAATTTATTGAATGCTTCACGCTGCATTGGATTACCCAACCATGTGCTGACATCACGTTCTTCATCCATCCAACTCAAGGTATCTGGCACATAGAGATTGTCAACACTCTTCAACTT
>Contig_492
CCGCGGCAGGTCCGCCGCGGTGGCCGCTGCCTGTGACACGGGCCCGTGGGGGACGCGTGGTCCCCTACTGCGGGTCGGGGTTCCGGGCGGCGGGGCGTGGCGCCGCACGCTAGCTTGGATTCTGGCTTAGAGGCGTTCAGCCATAATCCGGCACAC
>Contig_493
GAGAAGTTCCCCTACTGCTGCCTGGAGTTGAATTTCTTGAACTGTTGCGACTACGTGATGAGGAACGAGAAGAGGCTTGACTGCCGCCTCTGCTCCCTTCTGCGTAGAAGC
>Contig_494
GAGTGAATTTACCACTTACAGGGAATGTACGGGTATTATCAGAACAGTAGTGGTTGACAGTCTCAGCACCACAGTCACAGAGAGCAAGGCGACCAGCCTCCAATACAGCCATCGAAGGATTGCCATGCATAATCTCACCATGCTGAGTGAAGATGGTTGGGAATGATACCATTGAACCATATGAGTTAGCAATACCGCTAACCTGACCACCAACGAACTGCTCAGTTACACCTGGTTTACCCAATATCATAGCAGTTGTGTGCATCTTGTAGCCGATAACAGCAGCACGCTCCAACTCCTCAATTTCTTCCTGTGTCTTTACAGAACGCATCTTAACAACCGCACGGATAAGTTCCATACTTGCTGACTCCTTCTGTTGATTAGGATGGATACCAAAGAGGTCGAATATTTGAATCTTAATATCAGCACGATAAGGAGGTAGGAAATGAACCTTACGATGCTCACGCAACGCATTGTTACAAATGGTCTTTAGACCTTTCATGTTGACAGTGTTGGCTACACCAACGGCATCAGCCATATCTTTTACAGAGTCAACGCTACCGTACCATACAATGTCATCGATGTCAATGTCATCACCAACAAGTGTTTCTGTGTCATTGTCAATGTCAATAACACCAACTAATCCGTCACGTTTCTGACCAAAATAATAGAGGAATGATGAATCCTGACGGAAAGGATAATATCCATTCGCAGGGAAGTTTGCAGGCGACTCATTGTTGCCAAAGAGAATAATAATACCCTCTCCAACAAGCTTCTTAAGCTCTGCACGGCGCTTGAAATA
>Contig_495
CGCCATGGCTGATGCGCGATTACTAGCGAATCCAGCTTCACGGAGTCGGGTTGCAGACTCCGATCCGAACTGAGAGAGGTTTTAAAGATTAGCATCCCGTCGCCGGGTAGCGGCCTTCTGTACCCCCCATTGTAACACGTGTGTAGCCCCGGACGTAAGGGCCGTGCTGATTTG
>Contig_496
GTAACAGTGGTGTACATATAGGACACCTTGCTGGTGTATATGTTCCTGCCGATATCTACGTTCGTTATCTCCGATTGAAGAAGCGTGAAGTTGCTTTCATTGGTGGTAGTGACGAGCATGGTGTGCCTATCACCATCCGTGCTAAGAAGGAAGGTATCACCCCACAGGACGTATGTGACCGTTATCATAAGTTGATAAAGGACTCTTTTGAGGAGTTTGGTATCTCCTTCGACATCTATAGTCGCACAACAAGTGAGACTCACCACAAGTTTGCTTCAGACTTCTTCCGTAAGCTATATGATGATGGTAAGCTCGTTGAGAAGGAGAGTGAGCAGTACTATGATGAGGAAGCTCACCAGTTCCTTGCCGACCGTTATATCATGGGTGAGTGTCCTCACTGTGGCAATCCAAATGCTTATGGCGACCAATGTGAGAAGTGTGGTAGTGACCTTAGTCCTATGGAACTGAAGAATCCTCACTCTACTATCTCTGGTTCACAGCCTGTCATCAAGCGTACTAAGAACTGGTACCTGCCTTTGAATGACTATCAAGAGTGGCTGAAGCAGTGGATTTTGGAGGATCATAAGGAGTGG
>Contig_497
AGACCCTGCAGGAAGGTGTTGCTTTGGCAAAGGAAATCAACGACTCATTGAAGGCAGAGAAGCCAAACTGTGATGTTGTTATCTGTACTCCATTCATTCACCTTGCAAGTGTTGCACAGGTATTGGATGCAGAGGGTGTTGCGCTCGGTGCTGAGAACTGCGCTGACAAGGAGAAGGGTGCTTACACTGGTGAGGTTTCTGCCGCTATGGTAAAGAGCACTGGTGCACAGTATGTTATCCTCGGTCACTCTGAGCGTCGCCAGTACTACGGTGAGACTGCAGAGATTTTGAAGGAGAAGGTACAGTTGGCATTGGCTAACGGTTTGAAGGTTATCTTCTGCTGCGGTGAGACTCTTGAGGAGCGTGAGGCTGAGAAGCAGAACGAGGTAGTAAAGGCTGAGCTCGAGGGTTCTGTATTCCACCTTTCTGCTGAGGAGTGGAAGAACATCGTTTTGGCTTACGAGCCAATCTGGGCTATCGGTACTGGTAAGACAGCTACATCTGATCAGGCTCAGGAGATGTTGGCTTACATCCGCTCTATCGTTGCTGAGAAGTATGGCAAAGAGGCTGCAGAGGACACAACTATCCTCTATGGTGGTAGCTGTAACGCAAGCAACGCTGCAG
>Contig_498
GAGAGCAATTGACGGCGGTTACGCTATCCCAGCATTCAACTTCAATAACCTCGAGCAGCTTCAGGCTATCATCAAGGCTTCTTCTGACTTGAGATCACCTGTTATCCTTCAGGTTTCTAAGGGTGCCCGTAAGTATGCTAACCAGACTCTTCTCCGTTACCTCGCAGAGGGTGCAGTAGAGTATGCTAAGGAGTTGGGTTGCCACCATCCAGAGATTGCACTTCACCTTGATCATGGTGATAGCTTCGAGACTTGCAAGAGTTGTGTAGACTTCGGTTTCTCTTCTGTAATGATCGACGGTTCTTCTCTTCCATATGAGGAGAATATCGCTTTGACAAAGAAGGTTGTTGAGTATGCTCACCAGTTCGATGTAACTGTTGAGGCTGAGCTCGGTGTACTTGCTG
>Contig_499
AAACTAAACCCTACAGCATACGCCTTAATCTTTGTCACCATAGACAGCAAGCCGTTGCTACGTGTAGGTGAGAGGTGCTGGCGGAGACCTATTTGATCAATGAAATAGAGGTCAGCATCGATAATCTCTTGTGGAGTATGATTGCTGAGTACACGTATCAGAAGGGCAATGATACCCTTTGTGATGAGTGCATCAGAGCCGTGTATGGCTGC
>Contig_500
AGTGCGGGGCTTAACCCCGTGATGGGATGGAAACTGGGAAGCTCAGAGTATCGGAGAGGAAAGCGGAATTCCTAGTGTAGCGGTGAAATGCGTAGATATTAGGAGGAA
>Contig_501
TGCTGATTTGACGTCATCCCCACCTTCCTCACATCTTACGATGGCAGTGTCCACGGAGTGCCCGGCATTACCCGATGGCAACCGAGGAGAAGGGTTGCGCTCGTTATGGCACTTAAGCCGACACCTCACGGCA
>Contig_502
CTTGTTGTTCTTAAAAGCTTTGGAGAAGAACTTTACTGTTGAGCTGAAAGGACAAGATGAATATCGCCCAACAAAGTTGCATGAATTCTCTATGTACCTTGACGGAAACTGGTATAGCTTGGTTGCTAAACCTGGTACATACGATGATAATGACCCTATTGGTGTTCTTGATGTTGACATCTCAAGTCGATTAATTTTGGACGAACTAATGGGCATTAAAGACCTCCGTTC
>Contig_503
TCCCAGAAGATCAGTTCTCTAACGTACCACAGCAGGAAGAGAGTGAAGGTAAAGAAGAATTATTGGCACGCCTCCAGGAGAAGGTTAACGCACATAACATGAATATGGAACCAGCTGGTTACTCTGTATTACCTGATGGTGTATGGGCAGGTGACCCAGGAGATGGTACAGATTTCATTCCAGTTGTTGACCTACCAATTGAAGATCAGGGTATTGTTCCAAACTATGATATGTTTGATCAGCCTACAACTCCTGCTCAGCTTCCGTCAACTCCGGTCTATGATAATGCTCCAGTTGCAAACAATGCGAACTATGATTTCTCTGATCTTATCAAGGCAAACGGTGTTCTAGAGGTAATGCCAGATGGTTATGGCTTCCTCCGTTCAAGCGATTATAATTACTTATCATCACCTGATGATGTGTATATTGCAAACAATCAGATTAAGCAATATGGTCTGAAGACAGGTGATGTTGTGGAGTGTCACGTACGTCCACCACATGAGGGTGAGAAGTATTTCCCACTGACAAGCATTGATAAGATTAATGGTCGTAAGCCTTCTGAGGTACGTGACCGTATACCTTTCGAGCATCTTACACCACTCTTCCCAGAGGAGAAGTTCACTCTCTGTGGCGATCCTCGTACAACTAATCTTTCAACACGTATTGTAGATCTCTTCTCACCAATCGGTAAGGGACAGCGTGCATTGATTGTTGCACAGCCAAAGACAGGTAAGACTATCTTGATGAAGGATATTGCAAATGCTATTGCAGCCAACCATCCAGAGGCTTACTTGATGATGCTCTTGATTGATGAGCGTCCTGAGGAGGTTACCGATATGGCACGCACAGTAAATGCAGAGGTTATTGCTTCAACATTTGATGAGCCTGCAGAACGCCACGTTAAGATTGCTGGTATCGTTTTGGAGAAGGCAAAACGCATGGTTGAATGTGGTCATGATGTAGTTATCTTCCTTGACTCAATCACTCGTTTGGCACGTGCTTACAACACTGTAGCACCAGCGTCTGGTAAGGTCTTAACTGGTGGTGTGGATGCCAATGCATTGCAGAAGCCAAAGCGTTTCTTCGGTGCTGCACGTAATATTGAGGGTGGTGGCTCTTTGACTATCATTGCAACAGCCTTGATTGATACTGGTTCTAAGATGGATGAGGTTATCTTCGAGGAGTTCAAGGGAACAGGTAACATGGAGTTGCAGCTTGACCGTAGCTTGAGTAACAAGCGTATCTTCCCAGCTGTTAACTTGGTTGCTTCAAGTACACGTCGTGATGACCTCCTCCAGGATCGTACAACACTTGATCGTATGTGGATTCTCCGCAAGTAC
>Contig_504
TTACGGAGTTTGTCAACAGCATCGCATCATGATTACCTGCGTTGCGCTGCTGAACGAAATAAACAGTCAGCCAGATTGCACCTATCAAAAGTGCCGTAGAGCCGGCTACCATCACACCGCGTACCTGATTATCATTCTTCGCTACCCAAAGGGCGAAAAGCATCAGGACGGGGATAATTACAAATACAGTTAATATCCAAC
>Contig_505
CCAAGTAAAACGTGACAATCGTTTATCTCCGGAAAGTTTTAATAAGTATTACATCACCGCAGCAAATGGTACCTCTGTTCCATTAAGCAGCTTGGTAACGGCTACATTGGAACCGCAACCAAGTACATTGCCTCGTTTCAGCCAGTTAAACTCTGCGGTGATTAGTGCTGTACCGATGCCAGGTACTTCAATTGGTGATGCGATCCAATGGTTACAGGACAATGCGAAAAATACTTTACCACAGGGTTATAACTATGACTTTAAAGGTGAAGCGCGTCAGTTAGTACAAGAAGGTAATGCGCTTGCTGTAACGTTCTTACTTGCGGTAGTGATTATTTTCTTAGTCTTGGCAATTCAGTTTGAATCAATTCGCGATCCAATCGTGATTATGATTTCTGTGCCGTTAGCTGTAAGTGGTGCGTTATTAGCCTTAAATGCTTTCGGATTTATTGGTATTGCAGGGACAACGCTAAATATCTACTCACAGGTTGGTTTGATTACCTTAGTTGGTCTTATCACAAAACACGGTATTTTAATGTGTGAAGTAGCGAAAGAAGAGCAGTTAAATCATGG
>Contig_506
CCCATATCTTTCTTCTAATGAAGTTCTGTGATTACTCTGCAGAGAGAGTGAAGCGCTTGTAAGCAACAATCTTAAGATCCTTGCTCTGAGCCTTAAGCCACTCGCTAACGCTCTGCTTGTCGCCATCACCAAACTGGAACTCCTGATCAACGAGACAGTTCTCCTTGAAGAACTTGTTCAGACGACCCTTAGCGATGTTCTGAATCATATCCTCGTTGAGGTTTGCAGCCTTCTCAGCAGCAACAGTGTTGCGAATCTCGATAGCCTTGTCAGCCTCCTCACGTGTCAACCAACCCTTCTTGATGTTAGACTCGATGTGGTCTTCGCTGTCAACGAGGTTAGCGTTGATACCTGCCTTCTTGATTGCAGCAACAACAGCCTTCTCAATCTGCTCTTCCTTAGTCTTCTCAACAGCAACCTTGAACTCCTCATCCTTAACAGACTGTGGAATAGATGCCTCGTCAAGAGCTACAGGCTTCATAGCTGCAACCTGCATAGCTACCTTGTGACCAGCATCCTCATTGTTCTCATTGAGCTGAACGATAGTTGCGAGAGTGTGCTTGTTCATGTGGTCATAAACATACAAGTTCTCACCCTCAAGGAAGTTGTAGCCGTCGAGCTCCATCTTCTCACCAGTAACACCAGAACGCTGCTGAACTGCAGTAGCAGCATCCTCGCCATTAGCGAGCTTAAGTGCCTTAACCTCATCAAGACTCTTGCACTTGTTAGCAACAGCAGCGTCCAGAATCTCCTGAACGAGGGCAATGAAGTCCTGACCGTTAGCAACGAAGTCTGTCTCACACTTGATAGCAACCATAGCAGCAAAGCCATCTACCTGCTTAACGAGTACACAACCGTTTGATGTCTCACGGTCAGAACGCTTAGCAGCGATAGCCAAACCACGCTCACGGATCAATTCCTTTGCTTTTTCGTAATCGCCTTCAGCCTCTGTGAGTGCCTTCTTTACGTCAGCCAGACCTGCG
>Contig_507
ACTGCTGCCTCCCGTAGGAGTCTGGGCCGTGTCTCAGTCCCAGTGTGGGGGATCACCCTCTCAGGCCCCCTAAAGATCGTCGCCTTGGTAAGCCGTTACCTTACCAACTAGCTAATCTTGTGCGTGCTCATCCTTATCCGCCGTAGCTTTTAATATGAAATGATGCCATCCCATATGTTATAGGGTATTAATCC
>Contig_508
TCCTGGTTGTCTGTGAATATCCACCTCCTTTCCCACTTAGACATGATTTGGGACCTTAGCCGGCGGTCCGGGCTGTTCCCCTCTCGTCCACGGACCTTGTCATCCGTAGACTCACTCCCGGTAAACAATATACGGTATTCGCAGTTTGCTTGACTTCGGTAAGCTATACGCCCCCTAGGCCATACAGTGCTCTACCCCCGCATATCTTCAAC
>Contig_509
TGGAACTTGTTGGTGTAGGTTATCGTGTTTCTAACCAGGGCAACTTGGTAGAGTTCTCTCTTGGTTATACTCACCCAATCTTTATTCAGCTTCCTTCAGAAGTTAAGGTTGAGACAAAGAGCGAGCGTAACCAGAATCCAATCATCACTCTTGAATCAGCTGACAAGCAGCTGCTTGGTCTCATCTGTGCAAAGATTCGTTCTTTCCGTAAGCCTGAGCCTTACAAGGGTAAGGGTGTCCTGTTCCAGGGTGAGGTTATTCGCAGAAAGTCTGGTAAGACAGCTGCAGCTAAGTAACTTTAATTCATCATTACGATTATGACAACAAAGAAAGAACAAAGAAGAATTAAGATAAAGTTCCGCATTCGTAAAAGTGTGAACGGTACTGCTGAGCGCCCACGTTTGAGCGTTTTCCGCAGTAATAAGCAGATTTATGCACAGGTTATTAACGATCTGACAGGAACAACCCTCGCTTCTGCTTCTTCACTTGGCCTTGAGAAGATGGCTAAGATTGATCAGGCTAAGAAGGTAGGTGCACTTGTTGCTGAGCATGCTAAGGCTGCTGGCGTAGAGCAGGTTGTTTTTGACCGTAACGGTTATCTCTATCACGGACGTGTACAGGCTTTGGCTGATGCTGCACGTGAGGGA
>Contig_510
CATACTTAACAGTATCTCTACCTCTTTAGCTGAGATTCTTGGTGGTGCGATTGCGCTACAAATGCTCTTTGGCATTAGTATTCCTACAGGCTCTGTCTTAACAACAGTGGCTGTATTGATAATGCTTTTTACGAATAGCTATAAGAAGATGGAACGTGCCATCATTGGCTTTGTGTCAATGATAGGCCTTTCGTTTGTCTATGAACTCNNNNNNNNNNTCATAATCTTTTCCTTCACTCAGAGATTGTACAGAGCCGTGAGATTTATTTGGAGGGTGACGAGCGTATCCGTCACATGTTGAAGTATGAGTTTGTCGACACCCTTTTCTCCATGATTGTGGGTTGGGCTATTAACTCTGCGATGATTCTCTTGGCAGCAAGTACGTTCTTCTCTCATGGTCAGCACGTTGACGAACTGTCTCAGGCGCAAGCAATGTTACAACCACTTTTGGGTAATAATGCTGCGAATATATTTGCTATTGCCTTAC
>Contig_511
AAGCGACGGCTAAATACGTGCCAGCAGCCGCGGTAATACGTATGTCGCAAGCGTTATCCGGAATTATTGGGCATAAAGGGCATCTAGGCGGCCAGACAAGTCTGGGGTGAAAACTTGCGGCTCAACCGCAAGCCTGCCCTGGAAACTGCCTGGCTAGAGTGCTGGAGAGGTGGACGGAACTGCACGAGTAGAGGTGAAATTCGTAGATATGTGCAGGAATGCCGATGATGAAGATAGTTCACTGGACGGCAACTGACGCTGAAGTGCGAAAGCTGGGGGAGCGAACAGGATTAGATACCCTGGTAGTCCCAGCCGTAAACGATGATTACTGGGTGTGGGCATGAAGAGTGTCCGTGCCGAAGCAAATGCGATAAGTAATCC
>Contig_512
TCAGTTCCCCTACCCATCGTCGCCTTGGTGAGCCGTTACCTCACCAACAAGCTAATGGGACGCATGCCTATCCTATACCGAATTTCTTTCCTCACCACTTGATGCCAAGCTGTGAGCATACGCAGTATTAGTCCGTCTTTCGACGGGTTATCCTCCTGTATAGGGCAAGTTGCATACGCGTTACGCACCCGTGCGCCGGTCGCCACCCAGATAGCAAGCTACCTTGTGCTGCCCCTCGACTTGCATGTGTTAAGCCTATCGCTAGCGTTCATCC
>Contig_513
CTTATTTTGCTGGGAAGAGCTGAGAGTATCGAGGGTAAACCATGTTGCTAACCCAGTTGCATACCCAGAAAGCATTCTTATCAGAGAAGGTAACAGCATCTGCGCCAGGTGTGTTGAAACACTCAGCACGCTCGGTATTGCTACAATAGATTGGTACGTAAGCAACCATGTTACCATCATCGTTACCGAACCAAAGGATGCCACCAATCTCACGTGGCAACCATGAACGGAGCTGTGCTATGTAAGAGAAACCTGTCTGCTGGGTTGAGATAGGGCGTTCGTTGAAATACTGCTTACCGCC
>Contig_514
CAGATGATGCTCTTCCATATAAGAAAGGAAGACTCATCGAACCATTATCAAGCCTTTGTTGATTACATACCTGGCTTACCCTGTGGCATAGCAGACATACCCTGAGGCATACCTGGCTGACCTTCTGGAGCCTTCTCGATACCGAGTAACTCAACAGTAAAGATAAGTGTTGAGAATGGCTTGAGGTCTGGACTTGGCTGTTCAGCACCATAACCAGCTGTATAAGGAATTGTAATCTCCCACTTAGCACCAACAGGCATCTTAGTCAAAGCCTCTGTGAAACCTGGGATAACACCACCTACAGGCATTGTTGCACCATCACGCTGGTCGAAAACCTTACCATCGATAGTCTTACCTACATAGTTAATCTTAACAACATCAGAAGCCTTTGGTGTAGCACCAGAGCCAGCCTTGAGTTCCTTAACCTGTACACCCTGACCGATAGTCTTCACACCTTCCTTCTTAGCGTTGGCAGCCATGTAAGCATCACTCTTCTTCTTATTAGCACCATAAGTCTTCTCAGCGGCCTTCATCTGAATAGCCTTTGAAGTCTTCTGCTCAACTTCACGAGCCTGCTCTACAGTCATCTTCTGACCATGACCCTTTGCACTTGCTGCGAAACCAGCGAGGAAGTTAGCCAAAGAAACAGACTTTGTAGAGTCCTCACCAAAGATCTGACGGTTGATCTGATTCTTGATAATCATGTTCATCTGCATACCTACGCCGATACCAGCATTGTAAGCAGCACGCTTCTTATCATCAGCATTCTGCGCACCATCGTTCATACCCTTGATAAACTCATCGATGTAAGCTGTATCAATCTGCATCTGCTGGAGATACTGCTTAACACTCTGACCCTGATCAATACCGAAAGCATAGCTCAAAGAGTCTACATCAGACTTCAAATCCTCCTTTGGAGCTGAGTTACCACAAGCTGTGAAGCCTGCAGCTGCGATAGCCATAGCGGCTAAAAAATAAATTTTCTTCATTATTTTAATTGTTTAGTTTCTTAAGCAATATTATTAGCGTAGGCGATGATGGACGTATATTGCAGTCTAGTATCGCCTATACACCTTTCTTACTTTACCTCAATCAACTCTACGTCGAATACAAGTGCTGCGAATGGAGGTATCTGTGCACCAGCACCACGCTCACCATATGCAAGGTTATAAGGGATGAAGAAGCGATACTTAGCACCTTCCTGCATAAGCTGCACACCCTCTGTCCAACCTGCGATAACCTGATTCAAGCCGAAAGTAGCTGGCTGATTGCGCTTATAAGAACTGTCAAAAACAGTACCATCAATCAGTGTTCCCTCATAATGACATACTACTTGGTCTGTAGCTGAAGGCTTCTTACCATTGCCCTCTTTCAATACCTGATACTGTAAACCTGAAGGTAAGGTTACAACACCATCCTTCTTACCGTTCTCAGCAAGGAAAGCCTCACCAGCAGCCTTTGCTGCCTTACCAGCCTCAGCGGCTGCAGCCTGCTGCTTAGCCTCCTGCTCTTGGAAGAAGTTTTGTACGAGAGTCTGTGCTTCTGCATTGTCAACTTTCAGTTCTGAACCTGAAATAACATCCTTGATAGCCTGTGCGAAGTCGTCGGTATC
>Contig_515
CTGTAATGTAGGCCATTACAACTAGATTGTTAGTAGCCAAATCAGATGTGAACATCATAGCATCAATGAGTCTCAGTGAATACTGTGAAATTCCATCT
>Contig_516
CCCTGTGTTTTTGTTAAACAGTTGCCTGGACCGATTCTCTGCGCCTCACTACCATTACAGTATGAGGACCCCTTATCCCGAAGTTACGGGGTCAATTTGCCTAGTTCC
>Contig_517
AACCAATAGTGTGGGTAATCCTGCTTCCAAGAAAATGCTCTAAACATATTGTTAAAGCACCCGTACCGTAAACGGACACACGTAGTCGGGTAGAATATACTAAGGC
>Contig_518
AAGCATGCCGCCAGCGTTCAATCTGAGCCAGGATCAAACTCTTATGTTTAATCTCTAACTTACTTTATTCTGGTCTGCTTCAAAGAAACTGACAAGGCAATCAATAACAATTCAAACTAAAAGCCTAAATCATCATCAATCCTTCTTGTCTGTTTTTGTCGCAGTGTGAGACCATCAGGCACTCACACTTATCGGCAGTCAAAGCTT
>Contig_519
ATTTAAATTGTTAATCAATTCATCTATTGGTAGAAAGGTGATTATGTCAGTTACTGGCATGGCCCTGATCCTATTCATGACGTTCCACTGCTGTATGAATCTTGTTGCGCTCTTCTCTGGAAAGGCTTACAACATGATTTGTGAGCTGTTGGGTGCCAATTGGTACGCAGTAGCAGCTACTGCTGGTCTTGGCGCATTGGCAGTTTGTCACATC
>Contig_520
GTGAGTCAACAGAACGCTTACCCTGGATACCCATCAAACGATCTGTCTCTGCCATAACAGCCTTCTCAGCCTCATCAAACTCAGGACGGTCGGTTGGAACCTTTGCCCAGAGTGCCTGATCAGCAAGGTAGTTCTGAATAGTATATGGCAAAACGAAGTAACCATCAGCAAGACCCTGCATCAAAGCAGAAGCACCAAGACGGTTAGCACCGTGGTCAGAGAAGTTACACTCACCAATAGCGAACAGACCAGGAACGGTTGTCATCAGCTCATAGTCAACCCAGATACCACCCATTGTGTAGTGGATAGCAGGGAAGATCATCATTGGGTTGTAGTACTTCACGCCGTTAATCTCATTAGCGAGCTCACCTGGATTAACGTCTGTAATCTCCTCATACATATCGAAGAGGTTACCATAACGCTGAAGAATTGTATCGATACCAAGGCGGTTGATAGACTCAGAGAAGTCGAGGAACACAGCAAGACCAGTGTTGTTAACACCGAATCCATGGTCGCAACGCTCCTTAGCAGCACGTGATGCAACGTCACGAGGTACGAGGTTACCGAATGCTGGGTAACGACGCTCCAAGTAATAGTCACGATCTTCCTCTGGAATATCTGATCCCTTCTTCGTTCCTGCCTGCAATGCCTTTGCATCTTCGAGCTTCTTAGGAACCCAGATACGGCCATCGTTACGCAAAGACTCTGACATAAGGGTCAGCTTAGACTGCTTGTCGCCGTGTACAGGAATACAAGTTGGGTGAATCTGAACGTAAGATGGGTTAGCCATGTAAGCACCCTTACGATAGCACTGGATAGCAGCTGTACAGTTACAACCCATAGCGTTGGTTGAAAGGAAGTATGCGTTACCATAACCACCAGTAGCGATAACAACAGCATTAGCCGTGAAACGCTCCAGCTTACCAGTCACAAGGTTCTTAGCAATGATACCACGAGCGTGACCGTCAACGATAACTACGTCCTCCATCTCATAACGAGTATAGAGCTTAACCTTACCTGTAGCAACCTGTGCACTCAATGAAGAGTAAGCACCGAGCAACAACTGCTGACCGGTCTGACCCTTTGCATAGAAAGTACGGCTTACCTGTGCACCACCAAAAGAACGGTTAGCAAGCATACCACCATACTCACGAGCGAATGGTACACCTTGTGCAACGCACTGGTCGATGATGTCGTTTGACACCTCAGCCAAACGATAAACGTTAGCCTCACGAGCACGATAGTCACCACCCTTTACTGTATCGTAGAACAGACGGTAAACTGAGTCACCATCATTCTGATAGTTCTTTGCAGCATTGATACCACCCTGTGCAGCGATAGAGTGTGCACGACGTGGTGAGTCTTGGATGCAGAAGTTATATACGTTGAAGCCCATCTCACCGAGAGAAGCGGCAGCACTGGCACCAGCCAGACCTGTACCAACAACGATAACATCCAGTTTCAGTTTATTCTTTGGGTTAACCAAACGCTGATGAGCCTTATAGTTGGTCCATTTCTCAGCTACTGGTCCTTCTGGTATTCTGGAATTTAATGTCTTAGTCATGATTGTTTTGAATTAAATTTTCAACTTAGATACTTAAATTATGCAGCACAGCAAAGGCTTGGTGCACAACCGAAAGCAAATGCAAGCACTACAACGAGGAAGCCGAGCATCAACAGCGTAACATAGATGTTACCGATAGTCTTCCAACGGTTGAACCATACTTTACCGTTGACACCCACTGTCTGCATAGCACTCCAGAAACCATGAGAGAGGTGGAACCACAATGCTGCAATCCAGATTACATAAAGAACTACGTACACTGGCTTAGAGAAAGTGTACTGAATGTAAGCAAAACCATCAGCTGGGTGGAAAGGTACATCGATATGTGTAAGCTCTGCAAACATCATGTTGTACCAGAAGTTAAAGAAGTGAAGTCCAAGACCGAGCAACACGATAAGACCGAGAACAAGCATGTTTTGGCTTGCCCACTCTACAGTTGCAGGCTTCTCTGTAACAGCATAACGATTGTCACCACGTGCACGGCGGTTCTGCGCTGTAAGGATGAACGCATAAACGATGTGACAAACTGCCAATGCGCCAAGACCAGCAGTAGCTGCTACTGC
>Contig_521
TCTTAATTATGCGGATATCGTACGTGGTAGTTTGGAGGACTTCGCAACGATTTATAAAAAAGAAGATGCCGATAAGGTCTATAATGCGGAGATTTCTTTTTATTGCAAGCAGTTTATCTATACACAGGGAAGTCAGCCTGTTGAAGTGCGCAGTGGTAAGGAACTGAAGAAGTCCTATCCTGTTCTCGACACGAATGTTGTCAGTACAATCGGAGCTGGTGACAACTTTAATGCAGGCTTCATCTTCGGTATGTTGAAGCATGGTATCACTCGTGCTGATCTCGAAAGAGGGCTGACAGAAGAGCAATGGGACAAACTTATCAACTATGCCTTGGCGTTCTCTGCAGACTGCTGCAAGGACATCTTCAACTATGTAAGTAAGGACTTTGGTGAGAAGATGAAGGAGGGGGCTTTATAATTAGCCTTATTAGCCCAATAAACCCAATTGGTCTAATAAGCCCAATAAGCTAACAAAAGAAACTACATAAATTCAAAAATAAAATGATAGAAATTGCCAATAAAGTTTATTACGTAGGAGTTAACGATCGTAATAAGAACCTTTTTGAAGGATTATGGCCACTGCCTTATGGTGTTACCTATAATTCTTATCTCATTGATGATGAGAAGGTTTGCCTTATTGATACAGTAGAAGTAGACTTCTTTACACAGTTTATTGAGAGACTTCGTGAGGTGTTGGGCGACCGACAGATTGATTACTTAGTCATCAACCACATGGAGCCTGACCACTCTGGTTCAATAGGTTTGCTGCGTAAATATTATCCTAACATCCAAGTTATCGGTAACAAGAAGACCTTTGATATGATGTCAGGATTCTATGGTGTCAAGGATAATACGTTAGAGGTTAAGAATGGTGAGGAGTTGAGCTTAGGTAATCATACCCTACAATTCTTTATGACTCCAATGGTTCACTGGCCAGAAACGATGATGACACTCTGCAAAGGTGAGGTCAGTCACCTCTTTACAGG
>Contig_522
GCCATACGCTCTGTATTGCCATACATTGTACCATAGCAAATTACCAAACCAGGCTCAGTTTCGTACTTAGACATACGGTCATACAGTCCGATAACTTTATCAACATACTTGTGCCATACTGGTCCGTGAGTTGAGCAGATATAATCGATATGAATACCCGCAAGCTTCTTCAATGCGTTCTGAACAGGTGTTCCGTACTTTCCAACGATGTTAGAATAGTAGCGAACCATCTCTAACCAACACCAATCAGTATCAATCTCTTGATCGATGAGACCACCATTTAATGCACCAAAACAGCCGAATGCATCGCCTGTAAAGAGGTGACTGACCTCACCTTTGCAGAGTGTCATC
>Contig_523
TCATTACTTCCAAGCCACGCTCCCAACTGTCGATTGGGTTATAATCAGATGGATTCCATGTATAATCAGCGACACTATAGAGAGAGAGTTTTGAAGCTTCTCCATGCTCCATAGGGTTGCTGACGAGTCCACACATATCCTTCTCGGTGAGTGATGTATCCAAACCATAGACAGGACCCTGCAATACAAGGTTGCGAACATAGTCTGTTACGGCATAGTTCCACCAGAAGAAAGCAGGACGCTTGATGCGACTGTCGACCCAATCGAGTGTACTCTTTGTCACATCGCTACAAACAACATCGCCTGTCCAGAACAC
>Contig_524
CAACATCGCCTGTCCAGAACACACGAACAGAAGGGTCGAGGGTCTTACCATAGATGCTCAATGGCCCATTCTCATCTGCCTTTGCCCACAACTTAGAATAGTCTGTAGGACAAATAATCAGCGGAGCAACGTCACCCTTCGCCTTTACAAACTCCTTTGTCAAACGATTCAACAACTCAACTTGTCGGTTAGGGTTGGTTCCCTCGCCTGAAATATCATCAAAGAAGATAGCAAATGACTTAACACAAACT
>Contig_525
ATTAATATATGGTATTCGAAGTTTGCTTGATTTCGGTAAGCAGTACGCCCCCTAGACCATACAGAGCTCTACCCCCACATATCTTGACGTCAAGGCTGCACCTAAATGCATTTCGGAGAGAACGAGCTATCTCCTAGT
>Contig_526
ATGATTAGTGGCAAGGTTAATAAAGCGGAGCCGAAGGGAAACCGAGTCTTAACAGGGCGTCAAGTCGCTAGTCATAGACGCGAAACCTAGTGATCTAGGCCTGTCCAGGCTGAAGCTG
>Contig_527
TAGCGTTATCTCAATGGAGAAAGGCTATCAGCAGACCTATCAGGGTTTTGACCCAAACTCCTCAGAGAGTTATATCATGTTTGAATTCATGCAGAATGCGAACATGGAGCGGAGTGTTGAGTTAGCCCGAATGATACAGAACTCTGTTTGTTCGTCTGCAGGACGTATCGACAAGGGTGTTCATCAGGCTGGTTTCCTCGTGTTGCGAGAGAGTTATATGCCAAGTTGCTTGATAGAGTTAGGTTTCATTACGGCAGCTGATGAGGAGGAATATCTGAACTCTCCAGCAGGTATAGATGCCATGGCAAAGGGTATTTACAATGCTTTTGTACAATACAAGAATGCCTATGACACACGCATCGTGGTGCCTTACCGTCCTGTTGAGAACAAGCGAATCGTGATAGATCGTGTTGTCCCAACTGCTCCAACAACTAAACCGCATCCTGTTGCGCCCATAGAGCGTTCCCGTTCTGTGGCTCCTGTGCAGCGTTCTCGTTCTAC
>Contig_528
GCCGGCGTACTCCCCAGGTGGGATGCTTAATGCTTTCGCTTAGCCGCTAACGCCAGGCGCTAACAGCGGGCATCCATCGTTTACTGTGCGGACTACCAGGGTATCTAAT
>Contig_529
ACTATCAACTCTATGCTGAGCAGTTCTATGACTTGTTAAACCTCAACCGTGAGGCACGCGAATACGACTTCAAGAAGAATCTTGAGAAGAAGACTAAACTCTGTGAAGCAGCTGAGAAGTTGGCAGAAGAAACAGATGTTATCAGTGCATTCCACCAATTACAGGAACTTCATCAGGAATATCGTGAGACAGGTCCTGTTGCTAAGGAACTTCGCGAGCAGATTTGGGCACGCTTCAAAGCTGCCAGCACTGTTATCAACAAGCGTCACCAACAGCACTTCGAAACACTCCGAACACGCGAAGAAGAGAACCTAACAAAGAAGACTGCACTCTGCGAAAAGGCTGAAGAACTTGCAAAACAAGAGAATAAGTCTTCTGCTGATTGGGAGAAACGTACTAAGGAAATCNNNNNNNNNNCTATCCAGCAGGAATGGAAGACCATTGGTTTTGCTCCACAGAAGATGAACGTGAAGATTTTTGAACGTTTCCGTGCAGCATGTGACGACTTCTTTGGTCGTAAAGGCGAATTCTTCAAGCAATTAAAAGAGCAGTTTGCAGAGAATACAGAAAAGAAAAAGGCACTTGTTGAAAAGGCTCAAGCATTGAGTGAGTCTACCGATTGGAAGGCTACATCTGATAAGCTCATCGCTTTACAGAAAGAGTGGAAGACCATCGGAATGGTTCCTAAAAAGATTGGTGACCAGCTAT
>Contig_530
AACAGCCCAAACCAGTTTTGTTTCGGCAAAACTGGGGTTGTAGGACCTTGACATAGGAAGACAAGATTAGGAGAACGGTCTGGAAAGGCCGGCCATAGAA
>Contig_531
TGTTTGGGACCTACAGATGGTTGTAAACCTTTAACACTACCTTCTGTAATAAGAACACCATTACGGGCATTTCTAAATAAGTCTACTTGACCATCAACTCTACCATCAAAAAA
>Contig_532
CTCCACCGCTTGTGCAGGCCCCCGTCAATTCCTTTGAGTTTCGGTCTTGCGACCGTACTCCCCAGGCGGAGTGTTTCACGCGTTAGCTGGGCCCCTGATCCGCGTAGACCAAGGGCGAACACTCATCGTTTACGGCATGGACTACCAGGGTATCTAATCCTGTTCGCTCCCCATGCTTTCGCACCCCAGCGTCGGTAGGGACCCAGAGAGCTGCCTTCGCTTTTGGCCTTCCTTCGTAGATCTACGGATTTCACCCCTACACACGAAATTCCACTCTCCTCTGTCTCACTCAAGTGAATTGGTTTTGAGAGCATTCCGCCAGTTTTTGGCGACTTTCACTTTCAACCCGATTCACCGCCTACGTGCCCTTTACGCCCAGTCATTCCGAAGAACACTTGCCCCCCCCGTCTTACCGCGGCTGCTGGCACGGAGTTAGCCGGGGCTTCTTCCTCGAGTCCTGTCATGATCGCGCACTCGACGAAAGAGCTTTACAAGCGGCATTGCCCTTCTTCACTCACGCGATATTGCTGGATCGGGCTTTCGCCCATTGTCCAAGATTCCCCACTGCTGCCCCCCGTGGGAGTCCGGGCCGTGTCTCAGTCCCAGTGTGGCTGATCATCCGAAAAGACCAGCTAAGCATCATTGGCTTGGTCAGCCTTTACCTGACCAACTACCTAATACTACGCAGGCTCATCAAACAGCGCTTTTGAGCTTGATTCAGGATTTGGCCCGAACTGTTCGGCAGATTCCCACGCGTTACGCACCCGTTCGCCACTTTGTTCTCAACTATTCTGATTCCAGCAAACGGAGGCTGAAAATCTTCGCCTACGCGCGCGCCCTTACGTTTTGAAGCAGGGCGAGACTACTTTAGCGTTGAGCCTCTTTTCCTTCTGCCCAGCTCCCCGAAAATCACGTTCGACTTGCATGTGTTAAGCATATAGCTAGCGTTCCTTCTGAGTTTGATCCTGGCTCAGAAGGAACGCTAGCTATATGCTTAACACATGCAAGTCGAACGTG
>Contig_533
GAACGAATCTCACGAATAACCGTAATCTTAACCTGTCCTGGATAGGTCATTTCATTCTGTATCTTCTCTGCAATCTCAGAACTGAGCTTCTCGCTTTCTGCATCATCCATCTTGTCAGCACCAACGATTACACGGAGTTCGCGACCTGCCTGAATAGCATAAGTCTTTGTTACACCTGGATAACTCATTGCAATCGCTTCAAGATCATTCAGACGTTTGATATAAGCTTCCACAATCTCACGACGAGCACCTGGACGAGCACCAGAGATAGCATCGCATACCTGAACGATTGGTGCAAGAAGTGTAGTCATCTCAACCTCATCGTGGTGAGCCGCAATGGCGTTGCAAATATCTGGCTTCTCCTTATACTTCTCAGCAATCTTACCTCCATAAAGAGCATGTGGTAAATCTGTCTCCTCGTCTGGTACCTTACCGATATCATGCAATAAACCTGCACGCTTTGCCTTCTTTGGATTCAAACCTAACTCACTTGCCATAACAGCACAAAGATTTGCTGTTTCACGGGCATGCTGCAAAAGGTTCTGACCATATGAAGAACGATATTTCATCTTACCGACAATACGAATCAACTCTGGATGGAGACCATGAATTCCAAGGTCAATAGCTGTACGCCTACCTGTTTCAATGATCTCATTATCAAGTTGTTTCTTAACCTTAGCAACAACTTCTTCGATACGTGCTGGGTGAATTCGTCCGTCAGCAACAAGCTGATGAAGTGCCAAACGACAAATCTCACGACGAACAGGATCAAAAGCTGAAATAACAATAGCTTCCGGAGTATCATCAACAACAATCTCAACACCTGTTGCGGCCTCCAAAGCACGGATATTGCGACCTTCACGACCAATAATACGTCCCTTTACCTCATCACTATCAATATGGAAAACGCTTACTGAATTTTCAATAGCCGTTTCGGTCGCAACACGCTGGATAGTCTGGATAACTATTCTCTTAGCCTGCTGATTAGCGTTAAGTTTTGCTTCATCAACAATCTCATTAATATATGAAGCTGCATCAAGCTTTGCTTGATCTTTCAAACTTTCAATCAAACGCTTCTTAGCTTCTTCAGAACTAAGACCAGAGAGTTCCTCGAGTTTCATTCGCTCCTGCTCCTGCATCTTCTCAAGAAGTTGCTGCAGATTAAGCAGCAAGATCT
>Contig_534
CTGTGTCTTTGATTTCGAGCAACATAAGCCCGTTAATACAAACTGGTGTACCAACCAATGGAGCTTCAACAGCTTCACTAGTAGGTTGTTCTAATGGTTGTAAATCACCAGTTT
>Contig_535
ATGTACGGGTATTATCAGAAACAATTGGAGATTTACAAGGTCGTAGAAGAGTGCCATGATGCAGCACTAAAGCTTTCTAAGCCAGGTGTTAAGTATATGGACGTACACTTTGCCATTTGCCGTATTATCTTTGATCGTATGAAAGAACTTGGATTGGCTAAGGGCGACACTGATGCAGCTGTAGCTGCTGGTGCACATGCAATGTTCCTGCCTCATGGCCTTGGTCATATGATGGGTATGGATGTTCACGATATGGAGTCTTTCGATCAAATTAATGTTGGCTTCGACGAAGAGACACGTCCTAACCTTGAGCAGTTTGGTACTAACTGCTTACGTATGGGTCGTCGCTTGGAAGAGGGC
>Contig_536
TTAAAAGGAGTAAGAGTGAATTAATCAAACTCTTACTACAATGAGAAAACTTAATTCACTCTTACTCCTTTTAATACTGACAATCATTTGTCCAGCATTAGCACAGGCACAGCTTCAGCGTTCTGAGGCGTTCAAAGGAAAATACAAACTAAAGGAAGTTGTTATTCTCTCTCGTCATAACATCCGCTCACCACTATCAACCAATGGTTCTGCACTGAGCAAGATGACTCCACACGAGTGGACAAATTGGTCATCTGCTGCCAGCGAACTGACACTCAGAGGTGGTGTACTTGAAACCGAGATGGGACAGTTCTTCCGCAAATGGACTATCGAAACGGGATTGTTTAAGGATAACTATGTTCCAACAATTGACGAAGTAAATGTCTATGCCAACTCTATGCAGCGTTGTATCGCTACTGCACAATACTTCTCTGGTGGCTTCATGCCAGTGGCTAACCTACGTGTGAACCACCGCTATGTACCATCTAAGATGGACCCAATCTTCTTCCCTCGTCTTACAAAGAGTACTGAGGCTTTCCGCACTGAGGCTATGAAGCAAATCAATGCTATGGGTGGTAAGGAAGGACTCGTTGGTCTCAACAAAGGTCTGAAGGAGAGCTACGACCTCATTGCTAAGGTCTTAGACATGAAGCAAAGTG
>Contig_537
GTGCAGTCCGTCTTGGTGTTTCTCAATAAGTCATACCAATGGCTGGCTAAGGGCCGAGTTGCCCATTGTGCTATCCGATTAGGGTTAGCAATCCATCGACCTTTTAATGAAGGTTCCTGGATGAGACCTATTGAGCCTGCCGACTCCATTATTATCGCCTCGGGTGCCTTACGAATTGATCTTATTGGCACCCCATGATCATCTAGCTTTCGCCAGTTGAGCATGTTAGGTGGTATGGTACCGACTTCCCCGACATCTGACAATAAGTCAAGTGTCACCTGGGGAACCGATGCCCAGGAGTCAGCATATGCTTTGATTAACTCATAACCTTTCTTGTAAGGGTCTGAGTTAAACAATTGTCTCCTTTGATTTCTACCCACAGGTATGGAATGCCCTGTGATAGCTTCAAAGGGAGGGGTACCTATTACTAGGTCAGGTAACTGTAATCGTTGCCAACTATCAGGTACCTTAGGTAGTAGAATAGGGGCTGTCTCAACACGCATAGTTGCACTCTCAAACTTCGAGATCTGCATCTCTGTTGGTCTCACTGCCTTGAAAACAGTGTGACAGCTGAGAATAGCTAATGCTTTCTGCATGTTATTCATGTGAAAGACAACACGAAAGCTACCTTTGGGCTCGCAATCATTATGTCTCGCACACCAAGCGGGAGGTTCTGGTTGACCTGCCTGAACGGTGATATACCAATGGTGCAGTGACTTAAGCCTGTCAACTGTCCATTGCTCACCACTACTATCATACCATCTCTCAATGGTATTGACAATTGATAGAGTCTCTCGCTTTGGCAGACCACATGCTCGGATTCCTTTGCACAAGCTGGCTCTTATGGATTTATCCATATTAGTGCTCACCTCTTATTGCGGTGATGTGCTAATGCCACCCGCAAAGGATCCACCTTGGTGGGAAGATTTCAGCCACTCTTAGAGTGACTAGGAATCT
>Contig_538
AAACAACATTACCTGTTAATGTAGCATTTGAGCTTTGGGCTAAGCGCAACATTAAACCAGTACCAGAGGTGAAAATACTCAATAATTTGGGTGTGGACATTGCTGCTAATACTGTGATCTGG
>Contig_539
TTTCGTGTTAGCAGAGTGCTGTGTTTTTAATAAACAGTCGCAGCCACCGATTCTCTGCGACCCTCAGATGCTTCCGGAGCAAGTCCTTTACATTAGAGGGCATACCTTCTCCCGAAGTTACGGTATCAATTTGCCGAGTT
>Contig_540
CGCTCTGCACTTTCTGGAAACCAGCGTGAGGCAGAGGCAAGTACTGAGTTGGCTAAGAGTCAGACACTCTTCAACGGTCAGCAGTATGACCAGGCTCTCGCTGGTTTCCAGAAAGTGCAGAGCGACTATAGCAGCACTGATGCTGGTAACCTTGCAAACCTTTATGTTGCACTTTGCTATGCACATCAGGCTAAGCCAAACTGGGCAAAGGCGTTGGAGAACGCAGAGAAGTTTAGCACAAGCGACGACGAGATGATTAGTCCTGCTTCTCAGATGGCACTTGGTGACATCTATGCTAACAACAACCAGAATGATAAGGCTGTTGAGTGCTTCAAGAAAGCTGCGAAGATGGCTAATTCTGAGGCTGCTGATAACACCAATCTCAGTATTGCTCCATTAGCATTGCGCAAGGCTGGTGTCCTCCTCGAGAGCGAAGGTAAGAAGGCTGAAGCACTTGAGATTTACAAGGATATCAAGAAAACTTACGTCAACTCTCCTATCTATCAGGATATTGATAAGTATATTGAGCGTGCTTCTAACTAAGCAAACATGGCAACAGAACTTCATCATTTATCCGACTACGATGCACAGAGCGTACCAGATGCAAGTAACATGTGCTTTGGTATTGTTGTAGCTGAGTGGAATCCGGAGATTACTGGTGCCTTGCTTGATGGTGCTGTAAAGACACTCGAGAAGCATGGTGCTATTCCAGAGAATATTCATATTAAGACTGTTCCTGGTAGCTTTGAACTCATTTATGGTGCACAGATGATGACTAAGAATGACGGTTTCGATGCTGTTATCATTCTTGGAAGTGTTATCCGCGGTGAAACACCTCACTTTGACTATATCTGTGAGGGGGTAACATATGGTATAGCTCATCTTAACGCATCACAAAATATCCCTGTTATCTATGGTCTTCTGACAACCAACGACCTCCAGCAGGCTAAGGATCGAAGT
>Contig_541
GAAGTAATGTCAACACCACCTGCAGAACCAATTACAAACTTGCCCCATGTCTCAGAGTCAAGGTTCATAAGGATATCACTGTGCAACTCACCACTTGGCATTTCGTTGACACCATACATACCCGTTTCCTCATCACGAGTAATCAATGCCTCTACAACACCATGCTTCAAGGTCTTATCTTCCATGACAGCCATGATGGCAGCAACACCGATACCATCGTCAGCACCAAGTGTAGTGTTGTTTGCATAGACCC
>Contig_542
GTGTGGCAGAAGTGATTCCAGGTAAACCTTATATTGGTATTGAAACACCGAATGCTCACCGTCAAATGGTGCCATTACGTGATGTACTCGATAGCAATGAGTTCCGTTCATCAACATCATTGCTTTCAATGGCTTTAGGTAAAGATATTAGCGGAA
>Contig_543
GTCATACAGAAGCCAGAAATAGAGTTAAGTTGAATTGCACGGCGAATGGCTACTGCATCAAACCAACCACAACGACGAGGACGACCAGTTACAGCGCCAAATTCATTACCTTTACGAGCAATTTCAGCACCAGTTTTATCGAATAATTCTGTGGTGAATGGACCGCCACCAACACGTGTACAGTATGCTTTGATGATACCTAACACATAATCAAGGTTACGAGGACCGAAACCAGAACCAGTTCGAACNNNNNNNNNNCGGTAGCTGATATCATCACCGGTATGGTGGCAGATGTGACAACCATCTTAGATACCGCTCGCAAAAATGGTGACAACATTTTATTCGAAGGTGCACAAGGTACCATGCTTGATATCGACCACGGAACCTATCCGTATGTAACCAGCTCTAACACCACTGCAGGTGGCGTA
>Contig_544
GTTAAAGATAGGACCATCTGGCGCTGTCATAACAATGCAGGACAAACATTGAACCACGCTTTGTATTTTGGTCAATTCAAATCACCTGTAAAAGATAACGTACCTACAGGCAAGCTTGCAGATGAAATCAATGCTACTTTTGGTAG
>Contig_545
CAGTTCCAATGTGGGGGACCTTCCTCTCAGAACCCCTACTGATCGAAGTCTTGGTGAGCCGTTACCTCACCAACAAACTAATCAGACGCATCCCCATCCAATACCGAAATTCTTTAATGTATAACTCATGAGAAAAATACATACCATCAGGAATTAGTCCGTCTTTCAACGGGTTATGCCTGAGTATTGGGTAGGTTGGATACGCGTTACTCACCCGTGCGCCGGTCGCCATCATTGGTTGCAAGCAACCAACATGCTGCCCCTCGACTTGCATGTGTTAAGCCTGTAGCTAGCGTTCAT
>Contig_546
TAACAGGCCACAAATAGGCGTGGTAAGAGAATTCCTTACACGTAACCCTGCTTGGAGAAAAGCTGTCTTTATTTCACCTTATAATTCACAGAATGCTGTAGCCTCAAAGATTTTGGGACTACCAACTCAAACTGTTGATTCATCACAGGGCTCAGAATATGACTATGTCATATTCACTCAAACCACTGAAACAGCTCACTCT
>Contig_547
ATCATCTGCTCACAAGCTGTAAAATCAGCGATAACTCCGTCGCACAGATAAGATGATTGCTGTGGGTGGTGATGCAAAGATGATGTACGAGAAGGAACATCCCAATATTCGTACAATCCGCCCTTTGCGCGACGGAGTTATCGCTGATTTTACAGCTTGTGAGCAGATGATGCGTGGACTTATTAAGATGGTTCACAGTGGTAATCGTTTCTTCTCACCTTCATTACGTATGGTAATCGGTGTTCCATCAGGTTCTACTGAAGTGGAGCTTCGTGCCGTTCGTGACTCAGCTGAACACGCTGATGGACGTGATGTATATCTTATCTTCGAACCAATGGCTGCAGCTCTTGGTATGGGTCTTGATGTAGAGGCTCCAGAGGGTAACATGATTGTTGATATCGGTGGTGGTAGCACTGAGATTGCTGTAATCTCTTTGGGTGGTATTGTGTGTAATAACTCTATCCGTGTAGCTGGTGATGACCTCACTGCGGATATTCAGGAATATATGAGTCGTCAGCATAATGTGAAGGTCAGTGAGCGTATGGCAGAGCGTATTAAGCTCCATGTAGGTTCAGCACTGACAGACCTTGGCGATGAAGCACCAGAGGATTACATCGTACATGGTCCTAACCGTATCACAGCTCTTCCTATGGAGGTTCCTGTATGCTATCAGGAGATTGCTCATTGTCTTGATAAGACCGTTGCAAAGATTGAGAATGCTGTTCTTTCAGCATTGGAGAACACTCCACCTGAGCTTTATG
>Contig_548
TGAGCAGATAACTCCTTCACTTGACGTTCCAGTTCAAGGTTACGTTTGGTCAAAGCCTCATTCACCTCACCCATCGTTAGATAAGATGTAACCTTTGAACTTCCTTCATAAGCTAAACCAGCCACATAGTTTGCTGACGTGAACCACACACTGCCCTGATAGTCATTGAATCGGAACAGAAGAACCATACTCAAGACTTCCAGGGCAACGAACAAGAACCAATGCTTGTACTTAGCAAGGAACTCAGTCAGATTGTGCATGAACGTTAGTTGTTATCTCATCAAGAACGAGAAACGATCTACGTTCTTCAATGCAATGCCTGCACCCTTAGCCACACTGTGCAATGGGTCTTCGGCAATATGGAATGGAATATTAATCTTATCAGTCAGTCGCTTGTCAATACCACGAAGCAAAGCACCACCACCACTGAGATAGATACCATTCTTTACGATGTCAGCATAAAGCTCAGGTGGAGTGTTCTCCAATGCTGA
>Contig_549
CTGAGACTTAGGACCCGACTAACCCCGGGGTGATTGACATTGCCCGGGAAACCTTGGTCTTACGGCGGGAGGGAATCTTACCCTCCTTATCGTTACTTATACCTAC
>Contig_550
CTTCATGGAGTCGAGTTGCAGACTCCAATCCGGACTTAGACGTACTTTCTGAGATTTGCTCCCCCTCGCAGGCTCGCTTCCCTCTGTATACGCCATTGTAGCACGTGTGTAGCCCTACTC
>Contig_551
CACCCTTGAGGACATTGATTGACTCGATATCGTCTGGGTTGATCAATGACAATGGGTCAGAACCCTCAGATGTTCCGGTTGAACCGAAACCCTCTGCGCCCATACCCTGCTGACCACGAATACCATTACTCATTGGTACACCGTCAACAACGATGAGTGGAGAACTGTTACCGAGGATAGAACGGTTACCACGAAGAACAATCTTTGAAGCACCANNNNNNNNNNCCTTCGAGTGAGTTAGCAGCATTAGGATCCTGCACCTTCATGAGGTCCTCTGCCTTCACCTGCTGGGTTGCATAGGTAAGAGACTTCTCCTTACGCATAATACCCATGGCGGTAACAACTACCTCGTTCATGGTGTTTGCCTCTTCCTTCAATGTTACGTCGATCGTACCCTTACCACCAACAGGGATGGTCTGTGCAGCATAACCGATGTAAGAGAAGACGAGCTTCGCGTTTGCAGGGGTATTGAGGGTATAGTTACCATCAATATCCGTTACTGTGCCATTAGTGGTACCCTCAACAAGGACAGTGGCAC
>Contig_552
CTCCCACCTATCCTACACATCAAAATTCAATGTTCAGTGTCAAGCTATAGTAAAGGTTCACGGGGTCTTTCCGTCTAGCCGCGGGTACACCGCATCTTCACGGCGATTTCAATTTCACTGAGT
>Contig_553
AAATTATTTTTTACGCGCTTCAATTACTGCAGCAGCAACACTTGTTGGCGCTTCAGCATATTTTAACGGTTCCATTGAGTATGATGCACGACCTTGAGTTTGTGAACGTAAGTCTGTTGCATAACCGAACATTTCAGAAAGTGGAACTTCTGCATCGATTTTAACAACGAATTCGTTCGCTTCTTGACCGTTAACCATAGCACGACGACGGCTTAAGTCACCGATTACATCACCCACATACTCAGGTGGAGTTTCTACTTCAACTTTCATGATTGGCTCAAGTAGAACTGGGTTTGCTTTAGCGAACGCTGCTTTAAATGCTAAAGAAGCCGCTAATTTAAACGCTAATTCTGATGAGTCAACATCATGGTATGAACCGAAGTGTAAACGTACACCAATATCTACTACCGGATAACCCGCTAATGGACCAGATTTAAGCTGTTCTTGGATACCTTTATCAACTGCAGGAATGTATTCACCAGGGATTACACCACCTTTGATTTCGTTTACAAATTCGTAACCAGGACCTTCCGGATCTAATGGGTATAAGTCAATAACAACGTGACCATATTGACCGCGACCACCAGATTGTTTTGCGTGTTTACCTTCCACATCGTTAACACGAGTGCGGATAGTTTCACGGTAAGATACTTGTGGTTTACCGATATTAGCTT
>Contig_554
TCATTCAATTTAGGGTCCTGCAATGGCAAACGAAGCTCACGTCCCTGTGGTCCGAAGAATCCTCCACAAGCAACCGTAACACCACGTACCATATCATCTGCAGCGATAGTGTCAAGCAACTCCTTGTCAGCACAAGCCACATAAGGATTACCCAACTGCGCATCCCATTCAACCTGCTTCTTAAACTCCGCTTCAAACTCAAGGTCAGAAGCCTGATTGCGACCTGCATAGAAGTTCAACAAACCATCAAAACCAATACTCTTG
>Contig_555
CTGCATAGAAGTTCAACAAACCATCAAAACCAATACTCTTGGCAGATGCAATGTAAGTACCAACAGGAGTGTAAGGCTGTAATCCTCCACAAGTACCGATTCGTACGAGTGTCAACTGACGCAACTGCTCATTCTCTGTACGTGTCTTGAAATCTATGTTAGCAAGCGCATCCAATTCGTTTAAAACGATATCAATATTGTCACAGCCAATACCTG
>Contig_556
GCACCGATAGCGATAGCGATAACAGATGTCTCACCCACAGAACCAGGGATAAGCCCTAATACCATATCACATACAGATGCGTTCACACTTGTTCCCTGTGCAATCTCACCCAATGGGGTTGCCATAGTGAAACCATCAGGCAATGTGTAGCCAAAACCGAAGATAGAATCCTTTGCTACCCAGATGCTATCACCTGTCATCTTGCTCGGATAAGAGAAGAAGAGGAAGGCACGTGCAGCCAAGGCAACGTTAAAGATATTCATACCTGTACCACCGAAGATTT
>Contig_557
TTTAAGAAATTATCTCGATAAGATACGCCCAAACTTTGAGGAGGGCGGAAAGCTTCACGCTTTCAAGAGTGTCTACGATGGTTTCGAGACGTTCCTTTATGTTCCTAACGAGACATCAAAGAGCGGAACTTCTATCCATGACGCTATTGACTCGAAGCGAATTATGAGTTTGGTGGTACTTTCATTGGTACCAGCTATGCTCTTCGGTATGTATAATATCGGCTATCAGAACGCTTTAGCAGCTGGTAAGTTGGCTGATGCTACCTGCTGGGGAATGTTCCTCTATGGTATGCTTGCCCTGTTGCCAAAGATTCTTGTGTCTTACATTGTCGGCTTAGGTATTGAGTTTGCTTGGGCACAGTGGAAGGGTGAGGAGATTCAGGAAGGTTATCTTGTGTCAGGTATTCTGATACCATTGATTATTCCTGTAACCACACCACTTTGGATTCTTGTGCTTGCAGTAGCCTTTGCTGTCATCTTCACGAAGGAAATCTTCGGTGGTACAGGTATGAATATCT
>Contig_558
CTGAGTGGCTAAGCGAAAGTGATAAGTATCCCACCTGGGGAGTACGCACGCAAGTGTGAAACTCAAAGGAATTGACGGGGGCCCGCACAAGCGGTGGAGCATGT
>Contig_559
GTCATAATGTTAGGCATAGTGCCGATGTGTAACCAAGCGAATACTTGACACGGACCAACGGTAGCAAGTCTTGCTCCATCATTTGGTCGCGGTGCCATGACAAACAACTGGGTTGACATCAAAAACGCCAATCTTATTATTGTTCAAGGTGGTAACCCTGCTGAAGCTCATCCTGTTGGCTTCCGTTGGGCGATCGAAGCGAAGAAAAA
>Contig_560
GATTAGCATAGCTGAGGAAACCTTGATCTTTCGGCGGGCAGGTTTCTCACCTGCCTTATCGTTACTTATGCCTACATTTTCTTTTCTATCAAGCTCCACTATGGCTCACGCCTTTAGCTTCAACGCCTATAGAATGCTCCCCTACCGGTATCTCTACCCCATAGCTTCGGTAATATGCTTATGCCCGTTTATTCTCCATGCCGAACCGCTCGACTAGTGAGCTGTTACGCACTCTTTAAATG
>Contig_561
CGCCTTAGAATTCTCTTCCCAATCACCTGTGTCGGTTTACGGTACGGGTAGTATCTCTCGCTTTTCTTGGAAACGTTGTCTACGCATTATCACCTCGACCGTAGCCTAAGTGTACTATCAAAGCCATAACAGCTCCTTCAACGCAACTCCGTCTGTGCGCAGCGTATATCTCATTCCGTCGCTTTTATTGAAATACTAGTACTGGAATATTAACCAGTTGTACATCCACTTCCCCTAAAAGGGTACGCGTTAGTC
>Contig_562
TTCTTCTATTTTATAAGCTTTGTCACTACAAGGCTGTGCATCATAGAACTTCCATTCTACATCAGCTTGAGGTACACACTTAATAGCTTTAGGGTTACCAATGTCGTGA
>Contig_563
GTTTAATACGTTCACATTTAAGTGTTGACCACCTTCTACTGCTGCTTCGTGGTGGAAGTAACCATCCATTAAGCCCGCAAGGTTGCGACGTTGTGCTTCTGGATCTTTACCTAACGCATTTGGTACGATTGAGAAGGTATAAGAAATACCATCTTTCGCGTAA
>Contig_564
TAAAGATGGCAATGTTGTAGCAAGCAACGTAGCGATCGACTTCGAAATCGAAGGTGAATATCCACAATATGGTAATAATGACAACCGTGTAGATGATATCGCTTGTGATTTAGTTGAACGTTTCATGAAGAAAATTCAAAAACTT
>Contig_565
CTGATTGACAATCCACTGTATCTTTCCAATCTGCAAGTCACGCTCCACTTGCGGACGCGATTCAAAATGCTGTAAAGGGTAGATACTCATCAAATAGAATGTCATACAATCTGGAAGGATGTATTCACGTGACATCTGCTTACGCTGTGTTGGCGAATAGAACTTCGCATACAAAGGATAATTAGGACCGAGATACTTGTCGAGCGAGATACCGATAGTACCATTACCCACGACAACACTCTGGTCTAAGGCCGAGATCTGTGCATAGACTCTTGGGATTGTAATGTTCGGCAAAGCCTGTTTTAGTCGTCTGAAGGCTCCACTAAACTGATGATCAAGGTCTTCTGTATTGGCAAACTCCGACTCTACAGCAGCAATGACAGACTGTAAGGTCGTGTCTTGATAGAACTTCAAGAACTTTGTGTTGATGTCTGGATCGGTTATCTCACCAATCTTTACGACATCCTCTATCAGTGTACGGGTCTCAATCGGATACTCTGTATTCATCTGCTGGAGCGCAGAGAAATCACCTGTTGTCAAGTAACGGTATTCCAAACGGTCATAGCGATCTATCTCTGATGACG
>Contig_566
GGAACGTATTCACCGCAACATTCTGATTTGCGATTACTAGCGATTCCGGCTTCATGGAGTCGAGTTGCAGACTCCAATCCGAACTGGGACATATTTTATAGATTTGCTCCATCTCGCGATATTGCTTCTCATTGTATATGCCATTGTAGCACGTGTGTCGCCCCGGACATAAGGGCCATGATGACTTGACGTCGTCCACACCTTCCTCCTCCTTACGAAGGCAGTCTCATTAGAGTGCTC
>Contig_567
CTCTACTTCTGGCAAAACAAGAAGAACTTTCTTGCTATCAACTTTAAGATTTTTTGCAATATTTACAAAATCTTTAGTCTTTGGAGCATCAAGATTGAAATCTTCAACAACAACGATAGCATTATCCTGTGCCTTATAAGCCAATGCAGACTTACGAGCAAGAACCTTTACCTTCTTATTCAGCTTGAAGCTGTAATCACGTGGCTTAGGACCGAATACACGACCACCACCTACGAGGACTGGAGAATTGATATCACCACGACGAGCACCGCCGCCCTTCTGACGACCCAACTTACGAGTAGAACCAGCGTGCTCACTTCTTTCCTTTGACTTAGCTGTACCCTGACGCTGATCAGCGAGATACTGCTTAACTGCGAGATAGAGGACGTGATCGTTAGGCTCAATTCCGAAGATATTCTCGTTAAGAGTTACCTTACGGCCGGTCTCCTGACCTTTGATATCTAATACGTTAATATCCATTACTTCTTAATTATTACGGTTGAACCATTACATCCAGCAACACTACCCTTAACAAGGATAAGATTGTGCTCTGGAATAACCTTTAACACCTGAAGGTTCTGAGTAGTTACTCTGTCGCCTCCCATCTGGCCGCCCATGCGCATGCCCTTGAAGACCTTAGCTGGGTAAGAACAAGCACCAATAGAACCCGGCTTACGTGCGCGGTCATCCTGACCGTGAGTAGACTGACCTACACCACCGAATCCGTGACGCTTAACAACACCCTGGAAACCTTTACCCTTAGATGTACCTACAACGTCTACGAACTTAGCATTGCTGAACAATTCAACAGTAATAGTGTCACCGAGGTTATACTCCTCG
>Contig_568
ATGGGAAATCTCATCTTGAGGTGGGTTTCACACTTAGATGCTTTCAGCGTTTATCCCTTCCCTACATAGCTACCCAGCGATGCCTCTGGCGAGACAACTGGTACACCAGCGGTAAGTCCACTCTGGTCCTCTCGTACTAGGAGCAGATCCTCTCAAATTTCCTACGCCCGCG
>Contig_569
GCTGACAACATTCGGTAATTATCTTATATTAATGGGACGATCATTCAGTCGTCCTGAACGAATGAGAATGTTCCTAAAGCGATATGTTAAAGAGATGTCCCAGTTGGGTGTTGACTCAATCGGTATCGTATTACTCATCTCTTTCTTCATTGGAGCAGTTATATGTATACAGATTAAACTTAACGTGCAGAGCCCTTGGATGCCACATTGGGTGTCGGGTTATGTGACGAGAGAGATTATGCTTCTGGAGTTCTCCAGCAGTATCATGTGTCTGATTCTATCAGGTAAGGTCGGGTCAAACATTGCTTCAGAGTTAGGAACCATGCGTGTGACACAGCAGATAGATGCCTTAGAGATTATGGGTATCAACTCTGCCAGCTACCTCATCTTACCAAAGATTATGGGACTCATCACAATCATGCCATTCCTTGTTATCTTCTCTGCAGCAACAGGTATCATTGGAGCATACGCCACAGCCTACCTTGCACATATCATCACACCAGTAGATTTGACTGCTGGCTTGCAACATGATTTCAATCCGTGGTTTATGTGGATGAGTATCATCAAGGGATTCTTCTTTGCCTTTATCATTTCAAGTGTATCGTCTTATATGGGCTACACGGTGAAGGGCGGAAGTGTTGAAGTCGGCAAAGCATCTACTGATGCTGTAGTCTGCTCAAGCGTACTGATTCTCTTCAGTGACGTTTTCCTCACACAGATGTTGAGTTAAACCTCCCCCACCCCCTCCAAAGGAGGGGAGATTAGAGAGAATAAATC
>Contig_570
GTATTATGATTAACTCTATTGCTCCACACTGGGATGGTAACCAAGTTTGGTTATTAACTGCTGGTGGTGCAATCTTTGCGGCATGGCCGATTGTTTATTCTGTGGCGTTTTCAGGCTTCTATATTGCCTTATTCCTTGTGTTAGCTGCGTTATTCTTCCGTCCAATTGGTTTTGAATATCGTGCGAAAATTGATAATCCAACA
>Contig_571
TGCTGGCACGGAGTTAGCCGGTGCTTCTTCTGCGGGTAACGTCAATGAATGAGCTTATTAACCTCACTCCCTTCCTCCCCGCTGAAAGTACTTTACAACCCGAAGGCCTTCTT
>Contig_572
AGTATCAGATGCAGTTCCCAGGTTGAGCCCGGGGATTTCACATCTGACTTAACAAACCGCCTGCGTGCGCTTTACGCCCAGTAATTCCGATTAACGCTTGCACCCTCCGTATTACCGCGGCTGCTGGCACGGAGTTAGC
>Contig_573
ACCTACAGCACCACCGATAGCAGCACCAATAGCTGTGCTCTTACCATTACGACCTATAATCTGACCGACGATACCGCCTAATGCTGCACCAGCACCGCCACCGATTAATGCACCTGTACCTTGCTTTGTCTGACAACTTACGACAGTGAGGAGACACATTCCTGCTGCCATCATTTTCATATTCTTCATAATCAAACGTATTTATTGATTAATATCTTTTACCTTTTGGCTTGGCTTTTCAGCCGCACCTTAATTCATTTTAATTCGTGCAAAGTTAAACAAATATATGCCATTGGGCACGCATTGCCAACATTTTTTTGTATTTTTGCAAAAAATAAAGCTAACTCGGCAAAGTGAAGCAAGTTTCGTTTGCACTCATTTGCATTATTTTCGCAAAGGATAGGCTGAGAAAGTCAAGAACAGAGGGAGCCCCGTTCCCACTTGCCGATACCAGCCTATCCTTTGCGAAAATAATGCAAATG
>Contig_574
CCTTTGTGGGAAGATTTATTTTGCAAAGTTTATGGGGACACACTATTGGCATGTCCCTCATAAATTAAATGGAATTAGAGTGAACCGTTGTTTGCCTGACGAACCATCTCAGATGATGCATAGAGGTAAACCTCTACACGGCGGTTAGCCTGACTAACAGTCTTGTTCTCGATAGGGTTGGCACTACCGAAGCCCTGTACTGAACGAATCTGACGGCTGCTTACGCCACGACCCTTGAGGTAAGATGATACTGCTTCAGCACGACGCTGTGACAATGGGAGGTTGATGTTGTCGTTACCAGAAGCATCTGTGTAACCCTGGATAGCAACGTCACAGTTAGAGTTGCGCTGCATCAAAGAAGCGAACTTTGTGAGGTCGTTCTTAGCAGCTGCGCTGAGGTTTGAACCGTTCAATGG
>Contig_575
CTAACCAATCTTCTTCTTGCTCTTCTTCAGGTTGAAGAGCAGCAGAAGTGGCACCAAATTCCAAAGGTTTACCTTGGTAATCATCTTCAGTACCATACT
>Contig_576
TACGTATTACCGCGGCTGCTGGCACGTAGTTAGCCGTGGCTTCCTCGACAGGTACCGTCATTACAAAGCGCTATTCGCACTCCGCACGTTCGTCCCCGTCAACAGAGCTTTACGATCCGAAGACCTTCTTCACTCACGCGGCGTTG
>Contig_577
GACTTAGGACTTGCAACTGATTTCCATGTCCCTATCGTAGGCTATTCACCAGCACGAATCCGCATGCCACATAAGAATAGTCGTGGTCAGTATGACAACTGGAGTGCCACTGCTCTGCCATGGATGAGTATTGGTTACGAGACACAGATACCACCAATATCGACTCTTGCCTTCTATAATGCGATCGCCAATGGTGGTAAGTTAATGCAGCCACGATTTGTAAAACAGATTGTAAAAAATGGTGAAGTCATCTATAACAATCCGCCAAAGGTATTAAAAGNNNNNNNNNNATTCCTCGTTGCAGGTAAGACTGGTACTGCCCAGATGTCAAAGGGAGCCTTGGGTTATAAAACAGGAGGAACAAACTATCTCCTCAGCTTTGCAGGTTTCTTCCCTGCCGACAAACCACGTTACAGTTGTATTGTCTGTATACAGAAGACAGGTCTCCCAGCATCCGGAGGTGGTATGAGTGGCGTTGTATTCCACCACATAGCGGAGGGCATTATGGCACAGAGTCTGAAGCTGAATGTTACTGATGCACACGATGCTTCAT
>Contig_578
AGTTCAGAACGTTGACCTTGGTACAAATGCTGGTGTTTACGTTAGCGAGGTTTCAGAAGAAGGAAATGGTGCAGCCTTAGGTTTGGCAAAGGGTGATGTTATCACTAAGTTTGACGGACAAAAGGTAACACGTATGTCTGAGCTTCAGCAGGCTCTCAACAGCAAGCGTCCTGGCGATAAGGCAACCATTACTTTCATCCGCAATAAGAAAGAAATCTCAAAGACTATCACACTGAAGAATGCACAGGGTACGACAAAGGTAATCGAGCAGGCTGATATCGACGTTCTTGGTGGTCAGTTCCGTCCAGTACAGGATGCCCTTAAAAAGCAGTTGAATATCAACTATGGTCTTGAAGTACTGAAGGTTAACAATGGTGCATTGAAGTCTGCTGGAATCAATCGTGGCTTCATCATTCAGAATGTAAACGAGACCATGGTGAAGAACATTGACGACTTGCAGAATATTGTTAAGAAGGCATCTACCAGTAAGGACCCAGTTCTCTACGTTCAGGGTATCTATCCAACTGGTAAGAAG
>Contig_579
CTCTGCCAAATTGTTGGAAAGGCAGAAACTTTTTGTTAGACTCAGTAAGAACACCTGTGCCTGTTAAACCATTGAAGTTGAAATTGACACATTTGTTTTTA
>Contig_580
TTTGAGGAGTTATCTAGATTACTCTAGCACTTAAGTATAGGTTTCTAAATTAGATTTTACCTACAAGATCAAGACCTGGTTTTAAAGTGTCTTTACCTGGTTTCCAACGTGCAGGGCACACTTGGTCGCCATGTTTTGCTACGAATTGAGCAGCTTGTACTTTACGAACCAATTCTTCAGCGGAACGACCGATACCCATGTCATGGATTTCAGCTGTACGTACGAAGCCTTCTGGATCTACTACGAAAGTACCACGGTAAGCCATAGCGGATTCTTCTTGGAATACATCGAAGAAGTCAGCTAATTCATGTTTTTT
>Contig_581
CATAACATGTCTATTATTGGTAAACAACTTCCTGAATTTACACTTGATGCTTTCAAAAAACCTGAATTGGTAAAAGTTAGCACTGCAGACGTGTTGGGTAAATGGTCTGTATTCGTATTCTATCCAGCAGATTTCACATTTGTGTGCCCTACTGAATTGGAAGACGTACAAAACTCCTATGCAGAGTTGAAAGAATTGGGTTGCGAAGTTTACTCCGTATCTTGTGACTCCGAATTCGTTCACAAAGCATGGTCTGATGCTTCTCCAACTATCAATAAAATCGAGTACTACATGTTAGCTGACAAAAAA
>Contig_582
GGCTCTGGGAATTCCATACGCTCAAGGATGATTGGTGCATCGATAGCACATAATGTATCACCCGTAGTTACATCTTTTAAGCCGATTGCTGCAGCGATATCGCCCGCACGAACTTCTTTGATTTCTTCACGTTTGTTAGCGTGCATCTGTACGATACGACCAAAACGTTCACGTTTTTGACGTACAGAGTTTAATACTGTATCACCAGAGTTAATTACACCTGAGTACACACGGAAGAAGGTTAAGTTACCTACGAATGGGTCAGTTGCAATTTTGAATGCTAATGAAGAGAACGGCTCATCATCGCTTGCGTGACGTTCACCTTCAGTTTCATCTGGGTTGATACCTTTGATTGCTGGAATATCAGTTGGTGCTGGTAAGTATTC
>Contig_583
GCGGACTACCAGGGTATCTAATCCTGTTTGATACCCGCACCTTCGAGCCTCAGCGTCAGTTACGCTCCGGATGGCTGCCTTCGCGATCGGAGTTCTTCAGGATATCTAAGCATTTCACCGCTACACCCTGAATTCCGCCATCCCTGTGCGTACTCAAGAAATATAGTTTCAACTGCATAACAGAGTTGGGCCCTGATATTTAACAGCTGACTTACACTCCCGCCTGCGCTCCCTTTAAACCCAATAATTCCGG
>Contig_584
GGGTAAGCAATTCTTCAATAAGACAACTCATCGCAGTTATAATGCTATCGTTTGGGGAAACATGACAGAAGATGAAGGGCGCATCGAAGGGAACATTGCACGTGATCCGAAAGACAGATTGCGTATGACGGTATTTCCTCCAGACTCAGAGGTTGGTAAGCCTGCTGTTACACACTATCGTGTCATTGAACGTTTCGGTTACACAACACTCATTGAATGTATCCTTGAGACAGGGCGCACCCATCAGATTCGTGCACACATGAAACACATTGGGCACCCTTTGTTTGGCGATGAGCGTTATG
>Contig_585
AATGGTAAGAGCACAGCTATTGGTGCTGCTATCGGTGGTGCTGTAGGTGCTGGTGCTGGTGCCCTCATCGGTCGTCACATGGACAAGGTAGCACGCGAGGCAGCACAGCAGTTGCCAAACGCACGTGTCGACAAGGTGACAGATGCTAATGGTTTAGACTGTGTGAAGGTCACCTTCGACTCTGGTATCCTCTTCCCATTGAACGGTTCAAACCTCAGCGCAGCTGCTAAGAACGACCTCACA
>Contig_586
CCTCACGCCGATGCTTTTCTCGGCAGCATAGGATCACCAAATCCCCCACAAACAAGGGGTCCCATCACGTCTCAGACACACAACCGGCGCATTTAACAACCAGTCATCCTACACGCTTAGACCACGACAACCACCGCGTGGCTTGGCTACCTTCCTGCGTCACACCTGTTAACACGCTTACCTCCAAAGCTTGGGTCCCACACACCCCACAACACCACAAAGAAAAACTTCATGACACCGTGATCGGCATGGTTAGCATCACAATATCAGTATGGACGGTCCTTCACTGGTACGGGAATATCAACCCGTTCTCCATCGACTACGCCTGTCGGCCTCGCCTTAGGCCCCGACTAACCCAGGGCAGATTAACTTGACCCTGGAACCCTTGATCATCCGGCGCACGGGTTTCTCACCCGTGATTCGCTACTCATGCCTGCATTCTCACTCCCACACAATCCACCACACACTCCCGTGGCAGCTTCACCTCGTGCAGGACGCTCCCCTACCCAACCAGCCACAAAGACTGATTGCCACAACTTCGGCGGTGTACTTGAGCCCCGCTACATTATCGGCG
>Contig_587
TTATCAAACATTACGTAGCCTTGTACATAACGTAGGTCTTGCTGCTTCCAAGCTGTAGCAGCATCAGCTAAAGATATGTCGGAACCTAAAGCATCCTTGATAGAATTACCTAAGTTGAAGGGTGTTGTCTCTGAGAGTGTCAATCGGTTTGGCACATGATTTACCATTGTCAGCATTGACTTTGGATATGTCAAGGCACTCTTTCTAAGATATGTAACATCACCTGTACTATTAGTAGTGAAGCGCATATTCATCAGATTGGCATCAAACTCATAAATAGTACTTGGATTTCCTACAGCACGTGATAACNNNNNNNNNNCTGCCAGAGGAAGGAAGTACAAAGACTTTCGACTTAGATGTTCTGCAAAAGAATAACCCAAGCATTGATTTCACAGGCGAACCTAAGGGAATTGATTATGCATTAGCACGTGATAACAAGACTC
>Contig_588
CTCACACCCTCTCTTTTTAGTAGTCCCCTAAGGTCTACCCAAGACATGGATATCAAAGATATTCTCATTCCTATTATATTTTATCCAAAGAAAGGCTATAGACAAGCCTCTAAGGACAGTATTTTACTTTCTCAATACGCTTACAAGCAACGATGCCACTGATGTCACAATACCAATGAAAGAGAACCAGAGGGTAGTAGAACTACCGATACCTGAGTTCTTAGCCTTTACACTGTTTGGCTGAACATAGAGGACATCATTCTGCTGAAGATAATAGTAAGGTGAGTTGAGCAAGTTTGCATCATTGAGATTCAAACGTACAACATGCTTCTGACCTGTTGGATCTTCGCGAATCAACATAATGTTATCACGCTTTCCATAAACGCCAAGGTCGCCAGCTTGCGCAATTGCTTCCAAGACACTCATCTTCTCTGTTGATACAGGAATAACACCTGGATGACCAACTTCACCAAGAACGGTTATATGGTAACTGCTCATACGAACAGTCACGATAGGATTCTCAGTGCGTGCCAAATAAGGCTGAATCTTACTCTTGATAAGGTCTTCACACTCAGGCTTTGTCAAGCCACTTACATGAATCTTACCAATTACTGGGAAATTGATGAATCCTGAGTTGTCTACCAAGTAACCCTGTAAAGAGCCACCACCCGAAGCAACCTGCTTACCACTACCCAACTGGTTACGCACCTGCAAATTGAAAGGAGCTGCAGCATCTGGGTCAGTAGTGTTTACAGTAATCGTCAATTCATCTTTTGGCATGATGC
>Contig_589
GTCTTGGCAATCTCTACCGCACCAGCTCCATAAGCATCAGCCTTAATCATACATACCAATTTCGTCTCTGGTTTGAGGAAAGAGCGATACCAATTGAGGTTGTCAACAACGGCATTGAGGTTTACCTCCAACACTGTTTCATGCACCTTCTTCACCAAGAGTTCTGTCAGTCGGTC
>Contig_590
ATCAGCAAGTGTACGATAGAGGGTCTTTCGCGTTGAGAAATAATAGAAAGACAAGTCTTGGTTTATCCCACTTCGAGGAATGGAATTAATAATATCGCTTGCATCCTTGAGTTCTCCACCCCTTATCAAGAGGTAGGCAAGATTAAGTTTTGCATCATTTACCTTACTCTGATTGCCCATTGCCTTTGCTATTTTCTGCTTTTCCATAGCATAGACTATAGCAGAGTCTACAGAATAAGATGTATAAAGATTGAATAACTTGTTGGATAAATCGTAACGAGCCTCCATGCTCTTAGCGGCATGAAGTTGTTTCTTTACACTGCGAATAACATCTTCATATTGTTTGTCATACTGGGATGACATGGCTATCTCATGGTCGAGATCGTCAAGTGTTGGTATTTGGGTCTGTGTAATAT
>Contig_591
TTTAACAAAAACACAGGGCTGTGCTAACTCGAAAGATGATGTATACAGTCTGACACCTGCCCGGTGCTGGAAGGTTAAGAGGAGAGCTTATTCTTCGGAAGAAGGTTTGAATTGAAGCCCCAGTAAACGGCGGCCGTAACTATAACGG
>Contig_592
GCGTGGACCTTAGCACCCACGCCCTCACTCCCGGGCTTAGCCTGTGTGCATTCGGAGTTTGTCTGGACTTGATAGGCGGTGAAGCCCTCGCATCCAATCAGTCGCTCTACCT
>Contig_593
CTATTAAAGAGGATACTCGTCAAAGGCGTAAAGCACAGTTGAGAGATAACGCTCACCTGTATCTGGCAGCAAGGTTACAATGGTCTTACCTGCATTCTCAGGACGCTTAGCAATCTCGGTAGCTGCAAAAGCTGCTGCACCAGAAGAAATACCAACCAACAAACCTTCTTGTTGTGCCAACTGACGACCAGCAAGGATAGCCTGATCATTCTCTACTTGGAATATCTCATCAACATACTTATTATTATAAGTGTTTGGTACGAAGCCTGCACCAATACCCTGAATCTTATGTGGTCCACTCTCGCCACCGCTCAATACAGGAGATGAAGTTGGCTCAACAGCAATAACCTTCACATCAGGATTCTGCTCCTTAAGGTAGCGACCAATACCACTCACCGTACCGCCAGTACCTACACCAGCTACAAACACATCAACCTTACCATCTGTATCGCGCCAAATCTCAGGGCCCGTAGTAAGATAGTGGCGTTCTGGATTAGCCTGATTCTCGAACTGCTGAAGAATAATACTACCTGGAATAGAATCTCTCAACTCCTCCACAGCCTTGATAGCACCCTTCATACCATCCTTTCCACTTGTCAACTTCACAGTAGCACCGTAAGCCTTTACAAGGTTGCGACGCTCCACACTCATGGTCTCTGGCATGGTGAGAATAAGCTTATAACCCTTCACTGCTGACACCAAAGCCAAGCCAACACCTGTATTTCCACTGGTTGGCTCAATGATTGTAGCTCCTGGCTTCAAGAGTCCCTTAGCCTCAGCATCCTCTATCATAGCCAATGCTATACGATCCTTCACACTACCACCAGGATTGAAATACTCAACCTTTGCAAGAACAGGAATCTTGAGTCCTCTTTCTGCAGAGAATTTATTAAGTGCTAACAGTGGTGTATTACCGATAAGTTCTGTGCAG
>Contig_594
CTGTACTCAAGACCGATAGTTTCTCTCCCATCACGGGGTTGAGCCCCGCACTTTTAAGTAAGACTTACCGGCCCGCCTGCGCTCCCTTTACGCCCAATGATTCCGGACAACGCTCGC
>Contig_595
GCCTGTAGTCCCAGCTACTCGGGAGGCTGAGGTGGGAGGATCGCTTGAGCCCAGGAGTTCTGGGCTGTAGTGCGCTATGCCGATCGGGTGTCCGCACTAAGTTCGGCATCAATATGGTGACCTCCCGGGAGCGGGGGACCACCAGGTTGCCTAAGGAGGGGTGAACCGGCCCAGGTCGGAAACGGAGCAGGTCAAAACTCCCGTGCTGATCAGTAGTGGGATCGCGCCTGTGAATAGCCACTGCACTCCAGCCTGGGCAACATAGCG
>Contig_596
CCTGCTCATGGGTAGGTCACATGGTTTCGGGTCTACGACATGATACTAATGCGCCCTATTAAGACTCGGTTTCCCTACGGCTCCGTCTCTTCAACTTA
>Contig_597
TGTCACGTGTATTTCCATCACTGATGGGTAAGGTATATGTATGGATGGCTATGGCACTTGCTATCACTGGCGTTATTGCCTATGGTGCTGGCAATTCTCCTGCCCTCATCCAACTCCTCTATATGGGACGCGGTCCGTTACTCGTGGCAGGTTTGGTTGAAGTAGGTATTGTATGGTACCTTTCTTCACGCATCGATAGACTGTCACTCGTTGCTGCAACAATATGGTTCATTGCCTTTGCTGCTCTCAACGGACTGACATTAGGTTGGATTTTCGCTGCCTTTTCTTCAGCAGCCATCGCTAAAACCTTCTTTATTACAGCAGGAACTTTCGGAGCTATGGCTTTGATTGGTTCTACAACTAAGAAGGATTTAACCAAGATGGGCGGTATACTCTTTATGGCACTGATTGGTCTTATCATTGCAGGATTGGTAAACATCTTCTTAAAGAGTACAATGTTCGACTTGATCGTTAGTGGCATCGGTGTTCTTGTCTTCACAGGCCTTACAGCTTGGGATGCACAGAAAATTAAACAAAACTTGCGAATGGCACCAGATGCAGGAGAGGGAGCACAGAAGGTTGCACTTCTTGGTTCATTGAGTCTTTATCTTGACTTTATCAACCTCTTCCTTTATCTCCTCCGTTTCCTCGGAAACAACCGAAACTAATAAAGGA
>Contig_598
TTGCCTCAGCAGCCTCTTCAGCCTGCTCTGCAGCAGCCTTCTCGTCAGCCTTCTCAGCCTTACGCTCCTCAAGACCCTCTGCGATAGCACCGCAGCAAGCAGCGAGGATAGCCTCTACTGAATCCTTAGCATCGTCATTAGCTGGAATGATGTAGTCGATGTTCTTTGGATCAGAGTTGGTATCAACGATACCGAATACAGGAATGCCGAGACGGTTAGCCTCCTTAACAGCGATGTGCTCCTTCATTACGTCTACAACGAAGAGTGCAGATGGCAAACGAGTCAAGTCAGAGATAGAACCGAGGTTCTTCTCGAGCTTAGCACGCTGACGTGAAATCTGCAAAAGCTCACGCTTAGAGAGGTTAGAGAATGTACCGTCGTTCATCAACTTGTCGATGTTCGTCATTTTCTTCACAGCCTTACGGATGGTTGGGAAGTTGGTCAGCATACCGCCAGCCCAACGCTCGTTTACGTATGGCATGTTAACAGCTGCAGCCTTCTCAGCTACAACTTCCTTAGCCTGTTTTTTAGTAGCGACGAACAAGATCTTCTTACCACTCTTAGCGATACCCTTGAGTGCCTCTGCTGCCTCGTCTACCTTAGCTACAGTCTTGTGAAGATCGATGATGTGGATACCATTGCGCTCCATGAAGATGTAAGGAGCCATAGCTGGATTCCACTTA
>Contig_599
GTTCTGAACAGTAGAGTATTTAACCTCTGCATTGTCCAAGACAACGATTTCAACTACTGCTGCATGAAGCTGATTCTCGTCACGCATAGGAGCGGTACAGCCCTCAAGGTAACTAACGTATGAATCATCATCAGCGACAATCAGTGTACGTTCAAACTGACCTGTGTTAACCGCATTAATACGGAAATACGAACTAAGTTCCATTGGACAACGAACTCCCTTAGGGATATATACAAAGGAACCATCACTGAAGACCGCAGAGTTGAGTGCTGCAGAATAGTTGTCACGATAAGGAACAACACTTCCAAGATACTTACGTATCAAGTCTGGATGTTCCTGAACCGCCTCACCGATAGAGCAAAAGATAATACCCTTCTCTGCTAACTGCTTCTTAAAGGTAGTCTTCACTGACACTGAGTCCATAATGGCATCAACTGCCGTACCACTCAAAGCAAGACGCTCTTCCAATGGAATACCTAACTTATCAAAAGTCTTTGCTAACTCTGGATCAATCTCCTTGTTCTTAGGCTTCTTCGCTAATGGATCAGCATAATAGGAGATATCCTGCAGATGTAACTCTGGCAAATGCAAGTGTCCCCAACTTGGAATAGGGAGTGTCTGCCAGTAACGGAAAGCCTTCAAAC
>Contig_600
CTCCGTGCCAGCAGCCGCGGTAATACGGAGGGTGCAAGCGTTATCCGGATTTATTGGGTTTAAAGGGTCCGTAGGTGGGCTGATAAGTCAGCGGTGAAATCCTGCAGCTTAACTGTAGAACTGCCGTTGATACTGTTAGTCTTGAGTGTATTTGAAGTGGCTGGAATAAGTAGTGTAGCGGTGAAATGCATAGATATTACTTAGAACACCAATTGCGAAGGCAGGTCACTAAGATACAACTGACGCTGAGGGACGAAAGCGTGGGGAGCGAACAGGATTAGATACCCTGGTAGTCCAC
>Contig_601
AAATGAAGGTAATAAACAACCTTCATTTACCGAGCATACCTCTTGTAACGCATTTACAAAGAATGTCTCCATGAGTTGCTGTTCGTCAAGTTGGATGGGGTAGATGGCATATATCAAGTTAGAGTTCTGTAACATAACCTTTGCTGGCTTTTTAGGAAACTCTTGTCCTACTGGATATACAAGGTTGATAAGTCGTGCATCAGCAAGATTCTTGATATAGTTCATTACCGTAGCACGGCTTGTGTTGATATCTTTAGCAAGGTTGCTGATGTTTGGAGCCTTAGGACCTTCCAAGGCAAGAAGGTAAAATAACTTTTTAATCTTGGTCAGATATTTCAAGTCTATTTGTTTGATGAGAAGGATATCTACCTCTGTCATCATATTCATCGTCTTCAGTAGATTCTCTGAGAAGTTACGATGTTCTAAGAAGAAGGGATAAAAGCCGTGGTGAATATAGTCTGCAAA
>Contig_602
GGAGTTATCTGCTCAACTTTATGATAAGACAAAGGATTCTACCTTCCTTCATAAAGGTCAGTATCGTTTCCTTTCAAAGTTCCGATTGATACAGGCAAAGGTTGTAGCCAATTCACTGGATAAACCTAATAACTTTATCACCATCAACAAAGGAACATGGGATGGTGTACATAAGGATATGGGTGTTGCCTGTGGTAATGGTGTTGTGGGTATTGTCTATATGGCAGGTATTCATTATGCCGTTGTAATCCCTGTGCTGAACTCAAAGTCAAACATCAGTTGTTCTATTCAAGGACGTGACTACTTCGGTTATCTCCATTGGAATGGAGGCGCATCTGATGTTGCTTATTTAGATGATGTCCCTCGTCATGCTAAGTTTAAGTTAGGCGACCGTGTTGTAACGAGTGGATATTCTTCTGTTTTCCCAGCTGGTGTGTTGGTAGGTAAGATAAAACA
>Contig_603
TTAGCGAAGAATTTTTCAGCCAATTTAACGCGTTTTACATCGCGTGCTTTCATTGATTGTTTTGCCATTATAACCTGCCTTATTTACGGAATGGGAAATTAAAGGCAGCAAGTAGTGCTTGACCTTCTTCATCATTCTTAGCAGTAGTTGTGATAGTGATATCTAAACCACGTACACGATCTACTTTATCGTAATCGATTTCAGGGAAGATGATTTGTTCACGCACACCCATGCTGTAGTTACCACGACCATCAAATGATTTCGCGCTTAAACCGCGGAAGTCACGAATACGTGGAACAGCAATTGTAATTAAACGTTCAAAGAACTCCCACATACGCTCACCGCGTAGTGTTACTTTACAACCGATTGGATATCCCTGACGGATTTTAAAGCCAGCAACAGATTTACGAGCTTTAGTTACTAAAGGTTTTTGACCGCTAATTGCTGCTAAGTCCGCTACTGCGTTGTCTAGCAATTTCTTATCGGTCAATGCTTCACCCACACCCATATTCAGGGTAATCTTTTCGATTCGTGGGACTTGCATGACAGATTTGTAGCCGAATTTATTTTTTAACTCGTTTACTACTTGATCTCTGTAGTAATCATGCAGTTTCGCCATCGCATTACTCCAGTTTGTTAGATAATTTCATTGTTAGATTTGAAGAAACGTACTTTTTTGCCGTCTTCGAATCTAAAACCTACACGGTCAGCTGGTGGT
>Contig_604
GGTACTTAGATGTTTCAGTTCCCCACGTTCGCTCACCGCTCTGCGGTGTGACATGTCTTCTACATGCCGGGTTGCCCCATTCGGAAATCTGCGGATCAATTCGTATGTGCCAATCCCCGCAGCTTATCGCAGCTTATCACGTCCTTCGTCGCCTCCGAGAGCCTAGGC
>Contig_605
GCTTATCGCAGCTTATCACGTCCTTCGTCGCCTCCGAGAGCCTAGGCATCCACCGTCTGCCTAGGCTCTCGGAGGCGACGAAGGACGTGATAAGCTGCGATAAGC
>Contig_606
ACTCCTCTATTCGAGGTTCTTTTCACCTTTCCCTCACGGTACTGGTTCGCTATCGGTCTCTCGGGAGTATTTAGCCTTACGGGATGGGCCCCGCTAATTCACACAGAATTTCTCGTGTTCCGCGCTACTCAGGATACTGCTAGGTACATGCGCTATTTCGAATACAGGACTTTCACCTTCTGCGGTCAAACTTTCCAGTTTGTTCTTCTATAACTAATGAGTCCACGTTGCAGTCCTATAACCCCAACAATGCCGAAACAGTGTTGGTTTGGGCTGGTCCCCGTTCGCTCGCCACTACTAAGGGAATCACTTTTGTTTTCTCCTCCTAGGGG
>Contig_607
ATCCTTTGAGCGATGGCCCTTCCATACGGAACCACCGGATCACTATGCCCTAGTTTCCTACCTGATCGGCTTGTCGGCCTCGCAGTCAAGCACCCTTATGCCATTGCATTCAACGGCCGGTTACCAATCGGCCTGAGGGTACCTTGGGAAGCCTCCGTTACG
>Contig_608
GGTCGTTACCCAATACGAGGTCATAATAGCTCATATTCATAATGCCATCATCACCTGTTAGATAGCAAGGCAAGAGGATGACCTTCACCTTATCTCCCTTTGCATTGTTTATACCGAGAGAACTGAGCATATTCAATACATTGTCATGGTCCATATTGTGGAGCCAATGCGTGAGTACAGGTTTATCCAATGGTGTGTCAAACAGTTTACCGCTGTTGAGACGCTCTACAAGGTCCTGACGTGGACCCGCTACCCAGCCTGGAACCTCTATAAAGGCTACAACCTGCTTCTTCAAGTTTTCATCAAAACGCAAGCGGTTCATTGACTCAATGAAGACATCAATACCTTTATTACGAAACTCATAACGTCCGCTGGTTGATACGATTAACGCATCATCTTGTATATCGTCACCAGTCAACGCATTGGCAACATCAAGCAAACACTTACGTGCTGCCTTACGCTTCTTTGTGAAGGTTGCACCCTTTGGTACAAAGTCGTTCTCAAAACCATTTGGAAGAACCAAATCAACTGGTTTATCAAGCAACTCTTTACATTCTGTTGCAGTAATATCACTCACAGTCGTGAAGCAATCAACATAATGTGCAGTCTGCTTCTCGATAGAATGCTTGCTCTCCATATTTAACTCAGAGGCCATCTGGTCACCATTATATGCCCAGAGATATTCGTACAAAGGCTTGTTATTGCCCGCTATACTGCGACCAATACCCGTTGCATGAGTAGTAAAGATAGATGCTATCTGTGGCAAACGATGCTGTAATACAAGTGCGGCAAAGCCCGTCTGCCATTCGTTTGCATGGAAGACAACTTTATCTTTCTCACTAAGATAGAATCTATAGAAACTCTCTACGACAAGTGCCGTAGCATAAGCAAACATAGCAGATTCGTCATAGTCGCCGTAAGCATGAAGACTATCAACTCTATAATACTCCCAAAGCTTATCATAAATCTCATCTTTATGAGCAAAATACGACTGAAAATCAATAAGCATGGCGATTGGCTCACCAGGGATTTCCCAACGTCCAACCTTGACAGATAGACCCTCAGAGGCTGCTTTCTGCTGCCAATCAGCAAATAGCTTCTTATCCTCTTTGAAATAAGGGGATGGTGTCTCTTGCCAGCAGTCAGGACCAAGGAATATGATACGATCCTTTATCTTATCTTGTAATGTCTTTGCACGAGTAGAAAGTACAGTATAAATTCCTCCGACCTTGTTACAAACTTCCCAGCTGGTCTCAAA
>Contig_609
TTCTATGGCCGGCCTTTCCAGACCGTTCTCCTAATCTTGTCTTCCTATATCGAGGTCCTACAACCCCAAGTTTGCCGAAACAAACTTGGTTTGGGCTGTT
>Contig_610
ACTTAGATGTTTCAGTTCCCCACGTTCGCTCACTGCTCTGCAGTGTGATACATCTTCAATGTACCGGGTTGCCCCATTCGGAAATCTACGGATCAATTTGTATGTGCCAAT
>Contig_611
CCGACACCTCACGGCACGAGCTGACGACAACCATGCAGCACCTACATACCTGCCATTGCTGGAAAACCACTCTCGCAGTTCGTCAGGTACATTTCAATCCCGGGTAAGGTTCCTCGCGTATCATCGAATTAAACC
>Contig_612
AAGGGGGCAGGTTACTCACGTGTTACTCACCCGTTCGCCACTCATCCAACCCAACAAAAGCCAGGCCTTCAGCGTTCGACTTGCATGTGTTAAGCACGCCGCCAGCGTTCGTCC
>Contig_613
GATGACTGTTCGCTACATGGGCGGTGGTCACAAGAAGAAGTATCGTCTTATCGACTTCAAGCGAGAGAAAGATGGTGTTCCAGCTGTAGTGAAGACAATCGAGTATGATCCTAACAGATCAGCTCGCATTGCGCTGTTATACTATGCTGATGGTGAAAAACGTTACATTATTGCTCCTAACGGACTGCAGGTTGGTGCAACACTGATGTCTGGTGCTGAGGCAGCACCTGAGGTTGGTAACGCACTTCCTTTGGCTAACATTCCTGTTGGTACTGTAATTCATAACATTGAGTTACGTCCAGGTCAGGGTGCATTGCTCGTTCGTTCGGCTGGTAACTTTGCTCAGCTTACTTCTCGTGAAGGCAGTTATTGTGTTATCAAGCTCCCTTCTGGTGAAACACGCCAGATTTTGTCAGCTTGTAAGGCAACTGTAGGTAGTGTAGGTAACTCTGACCACGCTCTTGAGCAGTCTGGTAAGGCTGGTCGTTCTCGCTGGTTGGGACGTCGTCCTCACAACCGTGGTGTTGTTATGAACCCTGTTGATCACCCAATGGGTGGTGGTGAAGGTCGCCAGTCTGGTGGTCACCCACGTTCACGTAAGGGCTTGTACGCTAAGGGTCTTAAGACTCGTGCACCTAAGAAGCTTTCAAACAAGTACATTATTGAGAGAGCTAACAAGAAGTAATCAAAGTAATTAAGAGTAAATTATGAGTCGTTCATTAAAAAAAGGTCCATACATCAACGTATCACTCGAGAAGAAGATTCTTGCTATGAATGAGAGTGGTAAGCAGAATGTAGTTAAGACATGGGCCAGAGCATCAATGATTTCCCCTGATTTTGTGGGTCACACTGTTGCAGTTCATAACGGAAATAAATTTATCCCTGTTTACATTACTGAGAATATGGTAGGTCACAAGCTCGGAGAGTTCAGCCCTACACGCCGTTTCGGTGGTCACTCTGGTAATAATAAGAGGTAAGCAGGTCATAATCCATTTAGAAAATAGAAAAATATAATGGGAGCAAGAAAACATATAAAGGCTGAAGCTCGTAAAGAAGCTTTGAAAAGCCAGTATTTTGCAAAGCTCAAGGACTGTCCTTCTTCTCCACGTAAGATGCGCTATGTAGTAGACATGGTTCGTGGTATGGAGGTCAATCGTGCCCTTGGCGTGCTGAGATTCTCCAAGAAGGCAGCTGCTCAGAACGTTGAGAAACTTCTGCGTTCAGCTATCAACAACTGGGAGACAAAGAATGACCGCAAGGCTGAAGACGGTGAACTTTATATCTCTAAGATCTTCGTTGATGAAGGCGTTACAATGAAGCGCATGCGTCCTGCACCACAGGGCCGTGGCTACAGAATCCGCAAACGTTCTAACCACGTCACTCTTTTCGTTGATTCAAAGAATGACGCTAATAATGATGATAAATAAATAGTAGAATGGGACAGAAAGTTAATCCAATTAGCAACCGTCTTGGTATCATCCGCGGTTGGGAGTCAAATTGGTTCGGTGGCAAGAATTTCGGGGATAATCTCGTAGAGGATCGCAAGATTCGTACTTACCTGAACAAGCGTTTGGAAAAAGCAAGCGTTTCCCGTATTGTCATTGAGCGCACATTGAAGCTCGTCACCATTACTATTTGCACCGCTCGTCCGGGTATCGTTATCGGTAAAGGTGGTCAGGATGTTGATAAGCTTAAAGAAGAGTTGAAGAACCTTTTCAAGAAGGAGATTCAGATTAATATCTTCGAGGTTAAGAAACCTGAACTTGATGCAAACATCGTTGGTAACAATATCGCTCGCCAGGTAGAGGGTAAGATTGCTTACCGTCGTGCTATCAAGATGGCAGTCGCTAACACTATGCGTGCTGGTGCGGAGGGTATCAAAGTTCAAATTACAGGTCGTCTGAACGGTGCCGAAATGGCTCGTAAGGAAATGTTTAAGGAGGGTCGTACTCCTCTGCATACATTCCGTGCAGACATCGATTATTGTCAGACAGAAGCCCTTACAAAGGTTGGTCTGCTGGGTATTAAGGTATGGATTTGCCGTGGTGAAGTTTATAACAAGGTAGATCTTACTCCTAACTTTACTCAGGAGAAGAGCAATGGCCGTTCTAACAATGGTGGCCGTTCTGGAAGAGGTAATCGTAGAAGAAACAATAACCGTTAAAAGAAGAAGCTATCATGTTACAGCCAAAAAGAGTAAAATATAGAAGACCTCAAGACGGACGTGGCAATAAAGGCAACGCCCACAGAGGTACACAGCTGGCTTTCGGCTCATTCGGCATCAAGACACTTGAGGCTAAGTGGATCGACAGCCGTCAGATTGAGGCCGCTCGTATAGCAGTAAACCGCTATATGAACCGTCAGGGCCAGGTCTGGATTCGCATCTTCCCTGATAAGCCAATCACTCGTAAGCCTGCCGATGTTCGTATGGGTAAGGGTAAGGGTGATCCAGCAGGATGGGTTGCACCAGTTACTCCAGGTCGTGTTCTCTTTGAAGTAGAGGGCGTAAGCTTTGATATTGCAAAGGAGGCTCTCCGCCTCGCTGCACAGAAGCTGCCTGTTAAGACAAAGTTTATTGTTAGACGTGATTTC
>Contig_614
CTTACTTCTCGATAGCAGCTACACCTGGGAGTACCTTACCCTCGATAGCCTCGAGCATAGCACCACCACCGGTAGATACGTAAGAAACCTTGTCAGCAAGACCGAACTTGTTAACAGCTGCAACAGAGTCACCACCACCTACGAGTGAGTAAGCACCGTTCTCCTGAGTTGCCTGTGCAACAGCCTTAGCAATCTCACCAGTTCCCTTAGCGAAGTTCTCCAACTCGAATACGCCTACAGGACCATTCCAAAGGATTGTCTTAGAAGCGAGGATAATCTTCTTCCACTCCTCGATGCTCTCCTCTGATGCGTCCATACCTTCCCACTCATCAGGAATCTGGTCGATAGGGAATACCTTACGCTCAGTGTCGTTAGAGAAGTCCTTACCACAAACAGTAGCAACAGAGAGTGAAAGGTTTACACCCTTCTCCTTAGCTGCAGCAATTACGTTCAATGCCTCTGGCATCAAATCGTCCTCGTGGAGTGACTTACCAATCTTACCGCCCTGTGCCTTGATGAAGGTATAACCCATACCACCACCGATGATGAGGTTGTCAACCTTGTCAAGGAGGTTCTTTATAACACCGAGCTTAGAGCTAACCTTTGAACCACCGATGATAGCGGTGAAAGGATGCTGAGCGTTCTTTAATACGTTGTCGATAGCTGTAACCTCTTTCTCCATGAGGTAACCCAACATCTTG
>Contig_615
CGGTCAATCTCTGGTGCATCAGCCTTCACTGCCTCACATGTTGTGGCATCATAGCCATCAACATTAGCATAAAGTGCAAAGAAACTATACGTATTATATAAGGTACCGAAGAACTTACGGCGACACTCGTCAACACCTTCTGGGTCGAACTTCAAGTTATCCCATGGTTCGCTGTTCGTCATCATATAGAAACGTACAGGGTCAGCACCATACTTATTCATCATCTCAAATGGGTTGGTAACGTTACCCACGTGCTTACTCATCTTGTTACCCTTTGCATCGAGTACAAGACCTGTTGAAATCACGTTCTTGAAGGCAACGGAGTCAAACACCATTGTTGCAATTGCGTGGAGTGTGAAGAACGTGATTTCAACAGGTCTTGT
>Contig_616
CTCACAGATTCACACAGAATTCCTCGTGTTCCATGTTACTTGGGAGCAGAGTTATATGTGTAAGGATTTACTTGTACAGGACTTTCACCTTCTACGGTTCGCCTTTCCAGACAATTCCAATTCATCAATACACTATATTGAATATCTTACAGTTCTTCACTACTCT
>Contig_617
CTTGACGAACTAATTCAGAAAGAATGCTTTTGATAGCACCACGGTACATTTTCTTGTTCACTTTTTGGCTGTGATCTTGTGGTTTAGCCGCGAAGGTTGTACCACCAGAACGCCAGATTGGTGATTTGATATCACCAGAACGAGCACGACCTGTACCTTTTTGACGCCAAGGTTTTTTACCTGAACCAGACACTTCAGCACGAGTTTTTTGTGCACGAGTACCTTGACGAGCACCTGCTGCATAAGCAACAACAACTTGGTGAATCAAAGCTTCGTTAAACTCACGTCCGAAGGTAGTTTCAGAAACAGTTAGTGCGTTTGCACCTACAACTTGTAATTCCATCTCTATCTCCTAGACTTATGCTTTAACTGCCGGCTTAACGATAACATCGCCATTGATAGCACCAGGTACAGAACCTTTTACTAATAGCAATTTACGCTCAGCATCTACACGAACAACTTCAAGTGATTGAACGGTTACACGCTCAGCACCTAAATGTCCTGCCATTTTTTTACCTTTAAACACACGACCTGGAGTTTGGTTTTGACCAATAGAACCAAGTACACGATGTGATAAAGAGTTACCATGTGTAGCATCTTGAGTACGGAAGTTCCAACGTTTAACACCACCTTGGAAACCTTTACCTTTAGAAGTACCAGTAACATCTACTTTTTTAACATCTGCAAAGATGTCAACATTGATTTCTTGACCTAAAGTGAATTCTTCACCTTCAGTACGAAATTCCCATAAACCGCGACCAGCTTCAACACCTGCTTTCACGAAATGGCCTGCTTCAGGTTTAGTTACACGATTCGCTTTTTTAGAACCAGTAGTAACTTGAACTGCAGTATAGCCATCGTTTTCAAGAGTTTTAACTTGAGTTACGCGGTTGGCTTCGATTTCGATAACGGTAACTGGTACAGAAACACCGTCTTCATTGAAGATACGGGTCATACCAACTTTACGACCGACTAAACCAATCATTGTAATAACCTCTTAATTAACCTAGGCTGATCTGCACGTCCACGCCGGCAGCCAAATCTAAACGCATTAATGCATCAACAGTTTTTTCTGTTGGCTCTACGATATCTACTAAACGTTTGTGTGTACGAATTTCGTATTGGTCACGCGCGTCTTTGTTTACGTGTGGAGAAATCAACACGGTGAAACGCTCTTTACGAGTTGGTAAAGGGATTGGACCACGAACTTGTGCACCAGTACGTTTAGCTGTTTCTACGATCTCCGCAGTAGATTGATCGATCAAACGGTGATCGAAAGCTTTTAAGCGGATACGGATTCTTTGGTTCTGCATTAGACCAGAGCTCCAATAAATTTAGCTAATAACAAAACTGACACCATCACTCTTCTAACTTCAAAATAGAAAAGGAAGTGCAGCTGACCTATTTATAGTCTCCAAATCGGAAACATTGTTAGTATTACATATCGTAACACTCGTTTAATAAATGATTACATTAAACGGCTTTCA
>Contig_618
AAGGAATTTCGCTACCTTAGGACCGTTATAGTTACGGCCGCCGTTCACTGGGGCTTCAATTCGGAGCTCTCACTCCTCCTCTTAACCTTCCAGCACTGGGCAGGTGTCAGCCCATATACATCGCCTTCCAGCTTAGCATAGACCTGTGTTTTTGTTAAACAGTTGCTTGAGCCTCTTCACTGCGACCCTCG
>Contig_619
GCACTCTTTGAATGAATGGCTGCTTCCAAGCCAACATCCTAGCTGTCAGTGCAGTCAGACCGCGTTTGGTCAACTTAGCATATATTTGGGGACCTTAGCTGATGGTCCGGGTTCTTT
>Contig_620
CATTTCATCAAGACTCTTGAAAGTATAGGCAGCTTTGTCCTTAACGAACGTTTTTGCAAAGCGATCGCGCAGGCTCATTAGCTTCTGTACAGCCTCCTGATAGGTTTCGGCTGTGATACGATCAGCCATCGCTTGCGCATTTACTGGTGTGAAATCGAAGTATTGTACAAGGTACTGCTGGAACTGTCGACGCTGGTTCTGTGTCATTTCCTGCAATTGTACATTCATCTTATCCTTAGTGCGGTGTATGATGAAGATAAGCTCGTCTGGCTCACCACCACGCTGACCATGGTCATACTTCTTCTCATACTCAAAGTGACAATCGCAGAAACCTTTCTCTGCAAGCTCCTTTAATTCTTGCATGGCAGGGTCAAGAACACGACGACAGAAGTCTGAGAACTTCTTATAGTTGTTCTCCAAACGAAGCATCTTACGGAACTCCAAAGTCTTAATAACAGTACGACCTTTGTCCACCCATGATTCTATAAACATATAGATACGTTGGGTGTAGCGGTTTTTACATGCAAAGACAATCTGTTTGCCTAAGCGGTGATAACCGAAGTCTAACGATACAAGACGCTCTGCAACACTATGATCAAGCTTCAAAATAGCATATTTGTTATAAGAACGATCCTCTGGAATATATACGTCACAAAGGTTGGTTGCCTTGGTATACTTTCTTCCTTCAGCTGTCTTATAAGGTATCTCTACAGGAATAGAAGCAAGCATCTTCAGTGAATTTCTCAACTGAGGATAGTGATTTGGGTCGACACCTAATTC
>Contig_621
TTTCACCGCTACACATGGAATTCCACTCTCCCCTTCTGCACTCAAGTTTGACAGTTTCCAAAGCGAACTATGGTTGAGCCACAGCCTTTAACTTCAGACTT
>Contig_622
GTTTCCAAAGCGAACTATGGTTGAGCCACAGCCTTTAACTTCAGACTTATCAAACCGCCTGCGCTCGCTTTACGCCCAATAAATCCGGACAACGCTCGGG
>Contig_623
GGCTTAATAAAGTCGTCGTGCTGCGTTGAAACAACGATAGTGTCAATTCGCTGTGGGATATTGTCATCGCTATACTCCACTGTCACCTGACTCTTAGAGTCTGGACGGAGATAAGTCATCTGCTCACCTTCCTTGCGGATGTCAGCCAATGTGGTCATAAGGAGGTGTGCCAAGTCGAGTGTCACAGGCATATAATTGTCTGTCTCATTGCAAGCATAACCAAACATCATACCCTGATCACCTGCTCCCTGATTCTCAGCATCACCATTGTCAACACCACGGTTGATATCATCACTCTGCTCATGAATAGCAGAAAGAACACCGCAGCTATTACCATCAAACTGATACTCAGCCTTTGTATAACCAATCTTATTAATTGTCTTACGAGCAATTGTCTGGAGATCAACGTATTCCTTAGACTTTACTTCACCTTTAATACTACGGGACAGGTAGTGATTATGGGTG
>Contig_624
CTTCTTTATAGTGCAACCTGATATATCCGATTTGCCGCTGTTTTGATACTGCGGCCTGTATATTGGTACTTTGCAGCGGTTGCTTTCCTAGTCCGCCGCATAACAATTTGATGAGGGAATAAAATGACCAAACAGCTGAAATTAAGCGCATTGTTCGTTGCCTTGGTTGCCTCTGGCACCGCTATGGCCAGCGAAGCGCACACCAAACACGGTTACACCGTAAGCAGCCAATCTCAAGAAATCGTCCGTAACAACTACGGCGAATGCTGGAAAAACAGCTACTTCGACAAAGCTACCGAAGGCCGCGTTGAATGTGGTGATCGTGAAGCAGTTGCTCCTGTACAACAAGCTCCTGAGTATGTTGATGAAACTGTTTCCCTGTCTACTAAAACTCTGTTCGGCTTCGACAAAGACAACCTGCGTCCTGAAGCTCAAGAAAACCTGAACGCTTTGGCTCAACGCCTGAGCAACGACAGCGTACAAACTGTACGTGTTGAAGGTCACACTGACTTCATGGGTTCTGAAGAATACAACCAAGCTCTGTCTGAGCGTCGTGCTAACGTAGTTGCTAACTACTTGGTAGGCCGTGGCGTTGCTTCTAGCAAAATCTCTGCAGTAGGTCTGGGCGAGTCTCAAGCTCAAATGACTGCTACTTGTGAAGCTGAAGTTGCTAAACTGGGTAAAAAAGTTTCTAAAGCTAAGAAACGTGCTGCTCTTATCGCTTGTATCGAACCTGACCGTCGCGTTGATGTTAAAATTCGCAGCGTTGTTACTCGTCAAGTTGCTCCAGGCCAAACTATCGAAGGTCAAGGCGAATTGCCTGCTACTGATGAAGGTTGGATCCCAGCTCCTTACAATGGCGTTCACGGTTACGCTAAACC
>Contig_625
TTTTTCTATCTTTCTCACAAGCAACTCGTCTACTTGTCCACTTGTCCACTCGTCCACTTACTTAATATCATCATATGCGCGAATAGCCTGAAGGAAACGTGCATTGACATCTTCGAAAGTATAAAGACCGTCAGTATTCTGATTGAGACCCTTCAGTTTTAAAGAGAATACTTGTGGAGCATGCTGCAGGTCGAGTAGGGACATCTGCTTAAGTTGGTCTGTACTCTGATAAACAAGGTTTACGGCTATATAAGCTTTACCAGCAGCGTCGACCCACTTCTCTAAAACAAGTTTTGAACCGATAGGAGTTTTCTTCTCGATAGAGTTAGGAAGTGAATATTCCTCAACGCCAAGGGCAGCATCAACACTTGCGATGTTTGAATCGTGACCACAGAGGAAAGTAAACTTACGATCTTTGTCGTTCAGTTCGTCGTACTTTTCAC
>Contig_626
TTTTATCTTTTACACAAGCAACTGGTTCACCTATCTACTTGTTTACTTTGTTATTTTGTCTTTTTTATACAGTAAACTTGTTCACTTCTTCATTATTCTGTCCTTAATAGGATAGGTGTTGAGGCTCCGCACATGTGGTGCTAAGGCTTCGCACGAGTGGTGCTAACCAACAGCACAAGGTGTGCGGAGCAACAATACCGCTGTAGAAGATGGGATGTAAGCTGATTGATAGACGAGTTTAAGAGTAGAAAAGTTGCTTGTTAAATTCTCATTTCCT
>Contig_627
GCGTGCCTATTGAAGAATGAACCGGCGAGTTATTTCATCCGGCGAGGTTAAGCGGAAGACGCGGAGCCGAAGCGAAAGCGAGTCTGAACAGGGCGACAAGTCGGATGGAATAGACCCGAAACCACAGTGATCTATCCATGCCCAGGTTGAAGCACAGGTAAAAATGTGTGGAGGACCGAACCAGTGAGCGTTGAAAAGCTTTTGGATGAGGTGTGGATAGGGGTGAAATGCCAATCGAACGTGGAGATAGCTGGTTCTCCCCGA
>Contig_628
GATTATGTAAGCCTAAGCGGATTGTCCGGTCTGCTTAAGTTATTTCTTCACAATAGAAAAGGAATACAGCAATGAAAAAATCTCTGATTGCTCTGACTTTGGCAGCTCTGCCTGTTGCAGCTATGGCTGATGTGACTCTGTACGGTCAAGTTAAAGCCGGCGTTGAAATTTCTAAAGTAAAAGAAGGTAAGACTACTTCTAAAACTGCTACTGAGATTGCTGACTACGGTTCTCGCATCGGCTTCAAAGGTCACGAACACTTGGGTAGCAACTTGAATGCTATTTGGCAAGTTGAACAAAACACTTCTATCGCCGGTGGTGACTCTGGTTTTGCTAACCGTGAATCTTTCATCGGTTTGGAAGGTGGCTTCGGTAAAGTTCGTGCCGGTAACCTGAACACTGCTCTGAAAGACAGCAGCGACAGCTTCGACCCTTGGGAGTCTGGTGCCGCTAACGCAGATGCTCTGCAACTGGGTAAAATCAAACGTGTAGATACTCGTAAAGTGTCTGTACGTTACGACTCTCCTGTATTTGGTGGTTTCAGCACAAGCGTACAATACCAACCTCGCGACAATGCTAATCCTGGCGACAAATACACTCACACTGTGAAAAGCCGTGAATCTTACGATTTGGGCCTGAACTACGAAAACTCTGGCTTCTTCGGTCGCTATGCTGGTTCTTACGCTAAACGCGCTGAATTGGATGCTGGCTACTTGGATGCATTCAACGGCAATACTACTTTGGCTGCCGGTACTTACAAAGATCACCAAGCTCACCGTCTGACTGCTGGTTACGATGCTAACAACCTGATGGTTGCTGTTGTAGGCCAATACGAAGGCTTTAAAGCTGACGTAGCTGGTGCTAAGAAAAACGAACGTACTGAAGTTGGTGCAACTGCTGCTTACCGCTTCGGCAACGTAACTCCTCGTGTTTCTTACGCTTACGGCTTCAAAGCTAAAGAAGAAGGCGTGAAACAAGAGAACAGCGCGTACAACCAAGTTATCGTTGGTGCTGACTATGACTTCTCTAAACGTACTTCTGCCCTGTTGTCTGCCGGCTGGTTGAAAGAAGGCAGAAGTACGTTTAGAGAAGTCATAGTC
>Contig_629
AACAGCACAAGATCTTTGACATATTGACACAAGCAAGACTGTAATGTAGAACTATTCTTTCTATAATGGGAAGAATTAGCATTCTAATTATTGAAGAAAAAACTTCAAATTCTTTAGAATCACACAAC
>Contig_630
GGTTCAAGCGGTTGAACTCTATCTGTCGTGGACGGTTATCTGATAGGTTGTCATCGGTGCCATCGCTTTCTTTTAAGAAGTCAATAAACTTGTCATAGAGAGGACGGTGAGGCACAAACTCAAGTGTACAGATAGAGTGGGTAACACCCTCAAAGTAGTCGCTCTGTCCGTGTGCAAAGTCATACATTGGATAACAATGCCACTTTGTACCTGTGCGATGATGTGGAATCTGAATGATTCGATATATGATTGGATCACGGAAGTGCATGTTAGGATTAGCCATATCGAGCTTCGCACGAAGCACCATACTTCCCTCAACAGCCTCTGGTGTGTTCATCTGCTCAAACAAAGCAAGGCTTTCCTCGATAGGACGGTCACGGTATGGTGACGCAGTACCAGGCGTTGTTGGTGTACCTTTCTGTGTCGCAATCTGCTCAGAAGTCTGCTCATCAACATACGCCAAGCCCTTCTTAATCATCCAAACAGCAAAGTCCCATAACTTCTCAAAGTAATCA
>Contig_631
AGGCTCATTATGCAAAAGGCAGTCCATCACACGTCATAAAGAATCGTGCTCTGAATGATTGTAAGTAAATGGTTTCAGGTTCTATTTCACTCTGATCACGATTCTTTATGACGTGTGATGGACTGCCTTTTGCATAATGAGCCT
>Contig_632
ATACCTAAATATATTTCGGAGAGAACCAGCTATCACGATGTTTGATTGACCTTTCACCCCTATCCACAAGTCATCCCATGGCTTTTCAACGCCAGCGGGTTGGGTCCTCCACCGGCTCTTACACCGGCTTCAACCTGCTCATGGATAGATCACATCGTTTCGGGTCTGCAGCATCTGACTAAACGCCCTATTAAGACTCGCTTTCGCTACGGCTCCGGGTT
>Contig_633
GAGCTCTTGGGAGTCATCAGCCTGTTATCCCCGGCGTACCTTTGATCCGTTGAGCGAGAGCCCTTCCACACGGGACTCCCGGATCACTATGGCCGACTTTCGTCTCTGTTCGACCAGTCGGTCTCACAGTCAGGCAGGCTTATACCATTACGCTCACGAGCAGAATCAACGCTTGAGCCTACCTTCGCACACCTCCGTTACTCTTTAGGAGGCATCCGCCCCAGATAAACTACCCACCTCGCAGTGTCCCGCCCCCCCCCGAATGATCGGTGCGGCGGTTAGGCATCCTTAGACGAAAGAGTGGTCTTTCAGGATTGGTCCTTGTGTGTTACCACCTCCCACCTATCCTACACATTCGATCAAGGTTGTCACTGCGAAGCTATAGTCAAGGTGCACGGGGTCTTACCGTCTAGCCGTTGGTACTCCGCATCTTCACGGAGAATTCAATTTCACCGGGTCCATGTCGGAGACAGCGGGGCAGTCGTTACACCATTCGTGCAGGTCGCTACTTATGCGACAAGGAATTTCGCTACCTTAGGACAGTTAGAGTTACTGCCGCCGTTTACCGGGGCTTCCATTCAAAGCTTATCACACTTCTCCTTCCGACCTTCCAGCACCGGGCAGGTGTCAGACTCTATACATCGTGTTACCACTTAGCAGAGTCCTGTGTTTTTAATAAACAGTCGCTACCCCCTGGTCTGTGCCGCTTTCCTAATCAAGAGGAGAGCACCCCTTCTCCCGAAGTTACGGGGTCATTTTGCCGAGTTCCTTCGACATGGTTCTCTCGACGCGCCCTAGTATACTCTACTTGTTCACCTGTGTCGGTTTGGGGTACGGTCAGTTCACCGGGGGGATCGCCCTCCCAATTCGAAGTTTTTTCCTGGAAGTTTCAACCGTCGTTGACTATGACAACAGACAGTCGCGACCTACTATCAAGATCCTCGCGACTATGGCAGGGCGGTACGCTCTGCTCTCTCGCGACCCCTACTCTAATCAAATAAAGGCCCCTACTGAAGATGAAAAAGGCGAGCACTGAAATGAGAAAGGAACGAGTGACGCAAGACGACTTCGGTTCACACGTGAAAGTGCTTCG
>Contig_634
TCTTTAGAGTTGAAACCATAACCAGCAGATAAGCCTACGTTATCTTGTACTGCGTAGTCTACGCTAGCCATGTAACCTTTGTAACCATTAGATGTATTTGTTAAGTCATATGCTTGATCCCAAGTGGAGCTTACGATTGGAGCGTTAGCTTTTTGGTTGAAGTATTGACCTTTTACATCCCATGTACCTTTTTTAGCGATGTCGTAGTTGCCATAACCAACACCGGCTGTCCAAGCTTGGGAGTCATTTACGTTGGATGCTTTCAACCATTCACCACCAACCCATACTTT
>Contig_635
CTATTTCGAGGAGAACCAGCTATCTCCGGGTTCGATTGGAATTTCTCCCCTATCCACACCTCATCACCACCCTTTTCAACGGATGTGTGTTCGGTCCTCCATTCCCTTTTACGGGAACTTCAACCTGGACATGGATAGATCACCCGGTTTCGGGTCTGCCGATGCTGACTGTAAGCCCTATTAAGACTCGGTTTCCCTTCGGCTCCGGACCTGTAGTCCTTAACCTTGCCAGCACCGGCAACTCGCCGGACCGTTCTACAAAAAGTACGCGGTTGTGCGTTCATGTATCGCACTTCCACTGCATGTAAACATAGGGTTTCAGGTTCTTTTTCACTCCCCTCCCGGGGTCCTTTTCACCTTTCCTTCA
>Contig_636
CCGGCGACCGGCGCACGGGTGAGTAACGCGTACCGAACCTGCCCATCACACAGGGATAGGCTTGCGAAAGCAAGATTAATACCTGATGGTCTCAGTTTTATGCATGTAAGATTGAGTAAAGCCTTCGGGCGGTGATGGATGGCGGTGCGTCCCATTAGGAAGTTGGCGGGGTAACGGCCCACCAATCCTTCGATGGGTAGGGGTTCTGAGAGGAAGGTCCCCCACATTGGAACTGAGATACGGTCCAAACTCCTACGGGAGGCAGCAGTGAGGAATATTGGTCAATG
>Contig_637
TGGTCGTCCATTGTTGGTCATTGCAGAGGATGTTGATTCAGAGGCATTGACAACATTGGTTGTAAACCGTCTTCGTGCAGGTTTGAAGATTTGTGCTGTTAAGGCTCCAGGCTTTGGCGACCGTCGTAAAGCAATGCTTGAGGATATCGCAGTATTGACAGGTGGTGTAGTAATCAGCGAGGAGAAGGGTCTTTCACTTGATAAGGCAACTCTTGAGATGTTGGGTACAGCTAAGAAGGTTACCATTTCTAAGGACAATACAACAATCGTTGATGGTGCCGGTGAGAAGGAAGCAATCAAGGATCGTGTGGCTCAAATTAAGAACGAGATTGCAGCTTCAACA
>Contig_638
CTTCAACGCTTGGTCCTGGATTGATGGGTAGTCTTTTGGTTGGTGTAAACTTTGCCAAAGGTTTTGCTCGTTCATTGAATATCCCAATGATTGAGGTAAACCATTTACAGGGGCATGTCATGGCTCACTTCATCAAGGAAAGCGATGACGATAATCACATGCCTCCATTCCCATTCATTTGTCTCTTAGTATCTGGTGGTAATTCTCAGATTGTTAAGGTGAATGCCTATAACGATATGGAAGTACTCGGTCAGACTATTGACGATGCTGCTGGTGAGGCAATAGACAAGTGTTCAAAGGTAATGGGACTCGGCTATCCTGGTGGTCCAATCATTGATAGGCTTGCACGCCAAGGTAATCCTTTGGCTTATAAGTTTGCAGAACCAAATGTTGCTGGTTTTGATTACTCTTTCTCTGGTCTTAAGACATCATTCCTATATAATATGAGAAAGTGGGTACAGGAAGACTCAGACTTCATTGAGCATCATAAAGAAGACATTGCAGCCAGTCTTGAGC
>Contig_639
GGTCGGATGGGGAGCCCGCGGGCCGGTGCCTGGAGCGCGCCCGTGCCGCGGGTGGGCACGCCGAGGGGCTGGCGCGCGCCCCGTCCACGGCCGCGCCGGCGGCGTCTCCTCGGGCGGGGTCATCCGCCCGGGCTTCGGCCGCCGGCGCGGCCCGCATCGGTCCGCGGCCCGAGCCGAGCGGCGGACCGGCTCGTCGCCGTTCCGCATCCGGCCGGGCCGCATCGCCGGCCCCCATCCGCTTCCCTCCCGGCAATTTCAAGCACTCTTTGA
>Contig_640
GGCTATTTCTTCCCAAAATCCTCATCAATACGCAGCTGATGAGCAACCAAGAATGGGAAGATACAAACAATCATTACGATAACAAAGAACCAACGGTAGCCCACTGCCTGTGCCAGCGCACCCGCAAACAAGCCTGGAATCATCATTGACAACGCCATAAAGCCCGTACAAAGCGCATAATGAC
>Contig_641
CCTTTGGCTGTAATTCTTTCTATTCCTATCGGTTTGGCTGGTGCATTTATCTTTACGTTGATCTTCGGACATAACAATGATATCTATATGCAGATTTCACTGATTATGTTGATTGGTCTGTTGGCAAAGAATGCTATTCTTATTGTAGAGTTCGCTCTTGAGCGTCGTCGTACAGGTATGGCGATTAAGTATGCTGCAATCTTAGGTGCTGGTGCTCGTCTGCGTCCTATCCTTATGACCTCTC
>Contig_642
TTCCTTTATTAGTGTCTACTCTTCAATCTTATAATCCGTTGCAGGTCCCTTTGAGAACTGCTCAAGTTCCTTGATTACATCACGACTTGCCTCATCCTCAAATACGAGAGGCTTAACACGCTCCTGCAAGTACTGGAAGAAGGCGAACAGAGCTGGTACAACGAATACCTGACAGAGCGTACCGATAAGCATACCACCGACAGCAGCTGCACCCAACGTCTGGTTACCATTACGACCTACACCACTCGCAAACATCAATGGTAACAAACCGATAATCATTGCAAGAGAGGTCATAAGGATAGGACGCAGACGAGCACCAGCACCTAAGATTG
>Contig_643
TTGCTACCATCAATGGTTGGGATATCCACCTGACCACCTAAGGCAGCTGTTGGGAAGTCGAGCAAGAGATTATAAATGATGTTCTGTCCGTCACGAACGAAGGTGTCGTTAGGTTCCTCCTCGATATATACTTGGATATTACCAGCCACACCATTGTGTCTACCAGCGTTACCCTTGCCAGGAACATTGACCACCATACCTTCAGCTACACCCGCTGGGATATTGATTTCAACGACTTCCTCGCCCTTCACAACGCCTTCACCATGACAGTGAGTACACTTGTTCTTAATGATAGTTCCCTCACCATTACATACATGACAGGTGGTCTGGGTCTGCATCATACCAAAGATACTCTGCTGTGTACGGATTTCAACGCCCGAACCATGACAGTTCTGGCAAGTCTCTGTTCCGCTACCCTCCTCAGCACCAGAGCCATGACAGTGTTCGCAAGGTACGTCTTTACGCACCTTAAACTTCTTGGTAACGCCCGTAGCAACCTCTTGCAACGACAGACGAACCTTCAAACGAAGGTCTGTTCCACGGTACTTAGGGGCTTGATGTCCGCCACCTCCGAAGCCGCCGAATCCTCCTCCACGTCCACCGAACACAATGACATA
>Contig_644
TCTTTTCCCAGAAGACCTAAACGCTTTGGAGCAGGCTCTGAGACTGAAGGAACAGAACCCAGGCTCTACTGTAGGAATCTTAACCATGGGTCCTCCACGTGCCGGAGAAATCATCCGACAGGGACTCTATCGTGGTGCTGACACTGGCTGGTTGCTTACCGACCGTAAGTTTGCTGGTGCTGACACACTCGCTACTTCCTATGCTTTAGCGACAGCTGTACAGAAAATCGGTGATGTAGACATTATCATCGGTGGACGACAGGCTATCGATGGTGACACCGCACAGGTAGGACCACAGGTTGCACAGAAGTTAGGACTCAACCAAGTTACATACGCAGAGGAAATCCTGAAGATTGAGGATGGTAA
>Contig_645
CTCTGTTTATGTAAATCTTTTCAAAGAACTCTTTCTTTATATGCTTTAAGCAACTTGCCAGGTGGCTTGTTTTGTAAAGCATATAAAGAAAGAGTTCTTTGAAAAGATTTACATAAACAGAG
>Contig_646
CCACGGGGTCTTTCCGTCCTACTGCAGGTAGTCGGTATCTTCACCGACATTACAACTTCACCAGGCCTCCAGCCAAGACAGCTCTCAAATCATTTCACCATTCGTGCAGGT
>Contig_647
CTTGAATTGAGCGATAGGCATACCTAACTCGAAGTTATACTTCTCTCCCTTAGGGTTATAAGATGGTGAAGCAGAGTACTTGAGGTTGTGTGAACCCTCCTTGCACTTCTTATCCTTCAGCCAGTCATTAGCCTTAGATGGAGTAGTCCACCAATAAACATCACCCTTGTAGTGCCAGTGTGTCTCGCCCTGAGAACTTGGGAATGCGAAGATAACCTCATCACACTTGTCATTATCCCAATCGAAAGCAGCGTCCCAACGGTCAGCTACAGCGTATGTACCATACTTACCATCAAGAATGTCCTGTGCATACTTCTCTGCATCAGCATAGCGGTCTTCACCAACATAAACCTGTGCATTCATATACAAGCGAACCAACAATGCAGCTGCACCAGCTTGTGTCCACTGACCTTCAATGTTACCATTACCACCGAGGGAAGCCTTCTTAACCAAATCAGGTAAAGCATCCTTCAATTCTTTCTCTATAAAGTCGAAGATCTGA
>Contig_648
GGATTGCAAGTTGACTTCTAAAACAATCGTTCAATCATTTAGATAATGAAAAGCAATGAATAAGTTATATAAATACGCAGCATTGTTAGCAGTGCCTGCGGCTCTTATGACAGCCTCAAGTTGTACTGATCTTAGTGAGACACTGTACGACCAAGTGGCATCAAGCAACTATTATAATACGAAGGATGACGTTATCCGTGCAGTACTTCGTCCATTCGAACATGGCTTCTGGAGTATCCAGAGTCGCCATGTATTGAATGAAGAAACAGCCGACCAATTGATTACTCCTACCCGTGAAGACTGGTGGGATGATGGTGGTCGTTGGGCTCGTATGCACCGCCATAAGTGGATTAACACGAATGGTGAGGCTCAGTCTGAGTTCAATGGTTGCTATCAAGGTATCGGACAGGCTAATAAGGTAATCGAAGACCTTAATACACTCTCTGCATCAAAGTTTGGTTTTTCTGAAGCAGAGTTTGCTAACCTTCGCGCACAGAACCACGTTCTCCGTGCATGGTATTATCTTCGTCTGTTAGATGCGTTCCGTAATGTCTACTACTCTGTTGGCTTCAAAGACCTATCACAGAACTCTAAAGGCCAGGTTCCACCACGTCAGATCTTCGACTTTATAGAGAAAGAATTGAAGGATGCTTTACCTG
>Contig_649
AACATAAGGAATACAGAAATGAAAAAAACTCTGATTGCTTTGGCTTTGGCTTCATTGTCAACTGCTTCTATGGCCGATGTGATTTTGTACGGTCAAATCAAAGGTGGTGTTGAAACTACTTTTGGTAACAAATTAGGTCAAGACAAAAACAAAGGTACAACTACCCAAATCGTTGATTACGGTTCACGTATCGGTTTCAAAGGTCATGAACACCTGACTGACAACTTGGATGCTATTTGGCAAGTTGAATCTAAAGTAGACATCGGTGGTGGTAGCGGTCGTACATTCGGTACTCGCGATTCTTTCATTGGTTTGAAAGGTGGCTTCGGTACTGTTAAAGTAGGTTACCAACAAACTCCAATCAAAGAGTTGAATGGCAAACTGGACCAATGGGAATATGATTCTTCTGTTGCTGGTTTGGGAACATTTACTCGTGGTACTGACGCTAGCCGTCGTGCGACTGCAGTTAGCTACGAAACTCCTGATTTATCTGGTTTCACTGCAAAAGCTTACTACTCACCTAGCGAGCAAGAAAACGGCGAAAGCACTGACGCATTGGGTGCGCACAAAAATAAAGCCAAAGGCATTTATGGTTTGAGCGCAAGCTACAAAAACTCTGGCTTCTTTGCTGATGTTGCTGGTGTATATGCACGCGGTACTACTGCTGCTGTTGCTGCTGGTAAAAAAGACGGTTA
>Contig_650
CGAATTCCGCCTACCTCATCTACACTCAAGTTCGCCAGTTTCAACGGCAGTTTCGAGGTTGAGCCTCTAGATTTCACCGCTGACTTAACAAACCGCCTACGCACCCTTTAAACCCAATAAAT
>Contig_651
GATTTCCTTGGCACTCAAAGTCTTGTCACCGATAGGCAACTGTGACATATCAATCTTACCACCACATTCTTCAACAAGCTCACTCAAACAATTCAGGTGTCCAGCAGAACCGTGGTCGTGGATAGAAACAACTGGGTTGTTGTCTTCTTCTACCAATGCACGTACGAGGTTATAGGCACGTTTCTGCATCTCTGGGTTAGCACGCTGTATGGCATTCAACTCAATATCAGTTG
>Contig_652
CCCTTGGAGAGTGCTAGTTGCCATCTCTTTTTGAGGGTTATGATTTTGGAAGCGCTATGAAAAACAGCAAGAAGTGCAACGCCAACAATAAGCCATCCGAAAGGGAGTGAGGCTTGTATCGGTATCGTTGCAGTAGCGCGAACAAAATC
>Contig_653
CAGTCAATGTCAAGGCCTGGTAAGGTTCTTCGCGTTGCTTCGAATTAAACCACATACTCCACCGCTTGTGCGGGTCCCCGTCAATTCCTTTGAGTTTCAGCCTTGCGGCCGTACTCCCCAGGCGG
>Contig_654
CCGTCAATTCCTTTGAGTTTCAGCCTTGCGGCCGTACTCCCCAGGCGGGATACTTATTGCGTTAACTCCGGCACGGTAGGGGTCGATACCTCCCACACCTAGTATCCATCGTTTACGGCCAGG
>Contig_655
TGTGCGGACTACCAGGGTATCTAATCCTGTTCGATACCCGCACCTTCGTGCTTAAGCGTCAGTAACGTTACGGTAAGCTGCCTTCGCAATCGGAGTTCTTCGTGATATCTAAGCATTTCA
>Contig_656
CAATTTAATAGTGCTATTGGCAAAATTCAAGACTCACTTTCTTCCACAGCAAGTGCACTTGGAAAACTTCAAGATGTGGTCAACCAAAATGCACAAGCTTTAAACACGCTTGTTAAACAACTTAGCTCCAATTTTGGTGCAATTTCAAGTGTTTTAAATGATATCCTTTCACGTCTTGACAAAGTTGAGGCTGAAGTGCAAATTGATAGGTTGATCACAGGCAGACTTCAAAGTTTGCAGACATATGTGACTCAACAATTAATTAGAGCTGCAGAAATCAGAGCTTCTGCTAATCTTGCTGCTACTAAAATGTCAGAGTGTGTACTTGGACAATCAAAAAGAGTTGATTTTTGTGGAAAGGGCTATCATCTTATGTCCTTCCCTCAGTCAGCACCTCAT
>Contig_657
GAGTTCTCTCAAGCGCCTGAGAATACTCATCTCGCGCACCAGTGTTGGTTTGCGGTACGGTCGTTTCTAGCTGAAGCTTAGAGGCTTTTCTTGGAACCACTTCCAGTTGCTTCGCGAGCAAGCTCGCTCGTCCCAACCCCTCGGCATACGCCTGGCGGATTTACCTACCAGACACCTACAGGTCAGGAACCGGGACTTCCAACACCCGGACAACCTTCCACGATCCGTCCCCCCATCGCACTAGAAATCGGTGCTGGAATATTAACCAGCTTCCCATCAGCTATGGCTTTCGCCCTCACCTTAGGGGCCGACTCACCCTACGCCGATGAACGTTGCGTAGG
>Contig_658
TGTCGGCGTTGTCCTGCTGAAATTGTTGACACTGTGAGTGCTTTGGTTTATGATAATAAGCTTAAAGCACATAAAGACAAATCAGCTCAATGCTTTAAAATGTTTTATAAGGGTGTTATCACGCATGATGTTTCATCTGCAATTAACAGGCCACAAATAGG
>Contig_659
TGACAGTTGAAGGCTGCAAGGCTCTTGTTGAAACAATGAAGGAGTTTGAAGCTAAACACTAAATATATAAAGATTAGACTTAGCAGTGGTGTACATGCCACCTGCTGAGTCTAAACGATAACTTTACTACATCTAACCAAAACATTAAGGCTATGAAAGTTTTAATTGCAACTGAAAAGCCATTTGCACCATCTGCAGTGCAAGGTATTATAACCGAACTTAAGAATGCAGGACATGAGGTTGTTCTGCTTGAAAAATATACAGAGAAAGCTGAATTGCTTGAAGCAGTAAAAGATGCTGATGCAATGATCGTACGCTCTGATAAAGTTACACCAGAAGTACTTGACGCAGCTAAGCAGTTGAAGATAGTTGTTCGTGCAGGTGCTGGTTATGACTCTATTGATACAGCTTATGCAAAGGAGAAGAATGTTGTTGTAGAAAATACTCCTGGACAGAACTCTAATGCTGTTGCTGAACTTGTATTTGGTTTGTTGGTATATGCCGTGCGTAGCTTCTATAATGGCAAGGCTGGTACCGAATTGATGGGCAAGAAAATTGGTATTCTTGCTTTCGGAAATGTTGGTCGTAATGTAGCTCGTATCGCCAAAGGCTTTGGTATGGAAGTGTACGCATACGACGCATTCTGCCCAGCAGAGGCTATTGAAGCTGCTGGTGTTCATGCTTGTAAGACACAAGATGAATTATTCCAGACTTGTGACGTTTTGTCACTCCATATCCCTGCAACTCCACAGACCGTTAAGAGTATTGA
>Contig_660
TGCCTGTACCAATGAAACTCGGTCTTGCAGGTGGTCCGTTGGTTATCGCTATTCTTATTGGTCGTTTTGGTTATCGAATGGGACTTGTGACCTATACTACAACGTCAGCGAATATGATGCTCCGTGAAATTGGTTTGGCACTCTTCTTGGCTTCTGTAGGTATCAAGGCAGGTGCAACCTTCTGGGACACCGTAGTACAGGGTGACGGATTGAAGTATGTGTACACAGGTTTTATCATTACGATTGTTCCAATTCTTATTGTCGGCACTATTGCTCGTTTGAAGTATAAGTTCAATTACTTCACGATTATGGGTATGCTTGCCGGAACCTATACCGACCCACCAGCCTTGGCTTATGCTAACTCTATCTGTACAGGTGAGGCTCCAGCTGTAGGTTACTCAACAGTTTATCCGCTCAGTATGTTCCTTAGAATC
>Contig_661
TCAAACTCTCCATTGTAAAATATGTTTTGGTGATAAGTGATGGGTGATTAATGATAATAAATACCACGTTAACCCAAACGCTTCACCGAGTAATCTCTGTTTCAGAACGCTTATCC
>Contig_662
CTCTGTTTATGTAAATCTTTTCAAAGAACTCTTTCTTTATGTGCTTTAAGTAACTTGCCAAGTGACTTGTTTTGTAAAGCACATAAAGAAAGAGTTCTTTGAAAAGATTTACATAAACAGAG
>Contig_663
AATCCAGCTTCACGGAGTCGAGTTGCAGACTCCGATCCGAACTGTGATAAGGTTTAGAGATTCGCATCCTGTCGCCAGGTAGCTGCCCTTTGTCCTTACCATTGTAACACGTGTGTCGCCCCGGATGTAAGGGCCGTGCTGATT
>Contig_664
AGTTAAAGAAACAGTATAAGGAGCAGATTGCTCCTGCTTTGCAGAAGCAGTTTAACTATTCTTCAGCTATGCAGGTTCCTGTTTTGAAGAAGATTGTTATCAATCAGGGTCTTG
>Contig_665
ACTCCCCGAAAGGCATTTAGGTGCCGCGTGCGGCGTTGTCCGCGAGAGGTAGAGCGACCGGTAGGTCGAGAGGGCTTCACCGCCTGTCGAGACCTGACGAACTCCGAATGCTCTCG
>Contig_666
ACATCTTGTTATGATTTATATAAGAACATCATGTAGAGTCTTCTGATAATATATATTTTTTCTAAGTCTTAATAAAAAGACATTATCAGAAAGAAGGAATTTATTATGAAAAAACAATTTGCAACAGTATTAGCAGCAACAGCAGTTTTAGGTGTAACTACAGCATTCGCTGCAAACCCATTCTCCGATGTAACTCCTGATTCTTGGGCATACCAAGCAGTATCTCAATTAGCATCTGCTGGCATCGTTAATGGTTACCCAGATGGTACTTTCAAAGGTCAAAATGATATTACTCGTTACGAAATGGCTCAAATGGTAGCTAAAGCAATGGCTAACCAAGA
>Contig_667
GAATCACCAAATTCATAGCCACCTTTAACACGAACTACCGCGTCAGTCTTATCATTTACCTTAGCGTTGAATTGAACACGAGCTCGACCATCAGTTAAGGATTTGCTACCGTCCTTATATACGCCTTTATCTTCAGAGCCTTGGTAACGGATACGAGCATCACCAGTAACTTTTACATTACCTACACGGTCTTCTAATTTAGAAACGCGAACGCCCAAGTTGTTTAATTCGTTGGAGAATTCATCAGCCAAACGATTGATCATCGCTTGTTGTTCTGCATTTGCACGATCTTGGTTAGCCATTGCTTTAGCTACCATTTGAGCCATTTCGTAACGA
>Contig_668
TCTTTATTCTTCGTGTGCTCTCTCGATGTAAGCGATAACATCGCCCTTGTCTACCTTAGCACCCTGCTTAGCGTTGATTTCAACCAACTTACCACCAAGGGCAGCAGGAACAGTCACGAACTCACCCCAAGGAGCCTGAATGTAACAGAACACATCACCTTCTTTATACTCCTTACCGATGAATGGTTCGATAGCTGGAGCAGCCTCACCATCGCCCTGGAATTCCCAGAAGAGCTGACCCTTAACAGGAGCAACAATAGCATCAGCCTTAGCATGCTTGAATGCTGCTGCCTCCTCTGGGCTTACCTTTGCACCGAGTTTAGCATCCTTTGCAGCCTGAAGGTCAGCAAGGAAGTTCTTCTTAGCCTGTCCGCTCTTGTAGTTACGGTACTGCTCTGGGTGCATAGCCAACTCGAAGAGTTCCTCATCATCCTGTCCGTAATCCCATCCGTTCTCATCCATTTCCTTACGGAAGTCGTCAAGAGCGTTTGTAAGTAAGGTGTGAGGATCGGCATCAGTGAACTCAAGACCCTTCTGCTTAGCAAGGTCTTTCAACTCCTGACAAATCTCACCAGGAACACGACCACTCTTACCAAGAATCATACCCCACATAGAATCGTCCATCATTACAAAGCGACCCTTACCCTGCTCAAGGGTGAGGAGGTTCATAAGAGCAATATTCTTTGTATATTGTGAGAATGGAGTTACCAATGGAGGATAGCCTACGCGTGGCCATACATATGCCACCTCATCGAACAACTTAACGAGCATATCATCTACAGAAAGTTCTGGGTCGCCCTTCTTCTTGCGGAGGTTATTGATAGTTGAACGAATACCACCAAGGTCAGCCATCATAGAACCCATCATACCACCAGGCAAACCACACTCAAGGAGCAATGAACTCATAATCTTGTTCTGTGGGTTGATGAAGTAACCGAGCCACTCATCAATAAACTCCTGAGTCATAGCACGTGCCTTCATGTAGGCATCCATGTTGA
>Contig_669
GGTTTCAGGTTCTATTTTAGGTGTGACGGCGTGCCTTTTGCATAATGAACCTACGAGTTACTGTCACCAGCGAGATTAAGTGTTTTAGGCACGTAGTCGAAGGGAAACCGAGTCTTAACAGGGCGCATAGTTGGTGGTAGTAGACGCGAAACCAAGTGATCTACCCTTGAGCAGGTTGAAGTTGCCGTAACAGGTAATGGAGGACCGAACCAGTTGACGTTGAAAAGTCTTTGGATGACTTGAGGGTAGGGGTGAAAGGCTAATCAAACTTGGAGATAGCTCGTACTC
>Contig_670
GCACTCTTTAAATGAATGGCTGCTTCCAAGCCAACATCCTAGCTGTCTATGCAGTTCGACTTCGTTAGTTCAACTTAGCTATTATTTCGGGACCTTAGCTGATGGTCTGGATTCTTCTCCTCTCGGACACGGACCTTAGCACCCGTGCCCTCACTGCACAAAAACATTTAACAGCATTCGGAGTTTGTCTGAACTTGATAGCCGGTGAAAGCCTCGCATCCAATCAGTCGCTCTACCTCTGTTAAACTTTTTGCACGCTGCACCTAAATGCATTTCGGGGAGTACGAGCTATCTCCAAGTTTGA
>Contig_671
CAAGTAAATATCCTCCTCTGCATTCTGTTCGTCAAGCTCACGGAATACGTCGATGGTATAACCCGTCAGCATACTTGCCAACTTGATGTTCATACCGCCACGACCAATCGCAAGACTTACTTCCTCTGGCTGCAAGTAAACCTCAGCCTTCTTATTCTCCTCATCAACAGTCAAGCTGCTCACCTTTGCAGGAGCGAGCGCACGCTGAATAAAGAGTTTTGTATTTGCAGTCCAGTTGATAACGTCGAGATTCTCGTTGCAAAGTTCACGAACGATACCATGAACACGGCTACCACGTACACCAACACAAGCGCCTACTGGGTCGATACGCTCATCAAAGCTCTCAACAGCAATCTTTGCACGCTCACCAGGCATACGAGCAATCTTACGAATAGCTATCAAACCATCATTGATTTCAGGCACCTCAGCCTCAAGCAGACGCTCAAGGAACTCAGGAGCAGTACGTGAGAGGATAATCTTTGGATTGTTATTCTCATTATCAACACGATGAATCACTGCACGAACAGTCTCGCCCTTACGATACTGATCACGTGGAATCTGCTCGCCCTTAGGGAGAATCAACTCGTTATTCTCCTCGTCAACAAGCAGAACCTCACGCTTCCAAGTCTGATAAACCTCACCAGAGATAATCTGACCAACACGATCCTTATACTTGTTATAGAGAGAGTCATGCTCCAGCTCAAGAATCTTAGAAGCCAAAGTCTGACGAAGGTTCAAGATAGCACGGCGACCGAACTTATTGAAGTCAATCTCCTCACTTACATCCTCACCTACTTCATAGTCTGCCTCTATCTTACGTGCATCTGTAAGGCTTATTTCCTTATTCTCATCCTCAACCTCTCCATCAGCCACAACCACACGGTTACGGTGAATCTCGAAGTCGCCCTTATCAGGGTTTACAATCACGTCGAAGTTTTCGTCACTACCGAAAATCTT
>Contig_672
CGCATAGCCTGATTGAACTGTGACTGTAAGTATCCACCTACATGCTTGCGCACAGACTCTTCAGCGTACTGCTGCATACGTGTATCAATGGTCGTGTAGATACGTAAACCATCAGTATTCACATTATAAGGCTCACCATTACGCTTTGTATTCTTATTACACCATCCATAAAGTGGATCCTGCTCCCAGGCAATAGAATCAAGAACAAACTGACGATTCTGCCATGACTGATAATTCTCACGCTCTGGTTTCTTTGCCATCATNNNNNNNNNNGTATTGACGAAGGAATGCTTGGAAATAATCACCTGCACCACTCACAGGCTTTGACTTCGTAAAATGAAGTCCTAAAGGACGCTGTGACAATTCTTTATATTCATCCTTCGTTACATAGCCAGACTTAACCATCTGCATTAAAACAACGTTGCGACGTTGCAAACAACGCTCTGGATGACGAAGAGGATTGAACATTGAAGGGTTCTTGCATAGTCCTACTAACATAGCAGACTCAGTCACCGTCAACTTACGTGGTTCCTTATTGAAATAGACATTAGCAGCTCGCTTGATACCAACAGCATTATGAAGGNNNNNNNNNNTCAAAATAATTGAAATACATAGCAAGTATCTCTTCCTTCGTGAAGTAACGTTCCAACTTTACTGCAATAATCCACTCAATAGGCTTTTGCAAAAGACGTTCTACAGTGCTGTGTGCTTTCTCTGAGAAAAGCTGTTTAGCAAGCTGCTGTGTGATTGTAGAACCACCTCCAGCACTTGCCTGTCCCATCACACCACGCTTTACAACAGCACGTCCAAGGGCTATAAAGTCAACACCTGAATGTTCATAGAAGCGTTCATCTTCTGTCGCAACAAGGGCATGAACAAGGTGTGGCGACAGTCCATTATAGTCGATTGCCACACGATTATTGTTATCCGCGTTCCAAGTACAGATA
>Contig_673
ATATTAAGTTGTTTCTGATAAACTCTTTAGAAGTTGTAGTAAACACCGAAAGTGATGTTGTTACCATCAAGGCTTGCACCCCAAGTGTGAGCGTCTACGCTTGCACCTCTCTGCTTAACAGACTTCCAACCAGCAAAACCTACGTGAGCTACGAAGCTTACCTTTGGGCTAACGTTTACAGATACACCTGGTTTCAAACCTACAGACCATGCGTTTGTACCGCCTCTATAGTGCTGATAACCAAAACCACCATCAATGAAACCATTTACATACTTGCTACGTGCGAAAGTGTAACGAACGTATGGCTCCAACTTGAAGTAGTTGTTAACTGAGTTCTCGCTCTCAATGTTAACAGGAGAACCTTTACCCCAACCAACTACTGTACCGATTGCCCAGTTCTCATCGAGATTAACACCAACCTCAGGGAGAACCTGATAAGTTGTTACGTTATCTGAATTACCAATCTTTGATGAAGCAATACCAATGCTACCACCAACATAACCCTGTGCATTTGC
>Contig_674
ATCTAATCCTGTTTGCTCCCCACGCTTTCGCGCCTCAGTGTCAGTTACAGGCCAAAAAGCCGCCTTCGCCACTGGTGTTCCTCCTAATCTCTACGCATTTCACCGCTACACTAGGAATTCCACTTTTCTCTCCTGCACTCAAGTTTAACAGTTTCCAATGACCCTCCACGGTTGAGCCGTGGGCTTTCACATCAGACTTATTAAACCACCTGCGCGCGCTTTACGCCCAATAATTCCGGACAACGCTTGCCACCTACGTATTACCGCGGCTGCTGGCACGTAGTTAGCCGTGGCTTTCTGGTTAGGTACCGTCTCTACTGTGTATAGTTACTACACAATCATTCTTCCCTAACAACAGAGCTTTACGAACCGAAATCCTTCTTCACTCACGCGGCGTTGCTCCGTCAGGCTTTCGCCCATTGCG
>Contig_675
GCCTTGGTATGCTCTACCCACCCACCTGTGTCGGTTTGCGGTACGGGCTCCTCAGAGCTCCCTAGAGGTTTTTCTTGGAAGTATGGGCTTACTAGCTTCACTCAATTGCTTCGTCCGACACCTCAGCCGTCACGAGAAGCGCATTTCACTACTTCTCAGCCTACGTGCCATCACGGGGACGTCCAGAACCCCGCCTAGCTACCCTTCTCCGTCACCCCATTGGTGATAACGCTCTTTTGGAGGGACAGGAATTTCTACCTGTTGTGCATCGACTACGCCTTCCGGCCTTGCCTTAGCTCCCGCCTAACCCTGGGAGGATTAGCCTTGCCCAGGAAACCTTGGGTTNNNNNNNNNNTACATGTCTCTCGTTACTCATGCCAGCATTCTCACTTCTGGACAGTCCACAGTTGGTTATCCAACTGTGGACTGTCCAGAAGTGAGAATGCTGGCATGAGTAACGAGA
>Contig_676
GATGGTCCCCCCATCTTCAAACAGGATATCACGTGTCCCGCCCTACTTCTCGTTAACTTAGTACCACAGCCTGGATGTCGAGTACGGGGCTATCACCCTGTGTCGCTAAGCTTCCCAGCTTATTCCTCTATCTCTGCTGTTATCATTAACAGGCTCTTTCGCTTTCGCTCGCCGCTACTGACGAAATCTCGGTTGATTTCTTTTCCTCGGGGTACTTAGATGTTTCAG
>Contig_677
AACCATTGTTGAGGAAAGCCTTTACAGAACCATCACCATTGAAGTGAATAATCTTCTGTTCCTTACCCTCAGCATTCATGTACCATGTGTTCTCCTGCTTGTTGTAAGTGAAGTAGAATACGCTACCATCTGGCTTTGTAATCTGATAACCATTCTCGAGATACTTTACAGCATAAATCAAACCATCGTCACCCTTGATGTTGCGAGTCTTACCAACGCGGTTAGCTACAGGGTTATTACCTGTCCAGAACTCAATACTGTTGAGTACGAGTGCATCTGCAGCACTACAGAATGCGTAGGCAGGAGAAATTACGAGGAAGATAATCTCATTGAGGAACTTAGATTTTGTAGCGTGCTTGTTCCACTTTGCAAGTTTGTTGAACAAAGCAAATGAACCTACACATGAACTCATGAGTGTTGCGCCAAGCAAGAGGGCAACCATAGACTTGATTCCTTTTGTTTGGCGCA
>Contig_678
CCTTTGAGCGACGGAGTTTCCATACACATCCGCCGGATCACTATGCCCTAGTTTCCTACCTGGTCGGCATGTCTGCCTCTCAGTCAAGCACCCTTATGCCATTGCACTCTAATAGGTCGGTTACCAAT
>Contig_679
TCTCGCCTGCCTTATCGTTACTTATGCCTACATTTTCTTTTCTATCAGGCTCCACTATGGCTCACGCCTTTAGCTTCCACGCCAATAGAATGCTCCCCTACCGGTATATTACTAAGTAATA
>Contig_680
ACCCGCGATGGGACGAAAAGACCCCGTGAACCTTTACTGCAGCTTAGCGCTGACCCCGGCCATCCGATGTGTAGGATAGGCCGGAGGCTTTGAAGCCGCGGCGCCAGCCGCGGCGGAGCCTTCCTTGAAATACGGCCCTTCGGCTGTCTGGGGTCTAACCCGCTTGTTTCGGGGACACCGCTTGGCGGGCAGTTTGACTGGGGTGGTCGCCTCCAAAAGCGTAACGGAGGCTTCCCAAGGTGCCCTCGGGCCGTTCGGTAACCGGCCTTATGGAGTGCAATGGCATAAGGGCGCCTGACTGGGAGGGGGACACCCCGAGCAGGCAGGAAACTGGGGCATAGTGATCCGGCGGACGTGCATGGAAACTCCGTCGCTCAAAGG
>Contig_681
CTCCGTTACGCTTTTGGAGGCGACCACCCCAGTCAAACTGCCCGCCAAGCAGTGTCCGCGCCACAGGCGCGTTAGACCTCAGACAGCCGAAGGGCCGTATTTCAAGGGCGGCTCCGCGGACGCTGGCGCGCCCGCCTCGAAGCCTCCGGCCTATCCTGCACATCGGATGACCGAGGTCAGTGCTAAGCTGCAGTAAAGGTTCACGGGGTCTTTTCGTCCCATCGCGGG
>Contig_682
GGCCCATCCCATACCACCGGAGTTTTTCACGCTGTAAGATGCCTTACCGTGCGCTTATGCGGTTTTACCAGTCGTTTCCAACTGCTATCCCCCGGTATGGGGCAGGTTGCCCACGCGTTACTCACCCGTCCGCCACTCAGTCTATCAGTCTTCCACCCGAAGGCTTCCGTCTCATAGCTTCGTTCGACTTGCATGTGTTAGGCACGCCGCCAGCGTTCATCCTGAGCCAGGATGAACGCTGGCGG
>Contig_683
CACAGTCTGTACCGTCTGCGGTATGTGGAAAGGTTATGGCTGTAGTTGTGATCAACTCCGCGAACCCATGCTTCAGTCAGCTGATGCACAATCGTTTTTAAACGGGTTTGCGGTGTAAGTGCAGCCCGTCTTACACCGTGCGGCACAGGCACTAGTAC
>Contig_684
CAAGGAGCATAAGGGTGTTATCTTCGATGGTTTCCCACGTACAATCCCACAAGCAGAGGCTTTGAAGAAGATGTTGGCTGAGCGTGGTCACAATGTGGCAGCTATGGTTGAGCTCTTTGTTCCAGAGGATGAGTTGATGAAGCGTCTGCTTCTCCGTGGACAGCAGAGCGGTCGTTCTGATGACAATGAGGAAACAATCAAGAAG
>Contig_685
GGCCAGGACTACCGGGGTATCTAATCCCGTTCGCTCCCCTGGCTTTCGAGCCTCAGCGTCAGTTGCAGTCCAGAAAGCCGCCTTCGCCACTGGTGTTC
>Contig_686
CCACTGTCTCACTGCTACGCTCTCACTTACCGGCATTCGGAGTTTAGCTGACGTCAGTAACCCGTGAAGGCCCATCGGCCATCCAGTAGCTCTACCTCCGGCAAGAAACACGTAACGCTGCACCTAAATGCATTTCGGGGAGAACCAGCTATCACAGAG
>Contig_687
GCGAAAGCGAGTCTGAATAGGGCGTTTGAGTGGCATGACCTAGACCCGAAGCGGAGTGATCTATCCATGGCCAGGTTGAAGCGACGGTAAGACGTCGTGGAGGACCGAACCCACTTCAGTTGAAAATGGAGGGGATGAGCTGTGGATAGGGGTGAAAGGCCAATCAAACTCTGTGATA
>Contig_688
CTTCTTGGTTATGATACCTTTGCTGATTATGTGATGAAACATCGCATGGCAACGAAGGTTGAGAATGTGTATAAACTTCTGAATGACCTTATTGAGGCTTATAAACCAAAGGCTATTGAGGAGCGTGAAGAAGTAGAAGCTTTAGCTAAGGAAGAAGAGGGCGCAGCCTTTAAGATGGAGCCATGGGAC
>Contig_689
ATTCACCGCGCCATGGCTGATGCGCGATTACTAGCGAATCCAGCTTCATGGAGTCGAGTTGCAGACTCCAATCCGAACTGTGATACGGTTTAGGGATTTGCTCCTTGTCGCCAAGTGGCTGCCCTCTGTCCATACCATTGTAACACGTGTGTCGCCCCGGATGTAAGGGCCGTGCTGATT
>Contig_690
AAGAAGTTTATCACTTGTGATGGTAACGAAGCCGCTGCTCACGTGAGCTACATGTTCTCTGAGGTTGCAGCTATCTATCCTATCACTCCATCATCTCCAATGGCTGAGCACGTAGACGAGTGGTCAGCACGTGGTCGTAAGAACCTTTGGGGTCAGACAGTAAGCGTTCAGGAGATGCAGTCAGAGGGTGGCGCAGCAGGTGCCGTACACGGTTCACTGCAGTCTGGTGCTCTCACGACAACCTTCACCGCATCACAGGGTCTTCTCTTGATGATTCCTAACATGTATAAGATTGCTGGTGAACTTTTGCCATGTGTATTCAACGTTTCAGCACGTACACTCGCAAGTCACGCTCTTTGTATCTTCGGTGACCACCAGGACGTAATGGCTTGCCGTCAGACAGGTTTCGCTATGTTCTGTTCAGGTTCTGTACAGGAGGTTATGGACCTCTCTGCAGTTCCTCACCTTGCTTCATTGAAGACATCAGTACCATTCATCAACTTCTTCGATGGTTTCCGTACATCACACGAGTATCATAAGATTGAGTGCCTTGACCAGGAAGATATCCGTCCATTGGTTGACGAGGAAGATATTAAGCGTTTCCGCGATCGCGCAATGACTCCAGAGCGTCCAGTAGTTCGTGGTACAGCTGAGAACCCTGAGACATTCTTCACACATCGTGAGGCATCTAACAGTGCTTACGAGAATGTAGCAGAGGTTGTTGAGCACTATCTCGGCGAAATCTCAAAGATTACAGGCCGTGAGTATCACCTCTTCGATTACTATGGTGCTAAAGATGCAGAGAACATCATCATCTTGATGGGTTCAGCAACTGAGGCAGCTCGTGAGGCTATCGACTACTTGATGTCTCAGGGTAAGAAGGTTGGTATGATTGCTGTACACCTCTATCGTCCATTCTCAGTTAAGCACTTGCTCGCTGCAGTTCCAAAGTCTGTTAAGCGTATCGCTGTTCTTGACCGTACTAAGGAACCAGGTGCAGAGGGTGAGCCATTGTACCTCGATGTTAAGAGTGCATTCTATGATGTTGAGAACAAGCCATTGATCGTTGGTGGTCGTTATGGTCTCGGTTCTTCAGATACAACACCAACTAAGATTATCGCTGTTTATGACAACCTTGAGTTGCCAGAGCCAAAGAATCACTTCACTGTAGGTATCGTTGATGACGTAACCTTCACTTCTCTCCCAGAAGTTGAGGAGATTCCATTGGGTGGTGAAAGCACATACGAGGCTAAATTCTATGGTCTTGGTGCTGACGGTACCGTTGGTGCTAACAAGAACTCAGTAAAGATTATCGGTGACAACACCAATAAGTACTGTCAGGCTTACTTCTCTTATGACTCTAAGAAGTCTGGTGGTTTCACTTGTTCTCACCTCCGCTTTGGTGATAACCCAATCCGTTCTACTTATCAGGTAAATACACCTAACTTCGTTGCTTGTCACGTTCAGGCTTACTTGAACATGTATGATGTTACACGTGGTTTGCGTAAGAATGGTACATTCCTGTTGAACACTATCTTTGATGGTGAGGAACTTGTACACTTCATTCCTAATAAGGTTAAGCGTTACTT
>Contig_691
CCATAGCTGTCTGTGTAACGAAAGGAATCAAGTTATTTGGTACACCATTAGGTAACTCACCAATCAATGCTGATGGGTGTGCACCAATAGGATTAAAATATCTCAATACGATACTCTTAATATCGGCACCGCTATTAATATAATCTAAGATAATTTGTTCGTTGATTTCCTTGGTATTACCATATGGTGAAGTTGCTTTCTGATGTGGAGCATCCTCTGTAACAGGTAGGTTCTCAGGCTTAGGCTGGCCATATACCGTACAAGAACTTGAGAAGATAATTCCCTTTACATTGTACTTTGGCATAAGTTCCAATAGATTCAACAATGAAACAATATTGTTTCTATAATACATCAAAGGAAGCTGTACACTCTCGCCTACCGCCTTAGAAGCAGCGAAATGAATAATACCTTCAATCTTAGGATATTTACGGAAGACATTTTCTGTAGCTTCACGATCACGAAGGTCAACCTGCTCAAAAGCTGGTCTAACGCCCGTTATTTTCTCAATACCATCTAAAACCTCAATTTTAGATGGTATTGAGAAAATAACGGGCGTTA
>Contig_692
GAAAAAGCTAAAGCAGTAGGTGTTGAAAAAGTTGCTTTTGACCGTTCAGGTTTCCAATATCACGGTCGTGTGAAAGCTTTGGCTGAAGCTGCACGTGAAAATGGTTTAAGCTTCTAATATTTGGAGACTTTCAGATGGCAAAACATGAAATTGAAGAACGCGGTGACGGCCTGATTGAAAAGATGGTCGCAGTTAATCGCGTGACTAAAGTAGTTAAAGGTGGCCGTATCATGGCTTTCTCTGCACTGACTGTTGTTGGTGATGGTGATGGTCGCATCGGTATGGGTAAGGGTAAATCAAAAGAAGTGCCAGTTGCTGTTCAAAAAGCAATGGATCAAGCACGCCGCTCTATGATTAAAGTACCTTTGAAAAATGGTACTATTCATCATGAAGTTATTGGTCGTCATGGCGCTACTAAAGTATTTATGCAACCTGCTAAAGAAGGTAGCGGTGTAAAAGCTGGTGGTCCAATGCGTTTAGTATTTGATGCTATGGGTATCCATAACATCTCAGCTAAAGTGCATGGTTCTACTAACCCTTACAATATTGTACGTGCTACATTAGACGGTTTGTCTAAACTGTATACCCCTGCTGATATTGCCGCTAAACGTGGCTTGACAGTAGAAGATATTTTGGGAGCTAACCATGACTGAGCAAAAAAAGATTAAAGTTACATTGGTTAAGAGCCTGATCGGTACAATTGAATCTCATCGTGCTTGTGCTCGTGGCTTAGGTTTGCGTCGTCGTGAGCATACAGTAGAGGTTTTGGATACCCCTGAAAACCGTGGTATGATTAATAAAATCAGCTACTTGTTGAAAGTGGAGTCTTAATATGTTTTTGAATACTATTCAACCTGCTGAGGGTGCTACTCACGCTAGTCGTCGTGTAGGCCGTGGTATTGGTAGTGGCCTGGGTAAGACAGGTGGTCGTGGCCATAAAGGTCAAAAAAGC
>Contig_693
CCACTATAGTGCAAGCCTTATTCTTCTACTTTGCCACCAGCAGCTTCAATTGCAGCTTTAGCACCTTTAGTAGCTTTTACACCTTTCAAGGTAACCGCTTTTGAAATTTCACCAGAAGCAATAACTTTTACATTAGAAGCAGTCGCAGGAATCAGACCAGCTTGTTTAAGAACCAAAACATCAATTTCGTTTACAGCAATCAGATTCAACTCACTCAAACGAACTTCAGCATTAGCGGCAGCAGTCAAAGATTTGAAACCACGCTTAGGCAGGCGACGTTGCAAAGGCATTTGACCACCTTCAAAACCTACCTTGTGGAAACCGCCAGCACGGCTTTTTTGACCTTTATGGCCACGACCACCTGTCTTACCCAGGCCA
>Contig_694
CGGCTGAGGTGAGGGAGGTAAGAAAGTTTCGGGCAATTAGTAGCGCTCGGCTTTGGCGTCGCCGCCTTTACACCTGCGCCCTATCGACGTCCTCGTCTGGGACGACCCTCATGAGGAGTTCTAATCTTGCGGCCGGCTTCGCACTTAGATGCTTTCAGCGCTTATCCGATCCAGACTCAGATACCCGGCGGTGCACCTGGCGGCACAACCGGTAAACCGGAGGTCTGTCCATCACGGTCCTCTCGTACTAGTGACAGGGCCACGCAAAACTCCAACGCCCACGATAGATAGAGACCGAACTGTCTCA
>Contig_695
GCACACGGTAGCTTCGCGCCACTGGCTTTTCAACCAAGCGCGATGACCGCGCCGCCATAGTAATTCAACCTAGTACGAGAGGAACCGTTGATTCACACAATTGGTCATCGCGCTTGGTTGAAAAGCCAGTGGCGCGAAGCT
>Contig_696
GAGTTCTTCTCAAAGATATTGTCAAGGTCCTTGTAAAGGGCTGGCTTCATCCTATTCATAAAGGCAAGCTTACCTGTAGCAGGAGCCTCAGCTTCGGTAGAAAGACTGTCAGATTGCTCTGCTGTATTCACCTTCACCGTATCTTCTGGAGCCGTTTCAGCATCAGAGCTAAAGACAGATGATACATCAATCTTACCTACTTGGTCAATCAATGCACCACCATAGTTATAAAGCAACGCACCGATTCCAATAACAACTGCAATTATCAAGCCTAAGACAACAGTACCTTTACCAATCTTCGGCATACTGAACGAAGAGCCTTCATTGTTCAAATCAGCAAAGAGCTCATCAATATTGCTATAACGATCGCTTCGCTTGAAAGCACAACAACGCTTGATTACCTCGCTGTAAGCTAACGTCAAGCCCATCACTTTCATAATAGTACCGAGCGAATAGATGTCAGCTGTACCGTCTGCTGTCAACGTTTCATCCTTCATCTCTGGTGCCATAAAACGTGTTGTATCAGCTGTTGGCTTAACATCTTCAGGTGAAAGAACACAGAAATCAATGAGTTTTACATAATCACCCTGTGTTGTAACAAGCACATTTGAAGGCTTCAAATTACGATGAATAACCCCTTGCTGATGCGCATAACGCAGTGCATCAGCAATCTGATTGATGATACCAATCTTCTCATCGTCAGTATGATTCTCCTTGAGATAAGCCTGTAAAGTACGTCCTTCAACATACTCTTCCTCTATACAAAGTCCGTAACCATCAACCTCAACCAACCCTTGATAGCGTACAATACCAGAGTGATTGAGTCGTTGGCACTGTTTAAACTCACGCTTCAATGCATTACGAAGCAAAACACGCTCACGGTATTCTTCCTTTAGAGTCTTCAATACGACTGTCTGGTCGCCCTTGCGACACTTCACAATCATACAATATCCCTGTGATGGAATAACTTTATATTCAGTATAACTGGCCTTTACTGGAGCATCGGCAGTCTGTGCCTGTTCGTTAGTGGAAAGTTTGTTC
>Contig_697
CTCTCGACCAGTGAGCTATTACGCACTCTTTTAATGGTGGCTGCTTCTGAGCCAACATCCTGGTTGTTTTCGAAGTCCTACATCCTTCTCCACTTAGCACAGCATTTGGGACCTTAGCCGGCGGTCTGGGCTGTTTCCCTCTTG
>Contig_698
GGTAATTGATAATGGCTAAAACTATTAAAGTAACTCAAGTTCGTAGCTCAATTGCTCGTTTACCGAAGCACAAAGCTACCTTGCGTGGTCTTGGTCTTCGCCATATGCACCATACTGTTGAGTTAATCGATACTCCGGCAGTACGTGGTATGATTAACCAAGTTTCATACATGGTTAAAGTGGAGGAGTAAGAGA
>Contig_699
CCTGACGAAGAACTACGAACTGATCGCCAAGTCCTGCCTTGTCAACACCATCGTAGTTCGTAGCATAAGTACCCTTTGCAAGTGCAGCTGCATCAAGCATCTTATTCTGCTGAAGGTACTGGTAACGATTTTTTAGAGACTTAGCATAATTGCAAGCCTCTAAAAAATCGTTA
>Contig_700
CACTCTTTGAATGAATGGCTGCTTCCAAGCCAACATCCTAGCTGTCGCTGAGACCACACTTCGTTAGTTTAACTTAATCATTACTTCGGGACCTTAGCTGATGGTCTGGATTCTTCTCCTCTCGGGCACGGACCTTAGCACCCGCGCCCTCACTCCATGGCTCTTAACTGCGCGCATTCGGAGTTTGTCCGGACTTGATAGGCGGTGAAGCCCTCGCATCCGATCAGTCGCTCTACCTCACGCAGTAAACACCATAGGCTGCACCTAAATGCATTTCGGGGAGTACGAGCTATCTCCAAGTTT
>Contig_701
CTTCTGGGTAATAATAATAGAACCAGTTGTAAGCTGTATAATAACTATTACTATAATGATTTGGTAAGTGATGCGGTACGAAACTACCTGCGTGAATACCCAAGTGGCTCAAGTTATTATACAGCTTACAACTGGTTCTATTATTATTACCCAGAAGCAACAACCTCAGAGTTCTATAAGTTTATGGATGCTGTAGGTAATAACAGTAGTTATAATTGGAATAATAACTATCGTCAGGAGGAGAACGGACAAGTAAATAAACTGGTTGAAGAAGCACAGAAACTTACCGGTGAGTGGGATGGTAATATGACTGTTGAGTACACGGATGATGCAACACATCAGCGTAAGAGCAATAGTTTTAGAGCTAACATGAAGTTCTTCCAGTATAATTCTTCTGCTAATTCACTTCAAGGTAATGGTGTTGAGGTAGATACTGATGCACAAGGTAACACACAGACATTGGCGTTCTCTTGGAGAGTTTTGGATAATGGAAACATCGAAATAAAGTATTCTAAGAGTGGAACTATCTTCAATCTTGACATCAATGCTACTAAAGATGGTTTCCATTTAGGATATGATGAGACAAAGGGTTATGACACCTTCTATGGTGTAGCACGCAGTACAAACACAACAGATGTTATGCGTTTCGACCTTGCTCGTCAGAGACCAGCAAGTGCAAAGGCTCAAAATGCGTTGACAAGAGCTTCAAGCAAGGCTTCCTTTGGTTCTGCTAAGGCGAACGACTATGCAAAGAATAGTGCTGGAGCAGTAAATGGTCTACGCGAAAG
>Contig_702
GAGATATACAATGTAGAGTTTGATCCTGGCTCAGGATGAACGCTAGCTGCAGGCTTAACACATGCAAGTCGTGGGGCAGCGGATGCTTAGCTTGCTAAGTATGCCGGCGACCGGCGCACGGGTGAGTAACGCG
>Contig_703
AAGCAGAACACTCGCTAAGGAAGCGAGTGATATACTCATCCTTAATATTATTCGATTCTTTCAGCAATTCATTTGTGTTAGAAAGACGCGCACGAATAGCACGCAATTCTACAACACGACGACGCGTATAGATAATCATAACCAACAAGAAGACAGACAAAAGGCTTATCAGCACAAGAGCGGCTGTAAGTTTGAGTGTACGACTCTTTGTTTCACGCTCATGTGACTTTTCTATTGCCGGCCAAACATCAGCCATAGCAATTGTACGCTGACGTGCATTACAGAACACAGCATCGTTCATAGCGTGGTCCATATAGGCATAAGCACGTTTTGTATCACCTTCTTCAAAAAGGATCATAGCCAATTGCTGTAGGGCAAGATATTCCTTTACCGAGTTGCGTATATCAGAGATCGCAGCTGCAATAAGGTATTGCTTTTGAGCTTCCACATTCTTCTCCCTACCATAAATATCTGCAAGCGAGATAGACACAAATGCTGTTTGACGGTCACCAGGTTTCAAGTGGTGATAGGCATCAAGGAGAATTTTCTTTGCTTGTTCATACTGTTGGCGATTAACAAGCTGTTCAGCACGTGACCAAATGTCAGGAGATTGGTTATTATCAACGACAGAATCGTTACAAAGTTTCTCCATCTGCTTGTACATCTTCCTCTGCGAAGGGATTAAAGCGGCATCAGCAAGTGTACGATAGAGGGTCTTTCGCGTTGAGAAATAATAG
>Contig_704
GGCTTGGCTTTGTACGCCCAAAGCTACTGAGTATTTGCCTGTTGCTTGAGCAGCAGGACCGAATGCAGAAGCAGAAGTACCGTCAGCGACAGAACCGCGACCGATTGCTACGTCAGAGCCTTGTTTGGCTTGAGCGTCGCCACCCAATGCTACCGCGCCGTTTGCCAGGGCTTGAGAACGTTGGCCGATAGCAGTTGCCACGATACCGGTTGCTTGAGCATTGGTACCGATTGCCATAGCTGAACCGGCATTATTAGTACCTACAACACCATCACCATCAGCACCAGTAGAGGTACCATCAGCTTTTGCTTCAAAACCTACAGCAACGTCAGCAGCTTGGTTAGCAACTGCGGCACTACCATGAGCGATAGAGTTATTACCCAAAGCTTATTCTGTNNNNNNNNNNGTAGCAGAAGCACGCAAACCTACAGCAATGTCATTTACCTGACTTGCACTGGCTTTGTTACCAACAGCAACAGCATTATCACCAGCTGCAGTAGAGTCATAACCNNNNNNNNNNAGACTCACCACCGGTAGCTTGAGCTTGCTTACCAATAGCTACATCCATATCTTTCCTAGATGTTGCCTCTCTACCGATCGCAACAGAGTCAATAGACTCATTAGTTGCACCAAAACCAATTGCAACACCATTTTCTTTAGTTGCATTTGCGTCTTTACCAATAGCTACTGCTTTATCGCCAGTACCAGTTGCATTAGTACCAACAGCAATTGCGTCATGAGAGACTACATTGTTACCTTCGTTTCTATAAGTATTTGCATCAGTACCAATATTAATATTGTTGAAACC
>Contig_705
ATAGACTTTGTAACAAACATTCTATTATGAATAACATTTAAACTGGAGCTTTTTTAATGGCAACTATCAACCAGCTAGTACGCAAACCGCGTGTGAAAAAGGTTGTAAAAAGTAACGTTCCTGCATTAGAGGCTTGCCCGCAGAAACGTGGTGTGTGCACTCGTGTATACACAACTACACCTAAAAAACCGAACTCAGCATTACGTAAAGTATGTCGTATTCGTTTAACTAATGGCTTTGAAGTAACTTCTTACATCGGCGGCGAAGGTCACAACCTTCAAGAGCACAGTGTTGTGCTTATCCGTGGTGGTCGTGTTAAAGACTTACCAGGTGTTCGTTACCACACTGTACGCGGCGCATTAGACTGTGCAGGCGTTAAAGATCGTAAACAAGGTCGTTCTAAATACGGCGTTAAACGTCCTAAAGCTTAATGGAACTCCGTTAAGTAAGGCCAAACGTCTAAATTAGTAAAAATTTAAATCAGAAACTCCAGTATCACATTAGCTCACTTTAAAGTGCGGTTAATTTTTATAGAGTTTTGGATATCCTGAAGATTAAATATACGGAGAAATTCGCAATGCCACGTCGTCGTAGTGTTGAACCACGCAAGATTCTTCCAGATCCGAAGTTCGGTTCAGAGTTACTTGCAAAATTTATTAATGTATTAATGGTAGACGGTAAAAAATCCGTTGCTGAAACCATCGTTTATGGTGCGTTAGACAAACTTGCAGAACGCACAGGTAAAGAACCTTTAGAAGCATTTGAAATTGCACTTGAAAACGTTCGCCCAACCGTTGAGGTTAAATCTCGTCGTGTTGGTGGTTCTACTTACCAAGTGCCAGTTGAAGTACGTCCAGTTCGTCGTAACGCATTAGGTATGCGTTGGATCGTTGAAGCTGCACGTAAACGCGGTGATAAATCAATGGCTTTACGTCTTGCAAATGAATTATCTGATGCATCAGATAACAAAGGCGCAGCTGTGAAAAAACGTGAAGACGTTCACCGTATGGCTGAAGCTAATAAAGCATTTGCTCACTTCCGTTGGTAATACGCTTTTAAAATTTAAGGGCTTCATCCTCGATGAAGCCTTACCCTTATATAAAC
>Contig_706
TTTGAGCGATGGCCCTTCCATACGGAACCACCGGATCACTATGCTCTACTTTCGTACCTGATCGACTTGTCTGTCTCTCAGTCAAGCTCCCTTATGCCATTGCACTCTACGCACGGTTACCAAGCGTGCTGAGGGAACCTTTAGAAGCCTCCGTTACTCTTTTGGAGGCGACCACCCCAGTCAAACTACCCTCCACGAATTGTCC
>Contig_707
ATGCCGATTACCCGCAGTGGGACGAAAAGACCCTGTGCACCTTTACTATATCTTCGTATTGGTCTTGGATAAGTGATGCGTAGGATAGGTGGGAGACTAAGAAGCGGCTATTCCGGTAGTTGTGGAGTCATTGTTGAAATACCACCCTTTGCTTATCTGAGGTCTAAC
>Contig_708
ACCTAAATGCATTTCGGGGAGTACGAGCTATTTCCCAGTTTGATTGGCCTTTCACCCCTACCCTCAGGTCATCCGAAGTCTTTTCAACGACAACCAGTTCGGTCCTCCACGCTGTGTTACCAGCGCTTCAACCTGCCCAAGGGTAGATCACCAGGTTTCGCGTCTACT
>Contig_709
ATGTATTTGTGCAAACCACCCATATACTCCTTGAAGTTGCTACCAATGATAACAATAATAGCACCAGAGCAAAGGAAGAGCAGAGCCTTGAACATTGCATGAGTGAAGAGGTGGAACATTGCTGCCATATAGCCGAGACCACCATGGTGGAGATATTCTGCACTATAGAATGAACCGTGCTCCTTCTCATAGAAGCAAACACCAAGCGCAACAAGCATATAAGCAATCTGTGAGATAGTAGAGAATGCCAAACCACGCTTAATATCACGCTGAGCACAAGCAACTGCTGCTGCATAGAAAGCTGTGAAAGCAGCAATCCAAGCAATCCAGTGGAGTTGCTCCTGTGCACCGAACTGTACATAGATAGGCAACAATGATGCAACCTGGAAAACACCAGCAACAACCATCGTAGCTGCGTGAATCAAAGCAGACACAGGTGTTGGGCCCTCCATAGCATCTGGCAACCAGATATGCAATGGGAACATCGCAGACTTACCAGCACCACCAATGAACATCAAGAAAAGAGCTGTTGGGAGTACCCAAGTCAAATGTGGATTCTTAGCCAAACCACTCAATGTCTCAACAAGACCTGGGTTTACACTGAGATCATAGTTAAATGTTCATTGGTGGTGCTGGTAAGTCTG
>Contig_710
CCGTTATAATGAGTGCCCACGTCCGTGAGCGTCATTAATTTACTTTACTTTGTCAACAATAGCCTTAAAAGCTTCCTGATTGTTAACAGCGAGGTCAGCGAGCACCTTACGGTTAATCTCGATACCAGCCTTGTGCAATGCACCCATCAACTGGCTGTAGCTCATATCATAAAGACGAGCAGCAGCGTTGATACGCTGAATCCACAATGCGCGGAAGTTACGCTTCTTGTTACGGCGGTCACGATAAGCATAAGTCAAACCCTTCTCATAGGTATTCTTTGCTACCGTCCAAACATTTTTACGGGCACCATAGTAACCCTTAGTCTGCTTCAGAATTCTTGTTCTCTTTGCTTTTGAAGCAACATGATTGACTGATCTTGGCATAGTTTTTCTTTCCTTTTAATTTGTTTGACTAATGAATTAACGGAGATTGAGCAAGTCGCGTACCTGCTTCAAGTTTGTACCATCCACGAGCGTCTGGTGAACAAGATTTCTCTTCTGTTTCTTTGTCTTCTTAGTCAGAATGTGACTGTGGTAAGCGTGATGACGTTTGATCTTACCAGTACCGGTGAACGTGAATCTCTTCTTTGCGCCGGAATTTGTCTTCTGTTTTGGCATTTTTGTAAAATTTAAAATTATTATTTATATTCATCTGTGGCAACGTATATACCAGGACGTTACGCACAGGTTGCCCATGTCGCCCCTCATAACGAGGAGACACCCAACGGGCGTTAGTCAATATTCAGTTTCTTCAATGCGTCAGCACCATTCTTAGCGTTGGCAAACAAACCGCCGTCCGTCTTTGGCTCCTCGCTGACGCCCTCAGCACCTGCCTTCGCACCAGCCTCTGCCTCCTCACGGTCGCGCTTCTGCTGACTCTTCTTGGCAACACCTGCCTTCTTAGGTGCAAGATAGAGGAACATCTTCTTGCCTTCGAGTTTCGGAAGCTGCTCTACCTTTGCAAGTTCCTCAAGATCGTTGGCGAAACGAAGCAACAGCACCTCGCCCTGCTCCTTAAACAAAATCGAACGACCACGGAAGAACACGTATGCGCGTACCTTATTACCTGCATTGAGGAACTCCTGCGCATGCTTGAGCTTAAACTTATAGTCATGCTCATCCGTCTGAGGACCAAAACGAATCTCCTTCACCTCCTGCTTAACCTGCTTCTGCTTCATCTCCTTCTGATGCTTCTTCTGCTGGTACAGGAACTTAGAATAGTCGATGATACGACAAACCGGTGGCTGTGCATTAGGAGAAATCTCCACAAGGTCAACTCCCTCTTTCTGAGCTAATTCCAACGCTTTTCGCGTAGGCATAACCTCAGCTCCATCATCACTTACCACACGTACTTCCCGAACGCGAATCTGCTCGTTCACGCGGTACTTCATTTTCATTTTGTCATTCTTCATTCAACTATTTTAATGC
>Contig_711
GCGTTGCAATAATCATGTGAATACCGATAGCACGTGCCAACTGTGCGATACGTGTGATAGGCATCTCCACTTCCTTGCCCGCAGTAAGAATCAAGTCACCGAACTCATCAATGATGACAACGATGTATGGCATGAACTCATGGCCTTCTTCTGGGTTCAGTTCGTGTCTGAGGAACTTCTGATTATATTCCTTT
>Contig_712
ACCTACTAAAGGAATATACTTCTGATTCAAAGACCAACTACGTTAGTCAAGAGGAATTAGAAGCAAACAAAGACCGTATCATCAAGGTGCTAAACGACTTTGGTGTACAGATTCGTAGTATTCGTGCAACAGTCGGTCCAACGATTACTCTCTACGAGATTACGCCTGCCCAGGGTGTTCGTATCTCTAAGATTAAGAACCTTGAAGATGATATTGCACTGAGTTTGGCGGCTATCGGTATCCGTATCATTGCTCCAATGCCAGGCAAGGGTACGATTGGTATTGAGGTACCAAATGCTAAGCCAAACATTGTGTCAATGTTCTCTATTCTGAACTCACGCAAGTTCCAAGACTCTACAATGGAGTTACCAATCGCATTGGGTAAGACTATCACCAATGAGGTGTACATGGTCGACCTTGCTAAGATTCCTCACCTACTCGTAGCGGGTGCTACCGGACAGGGTAAGTCTGTCGGTTTAAATGCTATTATCACCTCCCTTCTTTATAAAAAACATCCTAACGAACTAAAG
>Contig_713
GTTGGCAGAGTGTCCTGCATAAATAACATAAACCAAATCAACTATTCCATCGTTGTTTGCATCATAATCCGCAAAATTTACCATTCCATCAACTGCACTACAAGCATCTTCTATGAGTGCTTTTATGTTGTCACTACCAGCACCATAATATGTCTGTTCACACC
>Contig_714
ATCCGCATGCTCCGCCGCTTGTGCGGGCCCCCGTCAATTTCTTTGAGTTTTAGCCTTGCGGCCGTACTCCCCAGGCGGGGCACTTAATGCGTTAGCTACGGCGCGGAAAACGTGGAATGTCCCCCACACCTAGTGCCCAACGTTTACGGCATGGACTACCAGGGTATCTAATCCTGTTCGCTCCCCATGCTTTCGCTTCTCAGCGTCAGTTACAGCCCAGAGACCTGCCTTCGCCATCGGTGTTCCTCCTGATATCTGCGCATTCCACCGCTACACCAGGAATTCCAGTCTCCCCTACTGCACTCTAGT
>Contig_715
GCTTTTGGAGGCGACCACCCCAGTCAAACTACCCACCAAGCAGTGTCCCCACATCAAGCGGGTTAGACCTCAGACAGCCAAAGGGCCGTATTTCAAGGATGGCTCCACA
>Contig_716
CTGCAGCATCGTCAAGCGAACTTACCAAGAACTTTGGTTTGTCCTTGAAGATTTCCAAAGCATGCTCCTTATAAGAACGCATGATAGGTTCCATCAACAAGTCACCAGCCTTAGTTAGACCACCAAAGAAGATGAAAGCCTCTGGAGAAGAGAAGGTTGCGAAGTCAGCACAAGCCTCACCTAACATATTACCAGTGAACTCGTAAACACGCTTAGCAAGTGCATCGCCACGACCAGCAGCAATAGAAACATCCAAAGAGGTGATATCTTCTGGCTTCATCTCACGCAACAAAGAGTCTTCCTTGCTATTCTTCAAGAACTCACGAGCTGTGCGAGCAACACCAGTTGCAGAGCAGTAAGTCTCCAAACAACCTGTACGACCACAACCACAAGTGCGACCCTTCTCTCCACGAACCATGATCATATGACCCAACTCACCAGCAAAGCCATCAGAACCATAGACCATCTGACCATTGATAACAATACCTGAGCCTACGCCTGTACCAAGGGTAATCATGATGAAATCCTTCAAGCCACGTGCTACACCATACTGCATCTCACCGATAGCTGCAGCATTCGCATCGTTGGTAAGACCAACAGGAATACCCAACTTCTGTGAGAACATATCTCCCAATGGCACTACGCCATCGTGTCCCCATGAGAGGTTTGGTGCAAACTCAATCGTGCCACGATAGAAGTTACCATTAGGTGCACCAATACCCATAGCACGGAACTGACCTATTC
>Contig_717
AAGTGTTAGCATCCTTCTTATTCAACTTTGCATAAGCCAAAGCACGTGTGATGTCCAATGGGTTAGCCTGTGTACCATCACCCTTGCCAGGGAGGCCCTTAAATGGGTCAACCTTCTCTGCAGCCTTGATATCATCAAGAGAGCGAATGACAATTTCCCACTGATTGTTGAAGCGCTTGAAGATACCAACGATGTCAACCTTACCAGTTGNNNNNNNNNNNNNNNNNNNNNNNNNNNNNNNNNNNNNNNNNNNNNNNNTCAGTAGGTTCAACCTTATTATTAGAAGAGAGAATCTTATAGTGCTGATCCCAGACAGTACGGCTGATACGACCAATGGTTGTTGCACCAGCAGCGTTCACAGAAGGAACACCAATCTGTGCCTGCTTACCATAGTTGCCTACGTAAAGGTCCTTCAGACTTACCAAGACCTCCGTACCGATAGGTAGTGCACCATGCAAACCACCCTGAGCAACACTAACGATAATAG
>Contig_718
GTACGGTAAGATGAAAGAACATCTCAGTAATGCACTTGCTGAGATTAAAGAAGCAGGACTTTACAAAGAAGAAAGAATCATTGAGAGTCCTCAAAGTGCAGCAATCGAAGTAAAAGGTAAGGAAGTTTTGAACTTCTGTGCAAACAATTATCTTGGTCTTTCTAATCATCCACGTTTGATAGAAGGTGCTAAGAAGATGATGGACAAACGAGGATTCGGTATGTCCTCTGTTCGTTTTATCTGTGGAACACAGGATAGCCACAAGGAACTTGAGGCTGCCATCTCTGATTACTTCAAGACTGAAGACACTATTCTCTATGCTGCTTGCTTTGACGCGAATGGTGGAGTCTTTGAGCCATTGCTCACCGATCAGGATGCTATTATCTCTGACGCACTCAACCACGCCTCTATTATTGATGGTGTACGCCTTTGTAAAGCGAAGCGTTATCGCTATGCAAATGCTGACATGGCAGACCTTGAGCGTTGTCTACAAGAGTCACAGGAACAGCGTTTCCGTATCATCGTTACGGATGGTGTGTTCTCTATGGACGGTAACGTTGCTCCAGTTGACAAGATTTGCGACCTCGCTGAGAAGTATAACGCTCTCGTGATGGTTGATGAGTCTCACTCTGCCGGTGTTGTTGGTGCTACTGGTCATGGTGTAAGCGAACTCTGCAAGACCTATGATCGTGTAGATATCTACACGGGTACACTCGGTAAGGCATTTGGTGGTGCACTCGGAGGATTTACTACTGGCCGCAAGGAAATCATTGACATGCTTCGTCAGCGCAGTCGTCCATACCTCTTCTCTAACTCACTTGCACCTTGTATTATCGGTGCCAGCCTTGAAGTGTTCAAGATGTTGAAGGAGAGTAATGAACTTCATGACAAGCTTGTTGAGAATGTTAACTACTTCCGCGATAAGATGATGGCTGCTGGTTTTGATATTAAACCAACCCAGAGTGCTATCTGTGCGGTAATGCTTTACGATGCTAAGTTGTCTCAGGTATATGCAGCTAAGCTCCTTGAAGAGGGTATCTACGTAACTGGTTTCTATTATCCAGTAGTACCAAAGGGCGAGGCTCGTATTCGTGTTCAGCTCTCAGCTGGTCATAATCGTGAGCAACTTGACAAGTGTATCAAC
>Contig_719
CTTATAAGAACCCATACCAAGCTCGTCTTTCTTCTTCATGAACTTACCTGTTCCTAAGTTGTTGTCCTCAAGAGCATCGTTAGGGAAGTCCTTGTTCTCTGCATTAAAACCTGAGTAGAGAGCCTCTTGATATGAGTAACCAAACATAGCCTTTAAGTTGTGATTACCAAAAGAGTTGCTATAGTTGTTAATCCACTCCAAACTATGGAGAGACTCCTTGCCATAACTCTGTGAAGCTTCACCATCACGACCTGCATTAATCGTACGGGTGTTGGTTGATGGGCTAAACCACTGGTTATAGTTATCATACTGATGGTCAGCGAATGTCAACTGTGTTGTCAACACCTGCTTTCCAGGATTGGTCAATAACAATGGGAAGAGATTCAACTTAACAGTACCATCCCAGTCTATCAACTTTGTTGTACCAGTATCTTTACGTCTCTTCTCCTGCTCAATAGGGTTCCAGTCAGCAGGCTGTCCCTTAAAGTTATAGTACAGCGCAGGGTTCTGTGGATTCCAGATAGGAGTCGTAGGGTTAGCCTCTAAGGCATTACGGAACACATCCCAAGTTGCGTTCTTACGATAGGCAACACGTGGAGCGATATTCAAACCGAAGGTTATCAAACCGCTGTTGGTTGTATGGTTCAAGCTGATACGAGCACCATACTCCTGACGACCAGAGTACTTATCAATACCCTTTGCATCACGATAGTCTACCGATGCACGGTAATTTGACTTGATATTACCACCACTAAGTGTCAATGTATGAACAGTGCGAACACCAACACGGCTCACTTCCTTCATCCAGTCTGTTGAACCACCAAGGTCATAACCAGTACCAGAAGCCAATCGGTTGGCACGATACTCATCAGGTGAGAGCATATCAAGGTCCTTCTTAATGACATCTAAAGCAATAGATCCATTATAAGAGGTGTGGAGGTTTCCGTCGCGTGCACCCTTCTTAGTTGTCACGAGGATGACACCATTAGAACCACGTGTACCATAGATAGCAGAAGCTGCACCATCCTTGAGGACGTCGTAGCTTTCGATATCATTTGGGTTAATATTAGTAAGGTTACCACCTGGAACACCATCGATGACAATCAATGGACCAAGTCCTGCAGCACGAGATGAGACACCACGCACCTGGATACTTGCCTGATTGTTAGGGTCTCCAGCACCAGTATTGGTAATACTAACACCAGCCACCTTACCTTGAATCATCATAGATGGGTCTACACTTGCTACCTGTGTGAAGTTCTTAGAAGATACGTGAGAGACAGCTGAGGTCAACTCCTTCTTATCCATCGTACCGTAACCAACAACAACGACCTCATCAAGGTTAGCAGCGTCTTCCTGCAACTTGATTTTGAAATCGGTCTGATTGTTCACAGGTAACTCCGTGTGACTTATATCGGTTATAAGACTCAGG
>Contig_720
GCTCGGCATGTCTGCCTCCCAGTCAAGCGCCCTTATGCCATTGCACTCCATCAGACCGGTTACCGATCGGTCCGAGGGCACCTTTGGAAGCCTCCGTTACGCTTTTGGAGGCGACCACC
>Contig_721
CTTCAACCTGGTCAAGTGTAGATCACTTGGTTTCGCGTCTACCCCATCCAACTATACGCCCTATTTAGGCTCGCTTTCACTACGGATACGGGGCTGAACCCCTTAACCTCGCTGGACATGGTAACTCGTAGGTTCATTATGCAAAAGGCACGCCGTCACATA
>Contig_722
TCCCTCTCGCGGCACTTCTTCTTAAATCCTATGCGCATGAAGCGAATAGCATACATTCTTTTGTTCTCCCTGCTGTTAGTTTCTTGTGGTACCCGTAGCGGTTACTTCAAGATGGAAGGACGCTTCTTGCATATGAACCAAGGCGAGCTTTATGTGTATAGTCCAGATGGTGGTATTGCGGGTTTGGATACCATCAAGATTGAGGCGGGTCGTTTCTCTTATGAGAAGCCTTGTAGCAAACCTTCTACGTTAATTATCATCTTCCCTAATTATTCTACACAACCAATTTTTGCCGAATCGGGTGAAGCGGTTGAGGTAAAAGCGGATGCTTCCCACTTGAAAGAGATGGAAGTAGAGGGCACGGAGGATAATGAACTCATGACTAAGTTCCGTAAACAGATAGCAAGTGTCTCTCCTCCAGAGGAGTTGAAGTATGCAATCGCATTTATCAAGGACCATCCAGAGTCTGCTGTGAGTGTGTATCTACTCAATCGTTATCTTGTTCAAACAGAATCTCCTGACTATAAGCAGGCTGCAAAGCTTTTACCTTTATTGATAAAAGAACAGCCCGATAATGCCACTTTGGGTCTTCTTCAACGACATCTATCTGAGTTAGGTTCACTGCCTATCGGTAGTAAGTTGCCTAAGTTTTCAGCTAAAGATGTCAATGGAAAGACGGTTAATAACACGACTTTTCAAGGAAAAGACGTCGTTATTATCAGTACATGGGCAGCATGGAGTTACGAGAGTCTTGATGTCCAACGTGCACTGAGTGATGCCGTGAAAGCAGGAAAGATAGCTGCTTTGGGTATTTGTGTAGATGCCAATCCTAAGGAAGTAAAGCAGACTTTAGAGCGTGATGGGATTGAGTTTTCCAATGTTTGTGATGGAAAACTACTGAATACACCACTACTCAAAACCTTTGGTCTTAATACTATACCAGATAATATCGTCATTCGCAATGGGAAAGTAGTCGAAAGGAACATCACTGCTAATACCATCCGTCAGCGTTATGGCGCCGAATAAAAACTAATATTGTGCTTGTAAAAACATTCTGTGCAGCTGTTAACGGAATGGAAGTCACCACCGTGACAGTCGAAGTTAGTATCACACGGGGCGTGTTGTTCCATCTTACCGGTCTTGCAGACGGAGCGGTAAAGGAAAGCCATGACCGTATAGCTGCAGCACTTCTTAATACTGGTTACAAGTTTCCTGTAGCCGATATCACCGCGAATCTTGCTCCTGCCGACCTCAAGAAGGAAGGCTCCAGTTTTGATCTCCCATTGGCAATAGCCATCTTGGCTGCCAATGAGAAGATGAGTTGTGACCGTTTGCGAGAGTTTATGCTTGTGGGAGAATTGAGCCTTGACGGTACTTTACAGCCTGTTAAAGGCATACTACCCATAGCTATCAAGGCACGTGCCGAGAAGTTTAAAGGTATCATTGTGCCGAAAGCTAATGAGCACGAAGCGGCTGTGGTAGACACGTTGGAGGTCTATGGAATGGATAATATCCTGCAAGTAATTGACTTCCTTAATGGTACATCGACTCCAGAACCTTGTTTTGTGGATAC
>Contig_723
TCGTAAGGCTTATCAAGCAGATATCACCTTCGGTACCAATAATGAGTTTGGTTTCGACTATCTGCGAGACAATATGGCAGTATCACCAGCCGACCTCGTACAGCGTCAGCACAACTATGCTATTGTCGATGAGGTTGACTCTGTGTTGATTGACGATGCTCGTACACCTCTTATTATTAGTGGTCCAGTACCAAAGGGTGACGTACAGATGTTTGAAGAGTTCCAGCCATTGGTACAGAGCCTTTATGAGGTTCAGCGCAAGCAGGCTACAGAACTTCTTTCAGAAGCTCGTCACAAGTTAGCTGAGGCACAGAAGAATGCAAACAATAAAGAGGTTTTCCAGAAGCTTCAGGAGGAAGGATTCCTTGCTCTCTATCGTTCATTCAAGGCACTACCAAAGAACAAGGCCCTCATTAAATACCTCTCTGAGGAAGGTATCAAGGCAGGTATGCTGAAGACAGAGGAGTATTACATGGCTAATAACAACCGTGAGATGCCAAAGGCTATCGAACCTCTCTACTTCGTGA
>Contig_724
GCGTCGTGCTAAATGGGCAGCTAAAAAGGAGGCTTAAATCATGGCAGAGCAGAAATCAGAAATCCGTTATTTGACCGCTCCTTCTATCGATACAAAGAAGAAGAAGTATTGCCGTTTCAAGAAGAGCGGTATTAAGTACATCGATTATAAGGATGGCGAGTTCTTGAAGAAGTTCCTCAATGAGCAGGGTAAGATTCTTCCTCGTCGTATTACAGGTACTTCTTTGAAGTATCAGCGTCGTGTGGCTCAAGCTGTTAAGCGTGCACGCCAGATTGCGCTCCTTCCATACGTAACCGATTTGATGAAGTAAAAAGGAGGTCAATAGATGGAAATTATTTTGAAAGAAGATATTATCGGTCTTGGATACAAGAACGATATCGTTAATGTGAAGAACGGCTATGGCCGTAACTATCTCATCCCAACTGGTAAGGGTATTATCGCTTCTCCATCTGCAAAGAAGCAGTTGGCTGAGAACTTGAAGCAGCAGGCTTCTAAGCTCGCAGCTCTCAAGGCTGAGGCAGAGAAGAAGGCAGCTCAGTTGGATGGTGTAGAGCTTGTTATTGCAACAAAGGTATCTGCTACTGGCGTAACTTACGGTTCAGTAAACGCAGCTACTGTTGTTGAGGAACTTGCTAAGCGCGGTATTGAAATCGATCGTAAGATTGTTACAATGCGCGATATGAAGAAGGTTGGCACATCTGAGGCTACTGTACACTTCCACAAGGAGGTTGAGGTTAAGATTCCTGTAACTGTTGTTGCAGAGAACCAGCCTGCACCTGCTGTTGAGGAAGCTCCAGTAGAGCAGCCAGCAGAGGCACCTGTAGCTGAGGAGGAGACTCCAG
>Contig_725
TTCTATCCCTTTTACCGACTTTCTTTATTATTCTTCCACGTCAGGAAGATCCTCTTCGATAACGAGGTTGTCTATAATAAAGTTCTGACGTTCCATCGTGTTCTTACCCATATAATACTCCAAGAGCTTAGCTACCTGGTCATTCTTATGT
>Contig_726
GTGTTTTTTGCAAGTTAGCAAAGGCACTTTGCGCTTGTGTGTAGGCGAAGTAGTTGGTATCTACATCATTCAAAGCTTTAGTAATACTTTGCTCGTAGTTTAAACGTGCGGTTTCATAATCGGCTTCAGAGATTTTCACGTTCCATTTCACCGTATTCCAGTTGAGGAATGGTAGGCTAATACCGATTAACCCTGTACCAACTGGATTGTGCAATGCGTTACCGACTTTAGTGCCACTTGATGTTAAGCTGCCGCCTAAAGTCACTTCTGGGAACCAACCTTTTTCGGTTGCTTTCGCATTTTTGAATGCACTGCTTAAGCGATATTGATAGCCTTTCACATCAGGACGATTCGCAATGACAGAAACAGGCACATTTAAATTTACGCCCACATTTTTCACATTAAGAATGTGTG
>Contig_727
TTAATTCGAAGCAACGCGAAGAACCTTACCAGGCCTTGACATTGACTGAAAGCGCTAGAGATAGTGCCCTCTCTTCGGAGACAGGAAAACAGGTGGTGCATGGCTGTCGTCAGC
>Contig_728
GAATCACTTTTGTTTTCTTCTCCTCCGCCTACTTAGATGTTTCAGTTCAGCGGGTTTGCCCATCTTTACGATGTAGTACATTGAAGATGTACTACATCGTAAAGATGGGCAAACCCGCTGAA
>Contig_729
GCCTTTTCAGGCCGTCTGAAAGTCAGATTACCATTGGTAACCAACTGCTGCGGTAGCACCGAAGTGACCACGTGAGTTGCCGGAAGCAGTACCTTTGATGATCCAGTTACCACCATCGGAGATGCTAGAGAAGCCGACAGCGTAACCGGTTTCACCGCGGTAGTGACCGCCACCGATAGCCAACATGCTCTTACCTGGCAAGTAAGCTTGTGGCAGACCGGCAGTAGCCAAGGCTTGAGCCACACCTGCGCGGGCGTTGTTGTCAACCTTGTTCACATTGCTGTTCACATCGCCGAATTTTTGGTTCAGCTGGTCAACGTTAACCGCATCGGTACCGTTCTTACCTGGAGCAACATTTTTAATAGTAGTGTTGCCGGCATCGATACCACCTTGGTTGATGGTTACAGGACCTGCTTTCAGTTCGTTAGTAGTAACACTGTTAACGGTCAGATCAGGGTTCAAGCTGACTTTCAGCGCATCGCCGTCTTTCTTAACGAAGATGTTTTGAACTTCTTTCTCTGAAGTCTTACCGGTCTGGTTG
>Contig_730
GTCTTAGGATTCTCTCCTCATCCACCTGTGTCGGTTTGCGGTACGGGCTGACATGATACAATAGCGGCTTTTCTCGACAGTCCCTCCACCGGCTTCGCTACTTATATTTCGCTCCCTATCACGCTTTCGGATTGTATGGCGGATTTGCCTACCACACTCCTAGCTTCGCTTCGCCCGGTCTTTGCTCTCCCGGGTCCGGTTTCGTTCCTGTGTCCCCACAGTTCTGATCATGTCAGGTGCAGGAATATGAACCTGCTGTCCATCGACTACGGATCTCTCCCTCGCCTTAGGTCCCGACTTACCCAGGGCAGATCAGCTTTACCCTGGAATCCTTGGATATTCGGCCATGATGATTCTCACATCATTCTCGCTACTCATTCCGGCATTCTCTCTTCTCAGAACTCCACGCTTCCTTACGGTAACGCTTCGGCACTCTGAGATTGCTCCTCTACCAATGTATTGCTACATTCCTAAGCTTCGGTATCGTGTTTTAGCCCCGGAAATTTTCGGCGCAGGACCTCTCGACTAGTGAGCTATTACGCACTCTTT
>Contig_731
GCTTCGCCCATGCAGGAACGCTCCCCTACCCATGTATTTTCATACATGCCAAAGCTTCGGTTCCGTACTTTAGCCCCGGTCATCTTCGGCGCAGAGTCTCTCGACCAGTGAGCTATTACGCACTCTTT
>Contig_732
CGTATTACCGCGGCTGCTGGCACGTAGTTAGCCGGCGCTTTCTCTGCACCTACCGTCACTTTCGCTTCTTCGATGCTAACAGAGGTTTACAACCCGAAGGCCGTCATCCCTCACGCGGCGT
>Contig_733
CAGGTACATCCTCCTTAAAGCTAAAGCTACCATTCAATGGCTTACCCGCATTGTCCAATGGTACATAGAATGGCTGAGCAAGATAACCGAACTTAGTCTGCTCCAAATAGCTCCACTTATCACCGATAGTACGTAGTGTACGTGAAGTTCCATCTGGGAGTTTCACCTCTACGGGCTGCTTCAATGGAGTCTTATCGTCTACGTAAAGTGAAATGAGAACATAGTCCTTATTCAACTTATCTGCCACACGTGAATCAGTCCATACAGATGCTTCCATCTTACGACAGTTCACACATCCGAAGCCTGTGAAGTCAACCAAGACTGGCTTACCTGCTGCAGCTGCTGCACGCATACCCTCATCATAATCTGTATAAGCAGCATGTACCGTCTGTGGAGCAAGGTTGAAATCC
>Contig_734
ACGTGTCATTGCACGACGAGCCGCTTCAATTTGACGAGCGGTTAAACGACCACGACCAACTGCTTTTAACCCGAATGTACCGAAGCTAACTTCAGTACCACCCGCGATACCACGGTTACGGCCTTTGTGAACTTTACGGAATTTTGTACGTTTTGGTTGCAACATTTAGCGTTTCTCCTTACTTACGACCTTTGCCACGCGGAGCCTTTTTAGGCTTGTCGGCAGGTTGTTGTTCTGATTGCGCAACTGCAGCCATTCCACCCAAAATTTCACCTTTGAAGATCCATACTTTAACGCCGATTACGCCGTATGTAGTATGAGCTTCTGCAGTGTTATAATCGATGTCCGCACGAAGAGTATGTAGAGGTACACGACCTTCACGATACCATTCAGAACGTGCGATTTCTGCACCACCTAAACGACCGCTAACTTCAACTTTGATACCTTTAGCACCTAAACGCATTGCGCTTTGTACCGCACGTTTCATAGCACGACGGAACATTACACGACGTTCTAATTGAGAAGCGATGCTGTCTGCAACTAATTTTGCATCTAATTCCGGTTTTTTCACTTCAGCAATGTTGATTTGAGCCGGAACGCCAGCGATTTGAGATACTGCGTTACGTAATTTTTCAACATCTTCACCTTTTTTACCGATAACGATACCAGGGCGAGCTGTGTGAATTGTTACACGAATACTTTT
>Contig_735
ATCACATCTTCTCTCCAATTCTTCGTGCTAAATACGAAGTGAGTGATGTTCGTGTAGGCAATGAAATGGACTTTGACAAACTTACATTAGAAGTTTGGACTGATGGTTCCATTACCGCTGCTGATGCAGTGGCAAAATCTGCTGCCATTATGATTGGTTATTTAGGGAACTTCACTAAATTAGCGCACTCTACAAGTGTTGTTGAATTAGACGATCAAAATCTTGAAGGTGATGTAGTTGATCCTACTCCTCAAGATATTCA
>Contig_736
GATGTATCTGGTGTTGTAACTAATGCAACTGTAACAGGTAGCAGACAGAACTCTTTCCTTGAGTTTACTGTTAACAAGAATCAGTTGGTTAATGGTAATGCTGTTATCGCTGTTAAGAATGCATCAGGTACTATTATGTGGTCATGGCACTTATGGTTTACACCTAAGAGCTCACTTGACAAGATTGCAATGACCAGTGCTGGAAAGACTTATAACTTCACAAGTGACAACCTTGGTTGGAAATACACCAGCTGGTGGGGTGGCACAAAGGACCGTACTGTAGTCGTAAAGCTTGAACAACAAGCAGAGGTTGGTACTAAGAAAGAGGCTACTGTCACACTTACACAGAAGAAGGGTAAGGACGAGCGTATTGGTTATGGTAACCTCTATCAGTGGGGACGTAAGGATCCTGTTCCTGGAACTAACACTGCAGGCTTCTCATACAATGGCAGTGGATATGAAACTGTCGGTGACAATGACTATAATATCCCAGCCAAGAAAGCCCTTATGGAAACACGAACCATCGGTC
>Contig_737
CAGTAGTACCAAGGGCAGCTATTGCTCCATTTGCACCTAATCGTGCACCACCAGCCTGGAAGTAGATATCCTTATTGTTGTTTGCAATAAATGTATATCCCTTATTCCATTCTGCACCTGTCAGGCTGAATCCCTCGAATGCGTATGCATCAGGAACTTTGAAGCCTACTGGTGATGGGTCGTAGATAGTCTTCTTACCGTCACGTACAGAACCATCGAACTTATTGTTATCGGTAGACCATAAGTTGATATACTGCTTGTAGAACCAACTGAGCTTGCCGCCACCTACCTTAGGAAGCATTTCACCTGGTTTCTGAATACTCAGACCGATGGTTCGTGTTTCCATAAGGGCTTTCTTGGCTGGGATATTAT
>Contig_738
CAACCAAACAGCTGATGACTGACATAGACTTTTAGGACCTACCTTATATATTTAGAACTTGTAAGCTACACCTACACCAAGTACCAACTGGCTGTAGTTGTTGCTAACAATCTGATACTTCAACTCAGCGTTTACGCTCAAGTCCTTAGTAAGTTCATACTCAGCACCACCACCAAGGTTAATAGCGAGACGACCGTCTGAGCCTTTGAACTCTGTAGTCCTTTTATTACCATTCTCTTCTATAACAATAACGTCATTTGTGTATGACCAGTTTGTATAACCAAGACCTGCGAGTGGATATACCTTAAACTTGTCTGCTACATCAAAGAGGTAGTGAACATTTGCATTAATATCCCACATTGAAACACCCTTGTTCTTGAAGAAGTAGTCAACAGAAGCCTCACCTCTCAACTGATCAGTGAAGTAGTACTGACCCTTAACACCAAGACCGATGCTGTTTGTCTCAGAACCGAACACGAGCTGTGCACCGAGTGCCTTATCACCTGCTTGCGCTGAAGCTGAAAGACTCATAACTGCAGCACATACTAAAAGTAAAAGTTTTTTCATTTCTAATAATTGTTATGTTAAAAAAATAAGTTTATTTAGATTGAGGACATCTTACAAAAAGAATGGTTATAAAAACC
>Contig_739
TTATTGAAGTTGAATGCTGGGATAGCGTAACCGCCGTCAATTGCTCTCGTGAACACACGTGATATGTTCAAGAGAGCAATTGACGGCGGTTACGCTATCCCAGCATTCAACTTCAATAA
>Contig_740
GCTTTATATATTCTTGCTTTATCCTTTATAAGAAGAAAGTAAGAAAGGGCGTATGGTGGATGCCTAGGCTCACAGAGGCGATGAAGGACGTGATAAGCTGCGATAAGCTTCGGGTAGGTGCAAATAACCTTTGATCCGAAGATTTCCGAATGGGACAACCCGGCCGTCTGAAGGACGGTCACTCACGCTAAGCGTGAGAGCTAACGCAGGGAACTGAAACATCTTAGTA
>Contig_741
TCGATACCCACGCTTTCGAGCATCAGCGTCAGTAGCGCTACAGTAGGCTGCCTTCGCAATCGGAGTTCCTCGTGATATCTAAGCATTTCACCGCTACACCACGAATTCCGCCTACT
>Contig_742
TCCATTGTGCCGTCAGCCTTCTTATAACCACGGATGATATCCTTTACACCAGGGACATAACCATGAGCATCCTTTGTTGCAAGGATAGAAAGCATGTTAGGTACAGCGATTCGCATAGGAGGTTCAGACTGGTTCATGTAATCAGGCTGCTCAAATGGGTTCACCCAAGCAACTGCTGTCAAACTCTGATCAGTACCCCCTTCATAGAGAGCTTCCATTGCTGCAAGCTTCATTGGCTGTGATTGTGCTACCATATAAGCAGAGTTGTGACCTGTAGAACCTGCTAAAAGAGACGCTACAAGACCAACAGCTGCACCAACCTTTATACTCTCCTTTGCAAGCTCAATGTGACGCTTACGAAGCAAATACCAGCAGCTTACACCAACAGTGAATGCTGCACCCAATATCCAAGAAGAAGTAATGGTATGTGTGAACTTGTCAATAGCAAATGGACTCAGTGCGACGTCGAGGAATGAGGTCATCTCATTACGCATCGTATCTGGGTTGAATGTACAACCGATAGGATACTGCATCCACGCATTAGCCACGAGAATCCACCATGCTGAGAGCGTTGCTCCCAAACCTGTGAGCCATGTTGCTGCGAGGTGGAAGCCCGCTGAAACCTTGTTCCAACCGAAGAACATCACTGCAACGAATGTTGACTCCATAAAGAAAGCCAAGATTCCTTCAATGGCAAGTGGTGCACCAAAGATGTCACCAACGAACCAAGAATAATTGCTCCAGTTAGTTCCGAACTCGAATTCAAGGATGATACCAGTAGCAACACCCATGGCAAAGTTAATACCAAACAATCGCTTCTGGCAG
>Contig_743
CATGCCCTCACGTCGAGGCTTTTCTCGGCAGCATAGGATCACCACAAGACGACACAACCGTGTCACCCTCATCAGTTCTCACCCACGTGCCCCCCGGATTTACCTGAGGGACGGGCCACAACCTTAAATACGCACAACCATCGGCGCACTGCAGCTACC
>Contig_744
CGTAGTCGATGGACAACCAGTTGATATTCTGGTACCGCGTTGTGACCGTCCATGCTGAAGTCATTGTGCTAACCAATTTGCCCGCACCGCCTCGTAGCCTTCGGGTTGCGTGTGTGTGTGGGTCTTGGGGTCCCGGTGATTGTAGGCAAGCGTGTTAACAGGGGTGACGCAGACAGGTA
>Contig_745
TCTTATGTGTATAATAAACTCCAACACCTAAATCGAGTCCATGACCGTTGACTTCTCCTTGTGCTAAAGCTGGGTCGCTTGACTCTTCTGGGTCTAACTTAGAGCCATCTAATTTTTCAAAAAGCATACCCACCTGAACACCTGCTGATAGCATTCCGCCCCAAAGGTCCTTGCGAAAGGCGTATTGCCCCGCTACACGCTGATGAACATAGGCTCCTAACTTATCAGCGTGTAGCGGGGC
>Contig_746
GGTATGACCTACATAACCTGCTGTTGCTGATACTGAGTAATCACCGAAGGTCTTGTTATATGACAAGAGGTAGTCGGTATAGAACTCTGTTGTCTTCTCATCTGAATCCCAAAGACGACCGTAGTCTTCCATTGATGCAGGGAGGAAGGTAGTAGCAAAGCGA
>Contig_747
ACATTGCTTTTCCCTGCAACGTTGTGGTATTTACCCAGTTATCAGACAATGAACCACGCTGATCAGCAGACTTATTACGAATCTCGCTGTAAGAAAAAGGAGATGTGAAAGTGCGTCTATCCTGCTTGCTACGGTCAACAGTAAAGTCGCCATCCAAGCGAATCTTCTCACCGAACCACAACTGAATACTTGTCGTATTGAGGAAGTCAAAGTTATTTGTCTTACTATAACTACCCAACGAAGCATCATACAATGGGTTCGCCAAATCATGATAGAGTGAAGAACGCAACTGTCCATCAGAGTTATATGGATTCTCATAAGGATTCATCTTAACCCAGTCTGAGAAGTCACCATAAGGTGACACGTTACTTGACACAGAAGAGAGTGTCGAACTGTTTGACACGAAGAACTTACCTGCAATATTGTAAGACAGGCGGAAATTGGTTGAAAGACGGGTACGATCAGAACCCTTCATAACACCAGCATCCTTACCATAACGAATACCGAGATTATACTTTGCACGGTCATCACCACCATCTACACTCAAACTGTGTGACTGTGAGATTGCATTACGCAGTGGCTTAGACAGCCAGTCAGTCTCAACACCTCTCTGAACATCATTATATATACGTGCATAATCCTTGTCGAGCGTATATTGAGTTGAAGGACTTGTGTCTGTAAACAAGCCTGCAAGACGCTCGTACTCCAACTTCTGACGTGCATTCAACAAGTTAT
>Contig_748
CATCTCATACCACCGGAGTTTTTACCCCCGCACCATGCGGTGCTGTGGCCTCATACAGGGGGATAACAGTTGGAAACGACTGTTAATACCGCATAAGACCACAGCACCGCATGGTGCGGGGGTAAAAACTCCGGTGGTATGAGATG
>Contig_749
CCACAGCACCGCATGGTGCGGGGGTAAAAACTCCGGTGGTATGAGATGGACCCGCGTTCGATTAGCCAGTTGGCGGGGTAACGGCCCACCAAAGCGACGATCGATAGCCGATCTGAGAGGATGACCGGCCACATTGGGACTGAGACACGGCCCAAACTCCTACGGGAGGCAGC
>Contig_750
TACTTCTTCACTCACGCGGCGTCGCTGCATCAGGGTTTCCCCCATTGTGCAATATTCCCCACTGCTGCCTCCCGTAGGAGTTTGGGCCGTGTCTCAGTCCCAATGTGG
>Contig_751
TAGTGGTAATTTCTTTTACCAACTGTGATGCTTCTGCCAATGAATATGCCTTCCCTGCTTCAACCTTCTCAGCTACTGATTTCTGATTTTTTGTCAGTTTACTCATTTTTACTTTTGAAGTTTAAAATTATTTACCAGGGAAGTC
>Contig_752
AAACCATACTATCAAGTTCGGATCTGATTGTGGATTTACCTGCAATCATCAACTCCTACACTCTTCAACGAGGACTTCCGTCGCCTCGCGGTGGTGTCACTTCTTCGTCTGCCCATCACTCATTAAAGCAGTAACGGAATATTAACCGTTTCTACCATCGCCATCGCCATTCGGCTGAGACTTAGGACCCGACTAACCCCGGG
>Contig_753
GGCTTGTACCTTATATATATAACCATTACCAGTGTAGACGCCCTTCTGTATATATCCGTATCCTGGTTCTGGTCGGGTAGGGCTAACTCCCATCGTCAGTATAGCATCATTCTTCTCAACGAACGATAATCCCTCTTTGATATTACGGAAGAAAGCATCATCATTAACAATATTATGATCAGAAGGTGATATAATGATGTTCGCTTTGGGATCAAACATCATGATACGATGCACTGCCCATGCAACACTTGGCGCAGTGTTTCTGTGTATTGGCTCAGCCATGATATGGTCGGCCGCTACTTCAGGCAACTGGTCTTTGACAAGGTCAAGATAATCACAACTGGTATTAATATAAATGTTCT
>Contig_754
ATCATTTGTTGCAGACAAAATCACGATGGACGGCTTAACCTACGATGACGTCCTTTTAATTCCGGCTTATTCAGAAGTACTGCCTAAAGAGGTGGTCTTGAAAACCAAGTTTTCACGTAACATTGATCTTAATGTGCCTTTCGTTACAGCAGCTATGGACACCGTTACAGAGAGTTCTATGGCGATTGCGATTGCGCGTGAAGGTGGTATTGGTGTGATTCATAAGAACATGAGCATCGAAGATCAGGCACGTCAGGTGGCTATTGTGAAGCGAGCTGAGAATGGTATGATTTACGATCCTGTTACTATCCTTAAGGGGCGTACAGTGAAGGATGCACTTGAGATGATGGCAGACTACCATATCGGTGGTATTCCTGTAGTAGATGAGGAGAATCATCTCGTGGGTATTGTTACCAATCGTGACCTTCGTTTTGAGCGTCATTTGGATAAACTCATTGATGATGTGATGACCAAGGATAACCTTGTGACAACTCATCAGCAAACTAATCTTACTGCAGCTGCGCATATTTTGCAAGAGAATAAGATTGAGAAATTACCAGTAGTCGACCGTGAGAATCGTCTCGTTGGTTTGATTACTTATAAAGATATTACCAAAGCCAAGGACAAGCCAATGGCATGTAAGGATGAGAAGGGTCGTCTTCGTGTTGCCGCTGGTGTTGGTGTGACTGCTGATACAATGGAGCGTGCACAGGCACTTGTTGCTGCTGGTGTTGATGCTATCGTCATTGATACTGCTCACGGACACTCTGCTGGTGTGATTGGTAAGCTGCATGATGTGAAGAGTGCCTTCCCTAACCTTGATGTTGTTGTGGGTAACATTGCAACTGGTGAGGCTGCTAAGTTCTTGGTTGACAATGGTGCTGATGCTGTTAAGGTAGGTATCGGTCCTGGTTCTATCTGTACAACACGTGTTGTTGCAGGTGTTGGTGTACCACAGTTGAGTGCAATCTATGATGTTTGTAAGGCATTGGAAGGTACAGGTGTGCCATTGATTGCTGATGGTGGTTTGCGTTACTCAGGCGATGTTGTTAAGGCATTGGCAGCTGGTGGCAGCAGTGTGATGGTAGGTTCATTGGTTGCTGGTACAGAAGAGTCTCCTGGTGATACAATTATCTTCAATGGACGTAAGTTCAAGAGCTATCGTGGTATGGGCTCATTGGAGGCAATGGAACAGAAGAATGGTTCACGTGACCGTTACTTCCAGAATGATGTAGGCGATGTTAAGAAGCTCGTTCCAGAGGGTATCGCTGGTCGTGTTCCTTACAAGGGAACTGTTCAGGAGGTTATCTATCAGCTTGTTGGTGGTCTTCGTTCAGGTATGGGATATTGTGGTGCAGCTTCTATCGAAGACTTGCATAATGCGAAGTTTACTCGTATCACCAATGCTGGTGTATTGGAGAGTCATCCAC
>Contig_755
TTGTAAAGGAAAGTAACAATTAAAACCTTCAACACCATTACAAGGTGTGCTACCGGCCTGATAGATTTCAGTTGAAATATCTCTCTCAAAAGGTTTGAGATTAGACTTCCTAAACAATCTATACAGGTAATTATAATTACC
>Contig_756
CGCACTCTTTCAAGGATGGCTGCTTCTAAGCCAACCTCCTGGTTGTCTGCGCGACCGCACATCCTTTCCCACTTAGCACACGCTTAGGGGCCTTAGCCGGCGATCTGGGCTGTTTCCCTCTCGACCACGGAGCTTATCCCCCGCGGTCTCACTGCCACGCTACAACCCGACGGCATTCGGAGTTTGGTTGACGTCAGTAACCCTGTGGGGCCCATCAGCCACCCAGTAGCTCTACCTCCGCCGGGCAACACGCGACGCTGCACCTAAATGCATTTCGGGG
>Contig_757
CTGCATAAAGTTGTGAACCATTGATTGCTTCTGTTGAAGTTGCGGAAATATTACCTGCTGCAACATTGATCAATTTACGCTCATCACCTACCGCACCGACGCTTACGAAACTACCTGCTCCTGCAACCGTTCCTTTGAAGCCGCTATAGGTTAAATTCCCCACNNNNNNNNNNAGTTACATTTGCAATAGCATGAGAACCAGTCGTAGTTGAATGATTACCTAATACCACCGCCTCATCTAAACCTGCAGAGATATTTAAGTTATTACCCAATACGGTTGTACCGTTTGATGCAATAGTATTACCGTGACCAATCACAGTATTATTTCGTGTAC
>Contig_758
TTGTTGGAACTGGTTGAAATGGAAATTCGTGACCTGCTGTCAAGCTACGACTTCCCAGGTGACGACTGCCCGATCGTACAAGGTTCTGCACTGAAAGCTTTGGAAGGTGATGCTGCTTACGAAGAAAAAATCTTCGAACTGGCTGCCGCTTTGGACAGCTACATCCCAACACCTGAGCGTGCCGTAGACAAACCTTTCTTGTTGCCTATCGAAGACGTATTCTCTATCTCTGGCCGTGGTACAGTAGTAACCGGTCGTGTAGAGCGCGGCATCATCCACGTTGGTGACGAGATCGAAATCGTAGGTCTGAAAGAAACCCAAAAAA
>Contig_759
GAGTCTGACCATGTGCCTTCAGCTCGTCCATTGCACCGTTAAGGAGCATGATACCCTTTTCCAATGTGCGAAGGAATGAGTCTTCCTCTTCCTTCATTACGCGACCAATTAGTTCACGCTGTGCGGTAAGTTCTGGATATGCAGTACC
>Contig_760
GCTGTAGCAGGCTTCTCAACCTTCAATTGCACCTCTACTTTCTGAATGTCTTCGTAAGACTTTTCTAATTTTTCAGCCTTCTTGGTAATAAAGGCTTGTAACTTCTCGGTTGTGTCGAAATGAATCGACTGGATCTTAATTTCCATAGGTACCTCCGTTTTTAAAAGGTTAAGCCCTTGGATGGGCATTTTTATAGACTTTCTTCAACTGCTCGAAAGTTGTATGAGTATAAATCTCTGTCGTTGACAGACTCTCATGACCGAGCAGCTTCTTTACACTTTCCAGTCCTGCTTCATGATTGAGCATTGCCGTGGCAAACGTATGGCGAAGAACGTGTGGCGAACGTTTTTTCAACGTTGACACCTTTGAAAGATTCTTCTTAACCAAAGTTCTTACCTGTGCAGTCGTCATCCTTTTGCCCTTCTCTGTTTGAAAGAAGGCTATGGAATCACCTTTTACTGTCGTGTTGCGTACTTCTTGGTACTGAGCAAACACATCAGCAAGTTCCTTACCAAAGGGAACAATTCGTTGCTTATTTCTCTTACCTGTTACTTTAATTTCACAAGTGACATTATCAATATCTTTATCATCAAGACCAATCAATTCTGACAAACGAATACCCGTTACATAGAATGTTATAATTATAGTACGTTCAAGTACATCCTTATAACTATCTGTCCACATCTTAGAATCCAGCAGCCTTTCCATTTCCGACTCCTTTAGGAATTGAGGGAGAGGCTTTTGCCTTTTAGGACCTTGAAGACCATGAACAGGGTCTTTTTCAATAAGTTTACGACGAAGTGCAAATCTAAAGAAAGATCTCAGCGCACTGAGTCTTCTATTGACAGACGAAGCAGAATTACCTCTATCCATCATGTACTCCATCCAATTTCTGACAATATCAGAGTCTATAGACTC
>Contig_761
GCATATGTTTAATTAATAAATAATTTAAAACAAAAAGCATGATTATTGTACCAGTAAAGGACGGTGAGAACATCGAGCGCGCGCTCAAGAAGTTCAAGAGAAAGTTTGAGAAGACAGGTGTTGTTAAGGAGCTTCGTGCTCGTCAGCAGTTTGACAAACCATCTGTTAAGAAGCGCTTGAAGATGGAACGTGCCGTTTACGTACAGCAGCTTCGCGACGCAGAAGAGTAAAATCTTCTTTAAAAATTTGGCGGTTTGGATTAATTTCCGTAAATTCGTTGCCATATAATGATTTGACAATGTGCCGATGGTAGAAAAGTTCTTAGATTACATTAAGTTTGAAAGGAATTATTCCCCGATGACAGTAATCAACTATCGTAAGGACTTAACTGAGTTCGAACGTTTCTATAAGGAACTTGAACCTCAGCTCTCTTGGGAGTCTATAGACTCTGATATTGTCAGAAATTGGATGGAGTACATGATG
>Contig_762
ATCAAGAAGTGGAGCTGCTATCCTATCTACACCTGTTTTGCATTCTTTTAACGTATTCTTAATGAAACTTTGTTTCTCATCATCGATAAGACCTTCAGTAAACAAACGATTCATCAACATTGCAGCACCAAGAGGAGATGTATAGTTAGAGTAAGCCTTGTTATGGTCAGCCGACATTTCCTCTTCCGTATAAGCTATCTGAAAACTTGAACGAGGAATGAGTGTGGCTATAAAACTATCTGTTTGAGCGACATTAACCATATCCTTAAACATAAGGTTGCTTGCATTGTTGTCACTCTGAGTAAGAGTATAACGCAGCAAATCTCTCACTGTCAATGATATGACTGGCCCTGAATAATCTTTCAGCATAGGACTCCAAGTCTTTGGGTCAAGTTTATCCCTATTTATATTTACTAAGGTATCAAGTGAAATTCCTTTATTGTCAAAGTCATTACAAAGAGCTAATGCCTGATGAACCTTAAACACACTCATCATAGGATAAACACTCTTATTATTGACCTTAACCGTATCTC
>Contig_763
GCATTGGGTAGACATAGTTCTGTGGATCATCAACAACAGTAACACCAGGAGCAACCTTCAAAGCCTCACGAATCTCCTCAACAGAGAGTGGACGCTCGGTCTCAAACCATACAGCCTCAGAATGACTACGGAGAGAAGACACGCGGACACAGGTAGCAGAAGTGCGAACATCAGAGTGCATAATCTTACGTGTCTCGTTAAACATCTTCACCTCTTCCTTTGTATAGTCGTTCTCTGTCATCTTATCAATCTGTGGAATGACATTGTATGCCAACTGATGTGGGAACTTCTCGATGGTTTTCACTTCGCCAGTCTCAACAAGTTCCTTGTACTGCTGCTGCAACTCTGCCATAGCGGCAGCACCTGCACCAGAAGCACTCTGATAGCTGCTGACATGTATTTTCTTGATATGGCTGAGCTTATCGATAGGATTCAATACGACAACCATCATAATGGTAGTACAGTTAGGGTTGGCAATGATGCCACGTGGACGGTTCAAAGCATCCTCAGCATTGATTTCTGGAACAACCAATGGTACGTCATTATCCTGACGGAACTGGCTTGAATTGTCAATCATCACAGCACCATACTTGGTGATGGTTTCAGCAAACTCGGCTGAAGTAAAACTGCTCC
>Contig_764
CCCATGGATAAGTACAGCCATTCGTAGTTTGATTAGGTTCGGTAGCCGGATAGGCCCCTACCCTGTTCAGTGCTCTACCGCCTGCACTCTTGCCATGAGGCTAGCCCTAAAGCTATTTCGGGGAGAACCAGCTATCTCCACGT
>Contig_765
AAAGGTTCTTCAATATGATCAATCATTGTCTGATCTGGTAGACCAGATGGATTATGAACCTCCTTTTCATTTCCTTGCTTGTCATACACCATGTAACTTACGTTAGGCACAGTGGTAATGACATCCATGTTGAACTCACGATCCAAACGTTCCTGTATAATCTCCATGTGAAGCAGACCTAAGAAGCCACAACGGAAACCAAAGCCCAAAGCCTGAGAACTCTCTGGTTGGAAGGTCAGTGAGGCATCATTCAACTGCAGTTTCTCCAATGAAGAACGCAATCCTTCGTAATCATTTGGGTCAACAGGATAGACACCAGCAAAGACCATAGGCTTTACTTCTTGGAATCCTTCAATAGCTTTCTCACAAGGATTGACTATATGGGTAACAGTATCACCCACCTTCACCTCTGTGGCAGTCTTAATACCAGAGATGATGTATCCCACCTCGCCTGTTGAAAGCTGTTGGGTAGGCACCATATCCATCTTCAATACGCCCACTTCATCAGCAGCGTATTCCATTCCTGTCTGTACAAACTTAACTTTATCACCCTTCTTGATGACACCATTCTCAACCTTACACAGTGTGATAATACCACGGAAAGAGTTGAAGATAGAGTCAAAAATAAGCGCCTGCAACGGAGCTTTGGTATCACCTGTTGGTGAAGGAATACGCTTAATGATTGCTTCAAGTATGTCTGGGACACCCTCACCAGTCTTTCCACTGGCACGAATGATGTCCTTTGGGTCACAACCAATGAGGTCAACAATCTCATCTTCAACCTCTTCAGGCATAGCATTTGGCATATCAATCTTGTTGATAACAGGGATAATTTCCAAGTTATGATCAATAGCCATATAGAGGTTAGAAATCGTCTGAGCCTGTACTCCCTGTGTAGCATCAACAATAAGCAATGCACCTTCACACGCAGCAATGCTTCGTGATACCTCATACGAGAAGTCTACATGGCCCGGAGTATCGATAAGATTAAGAATATATTTCTCCTTATCCAATGTGTACTCCATCTGGATAGCATGACTCTTGATAGTAATACCACGTTCACGCTCCAAGTCCATATCGTCGAGCATCTGTCCACCAGTAATCTTGATCG
>Contig_766
GGTCACGTGCAGACCAAGTACCAGTAATACCAACCTTTGTCAAGTCGATAGAACGAGTTGCAGCTGCCTGATCACGGTTGAAGAGACCGATAACCCAAGAGCCATCCTTCATCTGACCGTACCATATCTCACCATCAGTGTTCCAGAGGTTACGCTCCAATGGCTGACCAACGAAACCATCCTTATTCAAAGCAAGCATCTCGTCGTTCTGGAAGAACTTCAAGTCGTCGCCAGTTGGCATATCTGTGATAGAGATAGGTCCACCTGCCATCAAAGGAAGAGAGATAACAGACATCTTTTCATTATCATCAGCATAGCTTCCGATACGAATGAAGTCGCCATCAAGACGAATCTTCTTACGACCAGAAATCTTTGACCAATTGATGAAACCATCAAAGGCATTCTCTGAGTTTGGCCATCCACCACGAAGGCTACCACGGTTG
>Contig_767
CAACAGACGTTGAACAAACTAAGGATTTAGATGTTAAGTATGCCACGAACATGCTCAAGCCGGGTACTCGTGCGCCTGAGTTTAAGTTGAAGACATATGATTCTAAGGAAATAAAATTGAGTCAGTATCGTGGCAGTTACGTGGTATTGGACTTTTGGGCAAGCTGGTGTCCAGATTGTCGTCGTGACATTCCTGCCATGAAGGCACTTTACGAGCAGTTCCGTGATTATGGAGTGCAGTTCATTGGTATCTCTTTTGATACTGATCGTGAGGTCTGGGCACAGACTTATTGGGGCAAGTATCAGATGCACTGGACACAGGTGAGCGAACTTAAGAAGTTCAGAAAGAATACTGTTATCGACAAGTTGTATAAGATTGATTGGATTCCTTCAATGTATCTCGTTGACCCAGAGGGCAAGATTGTCATGGGAACGGTGGAGATTAATAAGCTGAAAGCGAAGTTGGAGTCCCTTTCTCTGACGCCACAGGTTAGTAAGACAGAGGTGCTCCCAACCTTTGAAGGTGGTCAGGAAGCTATAAATAACTATTTTGCACAGAGTCAGCGTCGCAGCATTCAGTCATTCCGTTCAAAGGTACAGGCAGAGATGACCGT
>Contig_768
CGGTCACGACGCTCTGCAGCCTTCTCCTCTTCCTCTGCCTGACGTGCTGCATCCTCTTGTGTCTGCTTCTTGATATGGCTACCCATACCGTCAACATCCTCAATACCGAAGCCCGTTGCAAGGATAGTAACCTTAACCTTCTTGTCGAGTTCAGGGTCAATAGCAAGTCCCCATTTCAACTCGAAGTCTGCACTGAAGTGGTTCATGAACTCTGTCACATCGCCCATTTCCTCCATTGTCAGACCAGGGTTGTCCTTGTCGTCAGTGTTGAAGTTGATAGAGAGCAGAATCTTCTTAGACTTATAGACATCGTTATCGTTGAGCAATGGTGAGTTGAGTGCATCCTCAATCGCCTGCTTCACACGACCTTCACCCTCACCATAACCAGTTGACATGATAGCTACGCCGCCATCTTTGAGGACTGTCTTAACATCGTTGAAGTCGAGGTTCATAATACCATGAACGGTGATAATCTCTGCAATACTCTTAGCAGCCACGCTCAGGGTGTCGTCAGCCTTACGGAAACCATTGAGCAAGCTCAGCTCTGGATAAATCTCGCGGAGACGTTCGTTGTTGATAACGAGCAACGCATCGACGTGCTTTGCCATCTCTTCAACGCCATCCAACGCCTGATCTATCTTCTTAGCTCCCTCGAAACGGAATGGAATGGTAACGATACCCACGGTGAGAATACCCAATTCCTTGCTGACACGTGCGATGACAGGTGCTGCACCAGTACCCGTACCACCACCCATACCAGCGGTGATAAATGCCATCTTCGTACCATCGTTGAGCATACGCTTGATATCCTCGCTGGTCTCTTCAGCTGCCTGACGTGCACGCTCAGGACGGTTTCCAGCACCTAATCCTTCCTTACCCAATTGCAGATGAACAGGAACAGGAGAGTCGTTGAGTGCTTGCGCATCCGTGTTGCAGAGTACGAAGGTCACATCGTGGATACCTTCTCTGTACATGTGGTTTACGGCGTTACCACCACCACCACCGACACCAATGACCTTGATGATGCTATCAGCTACATCGCCGTCACCGAAGTCTAATATATCCATTTTATTATTGTTGTCTGCCATAACAGTATGTTGTCTATGTTTATTTCCTATGTTCTTTTTTGCGTGGGCTGTTGATTACTCTTCATCCTCACTCATAATGATTTTTCCGAAATCTTTCACCTTACGTGAGAATTTGTTCCAGAAGCTATTGCGACGCTTCTCCTCTTCGAGTTCGCGCTCTCTTGCTTCCTCTTCCTCACGCAACTTGCGTTCTTCTTCTTCACGCTTACGACGTTCAGCAGCAACC
>Contig_769
AATGACCAACAATGGACGACCACTCTCTGCAGCTGGCTGGAGGATTGGGAGGAAGTCCTTAACGTTTGAAATCTTCTTATCATAGATGAGGATATATGGGTTCTCCATATCACACTCCATCTTATCTGTATCTGTTACGAAGTAACCAGAGAGGTAACCACGATCAAACTGCATACCCTCAACAACACCGATACTTGTCTCACGAGTCTTGCTCTCTTCGATAGTGATAACACCATCCTTAGACACCTTGCGCATAGCATCTGCAAGCAACTTACCAATTTCAGGGTCGTTGTTAGCACTTACAGTAGCTACCTGCTCAATCTTGTCATAGTTGTCACCAACTACCTCTGCAGAAGCCTTAATATGATCAACAACCTTAGCTACAGCCTTGTCTATACCACGCTTAAGGTCCATTGGATTAGCACCTGCAGTAACATTCTTCAATCCTTCAGTAACAATTGCCTGTGTGAGGATAGTTGCAGTTGTTGTACCGTCACCTGCAGGTGCAC
>Contig_770
TAGCTGTAGTCTGTCTATTCTATTATATCTTGTAGAACAATGTTATACATATAAAAGATAAAAAAGAACAGCAGACAACGCATAAACAAACAATCATAATAAGGAATAAAGAAAATGGCAAAAGAGATAAAATTCAATTCAGACGCACGTGAACTCTTGAAGAGTGGTGTTGATCAGTTGGCAAATGCTGTGAAGGTAACACTTGGCCCTAAGGGGCGTAATGTTGTTATCGGTAAGAAGTTTGGTGCTCCACAGATTACTAAGGACGGTGTTACCGTTGCTAAGGAGGTAGAGCTCGAGGATAACTTTGAGAATGCAGGTGCACAGCTTGTTAAGAGTGTTGCAAGTAAGACTGGTGACGATGCAGGTGACGGTACAACAACTGCAACTATCCTCACAC
>Contig_771
TTCTTGCCCTGCAACCAAGTGAAGTAGCTGCGAGAAGTGGAGAAGTCTTTGAAACGAGGGAGCATCCAACCGAAGATTTCATGTACATCATCACCCTCTGGAATCAATGTTACCTCTGAAGTATGTGCACCAAGCACAGACTCTTCATTAGCGATGACACCAGTGAGAGGATTACCATTGAGGATGCGAACGTTACAACCGTCAGCGATGTTGTCTGCAAGAATCTGCTTCAATGGAGTACCAACGAGGGCATCAACATAACCAGTCTGCTTTACCATACTACCGGCAATGGCTACGCGACGAGTGAGGTTTACCTTACCTGTATTGAACAAGCGACCAAAGAAGATAACAGCTGTTGGGTCAACAGTCCATACCACTTCGCCCTTATTGACTGGATCGATATGATTTACCTGTACACCAACATTACCTGCTGGGCAAGGACCATCGAAAACAGTTACTTCTACATCCTTTGCACCAGTCAATGCTGAAGCCGACTGCTTAGCACCAATACCCAAATAAACCTTTGCAATCTTG
>Contig_772
AAGCGACTGTTTATCAAAAACACAGGACTCTGCAAAATCGAAAGATGAGGTATAGGGTCTGACACCTGCCCGGTGCTGGAAGGTTAAGAGGAGGGCTTAGCGTAAGCGAAGGTCTGAATTGAAGCCCCAGTAAACGGCGGCCGTAACTATAACGGTCCTA
>Contig_773
GTGTATCATCAGACTCGGTGAAGTCAACATACTCACCCTCACTGTCTGGAATAACCTGCTTATGACGCTCCTCCATTGGGCGGTTATCAATGATAGTGTTCTCTGTAGAGCTTGGTTCTTGATACTGATAGTTGTTAGGATTGAACTGACGACGTGTGCGTGTCATCTGCTTATAGAATGCAAAAGCCACCCATAAGATAATCAC
>Contig_774
GCTATCATCATTGCATGGTATGTGATACTGTCAGCTATCGTAAAACAATCTCCTACAAAACAGTAAGGGATATAAGTTCAAAGCTATGTCAATAATTGCTTTTATTCTGAAGTTTGCGTTCTTCTTCTTTATAGCGTTTTTTGTGATTATCTTATGGGTGGCTTTTGCATTCTATAAGCAGATGACACGC
>Contig_775
CATCGAATTCATCCTCAACACCATAGTCAATCAAGTCGAGAATCAACTCTTCCATATCCAAGCCGTCCTTCTTCTTAAAAGTGAAGACTGCCTTATGGTCAAAAAGGAAGCTGAGAGAACCCTGTGTACCAAGATTACCATTGAACTTGTTGAAGATTGAACGAACATCACCTACGGTACGTGTAGTGTTATCGGTCAAAGTCTCAACGAACACAGCAATT
>Contig_776
TAACCATACTTAGCACAAGCACCAAGTTCCTCCTCAATACGGATGAGCTGGTTGTACTTAGCCATACGGTCTGTACGAGACATAGAACCAGTCTTAATCTGACCAGAGTTTGTTGCAACAGCGATGTCAGCGATAGTTGTGTCCTCAGTCTCACCAGAACGGTGTGAAGTTACAGTTGTGTAACCATGACGATGAGCCATCTCGATAGCCTCGAGAGTCTCTGTCAAAGAACCAATCTGGTTAACCTTGATAAGGATAGAGTTAGCTGCACCCATCTTGATACCCTTCTCGAGGAACTTAACGTTAGTTACGAACAAGTCATCACCAACGAGCTGGCAACGATCACCGATAGCAGATGTCAACTTAACCCAGTTCTCCCAGTCGTTCTCATCGAGACCATCCTCGATAGAGTCGATAGGATACTTTGTGATAAGGTGCTCGAGGTAAGCAATCTGCTCATCAGCGCTAAGCTTCTTACCATTAGGATCCTTTGGCATACCATTCTTCAACTGACGATAGTCATAGAACCACTTACCATCCTCGCATACAGCGAACTCAGAAGCAGCACAGTCCATAGCAATCTTAACATCCTTGCCTGGCTCATAACCAGCGTCCTTGATAGCCTGAATGATTGAATCGAGTGCATCCTCGATACCATCGAACTTAGGAGCGAAACCACCCTCATCACCTACTGCAGTAGAGAGACCGCGCTTCTTCAAAAGCTTAGCAAGTGCGTGGAATACCTCAGCACCCATACGGATACCTTCCTTCTCAGAAGGAGCACCTACAGGGCGAATCATGAACTCCTGGAATGCGATAGGAGCATCAGAGTGAGCACCACCGTTGATGATATTCATCATAGGTACTGGCAATACATAAGTATTTGCACCACCGATATAACGATACAATGGAATGTTCAATGCCTTAGCAGCAGCCTGAGCTACAGCCAAAGAAACACCGAGAATAGCGTTAGCACCGAGCTTACTCTTAGTAGGAGTACCATCGAGTTCAAGCATCTTGTAGTCAATAGCACGCTGATTCAGCACGCAGTCACCCTTCAAAGCTGGAGCGATAAGGTTGTTTACATTCTCAACAGCCTTGAGAACACCCTTACCCAAGAAACGGTTCTTGTCGCCATCACGAAGCTCCAGAGCCTCGTTCTCACCGGTAGAAGCACCAGATGGAACGCTTGCACGACCCATTACACCATTTTCGAGAGTTACCTCTACTTCAACTGTAGGATTGCCACGTGAGTCCATAATCTCGCGAGCATGTACTTTTTCAATCTTCATAACTTATATGTTTATTAAAAATCAGTTATATTTTTAACAAACATATAAGTTATGAAGATTG
>Contig_777
GACCTGTAACTTAGGGAGAAAGGTCGCCTATCTTGTGATAGGCCGCAGTGAAAAGGTCCAAGCGACTGTTTATCAAAAACACAGGACTCTGCAAAATCGAAAGATGA
>Contig_778
AAGCGACTGTTTATCAAAAACACAGGACTCTGCAAAATCGAAAGATGAAGTATAGGGTCTGACACCTGCCCGGTGCTGGAAGGTTAAGAGGAGAGCTTAG
>Contig_779
AGAAGGGTTCATACGTAAGTCCTAACACCCTCCGCTTTGACGTTTCTCACTTCCAGAAGATTACTGATGAAGAACTTCGTCAGGTAGAGAAGCTTGTCAATGAGATGATTCGTAAGGATTATCCAATGGACGAGCATCGTGATACGCCAATGGAGGAGGCAAAGAAGATGGGTGCCGTAGCCCTCTTCGGTGAGAAGTATGGCGACAAGGTTCGTGTTGTTCGCTTCGGTCCAAGCTGTGAGTTCTGTGGTGGTATTCATGCTACCTCAACAGGTCGCATCGGCTTCTTTAAGATTGTTGGCGAGAGCAGTGTAGCAGCTGGTGTACGCCGCATCGAGGCTATGACAGGTGAAACTTGTGAGAACGCCATCTACGCTCTTGAAGATACTTTGCGTGATTTGAAATCAATGTTCAACAATGCTAAGGACCTCAAAGCAGTTCTTACAAAGTTTGTTGAAGAAAACGACAGTATTAAGAAGGAGCTTGAGAGTTTCCGCGCCCAAGCTGTTAGCC
>Contig_780
CTTTTGGAGGCGACCACCCCAGTCAAACTACCCACCATGCAATGTCCTCGCATCCGCGAGTTAGAACCCAAATAACAAAAGGGCCGTATTTCAACGGCGACTCCACGAATACTGGCGTACCCGCTTCATAGTCTCCGGCCTATCCTACACATTTGTTACCCAAATCCAATGCAAAGCTATAGTAAAGGTTCACGGGGTCTTTTCGTCCCGTTGCGGGTAA
>Contig_781
CCTTTGAAATACCATCACGTGGTATCATTGGTCTGCGTACCAACGTCTTAACAGCCAGCCAGGGTGAAGCTATCATGGCACACCGTTTCAAAGATTATCAACCATTCAAGGGCGAAATCGTACGTCGTACGAATGGTTCAATGATTGCATTGGAAGCTGGTACAGCCTACGCATATGCCATTGACAAGTTGCAGGATCGTGGCAAGTTCTTCATCGATTCAGGTGAGGAAGTCTATGGCGG
>Contig_782
AAAGATTAGCGGTATTGCCAGTAACTTGATTACTATCGAGGGCGTGAAGGAATTGCATTCTGCTGACCATAGAATCCTGCCTGATATGATCGAGGTAGGTTCTTTCATTGGTATTGCTGCGATGATTGGTGATGGTGTTCGTATTAAGGATGTGTCCGTTCCTAACTTAGGATTGATACTCGACACCTTCCACCGTCTCGGTGTACAGATAATAGTAGATAATGACGACCTCATCATTCCACGTCAGGACCACTATGTGATAGACTCTTTCATTGATGGAACGATTATGACTATCAGTGATGCTCCATGGCCAGGATTGACACCAGACCTGATCTCTGTGTTGCTCGTTGTTGCTACACAGGCACAGGGTAGTGTACTTTTCCACCAGAAGATGTTTGAGAGTCGTCTGTTCTTTGTGGACAAACTCATTGACATGGGTGCACAGATAATCCTCTGTGATCCCCATCGTGCCGTAGTTGTTGGTCATGATAATGCCAAGAAACTCCGTGCAGGTCGTATGTCAAGTCCTGATATTCGTGCGGGTATTGCACTGCTTATCGCAGCACTAACAGCACAGGGAACAAGCCGTATTGATAATATCGCACAGATTGACCGAGGATATGAGAACATCGAAGGACGCCTCAATGCTCTTGGTGCAAAGATTCAGCGAGCAGAGGTTTGTTAATCCCATCGTATCTAAAACCGCACTTTGAGAGAGTG
>Contig_783
GAATCTAAAGGCAGGCTTAGTTATTCCTTTACAGTCTTCTTCTTTGCCTCAGTCCATGCAATGATACCACCAGAAAGATTAGTAACAGTGTATCCTTCTTTGGCAAGGAGAGATGCTGCCATAGCAGAACGCTTACCAGAACGACAATAAACGGCACAAGGGCGCTTCTTGTCAAGCTTGGCAAGAGCGTTAGAAAGGAAAGAAGGCGTCAACACATCAATATGTATTGCACCTGGAATATGCCCTTCTGTAAACTCAACAAGTTTACGAACATCCACCAATTGAACAGAGTCAGACTTAATAATCTGCTCAAAACGATTAACATCTACATCCGTATAAGGATTCTGCGCACATGCACCCATACCT
>Contig_784
ACAAAAAAAGAGAGTTGAAAACTCAACTCTCTCACTTTGTTTCATTCAATAGCTTAAATATTTACCTGATAGAGTATGAAGAAGTTATTTACAGCCATTTTGGCAGCATTGGGAATAGGTATGGGTGCATGTGCGCAGAATCCTTATACGGATGTAGA
>Contig_785
CTTTTGGAGGCGACCACCCCAGTCAAACTACCCTCCACGAATTGTCCTCTCCATACAGGAGAGTTAGGCCTCAGATAAGCAAAGGGTGGTATTTCAACAACGACTCCTGAAGCACCGGAATGCCCCATTCATAGTCTCCCACCTATCCTACGCATCACTTATCCAAGGTCAATACGAAGATGTAGTAAAGGTGCACAGGGTCTTTTCGTCCCACTGCGGGTAATCGGCAT
>Contig_786
CGCGCTACACCTAATGGCATTCGGAGTTTGGCTGACGTCAGTAACCCATAGGGCCCATCGGCCATCCAGTAGCTCTACCTCCACCAGGGACCACGCGACGCTGCACCTAAATGCATTTCGGGGAGAACCAGCTATCACG
>Contig_787
CTTTTATCCCAAGTACTTCATGAGTACGCGTGCATTTCCGCTCTCACGAATCTTCTCGATAGCCTTCTCACGAATCTGGCGAACACGCTCGCGAGTAAGTCCCATTTCTGTTCCAATCTCCTCCAAACCCTTCTCTTGGCAACCGATACCGAAACACTCGGTGACAATCTTTATCTCACGATCCTTCAAAGTGTTCTGAAGAACGGCACGAAGGTCGTCTGACATTGACTCGAAATCAACGCCACGGTCGGTACGAGAGTCGTCACCTGAAGACAGCATATCACTCATTGAGTTATCGTCGTCATCGCTAAATGGAGCGTCAATACTCATGTGATGGTTGTCTGCACTCTGGCTCTGACGGATGCGAGCCTCATCGATACCAGTCAACTCAGCCAACTCATGGATAGAAGGACGACGGTTGTGTTGCTGCACAAACTCGTTCGTTACCTGATTAATCTTTGAGATAGCACCCACCTGATTCAGCGGAAGACGCACGATACGACTCTGCTCAGCGATAGCCTGCAGAATACTCTGACGAATCCACCAAACAGCGTATGAGATAAACTTAAAACCACGAGTCTCATCGAATTTCTCTGCTGCCTTTACCAAACCAATGTTTCCCTCGTCGATAAGGTCGGTGAGAGAGAGTCCTTGGTGCTGATACTGTTTAGCTACAGAAACGACGAAACGGAGGTTAGCCTTAATCAGTTTCTCCTTCGCACGCTCGCCTTTGCGACCGCCTTTGTGGATTTCCTGTGCCAGCTCAATCTCTTCGTCAACGGTAATCATCGGCTCACGACCAATCTCAACGAGATACTTATCCAGTGCCTCACTTGATCGGTTGGTGATACTTTTTGAAATCTTAAGTTGTCTCATGAATTGTTTACTATTTCCTCCTAAAAAT
>Contig_788
GAAAACCAATTCCGTAGTGGTTTGGCTCGTGTAGAACGTGCCGTTAAAGAACGTTTGAATCAAGCAGAATCTGAGAACTTGATGCCGCATGACTTGATTAATGCGAAACCTGTTTCTGCTGCGATTAAAGAATTCTTCGGTTCTAGCCAATTGAGCCAGTTTATGGATCAGACCAACCCATTGTCTGAAGTAACCCATAAACGCCGTGTATCTGCATTGGGCCCGGGTGGTTTGACC
>Contig_789
GTGGACTACCAGGGTATCTAATCCTGTTCGCTCCCCACGCTTTCGTCCATCAGCGTCAATTAATTGTTAGTAATATGCCTTCGCTATCGGTGTTCTGTGTAATATCTAAGCATTTCACCGCTACACTACACAT
>Contig_790
TTGACCTTGGTCATCCGATGTGTAGGATAGGCCGGAGGCTTCGAAGCGCGGGCGCCAGCCCGCGTGGAGCCGCCCTTGAAATACGGCCCTTTGGCTGTCCGAGGTCTAACCCGC
>Contig_791
ACATTCGAGAAATTTGTGCAATTCGTAGTTCATAAAAGTAACATATCATAAAGTTCAAAGTTCAAAGCTAATAATGGTAATCATAATTATGAATTTTGAATTATGAATTACAACCGTGAATTATGCATTATGAATTACCCCCGCTTATCTTGTTTCTAATGATGCCATCAACAGAGAACTTGCCAGCACCAGCGAACCATGAGAGAACGAAGATGACAAGATAGAGGAAGGCTAACTCACCACCACTGACTGAACCTCCATGAACAGTTGTGAAGGCAACTATCATGGTGAAAATCATTGGCAAGAGTGTTAAACGTGTGAGAAAACCAAAAACGAATGCCAAACCGCATACTAACTCACCGAAAATACTCAATCCTACTGCCACCTCACCACTCATACCGAAGGGTGCAGGGAAGTGTGTTGCCGTTTCTGTGAAGTGCTGTAACTTGTCGAGTCCGTGGCTCGCAAATGTCAATCCGAACACAAGGCGTGATGCCAATAAAATAAGTGATGCCTTGGTACTCTCAGCTTTTGGGAATAGTAATTCTAAACATTTCATATCTTACAATCTTTTATATTTATACGTTTTACCTACGGTGCTATGTCGCCCTACCTTAATTATATAAG
>Contig_792
GGTCGATAGGGTCAGTGCACTCTACACGTGGTGCTTCCTCACGGTTGTTTGAAGGAATGTAAGAGAGGAGCTTCTTGATAAGGTCCATAGCCTCTTCCTCAGTCTTAGCTGTGAAACTTGTTACACCACTCTTTGAAGCGTGAACGCTTGCGCCACCAAGGTGCTCTGCGTCGATATCTTCACCTGTTACGGTCTTAACAACCTTAGGACCAGTTAAGAACATGTAACTTGTCTGCTCCTTCATGATGATGAAGTCTGTCAATGCTGGAGAGTAAACCGCACCACCGGCACATGGACCAAGGATGCTTGAGATCTGTGGGATAACACCAGAAGCGAGGATATTACGCTCGAAGATTTCGCCGTAACCTGCCAAAGCAGAGATACCCTCCTGGATACGTGCGCCACCAGAGTCGTTCATACAGATGACTGGTGCACCATTGGTCATAGCCATATCCATTACCTTGCAGATCTTCTGAGCCATTGTTTCAGAAAGCGAACCACCATTTACGGTGAAGTCCTGTGCGTAGAGGTAGACGAGACGGCCGTCGATAGTTGCTGAACCAGCAACAACACCATCACCGAGGTACTGCTTCTTCTCCATACCGAAGTTATGACAACGATGGAGTTTGAACATATCGTATTCCTCGAAGCTGCCTTTGTCAACCAGCATTTCAATACGCTCACGTGCAGTATACTTTCCGCGCTCATGCTGCTTGTCGATGGCCTTCTGACCACCACCTAAGCGTGCTAACTCGCGCTTCTCCACGAGTGCCTTGATCT
>Contig_793
GTGCTGCACGGAATACGATTCAACTCACGGTCGTTTTGACGGTACTGTTGAAGTTAAAGACGGTAACTTAGTTGTAAACGGTAAAACTATCCGTGTTACTTCTGAACGTGATCCTGCAAACCTTAACTGGGGTGCGATCGGCGTTGATGTTGCAGTTGAAGCAACAGGTTTATTCTTAACTGATGAAACAGCACGCAAACACATCACTGCTGGTGCGAAAAAAGTCG
>Contig_794
CGTCGCCTTGGTGGGCCGTTACCCCTCCAACTAGCTAATCAGACGCAAACCCCTCCTCCGGCGATAGCTTATAAATAGAGGCCATCCTTTCTTCCGACAGTCATGCGACTTTCGGAACGTATTCGGTATTAGCAGCCGTTTCCAGCTGTTGTCCCCATCCGTAGGGCAGGTTGTTTACGCGTTACTCACCCGTTTGCCAC
>Contig_795
CCATAAAAGCGATATTTCAAACGCTTGTGTCTCGTCTATCATAGCTTTGGAAAGTATCAACCGAGGAGGTTTCTACCCTATCAAAGTTCTCTCCTAATCCTTACGATTTATTTTCTTAATCTCGACATCCACTCCTTGCAAACCTGCCAACCACCAGTAGACCACAATGCCCATGCTATCAGTACTGGCTGGAAGAATAGTCGGATAAGACGTGCAGTATCAGTATTCAACCCGAATGAATCAATATGATAGAAATATTGATTGAGGTTTCCAGGGAAGATGAGTACAAAGAAGAGGGCGAGCAACGCTCCTACCACCGCCTTATGCTTACCCAAGAATAGCATACTCAATCCTAAAGCAATCTCTACTACACCTGAAGAAAGTACCACGAAATCGGTAAATCCTTCTGAGAATCGAAGCCACATAGGCACCTGTGCCACGAACTCCAATCGGTTAAAAGTCAGGTGAGAAACACCTGCATACGTCATAAATGCTCCTTTTAGG
>Contig_796
GTATTAGTACTGTGCCTTTGGCAAAGGGTGCAGACGTGGTTTGTATTTTCGTAAATGCAGAGTGCGATGCAAGAGTTATTGATGAATTAGTGAACAATGGTGTAAAACTTGTAGCTCTTCGATGTGCTGGTTTCAATAATGTTGACCTTAAAGCTGCTGAAGGTCGTATTAAGGTGACACACGTACCTGCTTACTCTCCACATGCTGTTGCTGAGTATGCTGTAGCGCTGATGCTAAGTCTGAACCGTAAGATTTATCGTGCTGTGAACCGTACACGTGATGGAAACTTCACATTACACGGTTTGTTAGGCTTCGACATGTATGGTAAGACAGCAGGTGTTGTTGGTATGGGTCGTATTGCCAAAGAGCTTATTAAGATTCTTCACGGCTTTGGTATGAATATCATGGCATACGATCTCTATCCAGATCAAGAGTTTGCAAAGCAGTATAATGTGAAGGTTGTTCAGCTTGACGAACTTTATGCGAATAGTGATATCATCTCCCTCCACTGCCCATTGACACCAGACACAAAGTTC
>Contig_797
TGGCACGTAGTTAGCCGGTGCTTATTCTGCGGGTACCGTCATCGAACCGTGGTATTGGCACAGTCCCTTTCGTTCCCGCCAAAAGTGCTTTACAACCCGAAGGCCTTCATCACAC
>Contig_798
GTCATGCACTTCGCCCAATTTATGAGTCAAACCTGTATAGAACAAAATACGTTCTGTTGTGGTTGTTTTACCCGCGTCAATATGGGCAGAAATACCGATATTGCGATACAGGCTGATAGGGGTCTTACGAGCCATTTTGTTAGCCTTTCGATATTAGAAACGGAAGTGAGAGAATGCTTTGTTAGCTTCAGCCATGCGGTGTACTTCTTCACGTTTTTTCAACGCACCACCACGACCTTCAGCCGCATCAATCAATTCACCTGCCAAACGCAGGTCCATAGATTTCTCACCACGTTTACGGGCCGCATCGCGAACCCAGCGCATTGCCAAGGCCAGACGACGTGAAGGACGAACTTCAACAGGAACTTGGTAGTTTGCACCACCTACACGGCGGCTTTTCACTTCCACGATAGGTTTGGCGTTTGCAATGGCTTCGTTAAATACTTCGTGGAAGTG
>Contig_799
TGGTGGCTAATCTACGTCAAAGGCTGATTAACCCGTAAGGAGCAGTAATGCGTCACTACGAAATCGTGTTTATGGTTCATCCGGACCAAAGCGAGCAAGTACCAGGTATGATCGAACGTTACACAGGTTCTGTTAAAGAAGCTGGTGGTCAAGTTCATCGCCTAGAAGATTGGGGTCGTCGTCAATTAGCGTACCCAATTAACAAATTACACAAAGCACACTATGTGCTTATGAATGTAGAAGCGCCTCAACAAGTCATCGACGAGCTAGAAACGACTTTCCGTTATAACGATGCTGTATTACGCAGTCTTGTTATCCATACTAAGCACGCCGTAACCGAAGCGTCCCCAATGAAAGCGGCTAAAGAAGAACGTAAACCTTTAGCTGAAGTTGAAAACAACGATTTTGAGGATGCTGAAGAGTAATTCAAAACTTGATAATCGCTTCTCGTTAATCGGCAC
>Contig_800
CAACGCCGCGTGAGTGAAGAAGGTCTTCGGATCGTAAAGCTCTGTTGATGGGGACGAACGTGCCTAATGCGAATAGTATTAGGCAATGACGGTACCCATCGAGGAAGCCACGGCTAACTACGTGCCAGCAGCCGCGGTAATACGTA
>Contig_801
GTGTTCAAATTCTTCTTCTGCCACTGTGGTGTCTGCATGAAATAAGGAAGCGACTGTGCGGTGTCACCTAATGACTGGAGCGTGTACATCCATTGATTTGCTACACAAGCCTCCCACGGAGTATCAGCAACTTTCTTACGAGCTGTGGTTAATGCCTTAGGGAAATTCGCCCACTTCTGTGCTTCTTTCAGCTCGTCCATGAGAATGCGTTCGGCACCTGATAGTCCAGTTTC
>Contig_802
TAACCTTAAACCAAAGTCGCAATAATATCCTCGCGGTTACCTGGAAGCATATCAATGACTGGAATCTCAGGCATTGTATAGCAACCCGGAGCAAGGCGCATACTTGCACGTGCCACATTAACAAGTACCTGTGCTGTGAGTGCAGGGTTATTGATAGACATATCGAAAGAGAAGTGCTGGTTGTGGGTCTTACCACTCACACCCTTACGAGTCATGTGAACGCCATGACCAACATCATTCAAAGCTGCAACGCTTGGTACTGCAAATACGTGTAGCTCGTCGTGTGCAAAGTAGTCGTCAGCCTTAAGTTCCTTTGTTACATCCTCAAGGTTGGCACCCTCTTCCAACTCAACATAAACCATACGACGATGGATTCCCTCACCGAGAGGAATAGTCATTGACAAAGCTTCCTTAACGCCCTTCTTGCTACGAGCCACTACAGAGTGACCCATTGAACGACCTGGACCAAAGTTAGTATAAGAAAGACCTTCTGGTGCGAGGCTCTCTAACAAGATACGAACAACTGAATCAGATCCTGGATCCCAACCAGCAGCAATAACACTAACGGTATTGGTACGCTTGTTATTCTCCATCTGCTTAGTACGATAGTCAAGGATTGAACCGTGAATATCAAAAGAATCTACAGTATTGATACCTAAGGCAGAAATCTTCTCAGCATATTCTGGACAGCTACGAGTTGGTGCAGCGAGGATAGCCACATCAACATCCTTCAACTTTGTTATATCATCAACAACCTCGTATGGGGTCAGTTCCAATGGTTTATCCTTGTCACCCTGACGGCGAACGATACCTGCAATCTCAAAATCCTTTGCTGCTTCAAGTGCCTGAACACTGTAAACACCAATGTTACCATAGCCTACGACGGCTGCTCTAATCTTTTTCATATTCTTTACCTTTAACAGTTCGGTCT
>Contig_803
AAAGAACCCGGACCATCAGCTAAGGTCCCCAAATATATGCTAAGTTGAAAAAACGCGGTTGAACTGCATGGACAGCTAGGATGTTGGCTTGGAAGCAGCCATACATTTAAAGAGTGCG
>Contig_804
TCGACGCAACCATCTTCATCGCACTCGTGATCTTACGAGTACTCTGAACACTGGCTATACGAGTCTTGATTTCCTTTAAGGATGCCATTCTGTATTGTCTTTATTTATATTGTCCGGCAATATTGCCCATGACTTCTTCGATTACCTTGATAGAAGTGTCTTCGAGGTTACCAGCAGCCAAATCGCTGATGACATCGGCGTGAGTAGTACGCATGGTCTCAAGGAACTGGTCCTGACACTGGCGAACCTGATCAACAGGTACGTCGCGCATCAAGCCGTGTACACCGCAGTAGAGGATTGCAATCTGCTCACCCACTGGCATTGGACTGTACTGTGGCTGGATAAGTAACTGGTTGTTCTTACGTCCACGGTCGAGGGTCATCGCTGTAACCTTGTCCATATCTGATGAGAACTTAGAGAATGCCTCCAACTCACGATACTGTGCCATATCAATCTTCAACGTACCAGCTACCTTCTTCATACTCTTAACCTGTGCTGAACCACCTACACGAGATACGGAGATACCTACGTTAATAGCTGGACGGAAGCCCTGATTGAAGAGGTCTGACTCAAGATAAATCTGACCGTCAGTAATGGAAATCACGTTAGTTGGGATGTAGGCTGACACGTCACCTGCCTGTGTCTCAATGATAGGCAGTGCGGTGAGCGAACCACCACCACGTACATGACCCTTCATACACTCTGGGAGGTCGTTCATCTTCTCTGCAATCTCCTGCTGGTTATTGATACGTGCAGCACGCTCAAGCAGACGAGAGTGGAGATAGAAGACGTCACCAGGGTAAGCCTCACGACCAGAAGGACGACGGAGAATCAATGATACCTCACGATAGGCAACAGCCTGCTTTGACAAGTCATCGTAGATAACGAGGGCTGAGTAGCCACGATCGCGGAAGTACTCACCAATGGCAGCACCAGCAAATGGAGCATAATACTGCATAGCAGCAGGATCAGCCGCCGTAGCACTTACGATAATTGTATAAGGTAATGCGCCACGCTCCTTGAGGTTCTGTACCAATGTAGCAACGGTAGAAGCCTTCTGACCGATGGCAACATAGATACAATAAACAGGATTGCCCTGCTCGTAGAAACTCTTCTGATTGATGATGGCATCAACGGCAATGGCTGTCTTACCTGTCTGGCGGTCACCAATGATAAGCTCACGCTGACCACGACCGATAGGAATCATTGAGTCAACAGCCTTCAGACCCGTCTGGAGTGGTTCCTTCACTGGCTGACGATAGATAACACCCGGTGCCTTACGGTCCAATGGCATTTCGAAAGAGTCAGTCAAGTCGATTTCACCCTTACCATCGATAGCCTCTCCAAGCGGATTGACTACACGTCCCAAGAAGTTGTCATTGACACGGATAGAGGCAATACGGTGTGTACGCTTCACGCTCTGTCCCTCCTTGATACCTTCAGTAGGACCAAGAAGGACACAACCTACATTGTCTTCCTCCAAGTTCATGACAATAGCCATGGTGCCATTCTCAAATTCAAGCAACTCGTTGGCTTCAGCATTGCGAAGACCATAGACACGTGCTACACCGTCGCTGACGGTCAGTACGCTACCGACTTCATCAAACTTCTCCTCAGAGTTGATGCCTTGAAGTTCTTTCAAAAGAATCTCAGACACCTCACTTGGTTTAATTTTATCTGACATGTTATTAATCTAATTACTTTTTTAATTGTGTGAGGATAGCATTCAGTTTGCTCTTCACGCTGGCGTCCATTCTGTAAGTATCGTACTCAAGAATAAAGCCACCAATGAGTGAAGGCTCAACCTCAGTGTTGAACTCAACGGTTCCCTGTGCTCTGGATTGTACCAGTGCTTTCATCTTGTCTTCCGTCTGGGAAGAGACAGGCGAGGCTGTGATGACCTTTCCGCGAATGATGTTCTTCTGCTTACGATACAGAGCGACATAGTCATTCGCCATAAGCTGTAGCAACTCCTCTCTATCTCCCTTCAAGACAAGGGAAAGGAAATTACCAACAAGCTCAGGACAATCGTCGCCACAGGCTACTTCCAATAGCTTGCGCTTCTTGTCCTTCGGAAGCATCGGGCTTTCAATCGTCATGCGGAGTTCGGGCACCTGAAGGTAATTCTGGGCAAGTGTTTGCATGATAGCATACACCTTGTCCTCGATACCTTGCTCACAGGCAGCCTTCAACAGCGCACGAGCATAGCGAACCGATATTACACCTGTATGCATA
>Contig_805
TTGCAATCCATTGGCCCGGACGGACGCCGGAAACTTTAATGGCTTTATAAGTGGTTACACCGGCACAAGTAATGCTGGAAGCTTGCGCAGGATCCAAGCCTTCAGGGACTTTGACCGCATAATCTGCACTCACGATACAGTGGGTCGCCATGCCGCCGTCGGCAGTATAGCCTGCGTTCAATACAGAACGGCACAAGGTTTCACGGCCGGTATTGCAGTATTCGCAAGAACCGCAGCTTTGGAACAGCCATGCGATGCTGACACGGTCGCCAACTTTCAGATTTTTCACACCGTCGGCAAC
>Contig_806
CTCTCTGACTTCGTTTCAACTGGTTGATTGAGGTTTTCTTCTACAGCATCAGTATTAACATTCTGCACTTCGGAATTCTCCGTTGTAGCGTTGGCTGCAACTTCTTCAGACAGCTTAACTTCTTCTGTACCCTGATTCAGGGCATTTTCTTGAGAGTCCATCATTTCACTTTTTGTTTGTGATTTGGGTTTTTCCACATTTAAGGTTTCAGACCATTGCATAGATGCACGGTAGTCTTCTACCACTAATAAATCA
>Contig_807
CTATTTTTCTTGCTGCCATAGCTTTACTTGAAACTTATTATGTATTTTGTATATTTTACTTCATCCATCTTGTACACATGGTCTACGTCCATCTTCACTGGACGCTTCTTACCTTCCACTTGTACCTTCTCATTGACTGCAACAACAAAGTCGTTACCATCAACGCTCTTCAATATGCCTTTGACTTTCTTTCCGTCCTTACCGAGCACCTCAACTTCCTTACCAATGAAGTTCTGATACTGCTGAGGAACTTTGAAAGGCTGACCCAATCCTGCAGAACCTACCTCAAGTTCGTAATCTTCCTCATCACGTGAGAGACGATCTTCGATATACTTGCTCAACTCTACACAATCTTCAATCCACACGCCATCGGCATGATCAATCTCAACGACAATCTTATCGTCAGAACTGATTTGAATGTCAACCAGGAAGTACTCCTTACCTTCCAGCCACCCGTCAACGAGACTTTTTACAACGTTTTTATCTATCATAAGTGTTTTAATATGAAAGATAAAA
>Contig_808
GTTTAGATACTAAACCATCTCCTTTGAACGAAACCTTTGAACTTTGAGCTTTGAAATTTGAACTTTACCCTTTCAGCTCTTAACTTTGAACTTTGAGGTTTGATGTTTGAACTTTATCTTTCTGCTACGTTTTATTCTTTTACCGAACAAAACATATCATAAAGTTCAATGTTCCAAGTTCAATGTTCAATTTTACCTTTGAACTTTGAGCTTTGAGTTTTGAACTTTTCCTTTCTGCTTCGTTTTATTCTTTTATCAAACAAAACATATCATAAAGTTCAATGTTCCAAGTTCAATGTTCAATTTTACCTTTGAACTTTGAGCTTTGAGGTTTGAATTTTTCCCTTTCTGCTACGTTTTATTTTATTCTTTTACCGAACAAAACATATCATAAAGTTCAAAGTTCCAAGTTCAATGTTCCAAGGAAAATATTAACGCTTACTGAACTGGAAGTGAGCACGAGCCTTAGGCTGACCTGGCTTCTTACGCTCAACAGTACGGCTGTCGCGTGTCAGGAATCCCTGGTCCTTAAGTGCTTTCTTATCTTCAGCGTTAACCTTAACCAATGCACGAGCGATAGCAAGACGCAGTGCCTGGCTCTGACCAGTAAAGCCACCACCATCGAGGTTGGCCTTAATGTCATACTGACCTTCTACACCGAGCAACTGCAGTGGCTGCTTAACCACGTACTGCAGGATAGCTGATGGGAAGAATTCAGTTAAATCTTTCTTGTTGATAGTGATCTTACCGGTGCCCTCTGAGAGGTATACACGCGCTACAGCGCTCTTACGG
>Contig_809
ATCATCACAACAATTGTATGTGACAAGTATTTCTTTTAATGTGTCACAATTACCTTCATCAAAATGCCTTAAAGCATAGACGAGGTCTGCCATTGTGTATTTAGTAAGACG
>Contig_810
GATTCTCCCGCATTTGCATCGGCTGATGTAGCTATTGAATTTACGAATTCTACGGCTGCCTTTGCCAATTATCAGCGTGCCTTTGCACATAATGTGAAGGTTGTTAGTGGCTCTACAGGTTGGATGCAGGACCATAAGGCAGAGGTTGAGCGTATGTGTACAGAAGGTGGACAGACCTTGTTTTGGGCAAGTAACTTCTCTATTGGCGTTGCTATTTTCTCAGCTGTCAACCGTTATTTGGCAAAGATAATGAACGGCTTCCCACAGTATAGCGTTGAGATGGAGGAAGTACATCATATTCACAAACTCGATGCACCATCTGGAACAGCCATAACCCTTGC
>Contig_811
CTTTTGAGAAAGAGGACGGAAGAGGGAATCAGTCACTTAATAATAAAGTAAGCCTTATACACCGTGTGCATTAACAGTCTTATCGATACGACCGAGCATACCCTGCAAAGCAGAACCTGGTCCGCACTCGATGAACTCTGTAGCACCATCGGCAATCATATTCTGTGCGCTCTTTGTCCAACGTACGCTTGATGTAAGCTGAGCGATAAGATTCTTCTGAATCTCAGCTGGATCAGTGTGTGGCAAAGCATCTACGTTCTGATAAACAGGGCACTTTGGTGCATTGAAGGTAGTTGCCTCGATAGCAGCCTGCAACTCATCCTTAGCTGGCTGCATCAATGGAGAGTGGAAAGCACCACCCACCTTCAATGGCAATGCACGCTTAGCACCAGCCTCCTTCATCAACTCGCAAGCCTCATTGATACCCTCTGTTGAACCAGAGATAACCAACTGACCAGGACAGTTAAAGTTAGCAGCAACGCAAACCTTACCATCCTTTGAAACAGATGCACAGATTTCCTCAACCTTCTCATCAGCCAAACCGATGATTGCTGCCATAGTACCCGGATTCTGCTCACAAGCTTTCTGCATAGCATTAGCACGAGCTGCAACAAGCTTCAAACCGTCTTCGAAACTCAGTGCACCAGCTGCTACAAGTGCAGAGAACTCACCCAAAGAGTGACCTGCTACCATATCTGGCTTGAACTCATCGCCTAAGCAAAGAGCTGAAATAACGCTATGGAGGAATACTGCAGGCTGAGTAACCTATGTTTG
>Contig_812
AATCGAAGTATGCTTGAGCATACATATCAGTGTGGTCACCGATGATTTTGATAGCGGATTTATTCGCACCTACAGTACCGTCAGAACCGAAGCCCCAGAATTTACATTCAGTCAAACCAGGAGTTTCTACTTCTACGCCTTCAGCACGATCTAAGGA
>Contig_813
CTCCGTTGCTCTTTCGGAGGCGACCGCCCCAGTCAAACTGCCCGCCTGAGACTGTCCGCAGCCTCGTTACGGCTCTCGTTAGAATTTCAATAAAACAAGGTTGGTATCCCACCATCGACTCTGCGTACACTGGCGTGCGCGCTTCTACGTCTCCCAACTATCCTGTACATCTTCTACCAAAATTCAATCTCAGGTTACAGTAAAGCTCCATGGGGTCTTTCTGTCCAGTCGCGGGTAACCTGCAT
>Contig_814
GCCAAGTTTCACGCCACCAGCCTTACCACGTCCACCTGTGTGCACCTGAGCTTTCACTACGGCTTTCTCAATACCTAATTGCTTGTAGGCTTCAACAGCTTCATCAGGAGTACGGCAAATAATATTGCGGTCTACTGGAAGCCCATAACTTGCAAAGAATTTCTTTGCTTGGTATTCATGTACCTTCATAAGATTTAGTTTTGATTTATAAACTATGTATTAATTGTTTATAAATCAAAACTAAATCTTATG
>Contig_815
CAAGAGAACAACACCTACAAGCAGAATGATAGCCAATGGCCACATTGCTAATAAGTTGTTCAGATACTTCATTGGCTCCATAACGATAACGCCAGCTTCATTTACTGCGTAGCCTTCGCCTACCAATGTTACAATAAGGAAAGGCAAGAAGAACAGTAAGAAGAGAACTGTATTAACGAGCAACTGCTTGCGAACACGTCCTCGGATAATATCGTCGTTCACATTATTATTAATATAGAGTGTACCGAGGATACGTGCAAGGAATACTACAGAAATACCAAAGATGACAACCCAAGGATTGAGCAGTACGTCAAGTCCACGTGAACCATTTGCCCAATGAGAGATAACAGGCTGCATGAAGTCAGTAATGTTACCTTTCTCTACGATGAAGTTAGAACCTGTAAA
>Contig_816
CATCAACACCTGCCTCTGTATAAATGGTACTTGTCCACTCGGCAACATTACCTGCCATATCATAGAGACCATTAGAGTTTGCGCCATAGATTCCCACCTTACTTGTAATCAAGTTACCGTCTTTGGTGTAGTTTCCACGGTCTGGCTTAAAGTTGGCATAGAAACAACCGTTACCATTCTTAACGTTTTGATTGTCCCAAGGGAACTCATCTTGATTCTTTCCACGAGCTGCAAACTCCCACTCTGCCTCTGTAGGAAGGCGGTAACGCTGTACATAGCGCGCCTCTTTTCCCAAGCCTTTAAGCAGATACTCCGTACGCCAAGCACAGAAAGCATTAGCCTGCTCCCATGTTACACCTACTACAGGATAGTTGTTATAAGTTGGATTACTAAAGTAATTACGGAGATACAACTTGTTGGGTGAATGACTTCCGCAATTCAGACAACGAGATTTATC
>Contig_817
TAATGGGCGAACAGCCCAACCCTTGGGACCTTCTCCAGCCCCAGGATGAGACGAGCCGACATCGAGGTGCCAAACACTTCCGTCGATATGGACTCTTGGGAAGTATCAGCCTGTTATCCCCGGGGTAGCTTTTATCCGTTGAGCGA
>Contig_818
TCATAAAAACCTAAACAGCTTATGGAAATTAAGACAGTAGGAGTTGCCTGCGACCACGCGGGCTATCCATTAAAGCAGTTCGTTATCCAGTATTTGGAAGAGCACAAGTATGCATATAAGGACTTTGGCTGTAATAGCGATTTAAGTTGCGACTATCCTGACTATGCTCACCCATTGGCTGAAGCCATTGAGAGTGGTGAAGTTTATCCTGGTATTGCTATCTGTGGTAGCGGTGAGGGTATGGCAATTGCACTTAACAAGCACCAAGGTGTACGCGCAGGTTTGGTATGGAACAAGGATGTTGCAGAGTTGACTCGTCAACATAATGATGCAAATGTTGCTGTACTTCCTGGCAGATTTATCGATAATAAGACAGCAGAAAAGATTCT
>Contig_819
GGCGATTATGCCTCCTCGCTCCAGTCCTCCTGAGTCTTGCGAACATAGCTCTTGTAACGGAGCTTAGCCATATCCTCACAAGCCTTGAAGAGCTCCTCGCCCTCATTTGGATAAGCCTTGAGGACAGAGAGGAAACGAACCTCACTGTGAAGGAAGTCTTGGAACTTATCCCATTCTGGTTCCTTAGAATCGAGTGAGAATGGGTTCTTACCCTCTTCAGCCAACAGTGGGTTGTAACGCCAGAGGTGCCAGTAACCACAAGCAACAGCATTTGCTTCCTGAGCCTGGCTACGACCCATACCGCCCTTCACCTTCAAACCATGGTTGATACATGGAGAGTAAGCGATGATGAGTGATGGTCCAGGATAAGCCTCAGCCTCACGGATAGCCTTCAATGTCTGTGCATTGTCAGCACCCATAGCAATCTGAGCTACGTAAACATAACCGTATGTTGTTGCCATCAGACCGAGGTCCTTCTTGCGGATACGCTTACCCTTAGCAGCGAACTGAGCAATAGCACCGAGTGGAGTAGACTTAGAACTCTGACCACCTGTATTAGAGTAAACCTCAGTATCGAGAACCAAGATGTTAACGTCCTCACCAGAAGCGATAACGTGGTCGAGACCACCGTAACCGATATCGTAAGAAGCACCGTCACCACCAATAATCCACTGGCTACGCTTAACGAGATAGTGGTCGAGTGTCTTCAGCTCTGCACATACAGGGCATCCCTTCTCAGCACCAGCAGCGATCAATGGCTTCAACTTAGCAGCAGCAACCTTAGATGCATCAGCATCATTCATGTTGTCAAGCCACTCCTGAGCAGCCTCCTTGAATTCTGCAGGTGTATGGTCGTTAGCCATAGATTCGTTAAGAAGTACAGCAATACGCTCGCGCATCTTCTTATTACCCATAGCCATACCCATACCAAACTCACAGAAGTCCTCGAACAGTGAGTTGTTGAATGCAGGACCATGACCTTCCTCATTAGTTGTGTAAGGAGTAGAAGGAACTGAAGCTGAGTAGATTGAAGAACAACCAGTAGCATTAGCAATCATCTCACGATCACCGAAGAGCTGTGAAACAAGCTTAACGTATGGAGTCTCACCACAACCAGCACAAGCACCAGAGAACTCGAACAAAGGTTGAGCGAACTGAGAATTCTTAGCATTTGACTTGATGTCTACCAAGTTTTGCTTGCTCTTAACATTCTTAACGAGGTAATCCCAATTAGCTGCACGGTGGTTAGCCTCTTCCTCTCCAGCAACGAACTGAGTCATAGAAAGAGCCTTGTTACCCTTCTTACCTGGACATACATCAGCACAGTTGCTACAACCTGTACAGTCGAGAACTGACACCTCAATACGGAACTGCATTCCCTTGAGCTGCTTTGGAGCGATGACGTCGAGTGTCTCTTCGTTGAAGTTAGCCTTCTCAGCCTCATCCAATACGAATGGACGGATACAAGCGTGAGGACAAACGTAGGAACACTTGTTACACTGGATACAGTTCTCTGCATCCCACTTTGGAACGAAGGTAGCAACACCGCGCTTGTCGAAAGCTGCTGTACCTACTGACCATGTACCGTCAACAGTACCATGATTAACGAAGTCAGAAACCTTCAAGAGGTCACCTGCCTGTGCGTTCATTGGACGAACAAGCTCCTTAACGAATGCTGGTGCATCGTCTGCCTTAGCATCATCGTCTGGGAGGTTAGCCCATGCTGGGTCAACAGTCAACTGCTTGTACTCGTTACCACGGTCAACAGCAGCGAAGTTCTTGTCTACAACGTCCTGACCCTTCTTACTGTAACTCTTAACGATGAACTTCTTCATCTGATCAACAGCAAGGTCGAGAGGAATTACCTCAGTAATACGGAAGAACGCAGACTGGAGGATAGTATTGGTACGGTTGCCAAGACCAATCTCCTGTGCAATCTTAGTAGCGTTGATATAGTAAACACTGATATTGTTCTTTGCAAAGTAACGCTTAACCTTATTAGGAATGAAGTGTACAAGTTCCTCATAAGGTTAAG
>Contig_820
ATTCTCACCTGTCGTTTCGCTACTCATACCGGCATTCTCACTTCTTACTCGTCCAGCAGTCCTTCCGGTCTGCCTTCTTCCAAGTAAGAACGCTCCCCTACCCAAAGTATTACTACTTTGCCGCGGCTTCGGTTCTGTGCTTGAGCCCCGGATATTTTCGGCGCAG
>Contig_821
GCCGCTTATCCTCAGTGAAAGCGAGCCTGAAGAGGGCGCCATAGTCAGGTGTGGTAGACGCGAAACCAAGTGATCTACACATGTCCAGGATGAAGTCC
>Contig_822
GTGTCGTGAGATGTTGGGTTAAGTCCCGCAACGAGCGCAACCCTTATCATTAGTTGCTACGCAAGGGCACTCTAATGAGACTGCCGGTGACAAACCGGAGGAAGGTGGGGAT
>Contig_823
AACGTATTCACCGCGGCATGCTGATCCGCGATTACTAGCGATTCCGACTTCATGCAGTCGAGTTGCAGACTGCAATCCGGACTACGATCGGTTTTTTGGGATTGGCTCCACCTCGCGGCTTCGCAACCCTCTGTACCGACCATTGTATGACGTGTGAAGCCCTACACATAAGGGCCATGAGGACTTGACGTCATCCCCACCTTCCTCCGGTTTG
>Contig_824
GATTGAAACTCTTTATGCAGAAGAAGCAGAAAGAGTTTCAATCCGTGTATGCTTAGGCATTTATCAGGATTGTTATTCGGTAAGCAGTATGTTTTCTTGTAAAAGAGAAGTACAAGAATCGTCAAATTCCTTTTTTACATTCAACTCGTTGAATCAGAAAAAGAAAAAATGAGATATACAATGTAGAGTTTGATCCTGGCTCAGGATGAACGCTAGCT
>Contig_825
TAATAAACAGTTGCAGCCAGCTGGTATCTTCGACCGGTTCAACCTTCAGGGGTAAACCCTTACAATCTACGCCGGCGCACCTTCTCCCGAAGTTACGGTGCTATTTTG
>Contig_826
ACCGTCTTTGATGGTTACAGTGTGAGTACCGTCGCCGTTGTCTTTAACGTCGGCTTCAGCGTTCTTACCGTCTTTAACGATGGTAGTAGTGGTGTTACCTTCGCCATCAGTAATAGTTACAGTGTGGGTACCGTCGCCGTTGTCTTTAACGTCAGCTTTAGCATTCTTACCGTCTGCACCGGTATCACCTTTGGCACCAGTTGCACCGTCTTTAACAACAGTAGTAGTAGTGTTACCGTTACCGTCTTTGATGGTTACAGTATGAGTACCGTCGCCGTTGTCTTTAACGTCGGCTTCAGCGTTCTTACCGNNNNNNNNNNTGGTGCAACTGGTGCCAAAGGTGACACTGGTGCAGACGGTAAGAACGCTGAAGCCGACGTTAAAGACAACGGTGACGGTACTCACACTGTAACCATCAAAGACGGTAACGGTAACACCACTACTACCATCGTTAAAGACGGTGCAACTGGTGCCAAAGGTGAAGCCGGTAATACTGGTGCAACTGGTGCCGATGGTAAGAATGCCAAAGCTGATGTTAAAGACAATGGCGACGGTACTCATACAGTGACCATCGTTGACGGTGATGGTAAAACTACTACCACTATCGTTAAAGACGGTAAGAACGCTGAAGC
>Contig_827
TGATTACCCACGCTATTGCCTTTCCCCGAGGGGAAAAGCATACTTTCGGGGTTCGGCTCGGGCGGTGGATTTGCCTGCCGCCCTCGACGCCTACGCCCTTCAACGGAGA
>Contig_828
TCTCCTTGCATTCTTGTTTGCTTGTATTCAAGCATTTGTACCATTGCGGTATGCACTCATGCACGCACAAATGCATGAACCCATGCACACACAACACTGCAAGCCAATGGTCATCCGTCCGATTTGTCAGGATAAGGGTCGGAGGTACTGCCGAACTTGATGCGGTCGAGTTCCGACTTGAGGTAGCGCACCTCGTGCCCATCAAGACCGGCTCAAAGG
>Contig_829
TCGTGGGGTCGGGTTGCAGACCCCAGTCCGAACTGAGACGCACTTTAAGGATTGGATGGCACTCGCATGCCACCTACTCTCTGTATGCGCCATTGTAACACGTGTGTAGCCCCGGACGTAAGGGCC
>Contig_830
TCAAACTCTCCATTGTAAAATATGTTTTGGTGATAAGTGATGGGTGATGGGTGGTGATGAATACCACTACTCCCAAACACGTCACCGAGTAATCTCTGTTTCAGAACGCTTATCCTAAAAGTATCAAGT
>Contig_831
GAATCAAGGTCACTGGTAATAACCACATTACGAGGAACACCCATCATGCGAAGTGGTATACTGAACTCACGCTCATAGGTTTCGTTCAGTGTCATTATCAACCAGAACCCTCCACTCAATACCAAGAAAAACAAAAAAATCAGAAACTCCTTGTTGAATATCCTCAACAAGAAGTTCCTGAAGGTACT
>Contig_832
ATTCCACCGCTACACCAGGAATTCCAGTCTCCCCTACTGCACTCTAGTCTGCCCGTACCCACTGCAATACACGGGGTTAAGCCCCGGCCTTTCACAGCAGACGCGACAAACCGCCTACAAGCTCTTTACGCCCAATAATTCCGGACAACGCTCGCG
>Contig_833
AGCCCGAAGAAATTTGGATTAATACCTAATGGTATATAGTTGTGGCATCACATTTATATTAAAGCTGAGGCGGTGAAAGATGAGTATGCGTTCTATTAGC
>Contig_834
GGTATACGCGTGTCCTGACAGTAGTGATCCTACTGTTTCAGGCACCGTCTTACCTGATGAACTTAAAAATGCAGGCCGCTGGTGCGTTGGCATCAGGT
>Contig_835
TTTCGTACTTTCCGACTTCAGCTCTGATTATGGATTTGCCTGTAATCATCTACGCCTTTGTCGTTAAACGTCCTATTCCGTCAGGACGCGGAAGTGTCACTTCTCCGTCACCACATCGCTCTTAAAGACAGTTGCGGAATATTAAACGCATTGCCATCGACCTCGCCTTGCGGCTGAGCCTTAGGACCCGACTAACCCCGGG
>Contig_836
GTGTCGTGAGATGTTGGGTTAAGTCCCGCAACGAGCGCAACCCCTGTTCTTTGTTGCCATCAGGTGATGCTGGGCACTCAAAGGAGACTGCCGCGGAGAACGCGGAGGAAGGCGGGGATGACGTCAAGTCATCATGCCCCTTATG
>Contig_837
TTATTTAACATCAAAGATGAAAATTTCATTTGAGAATCCCGACAAAGTGAATGGCTTGATGACCATCACTGTTGAGGAAGCTGATTACAAGGATGAGGTAGAGAAAACCCTCAAGGATTATCGCAAGCGTGCCAATGTTCCTGGTTTCCGTCAGGGTCAGGTGCCTGTAGGTCTGATTAAGCGTCAGTATGGTCCACAGGTAAAGATGGATGCTATTAATAAGATTCTTGGTGAGAGCCTCCAGAAATATATCGCTGATAACAAGATTCAGATGTTGGGTCAGCCAATGGGTTCTGAGTCTCAAGAGGCAGTAGACTTGGAGAAACCAGCTCCTTATGAGTTCAAGTTTGATATTGCTGTTGCTCCAGAGTTCAAGATTGAACTGAATGGTAAGAACAAGATTGACTACTACGAGATTGCTGTTGATGATAAGTTGATCGATCAGCAGGTTGAGATGTTCCAGAGCCGTTTTGGTCACTATGAGCAGGCTGAAACATTCGATCCAGAGCAGCGTGACTTGTTGAAGGGTGACCTTCGTGAGTTGGATGAGAATGGAAATACACTCGAGGGTGGTATCACCGTTGAGGGTGCATCATTGATGCCACAGTATATCAAGGTTGAGGATCAGAAGAAACTCTTCGATGGTGCTAAGCTGGGTGATATCATTACCTTTAATCCAACAGCAGCTTACCCTGATAATGATATCGAGGTTTCTTCACTCCTGAAGATTAAGAAAGAGGAGGTTGCTGAGCACAAGGGTAACTTCTCTTATCAGATTACAGAGATTTCACGCTTCGTTAAGGCTGAGAACAACGCTGAACTTTGGAAGAGTGTTTATGGTGAGGATGCTGATATCAAGGATGAGTCAGCTTTCCGTAAGGCTATCGCTGACGGTTTGACAGAGCAGTTGAAGGG
>Contig_838
CCTTGGGGTTCGGACCGCATTTAGTTCCGTAAGTGAGTGGAAGACGATGGAAAGCGTTGCCATAGAGGGTGAAAGCCCCTTACACGAAGCGTAAAGGAATGAGCGGAATCCAGAGTACTGTCAGACACGTGGAACCTGGCAGGAATACGGGGGGACCACCCCCTAAGGCTAAATACTACTCAGTGACCGATAGCGATTAGTACTGTGAAGGAAAGGTGAAAAGGACCCCGGGAGGGGAGTGAAAGAGAACCTGAAACCCTGTGTTTACAAACTGTGGAACAGCGCAAGCTGAACCGCGTACTTTTTGTAGAACGGTCCGGCGAGTTATAGTTACTGGCAAGGTTAAGGACTTAAGGTCCGGAGCCGAAGCGAGAGCGAGTCTGAATAGGGCGCAAAGTCAGTAGATATAGACCCGAAACCGGGTGACCTATCCATGTCCAGGATGAAGCTAAAGTAAAATTTGGTGGAGGTCCGAACGCACATCCGTTGAAAAGGGTGGCGATGAGGTGTGGATAGCGGAGAAATTCCAATCGAACCCGGAGATAGCTGGTTCTCCTCGAAATAG
>Contig_839
CTTTTGGAGGCGACCACCCCAGTCAAACTACCCTCCACGAATTGTCCTTTGCCTTGTGCAAAGTTAGACCTCAGATAAGCAAAGGGTGGTATTTCAACAATGACTCCACA
>Contig_840
GGATCAACAATTGTTTCAAGTCGTGAAGGTCATGACCAGTTACAACGATGAAAGGACCTGGTTCTACAGTCAAAGGTACTGTAGTTGGTACTGGTGTACCGTAAGATTCTGTATTAGCTTTATCAAGAACAGCCATACATTTCAAGTTGATTTCGCCGAATTCCATCAAAAGACC
>Contig_841
GTGGAGATGGTTCTCATTCCATTCGCCAATGGCAGCTACAGCTTTTGAAGCCCAAGAGTAAGAACCAAACCAACCAATAAGATGGTTCTTGATATCGCGGTTAGCAACCTCCTGCAAGAGTACATCCATCTCGTGATAGAGTCCTGCATTATAAGTAGGAGCACCAACTATCAAGCCACGGAAGCGGAAAACGTCTTGGAGAATATAGCTGTGGTGTGTCTTAGAAACATTGTACAAACGAATATTCTTCACACCAGCAAGCGATGCTGAACGTGCAATTTGTTCTGCCATACGCTCTGTATTGCCATACATTGTACCATAGCAAATTACC
>Contig_842
CAGCTTGAGATGATAAATAGTAGTATCAAGCAAAGGCAGCTACTAAGAAAATGCTTCTTTATCCCTATGTTATATCTTGTAGTCATTAGATTCTACTTTGTCTGCAAAGATAACGAAATACTCTGAGACTGTAACAGGATATCTTATTTAGTTTGTGGAAAAGTTATGCTTCCGATGTGTTTCTCAGTG
>Contig_843
CTTCCGATGTGTTTCTCAGTGTGTTTTATCATAGAGTATGCTTGCTTAATAATCACTCGTGTTTTCGGAAGAGCTTTTTATTAATGCCTTTTCGTTTTTTATAATGAGCATAATGCCCCTTTCTCTTACCATCTCCCACCAATGTATTGATGCTCCG
>Contig_844
GATTACGGCTCTTATTGTTCTTTTCAGCTATGACTGAAAGTATTTTTTTATCCCAATGCAGCTACGTGCTTGCAGAGAGCAGACTTCAAATTAGCTGCCTTGTTCTGGTGGATAACGTTAGTCTTTGCCAACTTGTCCAACATCTTCTGTACAACAGGGTAGAGCTTAACAGCCTCTTCCTTATCCGTCATGCTACGCAACTTGCGAACAGCGTTACGCATAGTCTTTGCATAATATCTGTTGTGCAAGGTCTTAACCTTGTCCTGACGGATTCTCTTCAATGATGATTTGTGATTTGCCATCTTTGTTTTCTTCTTTTATTTTACTTGTAGTCCCTAGCAGAGTCGAACTGCTCTTTAGAGATTTTCATTCTCTAAAGAGCAGTTCGACTCTGCTAGGGACTACAAGTAAAAT
>Contig_845
AAGCACCGGCTAACTACGTGCCAGCAGCCGCGGTAATACGTAGGGTGCAAGCGTTAATCGGAATTACTGGGCGTAAAGAGTGCGCAGGCGGTTTTGCAAGACCGATGTGAAATCCCCGGGCTTAACCTGGGAACTGCATTGGTGACTG
>Contig_846
TTGTATGAACCGTACGAACCACTCACCTCAACACTCGGCTTCGTGCTTGGTGCGCTCGTTGCCAACGACACCGAACCACCGAAAGCACCGTCACCATTGGTAGAAGTACCGATACCACGCTGTATCTGTACACTATTCATCAGCGATGCGTAAGAGTTCATA
>Contig_847
CAGGATGAACGCTAGCTATAGGCTTAACACATGCAAGTCGAGGGGAAACGGCATTATGTGCTTGCACATTTTGGACGTCGACCGGCGCACGGGTGAGTATCGCGTATCCAACCTGCCCTTTACTTGGGGATACCCCGTTGAAAGACGGCCTAATACCCGATGTAATTCATTGATGGCATCAGATATGAATAAAAGATTTATCGGTAAAGGATGGGGATGCGTCTGATTAGCTTGTTGGTGAGGTAA
>Contig_848
TATCGGTAAAGGATGGGGATGCGTCTGATTAGCTTGTTGGTGAGGTAAAGGCTCACCAAGGCAACGATCAGTAGGGGTTCTGAGAGGAAGGTCCCCCACAT
>Contig_849
AGAATGATAAGTCATTGAAGTATGTTGAGTTCCCTGCTACATCTTCTGCTACTCAACCATTGACAAAGGTAACAGAAGGCATGTTCCAGAATTGTACAAGTCTGCCTTTCATTACTCTTCCAACTACTGTAACAGAGATTAAGACAAAGGCTTTCGATGGTTGTTCAAGTCTGAAGTATGTAAATATCTTGGCTGCTTCTCCTGCAACATTGGGTGCTAATGCTTTCCCAACAACTGCTGGTGTATATGTAAAACCAAGCAAGCTTTCAGCTTATCAGGCAAATGCAGCTTGGAATGCTTATAATCCTAAGGATACTTACGAGCAGACACTCGCTACGGAGTATGCTAGTTTCGACCACGACTTCCCTGTTTCTTTCGTAGCAAAGAATGGTCATGAAGCGTTGGAGGCATACGTTGGTCCAAGCACTTATAGAGTGACACAGCCAACTAAGGTTCAGAAGATCTTGAAGATGATTAAGGTTACTTCAACAGCTGCTAACGAAGGTGTTCTCCTCAAAGG
>Contig_850
CCCTTAGCACCAAAGCTTGTATCACCATCATTGGTTTCATGAACATAAGCACGACCACTCTTAATAGTTCCATTGCTAACTAAGTGAAGCTTATAATCTGGCTGTAAAACCCAGTTGCTCTTACCATCAGACTCGGTCTGAACAAGTGTTGTATCCTCACGTACACCAATAATACGATTACCAGTATAAAGACCTGGATCAGTCTCTGCAATCTGATAAGTATAAGTTCTTCCAACCTCACCTTTGAGGAGAACACCTTCGTTAGCAGCTGTTGAA
>Contig_851
CACGAGTGGTACCTTTAATGATTGCTTCTGGGGCATCTGCGTTCACTTGTTTTAAGCGAGAGAATTCTTTAAAACCAACAAAGAAAATTTGTTCGCTACCAGTTAATACTTCACGACGATTAGATAAACCATCATAAAGTTTATTTAAATCTTCACCAGACCAGAAACGATCTTCAAAAGTATTCGCTTCTTTTAACGCACTCGTCAAAATACGGCTACGTTGAATGATGATTGCCCAAGAAATAATTGAGAACGAAATCAAGATCACAATTACAAGTTGAACAACGATACTCGCTT
>Contig_852
CTGCAGAAGTATTGAAAAAAATGAAGAAAACTGCAGAAGATTTCTTGGGTGAGCCAGTAACTGAAGCAGTAATTACCGTTCCAGCATACTTTAACGATGCTCAACGTCAAGCGACAAAAGATGCGGGTCGTATCGCTGGTTTAGAAGTTAAACGTATCATCAACGAACCAACCGCAGCAGCATTAGCTTACGGTTTAGATAAAGGTCAAGGCAACAAAACTATCGCTGTTTATGACTTAGGTGGTGGTACATTCGACTTATCTATCATCGAAATTGATGAAGTAGGTGGCGAAAAAACCTT
>Contig_853
TTTCGCTTTTTCACCTGCTTCTTTTAAACGTTGCATTGCAAGTGGGTCATTACGTAAATCAACACCTTGTTCTTTTTTGAACTCATCCACTAAGTAGTTGATTACACGGTTATCGAAGTCTTCACCACCTAAGTGAGTATCACCGTTGGTTGCTAATACTTCAAAGGTTTTTTCGCCACCTACTTCATCAATTTCGATGATAGATAAGTCG
>Contig_854
CCATACGATAAACGACATTGTCGTAAAGGTTCTACCGGTGAATTGCTGTTGCAATTGCTGGAGTCCCGTTTGGACAATGTCGTTTATCGTATGGGTTTTGGCTCTACCCGCGCTGAAGCACGTCAATTGGTTTCTCATAAAGCTATCGTTGTAAACGGTCAGGTTGTTAATATCCCTTCTTTCCAAGTTAAAGCAGGCGATGTTGTAGCTGTTCGTGAAAAAGCTAAGAAACAAGTACGTATCCAAGAGGCATTGAGCTTGGCTACTCAAATTGGCTTGCCAAGCTGGGTATCTGTTGATGCCGACAAATTGGAAGGTGTATTCAAAAATATGCCGGATCGCTCAGAATTGTCTGGCGATATTAATGAACAGCTGGTGGTAGAGTTCTACTCTAAATAATGCTAGCTCAATGAGGGACAGTTAAATGCAAAATAGCACAACCGAATTTTTGAAACCTCGTCAAATCGATGTAGATACCTTGTCTTCTACTCGAGCTAAGGTGTCTATGCAGCCATTTGAGCGTGGTTTTGGTCATACTTTAGGTAATGCTTTGCGTCGTATCTTACTGTCATCCATGAATGGCTTTGCCCCAACTGAAGTAGTTATTTCTGGCGTATTGCACGAATACTCTACTATTGATGGTGTTCAAGAGGATGTTGTTGACGTTCTCTTGAATATCAAAGGTATCGTATTTAAGCTTCACGGTCGTAATCAAGTTCAGTTGACTTTGAAAAAAGCAGGTGCCGGTGCTGTTGTAGCCGGTGATATTGATTTGCCACATGATGTGGAAATCATCAATCCTGAACATGTTATTTGCCACTTGTCCGACAATGGTCAAATCGACATGGAAATTAAAGTAGAGCAAGGTCGTGGTTATCAATCTGTTTCAGGTCGTCGCGTATTGCGTGATGAGAACAAACAGATTGGTGCGATTCAGTTGGATGCGAGCTTTTCGCCCATCAGTCGTGTTAGCTTTGAAGTTGAACCTGCACGCGTAGAGCAACGTACGGATTTGGATAAATTGGTTTTGGATATTGAAACCAATGGTTCTATTGATCCAGAAGAAGCTGTACGTAGTGCCGCACGTATCTTAATTGACCAAATGTCTATTTTTGCAGATCTGCAAGGTACTCCGGTTGAAGAGGTTGAAGAAAAAGCGCCTCCTATCGATCCTATCTTGCTACGTCCTGTGGATGATTTGGAATTAACCGTACGTTCAGCTAATTGTCTGAAAGCTGAAGATATTTACT
>Contig_855
TGCTCCCCTACCGATATATAATATATCCCACAGCTTCGGTAAATAGCTTATGCCCGATTATTATCCATGCCAAAACACTCGACTAGTGAGCTGTTACGCACTCTTTAAATGAATGGCTGCTTC
>Contig_856
ATAGTGCATCAACAGCGGCATGAGAGCAAGCTGTATACACTATGCGAGCAGAAGGGTAGTAGAGAGCTAGGCCAATAGCAAAATGACTCTTACCAGTACCAGGTGGTCCCTGGAGTGTAGAATACTTTTGCATACCAACCTTTTGATAATTTGCAACATTGCTAGAAAACTCATCTGAGATATT
>Contig_857
AGGTAGCCGTACCGGAAGGTGCGGCTGGAACACCTCCTTTCTGGAGAGGATGCTTATTAGTTGATTTAGTTGATAAGTATTTAAGTATACATGTCAAGAAGTTAACGGTAATCAAGGAAATAAAAGAACCTTTGGTTCGTTTTTCTTCTTGTACTCACTGACACTGT
>Contig_858
GTCAATATGTCAAAGATCTTGTGCTGTTACTCTGTGTGTTCTGAGGCAATGCCTCAGAAGTAGAAAACAGCGAAGTGGAGAATAACGGATTCGAACCGTTGACCCCCTGCGTGC
>Contig_859
ACAGCGAAGTGGAGAATAACGGATTCGAACCGTTGACCCCCTGCGTGCAAAGCAGGTGCTCTAGCCAACTGAGCTAATCCCCCAAGGGATAGAGAAAGTATCAAAGGACTTTAAGTCTGTCACACATGGCTTAGCGCCAATGTGTAGTCCCA
>Contig_860
GATTATGGCTTACCGCATGCTGGTTGCCGCCACAAGGGCACTCAATTCTCGTATTAAGAAACGGGTATTTCTACTCACTTTTGCACAACTTACGAAACACCAACCTCCATTGTGCAGCAAAGCTGACCGTCCATTTTAAGTCTTGGCAGACTAAGTGTTGCTACTTCAACATGTATCGGACAGCATCACCGTACTGTTCGCAACACTACGAGAAAGTCTTGTTAGCCGGACTTTCACGTTGCAATTCGTAAGTGTTA
>Contig_861
CAGCCCTGTGTTTTTGTTAAACAGTTGCCTGGACCTATTCTCTGCGCCCTACATTGCTGCAGGGACCCTTTTTCCCGAAGTTACAGGGTCAATTTGCCTAGTTCCTTAACCATGAATCTTCCAAGCGCCTCAGTATATTCTACCCGACTACGTGTGTCCGTTTGCGGTACGGGTACCTTATGGGTATAGCTTAGCGGATTTTCTCGGGAGTCTGATTACCTGCTCTATTGCGCGGCCCGAAGGCTTTGCATACTTTTAAGTTCAGCTCAGAAGGTGGATTTGCCTGCCTTCCTCATCGCCTACACTCTTTAACGTCCATTTCCGTCAGAACGCGGCAGTGTCACTACTCCGTCTCCACATCGCCCCATAAGGTAGTGACGGAATCTTTACCGTCTCTTCCATCGGCCTCGCCTTTCGGCTTATCCTTAGGTCC
>Contig_862
TGTGGTGTATGCATCGGGGTAGTCCGAGTAACGTCGGGGCATTCCGGATAGGCCGAGAAAGTGTTGTGGGAAGAAAGTTAGATTTACGCCGATGAATATGATAGTGAAATGGATTTTGGCGTAGGTTTGGTCTAGGGTGTAGCCTGAGAATAGGGGAAATCAGTGAATGAAGCCTCCTATGATGGCAAATACAGCTCCTATTGATAGGACATAGTGGAAGTGAGCTACAACGTAGTACGTGTCGTGTAGTACGATGTCTAGTGATGAGTTTGCTAATACAATGCCAGTCAGGCCACCTACGGTGAAAAGAAAGATGAATCCTAGGGCTCAGAGCACTGCAGCAGATCATTTCATATTGCTTCCGTGGAGTGTGGCGAGTCAGCTAAATACTTTGACGCCGGTGGGGATAGCGATGATTATGGTAGCGGAGGTGAAATATGCTCGTGTGTCTACGTCTATTCCTACTGTAAATATATGGTGTGCTCACACGATAAACCCTAGGAAGCCAATTGATATCATAGCTCAGACCATACCTATGTATCCAAATGGTTCTTTTTTTCCGGAGTAGTAAGTTACAATATGGGAGATTATTCCGAAGCCTGGTAGGATAAGAATATAAACTTCAGGGTGACCGAAAAATCAGAATAGGTGTTGGTATAGAATGGGGTCTCCTCCTCCGGCGGGGTCGAAGAAGGTGGTGTTGAGGTTGCGGTCTGTTAGTAGTATAGTGATGCCAGCAGCTAGGACTGGGAGAGATAGGAGAAGTAGGACTGCTGTGATTAGGACGGATCAGACGAAGAGGGGCGTTTGGTATTGGGTTATGGCAGGGGGTTTTATATTGATAATTGTTGTGATGAAATTGATGGCCCCTAAGATAGAGGAGACACCTGCTAGGTGTAAGGAGAAGATGGTTAGGTCTACGGAGGCTCCAGGGTGGGAGTAGTTCCCTGCTAAGGGAGGGTAGACTGTTCAACCTGTTCCTGCTCCGGCCTCCACTATAGCAGATGCGAGCAGGAGTAGGAGAGAGGGAGGTAAGAGTCAGAAGCTTATGTTGTTTATGCGGGGAAACGCCATATCGGGGGCACCGATTATTAGGGGAACTAGTCAGTTGCCAAAGCCTCCGATTATGATGGGTATTACTATGAAGAAGATTATTACAAATGCATGGGCTGTGACGATAACGTTGTAGATGTGGTCGTTACCTAGAAGGTTGCCTGGCTGGCCCAGCTCGGCTCGAATAAGGAGGCTTAGAGCTGTGCCTAGGACTCCAGCTCATGCGCCGAATAATAGGTATAGTGTTCCAATGTCTTTGTGGTTTGTAGAGAATAGTCAAC
>Contig_863
AACTTGGAGATAGCTCGTACTCCCCGAAAGGCATTTAGGTGCCGCGTATGACAAGTTCCTAAGAGGTAGAGCGACCGATAGGACGCGAGGGCTTCACCGCCTATCAAG
>Contig_864
AGATGCACCAAAAACTAAAGTATTAGTACAAAAATTAAAAGATTTAGCAGTTGAAGATGCGTTAATTATCACAGCAAGTTTAGATGAAAATCTATTCTTAGCGGCACGTAACTTATACAAAGTTGATGTACGTGATGTTCAAGGTATCGATCCAGTTAGCTTAATCGCTTTCGATAAAGTGATTGTTACTGTTGACGCTGTGAAACAAATTGAGGAGATCCTAGCATGAGTCAGGAACGTTTGCTAAGCGTGCTACGTGCACCGCACATCTCTGAAAAAGCAACTAACAATGCTGAAAAATCTAACACTGTTGTACTTAAAGTTGCTTTAGATGCGAACAAAGCTGAAATTGCTGCTGCTGTTGCTCAATTATTTGAAGTAAAAGTTGACTCAGTTCGTACTGTGGTTGTTAAAGGTAAAACTAAACGCCGTGGTAACAAAATGGGTCGTCGCAGCGACTGGAAAAAAGCTTATGTAACTTTAGCCGAAGGCCAAAACTTGGACTTCGTGGACAGTGCAGAGTAATCGGAGGAAATTAGAGAATGGCTATCGTTAAATGTAAGCCGACCTCCGCTGGTCGTCGTCACGTTGTTAAAATCGTGAACCCTGAATTACACAAGGGTAAACCTTACGCTCCTCTTCTAGATACTAAATCTAAAACTGGTGGTCGTAACAATTATGGTCGTATTACCACTCGCCACATCGGTGGTGGTCATAAACAACATTACCGTTTAATCGATTTCAAACGTAACAAGTTAGATATCCCAGCGGTTGTTGAACGTTTAGAATATGATCCAAACCGTTCAGCTAACATTGCTTTAGTGCTTTATAAAGATGGTGAACGCCGTTATATCTTAGCACCTAAAGGTTTGTCAGTTGGCGATCAAATCCAATCTGGCGTTAACTCACCAATTAAAGTGGGTAACTCATTACCAATGCGTAATATCCCAGTTGGTTCAACAGTACATAACGTTGAATTAAAACCAGGTAAAGGCGGTCAAATCGCTCGTTCTGCTGGTGCTTATGTACAAATCATCGCTCGTGAAGGCAACTACGTAACTTTACGTTTACGTTCAGGCGAAATGCGTAAAGTATTAGCTGAATGTGTTGCTACAATCGGTGAAGTTGGTAACTCAGAACATATGCTTCGCGTATTGGGTAAAGCTGGTGCTAACCGCTGGAGAGGCATTCGCCCTACAGTTCGTGGTACAGCAATGAACCCAGTAGATCACCCACATGGTGGTGGTGAAGGTCGTAACTTTGGTAAACACCCAGTAACTCCTTGGGGCGTTCAAACCAAAGGTAAGAAAACTCGTCACAACAAACGTACTGATAAATATATCGTACGTCGTCGTGGCAAATAATTTAAATTAACAAGAGGATAAGCCATGCCACGTTCTCTCAAGAAAGGTCCTTTCCTTGACCTACACTTGTTGAAGAAGGTAGAGAAGGCGGTGGAAAGCGGGGATAAAAAACCAATCAAAACTTGGTCCCGTCGTTCAATGATCATTCCTTCAATGATCGGATTGACCATCGCAGTCCATAATGGTCGTCAGCACGTTCCTGTTTATGTATCTGATGAAATGATCGGCCATAAATTAGGTGAATTTGCACCGACTCGTACATACCGCGGTCACGCGGCAGATAAGAAAGCTAAGAAATAAGAGGTAAATAGATGGAAACTATCGCAAAACATCGTTACGCTCGCACTTCTGCCCAAAAAGCTCGCTTAGTTGCCGATTTAATTCGTGGTAAAAAAGTTGCGCAAGCATTAGAAATCTTAACTTTTACTAACAAAAAAGC
>Contig_865
AGAATTCTCATCCTGCCCACCTGTGTCGGTTTGCGGTACGGTTCGATTTAAGCTAGAGCTTAGTGGCTTTTCCTGGAAGCGTGGTATCAGTCACTTCGTATCCGTAGATACTCGTTATCACTTCTCGGTGTTATGAAGAACCGGATTTGCCTAATCCTTCCACCTACCGGCTTGAACAAACTATTCCAACAGTTTGCTGACCTAACCTTCTCCGTCCCCACATCGCACTTAAATCAAGTACGGGAATATTAACCCGTTTCCCATCGACTACGCATCTCT
>Contig_866
AACTTATTAAAAGGTAAAAGAGGTATTATTTTTGGAGCCCTCAACGAGATGTCTATCGCATGGAAAGTTGCGGAAAGAGCAGTTGAGGAAGGTGCAACAATCACTTTGTCAAATACTCCTATCGCAGTAAGAATGGGTACAGTAAATGCACTGTCAGAGAAGTTAAACTGCGAGGTTATTCCTGCTGATGCAACTAACGTTGAGGACTTGGAGAACGTATTCAAGCGCTCAATGGAGGTTTTGGGTGGTAAGATCGACTTCGTTCTGCACTCTATCGGTATGTCACCAAACGTGCGTAAGCACCGTACATACGATGACTTGGACTATAAGATGCTTGACACTACACTTGATATCTCAGCTGTTTCATTCCACAAGATGATTCAGAGTGCTAAGAAACTTGATGCTATTAACGACTATGGTTCAATCCTTGCACTCTCTTACGTAGCTGCTCAGCGTACCTTCTACGGTTACAATGATATGGCTGATGCTAAGGCATTGTTGGAGAGTATCGGTCGTAGCTTTGGTTATATTTATGGTCGTGAGAAGCACGTACGTATCAATACTATTTCTCAGTCGCCAACAATGACAACTGCTGGTTCAGGTGTGAAGGGTATGGATAAGCTCTTCGACTTTGCTGATCGTATGTCTCCATTGGGCAACGCAAGTGCTGATGAGTGTGCTGATTATTGTATCGTAATGTTCTCTGACCTCACCCGTAAGGTGACAATGCAGAACCTTTACCACGATGGTGGTTTCTCAAATGTAGGTATGAGTCTTCGCGCTATGGCTACATACGAGAAGGGTCTCGATGAGTATAAGGACGAGAACGGTAATATTATCTACGGATAAAAAGCCCCACCC
>Contig_867
GTTTGACGGTCACCGATGATTAACTCACGTTGACCACGACCGATTGGCACCATTGAGTCAACCGCTTTATAACCAGTTTGTACTGGTTGATCAACAGATTTACGATCGATAACACCTGGCGCAATAACTTCAACAGGAGAGAAACCATC
>Contig_868
AATGATTGAACGATTGTTTTAGAAGTCAACTTGCAATCCTAACATGAACTGGCGTGTTGATGGATAGTATGTACGTGAACCCGTAGCACCTGGTGTCAAGCCATTCATCTGATAGGTAGAAGGGTCTACACCAGAGAACTTCGTAATCGTAAAGAGGTTGGTTGCTGTTGCATAGATACGAACAGAGCTAAGATACTTCTTCTTCATATCTAAGGTATAACCAAGACTTACAGAAGAGAGCTTCAAGTA
>Contig_869
GCTGACGACAGCCATGCACCACCTGTTTTCCTGTCTCCGAAGAGAGGGAGTTATCTCTAACTCTTACAGTCAATGTCAAGGCCTGGTAAGGTTCTTCGCGTTGCTTCGAATTAA
>Contig_870
CCCTCATAAGTAACTGTAAGCTTACGTGTGCGGGTGAAGAACCAGCAGGTCCAATCCTTCCTATCGAGTCTGAATGGTTGTCATTTATCGGTAATGCAACGCCATACGGTTGGGATATTGATGGCTTGAAAGCAAAGGTACAGGACGGTTCTGCTAAGTTTGCTAAGACCTCTTCTAATCCTTTACAGTTTACATATGAGGGTCATTTAAACTTAGGTGAGTTCAAGTTGTCATTTGACAAATCAGATGGATGGAACAACATGATTCAAGCACCTGTAGCTAATTGTGAGTTCAACCATGATGGTCCTGCAAAGCAGGGTATGGTTGTTGGTGGCGATGACAATAAGTGGAAGGTAACAGAAGCTGGTACTTATACTATTGTATTCGACCTCACAAAGCATGAAATCAAGGTAACGAAGTTTGTCGCTGATGCACCTGCTCCAGCTGCACCATCACCTTGGGATACTGAGAATGTATATATGATTGGTAGCGCAACTCCTGCTGGTTGGGTAACTGATAATGGTGTTGCTTTCACTAAGTCAGGCGATCATATCTTCTCAATTGAAGTTCAGTTGGCTGAAGGCGAAATGAAGTTTATGCTCGATAAGTCTGGTTTCTCAAGCGATAAGCCTTATTTCTTTGCTCCAGAAGAGAACACAGTCATCAACGAAACAGGTGTAGCTAAGGATGCACTTGCCTATGGTACAGAAAGTTCTTATGGTGACAAGAAGTGGAAGGTCACTAAGGCTGGAAAGTATAAGCTGACACTTGACTTGAAGAACAAGAAGTTCAAGGCTGAATACATAAGCGCATAACAGAGTTTAAAAACATAAATAACCGGTTAGTTGGTGCTCCAATGCATGGGTTTTGTAAGTATAATGCATGGATTTTATTAGGC
>Contig_871
TTGATGAGTATGTAAGTATACAAGTCAAGAAGTTAACGGTAATCAAGATGAATAAAAGAACCTTTGGTTCGTTTTTCTTCTTGTACTCACTGCACTCTGTATTATATAAATGTAGGAGTTTAGAGTTTAAGGCTCACATAAAGGTTCAAGCCCTTATCCTCCACTT
>Contig_872
CCTGTGTTTTTGTTAAACAGTTGCCTGGACCTATTCTCTGCGCCTCATGTCGCCATGAGGACCCCTTATCCCGAAGTTACGGGGTCAGTTTGCCTAGTTCCTTGACCATGAATCTCTCAACGCCTCAGTATGTTCTACCCGACCACGTGTGTCCGTTTGCGGTACGGGTCGCAGTACCATTGAGTTTAGCGGATTTTCTCGGGAGTATGGTTACCTGCGCTCGGCTCTTCCCGAAGGAAGAGCCGTACTTTCGTGTTTCAGCTCCAGCGGCGGATTTGCCTGCCGATGTCACAGCCTACGCACTTAAACGCCCTGTTCCGTCAGGGCGCGGCAGTGTCACTGCTCCGTCTCCACGTCACTGATAATGCGAGTTGCGGAATGTTGACCGCATCTGCCATCGCCTTCGCCGTTCGGCTGGGGCTTAGGACCCGACTGACCCCGGGCTGACTGGCATCGCCCGGGAAACCTCGGTCTTTCGGCGAAAGGGAATCCCACC
>Contig_873
CGTTACGCTTTTGGAGGCGACCACCCCAGTCAAACTACCCACCAAACGCGGTCCTCCCATCAAGGGAGTTAGGAACCAGACAGCCGAAGGGCCGTATTTCAACAGCGACTCCACGAACACTGGCGTGCCCGCTTCAAAGTCTCCGGCCTATCCTACACATCGACTGCCCGGTTACAACGTTAAGCTATAGTAAAGGTTCACGGGGTCTTTTCGTCCCA
>Contig_874
TAACAGGAGTGTTGTCGCCGTCGAATTCGTAGCTGGAGAGAAGCTCGCGCATGTCCATTTCTACGAGTTCGAGCATTTCTTCGTCGTCAACCATGTCACACTTGTTCATGAAGATGACGAGACGAGGAACGTTTACCTGACGAGCCAGAAGTACGTGCTCACGCGTCTGGGGCATAGGACCATCCGTAGCAGCAACTACGATGATAGCACCGTCCATCTGAGCAGCACCCGTGACCATGTTCTTCACATAGTCAGCGTGACCTGGGCAGTCAACGTGAGCGTAGTGACGGTTAGCCGTCTCGTACTCAACGTGTGAGGTGTTGATCGTGATACCACGTTCCTTTTCTTCAGGAGCATTGTCGATGGAGTCGAAAGAACGGAGTTCAGAGAGACCCTTCTTAGCAAGCACCGTCGTGATTGCTGCGGTAAGGGTCGTCTTACCGTGGTCGACGTGACCGATCGTACCAATGTTTACGTGTGGTTTCGATCTGTTAAAT
>Contig_875
CAGTAGAATTAGCCCACAGCTTCTTAATCTCATTCTCAGTGTGATCCACATCGATATCACCAACAACGATGATACACTGATTATCTGGACGATACCACTTCTTATAATAATCGCGGAGGTCCTGATAAGGGAACTTATCAACAATGCTCATCAAACCGATTGGCATACGATGACCATACTTTGAGTTAGGATAGAACTTTGGCAACACGTCATCATAGATTCGCATCACTGGTGTACGGCGCAGC
>Contig_876
GACCGTGTCTCAGTTCCAGTGTGACTGATCATCCTCTCAGACCAGTTACGCGTCATAGCCTTGGTAAGCCATTACCTTACCAACTAGCTGATACGATATAGCCCTATCCATTACCGAAAAACTTTCCCGTATCTACTTATATAGATGCGGAGTATAAGGTATTAGCAGTCGTTTCCAACTGTTGTCCCTTAGTAATGGGCAAGTTAGCTATATATTACTCACCCGTGCGCCACTAAGATTAAATAGCAAGCTACTTAATCTCCGTTCGACTTGCATGTATTAGGCACGCCGCCAGCGTTCACTCTGAG
>Contig_877
ATTTAGTACCGTTAACTGCGATTTCTACACGACGGTCTGGTGCTAAACAAGCGATAAGTGCTTTACGACCTTTAACCGCATCACAAGTAGAACCTGTAACTGGGTTAGCTTTACCGTGACCAGTTGCAGAGATGTTTTGAGCAGGAACACCTTTAGCTACTAAGTAGTTAGCTACAGAGTCTGCACGACGTTGTGATAATTTTAAGTTTGGTGCATCTTTACCGATACGGTCGGTATAACCAGCAACAGCTACGTTAGCGTT
>Contig_878
GGATAGCGGAACTGATAATTCTGTAACAGTTCCTCTATCCAGAAACTCACTTGTTGCCAATCTATACAGATGACAACAAAGGTATGCAACTGCTCCTCGACCAGAAAGTTAATCTTTTCTTCACTTCTCATGCATTGACGAAGGGAGAAGATGCTATGTTACGAGGGAAAGGTCCTATCCCAGCGGTATTCCCGATAGGATATGATGGAATTGCTTTCATCGTGAACAATACGAATGCAGATTCATGTATTACGGTTACCGATGTTAAGAAGATTCTCAGCGGTCAGATTGCAAAATGGAACCAGCTGAACCCTAAGAATGATAAGGGTAATATTGAAGTTGTCTTTGACAACAAAGCTTCAGCTACGTTACATTATGTGGTCGACTCCATTTTAGGTGGAAAGAACATTAAGAGTGCGAACATTGTTGCAGCAAGTAACAGTAAGTCTGTTATTGAATATGTTCATAAAACTCCGAATGCTATAGGTGTTATCGGGTCAAATTGGTTGAATGACCATCGTGACTCAACAAACACCACATTTAAGAAAGATATTAGAGTGGTTGGTCTTTCAAAGACTACCGTTGCACAGCCAGAGAATAGTTGGCAACCTTACCAAGCTTATTTGTTGGATGGTAGATACCCTTTCGTAAGAACTATCTACGCTATTGTGGCTGACCCTCACAAAGCATTGCCTTGGGCATTTGCAAACTTCGTAACCAATCCAATTGGTCAGAAGATTATTTTTAAGGCTGGTCTCTTGCCTTATCGTGGTGAAATCAACATTCGTGAAGTTGAAGTTAAGACCCAGTAGCCAGTAATGCATTGAGTGTTATTTATTGGCAAACGATAATCAGTTATGATTAATTAAATGTGGTCGTTATAACATTAAAGAAGATTTATTTTGCTTATCAACATTAGTTACTACTCTCACAGAATTAAACTAAATGGCGTGATAGGCGTCTTAATGAATAAAGTTCACTTGAATTAAAAATTAAAGAGAAAGAATTATGAAGACAAAGAAATATTTAATAGCTGGAGCCTTGATGTTGGCAATGTCAACTCCAGCAATGGCACAGGATGTTGATTACGCAGTAGCTCTTAAGCCTATTGTTGCCGCTATTGAAGCTGCGCCAAATGATCCAAAGGCTGGTAAAGACCTTATTAAGGAGTATCAGAAGAACTTTAAGAAGAGTGAAGAGGCTATTGTTGCCTTGGGAAATGTATATCTCTTGCAGCGTAATTATGATGCAGCAACAGAGATTGCAAACAATGTCATCAATAATAAGAAATACAAGGGTAGCTTAGCTTATGTCCTCTTGGGCGATATTGCTGCTCTTAAGGACTCTATCGGTAATGCTGGTGCAGCTGCTACACAGTATCAGAATGCAATTACTGTTGATCCACAGAACGTAACAGCTTACGAGCGTTATGCTAAGGTTTTCCGTCATGTAAACTCAAAGGTTGCTGTTCAGAAGCTTGAAGAACTTCGTAAGGTTAAGCCTGACTATCCAGTAGAGGCAACTGCAGCTGAAATCATGCTTGGCGATGGTAAGTACAAGGAGGCATTAGAGTGGTATGCTAAGGCTAATCCAGCTAATATGTCAGAGGACAACTTCTATAGCTACGGTTTTGCTGCTTATATCACAAAAGACTATCAGAGAGCTTTGGATGTTGTAAAGCAGGGCTTGCAGAAGTTCCCTAACAGTGAGTACTTGAGCCGTATTGCTATGATGGCATCAGTTGAGTTGAAGGATTATGCTTCTGCTATCAACTATGGTAAGGTAGTGTTTGCTGGTTCTGGTAAGAAGGTAGCTAACGACTACGATGTATATGCAAAGGCACTTTGTGGTGCTCAGCAGTATGACGAAGCAATCAGCACTGTTAACAAGGCACTTGAGGCTGATAAGAACAATGTTGAGCCTTTGAAGACTTTGGCTGCTATCTATGCTGCACAGGGTAATGATGACAAGGCACTTGAGGTTCAGCAGGAGTATCTTTCTAAGAGTAAGAAGGCTACTAACAATGACTGGGCAACACTTGCTAACACATATGTTACAAAGGCAGAGGGCTTGACAGACCGTGCTGCTAAGAACGCTGTTCTTGCAAAGGCATTTGATGTTTACGAGCAGATGGTTTCTAAGTTCCCAACAATCTCTGATTGGGTATGGTTGAACCAAGCTAACGTAGCTCAGTTGATGAACGATCCTGATAAGGTAGCTGAAATCTATCAGAAGGTGGCTGCTTATGAAGAGGCTAAGCCAACGCTCGATGAGGATAGCAAGAGCTACTTGGAGAACGTTTACTATGGTCTCGGTTACTATTACTCAAAGAAGGGTAACAAGCCACTTGCAGACGAGTACTTCAATAAGGTGCTGAAGATTAATCCTAACAATGACGGCGCTAAGAAGGCTTTGGGTATGTAAT
>Contig_879
TTACTTGGGAGCAAAGTTATATGTGTAAGGATTTACTTATACAGGACTTTCACCTTCTGCGGTTCACCTTTCCAGACAATTCTAATTCATCAATACACTATATTGAATATCTTACAGTTCTTCA
>Contig_880
TCATTCAAGACTGACAGTTTCAAAGGCAGTTGCTTAGTTGAGCTAAGCGCTTTCACCTCTGACTTATCAGCCCGCCTACGGACCCTTTAAACCCAATGATTCCGGATAACGCTCGC
>Contig_881
CCCCTTCATTGTTTCAACAAGAGCCTTGCAGCCTTCAACTGTCATAGCGTTGTAGCAGCTTGCACGGAAACCACCAACATCGCGGTGACCCTTGATACCAACCATTCCTCTTTCTGTAGCGAACTTAAAGAACTCATCCTGCAAATCTGCATACTCATCGTTGAGAACGAAACAGATGTTCATGTAAGAGCGATCTTCCTCACACTTAACTGTACCACGGAACAACTTATTGCGATCGATTTCACCGTAAACAATATCAGCACGCTCCTTAGCAAGTTTCTCCATTGCTTCTACACCACCATTCGCTTTAATCCAACGAAGGTTCTCTAAAGCTGTATAGATAGGTACTACAGGAGGAGTATTGAACATAGAACCCTTCTTGATATGTGTACGATAATCCAACATTGTTGGGATTTCACGCTGTACACGACCAAGAACTTCATCCTTAATAATGATGAATGTCACACCTGCCATAGAAAGATTCTTCTGTGCACCACCATAGATGCAGTCGTATTTAGAAACATCAACTGGACGGCTGAAGATATCTGAAGACATATCACCAATCAAACGAACTGGTACATCCAAATCTTTGTGATATTCAGTACCATAAATTGTGTTATTGGTAGTGATGTGCAAATAATCCAAATCTGTAGGAACATCGAAGTTCTTTGGAAGATATGTATAGTTCTCATCTGCAGATGAAGCAACTTCAACAACATCTCCAAACAACTTAGCTTCCTTCATAGCCTTCTTTGCCCAAACACCAGTATTCAAATAACCAGCCTTCTTTACCAAGAAGTTGAAAGGAATCATGCAGAACTCAAGTGATGCACCACCACCCAAGAAAAGCACTGAATAGCCCTCTGGGACATTTAACACTTCCTTTACTAAAGCCATAGCTTCATCCATTACTGGCTGGAAATCCTTTGAACGATGGCTGATTTCTGCAATTGAGAGACCAATTCCATTAAAATCTAAAATGGCATTTGCTGTCTTTTCGATTACCTCACGTGGAAGGATAC
>Contig_882
CCTTAGGATTCTCTCCTCAACTACCTGTGTCGGTTTGCGGTACGGGTCCTATAAATCTTGCTAGAAGCTTTTCTCGGCAGTGTGACATCAGAAACTTCGGTACTAAACTTCCCTCCCCGTCACAGCTTGTCGCATATGTGATAAGCATTTGACTCATCAGCCGACTCACTGCTTGGGCGTACACTTCCAGTCGTACGCTTTTCTTAGCCTCCTGCGTCCCTCCATTGCTCAAACGATTTATAGAAGTACAGGAATATCAACCTGTTGTCCATCGACTACGCCTATCGGCCTCGCCTTAGGTCCCGACTAACCCTGGGAGGACGAGCCTTCCCCAGGAAACCTTAGTTATTCGGTGGACGGGATTCTCACCCGTCTTTCGCTACTCATACCGGCATTCTCACTTCTAAG
>Contig_883
CGTTATAGTTACGGCCGCCGTTTACTGGGGCTTCAATTCAAACCTTCGACTAATGTCTAAGCTCTCCTCTTAACCTTCCAGCACCGGGCAGGTGTCAGGCTGTATACATCATCTTTCGAGTTAGCACAGCCCTGTGTTTTTGTTAAA
>Contig_884
GGATACTATGCGCTATCGGTCCATATCAGTATTTCGCCTTGGAGGGTGGTCCCCCCTGCTTCCCACAAGGTTCCTCGTGCCCCGTGGTACTCTGGATACTACCCCATACCCTTCTTTACGTCTACCGGGCTCTCACCGTCTCTGGCTCAGGTTCCCACCTGATTCGACTTCATC
>Contig_885
GGACCGAGCGCAGGCTTAGGGCCAACTTCCTCACCGCACTTACGCAGAATAGCAGCATCCAAACCCTGCTCTAACATATTTACAGGAACATCATAGATACTTGGGAGGTCCTCACTCTGTACAACGCAGTCAAAATCAACATTACAGAAAGCTGCAACCTTCTTACGGATATCATCATCAAGATGCATCTCTGTACGCATCACAAGCACATCTGGCTGAATACCCACACTCTGCAATTCCTTTACGCTATGCTGAGTTGGCTTTGTCTTCAACTCACCTGCAGCCTTAAGATAAGGAACATATGTCAAGTGAAGGTTGATAGC
>Contig_886
GAGCAAGTGGATGCATTAGGTAAACAAATGCTCGATGAAGCGAAAGCAAAAGGTACCGCACAAAAAGTGATGGGTAAAGAGTATGAAGTTCGTCATATTTTATTAAAATTAAACCCATTACTGAACGATGCACAAGCTAAAGCAGAATTAGAACGTATTCGTAGCGAGATTATTTCTGGCAAAATGACATTTGCTGATGCGGCATTAAAATATTCTAAAGATTATTTATCCGGTGCGAATGGCGGAAGCTTAGGCTATGCTTTCCCAGAAGCT
>Contig_887
GGCTCGGGCCGCGGACTTGCCTGCGGCCCTAGCCGAACCCCCATAGTATGGCCCCCCCTCCGGGGGGCGCCAATAGCGTGGGTAATCATACTCCCGAGAAAATGCGCTAAGCCTCATCCCTGCGGCACCCGTACCCCAAACGGACACACGTGGTCGGGTAGAACATACTCAGGCGTTGGAAGACTCACGGTTAAGGAACTAGGCAAACTGACCCTGTAACTTCGGGATAAAGGGTC
>Contig_888
GTTATGTCGTCATGCTGACAATCTTCTTGGACGTCGTGATGCTTATTTTGTTGTAACGATATCTTGGATTCTTTTTACGATATTCGGTACACTCCCCTTTATGATTAGCGGAGGTATTGGGAGTTTCACTGATGCTTTCTTTGAGGCTATGTCAGGCTTCACAACAACTGGTGCAACGATTATAGACTATCCTGAATATCTACCAAAAGGACTCCTTTTCTGGCGTTCATTGACACAATGGATTGGTGGATTGGGAATAGTATT
>Contig_889
CTCTTATTATTCTTCAAGATTCGCTGTGCACAGTCTGCTAATACAACAACGGCACCTGCTAAAATACATACATCCTTGATGACAAGTCGACCTGCACCCGTCAGTAGCGGGAATCCATGTTCACCACTACCTAAGTCTGGAACCCAAACTTCAGGTGTCGTGACAAGGAAGGATAGTGTTCCGAATGTCATGATAATGACCAGTCCAGAGCCTACAAAACCAACCTTTGGGAACCAAATACCCAATAATGTCAAGATACCAAATGACATGATTGCAATACCCAAGCCGTGTGAGAAAGTATAAGTGTTGTTTGCCTCATGCCACTCATGCTTAACCTTATCAAACTCGCCCTCTTTGAGTTTGTAGTCCTTATATTCAGGTGCTTTCTTTGTATAGAAGAAGCTCATAAATGGACTGTTAGCAACGAAAGGTACAATACCCTCTGCCTCATAGTTCCAGAACTTCAAACCACCAATCCATACGAAGATGATAAAGATAGCTATACGTATCAAATGAATACCTGTACCCTTCAGCGATGCTGCGGTATTAAGAACGAAATCTATCTTTATCATC
>Contig_890
GAGAGTTCCTCGAGTTTCATTCGCTCCTGCTCCTGCATCTTCTCAAGATCTTGCTGCTTAATCTGCAGCAACTTCTTCTCATTATCAACACGCTGCTGCTGCTGGTCAACATCCTGCTTACGACGATTAATCTCTTCTTGACGTTGATTCAATGCAACCTCACGCTGCTTCAAGCGATTCTCACCCTGCTGAATCTTCAGTGTACGCTGTTGAACCTCTTTCTCGAGTTCACTTTTCTTATTAAGAAACTTCTCCTTAACTTCAAGAAGTTTCTTTTCTTTAATTACCTCTGCAGCTTTCTCTGCTTTATCCATTGTATCTTTGTATTTTCCAGTTAAGATATAACGGAAAATAGCAAATCCACCAGCACATCCTGCTGAAAGGCATACCACAGCTATTATAACTGTTACTATTGGACTCATTGATTCTTTTTATGATTTAAATTAAATATTCTCACTATTACTTCAGTGCATCTTCAATTTCTGAAGTGAGTTTACTGAGAATATCATTGAATGGAGCAGTATCATTACGTACACCTTCTTTCTTATATCGCAATGCAATATCCAACATTGCCATATATATAATGTCCTTATCCCCTTTCTTACCCTTAAAAAGAGTTGAATAAGTATTAATTGTGTCGGTAATAAGCTTGGCTGCCGAACGATAATACTCCTCATCCTCTCGTGGAACGTTTACGGAGAGTTCTGCATCATAGACATGCAATCTTATATGTAACTTATCGTCTGCCATTATATTCTATTTTATTTCTCACTTAGAAGTGTAATACACTTATTTACATCTCGGATAAGTTTGGCCACACGCTTTTGCGCAGTTTCCATATCACCATCCGTAACTTCAAGCATTTTAGCCATCTTCAACGAGTTATAATCAGCTTCTGCTTGAGATAACTCACCCTGCAGTTGCTTTATCTCCTGAATACG
>Contig_891
CAACGCCTTAGTATGTTCTACCCGTCTACCTGTGTCGGTTTGCGGTACGGGTGCCCCATAAGTGATGCTTAGCGGATTTTCTCGGGAGTCTGATTACCAGCACTATTGCAAATATCCGAGGATAAATACATACTATCAGGTTCCGCTCAAGGTCTGGATTTGCCTGGACCTATCAACACGTACACCCTTCAACGGGGACTTCCGTCACCCCGCGGCTGTGTCACTGCTCCGTCTCCACGTCGCCCTATGGGGCAGTAACGGAATATTAACCGTTTCTGCCATCGCCTACGCCGT
>Contig_892
GTTTGTTAATTCATTATCACCCATAACTTAACAAATCATCAACACCTATCACCTAACACCCATCACCTATCACCCATCACCTATCACCCATCACCTATCACCTAACACCCAACACCGAATACCCTACACACATTCTCATTGGTTTGGCGAGCAAATTCGGCTTCATCAACACCATAGCTAAGAGCAAGGGTGCGCATTACTTCTACGATGAAAGCACTCTCGTTACGCTTACCACGATGAGGGACTGGAGCCATGTAAGGGC
>Contig_893
AGCGTGGACTACCAGGGTATCTAATCCTGTTCGCTCCCCACGCTTTCGCTCCTCAGCGTCAGTAACGGCCCAGAGACCCGCCTTCGCCACCGGTGTTCTTCCTGATATCTGCGCATTCCACCGCTACACCAGGAGTTCCAGTCTCCCCTACCGCACTCAAG
>Contig_894
GCGTTCGCTCCATAATAAATATGGTGACAGGTCTTCAACCTGCCGGGTAGAGGTGCAAACGACCTTTGACACCCGGATGTCCGAATGGGAAAACCCGGCAGGTTGAAGACCTGTCACCATATTGATTATGGAGCGAACGC
>Contig_895
GTGCACTTATTGCGTTTGCTTCGGTACCGAACACTGCTGCCCGACACCTGGTGCACATCGTTTACTGTGCGGACTACCAGGGTATCTAAACCTGTTTGCTCCCCGCACCTTCGTGCCTCAGCGTCAGTCAATCGCCAGATGCCTGCCTTCGCCATTGGTGTTCTTCCAGATATCTACAGATTTCANNNNNNNNNNCTCAGTTTCCGGCGCCTGATTGTGTTGAGCACAACCATTTCACACCAGACTTGCTAAGCCGCCTGCGCACCCTTTACGCCCAATGATTCCGAACAACGCTCGCCCCCTACGTGTTACCGCGGCTGCTGGCACGTAGTTAGCCGGGGCTTATTCCGGGATTCTCGTCATCTGTCATCCATTCCCTGATAACTTCATTCCTCCTCCCGAAAAGAACTTTACAACCTCACGGCCTTCATCATTCACGCGGCGTCGCTCCATCAGACTTTCGTCCATTGTGGAAGATTCTTAGCTGCTGCCTCCCGTAGGAGTCTGGACCGTGTCTCAGTTCCAATGTGGCCGTTCACCCTCTCAGGCCGGCTACCCATCATCGCCATGGTGGGCCTTTACCTCACCATCAAGCTAATGGGACGCGGGCTCATCCCTCTGCGGCGCCTTGGCGCCTTTCCTATCCCTATCTTTTGTTAGAAATATCTCATCCGGTATTACCCTGTGTTTCCACAGACTATCCCCGACAGGGGGGCAGATTACCCACGTGTTACTCACCCGTCCGCCGCTCTCGCATTGCTGCTGCCGCTCGACTTGCATGCTTAAAACGCGCCGCCAGCGTTCGTTCTGAGCCAGGATCGAACTCTCCGTCATATTTTCCCCGGTCCGAAGACCGGGGAAAATATGACGGAGAGTTCGATCCTGGCTCAGAACGAACG
>Contig_896
CATGGTAAAGCAAATGTAGGTATAAGTAACGATAAGAGGGGTGAGATTCCCCTCCGCCATAAGTCTAAGGTTTCCCGGGCAATGCCAATCAGCCCGGG
>Contig_897
GCTTTGTCGAATACAGCCAAATCAGCCAATACTTTGCGGTCGATTTCGATAGCAGCGCGTTTCAGGCCGTTCATGAATTTGCTGTAAGACAGACCATTTTCACGGGCACCTGCGTTGATACGAACGATCCACAGTTGACGGAATTGACGTTTGCGTTGGCGACGGTCACGGTATGCGTATTGACCGGCTTTCATTACCGCTTGTTTGGCAACACGGTAAACGTTTTTACGACGACCGCGATAGCCTTTGGCTAACGCGAAGACTTTTTGGTGACGAGCACGAGCGGTAACACCGCGTTTTACGCGTGGCATATTCTAAACTCCTTAAGCG
>Contig_898
ATGGCAAGTGCCGCATTGCTCCTTGCTTCTTGCGGTAGCGATGAATATGAAGCATGGACTGCACCACAGAGTAACAGCGCAGAGACAGCCAGTACGGTTACGTTTACTGTAAGCCAAGCAGCTGCCATCGACTTCAATACAGTAACAACTGACTCTGTTCAGCTGTTTGTTCCAAAGGTGGTATCAACGGATTCTGTCGTTTCTCAGACCTTGACCGCAGTACTTTCTTATAACAGTAAGACGGCTACTCTTAATGCAAGTAAAGAGGGTAAGGTGAAGAGTACAGAACTTGTTTCTGCCGTAGAGAGCCTCTATGGTAAGAATGGCAACCTACATCAGGTGTCTATTACAGTGACTGATAAAGTAAAGTTGC
>Contig_899
ACCCTTCTCTACGAGACCTGTACCATAGTCTGTACCGTTCCAGTCCTGCTGAGTTGCAAACTTAAAGCCATTCTGATTGAGATACATAAAGCCTGTGTACTTACCATCAGCAGCTGCGCTATAAAGCGGATTGCTGAATGACCAGCCGTTAGCATCACCTGACATATAAAGATACTGAGTGAAGGCTGGTGCAACACAAGTAACGTTTGCAGTCACACTCTGTGAAAGGCTGAAGCCCTCACCACGGAGCAACTTTACTTTATCAGTCACTGTAATAGACACCTGATGTAGGTTGC
>Contig_900
TCCGTCTCCACATCGCTGAATGAGCAAGTCACGGAATATTAACCGTGAACCCATCGCCTTCGCCATTCGGCTGAGACTTAGGACCCGACTAACCCCAGGC
>Contig_901
CGGTATGACCTTGCCATCAACTATGGTATTTTCTCCCTCGACCAAACCTACTTTATCCCTCGTTTTGTTCTTGGTATGACAGACTATCGCATGGGAGTTCAACCTATGGATATGTTCCTTGCCCAATATAGTTACGAAGGGCGAGGAGTTGTCGAACAGGTCCTAAACTTATCAGCTGAGGATAAAGAAGTTATCTATGAAGCTTTGCAGGAGAACATGAAGCCTGAAAATGTTGTTTATCGCTACAACTAC
>Contig_902
GGATGTTCGTTTCCTTTACTAAAGGCTTTCCGTTGTAGTTTGCTTTATCGAAGTCGCTTCTTAAGTTCTCTGGAAGAAACTGCTGTTCAGACTTTGTTGTCTTACGGTCAGCATTCACACCGAGCAAAAGGTCTTCTCCGAATTGTGACCATTCATATTTGTTGTTCCATTTATGTATCATAGAACGGAACGTTGCATCTTCTTCTGCTGGTGGATAAACAACCTTTCCATGGAGGTGATTGACGAGCATATCACGTGCCCTTGTGGTACAGTTGTCAAAGAAGTAGTTGTAGCGATAAACAACATTTTCAGGCTTCATGTTCTCCTGC
>Contig_903
GGTGCAATGTCAACGATATGTGTCTCGATATTGCTTGCACCATGCTTCACGTTCCATCCAAAGAGTAGGAAAGGAATATGCGTGTCGTATGGGAATGGCTGTCCATGCTGTGTTCCACGGAAGTCTGGTCTGTCCTTACCACCGAAGAACTGTGGACGTGTTACAACACCAATCTCACCTGAACGGCCACGGAAATAACCATTCTGCATACGCTCCTTTATCCAATTTGGCATAGTTGTCTCGCTTATCTTCTCCTCGTCAAAGACGTAGAGGAAC
>Contig_904
TATTAGTACCGGTCCGCTCCATGCATTGCTGCACTTCCACTCCCGGCCTATCAACCATGTCGTCTTCATGGGGCCTTACTTGCTTTCGCAATGAGAAACCTCATCTTTAGGCTGGTTTCACGCTTAGATGCTTTCAGCGTTTATCCGTCCCGAACGTAGCTAC
>Contig_905
ATATTTAAAGCCTTCGTTCAAGCCTTCTTTGACATAATCTAGCTCAATGCCATCTAAATAAACCAAGCTTTTTGGATCGACTACCACTTTCACGCCATGCTGCTCAAAAACAAGATCGTCATCATTGAGCACATCAACGAATTCAAGCACATAGCCTAAACC
>Contig_906
GGCGTTAATTTTACCAAGATGCACGGTGCAGGTAATGATTACATTTATGTTGACACATTGAAGTATGATATACCTCAGCCAAGCACTGCTTCCATCGCATGGAGTAATCGTCACATGGGGATTGGAAGTGATGGTTTAGTCTTGATTGGGAAGCCAACTGTAAAAGATGCCGACTACAGAATGCGCATCTTCAATGCTGATGGTTCCGAGGCAATGATGTGTGGCAACGCCAGTAGATGCATCGGAAAATATCTCTTTGAGAAAGAACTCACTGAGAAAACAGAGCTTAAACTCGAGACACTATCGGGCATTAAAGTGCTACAACTACATATTAGTGCTGACGCAAAACATGTGGATTCGGTTACAGTCGACATGCTTGAGCCTAAGTTTGATGTAAAAGAACAATACCAAGGAGTCTCTCCTAACCTCGTTCCTTATCATCTGCCCTTAGTAACAAGCAACGATGTACACCCCACCTTCGTAAGTATGGGTAACCCACATTTCGTTATCTTCCTTGATCAAAGCAAGATTGACGACACAAAGCTACCCATCACTGACACCGACTTAACAGTCATAGGTAAGGCATTAGAGCATGATCCAGCTTTCCCTGAGCGTTGCAACATTGAGTTCGCATGCTTAACAGGAGCCAATCATCTACGAACACGCGTATGGGAACGTGGCAGCGGAATCACAATGG
>Contig_907
ATATCTAAGCATTTCACCGCTACACGACGAATTCCGCCTACGTTGTGCATACTCAAGTGAACCAGTTCGCGCTGCAATTCAGACGTTGAGCGTCTACATTTCACAACACGCTTAAT
>Contig_908
AGTAGTATTTAGGCTTACCAAGTGGTCTTGGCAGATTCACACGAGATTCCACGAGTCCCGCACTACTCGGGCACCACATCCACACTACACGCCACCGGTCCGCCTACACGACTCTCACGCTCTACGGTCAGCCATCCCAGACTGTTCAACTCCCAACAACATGCAATGCGACCCCCCGGCAGAAGGATCCAACATGGCCCCACAACACCAAACAC
>Contig_909
AAGTTTGCTTTTCCGCGTAACACCAGATCAAGTGAAATTTATTATGATTGACCCGAAAGTGGTTGAGCTTTCTATCTATAACGATATCCCACACTTGCTTACCCCAGTGGTGACGGATATGAAAAAAGCGGCAAATGCACTGCGTTGGTGCGTAGAAGAAATGGAACGTCGCTATCAATTATTGTCCGCCTTACGTGTGCGTAAC
>Contig_910
TGATTAATCTGTAATAAGATTTTCACCTGTCATATCTGCTGGCTGCTCTAAGCCCATAATATGAAGGATAGAAGGTGCAACGTCAGCCAAACGACCATTCTTCACTGTTGCAGAATTGTTGTTTGTAACATATATGAATGGTACTGGGTTGAGTGAGTGAGCAGTGTTTGGAGTGCCATCCTCATTGATTGCATTGTCAGCATTACCGTGGTCAGCGATGATGATTGTTTCATAATCGTTAGCCTTCGCAGCCTCAACAACCTCCTTAACACACTGGTCAACTGCCCATACAGCCTTTGCAATGGCATTATAAACACCGGTATGACCTACCATATCACCATTAGCAAAGTTCACTACGATGAAGTCATACTCCTGTGTATTGATAGCACCAACAAGCTTATCCTTCACCTCGAAGGCACTCATCTCTGGCTGCAAGTCATATGTAGCTACCTTTGGAGAAGGCACCAAGATACGGTCTTCACCCTCGTAAGGCTGCTCACGACCACCATTGAAGAAGAAGGTTACGTGTGCATACTTCTCTGTCTCGGCTGTATGAAGCTGCTTCTTACCGAGCTTGCTGAGGTATTCACCTAATGTATCCATTACGTTCTCCTTAGGGAAGAGAACATTCACGTTCTTAAAGTTTGCATCGTATGGAGTCATACAGTAGAACTGCAAATCCTTAATTGTGTGCATACCTTCCTCTGGGAGGTCCTGCTGTGTGAGTACAGATGTCAACTCCTTAGCACGGTCGTTACGGAAGTTAATAAAGATAACTACGTCACCCTCCTCAATCTTACCATTCACAGAAGAGTTTGTGATAGGCTTGATAAACTCGTCTGTCACACCTTCTGCATAGCTTGCCTCAATCGCCTTAACCATGTCAGTAGCCTGTACGCCCTTACCCTCAACGAGCAAGTCGTATGCCTCTTTCACACGATTCCAACGCTTGTCACGGTCCATTGCATAGAAACGACCAACGACTGAAGCTATATGTGCATCATTTGCATCGCAAACCTTCTGAATCTCAGCAACGAAACCAGCACCACTCTTTGGGTCTGTATCACGTCCGTCCATAAAACAATGAACGTAAACGTCCTTAAGATTATACTCCTTACCAATCTCGATAAACTTGAAGAGGTGATCAAGTGAAGAGTGAACACCACCCGTAGAGGTCAGACCCATCAAGTGAAGTTTCTTACCATTCTTCTGTGCATAGCTATATGCATCAATAATACCTTGGTTCTTCAAGATGTCACCGCTCTGACAAGCTTTGTTAATCTTAACGAGGTCCTGATAAACAATACGACCTGCACCTATATTCAAGTGACCTACCTCAGAGTTACCCATCTGACCATCTGGCAGACCAACATCCTCACCTGATGCCTGCAACTCAGAGTGTGCACTAACTGCATTCAAATAATCTAAGTATGGAGTTGGTGTGTTATAGATTACATCACCCTTACCATGC
>Contig_911
GGATAAGCTGGGTTCACTGTACGAATTAATACAGCCATCACGCCAATTAACGCACCGTACCACCATTTACCCGTGTTGGTAAATGAAGCGGATACTGGGTCGGTTGCCATAAAGATCATACCAAGTGCAAAACCACCTAATACAAAGTGCCAATGCCAAGGCATT
>Contig_912
TAGGGGGTGACGCCTGCCCGGTGCTGGAAGGTTAAGAGGAGTGCTTAGAGGTAACTCGAAGGTATGAATTGAAGCCCCAGTAAACGGCGGCCGTAACTATAACG
>Contig_913
AGACCTGTGTTTTTGGTAAACAGTTGCTTGGGACTCTTCACTGCGGCCCGTTTCCCCTCCGGGTGTCTCCCCCTTCAGGTACCACGGGCACCCCTTCTCCCTAAGTTACGGGGCCATTTTGCAGAGTTCC
>Contig_914
GTCTGTTAGGATGCAGATGAGCCTCGGGCTCCTCGAATAAGAACGAAATACCCTTCGTGGAATATTTATTCAAGAATAGTGTTAAAGGGGCAAGTTCTTTGATAGAAGATGCTGCTGCCGTTAAAGGCATATCTGTGCCATGAGTAGAATTATATAC
>Contig_915
ATCAGTGTGGCGCTCTAACCAACTGAGCTATAGGACTGAGTTGGAAGAAAGCACTGCGGCTTCTCATGCCAGACTTCCTTTCTCTTATTCTTAAAACAGTGTCAGTGAGTACAAGAAGAAAAACGAACCAAAGGTTCTTTTAT
>Contig_916
GAGGCGACCACCCCAGTCAAACTGCCCACCAAGCAGTGTCCCCGCAACGAGCGGGTTAGACCTCGGACAGCCAAAGGGCCGTATTTCAAGGGTGGCTCCACAAGGGCTGGCGCCCCCGCTTCGAAG
>Contig_917
CCGTATAAGTGTTAAAGCTGGCGGCGTTGCATATACGGGGTAGAGGGAGCATACTGGACTGACGCCATAAGGTCGAGTTGATTATGATGTAAGCGGAACGCGGCTGGAAAGCCGGACCGTAGGAGGTGAGAGTCCTGTAGAGCGTAAAGTGATGATATGCCGTATGTAATCCCGAGTAGCATCGGACACGAGGAATCCGGTGTGAATCAGCGTGG
>Contig_918
ACCACCATGACGAACCAGCAGGCGCAAACGGCCAACGCTATGGATGAATCGGCGTTCACCTTCACTGAAGCGCAGTTAGGTGAGAACAATGACATGAACGAAAATGTAACGATTCTCAACTCAAACAGTAACGTCTATGCTTCACAAGTGGGTTTCTTGTATTCGCCCATGCGGTTCCGTTACCGTGCTCTGAACCAGAAATATAACGATATTTATATCAATGGTGCACCTATGAACGATATGGAAAGCGGACAGTTCCGCTACTCTATGGTAGGTGGTATCAACCAGCAGACACGTAACGTTGACTATGCACTTCCTTTTGAGAACAATAACTTCTCAATGACAGCTTTGGCTGGAAGTAACAACTATGACTTCCGTGCTGGTTCAATGGCTGGCGG
>Contig_919
GTAGTAAGACAATGAGTTATAGAAAGTACCCTCAACGTAACCACGGTTAGCCCAACGATAAGCAACGCTGGCAGCAATAGCCCAGCCCTTAGCATTGAATCCACTTGCATAGTTGTACATACCACGAAGGGTATAGTTACGGTTAGCAGCAGAAAGCGTGAGACGATGTCCGCCAGCCATTGAACCAGCACGGAAGTCATAGTTGTTA
>Contig_920
GCTATCTCCACGTTCGATTGGCATTTCACCCCTATGCACACCTCATCCCAACGTTTTTCAACACGCACGGGTTCGGTCCTCCACTCATTTTTACCTGAGCTTCAACCTGGACATGCA
>Contig_921
TCGGAGCACTTTAGATGTGCGACGGCGTGCCTATTGAAGAATGAACCGGCGAGTTAATTTATGCTGCGAGGTTAAGCGGGAGACGCGGAGCCGAAGCGAAAGCGAGTCTTAAGAGGGCGGCAGTAGCATGGATTAGACCCGAAACCACAGTGATCTATGCATGTCCAGGTTGAAGCTCAGGTAAAAATGAGTGGAGGACCGAACC
>Contig_922
CACGATTCTTTATGACGTGTGATGGACTGCCTTTTGCATAATGAGCCTGCGAGTTGTGGTGTCTGGCGAGGTTAAGGAAACCCGGAGCCGTAGCGAAAGCGAGTCTT
>Contig_923
GGCGACATCTGACCACCTGTCATACCATAAATGGCATTATTAATAAAGATAATTGTAAAGTTCTCACCACGGTTCAAAGCATGGAGTGTCTCTGCTGTACCAATACAGGCAAGGTCACCATCGCCCTGATAAGTGAATACCAAACGATCTTCCCAAAGGCGCTTAACACCCGTTGCAACAGCTGGAGCACGACCATGAGGAGCCTCCTGCCAGTCGATATCAAGATAGCGATAAGCAAATACGGCACAGCCTACAGGGCATACACCAATCGCCTTATCACTCATTCCCATATCTTCGATTACCTCTGCAACTAACTTATGTACCACACCATGTGAACAACCCGGACAATAGTGCATTGTCGTATCGTTCATTAAAGTAGGCTTCTTATACACCAGATTCTCAGGTGAAATGATATCATTTGTCATAATATACGTCCTCCCTTCTTACTTTACTAACTTTTCCTTGAGTGCCTTAACAATCTCTTCAGGGTCAGGAACGATACCACCTAAGC
>Contig_924
GCGGTCGTACTCCCCAGGCGGAGTGCTTAATGCGTTAGCTGCGGCACTAAACCCCGGAAAGGGTCTAACACCTAGCACTCATCGTTTACGGCGTGGACTACCAGGGTATCTAAT
>Contig_925
TACTAATTATGTGAGCGATGTGGAGACGGAGATGTGACGGTCCTGCCAGCTGACGGAATAGCTGGTTGAAGGGTGTAGGCGTTGATTGGGGTAGGCAAATCCGCCCTGAGAGCTGAACCTGACAGTACACTGAGTGCTTGCACGAGGTGATATGGACAAAGTAACGGAGCTCCCTAGAAAATCCGCTAAGCATATTGCATGATTACCCGTACCATAAACCGAC
>Contig_926
TTATAGAATTAATTCTTAAAGAATTTTTTGACGTCCTCATTTGGAACCATCTGCTCATCGAAGATGTAAGCACCAGTTTTAGGGCTCTTTACCATCTTGATAACCTTTGAATATGCGCGACCATCCGTAGAACCTTCGTGGAGGGTAGCGACCGCTTTCTTTGCCATAGTCTATTAATTTTAACTATTAACTATACTACTCTTTTTAGCGAGCTTACTTAATCTCCTTGTGAAGGGTAACCTTCTTCAGAACAGGATTATACTTCATGAGCTCAAGACGCTCTGGAGTATTCTTACGGTTCTTTGTAGTTACGTAACGACTTGTACCAGCTACACCGCTGTTCTTCATCTCGGTACATTCCAAGATAACTTGGACTCTGTTTCCTTTAGCTTTCTTTGCCATGATATTTAGTCTCCTATTACCTTAATGTCCTTCCAGTCAACATAACCCTTAGAAACAGCCTGCTTGAGTGCTGCATCAAGACCTACCTTGTTAATAAGACGAAGACCAGCAGCACTAATCTTCAGCTGAATCCAGCAAGCCTCCTCTACGTAGTAGAACTTCTTGCTGAAGAGGTTAACGTCAAAGC
>Contig_927
TCTTATTCCTTTGTCAGTCTTTCCTGAATAGCCTTGCTTTCAGCCTCGTAACCTGGCTTATTGAGAAGAGCAAACATGTTCTTCTTATAAGCCTCAACACCTGGCTGATTGAAAGGATTCACTTCCTGAATAAGACCGCTGATACCGCAAGCCTTCTCGAAGAAGTAG
>Contig_928
GTACCGGTAATGTACCTGAACGCATGCCACGCTCGTGACCACCACCATGGATAATCGCTTCTAAACGAACACGCGGTTTACGGCAAACATATAATGCACCAATCCCTTTTGGTCCGTACAATTTGTGGCTAGACATTGACATTAAATCAACCTGTAATTCCGCAAGATTGATTTCGAC
>Contig_929
GCTGTCAGTGATACGGAACAGGTTTTCAGTTAATTGGCCTTTGTATTTTACTTGGGCGGCAACAACTTCGTTGCCTTTGAAGCCGTACATAACGCTCAGAGGCTCTTTGCCGTCTTTACCGCATTTGTAGTGAACTTCTTTAGTACCGTCGATAGAGTCTACTTTCAAAGTATTAGGTACTGGAACTTGAGCTTGTTGAGCCAAACCTGAAGCCAAAGC
>Contig_930
TTATGGAACATCTTATTAGTTTATTCTTCCGGTCCATCTTTGTGGACAATATGATATTTGCGTTCTTCCTCGGTATGTGTTCATACCTTGCGGTGTCTAAGAGCGTAAAGACTTCATTGGGTCTTGGTGTGGCCGTAACATTCGTGTTGCTTGTTACCACACCAATCAA
>Contig_931
GCCATTCTGGTTCATAGCCTAAGCCACCTTTAATGTCACCAACAGGACAAACATTAGCACAAATACCACACTTCACGCATCGACGACTGTCTACATGAAAGGGCTTGTCAGTGATGAGGAAGCGTTCAAAGAAGCCTCCTACAGGACCAGAGAAGAAAGAAGGAATAGGACCTCTTATTAGTTGGTTCCAGCCCCAAATCTGATTGCTATCCTTATGAGGACGCCGTTTAAGAATCTTGGAGAATTCTTTTAACTGCTTTGAAGCAAGTTCCTTCTTTTCTAATTCTTTCTCTTTCGTATCTACATC
>Contig_932
GCAAGCCAACATATGACTCTGGCATAATCAAAGAACATACCGCATTAAGTGACAGTGAGTCACCTGCTGCTACACTCTTTATTTGCTGCTGAAAGCGTTCCATAGCCTTACCGATAGAATCTCCAGCTGTAACCAAGCAGAAACAATAATGTTTAACGTGGGAAGTGTCTTCTCCCTGAGTTCCAAAT
>Contig_933
GTTTCAGGTTCTATGGTAAGACAGAGGAGGAAATCCGTCATATCGCTGTTAATGAGTTGAAACTCGAAGAAGTTGATGAGAGTTTCGGTAAGGGTAAGCTCATAGATGAAATCTTTGGTGAGTTCTGTGAGGGTACATATATCCAACCAACCTTCATCACTGACTATCCAGTTGAGATGTCACCACTGACCAAGATGCACCGTTCTAAGCCAGGACTGACAGAGCGTTTTGAGTTGATGGTAAATGGTAAGGAGTTAGCTAATGCTTATTCAGAGCTGAATGACCCAATTGATCAGGAAGAACGTTTCGTTGAACAGATGCGTTTGGCAGACAAGGGTGATGATGAGGCGATGATTATCGACCAAGACTTCCTTCGCTCTTTGCAGTATGGAATGCCTCCAACCTCTGGTATCGGTATTGGTATTGACCGCTTGGTAATGCTGATGACGGGTAAGGAATACATTCAGGAAGTATTGCTCTTCCCACAGATGAAGCCAGAGCCAAAGATTCCACAGTCTTCTGTTAAGGAATGGGCTGAGCTTGGTGTTGCTGAAGAGTGGGTATATGTGTTGCGCAAGGCAGGCTTCAACCTCATCTCTGACATCAGAGAGGAGAAGGCACAGGGCTTGCAGCAGAAGCTCGGAGAGATCAATAAGAAGTACAAGCTCGGTTATGAG
>Contig_934
CCGCATAACAATGGATGACACATGTCATTTATTTGAAAGGGGCAATTGCTCCACTACAAGATGGACCTGCGTTGTATTAGCTAGTAGGTGAGGTAACGGCTCACCT
>Contig_935
TCGTTTCACTGTCCTGTTCGGGATGGGAAGGAGTGGGACCAAACCGCTATGGTCGCCAAACATAAACTGTCAAATTGGCAAGCCGTCTATCAACTTTTTATTTATTACTTTATTTTGTCTTATTTCGGTGATGAATGTATTCATCAGTAAGCTTTATCTTTGCTTCACTTTGTTTTATTGCAAAGTTCTTCAAATGATAGAGTCAAGCCTCACGAGCAATTAGTACAGGTTAGCTTCACACGTTACCGTGCTTCCACACCCTGCCTATCAACGTCCTGGTCTCGAACGACTCTTTAGGAGGATTAAATCCTCAGGGAAGTCTCATCTTCAGGCGAGTTTCGCGCTTAGATGCTTTCAGCG
>Contig_936
GTCTTTAATAAAGCAAGATCAGCTGCAACACTGTTAATAATGAACAGTGCCTTTTCTTCATGACAAGTATCAGCAAAGCCAGTAAAGTCTTCAATAATTCCATGTCGATTAGGCTGTTGTACGATAACTCCAGCCACACCACCTGCCTGTAATTGGTTCTTTAAGTCTTCGTGTGAAGTCTCACCATCAACCGCCTTGATAGCCTTGAGCTTGATGCCATGGAAATGTGCGTAAGTCTTTAATACACCAATGACATTCTTGCATAAGGTCTCAGAATATAAT
>Contig_937
ATCCAAATGCGACCGCCACGTTTAATATGACGAGTCATAGTACGACGAGCAGCTTCGATTTGGCGGGCAGTCAAACGACCACGGCCTACGGCTTTCAAACCGAACTCACCGAAACTTACTTTGTTACCGCGAGTAGCAATACCAGTGTTACGACCTTTTTGTTGCTTGCGATATTTCAGTCTAGTTGGCTGCAGCATTACGTCCACCTGCCTTTCTTTGTTTCTTCTCATGCTCAGGTTTAGAAGATTTAATATTACCTTCTGTATAAACCCAAACTTTCAGACCCAGTACACCATAAGTAGTGTGCGCTTCGCTAGTTGCATAATCTACATTTGCACGCAAAGTATGCAAAGGTACGCGACCTTCACGGTACCATTCGCTACGAGCGATATCAGCACCATTCAGACGGCCTGAAGTCATGATCTTGATGCCTTTGGCACCAGAACGCATTGCATTTTGCATTGCACGTTTCATTGCACGACGGAATTGGACGCGTTTTTCAAGTTGCTGAGCAATACCATCAGCAATAATTTGCGCATCCAACTCAGGACGGCGAATCTCTTCAATATTTACATGAACTGGCACACCCATCAGAGCTTGCAAGTCACGTTTCAAGATTTCGATATCCTCACCTTTTTTACCAATAACCACACCTGGACGAGCAGAGTGGATAGTGATACGTGCAGATTTAGCAGGACGTTCGATTACTACGCGACCAACTGAAGCATTTGCCAATTTTTTGCGCAAGTAATTACGAACATCAATATCTTGTTTCAAAACAGTTGAAAAGTCGGTGCTTTTAGCAAACCATTTTGAAGCCCAGTCTTTAGTTACCGCCAGGCGAAAGCCTGTAGGGTTAATCT
>Contig_938
AATTACTTCTTCATACCTTTGTAAGCCTGGTTCATACCCTTAACAACATCGTCTGTAATGTTGTAAGCAGGGTCAGCATAAAGGATATTATCACCACTCTTAGCAAGAATGATACTATACTTCTTATCCTTGTTATACTCCTTCAGATAGTTATGTACGCTGTCAGAGAGAGCTTTGTTATACTTAGCAACCTCGTTCTGATACTCAGCACCAAGACGCTGCTGTAAAGCATCAGCATCCTGAGCCTGCTTCTGGATACTTGCCTGAATCTGCTGTGCCTGTGCCTGTGTGTACTTATTTGCCTGAATATTCTGCTGGAAGTTAGCAGCTGCAGCCTGAATAGCCTTCTGCTTACCAGCCAATGTACGCTGGATGTTAGCTTCTTTTGCCTTTACAAGCTTAGTAACATCTTTCCAATAAGTATACTGGCTCATGATAGAGTCTATCTCTACATAAGCTACTTTCTGACTATTTGCAGCTGGGGCAGCTGTAGATGTTTCAGCCTTACCTGCTGCAGTATCATTCTTCACTGGCTGATTGTTACATGCAACAAAAGCGAATGCTGCCATAGCAAGCACTGCCATTTTGCTAAATGATTTCTTCATTTCTATTGT
>Contig_939
TTCTTCCATAGCATCCTTTGCCATCTGCTCGTACATATCAGTCCACTCGTAGTTCTCACCAGCTGCTGCGTCAGCGAGATTCTGAGTTGTTGTAGGGATATCACCCTCATGGAGGAACTTGAACCAAATCTTAGCATGCTCCTTCTCGTTGCGTGCTGTCTCCTCGAAGAAGCCTGCAATCTGCTCATAGCCGTCCTTCTTAGCCTTTGAAGCATAGTAGAGATACTTAGTGTGTGCCTGGCTCTCACCTGCGAAAGCGTTCTTAAGGTTCTGCTCAGTCTTAGTACCCTTCAAAGCCTCTGGGTTGAACTCCTTGAACTTCTCAGCCTTAACGTGGCATACTGGGCACTCTGCTGGAGCCTCTGTTCCCTCGTGGATGTAACCACAAACGGTGCAAATAAATTTCTTTTTCATAATGTTCTTGTATTTGTATAATGTTCTTGTATTATAATAATGATATGCGTA
>Contig_940
AGTTGAACCCGCGTCCGAAATTACTCTACCTTCAGTACTACACGTTTAGTCTCGTCTTTAATTTCACTTAAGCATGCGGACAGACACGCTAAACTTAAGCTAGTTTGATTCAATTTAGTGCTTCGATCCTCAAACGGTGGCTTCCACACGATCTCGTTTTGGTTTGACTCCGCTTTATCCCCGTCTTACGAGCGGAAGCTGGGGAGCGAAGGCTATGAGCAGGTTATTAAGCTGCTAAAGCGTATTGTTCGTCGTTTGCGACTATTTTTTTGCGGTTTATTTACGAGGCCTACCGCACCTCGACGTGCACCTTGGGCTTCGCTAAGGTC
>Contig_941
GTTTCATAACTATTGAAAAAATCAATGTTAGTATTATCTGTAATGACTTTAGTTGGAGGAATGGCTTTCGCTGCAGCACCTAAAAATGGAAAAAAAGCACCTGCTAGAAAAACAGTTGCTAAAAAAGTTGTTGCAAAAAGACCTGCAGCAGAATCATACACTTGTGGAGCTGAAAGAATAACAGTTACTTATCCAACAACAAAAACTGCAAAAGTAGTAACAAAAGCTGGAAAAGTTTATAACTTAAATGTAGCAGTTTCAGGAAGTGGAGCAAGATATGTTTCTAAACGTGGAGATATAGAATTCTTTAAAGGTGGAAAAGACGCTATCTTTAGAGGACCTAATAATATTGAAAAATCTTGCACA
>Contig_942
GGATTAAAACGTGCAATGATATTAGTTGACTTCAAGACCGTACCGTCATAGGCTTTTAGATCGGCTTTCTGCTCCTGCACTTCACAGCCATACTCCTTGAATTTTTCTACTATCCACTTGCCACACTTATCATGTGCTGCAGAGTTCATCACACGTGGTCCGAAGTCACACTGTGCTGCTGTAAAGGCATATGCAGAGTCAGCATTAAACGTAGGACCGACAGGTTTTGCGGTAGCCACAGTGTCAGTAGCATTATCAGTGTTGCTTGCTTTCCCCTTACAGCCGTAGGCTACGGTTGCGAGGGACACTGCCAAGAGGCAGCCGAAAATGAGTTTTATATTCGTTTTCATTATTGATTGTTTTCTTATCCTCTCCCACTCTATCCCAAAGGGTTGGTGAGAAATCTTCTTTCTACTTATTTTCTAACGCTCTGTACCTGCGCCATTACACGCAGCCAGTTGCCTCCCCTTCATC
>Contig_943
GGTGTCAACCAGAGTGGGAAGTGACCTGCTGTGTGCTCGATGAGAACGGCTGTGAAGCGCTCGAGTGAACCGAATGGTGCACGGTGAACCATCACTGGTGTCTTCTTAGAGTTGTCTTCTGCTGTATATTCGAGTTTAAAGCGGTTAGGCAGGTTATAGTCTACCTGAATTGTACCGAGCTGCCAACGACGACCGATGGCATCCTTCACCATGAAGTCGAGCTTAGGACCATAGAATGCTGCCTCGCCAAGCTCTACACGAGCGTTGAGACCCTTCTCTGCGCATGCTTCCTTAATGGCTGCTTCGCTCTCTTCCCATACCTCGTCAGAGCCGATATACTTCTCCTTGTCCTCTGAGTCGCGGAGGGAAATTTGTGCCTCGTAGTTATCGAAACCGAAGGTCTTGAACACCTTGAGGATGATATCGATATTGTTCTCAAACTCTGCCTTTACCTGATCAGGACGTACGAAGATATGTGCATCGTCCTGTGTGAAAGTACGAACACGTGTAAGTCCGTGAAGCTCACCGCTCTTCTCGTAGCGGAATACGGTTCCAAACTCTGCGATACGCAGTGGGAGATCTTTGTAAGAACGTGGTTTGTAAGCGTAAATCTCACAGTGGTGAGGACAGTTCATTGGCTTAAGCATATACTCTTCGTCCTCCTCTGGTGTGTGGATTGGCTGGAACGCATCCTTGCCATAGTGAGCATAATGACCAGAAGTTACGTAGAGGTTCTTACCACCAATACCCGGTGTGATTACCTCTTGATAGTTGTAAGGACGGAGGAGACGACGCAAGAGCTCTTGCAAGCGCAGGCGCAACTGTGTTCCCTTTGGAA
>Contig_944
TAGTAACCCTTCGCATCCTTATGCATTACGTTGCCTTCATCCTTGCGTTCAACCTTTGCTTGGTCTTCTTCAGCAACATAATATTTAAGGTGATAAAGCTTAGAATGCTCATCCTTGTAGATTACTTCTTCGTCAGAAAGAGCCGTCTGAGCCTGTGGATCCCAGTTAACCATACGTACACCACGATAGATGTAACCCTTCTTATAGAGGTCGCAGAACACCTTGATAACACTCTTGCTACGAGTATCATCCATGGTGAAAGCAGTACGATCCCAATCGCATGAGCAACCAAGTCGACGCAACTGCTTGAGGATAATGCCACCATGTTCGTGTGTCCAATCCCATGCATGCTCAAGGAACTGCTCACGAGTGAGGTCAGTCTTCTTTACACCTTGCTCTGCGAGGCGGTTCACAACCTTTGCTTCTGTAGCAATACTTGCGTGGTCAGTACCCGGTACCCAGCATGCATTCTTACCTTCCATGCGGGCACGTCTTACCAAGATGTCCTGTATCGTGTTGTTCAACATATGGCCCATGTGAAGCACACCCGTTACGTTTGGTGGAGGAATAACCACAGTGTAAGGCTCGCGGCCATCAGGCTTAGAACTGAAAAGCTTGTTGTCCAGCCA
>Contig_945
CTTTGATGTCACCACCTTTACACCTGTAGCCTATCAAGGTCATCGTCTATAACCACCCTTATGAGGATATCTAATCTTGTGGAGAGCTTCGTACTTAGATGCTTTCAGCACTTATCTCGTCCCAACGTAGCTACTCGGCAATGCTCCTGGCGGAACAACCGATAAACCAGAGGTTAGTCCATCACGGTCCTCTCGTACTAGTGACAGGTCCACGCAAATATCCTACGCCCACAACAGATAGAGACCGAACTGTCTCACGACGTTCTGAACCC
>Contig_946
CATGTGTTTTTGTTAAACAGTCGCCTGGGCCTATTCTCTGCGGCTCACCTGTTAAGTGAGCGTCCTTTATTCCGAAGTTACAGGACTATTTTGCCTAGTTCCT
>Contig_947
CCCCAGGCGGGATACTTAACGCGTTAGCTACAGCACTGCACGGGTCGATACGCACAGCGCCTAGTATCCATCGTTTACGGCTAGGACTACTGGGGTATCTAATCCCATTTGCTCCCCTAGCTTTCGTCTCTCAGTGTCAGTGTCGGCCCAGCAGAGTGCTTTCGCCGTTGGTGTTCTTTCCGATCTCTACGCATTTCACCGCTCCACCGGAAATTCCCTCTGCCCCTACCGTACTCCAGCTTGGTAGTTTCCACCGCCTGTCCAGGGTTGAGCCCTGGGATTTGACGGCGGACTTGAAAAGCCACCTACAGACGCTTTACGCCCAATCATTCCGGATAACGCTTGCATCCTCTGTCTTACCGCGGCTGCTGGCACAGAGTTAGCCGATGCTTATTCCTCAGATACCGTCATTGCTTCTTCTCCGAGAAAAGAAGTTCACGACCCGTGGGCCTTCTACCTCCACGCGGCATTGCTCCGTCAGGCTTTCGCCCATTGCGGAAAATTCCCCACTGCTGCCTCCCGTAGGAGTCTGGGCCGTGTCTCAGT
>Contig_948
ACTGAAGCTTAGTGGCTTTTCCTGGAAGCGTGGTATTTGCTGCTTCATATCCGTAGATACTCGTCATTACTTCTCGGTGTTAATAAAAGGGCGGATTTACCTACCCTTTCCACCTACCAGCTTAAACAAGCTATTCCAACAGCTTGCCAGCATAACCTTCTCCGTCCCCACATCGCATTTGAATCAAGTAC
>Contig_949
[truncated: 646,497 more chars]
