# Supplementary material for: VGEA: an RNA viral assembly toolkit
Source: PeerJ. 2021 Sep 6;9:e12129. doi: 10.7717/peerj.12129 (PMC8428259; doi:10.7717/peerj.12129)
Supplement: Supplemental Information 2 [file peerj-09-12129-s002.zip › Supplementary_File_2/Performance_Comparison_Assembly_Pipelines_Table_2/CV45/vgea/CV45_vgea_contigs.fasta]

>contig.00001
GTTCAAGACTCTTTTGCAAGAATCTAAATTGGCATGTTGAAACAAGTAACTCATTGTTTC
TCTAACATCACCTAACTCACCTACTGTCTTATTACAGTAGGCTAAGATAAGTGATGTTAG
AGAAACAATGAGTTACTTGTTTCAACATGCCAATTTAGATTCTTGCAAAAGAGTCTTGAA
CGTGGTGTGTAAAACTTGTGGACAACAGCAGACAACCCTTAAGGGTGTAGAAGCTGTTAT
GTACATGGGCACACTTTCTTATGAACAATTTAAGAAAGGTGTTCAGATACCTTGTACGTG
TGGTAAACAAGCTACAAAATATCTAGTACAACAGGAGTCACCTTTTGTTATGATGTCAGC
ACCACCTGCTCAGTATGAACTTAAGCATGGTACATTTACTTGTGCTAGTGAGTACACTGG
TAATTACCAGTGTGGTCACTATAAACATATAACTTCTAAAGAAACTTTGTATTGCATAGA
CGGTGCTTTACTTACAAAGTCCTCAGAATACAAAGGTCCTATTACGGATGTTTTCTACAA
AGAAAACAGTTACACAACAACCATAAAACCAGTTACTTATAAATTGGATGGTGTTGTTTG
TACAGAAATTGACCCTAAGTTGGACAATTATTATAAGAAAGACAATTCTTATTTCACAGA
GCAACCAATTGATCTTGTACCAAACCAACCATATCCAAACGCAAGCTTCGATAATTTTAA
GTTTGTATGTGATAATATCAAATTTGCTGATGATTTAAACCAGTTAACTGGTTATAAGAA
ACCTGCTTCAAGAGAGCTTAAAGTTACATTTTTCCCTGACTTAAATGGTGATGTGGTGGC
TATTGATTATAAACACTACACACCCTCTTTTAAGAAAGGAGCTAAATTGTTACATAAACC
TATTGTTTGGCATGTTAACAATGCAACTAATAAAGCCACGTATAAACCAAATACCTGGTG
TATACGTTGTCTTTGGAGCACAAAACCAGTTGAAACATCAAATTCGTTTGATGTACTGAA
GTCAGAGGACGCGCAGGGAATGGATAATCTTGCCTGCGAAGATCTAAAACCAGTCTCTGA
AGAAGTAGTGGAAAATCCTACCATACAGAAAGACGTTCTTGAGTGTAATGTGAAAACTAC
CGAAGTTGTAGGAGACATTATACTTAAACCAGCAAATAATAGTTTAAAAATTACAGAAGA
GGTTGGCCACACAGATCTAATGGCTGCTTATGTAGACAATTCTAGTCTTACTATTAAGAA
ACCTAATGAATTATCTAGAGTATTAGGTTTGAAAACCCTTGCTACTCATGGTTTAGCTGC
TGTTAATAGTGTCCCTTGGGATACTATAGCTAATTATGCTAAGCCTTTTCTTAACAAAGT
TGTTAGTACAACTACTAACATAGTTACACGGTGTTTAAACCGTGTTTGTACTAATTATAT
GCCTTATTTCTTTACTTTATTGCTACAATTGTGTACTTTTACTAGAAGTACAAATTCTAG
AATTAAAGCATCTATGCCGACTACTATAGCAAAGAATACTGTTAAGAGTGTCGGTAAATT
TTGTCTAGAGGCTTCATTTAATTATTTGAAGTCACCTAATTTTTCTAAACTGATAAATAT
TATAATTTGGTTTTTACTATTAAGTGTTTGCCTAGGTTCTTTAATCTACTCAACCGCTGC
TTTAGGTGTTTTAATGTCTAATTTAGGCATGCCTTCTTACTGTACTGGTTACAGAGAAGG
CTATTTGAACTCTACTAATGTCACTATTGCAACCTACTGTACTGGTTCTATACCTTGTAG
TGTTTGTCTTAGTGGTTTAGATTCTTTAGACACCTATCCTTCTTTAGAAACTATACAAAT
TACCATTTCATCTTTTAAATGGGATTTAACTGCTTTTGGCTTAGTTGCAGAGTGGTTTTT
GGCATATATTCTTTTCACTAGGTTTTTCTATGTACTTGGATTGGCTGCAATCATGCAATT
GTTTTTCAGCTATTTTGCAGTACATTTTATTAGTAATTCTTGGCTTATGTGGTTAATAAT
TAATCTTGTACAAATGGCCCCGATTTCAGCTATGGTTAGAATGTACATCTTCTTTGCATC
ATTTTATTATGTATGGAAAAGTTATGTGCATGTTGTAGACGGTTGTAATTCATCAACTTG
TATGATGTGTTACAAACGTAATAGAGCAACAAGAGTCGAATGTACAACTATTGTTAATGG
TGTTAGAAGGTCCTTTTATGTCTATGCTAATGGAGGTAAAGGCTTTTGCAAACTACACAA
TTGGAATTGTGTTAATTGTGATACATTCTGTGCTGGTAGTACATTTATTAGTGATGAAGT
TGCGAGAGACTTGTCACTACAGTTTAAAAGACCAATAAATCCTACTGACCAGTCTTCTTA
CATCGTTGATAGTGTTACAGTGAAGAATGGTTCCATCCATCTTTACTTTGATAAAGCTGG
TCAAAAGACTTATGAAAGACATTCTCTCTCTCATTTTGTTAACTTAGACAACCTGAGAGC
TAATAACACTAAAGGTTCATTGCCTATTAATGTTATAGTTTTTGATGGTAAATCAAAATG
TGAAGAATCATCTGCAAAATCAGCGTCTGTTTACTACAGTCAGCTTATGTGTCAACCTAT
ACTGTTACTAGATCAGGCATTAGTGTCTGATGTTGGTGATAGTGCGGAAGTTGCAGTTAA
AATGTTTGATGCTTACGTTAATACGTTTTCATCAACTTTTAACGTACCAATGGAAAAACT
CAAAACACTAGTTGCAACTGCAGAAGCTGAACTTGCAAAGAATGTGTCCTTAGACAATGT
CTTATCTACTTTTATTTCAGCAGCTCGGCAAGGGTTTGTTGATTCAGATGTAGAAACTAA
AGATGTTGTTGAATGTCTTAAATTGTCACATCAATCTGACATAGAAGTTACTGGCGATAG
TTGTAATAACTATATGCTCACCTATAACAAAGTTGAAAACATGACACCCCGTGACCTTGG
TGCTTGTATTGACTGTAGTGCGCGTCATATTAATGCGCAGGTAGCAAAAAGTCACAACAT
TGCTTTGATATGGAACGTTAAAGATTTCATGTCATTGTCTGAACAACTACGAAAACAAAT
ACGTAGTGCTGCTAAAAAGAATAACTTACCTTTTAAGTTGACATGTGCAACTACTAGACA
AGTTGTTAATGTTGTAACAACAAAGATAGCACTTAAGGGTGGTAAAATTGTTAATAATTG
GTTGAAGCAGTTAATTAAAGTTACACTTGTGTTCCTTTTTGTTGCTGCTATTTTCTATTT
AATAACACCTGTTCATGTCATGTCTAAACATACTGACTTTTCAAGTGAAATCATAGGATA
CAAGGCTATTGATGGTGGTGTCACTCGTGACATAGCATCTACAGATACTTGTTTTGCTAA
CAAACATGCTGATTTTGACACATGGTTTAGCCAGCGTGGTGGTAGTTATACTAATGACAA
AGCTTGCCCATTGATTGCTGCAGTCATAACAAGAGAAGTGGGTTTTGTCGTGCCTGGTTT
GCCTGGCACGATATTACGCACAACTAATGGTGACTTTTTGCATTTCTTACCTAGAGTTTT
TAGTGCAGTTGGTAACATCTGTTACACACCATCAAAACTTATAGAGTACACTGACTTTGC
AACATCAGCTTGTGTTTTGGCTGCTGAATGTACAATTTTTAAAGATGCTTCTGGTAAGCC
AGTACCATATTGTTATGATACCAATGTACTAGAAGGTTCTGTTGCTTATGAAAGTTTACG
CCCTGACACACGTTATGTGCTCATGGATGGCTCTATTATTCAATTTCCTAACACCTACCT
TGAAGGTTCTGTTAGAGTGGTAACAACTTTTGATTCTGAGTACTGTAGGCACGGCACTTG
TGAAAGATCAGAAGCTGGTGTTTGTGTATCTACTAGTGGTAGATGGGTACTTAACAATGA
TTATTACAGATCTTTACCAGGAGTTTTCTGTGGTGTAGATGCTGTAAATTTACTTACTAA
TATGTTTACACCACTAATTCAACCTATTGGTGCTTTGGACATATCAGCATCTATAGTAGC
TGGTGGTATTGTAGCTATCGTAGTAACATGCCTTGCCTACTATTTTATGAGGTTTAGAAG
AGCTTTTGGTGAATACAGTCATGTAGTTGCCTTTAATACTTTACTATTCCTTATGTCATT
CACTGTACTCTGTTTAACACCAGTTTACTCATTCTTACCTGGTGTTTATTCTGTTATTTA
CTTGTACTTGACATTTTATCTTACTAATGATGTTTCTTTTTTAGCACATATTCAGTGGAT
GGTTATGTTCACACCTTTAGTACCTTTCTGGATAACAATTGCTTATATCATTTGTATTTC
CACAAAGCATTTCTATTGGTTCTTTAGTAATTACCTAAAGAGACGTGTAGTCTTTAATGG
TGTTTCCTTTAGTACTTTTGAAGAAGCTGCGCTGTGCACCTTTTTGTTAAATAAAGAAAT
GTATCTAAAGTTGCGTAGTGATGTGCTATTACCTCTTACGCAATATAATAGATACTTAGC
TCTTTATAATAAGTACAAGTATTTTAGTGGAGCAATGGATACAACTAGCTACAGAGAAGC
TGCTTGTTGTCATCTCGCAAAGGCTCTCAATGACTTCAGTAACTCAGGTTCTGATGTTCT
TTACCAACCACCACAAACCTCTATCACCTCAGCTGTTTTGCAGAGTGGTTTTAGAAAAAT
GGCATTCCCATCTGGTAAAGTTGAGGGTTGTATGGTACAAGTAACTTGTGGTACAACTAC
ACTTAACGGTCTTTGGCTTGATGACGTAGTTTACTGTCCAAGACATGTGATCTGCACCTC
TGAAGACATGCTTAACCCTAATTATGAAGATTTACTCATTCGTAAGTCTAATCATAATTT
CTTGGTACAGGCTGGTAATGTTCAACTCAGGGTTATTGGACATTCTATGCAAAATTGTGT
ACTTAAGCTTAAGGTTGATACAGCCAATCCTAAGACACCTAAGTATAAGTTTGTTCGCAT
TCAACCAGGACAGACTTTTTCAGTGTTAGCTTGTTACAATGGTTCACCATCTGGTGTTTA
CCAATGTGCTATGAGGCCCAATTTCACTATTAAGGGTTCATTCCTTAATGGTTCATGTGG
TAGTGTTGGTTTTAACATAGATTATGACTGTGTCTCTTTTTGTTACATGCACCATATGGA
ATTACCAACTGGAGTTCATGCTGGCACAGACTTAGAAGGTAACTTTTATGGACCTTTTGT
TGACAGGCAAACAGCACAAGCAGCTGGTACGGACACAACTATTACAGTTAATGTTTTAGC
TTGGTTGTACGCTGCTGTTATAAATGGAGACAGGTGGTTTCTCAATCGATTTACCACAAC
TCTTAATGACTTTAACCTTGTGGCTATGAAGTACAATTATGAACCTCTAACACAAGACCA
TGTTGACATACTAGGACCTCTTTCTGCTCAAACTGGAATTGCCGTTTTAGATATGTGTGC
TTCATTAAAAGAATTACTGCAAAATGGTATGAATGGACGTACCATATTGGGTAGTGCTTT
ATTAGAAGATGAATTTACACCTTTTGATGTTGTTAGACAATGCTCAGGTGTTACTTTCCA
AAGTGCAGTGAAAAGAACAATCAAGGGTACACACCACTGGTTGTTACTCACAATTTTGAC
TTCACTTTTAGTTTTAGTCCAGAGTACTCAATGGTCTTTGTTCTTTTTTTTGTATGAAAA
TGCCTTTTTACCTTTTGTTATGGGTATTATTGCTATGTCTGCTTTTGCAATGATGTTTGT
CAAACATAAGCATGCATTTCTCTGTTTGTTTTTGTTACCTTCTCTTGCCACTGTAGCTTA
TTTTAATATGGTCTATATGCCTGCTAGTTGGGTGATGCGTATTATGACATGGTTGGATAT
GGTTGATACTAGTTTGTCTGGTTTTAAGCTAAAAGACTGTGTTATGTATGCATCAGCTGT
AGTGTTACTAATCCTTATGACAGCAAGAACTGTGTATGATGATGGTGCTAGGAGAGTGTG
GACACTTATGAATGTCTTGACACTCGTTTATAAAGTTTATTATGGTAATGCTTTAGATCA
AGCCATTTCCATGTGGGCTCTTATAATCTCTGTTACTTCTAACTACTCAGGTGTAGTTAC
AACTGTCATGTTTTTGGCCAGAGGTATTGTTTTTATGTGTGTTGAGTATTGCCCTATTTT
CTTCATAACTGGTAATACACTTCAGTGTATAATGCTAGTTTATTGTTTCTTAGGCTATTT
TTGTACTTGTTACTTTGGCCTCTTTTGTTTACTCAACCGCTACTTTAGACTGACTCTTGG
TGTTTATGATTACTTAGTTTCTACACAGGAGTTTAGATATATGAATTCACAGGGACTACT
CCCACCCAAGAATAGCATAGATGCCTTCAAACTCAACATTAAATTGTTGGGTGTTGGTGG
CAAACCTTGTATCAAAGTAGCCACTGTACAGTCTAAAATGTCAGATGTAAAGTGCACATC
AGTAGTCTTACTCTCAGTTTTGCAACAACTCAGAGTAGAATCATCATCTAAATTGTGGGC
TCAATGTGTCCAGTTACACAATGACATTCTCTTAGCTAAAGATACTACTGAAGCCTTTGA
AAAAATGGTTTCACTACTTTCTGTTTTGCTTTCCATGCAGGGTGCTGTAGACATAAACAA
GCTTTGTGAAGAAATGCTGGACAACAGGGCAACCTTACAAGCTATAGCCTCAGAGTTTAG
TTCCCTTCCATCATATGCAGCTTTTGCTACTGCTCAAGAAGCTTATGAGCAGGCTGTTGC
TAATGGTGATTCTGAAGTTGTTCTTAAAAAGTTGAAGAAGTCTTTGAATGTGGCTAAATC
TGAATTTGACCGTGATGCAGCCATGCAACGTAAGTTGGAAAAGATGGCTGATCAAGCTAT
GACCCAAATGTATAAACAGGCTAGATCTGAGGACAAGAGGGCAAAAGTTACTAGTGCTAT
GCAGACAATGCTTTTCACTATGCTTAGAAAGTTGGATAATGATGCACTCAACAACATTAT
CAACAATGCAAGAGATGGTTGTGTTCCCTTGAACATAATACCTCTTACAACAGCAGCCAA
ACTAATGGTTGTCATACCAGACTATAACACATATAAAAATACGTGTGATGGTACAACATT
TACTTATGCATCAGCATTGTGGGAAATCCAACAGGTTGTAGATGCAGATAGTAAAATTGT
TCAACTTAGTGAAATTAGTATGGACAATTCACCTAATTTAGCATGGCCTCTTATTGTAAC
AGCTTTAAGGGCCAATTCTGCTGTCAAATTACAGAATAATGAGCTTAGTCCTGTTGCACT
ACGACAGATGTCTTGTGCTGCCGGTACTACACAAACTGCTTGCACTGATGACAATGCGTT
AGCTTACTACAACACAACAAAGGGAGGTAGGTTTGTACTTGCACTGTTATCCGATTTACA
GGATTTGAAATGGGCTAGATTCCCTAAGAGTGATGGAACTGGTACTATCTATACAGAACT
GGAACCACCTTGTAGGTTTGTTACAGACACACCTAAAGGTCCTAAAGTGAAGTATTTATA
CTTTATTAAAGGATTAAACAACCTAAATAGAGGTATGGTACTTGGTAGTTTAGCTGCCAC
AGTACGTCTACAAGCTGGTAATGCAACAGAAGTGCCTGCCAATTCAACTGTATTATCTTT
CTGTGCTTTTGCTGTAGATGCTGCTAAAGCTTACAAAGATTATCTAGCTAGTGGGGGACA
ACCAATCACTAATTGTGTTAAGATGTTGTGTACACACACTGGTACTGGTCAGGCAATAAC
AGTTACACCGGAAGCCAATATGGATCAAGAATCCTTTGGTGGTGCATCGTGTTGTCTGTA
CTGCCGTTGCCACATAGATCATCCAAATCCTAAAGGATTTTGTGACTTAAAAGGTAAGTA
TGTACAAATACCTACAACTTGTGCTAATGACCCTGTGGGTTTTACACTTAAAAACACAGT
CTGTACCGTCTGCGGTATGTGGAAAGGTTATGGCTGTAGTTGTGATCAACTCCGCGAACC
CATGCTTCAGTCAGCTGATGCACAATCGTTTTTAAACGGGTTTGCGGTGTAAGTGCAGCC
CGTCTTACACCGTGCGGCACAGGCACTAGTACTGATGTCGTATACAGGGCTTTTGACATC
TACAATGATAAAGTAGCTGGTTTTGCTAAATTCCTAAAAACTAATTGTTGTCGCTTCCAA
GAAAAGGACGAAGATGACAATTTAATTGATTCTTACTTTGTAGTTAAGAGACACACTTTC
TCTAACTACCAACATGAAGAAACAATTTATAATTTACTTAAGGATTGTCCAGCTGTTGCT
AAACATGACTTCTTTAAGTTTAGAATAGACGGTGACATGGTACCACATATATCACGTCAA
CGTCTTACTAAATACACAATGGCAGACCTCGTCTATGCTTTAAGGCATTTTGATGAAGGT
AATTGTGACACATTAAAAGAAATACTTGTCACATACAATTGTTGTGATGATGATTATTTC
AATAAAAAGGACTGGTATGATTTTGTAGAAAACCCAGATATATTACGCGTATACGCCAAC
TTAGGTGAACGTGTACGCCAAGCTTTGTTAAAAACAGTACAATTCTGTGATGCCATGCGA
AATGCTGGTATTGTTGGTGTACTGACATTAGATAATCAAGATCTCAATGGTAACTGGTAT
GATTTCGGTGATTTCATACAAACCACGCCAGGTAGTGGAGTTCCTGTTGTAGATTCTTAT
TATTCATTGTTAATGCCTATATTAACCTTGACCAGGGCTTTAACTGCAGAGTCACATGTT
GACACTGACTTAACAAAGCCTTACATTAAGTGGGATTTGTTAAAATATGACTTCACGGAA
GAGAGGTTAAAACTCTTTGACCGTTATTTTAAATATTGGGATCAGACATACCACCCAAAT
TGTGTTAACTGTTTGGATGACAGATGCATTCTGCATTGTGCAAACTTTAATGTTTTATTC
TCTACAGTGTTCCCACTTACAAGTTTTGGACCACTAGTGAGAAAAATATTTGTTGATGGT
GTTCCATTTGTAGTTTCAACTGGATACCACTTCAGAGAGCTAGGTGTTGTACATAATCAG
GATGTAAACTTACATAGCTCTAGACTTAGTTTTAAGGAATTACTTGTGTATGCTGCTGAC
CCTGCTATGCACGCTGCTTCTGGTAATCTATTACTAGATAAACGCACTACGTGCTTTTCA
GTAGCTGCACTTACTAACAATGTTGCTTTTCAAACTGTCAAACCCGGTAATTTTAACAAA
GACTTCTATGACTTTGCTGTGTCTAAGGGTTTCTTTAAGGAAGGAAGTTCTGTTGAATTA
AAACACTTCTTCTTTGCTCAGGATGGTAATGCTGCTATCAGCGATTATGACTACTATCGT
TATAATCTACCAACAATGTGTGATATCAGACAACTACTATTTGTAGTTGAAGTTGTTGAT
AAGTACTTTGATTGTTACGATGGTGGCTGTATTAATGCTAACCAAGTCATCGTCAACAAC
CTAGACAAATCAGCTGGTTTTCCATTTAATAAATGGGGTAAGGCTAGACTTTATTATGAT
TCAATGAGTTATGAGGATCAAGATGCACTTTTCGCATATACAAAACGTAATGTCATCCCT
ACTATAACTCAAATGAATCTTAAGTATGCCATTAGTGCAAAGAATAGAGCTCGCACCGTA
GCTGGTGTCTCTATCTGTAGTACTATGACCAATAGACAGTTTCATCAAAAATTATTGAAA
TCAATAGCCGCCACTAGAGGAGCTACTGTAGTAATTGGAACAAGCAAATTCTATGGTGGT
TGGCACAACATGTTAAAAACTGTTTATAGTGATGTAGAAAACCCTCACCTTATGGGTTGG
GATTATCCTAAATGTGATAGAGCCATGCCTAACATGCTTAGAATTATGGCCTCACTTGTT
CTTGCTCGCAAACATACAACGTGTTGTAGCTTGTCACACCGTTTCTATAGATTAGCTAAT
GAGTGTGCTCAAGTATTGAGTGAAATGGTCATGTGTGGCGGTTCACTATATGTTAAACCA
GGTGGAACCTCATCAGGAGATGCCACAACTGCTTATGCTAATAGTGTTTTTAACATTTGT
CAAGCTGTCACGGCCAATGTTAATGCACTTTTATCTACTGATGGTAACAAAATTGCCGAT
AAGTATGTCCGCAATTTACAACACAGACTTTATGAGTGTCTCTATAGAAATAGAGATGTT
GACACAGACTTTGTGAATGAGTTTTACGCATATTTGCGTAAACATTTCTCAATGATGATA
CTCTCTGACGATGCTGTTGTGTGTTTCAATAGCACTTATGCATCTCAAGGTCTAGTGGCT
AGCATAAAGAACTTTAAGTCAGTTCTTTATTATCAAAACAATGTTTTTATGTCTGAAGCA
AAATGTTGGACTGAGACTGACCTTACTAAAGGACCTCATGAATTTTGCTCTCAACATACA
ATGCTAGTTAAACAGGGTGATGATTATGTGTACCTTCCTTACCCAGATCCATCAAGAATC
CTAGGGGCCGGCTGTTTTGTAGATGATATCGTAAAAACAGATGGTACACTTATGATTGAA
CGGTTCGTGTCTTTAGCTATAGATGCTTACCCACTTACTAAACATCCTAATCAGGAGTAT
GCTGATGTCTTTCATTTGTACTTACAATACATAAGAAAGCTACATGATGAGTTAACAGGA
CACATGTTAGACATGTATTCTGTTATGCTTACTAATGATAACACTTCAAGGTATTGGGAA
CCTGAGTTTTATGAGGCTATGTACACACCGCATACAGTCTTACAGGCTGTTGGGGCTTGT
GTTCTTTGCAATTCACAGACTTCATTAAGATGTGGTGCTTGCATACGTAGACCATTCTTA
TGTTGTAAATGCTGTTACGACCATGTCATATCAACATCACATAAATTAGTCTTGTCTGTT
AATCCGTATGTTTGCAATGCTCCAGGTTGTGATGTCACAGATGTGACTCAACTTTACTTA
GGAGGTATGAGCTATTATTGTAAATCACATAAACCACCCATTAGTTTTCCATTGTGTGCT
AATGGACAAGTTTTTGGTTTATATAAAAATACATGTGTTGGTAGCGATAATGTTACTGAC
TTTAATGCAATTGCAACATGTGACTGGACAAATGCTGGTGATTACATTTTAGCTAACACC
TGTACTGAAAGACTCAAGCTTTTTGCAGCAGAAACGCTCAAAGCTACTGAGGAGACATTT
AAACTGTCTTATGGTATTGCTACTGTACGTGAAGTGCTGTCTGACAGAGAATTACATCTT
TCATGGGAATTTGGTAAACCTAGACCACCACTTAACCGAAATTATGTCTTTACTGGTTAT
CGTGTAACTAAAAACAGTAAAGTACAAATAGGAGAGTACACCTTTGAAAAAGGTGACTAT
GGTGATGCTGTTGTTTACCGAGGTACAACAACTTACAAATTAAATGTTGGTGATTATTTT
GTGCTGACATCACATACAGTAATGCCATTAAGTGCACCTACACTAGTGCCACAAGAGCAC
TATGTTAGAATTACTGGCTTATACCCAACACTCAATATCTCAGATGAGTTTTCTAGCAAT
GTTGCAAATTATCAAAAGGTTGGTATGCAAAAGTATTCTACACTCCAGGGACCACCTGGT
ACTGGTAAGAGTCATTTTGCTATTGGCCTAGCTCTCTACTACCCTTCTGCTCGCATAGTG
TATACAGCTTGCTCTCATGCCGCTGTTGATGCACTATGTGAGAAGGCATTAAAATATTTG
CCTATAGATAAATGTAGTAGAATTATACCTGCACGTGCTCGTGTAGAGTGTTTTGATAAA
TTCAAAGTGAATTCAACATTAGAACAGTATGTCTTTTGTACTGTAAATGCATTGCCTGAG
ACGACAGCAGATATAGTTGTCTTTGATGAAATTTCAATGGCCACAAATTATGATTTGAGT
GTTGTCAATGCCAGATTACGTGCTAAGCACTATGTGTACATTGGCGACCCTGCTCAATTA
CCTGCACCACGCACATTGCTAACTAAGGGCACACTAGAACCAGAATATTTCAATTCAGTG
TGTAGACTTATGAAAACTATAGGTCCAGACATGTTCCTCGGAACTTGTCGGCGTTGTCCT
GCTGAAATTGTTGACACTGTGAGTGCTTTGGTTTATGATAATAAGCTTAAAGCACATAAA
GACAAATCAGCTCAATGCTTTAAAATGTTTTATAAGGGTGTTATCACGCATGATGTTTCA
TCTGCAATTAACAGGCCACAAATAGGCGTGGTAAGAGAATTCCTTACACGTAACCCTGCT
TGGAGAAAAGCTGTCTTTATTTCACCTTATAATTCACAGAATGCTGTAGCCTCAAAGATT
TTGGGACTACCAACTCAAACTGTTGATTCATCACAGGGCTCAGAATATGACTATGTCATA
TTCACTCAAACCACTGAAACAGCTCACTCTTGTAATGTAAACAGATTTAATGTTGCTATT
ACCAGAGCAAAAGTAGGCATACTTTGCATAATGTCTGATAGAGACCTTTATGACAAGTTG
CAATTTACAAGTCTTGAAATTCCACGTAGGAATGTGGCAACTTTACAAGCTGAAAATGTA
ACAGGACTCTTTAAAGATTGTAGTAAGGTAATCACTGGGTTACATCCTACACAGGCACCT
ACACACCTCAGTGTTGACACTAAATTCAAAACTGAAGGTTTATGTGTTGACATACCTGGC
ATACCTAAGGACATGACCTATAGAAGACTCATCTCTATGATGGGTTTTAAAATGAATTAT
CAAGTTAATGGTTACCCTAACATGTTTATCACCCGCGAAGAAGCTATAAGACATGTACGT
GCATGGATTGGCTTCGATGTCGAGGGGTGTCATGCTACTAGAGAAGCTGTTGGTACCAAT
TTACCTTTACAGCTAGGTTTTTCTACAGGTGTTAACCTAGTTGCTGTACCTACAGGTTAT
GTTGATACACCTAATAATACAGATTTTTCCAGAGTTAGTGCTAAACCACCGCCTGGAGAT
CAATTTAAACACCTCATACCACTTATGTACAAAGGACTTCCTTGGAATGTAGTGCGTATA
AAGATTGTACAAATGTTAAGTGACACACTTAAAAATCTCTCTGACAGAGTCGTATTTGTC
TTATGGGCACATGGCTTTGAGTTGACATCTATGAAGTATTTTGTGAAAATAGGACCTGAG
CGCACCTGTTGTCTATGTGATAGACGTGCCACATGCTTTTCCACTGCTTCAGACACTTAT
GCCTGTTGGCATCATTCTATTGGATTTGATTACGTCTATAATCCGTTTATGATTGATGTT
CAACAATGGGGTTTTACAGGTAACCTACAAAGCAACCATGATCTGTATTGTCAAGTCCAT
GGTAATGCACATGTAGCTAGTTGTGATGCAATCATGACTAGGTGTCTAGCTGTCCACGAG
TGCTTTGTTAAGCGTGTTGACTGGACTATTGAATATCCTATAATTGGTGATGAACTGAAG
ATTAATGCGGCTTGTAGAAAGGTTCAACACATGGTTGTTAAAGCTGCATTATTAGCAGAC
AAATTCCCAGTTCTTCACGACATTGGTAACCCTAAAGCTATTAAGTGTGTACCTCAAGCT
GATGTAGAATGGAAGTTCTATGATGCACAGCCTTGTAGTGACAAAGCTTATAAAATAGAA
GAATTATTCTATTCTTATGCCACACATTCTGACAAATTCACAGATGGTGTATGCCTATTT
TGGAATTGCAATGTCGATAGATATCCTGCTAATTCCATTGTTTGTAGATTTGACACTAGA
GTGCTATCTAACCTTAACTTGCCTGGTTGTGATGGTGGCAGTTTGTATGTAAATAAACAT
GCATTCCACACACCAGCTTTTGATAAAAGTGCTTTTGTTAATTTAAAACAATTACCATTT
TTCTATTACTCTGACAGTCCATGTGAGTCTCATGGAAAACAAGTAGTGTCAGATATAGAT
TATGTACCACTAAAGTCTGCTACGTGTATAACACGTTGCAATTTAGGTGGTGCTGTCTGT
AGACATCATGCTAATGAGTACAGATTGTATCTCGATGCTTATAACATGATGATCTCAGCT
GGCTTTAGCTTGTGGGTTTACAAACAATTTGATACTTATAACCTCTGGAACACTTTTACA
AGACTTCAGAGTTTAGAAAATGTGGCTTTTAATGTTGTAAATAAGGGACACTTTGATGGA
CAACAGGGTGAAGTACCAGTTTCTATCATTAATAACACTGTTTACACAAAAGTTGATGGT
GTTGATGTAGAATTGTTTGAAAATAAAACAACATTACCTGTTAATGTAGCATTTGAGCTT
TGGGCTAAGCGCAACATTAAACCAGTACCAGAGGTGAAAATACTCAATAATTTGGGTGTG
GACATTGCTGCTAATACTGTGATCTGGGACTACAAAAGAGATGCTCCAGCACATATATCT
ACTATTGGTGTTTGTTCTATGACTGACATAGCCAAGAAACCAACTGAAACGATTTGTGCA
CCACTCACTGTCTTTTTTGATGGTAGAGTTGATGGTCAAGTAGACTTATTTAGAAATGCC
CGTAATGGTGTTCTTATTACAGAAGGTAGTGTTAAAGGTTTACAACCATCTGTAGGTCCC
AAACAAGCTAGTCTTAATGGAGTCACATTAATTGGAGAAGCCGTAAAAACACAGTTCAAT
TATTATAAGAAAGTTGATGGTGTTGTCCAACAATTACCTGAAACTTACTTTACTCAGAGT
AGAAATTTACAAGAATTTAAACCCAGGAGTCAAATGGAAATTGATTTCTTAGAATTAGCT
ATGGATGAATTCATTGAACGGTATAAATTAGAAGGCTATGCCTTCGAACATATCGTTTAT
GGAGATTTTAGTCATAGTCAGTTAGGTGGTTTACATCTACTGATTGGACTAGCTAAACGT
TTTAAGGAATCACCTTTTGAATTAGAAGATTTTATTCCTATGGACAGTACAGTTAAAAAC
TATTTCATAACAGATGCGCAAACAGGTTCATCTAAGTGTGTGTGTTCTGTTATTGATTTA
TTACTTGATGATTTTGTTGAAATAATAAAATCCCAAGATTTATCTGTAGTTTCTAAGGTT
GTCAAAGTGACTATTGACTATACAGAAATTTCATTTATGCTTTGGTGTAAAGATGGCCAT
GTAGAAACATTTTACCCAAAATTACAATCTAGTCAAGCGTGGCAACCGGGTGTTGCTATG
CCTAATCTTTACAAAATGCAAAGAATGCTATTAGAAAAGTGTGACCTTCAAAATTATGGT
GATAGTGCAACATTACCTAAAGGCATAATGATGAATGTCGCAAAATATACTCAACTGTGT
CAATATTTAAACACATTAACATTAGCTGTACCCTATAATATGAGAGTTATACATTTTGGT
GCTGGTTCTGATAAAGGAGTTGCACCAGGTACAGCTGTTTTAAGACAGTGGTTGCCTACG
GGTACGCTGCTTGTCGATTCAGATCTTAATGACTTTGTCTCTGATGCAGATTCAACTTTG
ATTGGTGATTGTGCAACTGTACATACAGCTAATAAATGGGATCTCATTATTAGTGATATG
TACGACCCTAAGACTAAAAATGTTACAAAAGAAAATGACTCTAAAGAGGGTTTTTTCACT
TACATTTGTGGGTTTATACAACAAAAGCTAGCTCTTGGAGGTTCCGTGGCTATAAAGATA
ACAGAACATTCTTGGAATGCTGATCTTTATAAGCTCATGGGACACTTCGCATGGTGGACA
GCCTTTGTTACTAATGTGAATGCGTCATCATCTGAAGCATTTTTAATTGGATGTAATTAT
CTTGGCAAACCACGCGAACAAATAGATGGTTATGTCATGCATGCAAATTACATATTTTGG
AGGAATACAAATCCAATTCAGTTGTCTTCCTATTCTTTATTTGACATGAGTAAATTTCCC
CTTAAATTAAGGGGTACTGCTGTTATGTCTTTAAAAGAAGGTCAAATCAATGATATGATT
TTATCTCTTCTTAGTAAAGGTAGACTTATAATTAGAGAAAACAACAGAGTTGTTATTTCT
AGTGATGTTCTTGTTAACAAGAAAAACAAACATTGTTCGTTTAGTTGT
>contig.00002
AAAGTTGGATGGAAAGTGAGTTCAGAGTTTATTCTAGTGCGAATAATTGCACTTTTGAAT
ATGTCTCTCAGCCTTTTCTTATGGACCTTGAAGGAAAACAGGGTAATTTCAAAAATCTTA
GGGAATTTGTGTTTAAGAATATTGATGGTTATTTTAAAATATATTCTAAGCACACGCCTA
TTAATTTAGTGCGTGATCTCCCTCAGGGTTTTTCGGCTTTAGAACCATTGGTAGATTTGC
CAATAGGTATTAACATCACTAGGTTTCAAACTTTACTTGCTTTACATAGAAGTTATTTGA
CTCCTGGTGATTCTTCTTCAGGTTGGACAGCTGGTGCTGCAGCTTATTATGTGGGTTATC
TTCAACCTAGGACTTTTCTATTAAAATATAATGAAAATGGAACCATTACAGATGCTGTAG
ACTGTGCACTTGACCCTCTCTCAGAAACAAAGTGTACGTTGAAATCCTTCACTGTAGAAA
AAGGAATCTATCAAACTTCTAACTTTAGAGTCCAACCAACAGAATCTATTGTTAGATTTC
CTAATATTACAAACTTGTGCCCTTTTGGTGAAGTTTTTAACGCCACCAGATTTGCATCTG
TTTATGCTTGGAACAGGAAGAGAATCAGCAACTGTGTTGCTGATTATTCTGTCCTATATA
ATTCCGCATCATTTTCCACTTTTAAGTGTTATGGAGTGTCTCCTACTAAATTAAATGATC
TCTGCTTTACTAATGTCTATGCAGATTCATTTGTAATTAGAGGTGATGAAGTCAGACAAA
TCGCTCCAGGGCAAACTGGAAAGATTGCTGATTATAATTATAAATTACCAGATGATTTTA
CAGGCTGCGTTATAGCTTGGAATTCTAACAATCTTGATTCTAAGGTTGGTGGTAATTATA
ATTACCTGTATAGATTGTTTAGGAAGTCTAATCTCAAACCTTTTGAGAGAGATATTTCAA
CTGAAATCTATCAGGCCGGTAGCACACCTTGTAATGGTGTTGAAGGTTTTAATTGTTACT
TTCCTTTACAATCATATGGTTTCCAACCCACTAATGGTGTTGGTTACCAACCATACAGAG
TAGTAGTACTTTCTTTTGAACTTCTACATGCACCAGTAACTGTTTGTGGACCTAAAAAGT
CTACTAATTTGGTTAAAAACAAATGTGTCAATTTCAACTTCAATGGTTTAACAGGCACAG
GTGTTCTTACTGAGTCTAACAAAAAGTTTCTGCCTTTCCAACAATTTGGCAGAGACATTG
CTGACACTACTGATGCTGTCCGTGATCCACAGACACTTGAGATTCTTGACATTACACCAT
GTTCTTTTGGTGGTGTCAGTGTTATAACACCAGGAACAAATACTTCTAACCAGGTTGCTG
TTCTTTATCAGGGTGTTAACTGCACAGAAGTCCCTGTTGCTATTCATGCAGATCAACTTA
CTCCTACTTGGCGTGTTTATTCTACAGGTTCTAATGTTTTTCAAACACGTGCAGGCTGTT
TAATAGGGGCTGAACATGTCAACAACTCATATGAGTGTGACATACCCATTGGTGCAGGTA
TATGCGCTAGTTATCAGACTCAGACTAATTCTCCTCGGCGGGCACGTAGTGTAGCTAGTC
AATCCATCATTGCCTACACTATGTCACTTGGTGCAGAAAATTCAGTTGCTTACTCTAATA
ACTCTATTGCCATACCCACAAATTTTACTATTAGTGTTACCACAGAAATTCTACCAGTGT
CTATGACCAAGACATCAGTAGATTGTACAATGTACATTTGTGGTGATTCAACTGAATGCA
GCAATCTTTTGTTGCAATATGGCAGTTTTTGTACACAATTAAACCGTGCTTTAACTGGAA
TAGCTGTTGAACAAGACAAAAACACCCAAGAAGTTTTTGCACAAGTCAAACAAATTTACA
AAACACCACCAATTAAAGATTTTGGTGGTTTTAATTTTTCACAAATATTACCAGATCCAT
CAAAACCAAGCAAGAGGTCATTTATTGAAGATCTACTTTTCAACAAAGTGACACTTGCAG
ATGCTGGCTTCATCAAACAATATGGTGATTGCCTTGGTGATATTGCTGCTAGAGACCTCA
TTTGTGCACAAAAGTTTAACGGCCTTACTGTTTTGCCACCTTTGCTCACAGATGAAATGA
TTGCTCAATACACTTCTGCACTGTTAGCGGGTACAATCACTTCTGGTTGGACCTTTGGTG
CAGGTGCTGCATTACAAATACCATTTGCTATGCAAATGGCTTATAGGTTTAATGGTATTG
GAGTTACACAGAATGTTCTCTATGAGAACCAAAAATTGATTGCCAACCAATTTAATAGTG
CTATTGGCAAAATTCAAGACTCACTTTCTTCCACAGCAAGTGCACTTGGAAAACTTCAAG
ATGTGGTCAACCAAAATGCACAAGCTTTAAACACGCTTGTTAAACAACTTAGCTCCAATT
TTGGTGCAATTTCAAGTGTTTTAAATGATATCCTTTCACGTCTTGACAAAGTTGAGGCTG
AAGTGCAAATTGATAGGTTGATCACAGGCAGACTTCAAAGTTTGCAGACATATGTGACTC
AACAATTAATTAGAGCTGCAGAAATCAGAGCTTCTGCTAATCTTGCTGCTACTAAAATGT
CAGAGTGTGTACTTGGACAATCAAAAAGAGTTGATTTTTGTGGAAAGGGCTATCATCTTA
TGTCCTTCCCTCAGTCAGCACCTCATGGTGTAGTCTTCTTGCATGTGACTTATGTCCCTG
CACAAGAAAAGAACTTCACAACTGCTCCTGCCATTTGTCATGATGGAAAAGCACACTTTC
CTCGTGAAGGTGTCTTTGTTTCAAATGGCACACACTGGTTTGTAACACAAAGGAATTTTT
ATGAACCACAAATCATTACTACAGACAACACATTTGTGTCTGGTAACTGTGATGTTGTAA
TAGGAATTGTCAACAACACAGTTTATGATCCTTTGCAACCTGAATTAGACTCATTCAAGG
AGGAGTTAGATAAATATTTTAAGAATCATACATCACCAGATGTTGATTTAGGTGACATCT
CTGGCATTAATGCTTCAGTTGTAAACATTCAAAAAGAAATTGACCGCCTCAATGAGGTTG
CCAAGAATTTAAATGAATCTCTCATCGATCTCCAAGAACTTGGAAAGTATGAGCAGTATA
TAAAATGGCCATGGTACATTTGGCTAGGTTTTATAGCTGGCTTGATTGCCATAGTAATGG
TGACAATTATGCTTTGCTGTATGACCAGTTGCTGTAGTTGTCTCAAGGGCTGTTGTTCTT
GTGGATCCTGCTGCAAATTTGATGAAGACGACTCTGAGCCAGTGCTCAAAGGAGTCAAAT
TACATTACACATAAACGAACTTATGGATTTGTTTATGAGAATCTTCACAATTGGAACTGT
AACTTTGAAGCAAGGTGAAATCAAGGATGCTACTCCTTCAGATTTTGTTCGCGCTACTGC
AACGATACCGATACAAGCCTCACTCCCTTTCGGATGGCTTATTGTTGGCGTTGCACTTCT
TGCTGTTTTTCATAGCGCTTCCAAAATCATAACCCTCAAAAAGAGATGGCAACTAGCACT
CTCCAAGGGTGTTCACTTTGTTTGCAACTTGCTGTTGTTGTTTGTAACAGTTTACTCACA
CCTTTTGCTCGTTGCTGCTGGCCTTGAAGCCCCTTTTCTCTATCTTTATGTTTTAGTCTA
CTTCTTGCAGAGTATAAACTTTGTAAGAATAATAATGAGGCTTTGGCTTTGCTGGAAATG
CCGTTCCAAAAACCCATTACTTTATGATGCCAACTATTTTCTTTGCTGGCATACTAATTG
TTACGACTATTGTATACCTTACAATAGTGTAACTTCTTCAATTGTCATTACTTCAGGTGA
TGGCACAACAAGTCCTATTTCTGAACATGACTACCAGATTGGTGGTTATACTGAAAAATG
GGAATCTGGAGTAAAAGACTGTGTTGTATTACACAGTTACTTCACTTCAGACTATTACCA
GCTGTACTCAACTCAATTGAGTACAGACACTGGTGTTGAACATGTTACCTTCTTCATCTA
CAATAAAATTGTTGATGAGCCTGAAGAACATGTCCAAATTCACACAATCGACGGTTCATC
CGGAGTTGTTAATCCAGTAATGGAACCAATTTATGATGAACCGACGACGACTACTAGCGT
GCCTTTGTAAGCACAAGCTGATGAGTACGAACTTATGTACTCATTCGTTTCGGAAGAGAC
AGGTACGTTAATAGTTAATAGCGTACTTCTTTTTCTTGCTTTCGTGGTATTCTTGCTAGT
TACACTAGCCATCCTTACTGCGCTTCGATTGTGTGCGTACTGCTGCAATATTGTTAACGT
GAGTCTTGTAAAACCTTCTTTTTACGTTTACTCTCGTGTTAAAAATCTGAATTCTTCTAG
AGTTCCTGATCTTCTGGTCTAAACGAACTAAATATTATATTAGTTTTTCTGTTTGGAACT
TTAATTTTAGCCATGGCAGATTCCAACGGTACTATTACCGTTGAAGAGCTTAAAAAGCTC
CTTGAACAATGGAACCTAGTAATAGGTTTCCTATTCCTTACATGGATTTGTCTTCTACAA
TTTGCCTATGCCAACAGGAATAGGTTTTTGTATATAATTAAGTTAATTTTCCTCTGGCTG
TTATGGCCAGTAACTTTAGCTTGTTTTGTGCTTGCTGC
>contig.00003
GCAGCAGTATACACCTTTTGAAATTAAATTGGCAAAGAAATTTGACACCTTCAATGGGGA
ATGTCCAAATTTTGTATTTCCCTTAAATTCCATAATCAAGACTATTCAACCAAGGGTTGA
AAAGAAAAAGCTTGATGGCTTTATGGGTAGAATTCGATCTGTCTATCCAGTTGCGTCACC
AAATGAATGCAACCAAATGTGCCTTTCAACTCTCATGAAGTGTGATCATTGTGGTGAAAC
TTCATGGCAGACGGGCGATTTTGTTAAAGCCACTTGCGAATTTTGTGGCACTGAGAATTT
GACTAAAGAAGGTGCCACTACTTGTGGTTACTTACCCCAAAATGCTGTTGTTAAAATTTA
TTGTCCAGCATGTCACAATTCAGAAGTAGGACCTGAGCATAGTCTTGCCGAATACCATAA
TGAATCTGGCTTGAAAACCATTCTTCGTAAGGGTGGTCGCACTATTGCCTTTGGAGGCTG
TGTGTTCTCTTATGTTGGTTGCCATAACAAGTGTGCCTATTGGGTTCCACGTGCTAGCGC
TAACATAGGTTGTAACCATACAGGTGTTGTTGGAGAAGGTTCTGAAGGTCTTAATGACAA
CCTTCTTGAAATACTCCAAAAAGAGAAAGTCAACATCAATATTGTTGGTGACTTTAAACT
TAATGAAGAGATCGCCATTATTTTGGCATCTTTTTCTGCTTCCACAAGTGCTTTTGTGGA
AACTGTGAAAGGTTTGGATTATAAAGCATTCAAACAAATTGTTGAATCCTGTGGTAATTT
TAAAGTTACAAAAGGAAAAGCTAAAAAAGGTGCCTGGAATATTGGTGAACAGAAATCAAT
ACTGAGTCCTCTTTATGCATTTGCATCAGAGGCTGCTCGTGTTGTACGATCAATTTTCTC
CCGCACTCTTGAAACTGCTCAAAATTCTGTGCGTGTTTTACAGAAGGCCGCTATAACAAT
ACTAGATGGAATTTCACAGTATTCACTGAGACTCATTGATGCTATGATGTTCACATCTGA
TTTGGCTACTAACAATCTAGTTGTAATGGCCTACATTACAGGTGGTGTTGTTCAGTTGAC
TTCGCAGTGGCTAACTAACATCTTTGGCACTGTTTATGAAAAACTCAAACCCGTCCTTGA
TTGGCTTGAAGAGAAGTTTAAGGAAGGTGTAGAGTTTCTTAGAGACGGTTGGGAAATTGT
TAAATTTATCTCAACCTGTGCTTGTGAAATTGTCGGTGGACAAATTGTCACCTGTGCAAA
GGAAATTAAGGAGAGTGTTCAGACATTCTTTAAGCTTGTAAATAAATTTTTGGCTTTGTG
TGCTGACTCTATCATTATTGGTGGAGCTAAACTTAAAGCCTTGAATTTAGGTGAAACATT
TGTCACGCACTCAAAGGGATTGTACAGAAAGTGTGTTAAATCCAGAGAAGAAACTGGCCT
ACTCATGCCTCTAAAAGCCCCAAAAGAAATTATCTTCTTAGAGGGAGAAACACTTCCCAC
AGAAGTGTTAACAGAGGAAGTTGTCTTGAAAACTGGTGATTTACAACCATTAGAACAACC
TACTAGTGAAGCTGTTGAAGCTCCATTGGTTGGTACACCAGTTTGTATTAACGGGCTTAT
GTTGCTCGAAATCAAAGACACAGAAAAGTACTGTGCCCTTGCACCTAATATGATGGTAAC
AAACAATACCTTCACACTCAAAGGCGGTGCACCAACAAAGGTTACTTTTGGTGATGACAC
TGTGATAGAAGTGCAAGGTTACAAGAGTGTGAATATCACTTTTGAACTTGATGAAAGGAT
TGATAAAGTACTTAATGAGAAGTGCTCTGCCTATACAGTTGAACTCGGTACAGAAGTAAA
TGAGTTCGCCTGTGTTGTGGCAGATGCTGTCATAAAAACTTTGCAACCAGTATCTGAATT
ACTTACACCACTGGGCATTGATTTAGATGAGTGGAGTATGGCTACATACTACTTATTTGA
TGAGTCTGGTGAGTTTAAATTGGCTTCACATATGTATTGTTCTTTTTACCCTCCAGATGA
GGATGAAGAAGAAGGTGATTGTGAAGAAGAAGAGTTTGAGCCATCAACTCAATATGAGTA
TGGTACTGAAGATGATTACCAAGGTAAACCTTTGGAATTTGGTGCCACTTCTGCTGCTCT
TCAACCTGAAGAAGAGCAAGAAGAAGATTGGTTAGATGATGATAGTCAACAAACTGTTGG
TCAACAAGACGGCAGTGAGGACAATCAGACAACTACTATTCAAACAATTGTTGAGGTTCA
ACCTCAATTAGAGATGGAACTTACACCAGTTGTTCAGACTATTGAAGTGAATAGTTTTAG
TGGTTATTTAAAACTTACTGACAATGTATACATTAAAAATGCAGACATTGTGGAAGAAGC
TAAAAAGGTAAAACCAACAGTGGTTGTTAATGCAGCCAATGTTTACCTTAAACATGGAGG
AGGTGTTGCAGGAGCCTTAAATAAGGCTACTAACAATGCCATGCAAGTTGAATCTGATGA
TTACATAGCTACTAATGGACCACTTAAAGTGGGTGGTAGTTGTGTTTTAAGCGGACACAA
TCTTGCTAAACACTGTCTTCATG
>contig.00004
GGTTGAACCTCAACAATTGTTTGAATAGTAGTTGTCTGATTGTCCTCACTGCCGTCTTGT
TGACCAACAGTTTGTTGACTATCAGACAACTACTATTCAAACAATTGTTGAGGTTCAACC
TCAATTAGAGATGGAACTTACACCAGTTGTTCAGACTATTGAAGTGAATAGTTTTAGTGG
TTATTTAAAACTTACTGACAATGTATACATTAAAAATGCAGACATTGTGGAAGAAGCTAA
AAAGGTAAAACCAACAGTGGTTGTTAATGCAGCCAATGTTTACCTTAAACATGGAGGAGG
TGTTGCAGGAGCCTTAAATAAGGCTACTAACAATGCCATGCAAGTTGAATCTGATGATTA
CATAGCTACTAATGGACCACTTAAAGTGGGTGGTAGTTGTGTTTTAAGCGGACACAATCT
TGCTAAACACTGTCTTCATGTTGTCGGCCCAAATGTTAACAAAGGTGAAGACATTCAACT
TCTTAAGAGTGCTTATGAAAATTTTAATCAGCACGAAGTTCTACTTGCACCATTATTATC
AGCTGGTATTTTTGGTGCTGACCCTATACATTCTTTAAGAGTTTGTGTAGATACTGTTCG
CACAAATGTCTACTTAGCTGTCTTTGATAAAAATCTCTATGACAAACTTGTTTCAAGCTT
TTTGGAAATGAAGAGTGAAAAGCAAGTTGAACAAAAGATCGCTGAGATTCCTAAAGAGGA
AGTTAAGCCATTTATAACTGAAAGTAAACCTTCAGTTGAACAGAGAAAACAAGATGATAA
GAAAATCAAAGCTTGTGTTGAAGAAGTTACAACAACTCTGGAAGAAACTAAGTTCCTCAC
AGAAAACTTGTTACTTTATATTGACATTAATGGCAATCTTCATCCAGATTCTGCCACTCT
TGTTAGTGACATTGACATCACTTTCTTAAAGAAAGATGCTCCATATATAGTGGGTGATGT
TGTTCAAGAGGGTGTTTTAACTGCTGTGGTTATACCTACTAAAAAGGCTGGTGGCACTAC
TGAAATGCTAGCGAAAGCTTTGAGAAAAGTGCCAACAGACAATTATATAACCACTTACCC
GGGTCAGGGTTTAAATGGTTACACTGTAGAGGAGGCAAAGACAGTGCTTAAAAAGTGTAA
AAGTGCCTTTTACATTCTACCATCTATTATCTCTAATGAGAAGCAAGAAATTCTTGGAAC
TGTTTCTTGGAATTTGCGAGAAATGCTTGCACATGCAGAAGAAACACGCAAATTAATGCC
TGTCTGTGTGGAAACTAAAGCCATAGTTTCAACTATACAGCGTAAATATAAGGGTATTAA
AATACAAGAGGGTGTGGTTGATTATGGTGCTAGATTTTACTTTTACACCAGTAAAACAAC
TGTAGCGTCACTTATCAACACACTTAACGATCTAAATGAAACTCTTGTTACAATGCCACT
TGGCTATGTAACACATGGCTTAAATTTGGAAGAAGCTGCTCGGTATATGAGATCTCTCAA
AGTGCCAGCTACAGTTTCTGTTTCTTCACCTGATGCTGTTACAGCGTATAATGGTTATCT
TACTTCTTCTTCTAAAACACCTGAAGAACATTTTATTGAAACCATCTCACTTGCTGGTTC
CTATAAAGATTGGTCCTATTCTGGACAATCTACACAACTAGGTATAGAATTTCTTAAGAG
AGGTGATAAAAGTGTATATTACACTAGTAATCCTACCACATTCCACCTAGATGGTGAAGT
TATCACCTTTGACAATCTTAAGACACTTCTTTCTTTGAGAGAAGTGAGGACTATTAAGGT
GTTTACAACAGTAGACAACATTAACCTCCACACGCAAGTTGTGGACATGTCAATGACATA
TGGACAACAGTTTGGTCCAACTTATTTGGATGGAGCTGATGTTACTAAAATAAAACCTCA
TAATTCACATGAAGGTAAAACATTTTATGTTTTACCTAATGATGACACTCTACGTGTTGA
GGCTTTTGAGTACTACCACACAACTGATCCTAGTTTTCTGGGTAGGTACATGTCAGCATT
AAATCACACTAAAAAGTGGAAATACCCACAAGTTAATGGTTTAACTTCTATTAAATGGGC
AGATAACAACTGTTATCTTGCCACTGCATTGTTAACACTCCAACAAATAGAGTTGAAGTT
TAATCCACCTGCTCTACAAGATGCTTATTACAGAGCAAGGGCTGGTGAAGCTGCTAACTT
TTGTGCACTTATCTTAGCCTACTGTAATAAGACAGTAGGTGAGTTAGGTGATGTTAGAGA
AACAATGAGTTACTTGTTTCAACATGCCAATTTAGATTCTTGCAAAAGAGTCTTGAACGT
GGTGTGTAAAACTTGTGGACAACAGCAGACAACCCTTAAGGGTGTAGAAGCTGTTATGTA
CATGGGCACACTTTCTTATGAACAATTTAAGAAAGGTGTTCAGATACCTTGTACGTGTGG
TAAACAAGCTACAAAATATCTAGTACAACAGGAGTCACCTTTTGTTATGATGTCAGCACC
ACCTGCTCAGTATGAACTTAAGCATGGTACATTTACTTGTGCTAGTGAGTACACTGGTAA
TTACCAGTGTGGTCACTATAAACA
>contig.00005
ACAAAAACCTATTCCTGTTGGCATAGGCAAATTGTATATAATTAAGTTAATTTTCCTCTG
GCTGTTATGGCCAGTAACTTTAGCTTGTTTTGTGCTTGCTGCTGTTTACAGAATAAATTG
GATCACCGGTGGAATTGCTATCGCAATGGCTTGTCTTGTAGGCTTGATGTGGCTCAGCTA
CTTCATTGCTTCTTTCAGACTGTTTGCGCGTACGCGTTCCATGTGGTCATTCAATCCAGA
AACTAACATTCTTCTCAACGTGCCACTCCATGGCACTATTCTGACCAGACCGCTTCTAGA
AAGTGAACTCGTAATCGGAGCTGTGATCCTTCGTGGACATCTTCGTATTGCTGGACACCA
TCTAGAACGCTGTGACATCAAGGACCTGCCTAAAGAAATCACTGTTGCTACATCACGAAC
GCTTTCTTATTACAAATTGGGAGCTTCGCAGCGTGTAGCAGGTGACTCAGGTTTTGCTGC
ATACAGTCGCTACAGGATTGGCAACTATAAATTAAACACAGACCATTCCAGTAGCAGTGA
CAATATTGCTTTGCTTGTACAGTAAGTGACAACAGATGTTTCATCTCGTTGACTTTCAGG
TTACTATAGCAGAGATATTACTAATTATTATGAGGACTTTTAAAGTTTCCATTTGGAATC
TTGATTACATCATAAACCTCATAATTAAAAATTTATCTAAGTCACTAACTGAGAATAAAT
ATTCTCAATTAGATGAAGAGCAACCAATGGAGATTGATTAAACGAACATGAAAATTATTC
TTTTCTTGGCACTGATAACACTCGCTACTTGTGAGCTTTATCACTACCAAGAGTGTGTTA
GAGGTACAACAGTACTTTTAAAAGAACCTTGCTCTTCTGGAACATACGAGGGCAATTCAC
CATTTCATCCTCTAGCTGATAACAAATTTGCACTGACTTGCTTTAGCACTCAATTTGCTT
TTGCTTGTCCTGACGGCGTAAAACACGTCTATCAGTTACGTGCCAGATCAGTTTCACCTA
AACTGTTCATCAGACAAGAGGAAGTTCAAGAACTTTACTCTCCAATTTTTCTTATTGTTG
CGGCAATAGTGTTTATAACACTTTGCTTCACACTCAAAAGAAAGACAGAATGATTGAACT
TTCATTAATTGACTTCTATTTGTGCTTTTTAGCCTTTCTGCTATTCCTTGTTTTAATTAT
GCTTATTATCTTTTGGTTCTCACTTGAACTGCAAGATCATAATGAAACTTGTCACGCCTA
AACGAACATGAAATTTCTTGTTTTCTTAGGAATCATCACAACTGTAGCTGCATTTCACCA
AGAATGTAGTTTACAGTCATGTACTCAACATCAACCATATGTAGTTGATGACCCGTGTCC
TATTCACTTCTATTCTAAATGGTATATTAGAGTAGGAGCTAGAAAATCAGCACCTTTAAT
TGAATTGTGCGTGGATGAGGCTGGTTCTAAATCACCCATTCAGTACATCGATATCGGTAA
TTATACAGTTTCCTGTTTACCTTTTACAATTAATTGCCAGGAACCTAAATTGGGTAGTCT
TGTAGTGCGTTGTTCGTTCTATGAAGACTTTTTAGAGTATCATGACGTTCGTGTTGTTTT
AGATTTCATCTAAACGAACAAACTAAAATGTCTGATAATGGACCCCAAAATCAGCGAAAT
GCACCCCGCATTACGTTTGGTGGACCCTCAGATTCAACTGGCAGTAACCAGAATGGAGAA
CGCAGTGGGGCGCGATCAAAACAACGTCGGCCCCAAGGTTTACCCAATAATACTGCGTCT
TGGTTCACCGCTCTCACTCAACATGGCAAGGAAGACCTTAAATTCCCTCGAGGACAAGGC
GTTCCAATTAACACCAATAGCAGTCCAGATGACCAAATTGGCTACTACCGAAGAGCTACC
AGACGAATTCGTGGTGGTGACGGTAAAATGAAAGATCTCAGTCCAAGATGGTATTTCTAC
TACCTAGGAACTGGGCCAGAAGCTGGACTTCCCTATGGTGCTAACAAAGACGGCATCATA
TGGGTTGCAACTGAGGGAGCCTTGAATACACCAAAAGATCACATTGGCACCCGCAATCCT
GCTAACAATGCTGCAATCGTGCTACAACTTCCTCAAGGAACAACATTGCCAAAAGGCTTC
TACGCAGAAGGGAGCAGAGGCGGCAGTCAAGCCTCTTCTCGTTCCTCATCACGTAGTCGC
AACAGTTCAAGAAATTCAACTCCAGGCAGCAGTAGGGGAACTTCTCCTGCTAGAATGGCT
GGCAATGGCGGTGATGCTGCTCTTGCTTTGCTGCTGCTTGACAGATTGAACCAGCTTGAG
AGCAAAATGTCTGGTAAAGGCCAACAACAACAAGGCCAAACTGTCACTAAGAAATCTGCT
GCTGAGGCTTCTAAGAAGCCTCGGCAAAAACGTACTGCCACTAAAGCATACAATGTAACA
CAAGCTTTCGGCAGACGTGGTCCAGAACAAACCCAAGGAAATTTTGGGGACCAGGAACTA
ATCAGACAAGGAACTGATTACAAACATTGGCCGCAAATTGCACAATTTGCCCCCAGCGCT
TCAGCGTTCTTCGGAATGTCGCGCATTGGCATGGAAGTCACACCTTCGGGAACGTGGTTG
ACCTACACAGGTGCCATCAAATTGGATGACAAAGATCCAAATTTCAAAGATCAAGTCATT
TTGCTGAATAAGCATATTGACGCATACAAAACATTCCCACCAACAGAGCCTAAAAAGGAC
AAAAAGAAGAAGGCTGATGAAACTCAAGCCTTACCGCAGAGACAGAAGAAACAGCAAACT
GTGACTCTTCTTCCTGCTGCAGATTTGGATGATTTCTCCAAACAATTGCAACAATCCATG
AGCAGTGCTGACTCAACTCAGGCCTAAACTCATGCAGACCACACAAGGCAGATGGGCTAT
ATAAACGTTTTCGCTTTTCCGTTTACGATATATAGTCTACTCTTGTGCAGAATGAATTCT
CGTAACTACATAGCACAAGTAGATGTAGTTAACTTTAATCTCACATAGCAATCTTTAATC
AGTGTGTAACATTAGGGAGGACTTGAAAGAGCCACCACATTTTCACCGAGGCCACGCGGA
GTACGATCGAGTGTACAGTGAACAATGCTAGGGAGAGCTGCCTATATGGAAGAGCCCTAA
TGTGTAAAATTAATTTTAGTAGTGCTATCCCCATGTGATTTTAATAGCTTCTTAGG
>contig.00006
GTTGATAGAGCACTAGCCTTCCAAGCTGGGGGTCGCGGGTTTGAGCCCCGTTTTCCGCTC
TATGGTTTTGCTGTAATAGCTCAGTGGTAGAGCACTTCCTTGGTAAGGAAGAGGTCCTGA
GTTCAACTCTCAGTTACAGCTCTGCTATTATTGTTGTTAATTTAGTGTAACTAAAAGCAC
AGATTATTCATTTAATATTAAATAAGAAAAAGCTATGGCTAAAGAAGAATTCGTGCGCAC
CAAACCGCATGTAAACATTGGTACTATCGGTCACGTTGACCACGGTAAGACCACTCTTAC
TGCAGCAATCTCAAAGGTTCTTCACGAGAAGGGCTTCGGTACAGAAGATGTTAAGTCTTT
CGATCAGATTGATAATGCTCCTGAGGAGAAAGAGCGTGGTATTACCATTAACTCTGCACA
TATTGAGTACGAAACAGCTAACCGTCACTACGCACACGTAGACTGTCCTGGTCACGCCGA
CTATGTAAAGAACATGGTAACTGGTGCTGCTCAGATGGATGGTGCTATCTTGGTTGTAGC
TGCTACTGATGGTCCTATGCCTCAGACTCGTGAGCACGTATTGCTCGCTCGTCAGGTAAA
CGTACCACGCTTGGTTGTATTCTTGAACAAGTGTGATATGGTTGACGATGCTGAGATGCT
TGACCTCGTTGAGATGGAGGTTCATGAGATCCTCGAGCAGTACGGTTATGAAGAGGATAC
TCCAATCATCCGTGGTTCTGCACTTGGTGCTTTGAACGGTGTTGAGAAGTGGGTAGACTC
TGTAATGGAGCTCATGGATACTGTTGACACTTGGATTGAAGAGCCAGAGCGTGAGATCGA
TAAGCCATTCTTGATGCCTGTTGAGGACGTATTCTCTATCACAGGTCGTGGTACTGTAGC
TACTGGTCGTATCGAGACTGGTATCTGTAAGGTAGGTGATGAGGTTCAGTTGCTCGGTCT
CGGTGAGGACAAGAAGTCTGTTATCACTGGTGTTGAGATGTTCCGTAAGAACCTTCCAAC
AGGTCAGGCTGGTGACAACGTAGGTCTCCTCCTCCGTGGTATCGATAAGGCTGAGGTTAA
GCGTGGTATGGTTGTTGTGCACCCAGGTGCTATCACTCCTCACGATCACTTCAAGGCATC
TATCTATGTATTGAAGAAGGAAGAGGGTGGTCGTCATACTCCATTCGGTAACAAGTATCG
TCCACAGTTCTACCTCCGTACAATGGACTGTACAGGTGAAATCCACCTCCCAGAGGGCGT
TGAGATGGTTATGCCAGGTGACAACGTAGAGATTGAAGTTGTATTGATCTATAAGGTTGC
TTTGAACGAGGGTCTTCGTTTCGCTATCCGTGAGGGTGGTCGTACAGTAGGTTCTGGTCA
GATTACAGAGATCCTTCCAGACGTAAACTAATCAGTAATCTTATATTATAAGATATAGTT
CCCGATTTTCTTGGGAATCGGGAACTAACTTACGGGTTTAGCTCAGTTGGTAGAGCACTG
GTCTCCAAAACCAGGTGTCGAGGGTTCGAGCCCTTCAACCCGTGCAAAAAGAAAATATTT
TATGTTTAATAAGATAGTTAATTATTGCAAGGC
>contig.00007
CAGCCACACAGATTTTAAAGTTCGTTTAGAGAACAGATCTACAAGAGATCGAAAGTTGGT
TGGTTTGTTACCTGGGAAGGTATAAACCAACCAACTTTCGATCTCTTGTAGATCTGTTCT
CTAAACGAACTTTAAAATCTGTGTGGCTGTCACTCGGCTGCATGCTTAGTGCACTCACGC
AGTATAATTAATAACTAATTACTGTCGTTGACAGGACACGAGTAACTCGTCTATCTTCTG
CAGGCTGCTTACGGTTTCGTCCGTGTTGCAGCCGATCATCAGCACATCTAGGTTTTGTCC
GGGTGTGACCGAAAGGTAAGATGGAGAGCCTTGTCCCTGGTTTCAACGAGAAAACACACG
TCCAACTCAGTTTGCCTGTTTTACAGGTTCGCGACGTGCTCGTACGTGGCTTTGGAGACT
CCGTGGAGGAGGTCTTATCAGAGGCACGTCAACATCTTAAAGATGGCACTTGTGGCTTAG
TAGAAGTTGAAAAAGGCGTTTTGCCTCAACTTGAACAGCCCTATGTGTTCATCAAACGTT
CGGATGCTCGAACTGCACCTCATGGTCATGTTATGGTTGAGCTGGTAGCAGAACTCGAAG
GCATTCAGTACGGTCGTAGTGGTGAGACACTTGGTGTCCTTGTCCCTCATGTGGGCGAAA
TACCAGTGGCTTACCGCAAGGTTCTTCTTCGTAAGAACGGTAATAAAGGAGCTGGTGGCC
ATAGTTACGGCGCCGATCTAAAGTCATTTGACTTAGGCGACGAGCTTGGCACTGATCCTT
ATGAAGATTTTCAAGAAAACTGGAACACTAAACATAGCAGTGGTGTTACCCGTGAACTCA
TGCGTGAGCTTAACGGAGGGGCATACACTCGCTATGTCGATAACAACTTCTGTGGCCCTG
ATGGCTACCCTCTTGAGTGCATTAAAGACCTTCTAGCACGTGCTGGTAAAGCTTCATGCA
CTTTGTCCGAACAACTGGACTTTATTGACACTAAGAGGGGTGTATACTGCTGCCGTGAAC
ATGAGCATGAAATTGCTTGGTACACGGAACGTTCTGAAAAGAGCTATGAATTGCAGACAC
CTTTTGAAATTAAATTGGCAAAGAAATTTGACACCTTCAATGGGGAATGTCCAAA
>contig.00008
GTTAGAAAGAGTGCTTGTACTCGAGCCTGCTCATAACTCATTGCGCTTGTTGATGCGCCG
ATAACTATGAGCGATGCGATGAGGGTTAGTACTCTTTCTAACAGATAAGATGGCTTACGA
GCTGAATCTGACGGAGGCACAATATGAGGCAGCCTACGAAATAAACTTGGATTACCTCAT
GAATGTTAACACGGTAGACGACCTCTATGGAATGTATTGGTCACATCGAAACGCAGATTT
GAGCTATATCCTCTATGATTGGCAATATCGTGCATACGTTGAAGCTGCATATTTCTACCG
CCCACTGAGATGGGACGCAGGCTACTGGAGATTTGGCATTTACGCTCGTTATCCTCGCCG
CGACTATTATTACTTCGGACGACCATCGTTCTATAACGTTTACAACGGAGCCCACAGCTG
GCGAATGAATGGCGGAAGAAGTTGGTATAACGGAAGAGAAATCTTCTACGGCAGAGATTA
TAACAGCCGATATGGTATGAGAGATAGCTACATACGTGGCGATTACAATAGAGGAGGAAA
CTACTATTATAATAATGGTCCTACCTATCAGAACGACCGCCCACGCAGCTTCGGCAATCA
GCAACGCGGAAACTTTGATGGACCACGTAATTATCAGTACTACGCTCCACGAGAGAGTTC
AACACGAACAACGGTTACTCAGCCTAACTACGGTGGTAGCTTTGGTGGAAGTAGGAACTA
CGGTAGCGCAACAAGAAGCTATGAGCCAAGTCGCTCATTCGATGCACCAAGCAACAGCTT
CGGTGGTGGTGGCGCTACATTTGGCGGAAGCCGCTCAGGTGGCGGAAGCGTTTCAAACGG
AGGTAGCTCATTTGGTGGACATAGATAACGACATTAAGATATAATAAATAGACGTTGATT
CAATCAGGTTTAAATACTAAGCACTAAGG
>contig.00009
TTAAGTAAAGCCCTCGATCTATTAGTACCAGTCAGCTCCAAACCTCACGGCTCTTCCACA
CCTGGCCTATCAACCATGTCGTCTACATGGGATCTTACTAGCTTATGCTATGAGAAACCT
CATCTCAAGGCTGGTTTCACGCTTAGATGCTTTCAGCGTTTATCCGTCCCGAACGTAGCT
ACCCAACTGTACCCTTGGCAGGATAATTGGTACACCAGTGGTGCGTCCACTCCGGTCCTC
TCGTACTAGGAGCAGCCCCCGTCAAACTTCCAACGCCCACTGCAGATAGGGACCAAACTG
TCTCACGACGTTTTAAACCCAGCTCACGTACCACTTTAATCGGCGAACAGCCATACCCTT
GGGACCAACTCCAGCCCCAGGATGTGATGAGCCGACATCGAGGTGCCAAACCTCCCCGTC
GATATGGACTCTTGGGAGAGATTAGCCTGTTATCCCCGGAGTACCTTTTATCCGTTGAGC
GATGGCCCTTCCATACAGAACCACCGGATCACTATGTCCTGCTTTCGCACCTGCTCGACT
TGTCGGTCTCGCAGTTAAGCTACCTTTTGCCATTGCACTATCAGTCCGATTTCCGACCGG
ACCTAGGTAACCTTCGAACTCCTCCGTTACTCTTTGGGAGGAGACCGCCCCAGTCAAACT
GCCTACCATGCACGGTCCCCGACCCGGATTACGGGTCTGGGTTAGAACCTCAAAGACACC
AGGGTGGTATTTCAAGGACGGCTCCACAGAGACTGGCGTCTCTGCTTCAAAGCCTCCCAC
CTATCCTACACAAGTGACTTCAAAGTCCAATGCAAAGCTACAGTAAAGGTTCACGGGGTC
TTTCCGTCTAGCAGCGGGTAGATTGCATCTTCACAACCACTTCAACTTCGCTGAGTCTCG
GGAGGAGACAGTGTGGCCATCGTTACGCCATTCGTGCGGGTCGGAACTTACCCGACAAGG
AATTTCGCTACCTTAGGACCGTTATAGTTACGGCCGCCGTTTACTGGGGCTTCGATCAGG
AGCTTCTCTTTCGATTACACCATCAATTAACCTTCCAGCACCGGGCAGGCATCACACCCT
ATACGTCCACTTTCGTGTTAGCAGAGTGCTGTGTTTTTAATAAACAGTCGCAGCCACCTA
TTCTCTGCGACCCTCCAGGGCTTACGGAGCAAGTCCTTAACCTTAGAGGGCATACCTTCT
CCCGAAGTTACGGTATCAATTTGCCGAGTTCCTTCTCCCGAGTTCTCTCAAGCGCCTTAG
AATTCTCATCCTGCCCACCTGTGTCGGTTTGCGGTACGGTTCGATTCAAACTGAAGCTTA
GTGGCTTTTCCTGGAAGCGTGGTATCGGTTACTTCATGTCCGTAGACACTCGTCATCACT
TCTCGGTGTTAAGAAGACCCGGATTTGCCTAAGTCTTCCACCTACCGGCTTAAACAAGCT
ATTCCAACAGCTTGCTAACCTAACCTTCTCCGTCCCCACATCGCATTTGAATCAAGTACA
GGAATATTAACCTGTTTCCCATCGACTACGCATTTCTGCCTCGCCTTAGGGGCCGACTCA
CCCTACGCCGATGAACGTTGCGTAGGAAACCTTGGGCTTTCGGCGAGCGGGCTTTTCACC
CGCTTTATCGCTACTCATGTCAACATTCGCACTTCTGATACCTCCAGCACACTTTACAAT
GCACCTTCATCGGCCTACAGAACGCTCCCCTACCATGCCAGTAAACTGGCATCCGCAGCT
TCGGTTATAGATTTGAGCCCCGTTACATCTTCCGCGCAGGACGACTCGACCAGTGAGCTA
TTACGCTTTCTTTAAATGATGGCTGCTTCTAAGCCAACATCCTGGCTGTCTGGGCCTTCC
CACTTCGTTTACCACTTAATCTATCATTTGGGACCTTAGCTGGCGGTCTGGGTTGTTTCC
CTCTTGACAACGGACGTTAGCACCCGCTGTCTGTCTCCCGAGGAACCACTTGATGGTATT
CTTAGTTTGCCATGGGTTGGTAAGTTGCAATAACCCCCTAGCCATAACAGTGCTTTACCC
CCATCAGTGTCTTGCTCGAGGCACTACCTAAATAGTTTTCGGGGAGAACCAGCTATCTCC
GAGTTTGTTTAGCCTTTCACCCCTATCCACAGCTCATCCCCGCATTTTGCAACATGCGTG
GGTTCGGTCCTCCAGTACCTGTTACGGCACCTTCAACCTGGCCATGGATAGATCACTCGG
TTTCGGGTCTACACCCAGCAACTGTTCGCCCTATTAAGACTCGGTTTCCCTACGCCTCCC
CTATTCGGTTAAGCTCGCTACTGAATGTAAGTCGTTGACCCATTATACAAAAGGTACGCA
GTCACACCACAAGGATGCTCCCACTGTTTGTATGCATCAGGTTTCAGGTTCTATTTCACT
CCCCTCCCGGGGAGTGAAATAGAACCTGAAACCGTGTACGTACAAGCAGTGGGAGCCCTT
TTGGGTGACTGCGTACCTTTTGTATAATGGGTCAGCGACTTATATTTTGTAGCGAGGTTA
ACCGAATAGGGGAGCCGAAGGGAAACCGAGTCTTAACTGGGCGTCTAGTTGCAAGGTATA
GACCCGAAACCCGGTGATCTAGCCATGGGCAGGTTGAAGGTTGGGTAACACTAACTGGAG
GACCGAACCGACTAATGTTGAAAAATTAGCGGATGACTTGTGGCTGGGGGTGAAAGGCCA
ATCAAACCGGGAGATAGCTGGTTCTCCCCGAAATCTATTTAGGTAGAGCCTTGAGCGGAC
ACCTTCGGGGGTAGAGCACTGTTTCGGCTAGGGGTCCATCCCGGATTACCAACCCGATGC
AAACTACGAATACCGAAGAGTGATACTCAGGAGACACACGGCGGGTGCTAACGTCCGTCG
TGGAGAGGGAAACAACCCAGACCGCCAGCTAAGGTCCCAAAGTCTATATTAAGTGGGAAA
CGAAGTGGGAAGGCTTAGACAGCTAGGATGTTGGCTTAGAAGCAGCCATCATTTAAAGAA
AGCGTAATAGCTCACTAGTCGAGTCGGCCTGCGCGGAAGATGTAACGGGGCTCAAATATA
GCACCGAAGCTGCGGCATCAGTAGCAATACTGTTGGGTAGGGGAGCGTTCTGTAAGCGGA
TGAAGGTGGCTCGAGAGGGCTGCTGGACGTATCAGAAGTGCGAATGCTGACATAAGTAAC
GATAAAACGGGTGAAAAACCCGTTCGCCGGAAGACCAAGGGTTCCTGTCCAACGTTAATC
GGGGCAGGGTGAGTCGGCCCCTAAGGCGAGGCTGAAAAGCGTAGTCGATGGGAAACGGGT
TAATATTCCCGTACTTGGATAAACTGCGATGTGGGGACGGAGCAGGTTAGGTTATCGCAC
TGTTGGATATGTGCGTTTAAGTTGGTAGGTGAGAAGTTTAGGCAAATCCGGACTTCTAT
>contig.00010
ATGACTACTTCACAGTTGACAAGTTGAATAGTTATTTGTCTTTATCCTTGTCTTCTTTCT
GTCTTCTTATCAGTAAATCCGTTGTTAAACATTGTCCATAGAACTAATAACTTGTTTACT
CGTTATCTTGTCAACTCGTCTACTGACTTGTCAGCCGTATAAGGTGACGTATTTCCACAA
GCAAAACATGATAGAACTTTTCTTCTTCAAGAAGAATACACAGCTCAAAGTCTGAGTCAC
TGGTCCCCGCACTCCAGACTATGGAGGCGGGAGACCCGAAGAAAGTTTCGGGCAATTAGT
AGTGCTCGGCTTTGACGTCACCGTCTTTACACCTACACCCTATCAACGTCATCGTCTATG
ACGACCCTTATGAGGAGTTCTCATCTTGCGGCTGGCTTCGCACTTAGATGCTTTCAGCGC
TTATCCAATCCAGACTCAGATACCCAGCGGTGCACCTGGCGGCACAACTGGTAAACCGGA
GGTCTGTCCAACACGGTCCTCTCGTACTAGTGTCAGCACCACGCAAAACTCCAACGCCCA
CGATAGATAGAGACCGAACTGTCTCACGACGTTCTGAACCCAGCTCGCGTGCCACTTTAA
TGGGCGAACAGCCCAACCCTTGGGACCTTCTCCAGCCCCAGGATGTGACGAGCCGACATC
GAGGTGCCAAACCACCCCGTCGATATGAGCTCTTGGGGGGGATCAGCCTGTTATCCCCGG
AGTACCTTTTATCCTTTGAGCGACGGAGTTTCCATACACGTCCGCCGGATCACTATGCCC
CAGTTTCCTGCCTGCTCGGCATGTCTGCCTCCCAGTCAAGCGCCCTTATGCCATTGCACT
CTATAAGGCCGGTTACCAATCGGCCCGAGGGCACCTTTGGAAGCCTCCGTTACGCTTTTG
GAGGCGACCACCCCAGTCAAACTACCCACCAAGCAGTGTCCGCGCAAACTGCGCGTTAGA
CCTCAGACAGCCAAAGGGCCGTATTTCAAGGATGGCTCCACGAATGCTGGCGCACCCGCT
TCAAAGCCTCCGGCCTATCCTACACATCGGATGACCAAGGTCAATGCTAAGCTGTAGTAA
AGGTTCACGGGGTCTTTTCGTCCCATCGCGGGTAATCGGCATCTTCACCGATACTACAAT
TTCACTGAGCTCATGGTTGAGACAGCGTCCAGATCATTACACCATTCGTGCAGGTCGGAA
CTTACCCGACAAGGAATTTCGCTACCTTAGGACCGTTATAGTTACGGCCGCCGTTTACCG
GGGCTTCAATTCAATGCTTCCCATTGCTGGTGACATCTCCTCTTAACCTTCCGGCACCGG
GCAGGTGTCAGGCTGTATACGTCATCTTTCGAGTTTGCACAGCCCTGTGTTTTTGTTAAA
CAGTTGCCTGGACCGATTCTCTGCGCCTCATAGCAATATGAGGCGCAGAGAATCGGTCCA
GGCAACTGTTTAACAAAAACACAGGGCTGTGCAAACTCGAAAGATGCAGTATACAG
>contig.00011
TTTCACATGGAAGAACCACACTATCATCGGCGCTGAGTCGTTTCACGGTCCTGTTCGGGA
TGGGAAGGCGTGGGACCAACTCGCTATGGCCGCCAAACTTAAACTGTTACAAATTGGTAA
AGCCTTAATCGGTATAAATGGTGATGACTGAATCAGTCAGTAAGCTTTTATTATTTGAAG
TTCTTCAAATGATAGAGTCAAGCCTCACGAGCAATTAGTATGGGTTAGCTTCACGCGTTA
CCGCGCTTCCACACCCCACCTATCAACGTCCTGGTCTCGAACGACTCTTTAGTGTGGTTA
AACCACAAGGGAAGTCTCATCTTGAAGCAGGCTTCCCGCTTAGATGCTTTCAGCGGTTAT
CCCTTCCGAACGTAGCCAACCAGCCATGCACCTGGCGGTACAACTGACATACCAGAGGTT
CGTCCGTCCCGGTCCTCTCGTACTAAGGACAGCCTTTCTCAATTCTCCAACGCGCGCAGC
GGATAGGGACCGAACTGTCTCACGACGTTCTGAACCCAGCTCGCGTGCCGCTTTAATGGG
CGAACAGCCCAACCCTTGGGACCGACTACAGCCCCAGGATGTGATGAGCCGACATCGAGG
TGCCAAACCTCCCCGTCGATATGGACTCTTGGGAGAGATTAGCCTGTTATCCCCAGGGTA
GCTTTTATCCGTTGAGCGATGGCCCTTCCACTCGGCACCACCGGATCACTAAGCCCGACT
TTCGTCCCTGCTCGACCTGTCCGTCTCGCAGTCAAGCTCCCTTCTGCCTTTACACTCTTC
GAGCGATTTCCGTCCGCTCTGAGGGAACCTTTGGGCGCCTCCGTTACTCTTTAGGAGGCG
ACCGCCCCAGTCAAACTGCCCGCCTAAGACTGTCCGGCCGGTCGTTACTCGGCCCGTTAG
AAATCAATTAATGAAAGGGTGGTATCCCAACAGTGACTCCTCTAAAACTGGCGTCCTAGA
TTCTAAGTCTCCCACCTATCCTGTACATTCATTAACTAAGTTCAATCTTAGGTTGCAGTA
AAGCTCCATGGGGTCTTTCTGTCCAGTCGCGGGTAACCTGCATCTTCACAGGTACTTCAA
TTTCACCGGGTCCCTCGTTGAGACAGTGCGCAAGTCGTTACGCCATTCGTGCGGGTCGGA
ACTTACCCGACAAGGAATTTCGCTACCTTAGGACCGTTATAGTTACGGCCGCCGTTTACT
GGGGCTTCAATTCAGAGCTTCGACCGAAGTCTAACCCCTCCTCTTAACCTTCCAGCACCG
GGCAGGTGTCAGCACCTATACATCAGCTTTCGCTTTAGCAGGCACCTGTGTTTGTGGTAA
ACAGTCGCTTGCGCCTCTCTTGTGCCACTCATTCATGCTCCACGCGTTACTGCCCTTCAC
ACTACATGAGTCCTCCTTTTCCCGAAGTTACGGAGGCATTTTGCCGAGTTCCTTAACGAG
GGTTTTCCCGCGCACCTTAGGATTCTCTCCCCGCCTACCTGTGTCGGTTTTGGTACGGGC
GATGTGTCTCTACCTAGAAGCTTTTCTCGACAGTGTAGGATCAATCACTTCGTTACTATC
GCTAGTAACTCGTCATCACATCTCAGCTTTTAGAGCTACGGATTTGCCTATAGCTCAACC
TACCTGCTTAAACACGCACTTCCAATCGCGTGCTGACCTACCTTACTGTGTCACTCCATC
GATCAAACGATTCACACCGGTACAGGAATTTCAACCTGTTGTCCATCGCCTACGCTTTTC
CGCCTCGGCTTAGGTCCCGACTTACCCTGAGACGACGATCGTTGCTCAGGAACCCTGAGA
ATGT
>contig.00012
TTCAGGCTCGCTTTCACTGCGGATGCGCGTCTCATGACGCTTATCCTTGCCAGACATGGT
AACTCGTAGGTTCATTATGCAAAAGGCACGCCGTCACCGCTTACGCGGCTCCGACCGCTT
GTAGGCGCATGGTTTCAGGAACTATTTCACTCTCCTCATCGGAGTGCTTTTCACCTTTCC
TTCACAGTACTCGTTCACTATCGGTCTCACGGGAGTATTTAGCCTTACCGGATGGTCCCG
GCTGATTCGCGCAGAATTTCACGTGTTCCGCGTTACTCAGGATACCACTACGTCTCGTCA
TGCTTCGAATACGGGATTATCACCCTCTATGATTGTTCTTTCCAGAATATTCTTCTCACA
ATCTAAGTACGACACCGTGGTCCTACAACCCCTGCTAAGCGTTGCCACAAAGCAGGTTTG
GGCTATTCCCCGTTCGCTCGCCACTACTAGGGGAATCATTATTTATTTTCTCTTCCTAAA
GGTACTAAGATGTTTCAGTTCCCTTCGTTCGCCTCACTACTACTGTAGTGATAACAGGTC
TTCAACCTGCTGGGTTGTCCCATTCGGAAATCCTTGGATCAAAGGTTATTTGCACCTACC
CAAGGCTTATCGCAGCTTATCACGTCCTTCATCGCCTCCGTGAGCCAAGGCATCCGCCAT
GCGCCCTTTCTTACTTTCTTCGCCTTCTATGTAATTACTTACAAAGAATGTAGAA
>contig.00013
AAAGCTATAGTAAAGGTTCACGGGGTCTTTTCGTCCCATCGCGGGTAATCGGCATCTTCA
CCGATACTACAATTTCACCGGAATCATGGTTGAGACAGTGTCCGGATCATTACACCATTC
GTGCAGGTCGGAACTTACCCGACAAGGAATTTCGCTACCTTAGGACCGTTATAGTTACGG
CCGCCGTTTACTGGGGCTTCAATTCAATGCTTCTCTTGCGATGACATCTCCTCTTAACCT
TCCAGCACCGGGCAGGTGTCAGGCTATATACAGTATCTTTCGATTTAGCATAGCCATGTG
TTTTTGTTAAACAGTCGCCTGGGCCTATTCTCTGCGGCTCACAGCCTTTACTGTGAGCGT
CCTTTATTCCGAAGTTACAGGACTATTTTGCCTAGTTCCTTAACCGCGAATCACTCGAGC
GCCTTAGTATACTCAACCCAACCACCTGTGTCGGTTTATGGTACGGGTAATCATGCAATA
TGCTTAGCGGATTTTCTTGGGAGCACCGTTACAGTTGTCCATATCTCCTTGTGCAAGCAC
TCAGAGTACTGTCAGGTTCGGATCTCCGAGCGGATTTGCCTACTCAGATCAACTCCTACA
CCCTTCAACCAACTATTCCGTCAGTTGGCAGGACCGTCACATCTCCGTCTCCACATCGCT
CACATAATTAGTACCGGAATATTAACCGGTTCTTCCATCGGGTGCGCCGTTCGGCTTCCC
CTTAGGCCCCGACTAACCCTGATCCGATTAGCGTTGATCAGGAAACCTTAGTCTTTCGGC
GAGGAGGTTTCTCACCTCCTTTATCGTTACTTATACCTACATTTGCTTTTCTAGAAACTC
CAGCAAGAGTTGTCCTCTTACCTTCTGCGTCGCTAGAATGCTCCCTTACCGATGTTTACA
CATCCCACAGCTTCGGTAAATAGCTTATGCCCGATTATTATCCACGCCAAAGCACTCGAC
TAGTGAGCTGTTACGCACTCTTTAAATGAATGGCTGCTTCCAAGCCAACATCCTAGCTGT
CTTCGCACTCTGACTTCGTTTGGTCAACTTAGCTATTATTTCGGGACCTTAGCCGATGGT
CTGGATTCTTCTCCTCTCGGACATGGACCTTAGCACCCATGCCCTCACTCCTAGGATCTT
ACTTATACGCATTAGGAGTTTGTCTGGACTTGATAGCCGGTGAAAGCCTCGCATCCAATC
AGTCGCTCTACCTCACGTAAGAAACTCCACAGGCTGCACCTAAATGCATTTCGGGGAGTA
CGAGCTATCTCCAAGTTTGATTAGCCTTTCACCCCTACCCTCAGGTCATCCGAAGTCTTT
TCAACGACAACCAGTTCGGTCCTCCACGCTGTGTTACCAGCGCTTCAACCTGCCCAAGGG
TAGATCACCAGGTTTCGCGTCTACTGTTAC
>contig.00014
ACCTTTTATCCGTTGAGCGATGGCCCTTCCATTCAGAACCACCGGATCACTATGACCTAC
TTTCGTACCTGCTCGACTTGTCTGTCTCGCAGTTAAGCTTGCTTATACCATTGCACTAAC
CTGACGATGTCCGACCGTCATTAGCAAACCTTCGTGCTCCTCCGTTACTCTTTGGGAGGA
GACCGCCCCAGTCAAACTACCCACCAGACACTGTCCGAGACCACGTTTCGTAATCTTCGT
TAGAACATCAAACGTTAAAGGGTGGTATTTCAAGGACGACTCCAACAATACTGGCGTATC
ATCTTCTTAGTCTCCCACCTATCCTACACATCAAAATTCAATGTTCAGTGTCAAGCTATA
GTAAAGGTTCACGGGGTCTTTCCGTCTAGCCGCGGGTACACCGCATCTTCACGGCGATTT
CAATTTCACTGAGTCTCGGGTGGAGACAGCCTGGCCATCATTATGCCATTCGTGCAGGTC
GGAACTTACCCGACAAGGAATTTCGCTACCTTAGGACCGTTATAGTTACGGCCGCCGTTT
ACTGGGGCTTCGATCAGGAGCTTCTCTTTCGATTACACCATCAATTAACCTTCCAGCACC
GGGCAGGCATCACACCCTATACGTCCACTTTCGTGTTTGCAGAGTGCTGTGTTTTTAATA
AACAGTTGCAGCCAGCTGGTATCTTCGACCGGTTCAACCTTCGCCCGCTAGGGACTACAA
TCTACGCCGGCGCACCTTCTCCCGAAGTTACGGTGCTATTTTGCCTAGTTCCTTCACCCG
AGTTCTCTCAAGCGCCTGAGTATTCTCTACCTGACCACCTGTGTCGGTTTTCAGTACGGT
TTAGATAAACCTGAAGCTTAGTGGCTTTTCCTGGAAGTGTGGTATCGGTTACTTCAGCTC
CGTAGAGCCTCGTCATCATCTCTCGGTGT
>contig.00015
CAACACCCAAAACCCTTGAGCGTTGTATAGTTAAGCCTCTCGGGCAATTAGTATCTGTTA
GCTCAACGGCTCGCACCGCTTACACACCAGACCTATCTACGTCTTAGTCTTAAACAACCC
TTACAGATTTTAAATCTGGGAGAACTCATCTCTTGGCAAGTTTCGTGCTTAGATGCTTTC
AGCACTTATCTCTTCCGCACTTAGCTACCCGGCAATGCGTCTGGCGACACAACCGGAACA
CCAGTGGTGCGTCCACTCCGGTCCTCTCGTACTAGGAGCAGCCCCAATCAATTCTCCAAC
GCCCACGGCAGATAGGGACCGAACTGTCTCACGACGTTCTAAACCCAGCTCGCGTACCAC
TTTAAATGGCGAACAGCCATACCCTTGGGACCTACTTCAGCCCCAGGATGTGATGAGCCG
ACATCGAGGTGCCAAACACCGCCGTCGATATGAACTCTTGGGCGGTATCAGCCTGTTATC
CCCGGAGTACCTTTTATCCGTTGAGCGATGGCCCTTCCATTCAGAACCACCGGATCACTA
TGACCTACTTTCGTACCTGCTCGACTTGTCTGTCTCGCAGTTAAGCTTGCTTATACCATT
GCACTAACCTGACGATGTCCGACCGTCATTAGCAAACCTTCGTGCTCCTCCGTTACTCTT
TGGGAGGAGCACGAAGGTTTGCTAATGACGGTCGGACATCGTCAGGTTAGTGCAATGGTA
TAAGCAAGCTTAACTGCGAGACAGACAAGTCGAGCAGGTACGAAAGTAGGTCATAGTGAT
CCGGTGGTTCTGAATGGAAGGGCCATCGCTCAACGGATAAAAGGTACTCCGGGGATAACA
GGCTGATAC
>contig.00016
GCTTTGACTGCCGATAAGTGTGAGTGCATTAGGCCTCACACTGTTTGAAAGACAGACAAG
ATGATGTTTTAGACATTGTCCTGTCGGTTTCTTTGAAGCAGACCAGAAGTTATAAGTTAG
AGATTGAACATAAGAGTTTGATCCTGGCTCAGATTGAACGCTGGCGGCATGCTTTACACA
TGCAAGTCGGACGGCAGCACAGAGAAGCTTGCTTCTTGGGTGGCGAGTGGCGAACGGGTG
AGTAACATATCGGAACGTACCGAGTAATGGGGGATAACTAATCGAAAGATTAGCTAATAC
CGCATATTCTCTGAGGAGGAAAGCAGGGGACCTTCGGGCCTTGCGTTATTCGAGCGGCCG
ATATCTGATTAGCTAGTTGGTGGGGTAAAGGCCTACCAAGGCGACGATCAGTAGCGGGTC
TGAGAGGATGATCCGCCACACTGGGACTGAGACACGGCCCAGACTCCTACGGGAGGCAGC
AGTGGGGAATTTTGGACAATGGGCGCAAGCCTGATCCAGCCATGCCGCGTGTCTGAAGAA
GGCCTTCGGGTTGTAAAGGACTTTTGTCAGGGAAGAAAAGGCTGTTGCTAATACCGACAG
TTGATGACGGTACCTGAAGAATAAGCACCGGCTAACTACGTGCCAGCAGCCGCGGTAATA
CGTAGGGTGCGAGCGTTAATCGGAATTACTGGGCGTAAAGCGAGCGCAGACGGTTACTTA
AGCAGGATGTGAAATCCCCGGGCTCAACCTGGGAACTGCGTTCTGAACTGGGTGACTAGA
GTGTGTCAGAGGGAGGTAGAATTCCACGTGTAGCAGTGAAATGCGTAGAGATGTGGAGGA
ATACCGATGGCGAAGGCAGCCTCCTGGGATAACACTGACGTTCATGCTCGAAAGCGTGGG
TAGCAAACAGGATTAGATACCCTGGTAGTCCACGCCCTAAACGATGTCAATTAGCTGTTG
GGCAACTTGATTGCTTAGTAGCGTAGCTAACGCGTGAAATTGACCGCCTGGGGAGTACGG
TCGCAAGATTAAAACTCAAAGGAATTGACGGGGACCCGCACAAGCGGTGGATGATGTGGA
TTAATTCGATGCAACGCGAAGAACCTTACCTGGTCTTGACATGTACGGAATCCTCCAGAG
ACGGAGGAGTGCCTTCGGGAGCCGTAACACAGGTGCTGCATGGCTGTCGTCAGCTCGTGT
CGTGAGATGTTGGGTTAAGTCCCGCAACGAGCGCAACCCTTGTCATTAGTTGCCATCATT
AAGTTGGGCACTCTAATGAGACTGCCGGTGACAAGCCGGAGGAAGGTGGGGATGACGTCA
AGTCCTCATGGCCCTTATGACCAGGGCTTCACACGTCATACAATGGTCGGTACAGAGGGT
AGCCAAGCCGCGAGGCGGAGCCAATCTCACAAAACCGATCGTAGTCCGGATTGCACTCTG
CAACTCGAGTGCATGAAGTCGGAATCGCTAGTAATCGCGAATCAGCAATGTCGCGGTGAA
TACGTTCCCGGGTCTTGTACACACCGCCCGTCACACCATGGGAGTGGGGGATACCAGAAG
TAGGTAGGGTAACCGCAAGGAGCCCGCTTACCACGGTATGCTTCATGAC
>contig.00017
GGTCCCCGTCTATTCCTTTGAGTTTTAATCTTGCGACCGTACTCCCCAGGCGGTATACTT
AATCCGTTAGGTGCATTACTGCCAAGACTAGCTTAGCAACAACTAGTATACATCGTTTAG
GGCGTGGACTACCAGGGTATCTAATCCTGTTTGCTCCCCACGCTTTCACGCATTAGCGTC
AGTTGAGTTCCAGCAGATCGCCTTCGCAATGGGTATTCCTGGTGATCTCTACGGATTTTA
CCCCTACACCACCAATTCCATCTGCCTCTCCCTCACTCTAGATTATCAGTTTCCCAAGCA
GTTCTATGGTTAAGCCATAGGATTTCACAAGAGACTTGATAATCCGCCTACGCGTCCTTT
ACGCCCAGTGATTCCGAGTAACGCTTGCACCCTCCGTATTACCGCGGCTGCTGGCACGGA
GTTAGCCGGTGCTTCTTCTGCGGGTAACGTCAATGAGCAAAGGTATTAACTTTACTCCCT
TCCTCCCCGCTGAAAGTACTTTACAACCCGAAGGCCTTCTTCATTCACGCGGCATGGCTG
CATCAGGGTTCCCCCCATTGTGCAATATTCCCCACTGCTGCCTCCCGTAGGAGTCTGGAC
CGTGTCTCAGTTCCAGTGTGGCTGGTCATCCTCTCAGACCAGCTAGAGATCGTCGGCTTG
GTCAGCCTTTACCTAACCAACTACCTAATCCCACTTGGGCTCATCTTATGGCAGGTGGCT
CGAAAGTCCCACCCTTTAATCCGAAGATTTTACGCGGTATTAGCTACAGTTTCCCGTAGT
TATCCCCCTCCATAAGCCAGATTCCCAAGCATTACTCACCCGTCCGCCACTCGTCAGCAA
ATTAGCAAGCTAATCCCTGTTACCGTTCGACTTGCATGTGTTAAGCCTGCCGCCAGCGTT
CAATCTGAGCCATGATCAAACGCTGGCGGCAGGCTTAACACATGCAAGTCGAACGGTAAC
ATAAAGAAGCTTGCTTCTTTGATGACGAGTGGCGGACGGGTGAGTAATGCTTGGGAATCT
AGCTTATGGAGGGGGATAACTACGGGAAACTGTAGCTAATACCGCGTAGTATCGGAAGAT
GAAAGTGTGGGACCTTCGGGCCACATGCCATAGGATGAGCCCAAGTGGGATTAGGTAGTT
GGTGAGGTAAAGGCTCACCAAGCCGACGATCTCTAGCTGGTCTGAGAGGATGACCAGCCA
CACTGGGACTGAGACACGGCCCAGACTCCTACGGGAGGCAGCAGTGGGGAATATTGCGCA
ATGGGGGCAACCCTGACGCAGCCATGCCGCGTGAATGAAGAAGGCCTTCGGGTTGTAAAG
TTCTTTCGGTAGCGAGGAAGGCATTTAGTTTAATAGACTAGGTGATTGACGTTAACTACA
GAAGAAGCACCGGCTAACTCCGTGCCAGCAGCCGCGGTAATACGGAGGGTGCGAGCGTTA
ATCGGAATAACTGGGCGTAAAGGGCACGCAGGCGGTGACTTAAGTGAGGTGTGAAAGCCC
CGGGCTTAACCTGGGAATTGCATTTCATACTGGGTCGCTAGAGTACTTTAGGGAGGGGTA
GAATTCCACGTGTAGCGGTGAAATGCGTAGAGATGTGGAGGAATACCGAAGGCGAAGGCA
GCCCCTTGGGAATGTACTGACGCTCATGTGCGAAAGCGTGGGGAGCAAACAGGATTAGAT
ACCCTGGTAGTCCACGCTGTAAACGATGTCGATTTGGGGGTTGAGCTTTAAGTTTGGCGC
CCGTAGCTAACGTGATAAATCGACCGCCTGGGGAGTACGGCCGCAAGGTTAAAACTCAAA
TGAATTGACGGGGGCCCGCACAAGCGGTGGAGCATGTGGTTTAATTCGATGCAACGCGAA
GAACCTTACCTACTCTTGACATCCAGAGAACATTCCAGAGATGGATTGGTGCCTTCGGGA
ACTCTGAGACAGGTGCTGCATGGCTGTCGTCAGCTCGTGTTGTGAAATGTTGGGTTAAGT
CCCGCAACGAGCGCAACCCTTATCCTTTGTTGCCAGCGATTAGGTCGGGAACTCAAAGGA
GACTGCCGGTGATAAACCGGAGGAAGGTGGGGATGACGTCAAGTCATCATGGCCCTTACG
AGTAGGGCTACACACGTGCTACAATGGCGTATACAATGAGAAGCAATATCGCGAGATGGA
GCAAATCTATAAAATATGTCCCAGTTCGGATTGGAGTCTGCAACTCGACTCCATGAAGCC
GGAATCGCTAGTAATCGTAGATCAGCCATGCTACGGTGAATACGTTCCCGGGT
>contig.00018
AGGTAGCGAAATTCCTTGTCGGGTAAGTTCCGACCCGCACGAAAGGCGTAATGATTTGGG
CACTGTCTCAACGAGAGACTCGGTGAAATTTTAGTACCTGTGAAGATGCAGGTTACCCGC
GACAGGACGGAAAGACCCCATGGAGCTTTACTGCAGTTTGATATTGAGTATCTGTACCAC
ATGTACAGGATAGGTAGGAGCCTATGACCTCGGGACGCCAGTTTCGAGTGAGGCGTTGTT
GGGATACTACCCTTGTGTTATGGCTACTCTAACCCAGATAGGTTATCCCTATCGGAGACA
GTGTCTGACGGGCAGTTTGACTGGGGCGGTCGCCTCCTAAAAGGTAACGGAGGCGCCCAA
AGGTTCCCTCAGAATGGTTGGAAATCATTCGCAGAGTGTAAAGGTATAAGGGAGCTTGAC
TGCGAGAGCTACAACTCGAGCAGGGACGAAAGTCGGGCTTAGTGATCCGGTGGTTCCGCA
TGGAAGGGCCATCGCTCAACGGATAAAAGCTACCCTGGGGATAACAGGCTTATCTCCCCC
AAGAGTTCACATCGACGGGGAGGTTTGGCACCTCGATGTCGGCTCGTCGCATCCTGGGGC
TGTAGTCGGTCCCAAGGGTTGGGCTGTTCGCCCATTAAAGCGGCACGCGAGCTGGGTTCA
GAACGTCGTGAGACAGTTCGGTCCCTATCCGTCGCGGGCGTAGGAAATTTGAGAGGATCT
GCTCCTAGTACGAGAGGACCAGAGTGGACTTACCGCTGGTGTACCAGTTGTTCTGCCAAG
AGCATCGCTGGGTAGCTATGTAGGGAAGGGATAAACGCTGAAAGCATCTAAGTGTGAAAC
CCACCTCAAGATGAGATTTCCCATAACTATATGTTAGTAAGAGCCCTGAGAGAAGATCAG
GTAGATAGGTTAGGAGTGGAAGTTGTGTGAGCAATGGAGCGGACTAATACTAAT
>contig.00019
GCTCCACCGCTTGTGCGGGTCCCCGTCAATTCCTTTGAGTTTCAACCTTGCGGTCGTACT
CCCCAGGCGGATTACTTATCGCATTAGCTTCGGCACAGACACTCTTCATGCCCACACCCA
GTAATCATCGTTTACAGCTAGGACTACCAGGGTATCTAATCCTGTTTGCTCCCCTAGCTT
TCGCACTTCAGCGTCAGTTGCTGTCCAGTGGACTATCTTCATCATCGGCATTCCTACACA
TATCTACGAATTTCACCTCTACTCGTGTAGTTCCGTCCACCTCTCCAGCACTCTAGATAT
ACAGTTTCAAAGGCAAGCTTTGAGTTGAGCCCTAAGTTTTCACCCCTGACTTGTATATCC
GCCTAGATGCCCTTTATGCCCAATAATTCCGGATAACGCTCGCGACATACGTATTACCGC
GGCTGCTGGCACGTATTTAGCCGTCGCTTCTTCTGCAGGTACCGTCACTTACTTCTTCCC
TGCTGAAAGCACTTTACAATCCGAAAACCGTCTTCGTGCACACAGAATTGCTGGATCAGA
GTCTCCTCCATTGTCCAATATTCCCCACTGCTGCCTCCCGTAAGAGTAAGGGCCGTATCT
CAGTCCCCTTGTGGCCGTTCATCCTCTCAGACCGGCTACCTATCTTCGTCTTGGTGAGCC
GTTACCTCACCAACTAACTAATAGGACGCAAAGCTCTCTCTTAGCATCTCTTTTCATTAA
AGCTTCATGCGAAGCTTTAATAGTATCTAGTCTTATCAGTCGTTTCCATCTGTTATCCCA
GACTAAGAGGCAAGTTCTTTACGCGTTACTCACCCGTCCGCCATGGTTATCACGGTGCAA
GCACCGTTTCCCCATTGACTTGCATGTGTTAAGCATTCTGTCAGCGTTCATCCTGGCTCA
GGATGAACGCTGACAGAATGCTTAACACATGCAAGTCTACTTGAACTTCGGTTTGGGTGG
CGGACGGGTGAGTAACGCGTAAAGAACTTGCCTCACAGTTAGGGACAACATTTGGAAACG
AATGCTAATACCTGATATTATGATTTTAGGGCATCCTA
>contig.00020
GCTCGCATCCTCCGTATTACCGCGGCTGCTGGCACGGAGTTAGCCGATGCTTATTCATAC
GGTACATGCAGGGAGTCACACGTGACTCTTGTTATTCCCGTATAAAAGAAGTTTACAATC
CATAAGACAGTCATCCTTCACGCGACTTGGCTGGTTCAGGCTCTCGCCCATTGACCAATA
TTCCTCACTGCTGCCTCCCGTAGGAGTCTGGACCGTGTCTCAGTTCCAGTGTGGGGGACC
TTCCTCTCAGAACCCCTACCGATCGTAGCCACGGTGGGCCGTTACCCCGCCGTCGAGCTA
ATCGGACGCATCCCCATCCTTCACCGCAAAGCCTTTCGTCCAAATCGGATGCCGTCAATG
GACAACATACGGTATTAGTCCGACTTTCGCCGGGTTATCCCGTGGTGAAGGGCAGGTTGG
ATACGCGTTACTCACCCGTGCGCCGGTCGACGTCCAAAGAGTGCAAGCACTCAATGCCGT
TTCCCCTCGACTTGCATGTGTTAAGCCTGTAGCTAGCGTTCATCCTGAGCCAGGATGAAC
GCTAGCTACAGGCTTAACACATGCAAGTCGAGGGGAAACGGCATTGAGTGCTTGCACTCT
TTGGACGTCGACCGGCGCACGGGTGAGTAACGCGTATCCAACCTTCCCATTACTGTGGGA
TAACCTGCCGAAAGGCAGACTAATACCGCATAGTCTTCGATGACGGCATCAGATTTGAAG
TAAAGATTTATCGGTAATGGATGGGGATGCGTCTGATTAGCTTGTTGGCGGGGTAACGGC
CCACCAAGGCGACGATCAGTAGGGGTTCTGAGAGGAAGGTCCCCCACATTGGAACTGAGA
CACGGTCCAAACTCCTACGGGAGGCAGCAGTGAGGAATATTGGTCAATGGACGGAAGTCT
GAACCAGCCAAGTAGCGTGCAGGATGACGGCCCTATGGGTTGTAAACTGCTTTTGTATGG
GGATAAAGTTAGGGACGTGTCCCTATTTGCAGGTACCATACGAATAAGGACCGGCTAATT
CCGTGCCAGCAGCCGCGGTAATACGGAAGGTCCAGGCGTTATCCGGATTTATTGGGTTTA
AAGGGAGCGTAGGCTGGAGATTAAGTGTGTTGTGAAATGTAGACGCTCAACGTCTGAATT
GCAGCGCATACTGGTTTCCTTGAGTACGCACAACGTTGGCGGAATTCGTCGTGTAGCGGT
GAAATGCTTAGATATGACGAAGAACTCCGATTGCGAAGGCAGCTGACGGGAGCGCAACTG
ACGCTTAAGCTCGAAGGTGCGGGTATCAAACAGGATTAGATACCCTGGTAGTCCGCACAG
TAAACGATGGATGCCCGCTGTTGGTACCTGGTATCAGCGGCTAAGCGAAAGCATTAAGCA
TCCCACCTGGGGAGTACGCCGGCAACGGTGAAACTCAAAGGAATTGACGGGGGCCCGCAC
AAGCGGAGGAAC
>contig.00021
TCCTCCTTAGAAGTTTTTCTTGGCAGTGTAGGATTTGTGACTTACACCAAGAGGTGCTTA
CCCATCAGTTCTCACGTTTAAGCATACGGATTTGCCTATATGCTCACGCTATTTCCTTAG
AAAGGCTAAACCGTCAGCCTTCTCACATACCTTCCTGCGTCACTCCATCAGTAAAAACGT
TAATTAAGTGGTATAGGAATATTAACCTATTTTCCATTCGCCTACGCTACTTAGCCTCGG
CTTAGGTCCCGACTTCCCCAGGGCGGACAAACCTTCCCCTGGAAACCTTGGACTTCCGGC
CGGCGGGATTCTCACCCGCCTTCTCGCTACTCATTCCTGCATTCTCACTTCTGATACCTC
CAGCAGGCCTTGCAGCCTGCCTTCATCGGCTTACAGAACGCTCTCCTACCAAGATGCGAA
AGCATCTTCCACAGCTTCGGTTTATGTCTTAGCCCCGTTACATCTTCGGCGCAGATACTC
TCGACCAGTGAGCTATTACGCACTCTTTTAAGGTATGGCTGCTTCTAAGCCAACCTCCTG
GTTGTCTGTGAATATCCACCTCCTTTCCCACTTAGACATAATTAGGGACCTTAGCTGGTG
GTCTGGGCTGTTCCCCTTTTGTCCACGGACCTTATCATCCATAGACTCACTCCTAATCAT
TAATATATGGTATTCGTAGTTTGCTTGATTTCGGTAAGCAATACGCCCCCTAGATCATAC
AGTGCTCTACCCCCACATATCTTAAAATTAAGGCTGCACCTAAATGCATTTCGGAGAGAA
CGAGCTATCTCCTAGTTCGATTGGCTTTTCACCCCTAGACCTATCTCATCTCCCAACTTT
TCAACGGCGGTGAGTTCGGTCCTCCACTAAGTCTTACCTTAGCTTCAACCTGGACAGGCC
TAGATCACTAGGTTTCGCGTCTATGACATACGACTTGTCGCCCTATTAAGACTCGGTTTC
CCTTCGGCTCCATTCTTTTTAACCTTGCCATATATCATAACTCGCAGGATGATTAACCAA
AATCCACGCAGTCACTCTTGCGAGCTCCTACCGTTTGTAAGCACACGGTTTCAAATTCTA
TTTCACTCCCTGAGTAAGGGAGTGAAA
>contig.00022
TTACGATTCATTCCGAAGAACTTCACGCACCTGTAAGGCCTCGGCTTAAAGGAGTTCGGA
TTTGCCTGAACTCCAACCTGCACCTTTCGACCAGCACTACCATCCGCTGGCTCCTCTAAC
TCTAAGCGTCCTTCCATCGCACATTATAGTTGGCATTGGAATATTAACCAATTTTCCATC
GCATACCCCTTTCGGACTTTGCTTAGGACCCGGCTAACCCTACGATGACGAGCATCGCGT
AGGAAACCTTGGGTTTACGGCGTTGGGGATTCTCACCCCAATTATCGCTACTCATGCCTG
CATGCTCACTTGTATTCGCTCCAGCACTCCTTACCGGTATACCTTCAACGCAAATACAAC
GCTCTCCTACCACTTAGTAAAACTAAGTCTAAAGCTTCGGTACTCATTTTAGCCCCGTTA
TATTTTCCGCGCAGAATCACTAGACCAGTGAGCTATTACGCTTTCTTTAAAGGATGGCTG
CTTCTAAGCCAACCTCCTGGTTGTTTAAGTAACTCCACATCGTTTTCCACTTAAATGAGA
TTTAGGGACCTTAGCTGTTAGTCTGGGTTGTTCCCCTCTCGACGACGGATTTTATCACTC
GCCGCCTGACTGCCATGATTACACACTAGGTATTCGGAGTTTGATAGGGTTTGGTACATT
GGTGTATGCCCTAGCCCATTCAGTGCTCTACCCCCTAGTGTTACTACATGACGCTATACC
TAAATATATTTCGGAGAGAACCAGCTATCACGATGTGATCTATCCATGAGCAGGTTGAAA
C
>contig.00023
TGTTACGACTTAGCCCCAATCACCAGTTTTGCCCTAGGCCGATCCTTGCGGTCACGGACT
TCAGGCACCCCCGGCTTTCATGGCTTGACGGGCGGTGTGTACAAGGCCCGGGAACGTATT
CACCGCGCCATGGCTGATGCGCGATTACTAGCGAATCCAGCTTCGTGGGGTCGGGTTGCA
GACCCCAGTCCGAACTGGGACCGGCTTTCAAGATTTGATGCAATTTGCATTACACCATCC
CTCTGTACCGGCCATTGTAACACGTGTGTAGCCCCGGACGTAAGGGCCGTGCTGATTTGA
CGTCATCCCCACCTTCCTCACACCTTACGGTGGCAGTGTCTCCAGAGTGCCCAGCTTAAC
CTGATGGCAACTGAAGAGAGGGGTTGCGCTCGTTATGGCACTTAAGCCGACACCTCACGG
CACGAGCTGACGACAACCATGCAGCACCTTCACAGAGGCCCCGAAGGGCGTCATTATCTC
TAAATCCTTCCTCTGCAATTCAAGCCCGGGTAAGGTTCCTCGCGTATCATCGAATTAAAC
CACATGTTCCTCCGCTTGTGCGGGCCCCCGTCAATTCCTTTGAGTTTCACCGTTGCCGGC
GTACTCCCCAGGTGGGATGCTTAATGCTTTCGCTTAGCCGCTGATACCAGGTACCAACAG
CGGGCATCCATCGTTTACTGTGCGGACTACCAGGGTATCTAATCCTGTTTGATACCCGCA
CCTTCGAGCTTAAGCGTCAGTTGCGCTCCCGTCAGCTGCCTTCGCAATCGGAGTTCTTCG
TCATATCTAAGCATTTCACCGCTACACGACGAATTCCGCCAACGTTGTGCGTACTCAAGG
AAACCAGTATGCGCTGCAATTCAGACGTTGAGCGTCTACATTTCACAACACACTTAATCT
CCAGCCTACGCTCCCTTTAAACCCAATAAATCCGGATAACGCCTGGACCTTCCGTATTAC
CGCGGCTGCTGGCACGGAATTAGCCGGTCCCTATTTGCAGGTACCATACGAATAAGGACC
GGCTAATTCCGTGCCAGCAGCCGCGGTAATACGGAAGGTCCAGGCGTTATCCGGATTTAT
TGGGCGTAAAGCGCGTCTAGGTGGTTATGTAAGTCTGATGTGAAAATGCAGGGCTCAACT
CTGTATTGCGTTGGAAACTGCATGACTAGAGTACTGGAGAGGTAAGCGGAACTACAAGTG
TAGAGGTGAAATTCGTAGATATTTGTAGGAATGCCGATGGGGAAGCCAGCTTACTGGACA
GATACTGACGCTAAAGCGCGAAAGCGTGGGTAGCAAACAGGATTAGATACCCTGGTAGTC
CACGCTGTAAACGATGTCGATTTGGGGGTTGAACTTTGAGTTTGGCGCCCGTAGCTAACG
TGATAAATCGACCGCCTGGGGAGTACGGCCGCAAGGTTAAAACTCAAATGAATTGACGGG
GGCCCGCACAAGCGGTGGAGCATGTGGTTTAATTCGATGCAACGCGAAGAACCTTACCTA
CTCTTGACATCCAGAGAACTTTCCAGAGATGGATTGGTGCCTTCGGGAACTCTGAGACAG
GTGCTGCATGGCTGTCGTCAGCTCGTGTTGTGAAATGTTGGGTTAAGTCCCGCAACGAGC
GCAACCCTTATCCTTTGTTGCCAGCGATTCGGTCGGGAACTCAAAGGAGACTGCCGGTGA
TAAACCGGAGGAAGGTGGGGATGACGTCAAGTCATCATGGCCCTTACGAGTAGGGCTACA
CACGTGCTACAATGGCGTATACAGAGGGAAGCGATAGTGCGAGCTGGAGCGAATCTCACA
AAGTACGTCTAAGTCCGGATTGGAGTCTGCAACTCGACTCCATGAAGTCGGAATCGCTAG
TAATCGCAAATCAGAATGTTGCGGTGAATACGTTCCCGGGCCTTGTACACACCGCCCGTC
ACACCATGGGAGTGGGTTGTACCAGAAGTAGATAGCTTAACCTTCGGGAGGGCGTTTACC
ACGGTATGATTCATGAC
>contig.00024
ATTCAAACCTTCGTGTTACCACTAAGCTCTCCTCTTAACCTTCCAGCACCGGGCAGGTGT
CAGACCCTATACCTCATCTTTCGATTTTGCAGAGTCCTGTGTTTTTGATAAACAGTCGCT
TGGACCTTTTCACTGCGGCCTATCTTACGATAGGCGACCTTTCTCCCGAAGTTACAGGTC
TATTTTGCCTAGTTCCTTAGCCATGAATCTCTCGAGCGCCTTAGAATTCTCTTCCCAATC
ACCTGTGTCGGTTTACGGTACGGGTAGTATCTCTCGCTTTTCTTGGAAACGTTGTCTACG
CATTATCACCTCGACCGTAGCCTAAGTGTACTATCAAAGCCATAACAGCTCCTTCAACGC
AACTCCGTCTGTGCGCAGCGTATATCTCATTCCGTCGCTTTTATTGAAATACTAGTACTG
GAATATTAACCAGTTGTACATCCACTTCCCCTAAAAGGGTACGCGTTAGTCCCCGACTAA
CCCTCAGCTGATTAGCATAGCTGAGGAAACCTTGATCTTTCGGCGGGCAGGTTTCTCACC
TGCCTTATCGTTACTTATGCCTACATTTTCTTTTCTATCAAGCTCCACTATGGCTCACGC
CTTTAGCTTCAACGCCTATAGAATGCTCCCCTACCGGTATCTCTACCCCATAGCTTCGGT
AATATGCTTATGCCCGTTTATTCTCCATGCGTAACAGCTCACTAGTCGAGCGGTTACGCA
CTCTTTAAATG
>contig.00025
GGCACGCCGTCACCGCTTACGCGGCTCCGCAGTGAAAGCGAGCCTGAATAGGGCGTCGAG
TCAGATGGGGTAGACGCGAAACCAAGTGATCTACACTTGCCCAGGTTGAAGTCCGGGTAA
CACCGGATGGAGGACCGCACGGATAAGCGTTGAAAAGCTTCCCGATGAGGTGAGTGTAGG
AGTGAAAGGCCAATCAAACTTGGAGATAGCTCGTACTCCCCGAAAGGCATTTAGGTGCCG
CGTGCGACGATCTCCATAAGAGGTAGAGCGACCGATAGGTCAAGAGGGCTTCACCGCCTA
TCGAGACCTGACGAACTCCGAATGCTTATGGACTGCAGTCGTGCAGTAAGGGGGCGGGTG
CTAAGGTCCGTCCCCGAGAGGAGAAGAATCCAGACCGCCGTCTAAGGTCCCGAAATTCTG
TCTAAGTTAGTCTAACGAAGTCTGGTCCCCGTGACAGCTAGGATGTTGGCTTGGAAGCAG
CCATTCATTCAAAGAGTGCGTAACAGCTCACTAGTCGAGGGTCCGGGCATGGATAATAAT
CGGGTATAAGTCAGATACCGAAGGCGCGGGATAGTAATGTATATTAAAAGTATCGGTAGG
GGAGCATTCCATCGGCGTTGAATGGTGAGGGTAACCGATCCTGGAGCTTATGGAAAAGCA
AATGTAGGTATAAGTAACGATAAAAAGGGTGAGATTCCCTTTCGCCGAAAGACCGAGGTT
TCCCGGGCGATGCCAATCAGCCCGGGGTTAGTCGGGTCCTAAGTCTCAGCCGAACGGCGA
AGGCGATGGCAGATGCGGTTAATATTCCGCAACTCGCATATACAGTGATGTGGAGACGGA
GCAGTGACACTGCCGCGCCCTGACGGAATAGGGCGTTTAAGTGCGTAGGCTATGAGGAAG
GCAGGCAAATCCACCTTCCGAGCTGAACCATGAAAGTACAGGTAATCCTTCGGGATGACT
TGAGTGCAGGTAATCATACTTCCGAGAAAATCCGCTAAACTTAATGTATAGGCGACCCGT
ACCGCAAACGGACACACGTAGTCGGGTAGAACATACTAAGGCGTTGAGAGATTCATGGTT
AAGGAACTAGGCAAATTGACCCCGTAACTTCGGGATAAGGGGTCCTCATAGCAATATGAG
GCGCAGAGAATCGGTCCAGGCAACTGTTTAACAAAAACACAGGGCTGTGCAAACTCGAAA
GATGACGTATACAGCCTGACACCTGCCCGGTGCCGGAAGGTTAAGAGGAGATGTCACCAG
CAATGGGAAGCATTGAATTGAAGCCCCGGTAAACGGCGGCCGTAACTATAACGGTCCTAA
GGTAGCGAAATTCCTTGTCGGGTAAGTTCCGACCTGCACGAATGGTGTAATGATCTGGAC
GCTGTCTCAACCATGAGCTCAGTGAAATTGTAGTATCGGTGAAGATGCCGATTACCCGCG
ATGGGACGAAAAGACCCCGTGAACCTTTACTACAGCTTAGCATTGACCTTGGTCATCCGA
TGTGT
>contig.00026
CGCCCATTGCGGAAGATTCCCCACTGCTGCCTCCCGTAGGAGTCTGGACCGTGTCTCAGT
TCCAATGTGGCCGTTCATCCTCTCAGACCGGCTACTGATCATCGCCTTGGTGGGCCGTTA
CCCCTCCAACTAGCTAATCAGTAGCCGGTCTGAGAGGATGAACGGCCACATTGGGACTGA
GACACGGCCCAGACTCCTACGGGAGGCAGCAGTGGGGAATCTTCCGCAATGGACGAAAGT
CTGACGGAGCAACGCCGCGTGAGTGATGACGGCCTTCGGGTTGTAAAGCTCTGTTAATCG
GGACGAATGGTTCTTGTGCAAATAGTGCGAGGATTTGACGGTACCGGAATAGAAAGCCAC
GGCTAACTACGTGCCAGCAGCCGCGGTAATACGTAGGTGGCAAGCGTTGTCCGGAATTAT
TGGGCGTAAAGCGCGCGCAGGCGGATCAGTCAGTCTGTCTTAAAAGTTCGGGGCTTAACC
CCGTGATGGGATGGAAACTGCTGATCTAGAGTATCGGAGAGGAAAGTGGAATTCCTAGTG
TAGCGGTGAAATGCGTAGATATTAGGAAGAACACCAGTGGCGAAGGCGACTTTCTGGACG
AAAACTGACGCTGAGGCGCGAAAGCCAGGGGAGCGAACGGGATTAGATACCCCGGTAGTC
CTGGCCGTAAACGATGGGTACTAGGTGTAGGAGGTATCGACCCCTTCTGTGCCGGAGTTA
ACGCAATAAGTACCCCGCCTGGGGAGTACGACCGCAAGGTTGAAACTCAAAGGAATTGAC
GGGGGCCCGCACAAGCGGTGGAGTATGTGGTTTAATTCGACGCAACGCGAAGAACCTTAC
CAGGTCTTGACATTGATGGACAGAACTAGAGATAGTTCCTCTTCTTCGGAAGCCAGAAAA
CAGGTGGTGCACGGTTGTCGTCAGCTCGTGTCGTGAGATGTTGGGTTAAGTCCCGCAACG
AGCGCAACCCCTATCTTATGTTGCCAGCACTTCGGGTGGGAACTCATGAGAGACTGCCGC
AGACAATGCGGAGGAAGGCGGGGATGACGTCAAATCATCATGCCCCTTATGACCTGGGCT
ACACACGTACTACAATGGGAGTTAATAGACGGAAGCGAGATCGCGAGATGGAGCAAACCC
GAGAAACACTCTCTCAGTTCGGATCGTAGGCTGCAACTCGCCTACGTGAAGTCGGAATCG
CTAGTAATCGCAGGTCAGCATACTGCGGTGAATACGTTCCCGGGCCTTGTACACAC
>contig.00027
GTTGTTTCCCTCTCCACGACGGACGTTAGCACCCGCCGTGTGTCTCCTGAGTATCACTCT
TCGGTATTCGTAGTTTGCATCGGGTTGGTAATCCGGGATGGACCCCTAGCCGAAACAGTG
CTCTACCCCCGAAGGTGTCCGCTCAAGGCTCTACCTAAATAGATTTCGGGGAGAACCAGC
TATCTCCCGGTTTGATTGGCCTTTCACCCCCAGCCACAAGTCATCCGCTAATTTTTCAAC
ATTAGTCGGTTCGGTCCTCCAGTTAGTGTTACCCAACCTTCAACCTGCCCATGGCTAGAT
CACCGGGTTTCGGGTCTATACCTTGCAACTAGACGCCCAGTTAAGACTCGGTTTCCCTTC
GGCTCCCCTATTCGGTTAACCTCGCTACAAAATATAAGTCGCTGACCCATTATACAAAAG
GTACGCAGTCACCCTTAAAGGGCTCCCACTGCTTGTACGTACAAGGTTTCAGGTTCTATT
TCACTCCCCTCACCGGGGTTCTTTTCGCCTTTCCTTCACAGTACTGGTTCACTATCGGTC
AATCAGGAGTATTTAGCCTTGGAGGATGGTCCCCCCATCTTCAAACAGGATATCACGTGT
CCCGCCCTACTTATCGTTAGCTTAGTACCATGACCTGGACTTCGAGTACGGGGCTATCAC
CCTGTATCGCCAAGCTTCCCAGCTTGTTCCTCTGTCTCTGTCATTATCACTAACAGGCTC
CTTCGCGTTCGCTCGCCGCTACTAACGAAATCTCGGTTGATTTCTTTTCCTCGGGGTACT
TAGATGTTTCAGTTCTCCCGGTTTGCCTCACTTACCTATGGATTCAGTAAGTGATAGTAG
ATTCTTCATCTACTGGGTTTCCCCATTCGGACATCTTGGATTAAACGCCTCTTATCGACT
CATCCAAGCTTTTCGCAGATTAGCACGTCCTTCCTCGCCTTGGCAATCAGAGGCGAGGAA
GGACGTGCTAATCTGCGAAAAGCTTGGATGAGTCGATAAGAGGCGTTTAATCCAAGATGT
CCGAATGGGGAAACCCAGTAGATGAAGAATCTACTATCACTTACTCAATACATAGGTAAG
TGA
>contig.00028
GGATTACCTTCACTCGAGCAGCCCGAAGGCCTTTCGTACTTTCCGACTTCAGCTCTGATT
ATGGATTTGCCTGTAATCATCTACGCCTTTGTCGTTAAACGTCCTATTCCGTCAGGACGC
GGAAGTGTCACTTCTCCGTCACCACATCGCTCTTAAAGACAGTTGCGGAATATTAAACGC
ATTGCCATCGACCTCGCCTTGCGGCTGAGCCTTAGGACCCGACTAACCCCGGGGCGACGA
ACGTTGCCCGGGAAACCTTGACCTTACGGCGAGAGGGAGTCACACCCTCTTTCTCGTTAC
TTATGCCTACATTTGCTTTTCCCGTCGCTCCAATACAAGTTGTCCTCATATCTTCAACGC
AACGGCAATGCTCCCCTACCAATCCATAATGGATTCCGTGGCTTCGGTGGTAGATTTCAT
ACCCGATTATCATCCACGCGCAGCCCCTCGACTAGTGAGCTGTTACGCACTCTTTGAATG
AATGGCTGCTTCCGGGCCAACATCCTAGCTGTCTTGGGGGCCACACTGCGTTAGACTAAC
TTAACCTACACTTCGGGACCTTAGCCGACGGTCTGGATTCTTCTCCTCTCGGGACGGGAC
CTTAGCACCCCGTCCCTCACTCCCGGACTTAAGCTGTAAGCATTCGGAGTTTGTCCGGAC
TTGACAGGCGGTGAAGCCCTCGCGTCCGATCAGTCGCTCTACCTCTTACAGCAAACATCC
GAGGCTGCACCTAAATGCATTTCGGGGAGTACGAGCTATCTCCAAGTTTGATTGGCCTTT
CACTCCTACACACACCGAACCGATAAGCGTTGAAAAGCTTCCGGATGAGGTGAGTGTAGG
AGTGAAAGGCCAATCAAACTTGGAGATAGCTCGTACTCCCC
>contig.00029
AAAGGGAAACAACCCAGACCACCAGCTAAGGTCCCTAATTATAACTAAGTGGGAAAGGAG
GTGGAGATTCACAAACAACTAGGAGGTTGGCTTAGAAGCAGCCATACCTTTAAAGAGTGC
GTAATAGCTCACTAGTCGAGAGTCTCTGCGCCGACAATGTAACGGGGCTAAGTTATAAAC
CGAAGCTGTGGAATCCGTAAGGATTGGTAGGAGAGCGTTCTGTAGGCCGTTGAAGGAGAA
GGGTAACCGACTCTGGAGGTATCAGAAGTGAGAATGCAGGAATAAGTAGCGAGAAAGGGG
GCGAGAATCCCCCTCGCCGGAAGACCAAGGTTTTCAGGGTAAAGCTTGTCTTCCCTGAGT
AAGCCGGGACCTAAGCCCAGGCTATAATGCGTAGGCGAATGGAAAACAGATTAATATTTC
TGTGCCAGTCATATATTGTGATGGAGGGACGCAGAAGGGTATGCGCGCGGACGAACGGAA
GTGTCCGTAGAAGTATGTAGGATGACTTGATAGGAAAATCCATTGAGTTATATCTGAGGT
ATGATATACAGTCGTAAGATGAATGCGCAAATCCCACGCTGCCAAGAAAAGCTTCTAACG
TTAATATTTGACTGCCCGTACTGTAAACCGACACAGGTGGTCAGGATGAGAAATCTAAGG
CGGACAGGCTAACTCTCGTTAAGGAACTCTGCAAAATAACCTCGTAACTTCGGGAGAAGA
GGAGCCCTTGGGTGTTAGTATCCA
>contig.00030
CCTTTTATCCTTTGAGCGATGGCCCTTCCATACGGAACCACCGGATCACTATGCCCTAGT
TTCCTACCTGATCGGCTTGTCGGCCTCGCAGTCAAGCACCCTTATGCCATTGCATTCAAC
GGCCGGTTACCAATCGGCCTGAGGGTACCTTGGGAAGCCTCCGTTACGCTTTTGGAGGCG
ACCACCCCAGTCAAACTGCCCGCCAAACGCGGTCCTCACATTTGCGAGTTAGGGACCAAA
CATCGAAAGGGCCGTATTTCAACAATGGCTCCTAGATTACTGGCGTAACCTATTCACAGC
CTCCGGCCTATCCTACACATCCGATGCCCGGTCACAACGTTAAGTTGCAGTAAAGGTTCA
CGGGGTCTTTTCGTCCCATCGCGGGTAATCGGCATCTTCACCGATACTACAATTTCACTG
AGCTCATGGTTGAGACAGCGTCCAGATCATTACACCATTCGTGCAGGTCGGAACTTACCC
GACAAGGAATTTCGCTACCTTAGGACCGTTATAGTTA
