# Supplementary material for: VGEA: an RNA viral assembly toolkit
Source: PeerJ. 2021 Sep 6;9:e12129. doi: 10.7717/peerj.12129 (PMC8428259; doi:10.7717/peerj.12129)
Supplement: Supplemental Information 2 [file peerj-09-12129-s002.zip › Supplementary_File_2/Performance_Comparison_Assembly_Pipelines_Table_2/CV45/spades/CV45_spades_contigs.fasta]

>Contig_1
TATAAACAGGCTAGATCTGAGGACAAGAGGGCAAAAGTTACTAGTGCTATGCAGACAATGCTTTTCACTATGCTTAGAAAGTTGGATAATGATGCACTCAACAACATTATCAACAATGCAAGAGATGGTTGTGTTCCCTTGAACATAATACCTCTTACAACAGCAGCCAAACTAATGGTTGTCATACCAGACTATAACACATATAAAAATACGTGTGATGGTACAACATTTACTTATGCATCAGCATTGTGGGAAATCCAACAGGTTGTAGATGCAGATAGTAAAATTGTTCAACTTAGTGAAATTAGTATGGACAATTCACCTAATTTAGCATGGCCTCTTATTGTAACAGCTTTAAGGGCCAATTCTGCTGTCAAATTACAGAATAATGAGCTTAGTCCTGTTGCACTACGACAGATGTCTTGTGCTGCCGGTACTACACAAACTGCTTGCACTGATGACAATGCGTTAGCTTACTACAACACAACAAAGGGAGGTAGGTTTGTACTTGCACTGTTATCCGATTTACAGGATTTGAAATGGGCTAGATTCCCTAAGAGTGATGGAACTGGTACTATCTATACAGAACTGGAACCACCTTGTAGGTTTGTTACAGACACACCTAAAGGTCCTAAAGTGAAGTATTTATACTTTATTAAAGGATTAAACAACCTAAATAGAGGTATGGTACTTGGTAGTTTAGCTGCCACAGTACGTCTACAAGCTGGTAATGCAACAGAAGTGCCTGCCAATTCAACTGTATTATCTTTCTGTGCTTTTGCTGTAGATGCTGCTAAAGCTTACAAAGATTATCTAGCTAGTGGGGGACAACCAATCACTAATTGTGTTAAGATGTTGTGTACACACACTGGTACTGGTCAGGCAATAACAGTTACACCGGAAGCCAATATGGATCAAGAATCCTTTGGTGGTGCATCGTGTTGTCTGTACTGCCGTTGCCACATAGATCATCCAAATCCTAAAGGATTTTGTGACTTAAAAGGTAAGTATGTACAAATACCTACAACTTGTGCTAATGACCCTGTGGGTTTTACACTTAAAAACACAGTCTGTACCGTCTGCGGTATGTGGAAAGGTTATGGCTGTAGTTGTGATCAACTCCGCGAACCCATGCTTCAGTCAGCTGATGCACAATCGTTTTTAAACGGGTTTGCGGTGTAAGTGCAGCCCGTCTTACACCGTGCGGCACAGGCACTAGTACTGATGTCGTATACAGGGCTTTTGACATCTACAATGATAAAGTAGCTGGTTTTGCTAAATTCCTAAAAACTAATTGTTGTCGCTTCCAAGAAAAGGACGAAGATGACAATTTAATTGATTCTTACTTTGTAGTTAAGAGACACACTTTCTCTAACTACCAACATGAAGAAACAATTTATAATTTACTTAAGGATTGTCCAGCTGTTGCTAAACATGACTTCTTTAAGTTTAGAATAGACGGTGACATGGTACCACATATATCACGTCAACGTCTTACTAAATACACAATGGCAGACCTCGTCTATGCTTTAAGGCATTTTGATGAAGGTAATTGTGACACATTAAAAGAAATACTTGTCACATACAATTGTTGTGATGATGATTATTTCAATAAAAAGGACTGGTATGATTTTGTAGAAAACCCAGATATATTACGCGTATACGCCAACTTAGGTGAACGTGTACGCCAAGCTTTGTTAAAAACAGTACAATTCTGTGATGCCATGCGAAATGCTGGTATTGTTGGTGTACTGACATTAGATAATCAAGATCTCAATGGTAACTGGTATGATTTCGGTGATTTCATACAAACCACGCCAGGTAGTGGAGTTCCTGTTGTAGATTCTTATTATTCATTGTTAATGCCTATATTAACCTTGACCAGGGCTTTAACTGCAGAGTCACATGTTGACACTGACTTAACAAAGCCTTACATTAAGTGGGATTTGTTAAAATATGACTTCACGGAAGAGAGGTTAAAACTCTTTGACCGTTATTTTAAATATTGGGATCAGACATACCACCCAAATTGTGTTAACTGTTTGGATGACAGATGCATTCTGCATTGTGCAAACTTTAATGTTTTATTCTCTACAGTGTTCCCACTTACAAGTTTTGGACCACTAGTGAGAAAAATATTTGTTGATGGTGTTCCATTTGTAGTTTCAACTGGATACCACTTCAGAGAGCTAGGTGTTGTACATAATCAGGATGTAAACTTACATAGCTCTAGACTTAGTTTTAAGGAATTACTTGTGTATGCTGCTGACCCTGCTATGCACGCTGCTTCTGGTAATCTATTACTAGATAAACGCACTACGTGCTTTTCAGTAGCTGCACTTACTAACAATGTTGCTTTTCAAACTGTCAAACCCGGTAATTTTAACAAAGACTTCTATGACTTTGCTGTGTCTAAGGGTTTCTTTAAGGAAGGAAGTTCTGTTGAATTAAAACACTTCTTCTTTGCTCAGGATGGTAATGCTGCTATCAGCGATTATGACTACTATCGTTATAATCTACCAACAATGTGTGATATCAGACAACTACTATTTGTAGTTGAAGTTGTTGATAAGTACTTTGATTGTTACGATGGTGGCTGTATTAATGCTAACCAAGTCATCGTCAACAACCTAGACAAATCAGCTGGTTTTCCATTTAATAAATGGGGTAAGGCTAGACTTTATTATGATTCAATGAGTTATGAGGATCAAGATGCACTTTTCGCATATACAAAACGTAATGTCATCCCTACTATAACTCAAATGAATCTTAAGTATGCCATTAGTGCAAAGAATAGAGCTCGCACCGTAGCTGGTGTCTCTATCTGTAGTACTATGACCAATAGACAGTTTCATCAAAAATTATTGAAATCAATAGCCGCCACTAGAGGAGCTACTGTAGTAATTGGAACAAGCAAATTCTATGGTGGTTGGCACAACATGTTAAAAACTGTTTATAGTGATGTAGAAAACCCTCACCTTATGGGTTGGGATTATCCTAAATGTGATAGAGCCATGCCTAACATGCTTAGAATTATGGCCTCACTTGTTCTTGCTCGCAAACATACAACGTGTTGTAGCTTGTCACACCGTTTCTATAGATTAGCTAATGAGTGTGCTCAAGTATTGAGTGAAATGGTCATGTGTGGCGGTTCACTATATGTTAAACCAGGTGGAACCTCATCAGGAGATGCCACAACTGCTTATGCTAATAGTGTTTTTAACATTTGTCAAGCTGTCACGGCCAATGTTAATGCACTTTTATCTACTGATGGTAACAAAATTGCCGATAAGTATGTCCGCAATTTACAACACAGACTTTATGAGTGTCTCTATAGAAATAGAGATGTTGACACAGACTTTGTGAATGAGTTTTACGCATATTTGCGTAAACATTTCTCAATGATGATACTCTCTGACGATGCTGTTGTGTGTTTCAATAGCACTTATGCATCTCAAGGTCTAGTGGCTAGCATAAAGAACTTTAAGTCAGTTCTTTATTATCAAAACAATGTTTTTATGTCTGAAGCAAAATGTTGGACTGAGACTGACCTTACTAAAGGACCTCATGAATTTTGCTCTCAACATACAATGCTAGTTAAACAGGGTGATGATTATGTGTACCTTCCTTACCCAGATCCATCAAGAATCCTAGGGGCCGGCTGTTTTGTAGATGATATCGTAAAAACAGATGGTACACTTATGATTGAACGGTTCGTGTCTTTAGCTATAGATGCTTACCCACTTACTAAACATCCTAATCAGGAGTATGCTGATGTCTTTCATTTGTACTTACAATACATAAGAAAGCTACATGATGAGTTAACAGGACACATGTTAGACATGTATTCTGTTATGCTTACTAATGATAACACTTCAAGGTATTGGGAACCTGAGTTTTATGAGGCTATGTACACACCGCATACAGTCTTACAGGCTGTTGGGGCTTGTGTTCTTTGCAATTCACAGACTTCATTAAGATGTGGTGCTTGCATACGTAGACCATTCTTATGTTGTAAATGCTGTTACGACCATGTCATATCAACATCACATAAATTAGTCTTGTCTGTTAATCCGTATGTTTGCAATGCTCCAGGTTGTGATGTCACAGATGTGACTCAACTTTACTTAGGAGGTATGAGCTATTATTGTAAATCACATAAACCACCCATTAGTTTTCCATTGTGTGCTAATGGACAAGTTTTTGGTTTATATAAAAATACATGTGTTGGTAGCGATAATGTTACTGACTTTAATGCAATTGCAACATGTGACTGGACAAATGCTGGTGATTACATTTTAGCTAACACCTGTACTGAAAGACTCAAGCTTTTTGCAGCAGAAACGCTCAAAGCTACTGAGGAGACATTTAAACTGTCTTATGGTATTGCTACTGTACGTGAAGTGCTGTCTGACAGAGAATTACATCTTTCATGGGAATTTGGTAAACCTAGACCACCACTTAACCGAAATTATGTCTTTACTGGTTATCGTGTAACTAAAAACAGTAAAGTACAAATAGGAGAGTACACCTTTGAAAAAGGTGACTATGGTGATGCTGTTGTTTACCGAGGTACAACAACTTACAAATTAAATGTTGGTGATTATTTTGTGCTGACATCACATACAGTAATGCCATTAAGTGCACCTACACTAGTGCCACAAGAGCACTATGTTAGAATTACTGGCTTATACCCAACACTCAATATCTCAGATGAGTTTTCTAGCAATGTTGCAAATTATCAAAAGGTTGGTATGCAAAAGTATTCTACACTCCAGGGACCACCTGGTACTGGTAAGAGTCATTTTGCTATTGGCCTAGCTCTCTACTACCCTTCTGCTCGCATAGTGTATACAGCTTGCTCTCATGCCGCTGTTGATGCACTATGTGAGAAGGCATTAAAATATTTGCCTATAGATAAATGTAGTAGAATTATACCTGCACGTGCTCGTGTAGAGTGTTTTGATAAATTCAAAGTGAATTCAACATTAGAACAGTATGTCTTTTGTACTGTAAATGCATTGCCTGAGACGACAGCAGATATAGTTGTCTTTGATGAAATTTCAATGGCCACAAATTATGATTTGAGTGTTGTCAATGCCAGATTACGTGCTAAGCACTATGTGTACATTGGCGACCCTGCTCAATTACCTGCACCACGCACATTGCTAACTAAGGGCACACTAGAACCAGAATATTTCAATTCAGTGTGTAGACTTATGAAAACTATAGGTCCAGACATGTTCCTCGGAACTTGTCGGCGTTGTCCTGCTGAAATTGTTGACACTGTGAGTGCTTTGGTTTATGATAATAAGCTTAAAGCACATAAAGACAAATCAGCTCAATGCTTTAAAATGTTTTATAAGGGTGTTATCACGCATGATGTTTCATCTGCAATTAACAGGCCACAAATAGGCGTGGTAAGAGAATTCCTTACACGTAACCCTGCTTGGAGAAAAGCTGTCTTTATTTCACCTTATAATTCACAGAATGCTGTAGCCTCAAAGATTTTGGGACTACCAACTCAAACTGTTGATTCATCACAGGGCTCAGAATATGACTATGTCATATTCACTCAAACCACTGAAACAGCTCACTCTTGTAATGTAAACAGATTTAATGTTGCTATTACCAGAGCAAAAGTAGGCATACTTTGCATAATGTCTGATAGAGACCTTTATGACAAGTTGCAATTTACAAGTCTTGAAATTCCACGTAGGAATGTGGCAACTTTACAAGCTGAAAATGTAACAGGACTCTTTAAAGATTGTAGTAAGGTAATCACTGGGTTACATCCTACACAGGCACCTACACACCTCAGTGTTGACACTAAATTCAAAACTGAAGGTTTATGTGTTGACATACCTGGCATACCTAAGGACATGACCTATAGAAGACTCATCTCTATGATGGGTTTTAAAATGAATTATCAAGTTAATGGTTACCCTAACATGTTTATCACCCGCGAAGAAGCTATAAGACATGTACGTGCATGGATTGGCTTCGATGTCGAGGGGTGTCATGCTACTAGAGAAGCTGTTGGTACCAATTTACCTTTACAGCTAGGTTTTTCTACAGGTGTTAACCTAGTTGCTGTACCTACAGGTTATGTTGATACACCTAATAATACAGATTTTTCCAGAGTTAGTGCTAAACCACCGCCTGGAGATCAATTTAAACACCTCATACCACTTATGTACAAAGGACTTCCTTGGAATGTAGTGCGTATAAAGATTGTACAAATGTTAAGTGACACACTTAAAAATCTCTCTGACAGAGTCGTATTTGTCTTATGGGCACATGGCTTTGAGTTGACATCTATGAAGTATTTTGTGAAAATAGGACCTGAGCGCACCTGTTGTCTATGTGATAGACGTGCCACATGCTTTTCCACTGCTTCAGACACTTATGCCTGTTGGCATCATTCTATTGGATTTGATTACGTCTATAATCCGTTTATGATTGATGTTCAACAATGGGGTTTTACAGGTAACCTACAAAGCAACCATGATCTGTATTGTCAAGTCCATGGTAATGCACATGTAGCTAGTTGTGATGCAATCATGACTAGGTGTCTAGCTGTCCACGAGTGCTTTGTTAAGCGTGTTGACTGGACTATTGAATATCCTATAATTGGTGATGAACTGAAGATTAATGCGGCTTGTAGAAAGGTTCAACACATGGTTGTTAAAGCTGCATTATTAGCAGACAAATTCCCAGTTCTTCACGACATTGGTAACCCTAAAGCTATTAAGTGTGTACCTCAAGCTGATGTAGAA
>Contig_2
GCCTATTAATTTAGTGCGTGATCTCCCTCAGGGTTTTTCGGCTTTAGAACCATTGGTAGATTTGCCAATAGGTATTAACATCACTAGGTTTCAAACTTTACTTGCTTTACATAGAAGTTATTTGACTCCTGGTGATTCTTCTTCAGGTTGGACAGCTGGTGCTGCAGCTTATTATGTGGGTTATCTTCAACCTAGGACTTTTCTATTAAAATATAATGAAAATGGAACCATTACAGATGCTGTAGACTGTGCACTTGACCCTCTCTCAGAAACAAAGTGTACGTTGAAATCCTTCACTGTAGAAAAAGGAATCTATCAAACTTCTAACTTTAGAGTCCAACCAACAGAATCTATTGTTAGATTTCCTAATATTACAAACTTGTGCCCTTTTGGTGAAGTTTTTAACGCCACCAGATTTGCATCTGTTTATGCTTGGAACAGGAAGAGAATCAGCAACTGTGTTGCTGATTATTCTGTCCTATATAATTCCGCATCATTTTCCACTTTTAAGTGTTATGGAGTGTCTCCTACTAAATTAAATGATCTCTGCTTTACTAATGTCTATGCAGATTCATTTGTAATTAGAGGTGATGAAGTCAGACAAATCGCTCCAGGGCAAACTGGAAAGATTGCTGATTATAATTATAAATTACCAGATGATTTTACAGGCTGCGTTATAGCTTGGAATTCTAACAATCTTGATTCTAAGGTTGGTGGTAATTATAATTACCTGTATAGATTGTTTAGGAAGTCTAATCTCAAACCTTTTGAGAGAGATATTTCAACTGAAATCTATCAGGCCGGTAGCACACCTTGTAATGGTGTTGAAGGTTTTAATTGTTACTTTCCTTTACAATCATATGGTTTCCAACCCACTAATGGTGTTGGTTACCAACCATACAGAGTAGTAGTACTTTCTTTTGAACTTCTACATGCACCAGTAACTGTTTGTGGACCTAAAAAGTCTACTAATTTGGTTAAAAACAAATGTGTCAATTTCAACTTCAATGGTTTAACAGGCACAGGTGTTCTTACTGAGTCTAACAAAAAGTTTCTGCCTTTCCAACAATTTGGCAGAGACATTGCTGACACTACTGATGCTGTCCGTGATCCACAGACACTTGAGATTCTTGACATTACACCATGTTCTTTTGGTGGTGTCAGTGTTATAACACCAGGAACAAATACTTCTAACCAGGTTGCTGTTCTTTATCAGGGTGTTAACTGCACAGAAGTCCCTGTTGCTATTCATGCAGATCAACTTACTCCTACTTGGCGTGTTTATTCTACAGGTTCTAATGTTTTTCAAACACGTGCAGGCTGTTTAATAGGGGCTGAACATGTCAACAACTCATATGAGTGTGACATACCCATTGGTGCAGGTATATGCGCTAGTTATCAGACTCAGACTAATTCTCCTCGGCGGGCACGTAGTGTAGCTAGTCAATCCATCATTGCCTACACTATGTCACTTGGTGCAGAAAATTCAGTTGCTTACTCTAATAACTCTATTGCCATACCCACAAATTTTACTATTAGTGTTACCACAGAAATTCTACCAGTGTCTATGACCAAGACATCAGTAGATTGTACAATGTACATTTGTGGTGATTCAACTGAATGCAGCAATCTTTTGTTGCAATATGGCAGTTTTTGTACACAATTAAACCGTGCTTTAACTGGAATAGCTGTTGAACAAGACAAAAACACCCAAGAAGTTTTTGCACAAGTCAAACAAATTTACAAAACACCACCAATTAAAGATTTTGGTGGTTTTAATTTTTCACAAATATTACCAGATCCATCAAAACCAAGCAAGAGGTCATTTATTGAAGATCTACTTTTCAACAAAGTGACACTTGCAGATGCTGGCTTCATCAAACAATATGGTGATTGCCTTGGTGATATTGCTGCTAGAGACCTCATTTGTGCACAAAAGTTTAACGGCCTTACTGTTTTGCCACCTTTGCTCACAGATGAAATGATTGCTCAATACACTTCTGCACTGTTAGCGGGTACAATCACTTCTGGTTGGACCTTTGGTGCAGGTGCTGCATTACAAATACCATTTGCTATGCAAATGGCTTATAGGTTTAATGGTATTGGAGTTACACAGAATGTTCTCTATGAGAACCAAAAATTGATTGCCAACCAATTTAATAGTGCTATTGGCAAAATTCAAGACTCACTTTCTTCCACAGCAAGTGCACTTGGAAAACTTCAAGATGTGGTCAACCAAAATGCACAAGCTTTAAACACGCTTGTTAAACAACTTAGCTCCAATTTTGGTGCAATTTCAAGTGTTTTAAATGATATCCTTTCACGTCTTGACAAAGTTGAGGCTGAAGTGCAAATTGATAGGTTGATCACAGGCAGACTTCAAAGTTTGCAGACATATGTGACTCAACAATTAATTAGAGCTGCAGAAATCAGAGCTTCTGCTAATCTTGCTGCTACTAAAATGTCAGAGTGTGTACTTGGACAATCAAAAAGAGTTGATTTTTGTGGAAAGGGCTATCATCTTATGTCCTTCCCTCAGTCAGCACCTCATGGTGTAGTCTTCTTGCATGTGACTTATGTCCCTGCACAAGAAAAGAACTTCACAACTGCTCCTGCCATTTGTCATGATGGAAAAGCACACTTTCCTCGTGAAGGTGTCTTTGTTTCAAATGGCACACACTGGTTTGTAACACAAAGGAATTTTTATGAACCACAAATCATTACTACAGACAACACATTTGTGTCTGGTAACTGTGATGTTGTAATAGGAATTGTCAACAACACAGTTTATGATCCTTTGCAACCTGAATTAGACTCATTCAAGGAGGAGTTAGATAAATATTTTAAGAATCATACATCACCAGATGTTGATTTAGGTGACATCTCTGGCATTAATGCTTCAGTTGTAAACATTCAAAAAGAAATTGACCGCCTCAATGAGGTTGCCAAGAATTTAAATGAATCTCTCATCGATCTCCAAGAACTTGGAAAGTATGAGCAGTATATAAAATGGCCATGGTACATTTGGCTAGGTTTTATAGCTGGCTTGATTGCCATAGTAATGGTGACAATTATGCTTTGCTGTATGACCAGTTGCTGTAGTTGTCTCAAGGGCTGTTGTTCTTGTGGATCCTGCTGCAAATTTGATGAAGACGACTCTGAGCCAGTGCTCAAAGGAGTCAAATTACATTACACATAAACGAACTTATGGATTTGTTTATGAGAATCTTCACAATTGGAACTGTAACTTTGAAGCAAGGTGAAATCAAGGATGCTACTCCTTCAGATTTTGTTCGCGCTACTGCAACGATACCGATACAAGCCTCACTCCCTTTCGGATGGCTTATTGTTGGCGTTGCACTTCTTGCTGTTTTTCATAGCGCTTCCAAAATCATAACCCTCAAAAAGAGATGGCAACTAGCACTCTCCAAGGGTGTTCACTTTGTTTGCAACTTGCTGTTGTTGTTTGTAACAGTTTACTCACACCTTTTGCTCGTTGCTGCTGGCCTTGAAGCCCCTTTTCTCTATCTTTATGTTTTAGTCTACTTCTTGCAGAGTATAAACTTTGTAAGAATAATAATGAGGCTTTGGCTTTGCTGGAAATGCCGTTCCAAAAACCCATTACTTTATGATGCCAACTATTTTCTTTGCTGGCATACTAATTGTTACGACTATTGTATACCTTACAATAGTGTAACTTCTTCAATTGTCATTACTTCAGGTGATGGCACAACAAGTCCTATTTCTGAACATGACTACCAGATTGGTGGTTATACTGAAAAATGGGAATCTGGAGTAAAAGACTGTGTTGTATTACACAGTTACTTCACTTCAGACTATTACCAGCTGTACTCAACTCAATTGAGTACAGACACTGGTGTTGAACA
>Contig_3
TGTTAATAATTGGTTGAAGCAGTTAATTAAAGTTACACTTGTGTTCCTTTTTGTTGCTGCTATTTTCTATTTAATAACACCTGTTCATGTCATGTCTAAACATACTGACTTTTCAAGTGAAATCATAGGATACAAGGCTATTGATGGTGGTGTCACTCGTGACATAGCATCTACAGATACTTGTTTTGCTAACAAACATGCTGATTTTGACACATGGTTTAGCCAGCGTGGTGGTAGTTATACTAATGACAAAGCTTGCCCATTGATTGCTGCAGTCATAACAAGAGAAGTGGGTTTTGTCGTGCCTGGTTTGCCTGGCACGATATTACGCACAACTAATGGTGACTTTTTGCATTTCTTACCTAGAGTTTTTAGTGCAGTTGGTAACATCTGTTACACACCATCAAAACTTATAGAGTACACTGACTTTGCAACATCAGCTTGTGTTTTGGCTGCTGAATGTACAATTTTTAAAGATGCTTCTGGTAAGCCAGTACCATATTGTTATGATACCAATGTACTAGAAGGTTCTGTTGCTTATGAAAGTTTACGCCCTGACACACGTTATGTGCTCATGGATGGCTCTATTATTCAATTTCCTAACACCTACCTTGAAGGTTCTGTTAGAGTGGTAACAACTTTTGATTCTGAGTACTGTAGGCACGGCACTTGTGAAAGATCAGAAGCTGGTGTTTGTGTATCTACTAGTGGTAGATGGGTACTTAACAATGATTATTACAGATCTTTACCAGGAGTTTTCTGTGGTGTAGATGCTGTAAATTTACTTACTAATATGTTTACACCACTAATTCAACCTATTGGTGCTTTGGACATATCAGCATCTATAGTAGCTGGTGGTATTGTAGCTATCGTAGTAACATGCCTTGCCTACTATTTTATGAGGTTTAGAAGAGCTTTTGGTGAATACAGTCATGTAGTTGCCTTTAATACTTTACTATTCCTTATGTCATTCACTGTACTCTGTTTAACACCAGTTTACTCATTCTTACCTGGTGTTTATTCTGTTATTTACTTGTACTTGACATTTTATCTTACTAATGATGTTTCTTTTTTAGCACATATTCAGTGGATGGTTATGTTCACACCTTTAGTACCTTTCTGGATAACAATTGCTTATATCATTTGTATTTCCACAAAGCATTTCTATTGGTTCTTTAGTAATTACCTAAAGAGACGTGTAGTCTTTAATGGTGTTTCCTTTAGTACTTTTGAAGAAGCTGCGCTGTGCACCTTTTTGTTAAATAAAGAAATGTATCTAAAGTTGCGTAGTGATGTGCTATTACCTCTTACGCAATATAATAGATACTTAGCTCTTTATAATAAGTACAAGTATTTTAGTGGAGCAATGGATACAACTAGCTACAGAGAAGCTGCTTGTTGTCATCTCGCAAAGGCTCTCAATGACTTCAGTAACTCAGGTTCTGATGTTCTTTACCAACCACCACAAACCTCTATCACCTCAGCTGTTTTGCAGAGTGGTTTTAGAAAAATGGCATTCCCATCTGGTAAAGTTGAGGGTTGTATGGTACAAGTAACTTGTGGTACAACTACACTTAACGGTCTTTGGCTTGATGACGTAGTTTACTGTCCAAGACATGTGATCTGCACCTCTGAAGACATGCTTAACCCTAATTATGAAGATTTACTCATTCGTAAGTCTAATCATAATTTCTTGGTACAGGCTGGTAATGTTCAACTCAGGGTTATTGGACATTCTATGCAAAATTGTGTACTTAAGCTTAAGGTTGATACAGCCAATCCTAAGACACCTAAGTATAAGTTTGTTCGCATTCAACCAGGACAGACTTTTTCAGTGTTAGCTTGTTACAATGGTTCACCATCTGGTGTTTACCAATGTGCTATGAGGCCCAATTTCACTATTAAGGGTTCATTCCTTAATGGTTCATGTGGTAGTGTTGGTTTTAACATAGATTATGACTGTGTCTCTTTTTGTTACATGCACCATATGGAATTACCAACTGGAGTTCATGCTGGCACAGACTTAGAAGGTAACTTTTATGGACCTTTTGTTGACAGGCAAACAGCACAAGCAGCTGGTACGGACACAACTATTACAGTTAATGTTTTAGCTTGGTTGTACGCTGCTGTTATAAATGGAGACAGGTGGTTTCTCAATCGATTTACCACAACTCTTAATGACTTTAACCTTGTGGCTATGAAGTACAATTATGAACCTCTAACACAAGACCATGTTGACATACTAGGACCTCTTTCTGCTCAAACTGGAATTGCCGTTTTAGATATGTGTGCTTCATTAAAAGAATTACTGCAAAATGGTATGAATGGACGTACCATATTGGGTAGTGCTTTATTAGAAGATGAATTTACACCTTTTGATGTTGTTAGACAATGCTCAGGTGTTACTTTCCAAAGTGCAGTGAAAAGAACAATCAAGGGTACACACCACTGGTTGTTACTCACAATTTTGACTTCACTTTTAGTTTTAGTCCAGAGTACTCAATGGTCTTTGTTCTTTTTTTTGTATGAAAATGCCTTTTTACCTTTTGTTATGGGTATTATTGCTATGTCTGCTTTTGCAATGATGTTTGTCAAACATAAGCATGCATTTCTCTGTTTGTTTTTGTTACCTTCTCTTGCCACTGTAGCTTATTTTAATATGGTCTATATGCCTGCTAGTTGGGTGATGCGTATTATGACATGGTTGGATATGGTTGATACTAGTTTGTCTGGTTTTAAGCTAAAAGACTGTGTTATGTATGCATCAGCTGTAGTGTTACTAATCCTTATGACAGCAAGAACTGTGTATGATGATGGTGCTAGGAGAGTGTGGACACTTATGAATGTCTTGACACTCGTTTATAAAGTTTATTATGGTAATGCTTTAGATCAAGCCATTTCCATGTGGGCTCTTATAATCTCTGTTACTTCTAACTACTCAGGTGTAGTTACAACTGTCATGTTTTTGGCCAGAGGTATTGTTTTTATGTGTGTTGAGTATTGCCCTATTTTCTTCATAACTGGTAATACACTTCAGTGTATAATGCTAGTTTATTGTTTCTTAGGCTATTTTTGTACTTGTTACTTTGGCCTCTTTTGTTTACTCAACCGCTACTTTAGACTGACTCTTGGTGTTTATGATTACTTAGTTTCTACACAGGAGTTTAGATATATGAATTCACAGGGACTACTCCCACCCAAGAATAGCATAGATGCCTTCAAACTCAACATTAAATTGTTGGGTGTTGGTGGCAAACCTTGTATCAAAGTAGCCACTGTACAGTCTAAAATGTCAGATGTAAAGTGCACATCAGTAGTCTTACTCTCAGTTTTGCAACAACTCAGAGTAGAATCATCATCTAAATTGTGGGCTCAATGTGTCCAGTTACACAATGACATTCTCTTAGCTAAAGATACTACTGAAGCCTTTGAAAAAATGGTTTCACTACTTTCTGTTTTGCTTTCCATGCAGGGTGCTGTAGACATAAACAAGCTTTGTGAAGAAATGCTGGACAACAGGGCAACCTTACAAGCTATAGCCTCAGAGTTTAGTTCCCTTCCATCATATGCAGCTTTTGCTACTGCTCAAGAAGCTTATGAGCAGGCTGTTGCTAATGGTGATTCTGAAGTTGTTCTTAAAAAGTTGAAGAAGTCTTTGAATGTGGCTAAATCTGAATTTGACCGTGATGCAGCCATGCAACGTAAG
>Contig_4
CAGACTATTACCAGCTGTACTCAACTCAATTGAGTACAGACACTGGTGTTGAACATGTTACCTTCTTCATCTACAATAAAATTGTTGATGAGCCTGAAGAACATGTCCAAATTCACACAATCGACGGTTCATCCGGAGTTGTTAATCCAGTAATGGAACCAATTTATGATGAACCGACGACGACTACTAGCGTGCCTTTGTAAGCACAAGCTGATGAGTACGAACTTATGTACTCATTCGTTTCGGAAGAGACAGGTACGTTAATAGTTAATAGCGTACTTCTTTTTCTTGCTTTCGTGGTATTCTTGCTAGTTACACTAGCCATCCTTACTGCGCTTCGATTGTGTGCGTACTGCTGCAATATTGTTAACGTGAGTCTTGTAAAACCTTCTTTTTACGTTTACTCTCGTGTTAAAAATCTGAATTCTTCTAGAGTTCCTGATCTTCTGGTCTAAACGAACTAAATATTATATTAGTTTTTCTGTTTGGAACTTTAATTTTAGCCATGGCAGATTCCAACGGTACTATTACCGTTGAAGAGCTTAAAAAGCTCCTTGAACAATGGAACCTAGTAATAGGTTTCCTATTCCTTACATGGATTTGTCTTCTACAATTTGCCTATGCCAACAGGAATAGGTTTTTGTATATAATTAAGTTAATTTTCCTCTGGCTGTTATGGCCAGTAACTTTAGCTTGTTTTGTGCTTGCTGCTGTTTACAGAATAAATTGGATCACCGGTGGAATTGCTATCGCAATGGCTTGTCTTGTAGGCTTGATGTGGCTCAGCTACTTCATTGCTTCTTTCAGACTGTTTGCGCGTACGCGTTCCATGTGGTCATTCAATCCAGAAACTAACATTCTTCTCAACGTGCCACTCCATGGCACTATTCTGACCAGACCGCTTCTAGAAAGTGAACTCGTAATCGGAGCTGTGATCCTTCGTGGACATCTTCGTATTGCTGGACACCATCTAGGACGCTGTGACATCAAGGACCTGCCTAAAGAAATCACTGTTGCTACATCACGAACGCTTTCTTATTACAAATTGGGAGCTTCGCAGCGTGTAGCAGGTGACTCAGGTTTTGCTGCATACAGTCGCTACAGGATTGGCAACTATAAATTAAACACAGACCATTCCAGTAGCAGTGACAATATTGCTTTGCTTGTACAGTAAGTGACAACAGATGTTTCATCTCGTTGACTTTCAGGTTACTATAGCAGAGATATTACTAATTATTATGAGGACTTTTAAAGTTTCCATTTGGAATCTTGATTACATCATAAACCTCATAATTAAAAATTTATCTAAGTCACTAACTGAGAATAAATATTCTCAATTAGATGAAGAGCAACCAATGGAGATTGATTAAACGAACATGAAAATTATTCTTTTCTTGGCACTGATAACACTCGCTACTTGTGAGCTTTATCACTACCAAGAGTGTGTTAGAGGTACAACAGTACTTTTAAAAGAACCTTGCTCTTCTGGAACATACGAGGGCAATTCACCATTTCATCCTCTAGCTGATAACAAATTTGCACTGACTTGCTTTAGCACTCAATTTGCTTTTGCTTGTCCTGACGGCGTAAAACACGTCTATCAGTTACGTGCCAGATCAGTTTCACCTAAACTGTTCATCAGACAAGAGGAAGTTCAAGAACTTTACTCTCCAATTTTTCTTATTGTTGCGGCAATAGTGTTTATAACACTTTGCTTCACACTCAAAAGAAAGACAGAATGATTGAACTTTCATTAATTGACTTCTATTTGTGCTTTTTAGCCTTTCTGCTATTCCTTGTTTTAATTATGCTTATTATCTTTTGGTTCTCACTTGAACTGCAAGATCATAATGAAACTTGTCACGCCTAAACGAACATGAAATTTCTTGTTTTCTTAGGAATCATCACAACTGTAGCTGCATTTCACCAAGAATGTAGTTTACAGTCATGTACTCAACATCAACCATATGTAGTTGATGACCCGTGTCCTATTCACTTCTATTCTAAATGGTATATTAGAGTAGGAGCTAGAAAATCAGCACCTTTAATTGAATTGTGCGTGGATGAGGCTGGTTCTAAATCACCCATTCAGTACATCGATATCGGTAATTATACAGTTTCCTGTTTACCTTTTACAATTAATTGCCAGGAACCTAAATTGGGTAGTCTTGTAGTGCGTTGTTCGTTCTATGAAGACTTTTTAGAGTATCATGACGTTCGTGTTGTTTTAGATTTCATCTAAACGAACAAACTAAAATGTCTGATAATGGACCCCAAAATCAGCGAAATGCACCCCGCATTACGTTTGGTGGACCCTCAGATTCAACTGGCAGTAACCAGAATGGAGAACGCAGTGGGGCGCGATCAAAACAACGTCGGCCCCAAGGTTTACCCAATAATACTGCGTCTTGGTTCACCGCTCTCACTCAACATGGCAAGGAAGACCT
>Contig_5
TCACCTTCTTCTTCATCCTCATCTGGAGGGTAAAAAGAACAATACATATGTGAAGCCAATTTAAACTCACCAGACTCATCAAATAAGTAGTATGTAGCCATACTCCACTCATCTAAATCAATGCCCAGTGGTGTAAGTAATTCAGATACTGGTTGCAAAGTTTTTATGACAGCATCTGCCACAACACAGGCGAACTCATTTACTTCTGTACCGAGTTCAACTGTATAGGCAGAGCACTTCTCATTAAGTACTTTATCAATCCTTTCATCAAGTTCAAAAGTGATATTCACACTCTTGTAACCTTGCACTTCTATCACAGTGTCATCACCAAAAGTAACCTTTGTTGGTGCACCGCCTTTGAGTGTGAAGGTATTGTTTGTTACCATCATATTAGGTGCAAGGGCACAGTACTTTTCTGTGTCTTTGATTTCGAGCAACATAAGCCCGTTAATACAAACTGGTGTACCAACCAATGGAGCTTCAACAGCTTCACTAGTAGGTTGTTCTAATGGTTGTAAATCACCAGTTTTCAAGACAACTTCCTCTGTTAACACTTCTGTGGGAAGTGTTTCTCCCTCTAAGAAGATAATTTCTTTTGGGGCTTTTAGAGGCATGAGTAGGCCAGTTTCTTCTCTGGATTTAACACACTTTCTGTACAATCCCTTTGAGTGCGTGACAAATGTTTCACCTAAATTCAAGGCTTTAAGTTTAGCTCCACCAATAATGATAGAGTCAGCACACAAAGCCAAAAATTTATTTACAAGCTTAAAGAATGTCTGAACACTCTCCTTAATTTCCTTTGCACAGGTGACAATTTGTCCACCGACAATTTCACAAGCACAGGTTGAGATAAATTTAACAATTTCCCAACCGTCTCTAAGAAACTCTACACCTTCCTTAAACTTCTCTTCAAGCCAATCAAGGACGGGTTTGAGTTTTTCATAAACAGTGCCAAAGATGTTAGTTAGCCACTGCGAAGTCAACTGAACAACACCACCTGTAATGTAGGCCATTACAACTAGATTGTTAGTAGCCAAATCAGATGTGAACATCATAGCATCAATGAGTCTCAGTGAATACTGTGAAATTCCATCTAGTATTGTTATAGCGGCCTTCTGTAAAACACGCACAGAATTTTGAGCAGTTTCAAGAGTGCGGGAGAAAATTGATCGTACAACACGAGCAGCCTCTGATGCAAATGCATAAAGAGGACTCAGTATTGATTTCTGTTCACCAATATTCCAGGCACCTTTTTTAGCTTTTCCTTTTGTAACTTTAAAATTACCACAGGATTCAACAATTTGTTTGAATGCTTTATAATCCAAACCTTTCACAGTTTCCACAAAAGCACTTGTGGAAGCAGAAAAAGATGCCAAAATAATGGCGATCTCTTCATTAAGTTTAAAGTCACCAACAATATTGATGTTGACTTTCTCTTTTTGGAGTATTTCAAGAAGGTTGTCATTAAGACCTTCAGAACCTTCTCCAACAACACCTGTATGGTTACAACCTATGTTAGCGCTAGCACGTGGAACCCAATAGGCACACTTGTTATGGCAACCAACATAAGAGAACACACAGCCTCCAAAGGCAATAGTGCGACCACCCTTACGAAGAATGGTTTTCAAGCCAGATTCATTATGGTATTCGGCAAGACTATGCTCAGGTCCTACTTCTGAATTGTGACATGCTGGACAATAAATTTTAACAACAGCATTTTGGGGTAAGTAACCACAAGTAGTGGCACCTTCTTTAGTCAAATTCTCAG
>Contig_6
ATAATTAAATGAAGCCTCTAGACAAAATTTACCGACACTCTTAACAGTATTCTTTGCTATAGTAGTCGGCATAGATGCTTTAATTCTAGAATTTGTACTTCTAGTAAAAGTACACAATTGTAGCAATAAAGTAAAGAAATAAGGCATATAATTAGTACAAACACGGTTTAAACACCGTGTAACTATGTTAGTAGTTGTACTAACAACTTTGTTAAGAAAAGGCTTAGCATAATTAGCTATAGTATCCCAAGGGACACTATTAACAGCAGCTAAACCATGAGTAGCAAGGGTTTTCAAACCTAATACTCTAGATAATTCATTAGGTTTCTTAATAGTAAGACTAGAATTGTCTACATAAGCAGCCATTAGATCTGTGTGGCCAACCTCTTCTGTAATTTTTAAACTATTATTTGCTGGTTTAAGTATAATGTCTCCTACAACTTCGGTAGTTTTCACATTACACTCAAGAACGTCTTTCTGTATGGTAGGATTTTCCACTACTTCTTCAGAGACTGGTTTTAGATCTTCGCAGGCAAGATTATCCATTCCCTGCGCGTCCTCTGACTTCAGTACATCAAACGAATTTGATGTTTCAACTGGTTTTGTGCTCCAAAGACAACGTATACACCAGGTATTTGGTTTATACGTGGCTTTATTAGTTGCATTGTTAACATGCCAAACAATAGGTTTATGTAACAATTTAGCTCCTTTCTTAAAAGAGGGTGTGTAGTGTTTATAATCAATAGCCACCACATCACCATTTAAGTCAGGGAAAAATGTAACTTTAAGCTCTCTTGAAGCAGGTTTCTTATAACCAGTTAACTGGTTTAAATCATCAGCAAATTTGATATTATCACATACAAACTTAAAATTATCGAAGCTTGCGTTTGGATATGGTTGGTTTGGTACAAGATCAATTGGTTGCTCTGTGAAATAAGAATTGTCTTTCTTATAATAATTGTCCAACTTAGGGTCAATTTCTGTACAAACAACACCATCCAATTTATAAGTAACTGGTTTTATGGTTGTTGTGTAACTGTTTTCTTTGTAGAAAACATCCGTAATAGGACCTTTGTATTCTGAGGACTTTGTAAGTAAAGCACCGTCTATGCAATACAAAGTTTCTTTAGAAGTTATATGTTTATAGTGACCACACTGGTAATTACCAGTGTACTCACTAGCACAAGTAAATGTACCATGCTTAAGTTCATACTGAGCAGGTGGTGCTGACATCATAACAAAAGGTGACTCCTGTTGTACTAGATATTTTGTAGCTTGTTTACCACACGTACAAGGTATCTGAACACCTTTCTTAAATTGTTCATAAGAAAGTGTGCCCATGTACATAACAGCTTCTACACCCTTAAGGGTTGTCTGCTGTTGTCCACAAGTTTTACACACCACGTTCAAGACTCTTTTGCAAGAATCTAAATTGGCATGTTGAAACAAGTAACTCATTGTTTCTCTAACATCACCTAACTCACCTACTGTCTTATTACAGTAGGCTAAGATAAGTGCACAAAAGTTAGCAGCTTCACCAGCCCTTGCTCTGTAATAAGCATCTTGTAGAGCAGGTGGATTAAACTTCAACTCTATTTGTTGGAGTGTTAACAATGCAGTGGCAAGATAACAGTTGTTATCTTGCCACTGCATTGTTAACACTCCAACAAATAGAGTTGAAGTTTAATC
>Contig_7
TGTGAAGAAGAAGAGTTTGAGCCATCAACTCAATATGAGTATGGTACTGAAGATGATTACCAAGGTAAACCTTTGGAATTTGGTGCCACTTCTGCTGCTCTTCAACCTGAAGAAGAGCAAGAAGAAGATTGGTTAGATGATGATAGTCAACAAACTGTTGGTCAACAAGACGGCAGTGAGGACAATCAGACAACTACTATTCAAACAATTGTTGAGGTTCAACCTCAATTAGAGATGGAACTTACACCAGTTGTTCAGACTATTGAAGTGAATAGTTTTAGTGGTTATTTAAAACTTACTGACAATGTATACATTAAAAATGCAGACATTGTGGAAGAAGCTAAAAAGGTAAAACCAACAGTGGTTGTTAATGCAGCCAATGTTTACCTTAAACATGGAGGAGGTGTTGCAGGAGCCTTAAATAAGGCTACTAACAATGCCATGCAAGTTGAATCTGATGATTACATAGCTACTAATGGACCACTTAAAGTGGGTGGTAGTTGTGTTTTAAGCGGACACAATCTTGCTAAACACTGTCTTCATGTTGTCGGCCCAAATGTTAACAAAGGTGAAGACATTCAACTTCTTAAGAGTGCTTATGAAAATTTTAATCAGCACGAAGTTCTACTTGCACCATTATTATCAGCTGGTATTTTTGGTGCTGACCCTATACATTCTTTAAGAGTTTGTGTAGATACTGTTCGCACAAATGTCTACTTAGCTGTCTTTGATAAAAATCTCTATGACAAACTTGTTTCAAGCTTTTTGGAAATGAAGAGTGAAAAGCAAGTTGAACAAAAGATCGCTGAGATTCCTAAAGAGGAAGTTAAGCCATTTATAACTGAAAGTAAACCTTCAGTTGAACAGAGAAAACAAGATGATAAGAAAATCAAAGCTTGTGTTGAAGAAGTTACAACAACTCTGGAAGAAACTAAGTTCCTCACAGAAAACTTGTTACTTTATATTGACATTAATGGCAATCTTCATCCAGATTCTGCCACTCTTGTTAGTGACATTGACATCACTTTCTTAAAGAAAGATGCTCCATATATAGTGGGTGATGTTGTTCAAGAGGGTGTTTTAACTGCTGTGGTTATACCTACTAAAAAGGCTGGTGGCACTACTGAAATGCTAGCGAAAGCTTTGAGAAAAGTGCCAACAGACAATTATATAACCACTTACCCGGGTCAGGGTTTAAATGGTTACACTGTAGAGGAGGCAAAGACAGTGCTTAAAAAGTGTAAAAGTGCCTTTTACATTCTACCATCTATTATCTCTAATGAGAAGCAAGAAATTCTTGGAACTGTTTCTTGGAATTTGCGAGAAATGCTTGCACATGCAGAAGAAACACGCAAATTAATGCCTGTCTGTGTGGAAACTAAAGCCATAGTTTCAACTATACAGCGTAAATATAAGGGTATTAAAATACAAGAGGGTGTGGTTGATTATGGTGCTAGATTTTACTTTTACACCAGTAAAACAACTGTAGCGTCA
>Contig_8
TCACGACATTGGTAACCCTAAAGCTATTAAGTGTGTACCTCAAGCTGATGTAGAATGGAAGTTCTATGATGCACAGCCTTGTAGTGACAAAGCTTATAAAATAGAAGAATTATTCTATTCTTATGCCACACATTCTGACAAATTCACAGATGGTGTATGCCTATTTTGGAATTGCAATGTCGATAGATATCCTGCTAATTCCATTGTTTGTAGATTTGACACTAGAGTGCTATCTAACCTTAACTTGCCTGGTTGTGATGGTGGCAGTTTGTATGTAAATAAACATGCATTCCACACACCAGCTTTTGATAAAAGTGCTTTTGTTAATTTAAAACAATTACCATTTTTCTATTACTCTGACAGTCCATGTGAGTCTCATGGAAAACAAGTAGTGTCAGATATAGATTATGTACCACTAAAGTCTGCTACGTGTATAACACGTTGCAATTTAGGTGGTGCTGTCTGTAGACATCATGCTAATGAGTACAGATTGTATCTCGATGCTTATAACATGATGATCTCAGCTGGCTTTAGCTTGTGGGTTTACAAACAATTTGATACTTATAACCTCTGGAACACTTTTACAAGACTTCAGAGTTTAGAAAATGTGGCTTTTAATGTTGTAAATAAGGGACACTTTGATGGACAACAGGGTGAAGTACCAGTTTCTATCATTAATAACACTGTTTACACAAAAGTTGATGGTGTTGATGTAGAATTGTTTGAAAATAAAACAACATTACCTGTTAATGTAGCATTTGAGCTTTGGGCTAAGCGCAACATTAAACCAGTACCAGAGGTGAAAATACTCAATAATTTGGGTGTGGACATTGCTGCTAATACTGTGATCTGGGACTACAAAAGAGATGCTCCAGCACATATATCTACTATTGGTGTTTGTTCTATGACTGACATAGCCAAGAAACCAACTGAAACGATTTGTGCACCACTCACTGTCTTTTTTGATGGTAGAGTTGATGGTCAAGTAGACTTATTTAGAAATGCCCGTAATGGTGTTCTTATTACAGAAGGTAGTGTTAAAGGTTTACAACCATCTGTAGGTCCCAAACAAGCTAGTCTTAATGGAGTCACATTAATTGGAGAAGCCGTAAAAACACAGTTCAATTATTATAAGAAAGTTGATGGTGTTGTCCAACAATTACCTGAAACTTACTTTACTCAGAGTAGAAATTTACAAGAATTTAAACCCAGGAGTCAAATGGAAATTGATTTCTTAGAATTAGCTATGGATGAATTCATTGAACGGTATAAATTAGAAGGCTATGCCTTCGAACATATCGTTTATGGAGATTTTAGTCATAGTCAGTTAGGTGGTTTACATCTACTGATTGGACTAGCTAAACGTTTTAAGGAATCACCTTTTGAATTAGAAGATTTTATTCCTATGGACAGTACAGTTAAAAACTATTTCATAACAGATGCGCAAACAGGTTCATCTAAGTGTGTGTGTTC
>Contig_9
TTAAAAACTATTTCATAACAGATGCGCAAACAGGTTCATCTAAGTGTGTGTGTTCTGTTATTGATTTATTACTTGATGATTTTGTTGAAATAATAAAATCCCAAGATTTATCTGTAGTTTCTAAGGTTGTCAAAGTGACTATTGACTATACAGAAATTTCATTTATGCTTTGGTGTAAAGATGGCCATGTAGAAACATTTTACCCAAAATTACAATCTAGTCAAGCGTGGCAACCGGGTGTTGCTATGCCTAATCTTTACAAAATGCAAAGAATGCTATTAGAAAAGTGTGACCTTCAAAATTATGGTGATAGTGCAACATTACCTAAAGGCATAATGATGAATGTCGCAAAATATACTCAACTGTGTCAATATTTAAACACATTAACATTAGCTGTACCCTATAATATGAGAGTTATACATTTTGGTGCTGGTTCTGATAAAGGAGTTGCACCAGGTACAGCTGTTTTAAGACAGTGGTTGCCTACGGGTACGCTGCTTGTCGATTCAGATCTTAATGACTTTGTCTCTGATGCAGATTCAACTTTGATTGGTGATTGTGCAACTGTACATACAGCTAATAAATGGGATCTCATTATTAGTGATATGTACGACCCTAAGACTAAAAATGTTACAAAAGAAAATGACTCTAAAGAGGGTTTTTTCACTTACATTTGTGGGTTTATACAACAAAAGCTAGCTCTTGGAGGTTCCGTGGCTATAAAGATAACAGAACATTCTTGGAATGCTGATCTTTATAAGCTCATGGGACACTTCGCATGGTGGACAGCCTTTGTTACTAATGTGAATGCGTCATCATCTGAAGCATTTTTAATTGGATGTAATTATCTTGGCAAACCACGCGAACAAATAGATGGTTATGTCATGCATGCAAATTACATATTTTGGAGGAATACAAATCCAATTCAGTTGTCTTCCTATTCTTTATTTGACATGAGTAAATTTCCCCTTAAATTAAGGGGTACTGCTGTTATGTCTTTAAAAGAAGGTCAAATCAATGATATGATTTTATCTCTTCTTAGTAAAGGTAGACTTATAATTAGAGAAAACAACAGAGTTGTTATTTCTAGTGATGTTCTTGTTAACAACTAAACGAACAATGTTTGTTTTTCTTGTTTTATTGCCACTAGTCTCTAGTCAGTGTGTTAATCTTACAACCAGAACTCAATTACCCCCTGCATACACTCTGTCTCTTATACACATCTGCCATTCGTGCAGGTCGGAACTTACCCTGACAAAGTTTTCAGATCCTCAGTTTTACATTCAACTCAGGACTTGTTCTTACCTTTCTTTTCCAATGTTACTTGGTTCCATGCTATACATGTCTCTGGGACCAATGGTACTAAGAGGTTTGATAACCCTGTCCTACCATTTAATGATGGTGTTTATTTTGCTTCCACTGAGAAGTCTAACATAATAAGAGGCTGGATTTTTGGT
>Contig_10
GTGGAGACAGCCTGGCCATCATTATGCCATTCGTGCAGGTCGGAACTTACCCGACAAGGAATTTCGCTACCTTAGGACCGTTATAGTTACGGCCGCCGTTTACTGGGGCTTCGATCAGGAGCTTCTCTTTCGATTACACCATCAATTAACCTTCCAGCACCGGGCAGGCATCACACCCTATACGTCCACTTTCGTGTTTGCAGAGTGCTGTGTTTTTAATAAACAGTTGCAGCCAGCTGGTATCTTCGACCGGTTCAACCTTCGCCCGCTAGGGACTACAATCTACGCCGGCGCACCTTCTCCCGAAGTTACGGTGCTATTTTGCCTAGTTCCTTCACCCGAGTTCTCTCAAGCGCCTGAGTATTCTCTACCTGACCACCTGTGTCGGTTTTCAGTACGGTTTAGATAAACCTGAAGCTTAGTGGCTTTTCCTGGAAGTGTGGTATCGGTTACTTCAGCTCCGTAGAGCCTCGTCATCATCTCTCGGTGTTATAGAAGTCCGGATTTGCCTAAACTTCACACCTACCAACTTAAACGCACATATCCAACAGTGCGATAACCTAACCTGCTCCGTCCCCACATCGCAGTTTATCCAAGTACGGGAATATTAACCCGTTTCCCATCGACTACGCTTTTCAGCCTCGCCTTAGGGGCCGACTCACCCTGCCCCGATTAACGTTGGACAGGAACCCTTGGTCTTCCGGCGAACGGGTTTTTCACCCGTTTTATCGTTACTTATGTCAGCATTCGCACTTCTGATACGTCCAGCAGACTTCTCAATGCACCTTCTTCCGCTTACAGAACGCTCCCCTACCCAACAGTATTACTACTGATGCCGCAGCTTCGGTGCCTAGTTTTAGCCCCGTTACATCTTCCGCGCAGGCCGACTCGACTAGTGAGCTATTACGCTTTCTTTAAATGATGGCTGCTTCTAAGCCAACATCCTAGCTGTCTAAGCCTTCCCACTTCGTTTCCCACTTAATATAGACTTTGGGACCTTAGCTGGCGGTCTGGGTTGTTTCCCTCTCCACGACGGACGTTAGCACCCGCCGTGTGTCTCCTGAGTATCACTCTTCGGTATTCGTAGTTTGCATCGGGTTGGTAATCCGGGATGGACCCCTAGCCGAAACAGTGCTCTACCCCCGAAGGTGTCCGCTCAAGGCTCTACCTAAATAGATTTCGGGGAGAACCAGCTATCTCCCGGTTTGATTGGCCTTTCACCCCCAGCCACAAGTCATCCGCTAATTTTTCAACATTAGTCGGTTCGGTCCTCCAGTTAGTGTTACCCAACCTTCAACCTGCCCATGGCTAGATCACCGGGTTTCGGGTCTATACCTTGCAACTAGACGCCCAGTTAAGACTCGGTTTCCCT
>Contig_11
AACAAAAAGGAACACAAGTGTAACTTTAATTAACTGCTTCAACCAATTATTAACAATTTTACCACCCTTAAGTGCTATCTTTGTTGTTACAACATTAACAACTTGTCTAGTAGTTGCACATGTCAACTTAAAAGGTAAGTTATTCTTTTTAGCAGCACTACGTATTTGTTTTCGTAGTTGTTCAGACAATGACATGAAATCTTTAACGTTCCATATCAAAGCAATGTTGTGACTTTTTGCTACCTGCGCATTAATATGACGCGCACTACAGTCAATACAAGCACCAAGGTCACGGGGTGTCATGTTTTCAACTTTGTTATAGGTGAGCATATAGTTATTACAACTATCGCCAGTAACTTCTATGTCAGATTGATGTGACAATTTAAGACATTCAACAACATCTTTAGTTTCTACATCTGAATCAACAAACCCTTGCCGAGCTGCTGAAATAAAAGTAGATAAGACATTGTCTAAGGACACATTCTTTGCAAGTTCAGCTTCTGCAGTTGCAACTAGTGTTTTGAGTTTTTCCATTGGTACGTTAAAAGTTGATGAAAACGTATTAACGTAAGCATCAAACATTTTAACTGCAACTTCCGCACTATCACCAACATCAGACACTAATGCCTGATCTAGTAACAGTATAGGTTGACACATAAGCTGACTGTAGTAAACAGACGCTGATTTTGCAGATGATTCTTCACATTTTGATTTACCATCAAAAACTATAACATTAATAGGCAATGAACCTTTAGTGTTATTAGCTCTCAGGTTGTCTAAGTTAACAAAATGAGAGAGAGAATGTCTTTCATAAGTCTTTTGACCAGCTTTATCAAAGTAAAGATGGATGGAACCATTCTTCACTGTAACACTATCAACGATGTAAGAAGACTGGTCAGTAGGATTTATTGGTCTTTTAAACTGTAGTGACAAGTCTCTCGCAACTTCATCACTAATAAATGTACTACCAGCACAGAATGTATCACAATTAACACAATTCCAATTGTGTAGTTTGCAAAAGCCTTTACCTCCATTAGCATAGACATAAAAGGACCTTCTAACACCATTAACAATAGTTGTACATTCGACTCTTGTTGCTCTATTACGTTTGTAACACATCATACAAGTTGATGAATTACAACCGTCTACAACATGCACATAACTTTTCCATACATAATAAAATGATGCAAAGAAGATGTACATGTTGTAGACGGTTGTAATTCATCAACTTGTATGATGTGTTACAAACGTAATA
>Contig_12
TCGCTACCTTAGGACCGTTATAGTTACGGCCGCCGTTTACTGGGGCTTCAATTCAATGCTTCTCTTGCGATGACATCTCCTCTTAACCTTCCAGCACCGGGCAGGTGTCAGGCTATATACAGTATCTTTCGATTTAGCATAGCCATGTGTTTTTGTTAAACAGTCGCCTGGGCCTATTCTCTGCGGCTCACAGCCTTCACTGTGAGCGTCCTTTATTCCGAAGTTACAGGACTATTTTGCCTAGTTCCTTAACCGCGAATCACTCGAGCGCCTTAGTATACTCAACCCAACTACCTGTGTCGGTTTTAGTACGGGTATTCATGCAATATGCTTAGCGGTTTTTCTAGGGAATCTGTTTACGTCCATATCTATTTGTGCATGCACGCCTAGTACTGTCAGGTTCGACTCTGCTGGCGGATTTGCCTACCAGCATCTACATCTACACCCTTTAACCGACTATTCCGTCAGTCGGCAGGACTGTCACTCTTCCGTCACCACATCGCTCACATAAATAGTACCGGAATATTAACCGGTTCATCCATCGGGTACGCCGTTCGGCTTTCCCTTAGGGCCCGACTAACCCTGATCCGATTAGCGTTGATCAGGAAACCTTAGTCTTTCGGCGAGGAGGTTTCTCACCTCCTTTATCGTTACTTATACCTACATTTGCTTTTCTAGAAACTCCAGCAAGAGTTGTCCTCTCACCTTCTGCGTCGCTAGAATGCTCCCCTACCGATGTTTACACATCCCACAGCTTCGGTAAATAGCTTATGCCCGATTATTATCCACGCCAAACCACTCGACTAGTGAGCTGTTACGCACTCTTTAAATGAATGGCTGCTTCCAAGCCAACATCCTAGCTGTCTTCGCACTCTGACTTCGTTTGGTCAACTTAGCTATTATTTCGGGACCTTAGCCGATGGTCTGGATTCTTCTCCTCTCGGACATGGACCTTAGCACCCATGCCCTCACTCCGTGGATCTTACTTAACGTGCATTCGGAGTTTGTCTGGACTTGATAGCCGGTGAAAGCCTCGCATCCAATCAGTCGCTCTACCTCACGTAAGAAACTCCACAGGCTGCACCTAAATGCATTTCGGGGAGTACGAGCTATCTCCAAGTTTGATTAGCCTTTCACCCCTACCCTCAGTTCATCCGAAAGCTTTTCAACGCTTACCGGTTCGGTCCTCCAGTTAGTTTTACCTAACCTTCAACCTGACCAAGGGTAGATCACTTGGTTTCGCGTCTACTCC
>Contig_13
ACCCCTTATCCCGAAGTTACGGGGTCAATTTGCCTAGTTCCTTAACCATGAATCTTCCGAGCGCCTTAGTATATTCTACTCGGTCACGTGTGTCCGTTTACGGTACGGGTGTCTTTAAAATAATGCTAGCGGGTTTTCTTGGGAGCTGGATTACCTTCACTCGAGCAGCCCGAAGGCCTTTCGTACTTTCCGACTTCAGCTCTGATTATGGATTTGCCTGTAATCATCTACGCCTTTGTCGTTAAACGTCCTATTCCGTCAGGACGCGGAAGTGTCACTTCTCCGTCACCACATCGCTCTTAAAGACAGTTGCGGAATATTAAACGCATTGCCATCGACCTCGCCTTGCGGCTGAGCCTTAGGACCCGACTAACCCCGGGGCGACGAACGTTGCCCGGGAAACCTTGACCTTACGGCGAGAGGGAGTCACACCCTCTTTCTCGTTACTTATGCCTACATTTGCTTTTCCCGTCGCTCCAATACAAGTTGTCCTCATATCTTCAACGCAACGGCAATGCTCCCCTACCAATCCATAATGGATTCCGTGGCTTCGGTGGTAGATTTCATACCCGATTATCATCCACGCGCAGCCCCTCGACTAGTGAGCTGTTACGCACTCTTTGAATGAATGGCTGCTTCCGGGCCAACATCCTAGCTGTCTTGGGGGCCACACTGCGTTAGACTAACTTAACCTACACTTCGGGACCTTAGCCGACGGTCTGGATTCTTCTCCTCTCGGGACGGGACCTTAGCACCCCGTCCCTCACTCCCGGACTTAAGCTGTAAGCATTCGGAGTTTGTCCGGACTTGACAGGCGGTGAAGCCCTCGCGTCCGATCAGTCGCTCTACCTCTTACAGCAAACATCCGAGGCTGCACCTAAATGCATTTCGGGGAGTACGAGCTATCTCCAAGTTTGATTGGCCTTTCACTCCTACCCTCATCTCATCCGGAAGCTTTTCAACGCTTATCGGTGCGGTCCTCCATCCCGTGTTACCGGGACTTCAACCTGGACAAGGGTAGATCACTTGGTTTCGCGTCTGCCGCCCATGACTTAACGCCCTATTCGGACTCGCTTTCGCTACGGCTCCGGACATCATTGTCCTTAGCCTTGCCAAAAACGACAACTCGTAGGCTCATTATGCAAAAGGCACGCCGTCACAGCATATAGCTGCTCCGACCGCTTGTAGGCGTACGGAGCAGCTATATGCTGTGACGGCGTGCCTTTTGCATAATGAGCCTAC
>Contig_14
TCTGATTAGCTAGTTGGTGGGGTAAAGGCCTACCAAGGCGACGATCAGTAGCGGGTCTGAGAGGATGATCCGCCACACTGGGACTGAGACACGGCCCAGACTCCTACGGGAGGCAGCAGTGGGGAATTTTGGACAATGGGCGCAAGCCTGATCCAGCCATGCCGCGTGTCTGAAGAAGGCCTTCGGGTTGTAAAGGACTTTTGTCAGGGAAGAAAAGGCTGTTGCTAATACCGACAGTTGATGACGGTACCTGAAGAATAAGCACCGGCTAACTACGTGCCAGCAGCCGCGGTAATACGTAGGGTGCGAGCGTTAATCGGAATTACTGGGCGTAAAGCGAGCGCAGACGGTTACTTAAGCAGGATGTGAAATCCCCGGGCTCAACCTGGGAACTGCGTTCTGAACTGGGTGACTAGAGTGTGTCAGAGGGAGGTAGAATTCCACGTGTAGCAGTGAAATGCGTAGAGATGTGGAGGAATACCGATGGCGAAGGCAGCCTCCTGGGATAATACTGACGTTCATGCTCGAAAGCGTGGGTAGCAAACAGGATTAGATACCCTGGTAGTCCACGCCCTAAACGATGTCAATTAGCTGTTGGGCAACTTGATTGCTTAGTAGCGTAGCTAACGCGTGAAATTGACCGCCTGGGGAGTACGGTCGCAAGATTAAAACTCAAAGGAATTGACGGGGACCCGCACAAGCGGTGGATGATGTGGATTAATTCGATGCAACGCGAAGAACCTTACCTGGTCTTGACATGTACGGAATCCTCCAGAGACGGAGGAGTGCCTTCGGGAGCCGTAACACAGGTGCTGCATGGCTGTCGTCAGCTCGTGTCGTGAGATGTTGGGTTAAGTCCCGCAACGAGCGCAACCCTTGTCATTAGTTGCCATCATTAAGTTGGGCACTCTAATGAGACTGCCGGTGACAAGCCGGAGGAAGGTGGGGATGACGTCAAGTCCTCATGGCCCTTATGACCAGGGCTTCACACGTCATACAATGGTCGGTACAGAGGGTAGCCAAGCCGCGAGGCGGAGCCAATCTCACAAAACCGATCGTAGTCCGGATTGCACTCTGCAACTCGAGTGCATGAAGTCGGAATCGCTAGTAATCGCAGGTCAGCATACTGCGGTGAATACGTTCCC
>Contig_15
AAGATTGATAGAAGCAAGCTTCCATCGCTCTTCGTTCGACTTGCATGTGTTAAGCACGCCGCCAGCGTTCGTCCTGAGCCAGGATCAAACTGCCCTTCAGAGGGGGACAACAGTTGGAAACGACTGCTAATACCGCATACGATCCAATCTCGGCATCGAGGATGGATGAAAGGTGGCCTCTATTTATAAGCTATCACTGAAGGAGGGGATTGCGTCTGATTAGCTAGTTGGAGGGGTAACGGCCCACCAAGGCGACGATCAGTAGCCGGTCTGAGAGGATGAACGGCCACATTGGGACTGAGACACGGCCCAGACTCCTACGGGAGGCAGCAGTGGGGAATCTTCCGCAATGGACGAAAGTCTGACGGAGCAACGCCGCGTGAGTGATGACGGCCTTCGGGTTGTAAAGCTCTGTTAATCGGGACGAAAGGTCTTCTTGCGAATAGTTAGAAGGATTGACGGTACCGGAATAGAAAGCCACGGCTAACTACGTGCCAGCAGCCGCGGTAATACGTAGGTGGCAAGCGTTGTCCGGAATTATTGGGCGTAAAGCGCGCGCAGGCGGATCAGTCAGTCTGTCTTAAAAGTTCGGGGCTTAACCCCGTGATGGGATGGAAACTGCTGATCTAGAGTATCGGAGAGGAAAGTGGAATTCCTAGTGTAGCGGTGAAATGCGTAGATATTAGGAAGAACACCAGTGGCGAAGGCGACTTTCTGGACGAAAACTGACGCTGAGGCGCGAAAGCCAGGGGAGCGAACGGGATTAGATACCCCGGTAGTCCTGGCCGTAAACGATGGGTACTAGGTGTAGGAGGTATCGACCCCTTCTGTGCCGGAGTTAACGCAATAAGTACCCCGCCTGGGGAGTACGACCGCAAGGTTGAAACTCAAAGGAATTGACGGGGGCCCGCACAAGCGGTGGAGTATGTGGTTTAATTCGACGCAACGCGAAGAACCTTACCAGGTCTTGACATTGATGGACAGAACTAGAGATAGTTCCTCTTCTTCGGAAGCCAGAAAACAGGTGGTGCACGGTTGTCGTCAGCTCGTGTCGTGAGATGTTGGGTTAAGTCCCGCAACGAGCGCAACCCCTATCTTATGTTGCCAGCACTTCGGGTGGGAACTCATGAGAG
>Contig_16
GGAGCAGCGTTAGCTGTGACGGCGTGCCTTTTGCATAATGAGCCTACGAGTTACTGTTACCAGCGAGGATAAGTATTTCAGATACGAATCCGTAGCGAAAGCGAGTCTGAATAGGGCGGCAATAGTTGGTAGTAGTAGACGCGAAACCTGGTGATCTACCCTTGGGCAGGTTGAAGCGCTGGTAACACAGTGTGGAGGACCGAACTGGTTGTCGTTGAAAAGACTTCGGATGACCTGAGGGTAGGGGTGAAAGGCCAATCAAACTGGGAAATAGCTCGTACTCCCCGAAATGCATTTAGGTGCAGCGTTGTAATAAAGTTTAATAGAGGTAGAGCTACTGATTGGATGCGGGGGTTTCACCGCCTACCAATTCCTGACAAACTCCGAATGCTATTAAATGCTCATCAGCAGTGAGGGTATGGGTGCTAAGGTCCATATCCTAAAGGGAAAGAACCCGGACCATCAGCTAAGGTCCCCAAATATATGCTAAGTTGACCAAACGCGGTCTGACTGCACTGACAGCTAGGATGTTGGCTTGGAAGCAGCCATACATTTAAAGAGTGCGTAACAGCTCACTAGTCGAGCGGTTGGGCATGGATAATAAACGGGCATAAGCATATTACCGAAGCTATGGGGTTATTACTAAGTAATATACCGGTAGGGGAGCATTCTATTGGCGTGGAAGCTAAAGGCGTGAGCCATAGTGGAGCTGATAGAAAAGAAAATGTAGGCATAAGTAACGATAAGGCAGGCGAGAAACCTGCCCGCCGAAAGATCAAGGTTTCCTCAGCTATGCTAATCAGCTGAGGGTTAGTCGGGGACTAACGCGAACCCGAGTAGGGGTAGTGGATGTACAATAGGTTAATATTCCTATACCATTAGTCTGTTAAAAGTGACGGAATGAGATAACTACCGCGTACTGACGGAATAGTACGTTTAAGGAGTTGTTATGACTTCGAAAGTACGCTGAGGCTTCGGCCGAGGTGAGTGTGGTGACAACGTTTCCAAGAAAAGCGAAGATTAATGCCCGTACCGTAAACCGACACAGGTGATTGGGAAGAGAATTCTAAGGCGCTCGAGA
>Contig_17
AAATTGGCTACTACCGAAGAGCTACCAGACGAATTCGTGGTGGTGACGGTAAAATGAAAGATCTCAGTCCAAGATGGTATTTCTACTACCTAGGAACTGGGCCAGAAGCTGGACTTCCCTATGGTGCTAACAAAGACGGCATCATATGGGTTGCAACTGAGGGAGCCTTGAATACACCAAAAGATCACATTGGCACCCGCAATCCTGCTAACCTGTCTCTTATACACATTGCCAGCCATTCTAGCAGGAGAAGTTCCCCTACTGCTGCCTCTTCTCGTTCCTCATCACGTAGTCGCAACAGTTCAAGAAATTCAACTCCAGGCAGCAGTAGGGGAACTTCTCCTGCTAGAATGGCTGGCAATGGCGGTGATGCTGCTCTTGCTTTGCTGCTGCTTGACAGATTGAACCAGCTTGAGAGCAAAATGTCTGGTAAAGGCCAACAACAACAAGGCCAAACTGTCACTAAGAAATCTGCTGCTGAGGCTTCTAAGAAGCCTCGGCAAAAACGTACTGCCACTAAAGCATACAATGTAACACAAGCTTTCGGCAGACGTGGTCCAGAACAAACCCAAGGAAATTTTGGGGACCAGGAACTAATCAGACAAGGAACTGATTACAAACATTGGCCGCAAATTGCACAATTTGCCCCCAGCGCTTCAGCGTTCTTCGGAATGTCGCGCATTGGCATGGAAGTCACACCTTCGGGAACGTGGTTGACCTACACAGGTGCCATCAAATTGGATGACAAAGATCCAAATTTCAAAGATCAAGTCATTTTGCTGAATAAGCATATTGACGCATACAAAACATTCCCACCAACAGAGCCTAAAAAGGACAAAAAGAAGAAGGCTGATGAAACTCAAGCCTTACCGCAGAGACAGAAGAAACAGCAAACTGTGACTCTTCTTCCTGCTGCAGATTTGGATGATTTCTCCAAACAATTGCAACAATCCATGAGCAGTGCTGACTCAACTCAGGCCTAAACTCATGCAGACCACACAAGGCAGATGGGCTATATAAACGTTTTCGCTTTTCCGTTTACGATATATAGTCTACTCTTGTGCAGA
>Contig_18
TTTCTTTGCCAATTTAATTTCAAAAGGTGTCTGCAATTCATAGCTCTTTTCAGAACGTTCCGTGTACCAAGCAATTTCATGCTCATGTTCACGGCAGCAGTATACACCCCTCTTAGTGTCAATAAAGTCCAGTTGTTCGGACAAAGTGCATGAAGCTTTACCAGCACGTGCTAGAAGGTCTTTAATGCACTCAAGAGGGTAGCCATCAGGGCCACAGAAGTTGTTATCGACATAGCGAGTGTATGCCCCTCCGTTAAGCTCACGCATGAGTTCACGGGTAACACCACTGCTATGTTTAGTGTTCCAGTTTTCTTGAAAATCTTCATAAGGATCAGTGCCAAGCTCGTCGCCTAAGTCAAATGACTTTAGATCGGCGCCGTAACTATGGCCACCAGCTCCTTTATTACCGTTCTTACGAAGAAGAACCTTGCGGTAAGCCACTGGTATTTCGCCCACATGAGGGACAAGGACACCAAGTGTCTCACCACTACGACCGTACTGAATGCCTTCGAGTTCTGCTACCAGCTCAACCATAACATGACCATGAGGTGCAGTTCGAGCATCCGAACGTTTGATGAACACATAGGGCTGTTCAAGTTGAGGCAAAACGCCTTTTTCAACTTCTACTAAGCCACAAGTGCCATCTTTAAGATGTTGACGTGCCTCTGATAAGACCTCCTCCACGGAGTCTCCAAAGCCACGTACGAGCACGTCGCGAACCTGTAAAACAGGCAAACTGAGTTGGACGTGTGTTTTCTCGTTGAAACCAGGGACAAGGCTCTCCATCTTACCTTTCGGTCACACCCGGACAAAACCTAGATGTGCTGATGATCGGCTGCAACACGGACGAAACCGTAAGCAGCCTGCAGAAGATAGACGAGTTACTCGTGTCCTGTCAACGACAGTAATTAGTTATTAATTATACTGCGTGAGTGCACTAAGCATGCAGCCGAGTGACAGCCACACAGATTTTAAAGTTCGTTTAGAGAACAGATCTACAAGAGATCGAAAGTTGGTTGGTTTGTTACCTGGGAAGGTATAAA
>Contig_19
CCGAAGGTTAAGCTATCTACTTCTGGTACAACCCACTCCCATGGTGTGACGGGCGGTGTGTACAAGGCCCGGGAACGTATTCACCGCAACATTCTGATTTGCGATTACTAGCGATTCCGACTTCATGGAGTCGAGTTGCAGACTCCAATCCGGACTTAGACGTACTTTGTGAGATTCGCTCCAGCTCGCACTATCGCTTCCCTCTGTATACGCCATTGTAGCACGTGTGTAGCCCTACTCGTAAGGGCCATGATGACTTGACGTCATCCCCACCTTCCTCCGGTTTATCACCGGCAGTCTCCTTTGAGTTCCCGACCGAATCGCTGGCAACAAAGGATAAGGGTTGCGCTCGTTGCGGGACTTAACCCAACATTTCACAACACGAGCTGACGACAGCCATGCAGCACCTGTCTCAGAGTTCCCGAAGGCACCAATCCATCTCTGGAAAGTTCTCTGGATGTCAAGAGTAGGTAAGGTTCTTCGCGTTGCATCGAATTAAACCACATGCTCCACCGCTTGTGCGGGCCCCCGTCAATTCATTTGAGTTTTAACCTTGCGGCCGTACTCCCCAGGCGGTCGATTTATCACGTTAGCTACGGGCGCCAAACTTAAAGCTCAACCCCCAAATCGACATCGTTTACAGCGTGGACTACCAGGGTATCTAATCCTGTTTGCTCCCCACGCTTTCGCACATGAGCGTCAGTACATTCCCAAGGGGCTGCCTTCGCCTTCGGTATTCCTCCACATCTCTACGCATTTCACCGCTACACGTGGAATTCTACCCCTCCCTAAAGTACTCTAGCGACCCAGTATGAAATGCAATTCCCAGGTTAAGCCCGGGGCTTTCACACCTCACTTAAGTCACCGCCTGCGTGCCCTTTACGCCCAGTTATTCCGATTAACGCTCGCACCCTCCGTATTACCGCGGCTGCTGGCACGGAGTTAGCCGGTGCTTCTTCTGTAGTTAACGTCAATCACCTAGT
>Contig_20
ACTATCTCTAGCTCTGTCCATCAATGTCAAGACCTGGTAAGGTTCTTCGCGTTGCTTCGAATTAAACCACATACTCCACCGCTTGTGCGGGTCCCCGTCAATTCCTTTGAGTTTCAACCTTGCGGCCGTACTCCCCAGGCGGGGTACTTATTGCGTTAACTCCGGCACAGAAGGGGTCGATACCTCCTACACCTAGTACCCATCGTTTACGGCCAGGACTACCGGGGTATCTAATCCCGTTCGCTCCCCTGGCTTTCGAGCCTCAGCGTCAGTTGCAGTCCAGAAAGCCGCCTTCGCCACTGGTGTTCTTCCCAATATCTACGCATTTCACCGCTACACTGGGAATTCCGCTTTCCTCTCCTGTACTCAAGACCGATAGTTTCTCTCCCATCACGGGGTTGAGCCCCGCACTTTTAAGTAAGACTTACCGGCCCGCCTGCGCTCCCTTTACGCCCAATGATTCCGGACAACGCTCGCCACCTACGTATTACCGCGGCTGCTGGCACGTAGTTAGCCGTGGCTTCCTCGACAGGTACCGTCATTACAAAGCGCTATTCGCACTCCGCACGTTCGTCCCCGTCAACAGAGCTTTACGATCCGAAGACCTTCTTCACTCACGCGGCGTTGCTCCGTCAGGCTTGCGCCCATTGCGGAAGATTCCCCACTGCTGCCTCCCGTAGGAGTCTGGGCCGTGTCTCAGTCCCAATGTGGCCGTTCATCCTCTCAGACCGGCTACTGATCGTCGCCTTGGTGAGCCGTTACCTCACCAACTAGCTAATCAGACGCAGACCCATCAACAGGTGATAGCATATTCAGAGGCCATCTTTCATCAGAGGAGGATGCCCTCCTCTGACTTCATTCGGTATTAGCATTCCTTTCGGAATGTTGTCCCCATCCTGTCGGCAGGTTGTCTACGTGTTACTCACCCGTTTGCCACTAGATTCTCTAAAAGCAAGCTT
>Contig_21
GATGAGTTGAGTGTAGGAGTGAAAGGCCAATCAAACTTGGAGATAGCTCGTACTCCCCGAAAGGCATTTAGGTGCCGCGTGCGACGATTTCCATAAGAGGTAGAGCGACCGATAGGTCAAGAGGGCTTCACCGCCTATCGAGACCTGACGAACTCCGAATGCTTATGGACTGCAGTCGTGCAGTAAGGGGGCGGGTGCTAAGGTCCGTCCCCGAGAGGAGAAGAATCCAGACCGCCGTCTAAGGTCCCGAAATTCTGTCTAAGTTAGTCTAACGAAGTCTGGTCCCCGTGACAGCTAGGATGTTGGCTTGGAAGCAGCCATTCATTCAAAGAGTGCGTAACAGCTCACTAGTCGAGGGTCCGGGCATGGATAATAATCGGGTATAAGGCAGATGCCGAAGGCGCGGGATAGTAATTATAAAAGTATCGGTAGGGGAGCATACCATGTGCGTCGAATGGTGAAGATAACTGATCCTGGAGCGCATGGTAAAGCAAATGTAGGTATAAGTAACGATAAGAGGGGTGAGATTCCCCTCCGCCATAAGTCTAAGGTTTCCCGGGCAATGCCAATCAGCCCGGGGTAAGTCGGGTCCTAAGTCTCAGCCGAACGGCGAGGGCGATGGCAGAAACGGTTAATATTCCGTTACTACCTTCAGGAGCGACGTGGAGACGGAGCAGTGACACTGCCGCGGGGCGACGGAAGTCCCCGTTAAAGAGTGTAGGCGTAGATTGGAGCAGGCAAATCCACTCCAAGAGCCGACCTTGATAGTACGACGTCCCCTTCGGGGGAAGTTGATAGCGCAGGTAAACAAACTCCCGAGAAAATCCGCTAAGCATATCCTGTAGGTACCCGTACCGCAATCCGACACAGGTAGACGGGTAGAACATACTAAGGCGTTGAGAGATTCATGGTTAAGGAACTAGGCAAATTGACCCCGTAA
>Contig_22
AGAATGAGCCTGCGAGTTAGTGATACGTGGCGTGCTTAACCCGTGTGGGGTATGCGTAGCGAAAGCGAGTCTGAAAGATGGCGTTTGTCGCGTGTTCTAGACCCGAAGCGGGGTGATCTACCCATGGTCAGGTTGAAGCAGAGGTAAGACTGTGTGGAGGACCGAACCCACCAGGGTTGAAAACCTGGGGGATGAACTGTGGGTAGGGGTGAAAGGCCAATCAAACTCCGTGATAGCTGGTTCTCCCCGAAATGCATTTAGGTGCAGCGTTGCGTGGTCCCTGGTGGAGGTAGAGCTACTGGATGGCCGATGGGCCCTGTGGGTTACTGACGTCAGCCAAACTCCGAATGCCATTAGGTGTAGCGTGGCAGTGAGACTGCGGGGGATAAGCTTCGTAGTCGAGAGGGAAACAGCCCAGATCATCAGCTAAGGCCCCTAAGCGTGCGCTAAGTGGGAAAGGATGTGGAGTCGCGGTGACAACCAGGAGGTTGGCTTAGAAGCAGCCATCCTTGAAAGAGTGCGTAATAGCTCACTGGTCAAGTGGTTCTGCGCCGACAATGTAGCGGGGCTCAAGCGTACCGCCGAAGCTGTGGCAGCAACACGTATGGCTGGCGCCTTTTATTGGTTGTTGGTGTGTTGTTGGGTAGGGGAGCGTCCTGCATGAGGTGAAGCCTGGAGGTGACTTCTGGTGGATTGTGTGGGAGTGAGAATGCAGGCATGAGTAACGAATCTGCGGTGAGAATCCGCAGCGCCGATTGACTAAGGGTTCCAGGGCTAGGTTTATCCGCCCTGGGTTAGTCGGGTCCTAAGGCGAGGCCGACAGGCGTAGTCGATGGACAACCAGTTGATATTCTGGTACCGCGTTGTGACCGCCCATGCTGAAGTCATTGTGCTAACCAATTTGCTC
>Contig_23
GACCCGACTGACCCCGGGATGATTGGCATTGCCCGGGAAACCTTAGTCTTACGGCGGGGGGGAATCTTACCCCCCTTATCGTTACTTATACCTACATTTGCTTTTCCATAAGCTCCAGCGACGATCGTCTCGCCGCATTCGACGCCGATGGAATGCTCCCCTACCGATACTTTTAATATACATTGCTATCCCGCGTCTTCGGTGTCTGCCTTATACCCGATTATTATCCACGCCCGGACCCTCGACCAGTGAGCTGTTACGCACTCTTTAAATGAATGGCTGCTTCCAAGCCAACATCCTGGCTGTCATGGGGACCAGACTTCGTTAGACTAACTTAGACAGAATTTGGGGACCTTAAACGGCGGTCTGGATTCTTCTCCTCTCGGGGACGGACCTTAGCACCCGCCCCCTTACTGCACGACTGCAGTCCATAAGCATTCGGAGTTCGTCAGGTCTCGATAGGCGGTGAAGCCCTCTTGACCTATCGGTCGCTCTACCTCTTATGGAAATCGTCGCACGCGGCACCTAAATGCCTTTCGGGGAGTACGAGCTATCTCCAAGTTTGATTGGCCTTTCACTCCTACACACACCTCATCGGGAAGCTTTTCAACGCTTATCCGTTCGGACCTCCATCCCGTGTTACCGGGACTTCATCCTGGACATGTGTAGATCACTTGGTTTCGCGTCTACCACCACCAACTTCAAACGCACTTGCGTGCGCTTTGTCCCTAAGGGGACAAACGCCCTGTTCAGGCTCGCTTTCACTGCGGCTGCGGGCCTTGTGGCCCTTAACCTTGCTGGTGAAGGTAACTCGTAGGTTCATTATGCAAAAGGCACGCCGTCACTGCATCAGCAGCTCCGACCGCTTGTAGGCGCATGGTTTCAGGAACTATTTCACTCTCCTGG
>Contig_24
GGCATAACCATCTCAACGCCCTCTGGGAGGTGGATTTCACCTGTACAGTCCATTGTACGGAGGTAGAACTGTGGACGATACTTGTTACCGAATGGAGTATGACGACCACCCTCTTCCTTCTTCAATACATAGATAGATGCCTTGAAGTGATCGTGAGGAGTGATAGCACCTGGGTGCACAACAACCATACCACGCTTAACCTCAGCCTTATCGATACCACGGAGGAGGAGACCTACGTTGTCACCAGCCTGACCTGTTGGAAGGTTCTTACGGAACATCTCAACACCAGTGATAACAGACTTCTTGTCCTCACCGAGACCGAGCAACTGAACCTCATCACCTACCTTACAGATACCAGTCTCGATACGACCAGTAGCTACAGTACCACGACCTGTGATAGAGAATACGTCCTCAACAGGCATCAAGAATGGCTTATCGATCTCACGCTCTGGCTCTTCAATCCAAGTGTCAACAGTATCCATGAGCTCCATTACAGAGTCTACCCACTTCTCAACACCGTTCAAAGCACCAAGTGCAGAACCACGGATGATTGGAGTATCCTCTTCATAACCGTACTGCTCGAGGATCTCATGAACCTCCATCTCAACGAGGTCAAGCATCTCAGCATCGTCAACCATATCACACTTGTTCAAGAATACAACCAAGCGTGGTACGTTTACCTGACGAGCGAGCAATACGTGCTCACGAGTCTGAGGCATAGGACCATCAGTAGCAGCTACAACCAAGATAGCACCATCCATCTGAGCAGCACCAGTTACCATGTTCTTTACATAGTCGGCGTGACCAGGACAGTCTACGTGTGCGTAGTGACGGTTAGCTGTTTCGTACTCAATATGTGCAGAGTTAATGGTAATACCACGCTCTTTCTCCTCAGGA
>Contig_25
GTCGGGTAAGTTCCGACCCGCACGAAAGGCGTAATGATTTGGGCACTGTCTCAACGAGAGACTCGGTGAAATTTTAGTACCTGTGAAGATGCAGGTTACCCGCGACAGGACGGAAAGACCCCATGGAGCTTTACTGCAGTTTGATATTGAGTATCTGTACCACATGTACAGGATAGGTAGGAGCCTATGACCTCGGGACGCCAGTTTCGAGTGAGGCGTTGTTGGGATACTACCCTTGTGTTATGGCTACTCTAACCCAGATAGGTTATCCCTATCGGAGACAGTGTCTGACGGGCAGTTTGACTGGGGCGGTCGCCTCCTAAAAGGTAACGGAGGCGCCCAAAGGTTCCCTCAGAATGGTTGGAAATCATTCGCAGAGTGTAAAGGTATAAGGGAGCTTGACTGCGAGAGCTACAACTCGAGCAGGGACGAAAGTCGGGCTTAGTGATCCGGTGGTTCCGTATGGAAGGGCCATCGCTCAACGGATAAAAGCTACCCTGGGGATAACAGGCTTATCTCCCCCAAGAGTTCACATCGACGGGGAGGTTTGGCACCTCGATGTCGGCTCGTCGCATCCTGGGGCTGTAGTCGGTCCCAAGGGTTGGGCTGTTCGCCCATTAAAGCGGCACGCGAGCTGGGTTCAGAACGTCGTGAGACAGTTCGGTCCCTATCCGTCGCGGGCGTAGGAAATTTGAGAGGATCTGCTCCTAGTACGAGAGGACCAGAGTGGACTTACCGCTGGTGTACCAGTTGTCTCGCCAGAGGCATCGCTGGGTAGCTATGTAGGGAAGGGATAAACGCTGAAAGCATCTAAGTGTGAAACCCACCTCAAGATGAGATTTCCCATAACTATATGTTAGTAAGAGCCC
>Contig_26
GAGTTAGTGGCGCACGGGTGAGTAATGTATAGCTAATCTGCCCTACACTAGAGGACAACAGTTGGAAACGACTGCTAATACTCTATACTCCTCTCTAGCATAAGTTAGATAGGGAAAGTTTTTCGGTGTAGGATGAGGCTATATTGTATCAGCTAGTTGGTGAGGTAATGGCTCACCAAGGCTATGACGCATAACTGGTCTGAGAGGATGATCAGTCACACTGGAACTGAGACACGGTCCAGACTCCTACGGGAGGCAGCAGTAGGGAATATTGCTCAATGGGGGAAACCCTGAAGCAGCAACGCCGCGTGGAGGATGACACTTTTCGGAGCGTAAACTCCTTTTGTTAGGGAAGAACAATGACGGTACCTAACGAATAAGCACCGGCTAACTCCGTGCCAGCAGCCGCGGTAATACGGAGGGTGCAAGCGTTACTCGGAATCACTGGGCGTAAAGGACGCGTAGGCGGATTATCAAGTCTCTTGTGAAATCCTATGGCTTAACCATAGAACTGCTTGGGAAACTGATAATCTAGAGTGAGGGAGAGGCAGATGGAATTGGTGGTGTAGGGGTAAAATCCGTAGAGATCACCAGGAATACCCATTGCGAAGGCGATCTGCTGGAACTCAACTGACGCTAATGCGTGAAAGCGTGGGGAGCAAACAGGATTAGATACCCTGGTAGTCCACGCCCTAAACGATGTATACTAGTTGTTGCTAAGCTAGTCTTGGCAGTAATGCACCTAACGGATTAAGTATACCGCCTGGGGAGTACGGTCGCAAGATTAAAACTCAAAGGAATTGACGGGGACCC
>Contig_27
TGAGAAGTGAGAATGTCGGTATGAGTAGCGAAAAGAATGGTGAGAATCCATTCCACCGAAAGCCTAAGGGTTCCTGAGCAACGATCGTCGTCTCAGGGTAAGTCGGGACCTAAGCCGAGGCGGAAAAGCGTAGGCGATGGACAACAGGTTGAAATTCCTGTACCGGTGTGAATCGTTTGATCGATGGAGTGACACAGTAAGGTAGGTCAGCACGCGATTGGAAGTGCGTGTTTAAGCAGGTAGGTTGAGCTATAGGCAAATCCGTAGCTCTAAAAGCTGAGATGTGATGACGAGTTACTAGCAATAGTCGCGAAGTGATTGATCCTACACTGTCGAGAAAAGCTTCTAGGTAGAGACACATCGCCCGTACCAAAACCGACACAGGTAGGCGGGGAGAGAATCCTAAGGTGCGCGGGAAAACCCTCGTTAAGGAACTCGGCAAAATGCCTCCGTAACTTCGGGAAAAGGAGGACTCATGTAGTGTGAAGAGCAGCAACGCTTGGAGCATGAATGAGTGGCACAAGAGAGGCGCAAGCGACTGTTTACCACAAACACAGGTGCCTGCTAAAGCGAAAGCTGATGTATAGGTGCTGACACCTGCCCGGTGCTGGAAGGTTAAGAGGAGGGGTTAGACTTCGGTCGAAGCTCTGAATTGAAGCCCCAGTAAACGGCGGCCGTAACTATAACGGTCCTAAGGTAGCGAAATTCCTTGTCGGGTAAGTTCCGACCCGCACGAAAGGTGTAACGACTTGCGCACTGTCTCAAC
>Contig_28
CGTTATAGTTACGGCCGCCGTTCACTGGGGCTTCAATTCCGAAGTCTAACCCCTCCTCTTAACCTTCCAGCACTGGGCAGGTGTCAGCCCATATACATCGCCTTCCAGCTTAGCATAGACCTGTGTTTTTGTTAAACAGTTGCTTGAGCCTCTTCACTGCGACCCTCGAGCGCTTTGTATCGCATGGATACTAACACCCAAGGGCTCCTCTTCTCCCGAAGTTACGAGGTTATTTTGCAGAGTTCCTTAACGAGAGTTAGCCTGTCCGCCTTAGATTTCTCATCCTGACCACCTGTGTCGGTTTACAGTACGGGCAGTCAAATATTAACGTTAGAAGCTTTTCTTGGCAGCGTGGGATTTGCACATTCATCTTACGACTGTATATCATACCTCAGATATAACTCAATGGATTTTCCTATCAAGTCATCCTACATACTTCTACGGACACTTCCGTTCGTCCGCGCGCATACCCTTCTGCGTCCCTCCATCACAATATATGACTGGCACAGAAATATTAATCTGTTTTCCATTCGCCTACGCATTATAGCCTGGGCTTAGGTCCCGGCTTACTCAGGGAAGACAAGCTTTACCCTGAAAACCTTGGTCTTCCGGCGAGGGGGATTCTCGCCCCCTTTCTCGCTACTTATTCCTGCATTCTCACTTCTGATACCTCCAGAGTCGGTTACCCTTCTCCTTCAACGGCCTACAGAACGCTCTCCTACCAATCCTTACGGATTCCACAGCT
>Contig_29
CTAATTGCCCGAAACTTTCTTACCTCCCGCATTGCATTGCAGTACCATCGGCGCAAACGGGCTTAACTTCTCTGTTCGGAATGGGAAGAGGTGGGACACCGCCGCAATAACCACCTGATATTTCTTTCGGATGACTACTTCACAGTTGACAAGTTGAATAGTTATTTGTCTTTATCCTTGTCTTCTTTCTGTCTTCTTATCAGTAAATCCGTTGTTAAACATTGTCCATAGAACTAATAACTTGTTTACTCGTTATCTTGTCAACTCGTCTACTGACTTGTCAGCCGTATAAGGTGACGTATTTCCACAAGCAAAACATGATAGAACTTTTCTTCTTCAAGAAGAATACACAGCTCAAAGTCTGAGTCACTGGTCCCCGCACTCCAGACTATGGAGGCGGGAGACCCGAAGAAAGTTTCGGGCAATTAGTAGTGCTCGGCTTTGACGTCACCGTCTTTACACCTACACCCTATCAACGTCATCGTCTATGACGACCCTTATGAGGAGTTCTCATCTTGCGGCTGGCTTCGCACTTAGATGCTTTCAGCGCTTATCCAATCCAGACTCAGATACCCAGCGGTGCACCTGGCGGCACAACTGGTAAACCGGAGGTCTGTCCAACACGGTCCTCTCGTACTAGTGTCAGCACCACGCAAAACTCCAACGCCCACGATAGATAGAGACCGAACTGTCTCACGACGTTCTGAACCCAGCTCGCGTGCCACTTTAATGGGCGAACAGCC
>Contig_30
TTTCCCGAAGTTACGGAGGCATTTTGCCGAGTTCCTTAACGAGGGTTTTCCCGCTCACCTGAGGCTACTCGCCTCGACTACCTGTGTCGGTTTGCGGTACGGGTAGAGTATGATTAACGCTAGAAGCTTTTCTTGGCAGTGTGACGTCACTAACTTCGCTACTAAACTTCGCTCCCCATCACAGCTCAATGTTACAGAATTAAGCATTTAACTCAATTCACACCTCACTGCTTAGACGTGCTCTTCCAGTCGCACGCTTTAGTTAGCCTACTGCGTCCCTCCTTCACTACATACTCTAGTACAGGAATATCAACCTGTTGTCCATCGGATACACCTTTCGGTCTCTCCTTAGGTCCCGACTAACCCAGGGCGGACGAGCCTTCCCCTGGAAACCTTAGTCTTACGGTGGACAGGATTCTCACCTGTCTTTCGCTACTCATACCGGCATTCTCACTTCTATGCGTTCCAGCGCTCCTCACGGTACACCTTCTCCACACATAGAACGCTCTCCTACCATACCTATAAAGGTATCCACAGCTTCGGTAAATTGTTTTAGCCCCGGTACATTTTCGGCGCAGGGTCACTCGACTAGTGAGCTATTACGCACTCTTTGAATGAATAGCTGCTTCTAAGCTAACATCCTAGTTGTCTGTGCAACCCCACATCCTTTTCCACTTAACATTTATTTTGGGACCTTAGCTGGTGGTCTGGGCTGTTTCCCTTTCGACTACGGATCTTA
>Contig_31
ATGATTTATCAGGGTGATGGACTGCCTTTTGCATAATGAGCCTGCGAGTTGTGATGTCTGGCGAGGTTAAGGAAACCCGGAGCCGTAGCGAAAGCGAGTCTTAATAGGGCGTTTAGTCAGACGTTGCAGACCCGAAACGATGTGATCTATCCATGAGCAGGTTGAAACCGGTGTAAGAGCCGGTGGAGGACCGAACCCGCTAGCGTTGAAAAGCTATGGGATGACTTGTGGATAGGGGTGAAAGGCCAATCAAACATCGTGATAGCTGGTTCTCTCCGAAATATATTTAGGTATAGCGTCATGTAGTAACACTAGGGGGTAGAGCACTGAATGGGCTAGGGCATACACCAATGTACCAAACCCTATCAAACTCCGAATACCTAGTGTGTAATCATGGCAGTCAGGCGGCGAGTGATAAAATCCGTCGTCGAGAGGGGAACAACCCAGACTAACAGCTAAGGTCCCTAAATCTCATTTAAGTGGAAAACGATGTGGAGTTACTTAAACAACCAGGAGGTTGGCTTAGAAGCAGCCATCCTTTAAAGAAAGCGTAATAGCTCACTGGTCTAGTGATTCTGCGCGGAAAATATAACGGGGCTAAAATGAGTACCGAAGCTTTAGACTTAGTTTTACTAAGTGGTAGGAGAGCGTTGTATTTGCGTTGAAGGTATACCGGTAAGGAGTGCTGGAGCGAATACAAGTGAG
>Contig_32
GCTCCCCTACCGATACTTTTAATATACATTACTATCCCGCGCCTTCGGTATCTGCCTTATACCCGATTATTATCCATGCCCGGACCCTCGACCAGTGAGCTGTTACGCACTCTTTAAATGAATGGCTGCTTCCAAGCCAACATCCTGGCTGTCATGGGGACCAGACTTCGTTAGACTAACTTAGACAGAATTTGGGGACCTTAAACGGCGGTCTGGATTCTTCTCCTCTCGGGGACGGACCTTAGCACCCGCCCCCTTACTGCACGACTGCAGTCCATAAGCATTCGGAGTTCGTCAGGTCTCGATAGGCGGTGAAGCCCTCTTGACCTATCGGTCGCTCTACCTCTTATGGAAATCGTCGCACGCGGCACCTAAATGCCTTTCGGGGAGTACGAGCTATCTCCAAGTTTGATTGGCCTTTCACTCCTACACTCACCTCATCCAGAAGCTTTTCAACGCTTATTGGTTCGGACCTCCATTCCGTGTTACCGGAACTTCATCCTGGACAAGTGTAGATCACTTGGTTTCGCGTCTACCACCACTGACTTAACGCCCTGTTAAGGCTCGCTTTCACTGCGGTTGCTCCACTTAAGAGGATTAACCTTGCCAGTGACGGTAACTCGTAGGTTCATTATGCAAAAGGCACGCCGTCACATCATAAAAATGCTCCGA
>Contig_33
TAGATTTCACCGCTGACTTAACAGGCCGCCTACGCACCCTTTAAACCCAATAAATCCGGATAACGCTCGCATCCTCCGTATTACCGCGGCTGCTGGCACGGAGTTAGCCGATGCTTATTCATACGGTACATGCAGGGAGTCACACGTGACTCTTGTTATTCCCGTATAAAAGAAGTTTACAATCCATAAGACAGTCATCCTTCACGCGACTTGGCTGGTTCAGGCTCTCGCCCATTGACCAATATTCCTCACTGCTGCCTCCCGTAGGAGTCTGGTCCGTGTCTCAGTACCAGTGTGGGGGTTCAACCTCTCAGTTCCCCTACCCATCGTCGCCTTGGTGAGCCGTTACCTCACCAACTAGCTAATGGGACGCATGCCTATCTCACAGCGAATTTCATTTCCTCTACTTTGGATGCCCAAAGTGGAGTGTACGCGGTATTAGTCCGTCTTTCGACGGGTTATCCCCCTCTGTGAGGCAAGTTGCATACGCGTTACGCACCCGTGCGCCGGTCGCCATCAGTCTTAGCAAGCTAAGACCATGCTGCCCCTCGACTTGCATGTGTTAAGCCTATCGCTAGCGTTCATCCTGGCTCAGGATGAACGCTAGCGATAGGCTTAACACATGCAAGTCGAGGGGCAGCATGGTC
>Contig_34
ACGGTAGGAGCTCGCAAGAGTGACTGCGTGGATTTTGGTTAATCATCCTGCGAGTTATGATATATGGCAAGGTTAAAAAGAATGGAGCCGAAGGGAAACCGAGTCTTAATAGGGCGACAAGTCGTATGTCATAGACGCGAAACCTAGTGATCTAGGCCTGTCCAGGTTGAAGCTAAGGTAAGACTTAGTGGAGGACCGAACTCACCGCCGTTGAAAAGTTGGGAGATGAGATAGGTCTAGGGGTGAAAAGCCAATCGAACTAGGAGATAGCTCGTTCTCTCCGAAATGCATTTAGGTGCAGCCTTAATTTTAAGATATGTGGGGGTAGAGCACTGTATGATCTAGGGGGCGTATTGCTTACCGAAATCAAGCAAACTACGAATACCATATATTAATGATTAGGAGTGAGTCTATGGATGATAAGGTCCGTGGACAAAAGGGGAACAGCCCAGACCACCAGCTAAGGTCCCTAATTATGTCTAAGTGGGAAAGGAGGTGGATATTCACAGACAACCAGGAGGTTGGCTTAGAAGCAGCCATACCTTAAAAGAGTGCGTAATAGCTCACTGGTCGAGAGTATCTGCGCCGAAGATGTAACGGGGCTAAGACATAAACCGAAGCTGTGGAAGATGCTTT
>Contig_35
CACTTAACGATCTAAATGAAACTCTTGTTACAATGCCACTTGGCTATGTAACACATGGCTTAAATTTGGAAGAAGCTGCTCGGTATATGAGATCTCTCAAAGTGCCAGCTACAGTTTCTGTTTCTTCACCTGATGCTGTTACAGCGTATAATGGTTATCTTACTTCTTCTTCTAAAACACCTGAAGAACATTTTATTGAAACCATCTCACTTGCTGGTTCCTATAAAGATTGGTCCTATTCTGGACAATCTACACAACTAGGTATAGAATTTCTTAAGAGAGGTGATAAAAGTGTATATTACACTAGTAATCCTACCACATTCCACCTAGATGGTGAAGTTATCACCTTTGACAATCTTAAGACACTTCTTTCTTTGAGAGAAGTGAGGACTATTAAGGTGTTTACAACAGTAGACAACATTAACCTCCACACGCAAGTTGTGGACATGTCAATGACATATGGACAACAGTTTGGTCCAACTTATTTGGATGGAGCTGATGTTACTAAAATAAAACCTCATAATTCACATGAAGGTAAAACATTTTATGTTTTACCTAATGATGACACTCTACGTGTTGAGGCTTTTGAGTACTACCACACAACTGATCCTAGTTTTCTGGGTAGGTACATGTCAG
>Contig_36
TGGCGTGCCTTTTGGAGAATGATCCTGCGAGTTACGTTAAACGGCGAGGTTAAGTATAACGGAGCCGAAGGGAAACCAAGTCTTAATAGGGCGATTTAGTCGTTTGGCGTAGACGCGAAACCTGGTGATCTAAACCTGTCCAGGATGAAGCTGTGGTAAGACACAGTGGAGGTCCTAACCCACCGCCGTTGAAAAGTTGGGGGATGAGGTAGGTTTAGGGGTGAAAAGCCAATCGAACCAGGAGATAGCTCGTTCTCTCCGAAATGCATCTAGGTGCAGCCTTGAGTGTTCAATTATGGGGGTAGAGCACTGAATGATCTAGGGGGCGTATTGCTTACTGAAATCAATCAAACTCCGAATACCATAATTTAGAGCTCAGGAGTGAGACTATGGGAGTTAACTTCCATTGTCGAAAGGGAAACAACCCAGACCACCAGCTAAGGTCCCTAATTATAACTAAGTGGGAAAGGAGGTGGAGATTCACAAACAACTAGGAGGTTGGCTTAGAAGCAGCCATACCTTTAAAGAGTGCGTAATAGCTCACTAGTCGAGAGTCTCTGCGCCGACAATGTAACGGGGCTAAGTTATAAACCGAAGCTGTGGAATCCGTAAGGATTGGTAGGAGAGCGTTCT
>Contig_37
TAGCGAGGTTAAGTGGAAAACATGGAGCCGCAGCGAAAGCGAGTCTGAACAGGGCGTTCAGTTAGTAATAGTAGACCCGAAACCGTAGTGATCTATCCATGGCCAGGTTGAAGCACAGGTAAAATTGTGTGGAGGACCGAACTCGTGAGCGTTGAAAAGCTTTGGGATGAGTTGTGGATAGGGGTGAAATGCCAATCGAACACGGAGATAGCTGGTTCTCCCCGAAATAGCTTTAGGGCTAGCCTCGAGGTTGAGAGTATAGGCGGTAGAGCACTGATCGGGCTAGGGGCCATACCGGTTACCGAACCTAGTCAAACTACGAATGGCTATACTTATACTCGGGAGTCAGACAGTGAATGATAAGGTCCATTGTCAAGAGGGAAACAGCCCAGAACACCGACTAAGGTCCCCAATGTTACACTAAGTGGCGAAGGATGTGGAATTTCCAAAACAACCAGGATGTTGGCTTAGAAGCAGCCACCATTTAAAGAGTGCGTAATAGCTCACTGGTCGAGAGACTCTGCGCCGAAAATGTCCGGGGCTAAAGTATGAAACCGAAGTCGTGTCATATGCAGCAATGTATATGGGTAGGGGAGCGTTCTCATCGGGCTGAAGCAGTAC
>Contig_38
AGTGCATGGTAGGGGAGCGTTCTGTAGGCCTGAGAAGGTGTATCGTAAGGTATGCTGGAGGTATCAGAAGTGCGAATGTTGACATGAGTAGCGATAAAGCGGGTGAAAAGCCCGCTCGCCGAAAGCCCAAGGTTTCCTACGCAACGTTCATCGGCGTAGGGTGAGTCGGCCCCTAAGGCGAGGCAGAAATGCGTAGTCGATGGGAAACAGGTTAATATTCCTGTACTTGATTCAAATGCGATGTGGGGACGGAGAAGGTTAGGTTAGCAAGCTGTTGGAATAGCTTGTTTAAGCCGGTAGGTGGAAGACTTAGGCAAATCCGGGTCTTCTTAACACCGAGAAGTGATGACGAGTGTCTACGGACATGAAGTAACCGATACCACGCTTCCAGGAAAAGCCACTAAGCTTCAGTTTGAATCGAACCGTACCGCAAACCGACACAGGTGGGCAGGATGAGAATTCTAAGGCGCTTGAGAGAACTCGGGAGAAGGAACTCGGCAAATTGATACCGTAACTTCGGGAGAAGGTATGCCCTCTAAGGTTAAGGACTTGCTCCGTAAGCCCTGGAGGGTCGCAGAGAATAGGTGGCTGCGACTGTTTATTAAAAACACAGCACTCTGC
>Contig_39
GGAGTGCTTAATGCGTTAGCTGCGGCACTGAGTCCCGGAAAGGACCCAACACCTAGCACTCATCGTTTACGGCGTGGACTACCAGGGTATCTAATCCTGTTTGCTCCCCACGCTTTCGAGCCTCAGCGTCAGTTACAGACCAGAGAGCCGCTTTCGCCACCGGTGTTCCTCCATATATCTACGCATTTCACCGCTACACATGGAATTCCACTCTCCCCTTCTGCACTCAAGTTAAACAGTTTCCAAAGCGTACTATGGTTAAGCCACAGCCTTTAACTTCAGACTTATCTAACCGCCTGCGCTCGCTTTACGCCCAATAAATCCGGATAACGCTCGGGACCTACGTATTACCGCGGCTGCTGGCACGTAGTTAGCCGTCCCTTTCTGGTAAGTTACCGTCACAGTGTGAACTTTCCACTCTCACACTCGTTCTTCTCTTACAACAGAGCTTTACGATCCGAAAACCTTCTTCACTCACGCGGCGTTGCTCGGTCAGGGTTGCCCCCATTGCCGAAGATTCCCTACTGCTGCCTCCCGTAGGAGTCTGGGCCGTGTCTCAGTCCCAGTGTGGCCGATCACCCTCTCAGGTCGGCTATGTATCGTCGCCT
>Contig_40
CTGGAGCTTATGGAAAAGCAAATGTAGGTATAAGTAACGATAAAAAGGGTGAGATTCCCTTTCGCCGAAAGACCGAGGTTTCCCGGGCGATGCCAATCAGCCCGGGGTTAGTCGGGTCCTAAGTCTCAGCCGAACGGCGAAGGCGATGGCAGATGCGGTTAATATTCCGCAACTCGCATATACAGTGATGTGGAGACGGAGCAGTGACACTGCCGCGCCCTGACGGAATAGGGCGTTTAAGTGCGTAGGCTATGAGGAAGGCAGGCAAATCCACCTTCCGAGCTGAACCATGAAAGTACAGGTAATCCTTCGGGATGACTTGAGTGCAGGTAATCATACTTCCGAGAAAATCCGCTAAACTTAATGTATGTGCGACCCGTACCGCAAACGGACACACGTGGTCGGGTAGAATATACTAAGGCGTTGAGAGATTCATGGTTAAGGAACTAGGCAAATTGACCCCGTAACTTCGGGATAAGGGGTCCTCATAGCAATATGAGGCGCAGAGAATCGGTCCAGGCAACTGTTTAACAAAAACACAGGGCTGTGCAAACTCGAAAGATGACGTATACAGCCTGACACCTGCCCGGTGCCGGAAGGTTAAGA
>Contig_41
CAGGATGAACGCTGACAGAATGCTTAACACATGCAAGTCAATGGGGAAACGGTGCTTGCACCGTGATAACCATGGCGGACGGGTGAGTAACGCGTAAAGAACTTGCCTCTTAGTCTGGGATAACAGATGGAAACGACTGATAAGACTAGATATTATTAAAGCTTCGCATGAAGCTTTAATGAAAAGAGATGCTAAGAGAGAGCTTTGCGTCCTATTAGTTAGTTGGTGAGGTAACGGCTCACCAAGACGAAGATAGGTAGCCGGTCTGAGAGGATGAACGGCCACAAGGGGACTGAGATACGGCCCTTACTCTTACGGGAGGCAGCAGTGGGGAATATTGGACAATGGAGGAGACTCTGATCCAGCAATTCTGTGTGCACGAAGACGGTTTTCGGATTGTAAAGTGCTTTCAGCAGGGAAGAAGTAAGTGACGGTACCTGCAGAAGAAGCGACGGCTAAATACGTGCCAGCAGCCGCGGTAATACGTATGTCGCGAGCGTTATCCGGAATTATTGGGCATAAAGGGCATCTAGGCGGATATACAAGTCAGGGGTGAAAACTTAGGGCTCAACTCAAAGCTTGCCTTTGAA
>Contig_42
TATACAAAAGGTACGCAGTCACCCTTAAAGGGCTCCCACTGCTTGTACGTACAAGGTTTCAGGTTCTATTTCACTCCCCTCACCGGGGTTCTTTTCGCCTTTCCTTCACAGTACTGGTTCACTATCGGTCAATCAGGAGTATTTAGCCTTGGAGGATGGTCCCCCCATATTCAGACAGGATTTCACGTGTCCCGCCCTACTTGTCGTTAGTTTAGTACCACAATAATGTTTTCGGATACGGGGTTATCACCCTCTGTGATTGTGCTTCCCAGCACATTCTCCTAACAAAACTGCTATCACTAACAGGCTCCTCCGCTTTCGCTCGCCGCTACTAACGAAATCTCGGTTGATTTCTTTTCCTCGGGGTACTTAGATGTTTCAGTTCTCCCGGTTTGCCTCACTTACCTATGGATTCAGTAAGTGATAGTAGATTCTTCATCTACTGGGTTTCCCCATTCGGACATCTTGGATTAAACGCCTCTTATCGACTCATCCAAGCTTTTCGCAGATTAGCACGTCCTTCCTCGCCTCTGATTGCC
>Contig_43
TGGCTCACGGAGGCGATGAAGGACGTGATAAGCTGCGATAAGCCTTGGGTAGGTGCAAATAACCTTTGATCCAAGGATTTCCGAATGGGACAACCCAGCAGGTTGAAGACCTGTTATCACTACAGTAGTAGTGAGGCGAACGAAGGGAACTGAAACATCTTAGTACCTTTAGGAAGAGAAAATAAATAATGATTCCCCTAGTAGTGGCGAGCGAACGGGGAGGAGCCCAAACCTGCTTTGTGGCAACGCTTAGCAGGGGTTGTAGGACCACGCTGTCGTACTTAGATTGTGAGAAGAATGTTCTGGAAAGAACAATCATAGAGGGTGATAATCCCGTATTCGAAGCATGACGAGACGTAGTGGTATCCTGAGTAACGCGGAACACGTGAAATTCTGCGCGAATCCGCCGGGACCATCCGGTAAGGCTAAATACTCCCGTGAGACCGATAGTGAACGAGTACTGTGAAGGAAAGGTGAAAAGCACTCCGATGAGGAGAGTGAAATAGTTCCTGAAACCATGCGCCTACAAGC
>Contig_44
GTACAAGGTGGATGCCTTGGCAATCAGAGGCGATGAAGGACGTGCTAATCTGCGATAAGCTTGGATGAGTCGATAAGAGGCGTTTAATCCAAGATTTCCGAATGGGGAAACCCAGTAGATGAAGAATCTACTATCACTTACTCAATACATAGGTAAGTGAAGCAAACCGGGAGAACTGAAACATCTAAGTACCCCGAGGAAAAGAAATCAACCGAGATTTCGTTAGTAGCGGCGAGCGAAAGCGGAGGAGCCTGTTAGTGATAGCAGTTTTGTTAGGAGAATGTGCTGGGAAGCACAATCACAGAGGGTGATAACCCCGTATCCGAAAACATTATTGTGGTACTAAACTAACGACAAGTAGGGCGGGACACGTGAAATCCTGTCTGAATATGGGGGGACCATCCTCCAAGGCTAAATACTCCTGATTGACCGATAGTGAACCAGTACTGTGAAGGAAAGGCGAAAAGAACCCCAGTGAGGGGAGTGAAATAGAACCTGAAACCTTGTACGTACAAGCAGTGGGAGCCCT
>Contig_45
AGATAAGCCTGTTATCCCCAGGGTAGCTTTTATCCGTTGAGCGATGGCCCTTCCACTCGGCACCACCGGATCACTAAGCCCGACTTTCGTCCCTGCTCGACCTGTCCGTCTCGCAGTCAAGCTCCCTTCTGCCTTTACACTCTTCGAGCGATTTCCGTCCGCTCTGAGGGAACCTTTGGGCGCCTCCGTTACTCTTTAGGAGGCGACCGCCCCAGTCAAACTGCCCGCCTAAGACTGTCCGGCCGGTCGTTACTCGGCCCGTTAGAAATCAATTAATGAAAGGGTGGTATCCCAACAGCGACTCCCCTAAAACTGGCGTCCTAGGTTCTACGTCTCCCACCTATCCTGTACATTCATTAACTAAGTTCAATCTTAGGTTGCAGTAAAGCTCCATGGGGTCTTTCTGTCCAGTCGCGGGTAACCTGCATCTTCACAGGTACTTCAATTTCACCGGGTCCCTCGTTGAGACAGTGCGCAAGTCGTTACACCTTTCGTGCGGGTCGG
>Contig_46
GACTCGACCAGTGAGCTATTACGCTTTCTTTAAATGATGGCTGCTTCTAAGCCAACATCCTGGCTGTCTGGGCCTTCCCACTTCGTTTACCACTTAATCTATCATTTGGGACCTTAGCTGGCGGTCTGGGTTGTTTCCCTCTTGACAACGGACGTTAGCACCCGCTGTCTGTCTCCCGAGGAACCACTTGATGGTATTCTTAGTTTGCCATGGGTTGGTAAGTTGCAATAACCCCCTAGCCATAACAGTGCTTTACCCCCATCAGTGTCTTGCTCGAGGCACTACCTAAATAGTTTTCGGGGAGAACCAGCTATCTCCGAGTTTGTTTAGCCTTTCACCCCTATCCACAGCTCATCCCCGCATTTTGCAACATGCGTGGGTTCGGTCCTCCAGTACCTGTTACGGCACCTTCAACCTGGCCATGGATAGATCACTCGGTTTCGGGTCTACACCCAGCAACTGTTCGCCCTATTAAGACTCGGTTTCCCTACG
>Contig_47
GGCTCAGCCGAACGGCGAGGCCGATGGCAGAAAGGGTCAACATTCCCTTACTGCCGCACGGAGCGATGCGGAGACGGAGGCGTGACACCACCGCGGAGATACGGAATTCTCCGTTGAAGAGCGTAGGCGTTGAGGGCGGCAGGCAAATCCACCGCCCGAGTCGAACCTCGAAAGTATGCCTTTCCCTTCGGGGCGAGGCAATAGCGTGGGTAATCATACTCCCGAGAAAATCCGCTAAGCTCAATCCGTGCGGCACCCGTACCGCAAACGGACACACGTAGTCGGGTAGAACATACTGAGGCGTTGAGAGATTCATGGTTAAGGAACTAGGCAAACTGACCCCGTAACTTCGGGATAAGGGGTCCTCGTCGCAAGGCGAGGCGCAGAGAATAGGTCCAGGCAACTGTTTAACAAAAACACAGGGCTGTGCCAACTCGAAAGATGACGTATACAGCCTGACACCTGCCCGGTGCCGGAAGGTTAAGA
>Contig_48
GATCAGCCTGTTATCCCCGGAGTACCTTTTATCCGTTGAGCGATGGCCCTTCCATACAGAACCACCGGATCACTATGTCCTGCTTTCGCACCTGCTCGACTTGTCGGTCTCGCAGTTAAGCTACCTTTTGCCATTGCACTATCAGTCCGATTTCCGACCGGACCTAGGTAACCTTCGAACTCCTCCGTTACTCTTTGGGAGGAGACCGCCCCAGTCAAACTGCCTACCATGCACGGTCCCCGACCCGGATTACGGGTCTGGGTTAGAACCTCAAAGACACCAGGGTGGTATTTCAAGGACGGCTCCACAGAAACTGGCGTCTCTGCTTCTAAGCCTCCCACCTATCCTACACAAGTGACTTCAAAGTCCAATGCAAAGCTACAGTAAAGGTTCACGGGGTCTTTCCGTCTAGCAGCGGGTAGATTGCATCTTCACAACCACTTCAACTTCGCTGAGTCTCGGGAGGAGACAGTGTGGCCATCGT
>Contig_49
AAGTTAGGCACACCTTATACCGAAGATACGGTGCTATTTTGCAGAGTTCCTTGAAGAGAGTTCTTCCACGCGCCTTAGAATACTCATCCCACCCACCTGTGTCGGTTTACGGTACGGGCAACTATAACTAAACTTAGAAACTTTTCTTGGCTCGACAGTATCAAGGATTTACGATTCATTCCGAAGAACTTCACGCACCTGTAAGGCCTCGGCTTAAAGGAGTTCGGATTTGCCTGAACTCCAACCTGCACCTTTCGACCAGCACTACCATCCGCTGGCTCCTCTAACTCTAAGCGTCCTTCCATCGCACATTATAGTTGGCATTGGAATATTAACCAATTTTCCATCGCATACCCCTTTCGGACTTTGCTTAGGACCCGGCTAACCCTACGATGACGAGCATCGCGTAGGAAACCTTGGGTTTACGGCGTTGGGGATTCTCACCCCAATTATCGCTACTCATGCCTGCATGCTCACTTGTATT
>Contig_50
GATGCGCGCAACCGAAGCGAAAGCGAGTCTGAATAGGGCGCATAGTCGGCGGTGGCAGACGCGAAACCAAGTGATCTACCCTTGTCCAGGTTGAAGTCCCGGTAACACGGGATGGAGGACCGCACCGATAAGCGTTGAAAAGCTTCCGGATGAGATGAGGGTAGGAGTGAAAGGCCAATCAAACTTGGAGATAGCTCGTACTCCCCGAAATGCATTTAGGTGCAGCCTCGGGCGTTCCCTGTGTGAGGTAGAGCGACTGATTGGATGCGAGGGCTTCACCGCCTATCAAGTCCAGACAAACTCCGAATGCACACAGGCTAAGCCCGGGAGTGAGGGCGTGGGTGCTAAGGTCCACGCCCGAGAGGAGAAGAATCCTGATCACCGGCTAAGGCCCCGAAATCCGGGCTAAGTTAAACTAACGAAGTGTGGTCCCCGTGACAGCTAGGATGTTGGCTTGGAAGCAGCCATTCATTCAAAGAG
>Contig_51
GCCGTCACTTCTTCTGTGTGCACGATGACGTTTTTCGGAATGTAAAGTGCTTTCAGTTGGGAAGAAAAAAATGACGGTACCAACAGAAGAAGTGACGGCTAAATACGTGCCAGCAGCCGCGGTAATACGTATGTCACAAGCGTTATCCGGATTTATTGGGCGTAAAGCGCGTCTAGGTGGTTATGTAAGTCTGATGTGAAAATGCAGGGCTCAACTCTGTATTGCGTTGGAAACTGCATGACTAGAGTACTGGAGAGGTAAGCGGAACTACAAGTGTAGAGGTGAAATTCGTAGATATTTGTAGGAATGCCGATGGGGAAGCCAGCTTACTGGACAGATACTGACGCTAAAGCGCGAAAGCGTGGGTAGCAAACAGGATTAGATACCCTGGTAGTCCACGCCGTAAACGATGATTACTAGGTGTTGGGGGTCGAACCTCAGCGCCCAAGCTAACGCGATAAGTAATCCGCCTGGGGAG
>Contig_52
CGGTGAAGATGCCGATTACCCGCGATGGGACGAAAAGACCCCGTGAACCTTTACTGCAACTTAACGTTGTGACCGGGCATCGGATGTGTAGGATAGGCCGGAGGCTGTGAATAGGTTACGCCAGTAATCTAGGAGCCATTGTTGAAATACGGCCCTTTCGATGTTTGGTCCCTAACTCGCAAATGTGAGGACCGCGTTTGGCGGGCAGTTTGACTGGGGTGGTCGCCTCCAAAAGCGTAACGGAGGCTTCCCAAGGTACCCTCAGGCCGATTGGTAACCGGCCGTTGAATGCAATGGCATAAGGGTGCTTGACTGCGAGGCCGACAAGCCGATCAGGTAGGAAACTAGGGCATAGTGATCCGGTGGTTCCGTATGGAAGGGCCATCGCTCAAAGGATAAAAGGTACTCCGGGGATAACAGGCTGATCCCCCCCAAGAGCTCATATCGACGGGGTGGTTTGGCAC
>Contig_53
ACTAGCGAATCCAGCTTCACGGAGTCGAGTTGCAGACTCCGATCCGAACTGTGATCGTCTTTATAGATTCGCGCCTGCTCACGCAGTGGCTGCTCTCTGTAACGACCATTGTAGCACGTGTGTAGCCCAAGATGTAAGGGCCGTGATGATTTGACGTCATCCCCACCTTCCTCACGGTTTGCACCGGCAGTCCCACTAGAGTGCTCGACTCGACTCGCTAGCAACTAATGGCAGGGGTTGCGCTCGTTATAGGACTTAACCTGACACCTCACGGCACGAGCTGACGACAACCATGCAGCACCTTGAAAACTGTCCGAAGAAGGGCGTATCTCTACACCTGTCAGTCTCCATTTAAACCTTGGTAAGGTTCCTCGCGTATCATCGAATTAAACCACAAGCGGTGGAGCATGTGGTTTAATTCGATGATACGCGAGGAACCTTACCAAGGTTTAAATGGAGACTG
>Contig_54
ATCTCTGGATGGTGGCAACCCAACTCCTTAGCAGACTCTTCTCCGTTACCTCGCAGAGGGTGCAGTAGAGTATGCTAAGGAGTTGGGTTGCCACCATCCAGAGATTGCACTTCACCTTGATCATGGTGATAGCTTCGAGACTTGCAAGAGTTGTGTAGACTTCGGTTTCTCTTCTGTAATGATCGACGGTTCTTCTCTTCCATATGAGGAGAATATCGCTTTGACAAAGAAGGTTGTTGAGTATGCTCACCAGTTCGATGTAACTGTTGAGGCTGAGCTCGGTGTACTTGCTGGTGTTGAGGATGACGTTGTAGCTGAGGTTTCTCACTATACAAAGCCAGAGGAGGTTGTTGATTTCGCTACTCGTACAGGTTGCGACTCATTGGCTATCTCTATCGGTACTTCTCACGGTGCTTACAAGTTCACTCCAGAGCAGTGTACACGTGAC
>Contig_55
GGGAACGTATTCACCGCGCCATGGCTGATGCGCGATTACTAGCGAATCCAGCTTCACGGAGTCGAGTTGCAGACTCCGATCCGAACTGTGATAAGGTTTAGAGATTCGCATCCTGTCGCCAGGTAGCTGCCCTTTGTCCTTACCATTGTAACACGTGTGTCGCCCCGGATGTAAGGGCCGTGCTGATTTGACGTCATCCCCACCTTCCTCACGCCTTACGACGGCAGTCTCTACGGAGTTCCCAGCATTACCTGATGGCAACCGTAGACAGGGGTTGCGCTCGTTATGGCACTTAAGCCGACACCTCACGGCACGAGCTGACGACAACCATGCAGCACCTTCACAGAGGCCCCGAAGGGCGTCATTATCTCTAAATCCTTCCTCTGCAATTCAAGCCCGGGTAAGGTTCCTCGCGTATCATCGAATTAAACCACA
>Contig_56
AACCCTCCTCTTAACCTTCCGGCACTGGGCAGGTGTCAGCCCATATACGTCGCCTTTCAGCTTAGCATAGACCTGTGTTTTTGGTAAACAGTTGCTTGAGACTCTTCACTGCGACCTATTTCCCCTTGAAGTGTTTCTCTTCTCAAGTAATATAGGCACCCCTTCTCCCGAAGTTACGGGGCTATTTTGCAGAGTTCCTTAGCTAGAGTTAGCCTGTCGGCCTTAAGTTTCTCACTCTGTCCACCTGTGTCGGTTTACAGTACGGGCACTTAATCTCCTCCTTAGAAGTTTTTCTTGGCAGTGTAGGATTTGTGACTTACACCAAGAGGTGCTTACCCATCAGTTCTCACGTTTAAGCATACGGATTTGCCTATATGCTCACGCTATTTCCTTAGAAAGGCTAAACCGTCAGCCTTCTCACATACCTTCCT
>Contig_57
GATGCCTTGGCGATGATAGGCGACGAAGGACGTGTAAGCCTGCGAAAAGCGCGGGGGAGCTGGCAATAAAGCTATGATCCCGCGGTGTCCGAATGGGGAAACCCACCTCTTAGGAGGTATCCTTATCTGAATACATAGGATAAGCGAAGCGAACCCGGAGAACTGAACCATCTAAGTACCCGGAGGAAAAGAAATCAACCGAGATTCCGCAAGTAGTGGCGAGCGAACGCGGAGGAGCCTGTACGTGATAACTGTCGAGATAGAAGAACAAGCTGGGAAGCTTGACCATAGTGGGTGATAGTCCCGTATTCGAAATCTCAACAGTGGTACTAAGCGTACGAAAAGTAGGGCGGGACACGTGAAATCCTGTCTGAATATGGGGGGACCATCCTCCAAGGCTAAATACTCCTGATTG
>Contig_58
TCCCCTCGACTTGCATGTGTTAAGCCTGTAGCTAGCGTTCATCCTGAGCCAGGATGAACGCTAGCTACAGGCTTAACACATGCAAGTCGAGGGGAAACGGCATTGAGTGCTTGCACTCTTTGGACGTCGACCGGCGCACGGGTGAGTAACGCGTATCCAACCTTCCCATTACTGTGGGATAACCTGCCGAAAGGCAGACTAATACCGCATAGTCTTCGATGACGGCATCAGATTTGAAGTAAAGATTTATCGGTAATGGATGGGGATGCGTCTGATTAGCTTGTTGGCGGGGTAACGGCCCACCAAGGCGACGATCAGTAGGGGTTCTGAGAGGAAGGTCCCCCACATTGGAACTGAGACACGGTCCAAACTCCTACGGGAGGCAGCAGTGAGGAATATTGGTCAATGGGCG
>Contig_59
AACCCTTGAGCGTTGTATAGTTAAGCCTCTCGGGCAATTAGTATCTGTTAGCTCAACGGCTCGCACCGCTTACACACCAGACCTATCTACGTCTTAGTCTTAAACAACCCTTACAGATTTTAAATCTGGGAGAACTCATCTCTTGGCAAGTTTCGTGCTTAGATGCTTTCAGCACTTATCTCTTCCGCACTTAGCTACCCGGCAATGCGTCTGGCGACACAACCGGAACACCAGTGGTGCGTCCACTCCGGTCCTCTCGTACTAGGAGCAGCCCCATTCAATTCTCCAACGCCCACGGCAGATAGGGACCGAACTGTCTCACGACGTTCTAAACCCAGCTCGCGTACCACTTTAAATGGCGAACAGCCATACCCTTGGGACCTACTTCAGCCCCAGGATGTGATGAGCCGAC
>Contig_60
GGCCGATCCTTGCGGTCACGGACTTCAGGCACCCCCGGCTTTCATGGCTTGACGGGCGGTGTGTACAAGGCCCGGGAACGTATTCACCGCGCCATGGCTGATGCGCGATTACTAGCGAATCCAGCTTCGTGGGGTCGGGTTGCAGACCCCAGTCCGAACTGGGACCGGCTTTCAAGATTTGATGCAATTTGCATTACACCATCCCTCTGTACCGGCCATTGTAACACGTGTGTAGCCCCGGACGTAAGGGCCGTGCTGATTTGACGTCATCCCCACCTTCCTCACACCTTACGGTGGCAGTATCTCCAGAGTGCCCAGCATCACCTGATGGCAACTGAAAAAAGGGGTTGCGCTCGTTATGGCACTTAAGCCGACACCTCACGGCACGAGCTGACGA
>Contig_61
TCGCATCCTCCGTATTACCGCGGCTGCTGGCACGGAGTTAGCCGATGCTTATTCGTAAGGTACCGTCATCAAAGTACACGTACCCCTTATTCTTCCCTTACAAAAGCAGTTTACAATCCATAGGACCTTCATCCTGCACGCGGCATGGCTGGATCAGTCTTCCGACCATTGTCCAATATTCCTCACTGCTGCCTCCCGTAGGAGTCTGGTCCGTATCTCAGTACCAGTGTGGGGGACATCCCTCTCAGAACCCCTATCTATCGTCGCCTTGGGGAGCCGTTACCTCTCCAACTAGCTAATAGAACGCATACTCATCTTTCACCGCCTCAGCTTTAATATAAATGTGATGCCACAACTATATACCATTAGGTATTAATCCAAATTTCTTCGGGCT
>Contig_62
CATACGAATTGATCCGCAGATTTCCGAATGGGGCAACCCGGCATGTAGAAGACATGTCACACTGCAGAGCAGTGAGCGAACGTGGGGAACTGAAACATCTAAGTACCCATAGGAGAAGAAAACAAAAGTGATTCCCTTAGTAGTGGCGAGCGAACGGGGAACAGCCCAAACCAGTTTTGTTTCGGCAAAACTGGGGTTGTAGGACCTCTGTATAGGAAGACAAGATTAGGAGAACGGTCTGGAAAGGCCGGCCATAGAACATGACAGCTGTGTATCCGAAAATCTTCGTTGGACTTAGAGGTATCCTGAGTAGCGCGGGACACGTGAAATCCTGTGTGAATCTGCGGGGCCCATCCCGTAAGGCTAAATACTCCCGAGAGACCGATAGT
>Contig_63
CCGACCTGCACGAATGGCATAATGATGGCCAGGCTGTCTCCACCCGAGACTCAGTGAAATTGAAATCGCCGTGAAGATGCGGTGTACCCGCGGCTAGACGGAAAGACCCCGTGAACCTTTACTATAGCTTGACACTGAACATTGAATTTTGATGTGTAGGATAGGTGGGAGACTTAGAAGTAGTCACGCCAGTGATTATGGAGTCGTCCTTGAAATACCACCCTTTAACGTTTGATGTTCTAACGAAGATTACGAAACGTGGTCTCGGACAGTGTCTGGTGGGTAGTTTGACTGGGGCGGTCTCCTCCCAAAGAGTAACGGAGGAGCACGAAGGTTTGCTAATGACGGTCGGACATCGTCAGGTTAGTGCAATGGTATAAGCAAGC
>Contig_64
CTTAGCCCCGTATATCGTCCGCGCAGGCCGACTCGACCAGTGAGCTATTACGCACTCTTTAAATGAATGGCTGCTTCTAAGCCAACATCCTGGTTGTCTGAGCAAACGCACATCCTTTGCCACTTAGCATTGATTTTGGGACCTTAGCGGGCGGTCTGGGCTGTTTCCCTTTCGAATACACAGCTTAGCCCACATATTCTGACTCCCGGATTCTAGACCAATGGTATTCGGAGTTTGATTAATCTTGGTAGGCGGTGAAGCCCCCGCAACTATTCAGTGCTCTACCCCCATTGGTAAACATCCGAGGCTAGCCCTAAAGCTATTTCGGAGAGAACCAGCTATCTCCCGGTTTGATTGGCCTTTCACTCCTATCCACAACT
>Contig_65
GGGCCCCGCTAATTCACACAGAATTTCTCGTGTTCCGCGCTACTCAGGATACTGCTAGGTACATGCGCTATTTCGAATACAGGACTTTCACCTTCTGCGGTCAAACTTTCCAGTTTGTTCTTCTATAACTAATGAGTCCACGTTGCAGTCCTATAACCCCAACAATGCCGAAACAGTGTTGGTTTGGGCTGGTCCCCGTTCGCTCGCCACTACTAAGGGAATCACTTTTGTTTTCTCCTCCTATGGGTACTTAGATGTTTCAGTTCCCCACGTTCGCTCACCGCTCTGCAGTGTGACATGTCTTCTACATGCCGGGTTGCCCCATACGAATTGATCCGCAGATTTCCGAATGGGGCAACCCGGCATGTAGAAGACAT
>Contig_66
CGACCGCTTGTAGGCGCATGGTTTCAGGAACTATTTCACTCTCCTCATCGGAGTGAAATAGTTCCTGAAACCATGCGCCTACAAGCGGTCGGAGCCGCGTAAGCGGTGACGGCGTGCCTTTTGCATAATGAACCTACGAGTTACCATGTCTGGCAAGGATAAGCGTCATGAGACGCGCATCCGCAGTGAAAGCGAGCCTGAACAGGGCGTCGAGTCAGATGGGGTAGACGCGAAACCAAGTGATCTACACTTGCCCAGGTTGAAGTCCGGGTAACACCGGATGGAGGACCGCACGGATAAGCGTTGAAAAGCTTCCCGATGAGGTGAGTGTAGGAGTGAAAGGCCAATCAAACTTGGAGATAGCTCGTACTC
>Contig_67
TGCCTTCCTCGCTACCGAAAGAACTTTACAACCCGAAGGCCTTCTTCATTCACGCGGCATGGCTGCGTCAGGGTTGCCCCCATTGCGCAATATTCCCCACTGCTGCCTCCCGTAGGAGTCTGGGCCGTGTCTCAGTCCCAGTGTGGCTGGTCATCCTCTCAGACCAGCTAGAGATCGTCGGCTTGGTGAGCCTTTACCTCACCAACTACCTAATCCCACTTGGGCTCATCCTATGGCATGTGGCCCGAAGGTCCCACACTTTCATCTTTCGATACTACGCGGTATTAGCTACAGTTTCCCGTAGTTATCCCCCTCCATAAGCTAGATTCCCAAGCATTACTCACCCGTCCGCCACTCGTCAT
>Contig_68
TTGCCTAGTTCCTTAACCGCGAATCACTCGAGCGCCTTAGTATACTCAACCCAACCACCTGTGTCGGTTTATGGTACGGGTAATCATGCAATATGCTTAGCGGATTTTCTTGGGAGCACCGTTACAGTTGTCCATATCTCCTTGTGCAAGCACTCAGAGTACTGTCAGGTTCGGATCTCCGAGCGGATTTGCCTACTCAGATCAACTCCTACACCCTTCAACCAACTATTCCGTCAGTTGGCAGGACCGTCACATCTCCGTCTCCACATCGCTCACATAATTAGTACCGGAATATTAACCGGTTCTTCCATCGGGTACGCCGTTCGGCTTTCCCTTAGGGCCCGACTAACCCTGATCCGAT
>Contig_69
AAAGCACTTTACAATCCGAAAACCGTCTTCGTGCACACAGAATTGCTGGATCAGACTTTTGGTCCATTGTCCAATATTCCCCACTGCTGCCTCCCGTAGGAGTAAGGGCCGTGTCTCAGTCCCCTTGTGGCCGTTCACCCTCTCAGGCCGGCTACCCATCATCGCCTTGGTGAGCCGTTACCTCTCCAACTAGCTAATGGGACGCAAAGCTCTCTCACAGCGCATATAGCTTTCATAATTTTAGGATGCCCTAAAATCATAATATCAGGTATTAGCATTCGTTTCCAAATGTTGTCCCTAACTGTGAGGCAAGTTCTTTACGCGTTACTCACCCGTCCGCCACCCAAACCGAAGTTCAAGT
>Contig_70
CAACATGCACATAACTTTTCCATACATAATAAAATGATGCAAAGAAGATGTACATTCTAACCATAGCTGAAATCGGGGCCATTTGTACAAGATTAATTATTAACCACATAAGCCAAGAGGATAGGTGTCTAAAGAATCTAAACCACTAAGACAAACACTACAAGGTATAGAACCAGTACAGTAGGTTGCAATAGTGACATTAGTAGAGTTCAAATAGCCTTCTCTGTAACCAGTACAGTAAGAAGGCATGCCTAAATTAGACATTAAAACACCTAAAGCAGCGGTTGAGTAGATTAAAGAACCTAGGCAAACACTTAATAGTAAAAACCAAATTATAATATTTATCAGTTTAGAAAAATTA
>Contig_71
GTCGAGCAGGTGCGAAAGCAGGAACTAGTGATCCGGCCATGGCACGTGGGTGCGTGGTCGCTCAACGGATAAAAGGTACCCCGGGGATAACAGGCTGATCTTGCCCAAGAGTCCATATCGACGGCATGGTTTGGCACCTCGATGTCGGCTCGTCGCATCCTGGGGCTGGAGTTGGTCCCAAGGGTTGGGCTGTTCGCCCATTAAAGCGGTACGCGAGCTGGGTTCAGAACGTCGTGAGACAGTTCGGTCCCTATCCTCTGTGCGCGCAGGAAATTTGAGAAGGGCCGTCCCTAGTACGAGAGGACCGGGATGGACGAACCTCTGGTGTGCCAGTTGTACCGCCAGGTGCATGGCTGGTT
>Contig_72
ACCAGCCAAGTAGCGTGCAGGATGACGGCCCTATGGGTTGTAAACTGCTTTTATGCGGGGATAAAGTGGCCCACGTGTGGGTTTTTGCAGGTACCGCATGAATAAGGACCGGCTAATTCCGTGCCAGCAGCCGCGGTAATACGGAAGGTCCAGGCGTTATCCGGATTTATTGGGTTTAAAGGGTGCGTAGGCCGTTTGATAAGCGTGCTGTGAAATATAGTTGCTCAACCTCTATCGTGCAGCGCGAACTGTTGAACTTGAGTGCGTAGTAGGTAGGCGGAATTCGTGGTGTAGCGGTGAAATGCTTAGATATCACGAAGAACTCCGATTGCGAAGGCAGCTTAC
>Contig_73
CGAATAAGCATCGGCTAACTCCGTGCCAGCAGCCGCGGTAATACGGAGGATGCGAGCGTTATCCGGAATCATTGGGTTTAAAGGGTCCGTAGGCGGGCTAATAAGTCAGAGGTGAAAGCGCTCAGCTCAACTGAGCAACTGCCTTTGAAACTGTTAGTCTTGAATGGTTGTGAAGTAGTTGGAATGTGTAGTGTAGCGGTGAAATGCTTAGATATTACACAGAACACCGATAGCGAAGGCATATTACTAACAATTAATTGACGCTGATGGACGAAAGCGTGGGGAGCGAACAGGATTAGATACCCTGGTAGTCCACGCTGTAAACGATGGATACTAGCTGTTTGG
>Contig_74
GTTGGTTACGCTGCTTAAGTAAAGCCCTCGATCTATTAGTACCAGTCAGCTCCAAACCTCACGGCTCTTCCACACCTGGCCTATCAACCATGTCGTCTACATGGGATCTTACTAGCTTATGCTATGAGAAACCTCATCTCAAGGCTGGTTTCACGCTTAGATGCTTTCAGCGTTTATCCGTCCCGAACGTAGCTACCCAACTGTACCCTTGGCAGGATAATTGGTACACCAGCGGTTCGTCCACTCCGGTCCTCTCGTACTAGGAGCAGCCCCCTTCAAGTTTCTTGCGCCCGCGATGGATAGGGACCGAACTGTCTCACGACGTTCTGAACCCAGCTC
>Contig_75
GGGCGGTGTGTACAAGACCCGAGAACGTATTCACCGCGACATTGCTGATTCGCGATTACTAGCGATTCCAACTTCATGTACTCGAGTTGCAGAGTACAATCCGAACTAAGAATAGTTTTCTGAGATTAGCTCCACCTCGCGGCTTTGCGACTCTCTGTACTACCCATTGTAGCACGTGTGTAGCCCAGCGTATAAGGGGCATGATGACTTGACGTCATCCCCACCTTCCTCCTGCTCATCGCAGGCAGTATCGCATGAGTCCCCAACTTAATGATGGTAACATACGAAAGGGGTTGCGCTCGTTGCGGGACTTAACCCAACATCTCACGACACGAGC
>Contig_76
ACGAGCGCAACCCCTATAGTTAGTTACCATCATTAAGTTGGGGACTCTAACTAGACTGCCTGCGAAGAGCAGGAGGAAGGTGGGGATGACGTCAAGTCATCATGCCCCTTATGATCTGGGCTACACACGTGCTACAATGGTTGGTACAAAGAGGAGCGAAACGGTGACGTGGAGCAAAACTAAAAAGCCAATCTAAGTTCGGATTGAAGTCTGCAACTCGACTTCATGAAGTTGGAATCGCTAGTAATCGCAAATCAGCAATGTTGCGGTGAATACGTTCCCGGGCCTTGTACACACCGCCCGTCACGTCACGAAAGTTGGTAACACCCGAAGCCCA
>Contig_77
CTGTGCATGGATAATAATCGGGTATGAAGCCCGGTGCCGAAGCCGTGGGATGTCTTAATGACATCGGTAGGGGAGCATTCATGCGGCCTTGAAGCCCAAGGGACGACCTTGGGTGGAGCTTCATGAAAAGCAAATGTAGGTATAAGTAACGATAAAGAGTGTGAGATGCACTCTCGCCGAAAGACTAAGGTTTCCGGGGCAACGTTAATCGGCCCCGGGTCAGTCGGGACCTAAGGCTCATCCTAATGGAGAGGCCGATGGCAGAAACGGTTAATATTCCGTTACTATCCTTTGGGGCGATGTGGAGACGGAGGAGTGACACTTCCGCGGGCTGAC
>Contig_78
GGAACGTATTCACCGCGCCATGGCTGATGCGCGATTACTAGCGAATCCAGCTTCATGGAGTCGAGTTGCAGACTCCAATCCGAACTGTGATACGGTTTAGGGATTTGCTCCATCTCGCGATATTGCTTCTCATTGTATATGCCATTGTAGCACGTGTGTCGCCCCGGACATAAGGGCCATGATGACTTGACGTCGTCCACACCTTCCTCCTCCTTACGAAGGCAGTCTCATTAGAGTGCTCAGCCGAACTGTTAGCAACTAATGACGTGGGTTGCGCTCGTTGCGGGACTTAACCCAACATCTCACGACACGAGCTGACGACA
>Contig_79
AGCCGCGGTAATACGGAAGGTCCAGGCGTTATCCGGATTTATTGGGTTTAAAGGGAGCGTAGGCTGGAGATTAAGTGTGTTGTGAAATGTAGACGCTCAACGTCTGAATTGCAGCGCATACTGGTTTCCTTGAGTACGCACAACGTTGGCGGAATTCGTCGTGTAGCGGTGAAATGCTTAGATATGACGAAGAACTCCGATTGCGAAGGCAGCTGACGGGAGCGCAACTGACGCTTAAGCTCGAAGGTGCGGGTATCAAACAGGATTAGATACCCTGGTAGTCCGCACAGTAAACGATGGATGCCCGCTGTTG
>Contig_80
GTCTCAGTCCCAGTGTGGCCGATCACCCTCTCAGGTCGGCTATGTATCGTCGCCTAGGTGAGCCGTTACCTCACCTACTAGCTAATACAACGCAGGTCCATCTTGTAGTGGAGCAATTGCCCCTTTCAAATAAATGACATGTGTCATCCATTGTTATGCGGTATTAGCTATCGTTTCCAATAGTTATCCCCCGCTACCAGGCAGGTTACCTACGCGTTACTCACCCGTTCGCAACTCATCCGCTCGGTGCAAGCACCAAGCGGATGAGTTGCGAACGGGTGAGTAACGCGTAGGTAACCTGCCTCTTAGCGGG
>Contig_81
GCAAAATGACTTGATCTTTGAAATTTGGATCTTTGTCATTCTCCTAAGAAGCTATTAAAATCACATGGGGATAGCACTACTAAAATTAATTTTACACATTAGGGCTCTTCCATATAGGCAGCTCTCCCTAGCATTGTTCACTGTACACTCGATCGTACTCCGCGTGGCCTCGGTGAAAATGTGGTGGCTCTTTCAAGTCCTCCCTAATGTTACACACTGATTAAAGATTGCTATGTGAGATTAAAGTTAACTACATCTACTTGTGCTATGTAGTTACGAGAATTCATTCTGCACAAGAGTAGACTATATA
>Contig_82
GATCTACACATATACGAAAGAGGTAAGTCCGTGAACTGAAACATCTAAGTAACGGGAGGAAAAGAAAGTAAAAACGATTCTCTAAGTAGCGGCGAGCGAACGGAGAACAGCCTAAACCATATACATGTAAGTTGGCGACGTTGTGTATATGGGGTAGAGGGACTTTAATAGACTAATAGCCATAAAGTCATTTTACTAGTAGAGTAAGTGGAACACAGCTGGGAAGCTGGACCAAAGAAGGTGATAGTCCTGTAGAACGTAAAACTATTAGTAAAACTTAAAGCACCCGAGTAGCATCAAGCACGAGG
>Contig_83
GGGGTTCTTTTCACCTTTCCCTCACGGTACTATGCGCTATCGGTTAGTAAGAGTATTTAGCCTTATGAGATATGGTCCTCACAGATTCACACAGAATTCCTCGTGTTCCATGTTACTTGGGAGCAGAGTTATATGTGTAAGGATTTACTTGTACAGGACTTTCACCTTCTACGGTTCGCCTTTCCAGACAATTCCAATTCATCAATACACTATATTGAATATCTTACAGTTCTTCACTACTCTGTCCCTCAACCCCTTAAATACAACGGCTGTATCCTTGACATATTTAAGGTTTAGGCTTGACCCA
>Contig_84
TTAGCCGATCCTAAGGGACGGGGGAGGCCCGTCAGAGAGCGCGTCCGCGCGCGAGCTCCGAAAGGGAATCGGGTTAAAATTCCCGAGCCGGGACGTGGCGGCTGACGGCGACGTTAGGGAGTCCGGAGACGCCGGCGGGGGCCCCGGGGAGAGTTATCTTTTCTGCTTAACGGCCCGCCCACCCTGGAAACGGCTCAGCCGGAGGTAGGGTCCAGCGGCCGGAAGAGCACCGCACGTCGCGCGGTGTCCGGTGCGCCCCCGGCGGCCCGTGAAAATCCGGAGGACCGAGTGCCGCCCACGCCCGGTC
>Contig_85
ATGCTCCACCGCTTGTGCGGGTCCCCGTCAATTCCTTTGAGTTTCAACCTTGCGGTCGTACTCCCCAGGCGGATTACTTATCGCATTAGCTTCGGCACAGACACTCTTCATGCCCACACCCAGTAATCATCGTTTACAGCTAGGACTACCAGGGTATCTAATCCTGTTTGCTCCCCTAGCTTTCGCACTTCAGCGTCAGTTGCTGTCCAGTGGACTATCTTCATCATCGGCATTCCTACACATATCTACGAATTTCACCTCTACTCGTGTAGTTCCGTCCACCTCTCCAGCACTCT
>Contig_86
GGGCGGCGTCGTCCTCACTAGAAGCTTTTCTTGACAATCGAGTCCCGGTTCCTTCACCTGTATTTCTACAGGCTCCCTATCACTTCTCGGCTTTTAGAATACCGGATTTGCCTGGTATTCAACCTACCTGCTTAGACATGCTCTTCCAATCGCATGCGAACTTTCCTTCTTGTGTCACTCCATCGCTCAAACAGACGACGTCGGTACAGGAATTTCAACCTGTTGTCCATCTCCTACGCTTTTCCGCCTCGGCTTAGGTCCCGACTTACCCTGGGTCGACGATCGTTGCCCAGGAA
>Contig_87
TTTCCAACTCGATTCTTCTACCTCATTTACACTTGATGACTGTCCTCAACCCCGGTGCGGTTGCCCGCTCCGGTTTGGCCTCTTTCCCGTTCGCTCGCCGCTACTAAGAAAATCTCGTTTGATTACTCTTCCTCTGGGTAATTAGATGTTTCAGTTCCCCAGGTGCCCTCCTCATACTCAAAGGTATGGGTGACAGTGCATAACCACTGCCGGGTTCCCCCATTCGGAAATCTACGGGTCAAAGGTTGCTTGCACCTCTCCGTAGCTTATCGCAGCTTACCGCGTCCTTCTT
>Contig_88
ATGTTGGTCAGTTGAACGATGAGATTAACTCTCTCCGTGATCAGCTTAACGCTAAGCCAAAGGAGGTTGTTAAGGAGGTTGTTAAGGAAGTTGTTAAGGAGGTTCCTGTACAGACAGCTCAGACTCTCTGCATTGACAACTTGGTATTCGTAACATTCGCTCAGGGCAAGTACTTCCTCACAAACGAGGCTAAGAAGGCTCTTGATGATGTTAAGGAAGGTCGTCACGTACAGATTATCGGTACAGCTTCTCCAGAGGGTTCTAAGGCATTCAACGATCGCCTCTCTCA
>Contig_89
AGTTTGATCCTGGCTCAGATTGAACGCTGGCGGCATGCTTTACACATGCAAGTCGGACGGCAGCACAGAGAAGCTTGCTTCTTGGGTGGCGAGTGGCGAACGGGTGAGTAACATATCGGAACGTACCGAGTAATGGGGGATAACTAATCGAAAGATTAGCTAATACCGCATATTCTCTGAGGAGGAAAGCAGGGGACCTTCGGGCCTTGCGTTATTCGAGCGGCCGATATCTGATTAGCTAGTTGGTGGGGTAAAGGCCTACCAAGGCGACGATCAGTAGCGGG
>Contig_90
GGGAACGTATTCACCGCAGTATGCTGACCTGCGATTACTAGCGATTCCGACTTCACGTAGGCGAGTTGCAGCCTACGATCCGAACTGAGAGAGTGTTTCTCGGGTTTGCTCCATCTCGCGATCTCGCTTCCGTCTATTAACTCCCATTGTAGTACGTGTGTAGCCCAGGTCATAAGGGGCATGATGATTTGACGTCATCCCCGCCTTCCTCCGCATTGTCTGCGGCAGTCTCTCATGAGTTCCCACCCGAAGTGCTGGCAACATAAGATAGGGGTTGCGCTCGT
>Contig_91
CCATCGTTACGCCATTCGTGCGGGTCGGAACTTACCCGACAAGGAATTTCGCTACCTTAGGACCGTTATAGTTACGGCCGCCGTTTACTGGGGCTTCGATCCGATGCTTGCACATCTTCAATTAACCTTCCAGCACCGGGCAGGCGTCACACCCTATACGTCCACTTTCGTGTTAGCAGAGTGCTGTGTTTTTAATAAACAGTCGCAGCCACCTATTCTCTGCGACCCTCTAAGGTTAAGGACTTGCTCCGTAAGCCCTGGAGGGTCGCAGAGAATAGGT
>Contig_92
AACCTTGCTACAAAATATAAGTCGCTGACCCATTATACAAAAGGTACGCAGTCACCCAAAAGGGCTCCCACTGCTTGTACGTACACGGTTTCAGGTTCTATTTCACTCCCCTCCCGGGGAGTGAAATAGAACCTGAAACCGTGTGCCTACAACAAGTTCGAGCCCGTTAATGGGTGAGAGCGTGCCTTTTGTAGAATGAACCGGCGAGTTACGATATGATGCGAGGTTAAGTTGAAGAGACGGAGCCGTAGGGAAACCGAGTCTGAATAGGGCGT
>Contig_93
ACATACCTTCCTGCGTCACTCCATCAGTAAAAACGTTAATTAAGTGGTATAGGAATATTAACCTATTTTCCATTCGCCTACGCTACTTAGCCTCGGCTTAGGTCCCGACTTCCCCAGGGCGGACAAACCTTCCCCTGGAAACCTTGGACTTCCGGCCGGCGGGATTCTCACCCGCCTTCTCGCTACTCATTCCTGCATTCTCACTTCTGATACCTCCAGCAGGCCTTGCAGCCTGCCTTCATCGGCTTACAGAACGCTCTCCTACCAAGATGC
>Contig_94
CCGCAAGGTTGAAACTCAAAGGAATTGACGGGGACCCGCACAAGCGGTGGAGCATGTGGTTTAATTCGACGCAACGCGAGGAACCTTACCAGATCTTGACATCCTACGTAGGCCTGTGAGAACAGGCCGTGCCTTCGGGAACGTAGAGACAGGTGGTGCATGGCTGTCGACAGCTCGTGTCGTGAGATGTTGGGTTAAGTCCCGCAACGAGCGCAACCCCTATAGTTAGTTACCATCATTAAGTTGGGGACTCTAACTAGA
>Contig_95
GGTCCTCCATTCCGTGTTACCGGAACTTCAACCTGGTCAAGTGTAGATCACTTGGTTTCGCGTCTACCCCCACCAACTATACGCCCTATTCAGGCTCGCTTTCACTGCGGCTTGGGGACTAATGGCCCTTAACCTTGCTGGTGATGGTAACTCGTAGGTTCATTATGCAAAAGGCACGCCGTCACTGCATAAAGCAGCTCCGACCGCTTGTAGGCGTACGGTTTCAGGAACTCTTTCACTCCCCTCATCGAAGAGTGAAAT
>Contig_96
TAACAGCACAAGATCTTTGACATATTGACACAAGCAAGACTGTAATGTAGAACTATTCTTTCTATAATGGGAAGAATTAGAATTCTAATTATTGAAGAAAAAACTTCAAATTCTTTAGAATCACACAACAGCTGAAAGTATGAGCTACATTCTTTGTAAGTAATTACATAGAAGGCGAAGAAAGTAAGAAAGGGCGCATGGCGGATGCCTTGGCTCACGGAGGCGATGAAGGACGTGATAAGCTGCGATAA
>Contig_97
TACTCTTGCTCCCACTGCTTGTACGTACACGGTTTCAGGTTCTATTTCACTCCCCTCACTGGGGAGTGAAATAGAACCTGAAACCGTGTACGTACAAGCAGTGGGAGCAAGAGTAATCTTGTGACTGCGTACCTTTTGTATAATGGGTCAGCGACTTATATTTTGTAGCAAGGTTAACTGAATAAGGGAGCCGTAGGGAAACCGAGTCTTAACTGGGCGTCTAGTTGCAAGGTATAGACCCGAAACCCG
>Contig_98
GCTCTTGGGGGGGATCAGCCTGTTATCCCCGGAGTACCTTTTATCCTTTGAGCGACGGAGTTTCCATACACGTCCGCCGGATCACTATGCCCCAGTTTCCTGCCTGCTCGGCATGTCTGCCTCCCAGTCAAGCGCCCTTATGCCATTGCACTCTATAAGGCCGGTTACCAATCGGCCCGAGGGCACCTTTGGAAGCCTCCGTTACGCTTTTGGAGGCGACCACCCCAGTCAAACTACCCACCAAGC
>Contig_99
GTCTCAGTCCCAGTGTGGCCGATCACCCTCTCAGGTCGGCTATGTATCGTCGCCTTGGTGAGCCGTTACCTCACCAACTAGCTAATACAACGCAGGTCCATCTCTTAGTGATGCAGTTGCACCTTTCAAGTCAACATCATGCGATGTCGACTTTTATGCGGTATTAGCTATCGTTTCCAATAGTTATCCCCCGCTAAGAGGCAGGTTACCTACGCGTTACTCACCCGTTCGCAACTCATCCGCT
>Contig_100
CTTAACCTACGAGTTACCATGTCCAGCGAGGTTAAGGGGTTCAGCCCCGTATCCGTAGTGAAAGCGAGCCTAAATAGGGCGTATAGTTGGATGGGGTAGACGCGAAACCAAGTGATCTACACTTGACCAGGTTGAAGTTCTGGTAACACAGAATGGAGGACCGCACGGATAAGCGTTGAAAAGCTTCCCGATGAGTTGAGTGTAGGAGTGAAAGGCCAATCAAACTTGGAGATAGCTCGTACTC
>Contig_101
AAATACGGAGGATGCGAGCGTTATCCGGATTTATTGGGTTTAAAGGGTGCGTAGGTGGACTGTTAAGTCAGTGGTGAAAGTTTGTCGCTCAACGATAAAATTGCCGTTGAAACTGGTGGTCTTGAGTATGGATGAAGTAGGCGGAATGCGTGGTGTAGCGGTGAAATGCATAGAGATCACGCAGAACTCCGATTGCGAAGGCAGCTTACTAAGGTACAACTGACGCTGAAGCACGAAA
>Contig_102
CAAGGCCCGGGAACGTATTCACCGCAGCGTTGCTGATCTGCGATTACTAGCGACTCCGACTTCATGGGGTCGAGTTGCAGACCCCAATCCGAACTGAGACCGGCTTTTAGGGATTAGCTCCACGTCAAATCAGCACGGCCCTCTGTACCGGCCATTGTAGCACGTGTGTAGCCCAGGTCATAAGGGGCATGATGACGTCAAGTCATCATGCCCCTTATGACCTGGGCTACACACGTAC
>Contig_103
TACGGAGGATGCGAGCGTTATCCGGATTTATTGGGTTTAAAGGGTGCGTAGGCGGTTTGTTAAGTCAGCGGTGAAATCTAGAGGCTCAACCTCAAGCCTGCCATTGATACTGGCGGGCTTGAGTGTAGATGAGGTAGGCGGAATTCGTGGTGTAGCGGTGAAATGCATAGATATCACGAGGAACTCCGATTGCGAAGGCAGCTTACTAAGGTACAACTGACGCTGAAGCACGAAA
>Contig_104
GCGGACCTCCATCCGGTGTTACCCGGACTTCATCCTGGACATGTGTAGATCACTTGGTTTCGCGTCTACCCCCACCAACTATAACGCCCTGTTCAGGCTCGCTTTCACTACGGATAACGTGACTCATGTCACTTAACCTCGCCGGTGATGGTAACTCGTAGGTTCATTATGCAAAAGGCACGCCGTCACTCTATAAAAGAGCTCCGACCGCTTGTAGGCGAATGGTTTC
>Contig_105
CTCACACTGTTTGAAAGACAGACAAGATGATGTTTTAGACATTGTCCTGTCGGTTTCTTTGAAGCAGACCAGAAGTTATAAGTTAGAGATTGAACATAAGAGTTTGATCCTGGCTCAGATTGAACGCTGGCGGCATGCTTTACACATGCAAGTCGAACGGCAGCACGAAAGAGCTTGCTCTTTTGGTGGCGAGTGGCGAACGGGTGAGTAATGCATCGGAAC
>Contig_106
CCTCGACTTGCATGTGTTAAGCCTGTAGCTAGCGTTCATCCTGAGCCAGGATCAAACTCTCCATTGTAAAATATGTTTTGGTGATAAGTGATGGGTGATTAATGATAACAAATACCACATTAACCCAAACGCTTCACCGAGTAATCTCTGTTTCAGAACGCTTATCCTAAAAGTATCAAGTAAAAAGCACCTTTTCTTTTGTTCCTTTAGTTTTGAGGCG
>Contig_107
GCTCAACATTTAACTTGCAGCGCGAACTGTCAGACTTGAGTACACGCAACGTATGCGGAATTCATGGTGTAGCGGTGAAATGCTTAGATATCATGAAGAACTCCGATTGCGAAGGCAGCATACGGGAGTGTAACTGACGCTTAAGCTCGAAGGTGCGGGTATCGAACAGGATTAGATACCCTGGTAGTCCGCACAGTAAACGATGGATGCCCGCTGTTG
>Contig_108
AGTCTTCAAAGCCATCCAACGCTCGATAGACATAGCGAGCACTGTCAACAAGAGAGTGTGGATAACAGGAACGACTACGCCACCCTTAAAGATGGTACCCCAAACGTCTGCTGGGTTCTCACGTGCAGCTCCATCCTGGAAGTGCATCTCATTACCGAACCATGTGTAGAACAATGTGAACGCAACGACAGCGCAAACGACGATAATCCAAAATGCAC
>Contig_109
GAACTCCGATTGCGAAGGCAGCTTACTAAGGTACAACTGACGCTGAAGCACGAAAGCGTGGGTATCAAACAGGATTAGATACCCTGGTAGTCCACGCAGTAAACGATGATAACTGGGCGTATGCGATATACAGTATGCTCCTAAGCGAAAGCGTTAAGTTATCCACCTGGGGAGTACGCCGGCAACGGTGAAACTCAAAGGAATTGACGGGGGCCCG
>Contig_110
GACTTCCCAGGTGACGACTGCCCGATCGTACAAGGTTCTGCACTGAAAGCTTTGGAAGGTGATGCTGCTTACGAAGAAAAAATCTTCGAACTGGCTGCCGCTTTGGACAGCTACATCCCAACACCTGAGCGTGCCGTAGACAAACCTTTCTTGTTGCCTATCGAAGACGTATTCTCTATCTCTGGCCGTGGTACAGTAGTAACCGGTCGTGTAGA
>Contig_111
AAGCCGGATGTTTGGTAATCCGGGTGCTCAACATCCGGCTTGCAGCGCGAACTGGGGCGCTTGAGTGCGCAGAAAGTAGGCGGAATTCGTGGTGTAGCGGTGAAATGCTTAGATATCACGAGGAACTCCGATTGCGAAGGCAGCCTACTGTAGCGCTACTGACGCTGATGCTCGAAAGCGTGGGTATCGAACAGGATTAGATACCCTGGTAG
>Contig_112
TACGAAAGGGGTTGCGCTCGTTGCGGGACTTAACCCAACATCTCACGACACGAGCTGACGACAGCCATGCACCACCTGTCTTTAGGTTTCCCCGAAGGGACACTGAAACATCTCTGTCTCATTCCTAAGATGTCAAACGCGAGGAACCTTACCAGCGTTTGACATCTTAGGAATGAGACAGAGATGTTTCAGTGTCCCTTCGGGGAAAC
>Contig_113
GTATCGACTTAATCCTGAAACACAAAAGGCAGGATTAAGACACAACAAGCAGTAAGCTTTATCAAAGTAGGAATTTCAAGTTTGCTTCCCTAGTCAACGGGTAGGTAAACGAAGTCAAAGAGGTTCTTGAAATGATAGAGTCAAGTGAATAAGTGCATCAGGTGGATGCCTTGGCGATGATAGGCGACGAAGGACGTGTAAGCCTGCGA
>Contig_114
GCTCTTTTGGTGGCGAGTGGCGAACGGGTGAGTAATGCATCGGAACGTACCGAGTAATGGGGGATAACTATCCGAAAGGATAGCTAATACCGCATACGCTTTGAGAAGGAAAGTGGGGGCTCTTCGGACCTCACGTTATTCGAGCGGCCGATGTCTGATTAGCTAGTTGGTGGGGTAAAGGCCTACCAAGGCGACGATCAGTAGCGGG
>Contig_115
AGCGTTGAAAAGCTTTGGGATGAGTTGTGGATAGGGGTGAAATGCCAATCGAACTCGGAGATAGCTGGTTCTCTCCGAAATAGCTTTAGGGCTAGCGTCGACATTAAGATTCTTGGAGGTAGAGCACTGTTTGGGTGAGGGGTCCATCCCGGATTACCAATCTCAGATAAACTCCGAATGCCAATGAATTATGGTCGGCAGTCAGACT
>Contig_116
GACGGCGGGGTAACGGCCCACCGTGGCTACGATCGGTAGGGGTTCTGAGAGGAAGGTCCCCCACACTGGAACTGAGACACGGTCCAGACTCCTACGGGAGGCAGCAGTGAGGAATATTGGTCAATGGGCGGAAGCCTGAACCAGCCAAGTAGCGTGCAGGATGACGGCCCTATGGGTTGTAAACTGCTTTTATG
>Contig_117
AGGCAAGTTCTTTACGCGTTACTCACCCGTCCGCCACCCAAACCGAAGTTCAAGTTGACTTGCATGTGTTAAGCATTCTGTCAGCGTTCATCCTGAGCCAGGATGAACGCTGACAGAATGCTTAACACATGCAAGTCTACTTGAACTTCGGTTTGGGTGGCGGACGGGTGAGTAACGCGTAAAGAACTTGCCT
>Contig_118
CCTAAAAGTATCAAGTAAAAAGCACCTTTTCTTTTGTTCCTTTAGTTTTGAGGCGGCGCCTCAAAAGTAGGGACAACGAATTGATCGGTTCGTTTCTTTTACCCATCCATTTGATATAAAATCAAACAGACGCTTCTTGTACTACTTCTCTGTTTATGTAAATCTTTTCAAAGAACTCTTTCTTTATA
>Contig_119
ATATGAGGCAGCCTACGAAATAAACTTGGATTACCTCATGAATGTTAACACGGTAGACGACCTCTATGGAATGTATTGGTCACATCGAAACGCAGATTTGAGCTATATCCTCTATGATTGGCAATATCGTGCATACGTTGAAGCTGCATATTTCTACCGCCCACTGAGATGGGACGCAGGCTACTGGA
>Contig_120
TCGTCGGCAGCGTCAGATGTGTATAAGAGACAGATGACCAATTGTGTGCCGGATTATGGCTGAACGCCTCTAAGCCAGAATCCAAGCTAGCGTGCGGCGCCACGCCCCGCCGCCCGGAACCCCGACCCGCAGTAGGGGACCACGCGTCCCCCACGGGCCCGTGTCACAGGCAGCGGCCACCGCGGC
>Contig_121
AGTAAGCTGCCTTCGCAATTGGAGTTCTGCGTGATATCTATGCATTCCACCGCTACACCACGCATTCCGCCTACCTCATCTACACTCAAGCCCGCCAGTATCAATGGCAATTTAGGAGTTAAGCTCCTAGATTTCACCGCTGACTTAACAGGCCGCCTACGCACCCTTTAAACCCAATAAAT
>Contig_122
GTTGCTGATTTACCAGCTTCTGTTGCTGAGCTATCTGCTGCTGTAGCTGAGCTTGCTGCTGCCGTTGCAGATTTACCAGCTTCTGTTGCTGAGCTATCTGCTGCGGTTGCAGAAGATGCTGCTGCGGTTGCTGATTTACCAGCTTCTGTTGCTGAGCTATCTGCTGCTGTAGCTGAGCTTG
>Contig_123
TTGTGCTGTGACTGCGTGCCTTTTGCATAATGAACCTACGAGTTACTTTCTCTGGCAAGGTTAAGTGATGAAGAGTCACGTGAGCCGAAGCGAAAGCGAGTCTGAATAGGGCGGTTTAGTCAGAGGGAGTAGACGCGAAACCAAGTGATCTACCCTTGGTCAGGTTGAAGGTTAGGTAAA
>Contig_124
AGGTTGTCTACGTGTTACTCACCCGTTTGCCACTAGATTCTCTAAAAGCAAGCTTTAAGATCATCCCGTTCGACTTGCATGTGTTAAGCACGCCGCCAGCGTTCGTCCTGAGCCAGGATCAAACTCTGGCGGCGTGCTTAACACATGCAAGTCGAACGAAGAGCGATGGAAGCTTGCTTC
>Contig_125
ATGTCTTCTACATGCCGGGTTGCCCCATTCGGAAATCTGCGGATCAATTCGTATGTGCCAATCCCCGCAGCTTATCGCAGCTTATCACGTCCTTCGTCGCCTCCGAGAGCCTAGGCATCCACCGTCTGCCTAGGCTCTCGGAGGCGACGAAGGACGTGATAAGCTGCGATAAGCCGC
>Contig_126
ATATCTACGAATTTCACCTCTACTCGTGTAGTTCCGTCCACCTCTCCAGCACTCTAGATATACAGTTTCAAAGGCAAGCTTTGAGTTGAGCCCTAAGTTTTCACCCCTGACTTGTATATCCAGAGTGCTGGAGAGGTGGACGGAACTACACGAGTAGAGGTGAAATTCGTAGATAT
>Contig_127
TCCCCTACCCATATACATTGCTGCATATGACACGACTTCGGTTTCATACTTTAGCAATGTATATGGGTAGGGGAGCGTTCTCATCGGATTGAAGCAGTACCGTAAGGAGTTGTGGACTGGTGAGAAGTGAGAATGTCGGTATGAGTAGCGAAAAGAATGGTGAGAATCCATTCCA
>Contig_128
ATCAGCCTGTTATCCCCGGAGTACCTTTTATCCGTTGAGCGATGGCCCTTCCATTCAGAACCACCGGATCACTATGACCTGCTTTCGTACCTGCTCGACTTGTCTGTCTCGCAGTTAAGCTTGCTTATACCATTGCACTAACCTGACGATGTCCGACCGTCATTAGCAAACCT
>Contig_129
AGCAGTATTGAGCGATTGAACTTGAATTGAAGAGTTTGATCATGGCTCAGATTGAACGCTGGCGGCAGGCTTAACACATGCAAGTCGAACGGTAACATAAAGAAGCTTGCTTCTTTGATGACGAGTGGCGGACGGGTGAGTAATGCTTGGGAATCTAGCTTATGGAGGGGGA
>Contig_130
GTCAATTCCTTTGAGTTTCACCGTTGCCGGCGTACTCCCCAGGTGGGATGCTTAACGCTTTCGCTTGGTCACCGACCACACGGGCCGACAACGAGCATCCATCGTTTACCGCGTGGACTACCAGGGTATCTAATCCTGTTCGATACCCACGCTTTCGAGCATCAGCGTCAGT
>Contig_131
TCCAAACGTGACTACTCAGCCATGCCACTGGCGTGACAACTGATACATCAGAGGTTTGTCCATCCCGGTCCTCTCGTACTAAGGACAGATCTTTTCAATATTCTAGCGCCTGCAGTGGATAGGGACCGAACTGTCTCACGACGTTCTGAACCCAGCTCGCGTGCCTCTTT
>Contig_132
GTGGCAGTGAGACTGCGGGGGATAAGCTTCGTAGTCGAGAGGGAAACAGCCCAGACCATCAACTAAGGCCCCTAAGCGTGTGCTAAGTGGGAAAGGATGTGGAGTTGCTGAGACAACCAGGAGGTTGGCTTAGAAGCAGCCATCCTTGAAAGAGTGCGTAATAGCT
>Contig_133
CGGGTTTCGGGTCTATACCTTGCAACTAGACGCCCAGTTAAGACTCGGTTTCCCTTCGGCTCCCCTATTCGGTTAACCTCGCTACAAAATATAAGTCGCTGACCCATTATACAAAAGGTACGCAGTCACCCTTAAAGGGCTCCCACTGCTTGTACGTACAAG
>Contig_134
TCAGTAGGGGTTCTGAGAGGAAGGTCCCCCACCAACAAGCTAATCGTCCAAATCGGATGCCGTCAATGGACAACATACGGTATTAGTCCGACTTTCGCCGGGTTATCCCGTGGTGAAGGGCAGGTTGGATACGCGTTACTCACCCGTGCGCCGGTCGCCATC
>Contig_135
GCTCGTCTGGCGGGGGCCTCTCACCCCACGGGGGGGCGTGGAAACCTCATCTTGGAGCAGGCTTCCCGCTTAGATGCTTTCAGCGGTTATCCCTTCCGAACGTAGCTAACCAGCCATGCACCTGGCGGTACAACTGGCACACCAGAGGTTCGTCCATCCCGG
>Contig_136
AGTAAAGGTTCACGGGGTCTTTTCGTCCCATCGCGGGTAATCGGCATCTTCACCGATACTACAATTTCACTGAGCTCATGGTTGAGACAGCGTCCAGATCATTACACCATTCGTGCAGGTCGGAACTTACCCGACAAGGAATTTCGCTACCTTAGGACCGT
>Contig_137
TGGATAGGGACCGAACTGTCTCACGACGTTCTGAACCCAGCTCGCGTGCCTCTTTAATGGGCGAACAGCCCAACCCTTGGGACCTTCTCCAGCCCCAGGATGAGACGAGCCGACATCGAGGTGCCAAACACCGCCGTCGATATGAACTCTTGGGCGGTATC
>Contig_138
AATGCACCTTCATCGGCCTACAGAACGCTCCCCTACCATGCCAGTAAACTGGCATCCGCAGCTTCGGTTATAGATTTGAGCCCCGTTACATCTTCCGCGCAGGACGACTCGACCAGTGAGCTATTACGCTTTCTTTAAATGATGGCTGCTTCTAAGCCAA
>Contig_139
TTGGCTTAGAAGCAGCCATCATTTAAAGAAAGCGTAATAGCTCACTGGTCGAGTCTTCCTGCGCGGAAGATGTAACGGGGCTCAAATCTGTAACCGAAGCTGCGGATGCACTTTTAGTGCATGGTAGGGGAGCGTTCTGTAGGCCTGAGAAGGTGTATCG
>Contig_140
AAGCCTGAACCAGCCAAGTAGCGTGCAGGAAGACGGCCCTATGGGTTGTAAACTGCTTTTATACGAGAATAATTTGATGCACGTGTGCGTTATTGCATGTATCGTATGAATAAGGACCGGCTAATTCCGTGCCAGCAGCCGCGGTAATACGGAAGGTCCA
>Contig_141
AGGTTGTCTACGTGTTACTCACCCGTTTGCCACTAGATTCTCTAAAAGCAAGCTTCTAAATCATCCCGTTCGACTTGCATGTGTTAAGCACGCCGCCAGCGTTCGTCCTGGCTCAGGACGAACGCTGGCGGCGTGCTTAACACATGCAAGTCGAACGGGA
>Contig_142
CATCTTCAGTACCATACTCATATTGAGTTGATGGCTCAAACTCTTCTTCTTCACATATGTATTGTTCTTTTTACCCTCCAGATGAGGATGAAGAAGAAGGTGATTGTGAAGAAGAAGAGTTTGAGCCATCAACTCAATATGAGTATGGTACTGAAGATG
>Contig_143
GTAGCGGTGAAATGCTTAGATATCACGAAGAACTCCGATTGCGAAGGCAGCTTACCGTAACGTTACTGACGCTTAAGCACGAAGGTGCGGGTATCGAACAGGATTAGATACCCTGGTAGTCCGCACAGTAAACGATGGATGCTCGCTGTTGGCCTTT
>Contig_144
AATGCACCTTCATCGGCCTACAGAACGCTCCCCTACCATGCCAGTAAACTGGCATGGTAGGGGAGCGTTCTGTAGGCCGATGAAGGTGCATTGTAAAGTGTGCTGGAGGTATCAGAAGTGCGAATGTTGACATGAGTAGCGATAAAGCGGGTGAA
>Contig_145
TTTCACTGCGGATGCGCGGCTCGTGCCGCTTATCCTCGCCAGATACGGTAACTCGGAGCTGCTTATGCAGTGACGGCGTGCCTTTTGCATAATGAACCTACGAGTTACCGTATCTGGCGAGGATAAGCGGCACGAGCCGCGCATCCGCAGTGAAA
>Contig_146
GGCGAACAGCCATACCCTTGGGACCTACTTCAGCCCCAGGATGTGATGAGCCGACATCGAGGTGCCAAACACCGCCGTCGATATGAACTCTTGGGCGGTATCAGCCTGTTATCCCCGGAGTACCTTTTATCCGTTGAGCGATGGCCCTTCCATT
>Contig_147
AAATGTGATGCCACAACTATATACCATTAGGTATTAATCCAAATTTCTTCGGGCTATCCCTATGTGAAAGGCAGATTGTATACGCGTTACGCACCCGTGCGCCGGTCTTGGTTACCCGAAGGTAACCTCTCCCTCGACTTGCATGTGTTAGGCC
>Contig_148
AACTCGAAAGATGACGTATACAGCCTGACACCTGCCCGGTGCCGGAAGGTTAAGAGGAGATGTCACCAGCAATGGGAAGCATTGAATTGAAGCCCCGGTAAACGGCGGCCGTAACTATAACGGTCCTAAGGTAGCGAAATTCCTTGTCGGGT
>Contig_149
GGCCACTCTGCCACTTACAATGCCCCGTCGCGTATTTAAGTCGTCTGCAAAGGATTCAGCCCGCCGCCCGCTCGGAATCGCGCTTCGAGGCCGCCGCCCGCGGCAGGTCCGCCGCGGTGGCCGCTGCCTGTGACACGGGCCCGTGGGGGACG
>Contig_150
AAAGCGAGAGATACTACCCGTACCGTAAACCGACACAGGTGATTGGGAAGAGAATTCTAAGGCGCTCGAGAGATTCATGGCTAAGGAACTAGGCAAAATAGTCCTGTAACTTCGGAATAAAGGACGCTCACCTTGTGATAGGCCGCAGTGAA
>Contig_151
CCAGCCATGCCGCGTGCAGGAAGACGGCCCTATGGGTTGTAAACTGCTTTTGCAGGGGAAGAATAAGGACTACGCGTAGTTTGATGACGGTACTCTGCGAATAAGCATCGGCTAACTCCGTGCCAGCAGCCGCGGTAATACGGAGGATGCGA
>Contig_152
AGGGCCGTGCTGATTTGACGTCATCCCCACCTTCCTCACACCTTACGGTGGCAGTGTCTCCAGAGTGCCCAGCTTAACCTGATGGCAACTGAAGAGAGGGGTTGCGCTCGTTATGGCACTTAAGCCGACACCTCACGGCACGAGCTGACGA
>Contig_153
TGCCATTGCACTCTACGCACGGTTACCAAGCGTGCTGAGGGAACCTTTAGAAGCCTCCGTTACTCTTTTGGAGGCGACCACCCCAGTCAAACTACCCACCAAGCAGTGTCCTTTGCCTTGTGCAAAGTTAGACCTCAGATAAGCAAAGGG
>Contig_154
CTGATCTTCGATAGTACAGAGTTTTCTTCGGAGAGCTTTGATAGTACAGGTAATCATACTTCCAAGAAAATCCGCTAAGCTTAATGTTTGAGCAACCCGTACCGTAATCGGACACACGTAGTCGGGTAGAACATACTAAGGCGTTGAGA
>Contig_155
CAACTCTATTTGTTGGAGTGTTAACAATGCAGTGGCAAGATAACAGTTGTTATCTGCCCATTTAATAGAAGTTAAACCATTAACTTGTGGGTATTTCCACTTTTTAGTGTGATTTAATGATGACACTCTACGTGTTGAGGCTTTTGAGT
>Contig_156
CAGGATCGGTTACCCTCACCATTCAACGCCGATGGAATGCTCCCCTACCGATACTTTTAATATACATTACTATCCCGCGCCTTCGGTATCTGACTTATACCCGATTATTATCCATGCCCGGACCCTCGACTAGTGAGCTGTTACGCAC
>Contig_157
GTTTCGGGTCTACACCCAGCAACTGTTCGCCCTATTAAGACTCGGTTTCCCTACGCCTCCCCTATTCGGTTAAGCTCGCTACTGAATGTAAGTCGTAGGGAAACCGAGTCTTAATAGGGCGAACAGTTGCTGGGTGTAGACCCGAAAC
>Contig_158
TTTCAAGGATGGCTCCACGAATGCTGGCGCACCCGCTTCAAAGCCTCCGGCCTATCCTACACATCGGATGACCAAGGTCAATGCTAAGCTGTAGTAAAGGTTCACGGGGTCTTTTCGTCCCATCGCGGGTAATCGGCATCTTCACCG
>Contig_159
ATCCCCCCCAAGAGCTCATATCGACGGGGTGGTTTGGCACCTCGATGTCGGCTCGTCACATCCTGGGGCTGGAGAAGGTCCCAAGGGTTGGGCTGTTCGCCCATTAAAGTGGCACGCGAGCTGGGTTCAGAACGTCGTGAGACAG
>Contig_160
CCAGAGAAAGTAACTCGTAGGTTCATTATGCAAAAGGCACGCAGTCACAGCACAAAGCTGCTCCTACCGCTTGTAGGCAGACGGGTTCAGGATCTATTGCACTCCTCTGTTCGAGGTTAAGTGATGAAGAGTCACGTGAGCCGAA
>Contig_161
GCACAATGAACCTACGAGTTACTTTGTCTAGCAAGGTTAAGTGACAATAGTCACGCAGCCGAAGCGAAAGCGAGTCTTAAATGGCGCTATAGTTAGATGGAGTAGACGCGAAACCAAGTGATCTACCCTTGGTCAGGTTGAAGG
>Contig_162
CCTTCAACCTGACCAAGGGTAGATCACTTGGTTTCGCGTCTACTCCATCTAACTAAATCGCCATTTAAGACTCGCTTTCGCTTCGGCTGCGTGACTCATGTCACTTAACCTTGCTAGACAAAGTAACTCGTAGGTTCATTGTGC
>Contig_163
GAAGCGGGTGCGCCAGCATTCGTGGAGCCATCCTTGAAATACGGCCCTTTGGCTGTCTGAGGTCTAACGCGCAGTTTGCGCGGACACTGCTTGGTGGGTAGTTTGACTGGGGTGGTCGCCTCCAAAAGCGTAACGGAGGCTTC
>Contig_164
GTGAAAGGCAGATTGTATACGCGTTACGCACCCGTACGCCGGTCGAAGCCCGAAGGCTCCTCCCTCGACTTGCATGTGTTAGGCCTGCCGCTAGCGTTCATCCTGAGCCAGGATGAACGCTAGCGATAGGCTTAACACATGCA
>Contig_165
CCGGGATGGACGAACCTCTGGTGTGCCAGTTGTACCGCCAGGTGCATGGCTGGTTGGCTACGTTCGGAAGGGATAACCGCTGAAAGCATCTAAGCGGGAAGCCTGCTTCAAGATGAGATTTCCACGCCCCCTCGTGGGGTGAG
>Contig_166
CACTTTTGTTTTCTTCTCCTCCGCCTACTTAGATGTTTCAGTTCAGCGGGTTTGCCCATCTTTACGATGTAGTACATCTTCAATGTACTGGGTTGCCCCATTCGGATATTTGCGTATCAACTCGTATGTGCCAATCCACGCAA
>Contig_167
TCCACCTTGTACGCTTAGTCACTTAACTATACAACCTCAAAAATTCTTGATGTTGTGTTTTCAACTAAACACTTGATTGCTTTTGTTCAATCAAGATTTTAGTTGAAAACACAACATCAAGAATTTTTGAGGTTGTATAGT
>Contig_168
AACAGGATTAGATACCCTGGTAGTCCGCACAGTAAACGATGGATGCCCGCTGTTGGTACCTGGTATCAGCGGCTAAGCGAAAGCATTAAGCATCCCACCTGGGGAGTACGCCGGCAACGGTGAAACTCAAAGGAATTGAC
>Contig_169
CGAGTTACCGTATCTGGCGAGGATAAGCGGCACGAGCCGCGCATCCGCAGTGAAAGCGAGCCTGAAGAGGGCGCCATAGTCAGGTGTGGTAGACGCGAAACCAAGTGATCTACACATGTCCAGGATGAAGTCCCGGTAAC
>Contig_170
TTGCGCCCGCGATGGATAGGGACCGAACTGTCTCACGACGTTCTGAACCCAGCTCACGTACCACTTTAATCGGCGAACAGCCGAACCCTTGGGACCTACTTCAGCCCCAGGATGTGATGAGCCGACATCGAGGTGCCAA
>Contig_171
GAGTACGAGCTATCTCCAAGTTTGATTGGCCTTTCACTCCTACACTCAACTCATCCAGAAGCTTTTCAACGCTTATTGGTGCGGTCCTCCATTCCGTGTTACCGGAACTTCAACCTGGTCAAGTGTAGATCACTTGG
>Contig_172
TCGGAGCATTTTTATGATGTGACGGCGTGCCTTTTGCATAATGAACCTACGAGTTGCCGTCGTCGGCAAGGTTAAGCGCAACGATGCGCGCAACCGAAGCGAAAGCGAGTCTGAATAGGGCGCATAGTCGGCGGTGG
>Contig_173
CTCTGTTTATGTAAATCTTTTCAAAGAACTCTTTCTTTATATGCTTTACAAAACAAGCCACCTGGCAAGTTGCTTAAAGCATATAAAGAAAGAGTTCTTTGAAAAGATTTACATAAACAGAGAAGTAGTACAAGAA
>Contig_174
AAGATAATAGTAAGGTGAGTTTGATCCTGGCTCAGAGTGAACGCTGGCGGCGTGCCTAATACATGCAAGTCGAACGGACGAGTAAGAGCTTGCTCTTATGAGTTAGTGGCGCACGGGTGAGTAATGTATAGCTAAT
>Contig_175
ATCAGTATTTTGGCTTGGAGGGTGGTCCCCCCTGCTTCCCACAAGGTTTCACGTGTCTCGTGGTACTCTGGATACAGTCCCATGTATGCAAGGTTTCGATTACAGGGCTTTCACCTTCTGCGGCTGAGCTTTCCA
>Contig_176
ATATCTCATTCCGTCGCTTTTATTGAAATACTAGTACTGGAATATTAACCAGTTGTACATCCACTTCCCCTAAAAGGGTACGCGTTAGTCCCCGACTAACCCTCAGCTGATTAGCATAGCTGAGGAAACCTTGAT
>Contig_177
TTCTTGTACTACTTCTCTGTTTATGTAAATCTTTTCAAAGAACTCTTTCTTTATACGCTTTAAGTAACTTGCCAGATGGCTTGTTTTGTAAAGCGTATAAAGAAAGAGTTCTTTGAAAAGATTTACATAAACAG
>Contig_178
GATTAAACGCCTCTTATCGACTCATCCAAGCTTTTCGCAGATTAGCACGTCCTTCATCGCCTCTGATTGCCAAGGCATCCACCTTGTACGCTTAGTCACTTAACTATACAACCTCAAAAATTCTTGATGTTG
>Contig_179
GCTGTTCCCCGTTCGCTCGCCACTACTAAGGGAATCACTTTTGTTTTCTTCTCCTCTGCCTACTAAGATGTTTCAGTTCAGCAGGTTTGCCCACCAATCGGTGTAGTACATCTTCAATGTACTGGGTTG
>Contig_180
TCCTCTAGTGTAGGGCAGATTAGCTATACATTACTCACCCGTGCGCCACTAACTCATAAGAGCAAGCTCTTACGAGTTAGTGGCGCACGGGTGAGTAATGTATAGCTAATCTGCCCTACACTAGAGGA
>Contig_181
AGTAACTCGTAGGCTCATTATGCAAAAGGCACGCCGTCACAGCTAACGCTGCTCCATACGCTTACAAGCGGTCGGAGCAGCGTTAGCTGTGACGGCGTGCCTTTTGCATAATGAGCCTACGAGTTACT
>Contig_182
TCTTAATACGAAAGAGGGAATCGCGTGAACTGAAACATCTAAGTAACGCGAGGAAAAGAAAGTAAAAACGATACCCAAAGTAGCGGCGAGCGAAATGGGTCAAGCCTAAACCTTAAATATGTCAAGG
>Contig_183
CCCGCTAAGAGGCAGGTTACCTACGCGTTACTCACCCGTTCGCAACTCATCCGCTCGGTGCAAGCACCAAGCTTCAGCGTTCTACTTGCATGTATTAGGCACGCCGCCAGCGTTCATACTGAAC
>Contig_184
GCGTGAATGAAGAAGGCCTTCGGGTTGTAAAGTTCTTTCGGTAGCGAGGAAGGCACTTAGTTTAATAAACTAGGTGATTGACGTTAACTACAGAAGAAGCACCGGCTAACTCCGTGCCAGCAG
>Contig_185
AGTTTGATCCTGGCTCAGGATGAACGCTAGCTACAGGCTTAACACATGCAAGTCGTGGGGCAGCGGATACTTAGCTTGCTAAGTATGCCGGCGACCGGCGCACGGGTGAGTAACGCGTATC
>Contig_186
AAATGTGATGCCACAACTATATACCATTAGGTATTAATCCAAATTTCTTCGGGCTTCGACCGGCGTACGGGTGCGTAACGCGTATACAATCTGCCTTTCACATAGGGATAGCCCGAAGAAA
>Contig_187
GGTTGATTATGGTGCTAGATTTTACTTTTACACCAGTAAAACAACTGTAGCGTCACTTATCAACACACTTAACGATCTAAATGAAACTCTTGTTACAATGCCACTTGGCTATGTAACACA
>Contig_188
CGCTAGCAACAGTAACTCGTCGGTTCATTCTTCAATAGGCACGCCGTCGTCCTGAAACCGTATGTCTACAAACAGTCGAAGTCTGTATATATATCAGGACGACGGCGTGCCTATTGAAGA
>Contig_189
GGAATTAGCCGGTCCTTATTCATGTGATACATGCAAATAAGTATACATACCTAACTTTATTCTCACATAAAAGCAGTTTACAACCCATAGGGCCGTCATCCTGCACGCTACTTGGCTGGT
>Contig_190
ACTTAACCTCGCCGTTTAACGTAACTCGCAGGATCATTCTCCAAAAGGCACGCCAGCAATGGTGATGGCGTGCCTTTTGGAGAATGATCCTGCGAGTTACGTTAAACGGCGAGGTTAAGT
>Contig_191
CTACCAGGGTATCTAATCCTGTTCGATACCCACGCTTTCGAGCATCAGCGTCAGTTGCGCTACAGTAAGCTGCCTTCGCAATCGGAGTTCTTCGTGATATCTAAGCATTTCACCGCTAC
>Contig_192
CGAGCCGACATCGAGGTGCCAAACCACCCCGTCGATATGAGCTCTTGGGGGGGATAACAGGCTGATCCCCCCCAAGAGCTCATATCGACGGGGTGGTTTGGCACCTCGATGTCGGCTCG
>Contig_193
TTACCAATCTCAGATAAACTCCGAATGCCAATGAATTATGGTCGGCAGTCAGACTGCGAGTGCTAAGATCCGTAGTCGAAAGGGAAACAGCCCAGACCACCAGCTAAGGTCCCAAAAT
>Contig_194
GCTTGGTGGGTAGTTTGACTGGGGTGGTCGCCTCCAAAAGCGTAACGGAGGCTTCTAAAGGTGCCCTCAGGCCGATTGGTAACCGGCCGTTGAATGCAATGGCATAAGGGTGCTTGAC
>Contig_195
GTAAATCTGCAACCGCAGCAGCATCTTCTGCAACCGCAGCAGACAGCTCAGCAACTGAAGCAGGTAAATCTGCAACCGCAGCAGCATCTTCTGCAACCGCAGCAGACAGCTCAGCAAC
>Contig_196
ATTTACCAGCTTCTGTTGCTGAGCTGTCTGCTGCGGTTGCAGAAGATGCTGCTGCCGTTGCTGATTTACCAGCTTCTGTTGCTGAGCTGTCTGCTGCGGTTGCAGAAGATGCTGCTGC
>Contig_197
ACTGAGTCTCGGGTGGAGACAGCCTGGCCATCATTATGCCATTCGTGCAGGTCGGGTAAGTTCCGACCTGCACGAATGGCATAATGATGGCCAGGCTGTCTCCACCCGAGACTCAGT
>Contig_198
GATCACTATGCTCTACTTTCGTACCTGATCGACTTGTCTGTCTCTCAGTCAAGCTCCCTTATGCCATTGCACTCTACGCACGGTTACCAAGCGTGCTGAGGGAACCTTTAGAAGCC
>Contig_199
CTGTGCATGGATAATAATCGGGTATGAAGCCCGGTGCCGAAGCCGTGGGATGTCTAATGACATCGGTAGGGGAGCATTCATGTGGCCTTGAAGCCCAAGGGACGACCTTGGGTGGA
>Contig_200
AACTCGTAGGTTCATTATGCAAAAGGCACGCCGTCACATCATAAAAATGCTCCGACCGCTTGTAGGCGCATTTTTATGATGTGACGGCGTGCCTTTTGCATAATGAACCTACGAGT
>Contig_201
ATATGGGTAGGGGAGCGTTCTCATCGGGCTGAAGCAGTACCGTAAGGAGTTGTGGACTGATGAGAAGTGAGAATGTCGGTATGAGTAGCGAAAAGAATGGTGAGAATCCATTCCA
>Contig_202
AGTTGGAATGTGTAGTGTAGCGGTGAAATGCTTAGATATTACACAGAACACCGATTGCGAAGGCAGGGGACTAACAGACAATTGACGCTGAGAGACGAAAGCGTGGGGAGCGAAC
>Contig_203
CCCGCGCTTTTCGCAGGCTTACACGTCCTTCGTCGCCTATCATCGCCAAGGCATCCACCTGATGCCTTGGCGATGATAGGCGACGAAGGACGTGTAAGCCTGCGAAAAGCGCGGG
>Contig_204
GCCGTAAGACTAAGGTTTCCCGGGCAATGCCAATCATCCCGGGGTCAGTCGGGTCCTAAGGCTCAGCCGAACGGCGAGGCCGATGGCAGAAAGGGTCAACATTCCCTTACTGCC
>Contig_205
CCTACCTACTTCTGGTATCCCCCACTCCCATGGTGTGACGGGCGGTGTGTACAAGACCCGGGAACGTATTCACCGCAGTATGCTGACCTGCGATTACTAGCGATTCCGACTTCA
>Contig_206
GCATACCTTACGATACACCTTCTCAGGCCTACAGAACGCTCCCCTACCATGCACTAAAAGTGCATGGTAGGGGAGCGTTCTGTAGGCCTGAGAAGGTGTATCGTAAGGTATGC
>Contig_207
GCACCGTTTCCCCATTGACTTGCATGTGTTAAGCATTCTGTCAGCGTTCATCCTGGCTCAGGATGAACGCTGACAGAATGCTTAACACATGCAAGTCAATGGGGAAACGGTGC
>Contig_208
CCTACACAAGTGACTTCAAAGTCCAATGCAAAAGGTAGCTTAACTGCGAGACCGACAAGTCGAGCAGGTGCGAAAGCAGGAACTAGTGATCCGGCCATGGCACGTGGGTGCGT
>Contig_209
TGCGCCGAAGATGTAACGGGGCTAAGACATAAACCGAAGCTGTGGAAGATGCTTTCGCATCTTGGTAGGAGAGCGTTCTGTAAGCCGATGAAGGCAGGCTGCAAGGCCTGC
>Contig_210
CCACCTGGGGAGTACGCCGGCAACGGTGAAACTCAAAGGAATTGACGGGGGCCCGCACAAGCGGAGGAACATGTGGTTTAATTCGATGATACGCGAGGAACCTTACCCGG
>Contig_211
TGTGTTACATAGCCAAGTGGCATTGTAACAAGAGTTTCATTTAGATCGTTAAGTGGGTTGATTATGGTGCTAGATTTTACTTTTACACCAGTAAAACAACTGTAGCGTCA
>Contig_212
GGCTTGGAAGCAGCCATTCATTCAAAGAGTGCGTAACAGCTCACTAGTCGAGGGACTGTGCATGGATAATAATCGGGTATGAAGCCCGGTGCCGAAGCCGTGGGATGTCT
>Contig_213
GCAGGCCTTGCAGCCTGCCTTCATCGGCTTACAGAACGCTCTCCTACCAAGATGCAAAGCATCTTCCACAGCTTCGGTTTATGTCTTAGCCCCGTTACATCTTCGGCGCA
>Contig_214
AGCTAAGACCATGCTGCCCCTCGACTTGCATGTGTTAAGCCTATCGCTAGCGTTGATCCTGGCTCAGGATGAACGCTAGCGATAGGCTTAACACATGCAAGTCGAGGGGC
>Contig_215
CGACCGTCATTAGCAAACCTTCGTGCTCCTCCGTTACTCTTTGGGAGGAGACCGCAGGTTTGCTAATGACGGTCGGACATCGTCAGGTTAGTGCAATGGTATAAGCAAGC
>Contig_216
ACACGGTCCAGACTCCTACGGGAGGCAGCAGTGAGGAATATTGGTCAATGGGCGAAAGCCTGAACCAGCCAAGTAGCGTGCAGGAAGACGGCCCTATGGGTTGTAAACTG
>Contig_217
CTAGCGAATCCAGCTTCACGGAGTCGAGTTGCAGACTCCGATCCGAACTGTGACCGTCTTTATAGATTCGCTCCTGCTCGCGCAGTGGCTGCTCTCTGTAACGACCATT
>Contig_218
TTCAACGCTTATTGGTGCGGTCCTCCATTCCGTGTTACCGGAACTTCAACCTGGCCAAGTGATCTACACTTGACCAGGTTGAAGTTCCGGTAACACGGAATGGAGGACC
>Contig_219
CAGGATCGGTTACCCTCACCATTCAACGCCGATGGAATGCTCCCCTACCGATACTGGAGCTTATGGAAAAGCAAATGTAGGTATAAGTAACGATAAAAAGGGTGAGAT
>Contig_220
TTACTCACCCGTTCGCCACTAAGATTGATAGAAGCAAGCTTCCATCGCTCTTCGTGGCGAACGGGTGAGTAACGCGTAATCAACCTGCCCTTCAGAGGGGGACAACAG
>Contig_221
GTATTAGCAGTCGTTTCCAACTGTTGTCCCCCTCTGAAGGGCAGGTTGATTACGCTTAACACATGCAAGTCGAACGAAGAGCGATGGAAGCTTGCTTCTATCAATCTT
>Contig_222
TATTCGTATGGTACCTGCAAATAGGGACACGTCCCTAACTTTATCCCCATACAAATAAGGACCGGCTAATTCCGTGCCAGCAGCCGCGGTAATACGGAAGGTCCAGGC
>Contig_223
ATGCAGCACCTGTGTTACGGCTCCCGAAGGCACTCCTCCGTCTCTGGAGGATTCCTTACCTGGTCTTGACATGTACGGAATCCTCCAGAGACGGAGGAGTGCCTTCGG
>Contig_224
CTTCACAACCACTTCAACTTCGCTGAGTCTCGGGAGGAGACAGTGTGGCCATCGTAGCGAAATTCCTTGTCGGGTAAGTTCCGACCCGCACGAATGGCGTAACGATGG
>Contig_225
TTCGAAGCCTCCGGCCTATCCTACACATCGGATGACCAAGGTCAATGCTAAGCTGCAGTAAAGGTTCACGGGGTCTTTTCGTCCCATCGCGGGTAATCGGCATCTTCA
>Contig_226
CACCTACCCAAGGCTTATCGCAGCTTATCACGTCCTTCATCGCCTCCGTGAGCCATGGCGGATGCCTTGGCTCACGGAGGCGATGAAGGACGTGATAAGCTGCGATAA
>Contig_227
CAAGGATGCTCCCACTGTTTGTATGCATCAGGTTTCAGGTTCTATTTCACTCCCCGGGAGGGGAGTGAAATAGAACCTGAAACCTGATGCATACAAACAGTGGGAGCA
>Contig_228
AGCACTCAATGCCGTTTCCCCTCGACTTGCATGTGTTAAGCCTGTAGCTAGCGTTGATCCTGGCTCAGGATGAACGCTAGCTACAGGCTTAACACATGCAAGTCGAGG
>Contig_229
CTGAGAGGGATATCCCCCACACTGGTCCGTATCTCAGTACCAGTGTGGGGGATATCCCTCTCAGAACCCCTATCTATCGTCGCCTTGGGGAGCCGTTACCTCTCCAAC
>Contig_230
ATCTCACCCTTTTTATCGTTACTTATACCTACATTTGCTTTTCCATAAGCTCCAGGATCGGTTACCCTCACCATTCAACGCCGATGGAATGCTCCCCTACCGATACT
>Contig_231
CTTTCACTCCTACACTCACCTCATCGGGAAGCTTTTCAACGCTTATCCGTGCGGTGAGTGTAGGAGTGAAAGGCCAATCAAACTTGGAGATAGCTCGTACTCCCCGA
>Contig_232
TATTCGTATGGTACCTGCAAATAGGGACACGTCCCTAACTTTATCCCCATACAAAAGCAGTTTACAACCCATAGGGCCGTCATCCTGCACGCTACTTGGCTGGTTCA
>Contig_233
TCCCCCTCCATAAGCTAGATTCCCAAGCATTACTCACCCGTCCGCCACTCGTCATAAAGAAGCTTGCTTCTTTGATGACGAGTGGCGGACGGGTGAGTAATGCTTGG
>Contig_234
TAGATCACTTGGTTTCGCGTCTGCCGCCCATGACTTAACGCCCTATTCGGACTCGTTTTTGGCAAGGCTAAGGACAATGATGTCCGGAGCCGTAGCGAAAGCGAGTC
>Contig_235
CAAGACCAGGTAAGGTTCTTCGCGTTGCATCGAATTAATCCACATCATCCACCGCGAAGAACCTTACCTGGTCTTGACATGTACGGAATCCTCCAGAGACGGAGGAG
>Contig_236
TCTTCAATAGGCACGCCGTCGTCCTGATATATATACAGACTTCGACTGTTTGTAGCGAGGTTAAGTGGAAAACATGGAGCCGCAGCGAAAGCGAGTCTGAACAGGGC
>Contig_237
GGCAGTAAGGGAATGTTGACCCTTTCTGCCATCGGCCTCGCCGTTCGGCTGAGCCGTAAGACTAAGGTTTCCCGGGCAATGCCAATCATCCCGGGGTCAGTCGGGTC
>Contig_238
GCTTGTAGGCGCATGGTTTCAGGAACTATTTCACTCTCCTCATCGGAGTGCTTTTTGCATAATGAACCTACGAGTTACCATGTCTGGCAAGGATAAGCGTCATGAGA
>Contig_239
GATTACGCGTTACTCACCCGTTCGCCACTAAGATTGATAGAAGCAAGCTTCCATCAATCTTAGTGGCGAACGGGTGAGTAACGCGTAATCAACCTGCCCTTCAGAGG
>Contig_240
TCTGAGCCAGGATCAAACTCTTATGTTCAATCTCTAACTTATAACTTCTGGTCTGTTTGAAAGACAGACAAGATGATGTTTTAGACATTGTCCTGTCGGTTTCTTTG
>Contig_241
CCACCTGTTTTCTGGCTTCCGAAGAAGAGGAACTATCTCTAGTTCTGTCCATCAACGCGAAGAACCTTACCAGGTCTTGACATTGATGGACAGAACTAGAGATAGTT
>Contig_242
ACACCAAAGCATAAATGAAATTTCTGTATAGTCAATAGTCACTTTGACAACCTTAAAAACTATTTCATAACAGATGCGCAAACAGGTTCATCTAAGTGTGTGTGTTC
>Contig_243
ATTTTGGGACCTTAGCTGGTGGTCTGGGCTGTTTCCCTTTCGACTACGGATCTTACCAATCTCAGATAAACTCCGAATGCCAATGAATTATGGTCGGCAGTCAGACT
>Contig_244
AGAACGCTCTCCTACCAATCCTTACGGATTCCACAGCTTCGGTTTATAACTTAGCTGTGGAATCCGTAAGGATTGGTAGGAGAGCGTTCTGTAGGCCGTTGAAGGAG
>Contig_245
GGCTTTGACGCCCCCTCAGGAATTCAGTGCTCTACCTCCGTCTGACTAAGTCGAGGCTAGCCCTAAAGCTATTTCGAGGAGAACCAGCTATCTCCGGGTTCGATTGG
>Contig_246
TATAGGGGTTGCGCTCGTTGCGGGACTTAACCCAACATCTCACGACACGAGCTGTTGGGTTAAGTCCCGCAACGAGCGCAACCCCTATAGTTAGTTACCATCATTAA
>Contig_247
GCGAGGTTAAGTTGAAGAGACGGAGCCGTAGGGAAACCGAGTCTGAATAGGGCGTCTTAGTATTATGTCGTAGACCCGAAACCATGTGACCTACCCATGAGCAGGTT
>Contig_248
GCGAGGTTAAGTTGAAGAGACGGAGCCGTAGGGAAACCGAGTCTGAATAGGGCGTTTTAGTATTATGTCGTAGACCCGAAACCATGTGACCTACCCATGAGCAGGTT
>Contig_249
GCTGCTGGCACGGAATTAGCCGGTCCTTATTCGTATGGTACCTGCAAATAGGGACCGGCTAATTCCGTGCCAGCAGCCGCGGTAATACGGAAGGTCCAGGCGTTAT
>Contig_250
AACCATGCAGCACCTTCACAGAGGCCCCGAAGGGCGTCATTATCTCTAAATCCTTACCCGGGCTTGAATTGCAGAGGAAGGATTTAGAGATAATGACGCCCTTCGG
>Contig_251
CAAAGGGCCGTATTTCAAGGATGGCTCCACGAATGCTGGCGCACCCGCTTCAAAGACCCCGTGAACCTTTACTACAGCTTAGCATTGACCTTGGTCATCCGATGTG
>Contig_252
GGTAATAGTCTGAAGTGAAGTAACTGTGTAATACAACACAGTCTTTTACTCCAGACTATTACCAGCTGTACTCAACTCAATTGAGTACAGACACTGGTGTTGAACA
>Contig_253
CCTCTGCAATTCAAGCCCGGGTAAGGTTCCTCGCGTATCATCGAATTAAACCACAAGCGGAGGAACATGTGGTTTAATTCGATGATACGCGAGGAACCTTACCCGG
>Contig_254
TACATGTGGTACAGATACTCAATATCAAACTGCAGTAAAGCTCCATGGGGTCTTTACTGCAGTTTGATATTGAGTATCTGTACCACATGTACAGGATAGGTAGGAG
>Contig_255
TCGACTCATCCAAGCTTTTCGCAGATTAGCACGTCCTTCCTCGCCTCTGATTGCCTTGGCAATCAGAGGCGAGGAAGGACGTGCTAATCTGCGAAAAGCTTGGATG
>Contig_256
TGACGCTTATCCTTGCCAGACATGGTAACTCGTAGGTTCATTATGCAAAAGGCACTCCGATGAGGAGAGTGAAATAGTTCCTGAAACCATGCGCCTACAAGCGGTC
>Contig_257
GCTACGGCTCCGGACATCATTGTCCTTAGCCTTGCCAAAAACGACAACTCGTAGGGCGTTAAGTCATGGGCGGCAGACGCGAAACCAAGTGATCTACCCTTGTCCA
>Contig_258
AAGGATGAACGCTAGCGGCAGGCCTAACACATGCAAGTCGAGGGAGGAGCTTTCGGGCTTCGACCGGCGTACGGGTGCGTAACGCGTATACAATCTGCCTTTCACA
>Contig_259
TTAACAACCATGTGTTGAACCTTTCTACAAGCCGCATTAATCTTCAGTTCATCACGACATTGGTAACCCTAAAGCTATTAAGTGTGTACCTCAAGCTGATGTAGAA
>Contig_260
ATTTGGACGAAAGGCTTTGCGGTGAAGGATGGGGATGCGTCCGATTAGCCAGACGGCGGGGTAACGGCCCACCGTGGCTACGATCGGTAGGGGTTCTGAGAGGAAG
>Contig_261
CCTACGCACCCTTTAAACCCAATAAATCCGGATAACGCTCGCATCCTCCGTATTTATTGGGTTTAAAGGGTGCGTAGGCGGCCTGTTAAGTCAGCGGTGAAATCTA
>Contig_262
TCCCCATCCTGTCGGCAGGTTGTCTACGTGTTACTCACCCGTTTGCCACTAGATGATCTTAAAGCTTGCTTTTAGAGAATCTAGTGGCAAACGGGTGAGTAACACG
>Contig_263
GCCGTTTAACGTAACTCGCAGGATCATTCTCCAAAAGGCACGCCATCACCATTACAAGCGGTCAGAGCCAGTAATGGTGATGGCGTGCCTTTTGGAGAATGATCCT
>Contig_264
TCAGGACGACGGCGTGCCTATTGAAGAATGAACCGACGAGTTACTGTTGCTAGCGAGGTTAAGTGGAAAACATGGAGCCGCAGCGAAAGCGAGTCTGAACAGGGC
>Contig_265
CTGCTGGCACGGAGTTAGCCGGTGCTTCTTCTGTAGTTAACGTCAATCACCTAGTCTATTAAACTAAATGCCTTCCTCGCTACCGAAAGAACTTTACAACCCGAA
>Contig_266
GAGGAGACAGTGTGGCCATCGTTACGCCATTCGTGCGGGTCGGAACTTACCCGACCCGCACGAATGGCGTAACGATGGCCACACTGTCTCCTCCCGAGACTCAGC
>Contig_267
GTACTGCTTCAGCCCGATGAGAACGCTCCCCTACCCATATACATTGCTGCATATGGGTAGGGGAGCGTTCTCATCGGGCTGAAGCAGTACCGTAAGGAGTTGTGG
>Contig_268
ACCCAAGAAGCAAGCTTCTCTGTGCTGCCGTCCGACTTGCATGTGTAAAGCATGCAAGTCGGACGGCAGCACAGAGAAGCTTGCTTCTTGGGTGGCGAGTGGCGA
>Contig_269
CCTATGATTTCACTTGAAAAGTCAGTATGTTTAGACATGACATGAACAGGTGTTAATAATTGGTTGAAGCAGTTAATTAAAGTTACACTTGTGTTCCTTTTTGTT
>Contig_270
GCTCACGCTATTTCCTTAGAAAGGCTAAACCGTCAGCCTTCTCACATACCTTCCTATACCACTTAATTAACGTTTTTACTGATGGAGTGACGCAGGAAGGTATGT
>Contig_271
TATACAAAAGGTACGCAGTCACACCACAAGGATGCTCCCACTGTTTGTATGCATCCTTGTGGTGTGACTGCGTACCTTTTGTATAATGGGTCAACGACTTACATT
>Contig_272
GTTGAGACAGTGCGCAAGTCGTTACACCTTTCGTGCGGGTCGGAACTTACCCGACCCGCACGAAAGGTGTAACGACTTGCGCACTGTCTCAACGAGGGACCCGGT
>Contig_273
TTAGATCACCAGGTTTCGCGTCTACGCCAAACGACTAAATCGCCCTATTAAGACTCGGTTTCCCTACGGCTCCGTCTCTTCAACTTAACCTCGCATCATATCGTA
>Contig_274
CCCACTGCTTGTACGTACAAGGTTTCAGGTTCTATTTCACTCCCCTCACCGGGGTGACTGCGTACCTTTTGTATAATGGGTCAGCGACTTATATTTTGTAGCGAG
>Contig_275
TCAGGTGGCGAGTGCAAGTGTACAAGGGAGCTTGACTGTGAGACCGACGGGTCGAGCAGGTGCGAAAGCAGGAACTAGTGATCCGGCCATGGCACGTGGGTGCGT
>Contig_276
CGCGGGCAGATTGGTTAGCACAATGACCTCAGCATGGGCGGTCACAACCTGGTACCAGAATATCAACTGGTTGTCCATCGACTACGCCTGTCGGCCTCGCCTTAG
>Contig_277
TTTGCATAATGAACCTACGAGTTGCCGTCGTCGGCAAGGTTAAGCGCAATGATGCGCGCAACCGAAGCGAAAGCGAGTCTGAATAGGGCGCATAGTCGGCGGTGG
>Contig_278
TTTTCGCAGATTAGCACGTCCTTCCTCGCCTCTGATTGCCAAGGCATCCACCTTGGCAATCAGAGGCGAGGAAGGACGTGCTAATCTGCGAAAAGCTTGGATGAG
>Contig_279
CCTTGACATATTTAAGGTTTAGGCTTGACCCATTTCGCTCGCCGCTACTTTGGGTCAAGCCTAAACCTTAAATATGTCAAGGATACAGCCGTTGTATTTAAGGGG
>Contig_280
CAGGGGTTGCGCTCGTTGCGGGACTTAACCCAACATCTCACGACACGAGCTGTCGTGAGATGTTGGGTTAAGTCCCGCAACGAGCGCAACCCCTATAGTTAGTTA
>Contig_281
GCTATTACGCACTCTTTCAAGGATGGCTGCTTCTAAGCCAACCTCCTGGTTGTCTGCGCGACCGCACATCCTTTCCCACTTAGCACACGCTTAGGGGCCTTAGCC
>Contig_282
CTCATCCAAGCTTTTCGCAGATTAGCACGTCCTTCGTCGCCTCTGATTGCCAAGGTGGATGCCTTGGCAATCAGAGGCGACGAAGGACGTGCTAATCTGCGAAAA
>Contig_283
CCGACTCACCCTACGCCGATGAACGTTGCGTAGGAAACCTTGGGCTTTCGGCGAGGCAGAAATGCGTAGTCGATGGGAAACAGGTTAATATTCCTGTACTTGAT
>Contig_284
CATGTATGCAAGGTTTCGATTACAGGGCTTTCACCTTCTGCGGCTGAGCTTTCCAACTCGATTCTTCTACCTCATTTACACTTGATGACTGTCCTCAACCCCGA
>Contig_285
GTCCTTATTCTTCCCCTGCAAAAGCAGTTTACAACCCATAAGGCCGTCTTCCTGCACGCGGCATGGCTGGATCAGTCTTCCGACCATTGTCCAATATTCCTCAC
>Contig_286
TTGGACGAAAGGCTTAGCGGTGAGGGATGGGGATGCGTCCGATTAGCTCGACGGCGGGGTAACGGCCCACCGTGGCTACGATCGGTAGGGGTTCTGAGAGGAAG
>Contig_287
CCGGGGTTGAGGACAGTCATCAAGTGTAAATGAGGTAGAAGAATCGAGCTGGAAAGCTCAGCCGCAGAAGGTGAAAGCCCTGTAATCGAAACCTTGCATACATG
>Contig_288
CTACTTTCGTACCTGATCGACTTGTAGGTCTCTCAGTCAAGCTCCCTTTTGCCATTGCACTCTACGCACGGTTACCAAGCGTGCTGAGGGAACCTTTAGAAGCC
>Contig_289
TAGAATTGTCTACATAAGCAGCCATTAGATCTGTGTGGCCAACCTCTTCTGTAATGTGAAAACTACCGAAGTTGTAGGAGACATTATACTTAAACCAGCAAATA
>Contig_290
AGTTCCGTCCACCTCTCCAGCACTCTAGATATACAGTTTCAAAGGCAAGCTTTGAAACTGTATATCTAGAGTGCTGGAGAGGTGGACGGAACTACACGAGTAGA
>Contig_291
TGGTCATAAGGGCCATGAGGACTTGACGTCATCCCCACCTTCCTCCGGCTTGTCATTAGTTGCCATCATTAAGTTGGGCACTCTAATGAGACTGCCGGTGACA
>Contig_292
GTAGCGAAATTCCTTGTCGGGTAAGTTCCGACCCGCACGAATGGCGTAACGATGGCCACACTGTCTCCTCCCGAGACTCAGCGAAGTTGAAGTGGTTGTGAAG
>Contig_293
GCTGCTGGCACGGAATTAGCCGGTCCTTATTCGTATGGTACCTGCAAATAGGGACGTGTCCCTATTTGCAGGTACCATACGAATAAGGACCGGCTAATTCCGT
>Contig_294
CATTGCACTAACCTGACGATGTCCGACCGTCATTAGCAAACCTTCGTGCTCCTCCCAAAGAGTAACGGAGGAGCACGAAGGTTTGCTAATGACGGTCGGACAT
>Contig_295
GCTTCAACGTATGCACGATATTGCCAATCATAGAGGATATAGCTCAAATCTGCGTATTTCTACCGCCCACTGAGATGGGACGCAGGCTACTGGAGATTTGGCA
>Contig_296
GTTGGGGATTCTCACCCCAATTATCGCTACTCATGCCTGCATGCTCACTTGTATTTGCGTTGAAGGTATACCGGTAAGGAGTGCTGGAGCGAATACAAGTGAG
>Contig_297
CAGGATTAGATACCCTGGTAGTCCACGCTGTAAACGATGGATACTAGCTGTTTGGTTGTTAAGACTGAGTGGCTAAGCGAAAGTGATAAGTATCCCACCTGGG
>Contig_298
CCGGTATACCTTCAACGCAAATACAACGCTCTCCTACCACTTAGTAAAACTAAGTGGTAGGAGAGCGTTGTATTTGCGTTGAAGGTATACCGGTAAGGAGTGC
>Contig_299
GTAGGGGACCACGCGTCCCCCACGGGCCCGTGTCACAGGCAGCGGCCACCGCGGCAGGTCCGCCGCGGTGGCCGCTGCCTGTGACACGGGCCCGTGGGGGACG
>Contig_300
TCTGCACAAGAGTAGACTATATATCGTAAACGGAAAAGCGAAAACGTTTATATAGTCTACTCTTGTGCAGAATGAATTCTCGTAACTACATAGCACAAGTAGA
>Contig_301
ACTCGGTACGTTCCGATGCATTACTCACCCGTTCGCCACTCGCCACCAAAAGAGCTTGCTCTTTTGGTGGCGAGTGGCGAACGGGTGAGTAATGCATCGGAAC
>Contig_302
GATTAGCTATACATTACTCACCCGTGCGCCACTAACTCATAAGAGCAAGCTCTTATGAGTTAGTGGCGCACGGGTGAGTAATGTATAGCTAATCTGCCCTACA
>Contig_303
TGACGCCCCCTCAAGAATTCAGTGCTCTACCTGCGTTAGACTCTCCATGAGGCTAGCCCTAAAGCTATTTCGAGGAGAACCAGCTATCTCCGGGTTCGATTGG
>Contig_304
ACTGTAGCTTGGTATTGGGTTTTGGCATTGCATGTATAGGATAGTTGGGAGACTGTGATGATATGGCGCTAGCTGTATCGGAGTCATCGGTGGAATACCAACC
>Contig_305
TTCCCAAGCATTACTCACCCGTCCGCCACTCGTCATCAAAGAAGCAAGCTTCTTTGATGACGAGTGGCGGACGGGTGAGTAATGCTTGGGAATCTAGCTTAT
>Contig_306
AATTTCACCTCTACTCGTGTAGTTCCGTCCACCTCTCCAGCACTCTAGATATACAAGTCAGGGGTGAAAACTTAGGGCTCAACTCAAAGCTTGCCTTTGAAA
>Contig_307
GAGGCAAGTTGCATACGCGTTACGCACCCGTGCGCCGGTCGCCATCAGTCTTAGCTTGCTAAGACTGATGGCGACCGGCGCACGGGTGCGTAACGCGTATGC
>Contig_308
CAGGATTAGATACCCTGGTAGTCCACGCTGTAAACGATGGATACTAGCTGTTTGGCGCAAGCTGAGTGGCTAAGCGAAAGTGATAAGTATCCCACCTGGGGA
>Contig_309
ACTTCGCTGTCATCTGCTTCTGAGGCACTGCCTCAGAACACACAGAGTAACAGCACAAGATCTTTGACATATTGACACAAGCAAGACTGTAATGTAGAACTA
>Contig_310
CACGGAGTCGAGTTGCAGACTCCGATCCGAACTGTGATAAGGTTTAGAGATTCGCGCCTGCTCACGCAGTGGCTGCTCTCTGTAACGACCATTGTAGCACGT
>Contig_311
CCACTTTGCTGTTCCATGCTTCTGAGGCACTGCCTCAGAACAGAGAATAACAGCACAAGATCTTTGACATATTGACACAAGCAAGACTGTAATGTAGAACTA
>Contig_312
TACCAGGCAGGTTACCTACGCGTTACTCACCCGTTCGCAACTCATCCGGAGGAGCTTGCTTCTCCGGATGAGTTGCGAACGGGTGAGTAACGCGTAGGTAAC
>Contig_313
GATACGCGTTACTCACCCGTGCGCCGGTCGCCGGCATACTTAGCAAGCTAAGTATGCCGGCGACCGGCGCACGGGTGAGTAACGCGTATCCAACCTGCCCT
>Contig_314
AGTCTCTCGTTGAGACAGTGCCCAAATCATTACGCCTTTCGTGCGGGTCGGGTAAGTTCCGACCCGCACGAAAGGCGTAATGATTTGGGCACTGTCTCAAC
>Contig_315
CCGCGTGAGTGAAGACGGCCTTCGGGTTGTAAAGCTCTGTTATACGGGACGAATAATCTTGTGGTTAATACCCATAAGAAGTGACGGTACCGTAAGAGAAA
>Contig_316
CACTCAATGCCGTTTCCCCTCGACTTGCATGTGTTAAGCCTGTAGCTAGAGTTTGATCCTGGCTCAGGATGAACGCTAGCTACAGGCTTAACACATGCAAG
>Contig_317
AGGGCAGGTTGGATACGCGTTACTCACCCGTGCGCCGGTCGCCATCGGGGGTTGCTTGCAACCCCCGATGGCGACCGGCGCACGGGTGAGTAACGCGTATC
>Contig_318
CAAGTAAAAAGCACCTTTTCTTTTGTTCCTTTAGTTTTGAGGCGGCGCCTCAAAACTAAAGGAACAAAAGAAAAGGTGCTTTTTACTTGATACTTTTAGG
>Contig_319
AATACGGAGGATGCGAGCGTTATCCGGATTTATTGGGTTTAAAGGGTGCGTAGGCTGGAGATTAAGTCAGCGGTGAAATCTAGAGGCTCAACCTCGAAAC
>Contig_320
ATTAGATACCCTGGTAGTCCGCACAGTAAACGATGGATGCTCGCTGTTGGCCTTTATGGTCAGTGGCTTAGCGAAAGCGTTAAGCATCCCACCTGGGGGG
>Contig_321
GGTATTCCACCGATGACTCCGATACAGCTAGCGCCATATCATCATAGTCTCCCAACTATCCTATACATGCAATGCCAAAACCCAATACCAAGCTACAGTA
>Contig_322
AGCCTGCCTTCATCGGCTTACAGAACGCTCTCCTACCAAGATGCGAAAGCATCTTGGTAGGAGAGCGTTCTGTAAGCCGATGAAGGCAGGCTGCAAGGCC
>Contig_323
ATTCAACTCGTTGAATCAGAAAAAGAAAAAATGAGATATACAATGTAGAGTTTGATCCTGGCTCAGGATGAACGCTAGCTACAGGCTTAACACATGCAAG
>Contig_324
CAGCCTGCCTTCATCGGCTTACAGAACGCTCTCCTACCAAGATGCAAAGCATCTTGGTAGGAGAGCGTTCTGTAAGCCGATGAAGGCAGGCTGCAAGGCC
>Contig_325
AGTCTCCCAACTATCCTATACATGCAATGCCAAAACCCAATACCAAGCTACAGTAAAGCTCCATGGGGTCTTTCCGTCCTACTGTAGGTAACCGGTATCT
>Contig_326
AAGGTGAAAAGAACCGTGAATAACGGAGTGAAATAGACCCTGAAACCATACGCTTACAAGCGGTCGGAGCAGCGTTAGCTGTGACGGCGTGCCTTTTGCA
>Contig_327
TAGCCGGTGCTTCTTCTGTAGTTAACGTCAATCACCTAGTTTATTAAACTAAGTGATTGACGTTAACTACAGAAGAAGCACCGGCTAACTCCGTGCCAG
>Contig_328
CCAGGAGAGTGAAATAGTTCCTGAAACCATGCGCCTACAAGCGGTCGGAGCTGCTTATGCAGTGACGGCGTGCCTTTTGCATAATGAACCTACGAGTTA
>Contig_329
CCGCGTGAGTGAAGACGGCCTTCGGGTTGTAAAGCTCTGTTATACGGGACGAATAGTCTTGTGGTTAATACCCATAAGAAGTGACGGTACCGTAAGAGA
>Contig_330
CTGTCTCACGACGTTCTGAACCCAGCTCGCGTACCGCTTTAATGGGCGAACAGCCATACCCTTGGGACCTACTTCAGCCCCAGGATGTGATGAGCCGAC
>Contig_331
AAATCTTGATTGAACAAAAGCAATCAAGTGTTTAGTTGAAAACGCAACATCAAGAATTTTTGAGGTTGTATAGTTAAGTGACTAAGCGTACAAGGTGGA
>Contig_332
TTTAACGTAACTCGCAGGATCATTCTCCAAAAGGCACGCCATCACCATTGCTGGCTCTGACCGCTTGTAAGCACACAATTTCAGGTCCTATTTCACTCC
>Contig_333
GCTCACGCTATTTCCTTAGAAAGGCTAAACCGTCAGCCTTCTCACATACCTTCCTGCGTCACTCCATCAGTAAAAACGTTAATTAAGTGGTATAGGAA
>Contig_334
TTGTATTTGCGTTGAAGGTATACCGGTAAGGAGTGCTGGAGCGAATACAAGTGAGCATGCAGGCATGAGTAGCGATAATTGGGGTGAGAATCCCCAAC
>Contig_335
ATTAGATACCCTGGTAGTCCGCACAGTAAACGATGGATGCTCGCTGTTGGCCTTTGTGGTCAGTGGCTTAGCGAAAGCGTTAAGCATCCCACCTGGGG
>Contig_336
TCTCAACGCCTTAGTATGTTCTACCCGACTACGTGTGTCCGATTACGGTACGGGTAGAACATACATTAAGCTTAGCGGATTTTCTTGGAAGTATGATT
>Contig_337
CACTTTTGTTTTCTTCTCCTCCGCCTACTTAGATGTTTCAGTTCAGCGGGTTTGCTCATCTTGCGATGTAGTATACCTTCAGTATACTGGATTGGCAC
>Contig_338
GTCAACCGGGCTATAACAAGCGTCTACTAATAAACGACCAATTGGACGATCTTCATTTTGTGAATGAGTACGAGCAGATGCAGGTACATAACCTCTAC
>Contig_339
AAGGAACTCTGCAAAATAACCTCGTAACTTCGGGAGAAGAGGAGCCCTTGAGGGTGAGTATCCACGCGATACAAAGCGCTAGAGGGTCGCCGTGAAG
>Contig_340
TCGACTCATCCAAGCTTTTCGCAGATTAGCACGTCCTTCGTCGCCTTGGCAATCAGAGGCGACGAAGGACGTGCTAATCTGCGAAAAGCTTGGATGA
>Contig_341
ATAGATCCTGAACCCGTCTGCCTACAAGCGGTAGGAGCAGCCTTGTGCTGTGACTGCGTGCCTTTTGCATAATGAACCTACGAGTTACTTTCTCTGG
>Contig_342
GAGCAAATTGGTTAGCACAATGACTTCAGCATGGGCGGTCATAACGCGGTACCAGAATATCAACTGGTTGTCCATCGACTACGCCTGTCGGCCTCGC
>Contig_343
GTTACCTACGCGTTACTCACCCGTTCGCAACTCATCCGGAGAAGCAAGCTCCTCCTTCAGCGTTCTACTTGCATGTATTAGGCACGCCGCCAGCGTT
>Contig_344
TCAACCGGGCTATAACAAGCGTCTACTAATAAACGACCGATAGGACGATCTTCATTTTGTGAATGAGTACGAGCAGATGCAGGTACATAACCTCTAC
>Contig_345
ACTGTAGCTTGGTATTGGGTTTTGGCATTGCATGTATAGGATAGTTGGGAGACTGAGATGATATGGCGCTAGCTGTATCGGAGTCATCGGTGGAATA
>Contig_346
TATTTATCTAACTCCTCCTTGAATGAGTCTAATTCAGGTTGCAAAGGAATTTTTATGAACCACAAATCATTACTACAGACAACACATTTGTGTCTG
>Contig_347
GAGGACTTTGTAAGTAAAGCACCGTCTATGCAATACAAAGTTTCTTTAGAAGTTACTTGTGCTAGTGAGTACACTGGTAATTACCAGTGTGGTCAC
>Contig_348
TATACAAAAGGTACGCAGTCACCCTTAAAGGGCTCCCACTGCTTGTACGTACAAGCAGTGGGAGCCCTTTAAGGGTGACTGCGTACCTTTTGTATA
>Contig_349
TAGCCGGTGCTTCTTCTGTAGTTAACGTCAATCATCTAGTCTATTAAACTAAATGATTGACGTTAACTACAGAAGAAGCACCGGCTAACTCCGTGC
>Contig_350
GCACGGAGTTAGCCGGTGCTTCTTCTGTAGTTAACGTCAATCATTTAGTTTAATAAACTAAGTGATTGACGTTAACTACAGAAGAAGCACCGGCTA
>Contig_351
ATTCCTAAGATGTCAAACGCTGGTAAGGTTCCTCGCGTTGCGTCGAATTAAACCAGCGTTTGACATCTTAGGAATGAGACAGAGATGTTTCAGTGT
>Contig_352
TTCACTGCGACCCTCGAGCGCTTTGTATCGCGTGGATACTGACCCTCAAGGGCTCCTCTTCTCCCGAAGTTACGAGGTTATTTTGCAGAGTTCCTT
>Contig_353
TATACAAAAGGTACGCAGTCACCCCAAAAGGGCTCCCACTGCTTGTACGTACAAGCAGTGGGAGCCCTTTTGGGGTGACTGCGTACCTTTTGTATA
>Contig_354
TCGTTGAGACAGTGCCCAAATCATTACGCCTTTCGTGCGGGTCGGAACTTACCCGCACGAAAGGCGTAATGATTTGGGCACTGTCTCAACGAGAGA
>Contig_355
CTACGTAGGATGTCAAGATCTGGTAAGGTTCCTCGCGTTGCGTCGAATTAAACCAGATCTTGACATCCTACGTAGGCCTGTGAGAACAGGCCGTGC
>Contig_356
TATACAAAAGGTACGCAGTCACCCAAAAAGGGCTCCCACTGCTTGTACGTACAAGCAGTGGGAGCCCTTTTTGGGTGACTGCGTACCTTTTGTATA
>Contig_357
TCACACCTTACGGTGGCAGTATCTCCAGAGTGCCCAGCATCACCTGATGGCAACTAAAGACAGGGGTTGCGCTCGTTATGGCACTTAAGCCGACAC
>Contig_358
GTTGTCTCAGCAACTCCACATCGTTTCCCACTTAATATAGACTTAGGGGCCTTAGTTGATGGTCTGGGCTGTTTCCCTCTCGACTACGAAGCTTAT
>Contig_359
CCTACACATCGGATGACCAAGGTCAATGCTAAGCTGTAGTATAGGCCGGAGGCTTTGAAGCGGGTGCGCCAGCATTCGTGGAGCCATCCTTGAAA
>Contig_360
GGGAATCTTCCGCAATGGGCGCAAGCCTGACGGAGCAACGCCGCGTGAGTGAAGACGGCCTTCGGGTTGTAAAGCTCTGTTATACGGGACGAATA
>Contig_361
CCTACACATCGGATGACCAAGGTCAATGCTAAGCTGTAGTATAGGCCGGAGGCTTCGAAGCGGGTGCGCCAGCATTCGTGGAGCCATCCTTGAAA
>Contig_362
CGGTTAAGCTCGCTACTGAATGTAAGTCGTTGACCCATTATACAAACAGTGGGAGCATCCTTGTGGTGTGACTGCGTACCTTTTGTATAATGGG
>Contig_363
ATGGGTCAACGACTTACATTCAGTAGCGAGCTTAACCGGATAGGGGAGGCGTAGGGAAACCGAGTCTTAATAGGGCGAACAGTTGCTGGGTGTA
>Contig_364
AGTTAGCCGGTGCTTCTTCTGTAGTTAACGTCAATCACCTAGTTTATTAAACTAAATGCCTTCCTCGCTACCGAAAGAACTTTACAACCCGAAG
>Contig_365
CGTCATCCCCACCTTCCTCACACCTTACGGTGGCAGTATCTCCAGAGTGCCCAGCTTAACCTGATGGCAACTAAAGACAGGGGTTGCGCTCGTT
>Contig_366
CACGGAGTCGAGTTGCAGACTCCGATCCGAACTGTGATCGTCTTTATAGATTCGCTCCTGCTCGCGCAGTGGCTGCTCTCTGTAACGACCATT
>Contig_367
CGCCTCTTATCGACTCATCCAAGCTTATCGCAGATTAGCACGTCCTTCATCGCCTTGGCAATCAGAGGCGATGAAGGACGTGCTAATCTGCGA
>Contig_368
TTGCGCTCGTTGCGGGACTTAACCCAACATCTCACGACACGAGCGCAACCCCTATAGTTAGTTACCATCATTAAGTTGGGGACTCTAACTAGA
>Contig_369
CTCTCATGAGTTCCCACCCGAAGTGCTGGCAACATAAGATAGGGGTTGCGCTCGTGTCGTGAGATGTTGGGTTAAGTCCCGCAACGAGCGCAA
>Contig_370
CCGCAAGGTTGAAACTCAAAGGAATTGACGGGGGCCCGCACAAGCGGTGGAGCATGTGGTTTAATTCGATGATACGCGAGGAACCTTACCAAG
>Contig_371
GGGAGGCAGCAGTGAGGAATATTGGTCAATGGGCGAGAGCCTGAACCAGCCAAGTAGCGTGCAGGATGACGGCCCTATGGGTTGTAAACTGC
>Contig_372
GTTAAGCTCGCTACTGAATGTAAGTCGTTGACCCATCATACAAACAGTGGGAGCATCCTTGTGGTGTGACTGCGTACCTTTTGTATAATGG
>Contig_373
TAGCCGGTGCTTCTTCTGTAGTTAACGTCAATCACTTAGTTTATTAAACTAAATGCCTTCCTCGCTACCGAAAGAACTTTACAACCCGAAG
>Contig_374
TTTCAAGGATGGCTCCACGAATGCTGGCGCACCCGCTTCGAAGCCTCCGGCCTATCCTACACATCGGATGACCAAGGTCAATGCTAAGCTG
>Contig_375
ATCACATCCTGGGGCTGAAGTAGGTCCCAAGGGTATGGCTGTTCGCCCATTAAAGTGGCACGCGAGCTGGGTTCAGAACGTCGTGAGACAG
>Contig_376
GTTAAGCTCGCTACTGAATGTAAGTCGTTGACCCATCATACAAACAGTGGGAGCACCCTTATGGTGTGACTGCGTACCTTTTGTATAATGG
>Contig_377
CCGGGAGGGGAGTGAAATAGAACCTGAAACCTGATGCATACAAACAGTGGGAGCACCCTTATGGTGTGACTGCGTACCTTTTGTATAATGG
>Contig_378
TAGCCGGTGCTTCTTCTGTAGTTAACGTCAATCATCTAGTCTATTAAACTAAATGCCTTCCTCGCTACCGAAAGAACTTTACAACCCGAA
>Contig_379
GATACGCGTTACTCACCCGTGCGCCGGTCGCCATCGGGGGTTGCAAGCAACCCCCATGCTGCCCCGCGACTTGCATGTGTGAGTAACGCG
>Contig_380
TCCTGCACGCTACTTGGCTGGTTCAGACTTCCGTCCATTGACCAATATTCCTCACTGCTGCCTCCCGTAGGAGTTTGGACCGTGTCTCA
>Contig_381
CTCCAGAGTGCCCAGCTTAACCTGATGGCAACTAAAGACAGGGGTTGCGCTCGTTGCGGGACTTAACCCAACATCTCACGACACGAGC
>Contig_382
TCTACTTGTGCTATGTAGTTACGAGAATTCATTCTGCACAAGAGTAGACTATATATCGTAAACGGAAAAGCGAAAACGTTTATATAG
>Contig_383
CTTGACCCATTTCGCTCGCCGCTACTTTGGGTATCGTTTTTACTTTCTTTTCCTCCCGTTACTTAGATGTTTCAGTTCACGGACTTA
>Contig_384
CTCCTCCGCGTTCGCTCGCCACTACTTGCGGAATCTCGGTTGATTTCTTTTCCTCGGGGTACTTAGATGTTTCAGTTCTCCCGGTT
>Contig_385
AGGATCATTCTCCAAAAGGCACGCCATCACCATTACTGGCTCTGACCGCTTGTAAGCACACAATTTCAGGCGGTCAGAGCCAGTAA
>Contig_386
CTTGTACGTACAAGCAGTGGGAGCCCTTTTGGGGTGACTGCGTACCTTTTGTATAATGGGTCAGCGACTTATATTTTGTAGCGAG
>Contig_387
AAAGCAGTTTACAACCCATAGGGCCGTCATCCTGCACGCTACTTGGCTGGTTCAGACTTCCGTCCATTGACCAATATTCCTCAC
>Contig_388
GTGAGGAATATTGGTCAATGGACGGAAGTCTGAACCAGCCAAGTAGCGTGCAGGAAGACGGCCCTATGGGTTGTAAACTGCTTT
>Contig_389
CTACAAACAGTCGAAGTCTGTATATATATCAGGACGACGGCGTGCCTATTGAAGAATGAACCGACGAGTTACTGTTGCTAGCG
>Contig_390
ACCCGTACCGTAATCGGACACACGTAGTCGGGTAGAACATACTAAGGCGTTGAGAGATTCATGGTTAAGGAACTAGGCAAATT
>Contig_391
CTTGTACGTACAAGCAGTGGGAGCCCTTTTTGGGTGACTGCGTACCTTTTGTATAATGGGTCAGCGACTTATATTTTGTAGC
>Contig_392
TATACAAAAGGTACGCAGTCACACCACAAGGATGCTCCCACTGTTTGTATGCATCAGGTTTCAGGTTCTATTTCACTCCCC
>Contig_393
CGTCTTTATAGATTCGCTCCTGCTCGCGCAGTGGCTGCTCTCTGTAACGACCATTGTAGCACGTGTGTAGCCCAAGATGTA
>Contig_394
ACGGTCCTAAGGTAGCGAAATTCCTTGTCGGGTAAGTTCCGACCCGCACGAAAGGCGTAATGATTTGGGCACTGTCTCAAC
>Contig_395
AGGGGAGTGAAATAGAACCTGAAACCTTGTACGTACAAGCAGTGGGAGCCCTTTTTGGGTGACTGCGTACCTTTTGTATA
>Contig_396
TTTTCGCAGATTAGCACGTCCTTCCTCGCCTCTGATTGCCAAGGCATCCACCTTGTACGCTTAGTCACTTAACTATACAA
>Contig_397
TCGCTACTGAATGTAAGTCGTTGACCCATTATACAAAAGGTACGCAGTCACACCATAAGGGTGCTCCCACTGTTTGTATG
>Contig_398
TTTTCGCAGATTAGCACGTCCTTCGTCGCCTCTGATTGCCAAGGCATCCACCTTGTACGCTTAGTCACTTAACTATACAA
>Contig_399
CAGTTTACAACCCATAGGGCCGTCTTCCTGCACGCTACTTGGCTGGTTCAGGCTTCCGCCCATTGACCAATATTCCTCAC
>Contig_400
GCGGGTCTTAAATGGCGCTCGAGTCAGATGGAGTAGACGCGAAACCAAGTGATCTACCCTTGGTCAGGTTGAAGGTTAGG
>Contig_401
CATTATACAAAAGGTACGCAGTCACCCAAAAGGGCTCCCACTGCTTGTACGTACAAGGTTTCAGGTTCTATTTCACTCC
>Contig_402
GTCCCTATTTGCAGGTACCATACGAATAAGGACCGGCTAATTCCGTGCCAGCAGCCGCGGTAATACGGAAGGTCCAGG
>Contig_403
CCCCTTAAATACAACGGCTGTATCCTTGACATATTTAAGGTTTAGGCTTGACCCATTTCGCTCGCCGCTACTTTGGGT
>Contig_404
TATACAAAAGGTACGCAGTCACCCCAAAAGGGCTCCCACTGCTTGTACGTACAAGGTTTCAGGTTCTATTTCACTCC
>Contig_405
TCGATATGAGCTCTTGGGGGGGATCAGCCTGTTATCCCCGGAGTACCTTTTATCCGTTGAGCGATGGCCCTTCCATT
>Contig_406
ATGCTCCACCGCTTGTGCGGGCCCCCGTCAATTCCTTTGAGTTTCAACCTTGCGGCCGTACTCCCCAGGCGGGGTAC
>Contig_407
GTGAAGGAAAGGCGAAAAGAACCCCAGTGAGGGGAGTGAAATAGAACCTGAAACCGTGTACGTACAAGCAGTGGGA
>Contig_408
TGCGTATTCGTGTTCAACGTGGTAGAGGTTATGTACCTGCATCTGCTCGTACTCATTCACAAAATGAAGATCGTCC
>Contig_409
GTATTAGCAGTCGTTTCCAACTGTTGTCCCCCTCTGAAGGGCAGGTTGATTACGCGTTACTCACCCGTTCGCCAC
>Contig_410
GCTTAACACATGCAAGTCGAACGAAGAGCGATGGAAGCTTGCTTCTATCAATCTTAGTGGCGAACGGGTGAGTAA
>Contig_411
CGCGGCTGCTGGCACGGAGTTAGCCGGTGCTTCTTCTGTAGTTAACGTCAATCATCTAGTCTATTAAACTAAATG
>Contig_412
CCTTACGGTACTGCTTCAATCCGATGAGAACGCTCCCCTACCCATATACATTGCTGCATATGACACGACTTCGGT
>Contig_413
GATTAAACGCCTCTTATCGACTCATCCAAGCTTTTCGCAGATTAGCACGTCCTTCGTCGCCTCTGATTGCCAAGG
>Contig_414
AAAAGCACTCCGATGAGGAGAGTGAAATAGTTCCTGAAACCATGCGCCTACAAGCGGTCGGAGCCGCGTAAGCG
>Contig_415
TTACAAGCGGTCAGAGCCAGTAATGGTGATGGCGTGCCTTTTGGAGAATGATCCTGCGAGTTACGTTAAACGGC
>Contig_416
GTGTCGGCTTAAGTGCCATAACGAGCGCAACCCCTGTCTTTAGTTGCCATCAGGTTAAGCTGGGCACTCTGGAG
>Contig_417
TTTGTATGGGGATAAAGTTAGGGACGTGTCCCTATTTGCAGGTACCATACGAATAAGGACCGGCTAATTCCGT
>Contig_418
CTCCCACTGTTTGTATGATGGGTCAACGACTTACATTCAGTAGCGAGCTTAACCGAATAGGGGAGGCGTAGG
>Contig_419
GATGGAAGCTTGCTTCTATCAATCTTAGTGGCGAACGGGTGAGTAACGCGTAATCAACCTGCCCTTCAGAGG
>Contig_420
GCTAAGTTATAAACCGAAGCTGTGGAATCCGTAAGGATTGGTAGGAGAGCGTTCTGTAGGCCGTTGAAGGAG
>Contig_421
CTCCCACTGTTTGTATGATGGGTCAACGACTTACATTCAGTAGCGAGCTTAACCGGATAGGGGAGGCGTAGG
>Contig_422
GAGGCTAGCCCTAAAGCTATTTCGAGGAGAACCAGCTATCTCCGGGTTCGATTGGAATTTCTCCCCTATCCA
>Contig_423
GGAGGAGCTTGCTTCTCCGGATGAGTTGCGAACGGGTGAGTAACGCGTAGGTAACCTGCCTGGTAGCGGGGG
>Contig_424
ATAGGCCGGAGGCTTTGAAGCGGGTGCGCCAGCATTCGTGGAGCCATCCTTGAAATACGGCCCTTTGGCTG
>Contig_425
CACAAGCGGAGGAACATGTGGTTTAATTCGATGATACGCGAGGAACCTTACCCGGGCTTGAATTGCAGAGG
>Contig_426
CAGCCAAAGGGCCGTATTTCAAGGATGGCTCCACGAATGCTGGCGCACCCGCTTCGAAGCCTCCGGCCTAT
>Contig_427
GAAACATCTCTGTCTCATTCCTAAGATGTCAAACGCTGGTAAGGTTCCTCGCGTTGCGTCGAATTAAACCA
>Contig_428
GGGGAGTGAAAGAGAACCTGAAACCGTATGTCTACAAACAGTCGAAGTCTGTATATATATCAGGACGACGG
>Contig_429
ACCTGATGGCAACTAAAGACAGGGGTTGCGCTCGTTATGGCACTTAAGCCGACACCTCACGGCACGAGCTG
>Contig_430
AGCGTTCATCCTGGCTCAGGATGAACGCTGACAGAATGCTTAACACATGCAAGTCTACTTGAACTTCGGTT
>Contig_431
ATACAAACAGTGGGAGCATCCTTGTGGTGTGACTGCGTACCTTTTGTATAATGGGTCAACGACTTACATT
>Contig_432
CCACAACTCCTTACGGTACTGCTTCAGCCCGATGAGAACGCTCCCCTACCCATATACATTGCTGCATATG
>Contig_433
CATGGCGGATGCCTTGGCTCACGGAGGCGATGAAGGACGTGATAAGCTGCGATAAGCCTTGGGTAGGTG
>Contig_434
AAGCCTCCGGCCTATACTACAGCTTAGCATTGACCTTGGTCATCCGATGTGTAGGATAGGCCGGAGGCT
>Contig_435
ATTTACCAGCTTCTGTTGCTGAGCTGTCTGCTGCGGTTGCAGAAGATGCTGCTGCGGTTGCAGATTTAC
>Contig_436
CGTTCATCCTGAGCCAGGATGAACGCTGACAGAATGCTTAACACATGCAAGTCAACTTGAACTTCGGTT
>Contig_437
CACGTCCTTCATCGCCTTGGCAATCAGAGGCGATGAAGGACGTGCTAATCTGCGAAAAGCTTGGATGA
>Contig_438
CCGCGGCAGGTCCGCCGCGGTGGCCGCTGCCTGTGACACGGGCCCGTGGGGGACGCGTGGTCCCCTAC
>Contig_439
CACGTCCTTCATCGCCTTGGCAATCAGAGGCGATGAAGGACGTGCTAATCTGCGATAAGCTTGGATGA
>Contig_440
TATTAAACTAAATGCCTTCCTCGCTACCGAAAGAACTTTACAACCCGAAGGCCTTCTTCATTCACGC
>Contig_441
GTCGGGTAAGTTCCGACCCGCACGAAAGGTGTAACGACTTGCGCACTGTCTCAACGAGGGACCCGGT
>Contig_442
CTGGCACGGAGTTAGCCGGTGCTTCTTCTGTAGTTAACGTCAATCACTTAGTTTATTAAACTAAATG
>Contig_443
ATCCCGTGGTGAAGGGCAGGTTGGATACGCGTTACTCACCCGTGCGCCGGTCGCCGGCATACTTAGC
>Contig_444
GGTTCAGGCTCTCGCCCATTGACCAATATTCCTCACTGCTGCCTCCCGTAGGAGTTTGGACCGTGTC
>Contig_445
TTGCGCCCGCGATGGATAGGGACCGAACTGTCTCACGACGTTCTGAACCCAGCTCGCGTGCCTCTTT
>Contig_446
GGTTCAGGCTTCCGCCCATTGACCAATATTCCTCACTGCTGCCTCCCGTAGGAGTTTGGACCGTGTC
>Contig_447
GATCGTATGCGGTATTAGCAGTCGTTTCCAACTGTTGTCCCCCTCTGAAGGGCAGGTTGATTACGC
>Contig_448
AGGGCAGGTTGGATACGCGTTACTCACCCGTGCGCCGGTCGCCGGCATACTTAGCAAGCTAAGTAT
>Contig_449
TATTAAACTAAATGATTGACGTTAACTACAGAAGAAGCACCGGCTAACTCCGTGCCAGCAGCCGCG
>Contig_450
GGGGGTTGCTTGCAACCCCCGATGGCGACCGGCGCACGGGTGAGTAACGCGTATCCAACCTGCCCT
>Contig_451
CACACTTTACAATGCACCTTCATCGGCCTACAGAACGCTCCCCTACCATGCCAGTAAACTGGCAT
>Contig_452
ATCAATCTTAGTGGCGAACGGGTGAGTAACGCGTAATCAACCTGCCCTTCAGAGGGGGACAACAG
>Contig_453
CAAGGTGGATGCCTTGGCAATCAGAGGCGACGAAGGACGTGCTAATCTGCGAAAAGCTTGGATGA
>Contig_454
CGGTTAAGCTCGCTACTGAATGTAAGTCGTTGACCCATTATACAAAAGGTACGCAGTCACACCA
>Contig_455
TGCGTACCTTTTGTATAATGGGTCAACGACTTACATTCAGTAGCGAGCTTAACCGAATAGGGGA
>Contig_456
TCGCTACTGAATGTAAGTCGTTGACCCATTATACAAAAGGTACGCAGTCACACCACAAGGATGC
>Contig_457
TCCCCTATTCGGTTAAGCTCGCTACTGAATGTAAGTCGTTGACCCATTATACAAACAGTGGGAG
>Contig_458
TAGGGACGTGTCCCTATTTGCAGGTACCATACGAATAAGGACCGGCTAATTCCGTGCCAGCAGC
>Contig_459
AATGCCGTTTCCCCTCGACTTGCATGTGTTAAGCCTGTAGCTAGCGTTCATCCTGAGCCAGGAT
>Contig_460
TTAAGCATCCCACCTGGGGAGTACGCCGGCAACGGTGAAACTCAAAGGAATTGACGGGGGCCCG
>Contig_461
ACGAAGAGCGATGGAAGCTTGCTTCTATCAATCTTAGTGGCGAACGGGTGAGTAACGCGTAATC
>Contig_462
TGCGTACCTTTTGTATAATGGGTCAACGACTTACATTCAGTAGCGAGCTTAACCGGATAGGGGA
>Contig_463
CAAGGTGGATGCCTTGGCAATCAGAGGCGAGGAAGGACGTGCTAATCTGCGAAAAGCTTGGATG
>Contig_464
AAAGAGCTTGCTCTTTTGGTGGCGAGTGGCGAACGGGTGAGTAATGCATCGGAACGTACCGAGT
>Contig_465
TCCCCTATCCGGTTAAGCTCGCTACTGAATGTAAGTCGTTGACCCATTATACAAACAGTGGGAG
>Contig_466
CCGTGGTGAAGGGCAGGTTGGATACGCGTTACTCACCCGTGCGCCGGTCGCCATCAGGGGTTGC
>Contig_467
CCGTGGTGAAGGGCAGGTTGGATACGCGTTACTCACCCGTGCGCCGGTCGCCATCGGGGGTTGC
>Contig_468
TCGGTTTCCCTACGCCTCCCCTATTCGGTTAAGCTCGCTACTGAATGTAAGTCGTTGACCCAT
>Contig_469
TTTGTATAATGGGTCAACGACTTACATTCAGTAGCGAGCTTAACCGAATAGGGGAGGCGTAGG
>Contig_470
CGCGGCTGCTGGCACGGAGTTAGCCGGTGCTTCTTCTGTAGTTAACGTCAATCACTTAGTTTA
>Contig_471
CCTACGCCTCCCCTATCCGGTTAAGCTCGCTACTGAATGTAAGTCGTTGACCCATTATACAAA
>Contig_472
AACGCTTGCACCCTCCGTATTACCGCGGCTGCTGGCACGGAGTTAGCCGGTGCTTCTTCTGT
>Contig_473
ACACGGTCCAGACTCCTACGGGAGGCAGCAGTGAGGAATATTGGTCAATGGGCGAGAGCCTG
>Contig_474
CTAGTCTATTAAACTAAATGCCTTCCTCGCTACCGAAAGAACTTTACAACCCGAAGGCCTT
>Contig_475
CCGGGAGGGGAGTGAAATAGAACCTGAAACCTGATGCATACAAACAGTGGGAGCATCCTTG
>Contig_476
TACGAAAGGGGTTGCGCTCGTTGCGGGACTTAACCCAACATCTCACGACACGAGCGCAACC
>Contig_477
AAAGACAGGGGTTGCGCTCGTTGCGGGACTTAACCCAACATCTCACGACACGAGCGCAACC
>Contig_478
TAGTTTATTAAACTAAATGCCTTCCTCGCTACCGAAAGAACTTTACAACCCGAAGGCCTT
>Contig_479
TCGTTAAGGAACTCTGCAAAATAACCTCGTAACTTCGGGAGAAGAGGAGCCCTTGAGGGT
>Contig_480
AGGGGTTGCGCTCGTTGCGGGACTTAACCCAACATCTCACGACACGAGCGCAACCCCTAT
>Contig_481
CAAAACCAGGAGAGTGAAATAGTTCCTGAAACCATGCGCCTACAAGCGGTCGGAGCTGCT
>Contig_482
TAGTTAGATGGAGTAGACGCGAAACCAAGTGATCTACCCTTGGTCAGGTTGAAGGTTAGG
>Contig_483
CCATTATACAAAAGGTACGCAGTCACACCACAAGGATGCTCCCACTGTTTGTATGCATC
>Contig_484
TCGACTCATCCAAGCTTTTCGCAGATTAGCACGTCCTTCCTCGCCTCTGATTGCCAAGG
>Contig_485
CCTCGCTACAAAATATAAGTCGCTGACCCATTATACAAAAGGTACGCAGTCACCCAAAA
>Contig_486
TTCGAAGCCTCCGGCCTATCCTACACATCGGATGACCAAGGTCAATGCTAAGCTGTAGT
>Contig_487
TTTACCTAACCTTCAACCTGACCAAGGGTAGATCACTTGGTTTCGCGTCTACTCCATCT
>Contig_488
TCGTCAGCTCGTGTCGTGAGATGTTGGGTTAAGTCCCGCAACGAGCGCAACCCCTGTCT
>Contig_489
AACTATAGGGGTTGCGCTCGTTGCGGGACTTAACCCAACATCTCACGACACGAGCGCAA
>Contig_490
TTGCGCTCGTGTCGTGAGATGTTGGGTTAAGTCCCGCAACGAGCGCAACCCCTATCTTA
>Contig_491
GGCTCAGGACGAACGCTGGCGGCGTGCTTAACACATGCAAGTCGAACGGGATGATTTAG
>Contig_492
TTGATCCTGGCTCAGGATGAACGCTAGCTACAGGCTTAACACATGCAAGTCGAGGGGA
>Contig_493
CCCAAAAGGGCTCCCACTGCTTGTACGTACAAGGTTTCAGGTTCTATTTCACTCCCCT
>Contig_494
GCAGGCCTTGCAGCCTGCCTTCATCGGCTTACAGAACGCTCTCCTACCAAGATGCTTT
>Contig_495
AGACAGGGGTTGCGCTCGTTGCGGGACTTAACCCAACATCTCACGACACGAGCTGTCG
>Contig_496
CGACCGCAAGGTTGAAACTCAAAGGAATTGACGGGGGCCCGCACAAGCGGTGGAGCAT
>Contig_497
CGGCCGCAAGGTTGAAACTCAAAGGAATTGACGGGGACCCGCACAAGCGGTGGAGCAT
>Contig_498
TGCCTTGGCAATCAGAGGCGAGGAAGGACGTGCTAATCTGCGAAAAGCTTGGATGAG
>Contig_499
TCGCCGTTTAACGTAACTCGCAGGATCATTCTCCAAAAGGCACGCCATCACCATTAC
>Contig_500
CGGTTAAGCTCGCTACTGAATGTAAGTCGTTGACCCATCATACAAACAGTGGGAGCA
>Contig_501
TGTGGTTTAATTCGACGCAACGCGAGGAACCTTACCAGCGTTTGACATCTTAGGAAT
>Contig_502
GGTTGCGCTCGTGTCGTGAGATGTTGGGTTAAGTCCCGCAACGAGCGCAACCCCTAT
>Contig_503
CAGCTCGTGTCGTGAGATGTTGGGTTAAGTCCCGCAACGAGCGCAACCCCTGTCTTT
>Contig_504
CTATAGGGGTTGCGCTCGTTGCGGGACTTAACCCAACATCTCACGACACGAGCTGAC
>Contig_505
GGGGGGGGGGGGGGGGGGGGGGGGGGGGGGGGGGGGGGGGGGGGGGGGGGGGGGGG
>Contig_506
CCGCGGCTGCTGGCACGGAGTTAGCCGGTGCTTCTTCTGTAGTTAACGTCAATCAT
>Contig_507
CCCATTATACAAAAGGTACGCAGTCACACCACAAGGATGCTCCCACTGTTTGTATG
>Contig_508
TTTTTTTTTTTTTTTTTTTTTTTTTTTTTTTTTTTTTTTTTTTTTTTTTTTTTTTT
>Contig_509
GGGGTGACTGCGTACCTTTTGTATAATGGGTCAGCGACTTATATTTTGTAGCGAGG
>Contig_510
GAGGGGAGTGAAATAGAACCTGAAACCTTGTACGTACAAGCAGTGGGAGCCCTTTT
>Contig_511
GCCTTGGCAATCAGAGGCGACGAAGGACGTGCTAATCTGCGAAAAGCTTGGATGAG
>Contig_512
TAGAGTTTGATCCTGGCTCAGGATGAACGCTAGCTACAGGCTTAACACATGCAAGT
>Contig_513
TCGCCCATTGACCAATATTCCTCACTGCTGCCTCCCGTAGGAGTCTGGACCGTGTC
>Contig_514
GCCTACGCACCCTTTAAACCCAATAAATCCGGATAACGCTCGCATCCTCCGTATTT
>Contig_515
TACTGTAGCTTGGTATTGGGTTTTGGCATTGCATGTATAGGATAGTTGGGAGACTG
>Contig_516
TCGACAGCTCGTGTCGTGAGATGTTGGGTTAAGTCCCGCAACGAGCGCAACCCCTG
>Contig_517
TCACTTTTGTTTTCTTCTCCTCCGCCTACTTAGATGTTTCAGTTCAGCGGGTTTGC
>Contig_518
TCTTGGAAACGTTGTCTACGCATTATCACCTCGACCGTAGCCTAAGTGTACTATC
