# Supplementary material for: VGEA: an RNA viral assembly toolkit
Source: PeerJ. 2021 Sep 6;9:e12129. doi: 10.7717/peerj.12129 (PMC8428259; doi:10.7717/peerj.12129)
Supplement: Supplemental Information 2 [file peerj-09-12129-s002.zip › Supplementary_File_2/Performance_Comparison_Assembly_Pipelines_Table_2/CV145/vgea/CV145_vgea_contigs.fasta]

>contig.00001
GATTTTAAAGTTCGTTTAGAGAACAGATCTACAAGAGATCGAAAGTTGGTTGGTTTGTTA
CCTGGGAAGGTATAAACCAACCAACTTTCGATCTCTTGTAGATCTGTTCTCTAAACGAAC
TTTAAAATCTGTGTGGCTGTCACTCGGCTGCATGCTTAGTGCACTCACGCAGTATAATTA
ATAACTAATTACTGTCGTTGACAGGACACGAGTAACTCGTCTATCTTCTGCAGGCTGCTT
ACGGTTTCGTCCGTGTTGCAGCCGATCATCAGCACATCTAGGTTTTGTCCGGGTGTGACC
GAAAGGTAAGATGGAGAGCCTTGTCCCTGGTTTCAACGAGAAAACACACGTCCAACTCAG
TTTGCCTGTTTTACAGGTTCGCGACGTGCTCGTACGTGGCTTTGGAGACTCCGTGGAGGA
GGTCTTATCAGAGGCACGTCAACATCTTAAAGATGGCACTTGTGGCTTAGTAGAAGTTGA
AAAAGGCGTTTTGCCTCAACTTGAACAGCCCTATGTGTTCATCAAACGTTCGGATGCTCG
AACTGCACCTCATGGTCATGTTATGGTTGAGCTGGTAGCAGAACTCGAAGGCATTCAGTA
CGGTCGTAGTGGTGAGACACTTGGTGTCCTTGTCCCTCATGTGGGCGAAATACCAGTGGC
TTACCGCAAGGTTCTTCTTCGTAAGAACGGTAATAAAGGAGCTGGTGGCCATAGTTACGG
CGCCGATCTAAAGTCATTTGACTTAGGCGACGAGCTTGGCACTGATCCTTATGAAGATTT
TCAAGAAAACTGGAACACTAAACATAGCAGTGGTGTTACCCGTGAACTCATGCGTGAGCT
TAACGGAGGGGCATACACTCGCTATGTCGATAACAACTTCTGTGGCCCTGATGGCTACCC
TCTTGAGTGCATTAAAGACCTTCTAGCACGTGCTGGTAAAGCTTCATGCACTTTGTCCGA
ACAACTGGACTTTATTGACACTAAGAGGGGTGTATACTGCTGCCGTGAACATGAGCATGA
AATTGCTTGGTACACGGAACGTTCTGAAAAGAGCTATGAATTGCAGACACCTTTTGAAAT
TAAATTGGCAAAGAAATTTGACACCTTCAATGGGGAATGTCCAAATTTTGTATTTCCCTT
AAATTCCATAATCAAGACTATTCAACCAAGGGTTGAAAAGAAAAAGCTTGATGGCTTTAT
GGGTAGAATTCGATCTGTCTATCCAGTTGCGTCACCAAATGAATGCAACCAAATGTGCCT
TTCAACTCTCATGAAGTGTGATCATTGTGGTGAAACTTCATGGCAGACGGGCGATTTTGT
TAAAGCCACTTGCGAATTTTGTGGCACTGAGAATTTGACTAAAGAAGGTGCCACTACTTG
TGGTTACTTACCCCAAAATGCTGTTGTTAAAATTTATTGTCCAGCATGTCACAATTCAGA
AGTAGGACCTGAGCATAGTCTTGCCGAATACCATAATGAATCTGGCTTGAAAACCATTCT
TCGTAAGGGTGGTCGCACTATTGCCTTTGGAGGCTGTGTGTTCTCTTATGTTGGTTGCCA
TAACAAGTGTGCCTATTGGGTTCCACGTGCTAGCGCTAACATAGGTTGTAACCATACAGG
TGTTGTTGGAGAAGGTTCCGAAGGTCTTAATGACAACCTTCTTGAAATACTCCAAAAAGA
GAAAGTCAACATCAATATTGTTGGTGACTTTAAACTTAATGAAGAGATCGCCATTATTTT
GGCATCTTTTTCTGCTTCCACAAGTGCTTTTGTGGAAACTGTGAAAGGTTTGGATTATAA
AGCATTCAAACAAATTGTTGAATCCTGTGGTAATTTTAAAGTTACAAAAGGAAAAGCTAA
AAAAGGTGCCTGGAATATTGGTGAACAGAAATCAATACTGAGTCCTCTTTATGCATTTGC
ATCAGAGGCTGCTCGTGTTGTACGATCAATTTTCTCCCGCACTCTTGAAACTGCTCAAAA
TTCTGTGCGTGTTTTACAGAAGGCCGCTATAACAATACTAGATGGAATTTCACAGTATTC
ACTGAGACTCATTGATGCTATGATGTTCACATCTGATTTGGCTACTAACAATCTAGTTGT
AATGGCCTACATTACAGGTGGTGTTGTTCAGTTGACTTCGCAGTGGCTAACTAACATCTT
TGGCACTGTTTATGAAAAACTCAAACCCGTCCTTGATTGGCTTGAAGAGAAGTTTAAGGA
AGGTGTAGAGTTTCTTAGAGACGGTTGGGAAATTGTTAAATTTATCTCAACCTGTGCTTG
TGAAATTGTCGGTGGACAAATTGTCACCTGTGCAAAGGAAATTAAGGAGAGTGTTCAGAC
ATTCTTTAAGCTTGTAAATAAATTTTTGGCTTTGTGTGCTGACTCTATCATTATTGGTGG
AGCTAAACTTAAAGCCTTGAATTTAGGTGAAACATTTGTCACGCACTCAAAGGGATTGTA
CAGAAAGTGTGTTAAATCCAGAGAAGAAACTGGCCTACTCATGCCTCTAAAAGCCCCAAA
AGAAATTATCTTCTTAGAGGGAGAAACACTTCCCACAGAAGTGTTAACAGAGGAAGTTGT
CTTGAAAACTGGTGATTTACAACCATTAGAACAACCTACTAGTGAAGCTGTTGAAGCTCC
ATTGGTTGGTACACCAGTTTGTATTAACGGGCTTATGTTGCTCGAAATCAAAGACACAGA
AAAGTACTGTGCCCTTGCACCTAATATGATGGTAACAAACAATACCTTCACACTCAAAGG
CGGTGCACCAACAAAGGTTACTTTTGGTGATGACACTGTGATAGAAGTGCAAGGTTACAA
GAGTGTGAATATCACTTTTGAACTTGATGAAAGGATTGATAAAGTACTTAATGAGAAGTG
CTCTGCCTATACAGTTGAACTCGGTACAGAAGTAAATGAGTTCGCCTGTGTTGTGGCAGA
TGCTGTCATAAAAACTTTGCAACCAGTATCTGAATTACTTACACCACTGGGCATTGATTT
AGATGAGTGGAGTATGGCTACATACTACTTATTTGATGAGTCTGGTGAGTTTAAATTGGC
TTCACATATGTATTGTTCTTTTTACCCTCCAGATGAGGATGAAGAAGAAGGTGATTGTGA
AGAAGAAGAGTTTGAGCCATCAACTCAATATGAGTATGGTACTGAAGATGATTACCAAGG
TAAACCTTTGGAATTTGGTGCCACTTCTGCTGCTCTTCAACCTGAAGAAGAGCAAGAAGA
AGATTGGTTAGATGATGATAGTCAACAAACTGTTGGTCAACAAGACGGCAGTGAGGACAA
TCAGACAACTACTATTCAAACAATTGTTGAGGTTCAACCTCAATTAGAGATGGAACTTAC
ACCAGTTGTTCAGACTATTGAAGTGAATAGTTTTAGTGGTTATTTAAAACTTACTGACAA
TGTATACATTAAAAATGCAGACATTGTGGAAGAAGCTAAAAAGGTAAAACCAACCGTGGT
TGTTAATGCAGCCAATGTTTACCTTAAACATGGAGGAGGTGTTGCAGGAGCCTTAAATAA
GGCTACTAACAATGCCATGCAAGTTGAATCTGATGATTACATAGCTACTAATGGACCACT
TAAAGTGGGTGGTAGTTGTGTTTTAAGCGGACACAATCTTGCTAAACACTGTCTTCATGT
TGTCGGCCCAAATGTTAACAAAGGTGAAGACATTCAACTTCTTAAGAGTGCTTATGAAAA
TTTTAATCAGCACGAAGTTCTACTTGCACCATTATTATCAGCTGGTATTTTTGGTGCTGA
CCCTATACATTCTTTAAGAGTTTGTGTAGATACTGTTCGCACAAATGTCTACTTAGCTGT
CTTTGATAAAAATCTCTATGACAAACTTGTTTCAAGCTTTTTGGAAATGAAGAGTGAAAA
GCAAGTTGAACAAAAGATCGCTGAGATTCCTAAAGAGGAAGTTAAGCCATTTATAACTGA
AAGTAAACCTTCAGTTGAACAGAGAAAACAAGATGATAAGAAAATCAAAGCTTGTGTTGA
AGAAGTTACAACAACTCTGGAAGAAACTAAGTTCCTCACAGAAAACTTGTTACTTTATAT
TGACATTAATGGCAATCTTCATCCAGATTCTGCCACTCTTGTTAGTGACATTGACATCAC
TTTCTTAAAGAAAGATGCTCCATATATAGTGGGTGATGTTGTTCAAGAGGGTGTTTTAAC
TGCTGTGGTTATACCTACTAAAAAGGCTGGTGGCACTACTGAAATGCTAGCGAAAGCTTT
GAGAAAAGTGCCAACAGACAATTATATAACCACTTACCCGGGTCAGGGTTTAAATGGTTA
CACTGTAGAGGAGGCAAAGACAGTGCTTAAAAAGTGTAAAAGTGCCTTTTACATTCTACC
ATCTATTATCTCTAATGAGAAGCAAGAAATTCTTGGAACTGTTTCTTGGAATTTGCGAGA
AATGCTTGCACATGCAGAAGAAACACGCAAATTAATGCCTGTCTGTGTGGAAACTAAAGC
CATAGTTTCAACTATACAGCGTAAATATAAGGGTATTAAAATACAAGAGGGTGTGGTTGA
TTATGGTGCTAGATTTTACTTTTACACCAGTAAAACAACTGTAGCGTCACTTATCAACAC
ACTTAACGATCTAAATGAAACTCTTGTTACAATGCCACTTGGCTATGTAACACATGGCTT
AAATTTGGAAGAAGCTGCTCGGTATATGAGATCTCTCAAAGTGCCAGCTACAGTTTCTGT
TTCTTCACCTGATGCTGTTACAGCGTATAATGGTTATCTTACTTCTTCTTCTAAAACACC
TGAAGAACATTTTATTGAAACCATCTCACTTGCTGGTTCCTATAAAGATTGGTCCTATTC
TGGACAATCTACACAACTAGGTATAGAATTTCTTAAGAGAGGTGATAAAAGTGTATATTA
CACTAGTAATCCTACCACATTCCACCTAGATGGTGAAGTTATCACCTTTGACAATCTTAA
GACACTTCTTTCTTTGAGAGAAGTGAGGACTATTAAGGTGTTTACAACAGTAGACAACAT
TAACCTCCACACGCAAGTTGTGGACATGTCAATGACATATGGACAACAGTTTGGTCCAAC
TTATTTGGATGGAGCTGATGTTACTAAAATAAAACCTCATAATTCACATGAAGGTAAAAC
ATTTTATGTTTTACCTAATGATGACACTCTACGTGTTGAGGCTTTTGAGTACTACCACAC
AACTGATCCTAGTTTTCTGGGTAGGTACATGTCAGCATTAAATCACACTAAAAAGTGGAA
ATACCCACAAGTTAATGGTTTAACTTCTATTAAATGGGCAGATAACAACTGTTATCTTGC
CACTGCATTGTTAACACTCCAACAAATAGAGTTGAAGTTTAATCCACCTGCTCTACAAGA
TGCTTATTACAGAGCAAGGGCTGGTGAAGCTGCTAACTTTTGTGCACTTATCTTAGCCTA
CTGTAATAAGACAGTAGGTGAGTTAGGTGATGTTAGAGAAACAATGAGTTACTTGTTTCA
ACATGCCAATTTAGATTCTTGCAAAAGAGTCTTGAACGTGGTGTGTAAAACTTGTGGACA
ACAGCAGACAACCCTTAAGGGTGTAGAAGCTGTTATGTACATGGGCACACTTTCTTATGA
ACAATTTAAGAAAGGTGTTCAGATACCTTGTACGTGTGGTAAACAAGCTACAAAATATCT
AGTACAACAGGAGTCACCTTTTGTTATGATGTCAGCACCACCTGCTCAGTATGAACTTAA
GCATGGTACATTTACTTGTGCTAGTGAGTACACTGGTAATTACCAGTGTGGTCACTATAA
ACATATAACTTCTAAAGAAACTTTGTATTGCATAGACGGTGCTTTACTTACAAAGTCCTC
AGAATACAAAGGTCCTATTACGGATGTTTTCTACAAAGAAAACAGTTACACAACAACCAT
AAAACCAGTTACTTATAAATTGGATGGTGTTGTTTGTACAGAAATTGACCCTAAGTTGGA
CAATTATTATAAGAAAGACAATTCTTATTTCACAGAGCAACCAATTGATCTTGTACCAAA
CCAACCATATCCAAACGCAAGCTTCGATAATTTTAAGTTTGTATGTGATAATATCAAATT
TGCTGATGATTTAAACCAGTTAACTGGTTATAAGAAACCTGCTTCAAGAGAGCTTAAAGT
TACATTTTTCCCTGACTTAAATGGTGATGTGGTGGCTATTGATTATAAACACTACACACC
CTCTTTTAAGAAAGGAGCTAAATTGTTACATAAACCTATTGTTTGGCATGTTAACAATGC
AACTAATAAAGCCACGTATAAACCAAATACCTGGTGTATACGTTGTCTTTGGAGCACAAA
ACCAGTTGAAACATCAAATTCGTTTGATGTACTGAAGTCAGAGGACGCGCAGGGAATTGA
TAATCTTGCCTGCGAAGATCTAAAACCAGTCTCTGAAGAAGTAGTGGAAAATCCTACCAT
ACAGAAAGACGTTCTTGAGTGTAATGTGAAAACTACCGAAGTTGTAGGAGACATTATACT
TAAACCAGCAAATAATAGTTTAAAAATTACAGAAGAGGTTGGCCACACAGATCTAATGGC
TGCTTATGTAGACAATTCTAGTCTTACTATTAAGAAACCTAATGAATTATCTAGAGTATT
AGGTTTGAAAACCCTTGCTACTCATGGTTTAGCTGCTGTTAATAGTGTCCCTTGGGATAC
TATAGCTAATTATGCTAAGCCTTTTCTTAACAAAGTTGTTAGTACAACTACTAACATAGT
TACACGGTGTTTAAACCGTGTTTGTAC
>contig.00002
GTCTGTGTCAACATCTCTATTTCTATAGAGACACTCATAAAGTCTGTGTTGTAAATTGCG
GACATACTTATCGGCAATTTACAACACAGACTTTATGAGTGTCTCTATAGAAATAGAGAT
GTTGACACAGACTTTGTGAATGAGTTTTACGCATATTTGCGTAAACATTTCTCAATGATG
ATACTCTCTGACGATGCTGTTGTGTGTTTCAATAGCACTTATGCATCTCAAGGTCTAGTG
GCTAGCATAAAGAACTTTAAGTCAGTTCTTTATTATCAAAACAATGTTTTTATGTCTGAA
GCAAAATGTTGGACTGAGACTGACCTTACTAAAGGACCTCATGAATTTTGCTCTCAACAT
ACAATGCTAGTTAAACAGGGTGATGATTATGTGTACCTTCCTTACCCAGATCCATCAAGA
ATCCTAGGGGCCGGCTGTTTTGTAGATGATATCGTAAAAACAGATGGTACACTTATGATT
GAACGGTTCGTGTCTTTAGCTATAGATGCTTACCCACTTACTAAACATCCTAATCAGGAG
TATGCTGATGTCTTTCATTTGTACTTACAATACATAAGAAAGCTACATGATGAGTTAACA
GGACACATGTTAGACATGTATTCTGTTATGCTTACTAATGATAACACTTCAAGGTATTGG
GAACCTGAGTTTTATGAGGCTATGTACACACCGCATACAGTCTTACAGGCTGTTGGGGCT
TGTGTTCTTTGCAATTCACAGACTTCATTAAGATGTGGTGCTTGCATACGTAGACCATTC
TTATGTTGTAAATGCTGTTACGACCATGTCATATCAACATCACATAAATTAGTCTTGTCT
GTTAATCCGTATGTTTGCAATGCTCCAGGTTGTGATGTCACAGATGTGACTCAACTTTAC
TTAGGAGGTATGAGCTATTATTGTAAATCACATAAACCACCCATTAGTTTTCCATTGTGT
GCTAATGGACAAGTTTTTGGTTTATATAAAAATACATGTGTTGGTAGCGATAATGTTACT
GACTTTAATGCAATTGCAACATGTGACTGGACAAATGCTGGTGATTACATTTTAGCTAAC
ACCTGTACTGAAAGACTCAAGCTTTTTGCAGCAGAAACGCTCAAAGCTACTGAGGAGACA
TTTAAACTGTCTTATGGTATTGCTACTGTACGTGAAGTGCTGTCTGACAGAGAATTACAT
CTTTCATGGGAAGTTGGTAAACCTAGACCACCACTTAACCGAAATTATGTCTTTACTGGT
TATCGTGTAACTAAAAACAGTAAAGTACAAATAGGAGAGTACACCTTTGAAAAAGGTGAC
TATGGTGATGCTGTTGTTTACCGAGGTACAACAACTTACAAATTAAATGTTGGTGATTAT
TTTGTGCTGACATCACATACAGTAATGCCATTAAGTGCACCTACACTAGTGCCACAAGAG
CACTATGTTAGAATTACTGGCTTATACCCAACACTCAATATCTCAGATGAGTTTTCTAGC
AATGTTGCAAATTATCAAAAGGTTGGTATGCAAAAGTATTCTACACTCCAGGGACCACCT
GGTACTGGTAAGAGTCATTTTGCTATTGGCCTAGCTCTCTACTACCCTTCTGCTCGCATA
GTGTATACAGCTTGCTCTCATGCCGCTGTTGATGCACTATGTGAGAAGGCATTAAAATAT
TTGCCTATAGATAAATGTAGTAGAATTATACCTGCACGTGCTCGTGTAGAGTGTTTTGAT
AAATTCAAAGTGAATTCAACATTAGAACAGTATGTCTTTTGTACTGTAAATGCATTGCCT
GAGACGACAGCAGATATAGTTGTCTTTGATGAAATTTCAATGGCCACAAATTATGATTTG
AGTGTTGTCAATGCCAGATTACGTGCTAAGCACTATGTGTACATTGGCGACCCTGCTCAA
TTACCTGCACCACGCACATTGCTAACTAAGGGCACACTAGAACCAGAATATTTCAATTCA
GTGTGTAGACTTATGAAAACTATAGGTCCAGACATGTTCCTCGGAACTTGTCGGCGTTGT
CCTGCTGAAATTGTTGACACTGTGAGTGCTTTGGTTTATGATAATAAGCTTAAAGCACAT
AAAGACAAATCAGCTCAATGCTTTAAAATGTTTTATAAGGGTGTTATCACGCATGATGTT
TCATCTGCAATTAACAGGCCACAAATAGGCGTGGTAAGAGAATTCCTTACACGTAACCCT
GCTTGGAGAAAAGCTGTCTTTATTTCACCTTATAATTCACAGAATGCTGTAGCCTCAAAG
ATTTTGGGACTACCAACTCAAACTGTTGATTCATCACAGGGCTCAGAATATGACTATGTC
ATATTCACTCAAACCACTGAAACAGCTCACTCTTGTAATGTAAACAGATTTAATGTTGCT
ATTACCAGAGCAAAAGTAGGCATACTTTGCATAATGTCTGATAGAGACCTTTATGACAAG
TTGCAATTTACAAGTCTTGAAATTCCACGTAGGAATGTGGCAACTTTACAAGCTGAAAAT
GTAACAGGACTCTTTAAAGATTGTAGTAAGGTAATCACTGGGTTACATCCTACACAGGCA
CCTACACACCTCAGTGTTGACACTAAATTCAAAACTGAAGGTTTATGTGTTGACATACCT
GGCATACCTAAGGACATGACCTATAGAAGACTCATCTCTATGATGGGTTTTAAAATGAAT
TATCAAGTTAATGGTTACCCTAACATGTTTATCACCCGCGAAGAAGCTATAAGACATGTA
CGTGCATGGATTGGCTTCGATGTCGAGGGGTGTCATGCTACTAGAGAAGCTGTTGGTACC
AATTTACCTTTACAGCTAGGTTTTTCTACAGGTGTTAACCTAGTTGCTGTACCTACAGGT
TATGTTGATACACCTAATAATACAGATTTTTCCAGAGTTAGTGCTAAACCACCGCCTGGA
GATCAATTTAAACACCTCATACCACTTATGTACAAAGGACTTCCTTGGAATGTAGTGCGT
ATAAAGATTGTACAAATGTTAAGTGACACACTTAAAAATCTTTCTGACAGAGTCGTATTT
GTCTTATGGGCACATGGCTTTGAGTTGACATCTATGAAGTATTTTGTGAAAATAGGACCT
GAGCGCACCTGTTGTCTATGTGATAGACGTGCCACATGCTTTTCCACTGCTTCAGACACT
TATGCCTGTTGGCATCATTCTATTGGATTTGATTACGTCTATAATCCGTTTATGATTGAT
GTTCAACAATGGGGTTTTACAGGTAACCTACAAAGCAACCATGATCTGTATTGTCAAGTC
CATGGTAATGCACATGTAGCTAGTTGTGATGCAATCATGACTAGGTGTCTAGCTGTCCAC
GAGTGCTTTGTTAAGCGTGTTGACTGGACTATTGAATATCCTATAATTGGTGATGAACTG
AAGATTAATGCGGCTTGTAGAAAGGTTCAACACATGGTTGTTAAAGCTGCATTATTAGCA
GACAAATTCCCAGTTCTTCACGACATTGGTAACCCTAAAGCTATTAAGTGTGTACCTCAA
GCTGATGTAGAATGGAAGTTCTATGATGCACAGCCTTGTAGTGACAAAGCTTATAAAATA
GAAGAATTATTCTATTCTTATGCCACACATTCTGACAAATTCACAGATGGTGTATGCCTA
TTTTGGAATTGCAATGTCGATAGATATCCTGCTAATTCCATTGTTTGTAGATTTGACACT
AGAGTGCTATCTAACCTTAACTTGCCTGGTTGTGATGGTGGCAGTTTGTATGTAAATAAA
CATGCATTCCACACACCAGCTTTTGATAAAAGTGCTTTTGTTAATTTAAAACAATTACCA
TTTTTCTATTACTCTGACAGTCCATGTGAGTCTCATGGAAAACAAGTAGTGTCAGATATA
GATTATGTACCACTAAAGTCTGCTACGTGTATAACACGTTGCAATTTAGGTGGTGCTGTC
TGTAGACATCATGCTAATGAGTACAGATTGTATCTCGATGCTTATAACATGATGATCTCA
GCTGGCTTTAGCTTGTGGGTTTACAAACAATTTGATACTTATAACCTCTGGAACACTTTT
ACAAGACTTCAGAGTTTAGAAAATGTGGCTTTTAATGTTGTAAATAAGGGACACTTTGAT
GGACAACAGGGTGAAGTACCAGTTTCTATCATTAATAACACTGTTTACACAAAAGTTGAT
GGTGTTGATGTAGAATTGTTTGAAAATAAAACAACATTACCTGTTAATGTAGCATTTGAG
CTTTGGGCTAAGCGCAACATTAAACCAGTACCAGAGGTGAAAATACTCAATAATTTGGGT
GTGGACATTGCTGCTAATACTGTGATCTGGGACTACAAAAGAGATGCTCCAGCACATATA
TCTACTATTGGTGTTTGTTCTATGACTGACATAGCCAAGAAACCAACTGAAACGATTTGT
GCACCACTCACTGTCTTTTTTGATGGTAGAGTTGATGGTCAAGTAGACTTATTTAGAAAT
GCCCGTAATGGTGTTCTTATTACAGAAGGTAGTGTTAAAGGTTTACAACCATCTGTAGGT
CCCAAACAAGCTAGTCTTAATGGAGTCACATTAATTGGAGAAGCCGTAAAAACACAGTTC
AATTATTATAAGAAAGTTGATGGTGTTGTCCAACAATTACCTGAAACTTACTTTACTCAG
AGTAGAAA
>contig.00003
TTGTTTTATTGCCACTAGTCTCTAGTCAGTGTGTTAATCTTACAACCAGAACTCAATTAC
CCCCTGCATACACTAATTCTTTCACACGTGGTGTTTATTACCCTGACAAAGTTTTCAGAT
CCTCAGTTTTACATTCAACTCAGGACTTGTTCTTACCTTTCTTTTCCAATGTTACTTGGT
TCCATGCTATACATGTCTCTGGGACCAATGGTACTAAGAGGTTTGATAACCCTGTCCTAC
CATTTAATGATGGTGTTTATTTTGCTTCCACTGAGAAGTCTAACATAATAAGAGGCTGGA
TTTTTGGTACTACTTTAGATTCGAAGACCCAGTCCCTACTTATTGTTAATAACGCTACTA
ATGTTGTTATTAAAGTCTGTGAATTTCAATTTTGTAATGATCCATTTTTGGGTGTTTATT
ACCACAAAAACAACAAAAGTTGGATGGAAAGTGAGTTCAGAGTTTATTCTAGTGCGAATA
ATTGCACTTTTGAATATGTCTCTCAGCCTTTTCTTATGGACCTTGAAGGAAAACAGGGTA
ATTTCAAAAATCTTAGGGAATTTGTGTTTAAGAATATTGATGGTTATTTTAAAATATATT
CTAAGCACACGCCTATTAATTTAGTGCGTGATCTCCCTCAGGGTTTTTCGGCTTTAGAAC
CATTGGTAGATTTGCCAATAGGTATTAACATCACTAGGTTTCAAACTTTACTTGCTTTAC
ATAGAAGTTATTTGACTCCTGGTGATTCTTCTTCAGGTTGGACAGCTGGTGCTGCAGCTT
ATTATGTGGGTTATCTTCAACCTAGGACTTTTCTATTAAAATATAATGAAAATGGAACCA
TTACAGATGCTGTAGACTGTGCACTTGACCCTCTCTCAGAAACAAAGTGTACGTTGAAAT
CCTTCACTGTAGAAAAAGGAATCTATCAAACTTCTAACTTTAGAGTCCAACCAACAGAAT
CTATTGTTAGATTTCCTAATATTACAAACTTGTGCCCTTTTGGTGAAGTTTTTAACGCCA
CCAGATTTGCATCTGTTTATGCTTGGAACAGGAAGAGAATCAGCAACTGTGTTGCTGATT
ATTCTGTCCTATATAATTCCGCATCATTTTCCACTTTTAAGTGTTATGGAGTGTCTCCTA
CTAAATTAAATGATCTCTGCTTTACTAATGTCTATGCAGATTCATTTGTAATTAGAGGTG
ATGAAGTCAGACAAATCGCTCCAGGGCAAACTGGAAAGATTGCTGATTATAATTATAAAT
TACCAGATGATTTTACAGGCTGCGTTATAGCTTGGAATTCTAACAATCTTGATTCTAAGG
TTGGTGGTAATTATAATTACCTGTATAGATTGTTTAGGAAGTCTAATCTCAAACCTTTTG
AGAGAGATATTTCAACTGAAATCTATCAGGCCGGTAGCACACCTTGTAATGGTGTTGAAG
GTTTTAATTGTTACTTTCCTTTACAATCATATGGTTTCCAACCCACTAATGGTGTTGGTT
ACCAACCATACAGAGTAGTAGTACTTTCTTTTGAACTTCTACATGCACCAGCAACTGTTT
GTGGACCTAAAAAGTCTACTAATTTGGTTAAAAACAAATGTGTCAATTTCAACTTCAATG
GTTTAACAGGCACAGGTGTTCTTACTGAGTCTAACAAAAAGTTTCTGCCTTTCCAACAAT
TTGGCAGAGACATTGCTGACACTACTGATGCTGTCCGTGATCCACAGACACTTGAGATTC
TTGACATTACACCATGTTCTTTTGGTGGTGTCAGTGTTATAACACCAGGAACAAATACTT
CTAACCAGGTTGCTGTTCTTTATCAGGGTGTTAACTGCACAGAAGTCCCTGTTGCTATTC
ATGCAGATCAACTTACTCCTACTTGGCGTGTTTATTCTACAGGTTCTAATGTTTTTCAAA
CACGTGCAGGCTGTTTAATAGGGGCTGAACATGTCAACAACTCATATGAGTGTGACATAC
CCATTGGTGCAGGTATATGCGCTAGTTATCAGACTCAGACTAATTCTCCTCGGCGGGCAC
GTAGTGTAGCTAGTCAATCCATCATTGCCTACACTATGTCACTTGGTGCAGAAAATTCAG
TTGCTTACTCTAATAACTCTATTGCCATACCCACAAATTTTACTATTAGTGTTACCACAG
AAATTCTACCAGTGTCTATGACCAAGACATCAGTAGATTGTACAATGTACATTTGTGGTG
ATTCAACTGAATGCAGCAATCTTTTGTTGCAATATGGCAGTTTTTGTACACAATTAAACC
GTGCTTTAACTGGAATAGCTGTTGAACAAGACAAAAACACCCAAGAAGTTTTTGCACAAG
TCAAACAAATTTACAAAACACCACCAATTAAAGATTTTGGTGGTTTTAATTTTTCACAAA
TATTACCAGATCCATCAAAACCAAGCAAGAGGTCATTTATTGAAGATCTACTTTTCAACA
AAGTGACACTTGCAGATGCTGGCTTCATCAAACAATATGGTGATTGCCTTGGTGATATTG
CTGCTAGAGACCTCATTTGTGCACAAAAGTTTAACGGCCTTACTGTTTTGCCACCTTTGC
TCACAGATGAAATGATTGCTCAATACACTTCTGCACTGTTAGCGGGTACAATCACTTCTG
GTTGGACCTTTGGTGCAGGTGCTGCATTACAAATACCATTTGCTATGCAAATGGCTTATA
GGTTTAATGGTATTGGAGTTACACAGAATGTTCTCTATGAGAACCAAAAATTGATTGCCA
ACCAATTTAATAGTGCTATTGGCAAAATTCAAGACTCACTTTCTTCCACAGCAAGTGCAC
TTGGAAAACTTCAAGATGTGGTCAACCAAAATGCACAAGCTTTAAACACGCTTGTTAAAC
AACTTAGCTCCAATTTTGGTGCAATTTCAAGTGTTTTAAATGATATCCTTTCACGTCTTG
ACAAAGTTGAGGCTGAAGTGCAAATTGATAGGTTGATCACAGGCAGACTTCAAAGTTTGC
AGACATATGTGACTCAACAATTAATTAGAGCTGCAGAAATCAGAGCTTCTGCTAATCTTG
CTGCTACTAAAATGTCAGAGTGTGTACTTGGACAATCAAAAAGAGTTGATTTTTGTGGAA
AGGGCTATCATCTTATGTCCTTCCCTCAGTCAGCACCTCATGGTGTAGTCTTCTTGCATG
TGACTTATGTCCCTGCACAAGAAAAGAACTTCACAACTGCTCCTGCCATTTGTCATGATG
GAAAAGCACACTTTCCTCGTGAAGGTGTCTTTGTTTCAAATGGCACACACTGGTTTGTAA
CACAAAGGAATTTTTATGAACCACAAATCATTACTACAGACAACACATTTGTGTCTGGTA
ACTGTGATGTTGTAATAGGAATTGTCAACAACACAGTTTATGATCCTTTGCAACCTGAAT
TAGACTCATTCAAGGAGGAGTTAGATAAATATTTTAAGAATCATACATCACCAGATGTTG
ATTTAGGTGACATCTCTGGCATTAATGCTTCAGTTGTAAACATTCAAAAAGAAATTGACC
GCCTCAATGAGGTTGCCAAGAATTTAAATGAATCTCTCATCGATCTCCAAGAACTTGGAA
AGTATGAGCAGTATATAAAATGGCCATGGTACATTTGGCTAGGTTTTATAGCTGGCTTGA
TTGCCATAGTAATGGTGACAATTATGCTTTGCTGTATGACCAGTTGCTGTAGTTGTCTCA
AGGGCTGTTGTTCTTGTGGATCCTGCTGCAAATTTGATGAAGACGACTCTGAGCCAGTGC
TCAAAGGAGTCAAATTACATTACACATAAACGAACTTATGGATTTGTTTATGAGAATCTT
CACAATTGGAACTGTAACTTTGAAGCAAGGTGAAATCAAGGATGCTACTCCTTCAGATTT
TGTTCGCGCTACTGCAACGATACCGATACAAGCCTCACTCCCTTTCGGATGGCTTATTGT
TGGCGTTGCACTTCTTGCTGTTTTTCAGAGCGCTTCCAAAATCATAACCCTCAAAAAGAG
ATGGCAACTAGCACTCTCCAAGGGTGTTCACTTTGTTTGCAACTTGCTGTTGTTGTTTGT
AACAGTTTACTCACACCTTTTGCTCGTTGCTGCTGGCCTTGAAGCCCCTTTTCTCTATCT
TTATGCTTTAGTCTACTTCTTGCAGAGTATAAACTTTGTAAGAATAATAATGAGGCTTTG
GCTTTGCTGGAAAT
>contig.00004
GTCCCTGTACAGTCTAAAATGTCAGATGTAAAGTGCACATCAGTAGTCTTACTCTCAGTT
TTGCAACAACTCAGAGTAGAATCATCATCTAAATTGTGGGCTCAATGTGTCCAGTTACAC
AATGACATTCTCTTAGCTAAAGATACTACTGAAGCCTTTGAAAAAATGGTTTCACTACTT
TCTGTTTTGCTTTCCATGCAGGGTGCTGTAGACATAAACAAGCTTTGTGAAGAAATGCTG
GACAACAGGGCAACCTTACAAGCTATAGCCTCAGAGTTTAGTTCCCTTCCATCATATGCA
GCTTTTGCTACTGCTCAAGAAGCTTATGAGCAGGCTTTTGCTAATGGTGATTCTGAAGTT
GTTCTTAAAAAGTTGAAGAAGTCTTTGAATGTGGCTAAATCTGAATTTGACCGTGATGCA
GCCATGCAACGTAAGTTGGAAAAGATGGCTGATCAAGCTATGACCCAAATGTATAAACAG
GCTAGATCTGAGGACAAGAGGGCAAAAGTTACTAGTGCTATGCAGACAATGCTTTTCACT
ATGCTTAGAAAGTTGGATAATGATGCACTCAACAACATTATCAACAATGCAAGAGATGGT
TGTGTTCCCTTGAACATAATACCTCTTACAACAGCAGCCAAACTAATGGTTGTCATACCA
GACTATAACACATATAAAAATACGTGTGATGGTACAACATTTACTTATGCATCAGCATTG
TGGGAAATCCAACAGGTTGTAGATGCAGATAGTAAAATTGTTCAACTTAGTGAAATTAGT
ATGGACAATTCACCTAATTTAGCATGGCCTCTTATTGTAACAGCTTTAAGGGCCAATTCT
GCTGTCAAATTACAGAATAATGAGCTTAGTCCTGTTGCACTACGACAGATGTCTTGTGCT
GCCGGTACTACACAAACTGCTTGCACTGATGACAATGCGTTAGCTTACTACAACACAACA
AAGGGAGGTAGGTTTGTACTTGCACTGTTATCCGATTTACAGGATTTGAAATGGGCTAGA
TTCCCTAAGAGTGATGGAACTGGTACTATCTATACAGAACTGGAACCACCTTGTAGGTTT
GTTACAGACACACCTAAAGGTCCTAAAGTGAAGTATTTATACTTTATTAAAGGATTAAAC
AACCTAAATAGAGGTATGGTACTTGGTAGTTTAGCTGCCACAGTACGTCTACAAGCTGGT
AATGCAACAGAAGTGCCTGCCAATTCAACTGTATTATCTTTCTGTGCTTTTGCTGTAGAT
GCTGCTAAAGCTTACAAAGATTATCTAGCTAGTGGGGGACAACCAATCACTAATTGTGTT
AAGATGTTGTGTACACACACTGGTACTGGTCAGGCAATAACAGTTACACCGGAAGCCAAT
ATGGATCAAGAATCCTTTGGTGGTGCATCGTGTTGTCTGTACTGCCGTTGCCACATAGAT
CATCCAAATCCTAAAGGATTTTGTGACTTAAAAGGTAAGTATGTACAAATACCTACAACT
TGTGCTAATGACCCTGTGGGTTTTACACTTAAAAACACAGTCTGTACCGTCTGCGGTATG
TGGAAAGGTTATGGCTGTAGTTGTGATCAACTCCGCGAACCCATGCTTCAGTCAGCTGAT
GCACAATCGTTTTTAAACGGGTTTGCGGTGTAAGTGCAGCCCGTCTTACACCGTGCGGCA
CAGGCACTAGTACTGATGTCGTATACAGGGCTTTTGACATCTACAATGATAAAGTAGCTG
GTTTTGCTAAATTCCTAAAAACTAATTGTTGTCGCTTCCAAGAAAAGGACGAAGATGACA
ATTTAATTGATTCTTACTTTGTAGTTAAGAGACACACTTTCTCTAACTACCAACATGAAG
AAACAATTTATAATTTACTTAAGGATTGTCCAGCTGTTGCTAAACATGACTTCTTTAAGT
TTAGAATAGACGGTGACATGGTACCACATATATCACGTCAACGTCTTACTAAATACACAA
TGGCAGACCTCGTCTATGCTTTAAGGCATTTTGATGAAGGTAATTGTGACACATTAAAAG
AAATACTTGTCACATACAATTGTTGTGATGATGATTATTTCAATAAAAAGGACTGGTATG
ATTTTGTAGAAAACCCAGATATATTACGCGTATACGCCAACTTAGGTGAACGTGTACGCC
AAGCTTTGTTAAAAACAGTACAATTCTGTGATGCCATGCGAAATGCTGGTATTGTTGGTG
TACTGACATTAGATAATCAAGATCTCAATGGTAACTGGTATGATTTCGGTGATTTCATAC
AAACCACGCCAGGTAGTGGAGTTCCTGTTGTAGATTCTTATTATTCATTGTTAATGCCTA
TATTAACCTTGACCAGGGCTTTAACTGCAGAGTCACATGTTGACACTGACTTAACAAAGC
CTTACATTAAGTGGGATTTGTTAAAATATGACTTCACGGAAGAGAGGTTAAAACTCTTTG
ACCGTTATTTTAAATATTGGGATCAGACATACCACCCAAATTGTGTTAACTGTTTGGATG
ACAGATGCATTCTGCATTGTGCAAACTTTAATGTTTTATTCTCTACAGTGTTCCCACTTA
CAAGTTTTGGACCACTAGTGAGAAAAATATTTGTTGATGGTGTTCCATTTGTAGTTTCAA
CTGGATACCACTTCAGAGAGCTAGGTGTTGTACATAATCAGGATGTAAACTTACATAGCT
CTAGACTTAGTTTTAAGGAATTACTTGTGTATGCTGCTGACCCTGCTATGCACGCTGCTT
CTGGTAATCTATTACTAGATAAACGCACTACGTGCTTTTCAGTAGCTGCACTTACTAACA
ATGTTGCTTTTCAAACTGTCAAACCCGGTAATTTTAACAAAGACTTCTATGACTTTGCTG
TGTCTAAGGGTTTCTTTAAGGAAGGAAGTTCTGTTGAATTAAAACACTTCTTCTTTGCTC
AGGATGGTAATGCTGCTATCAGCGATTATGACTACTATCGTTATAATCTACCAACAATGT
GTGATATCAGACAACTACTATTTGTAGTTGAAGTTGTTGATAAGTACTTTGATTGTTACG
ATGGTGGCTGTATTAATGCTAACCAAGTCATCGTCAACAACCTAGACAAATCAGCTGGTT
TTCCATTTAATAAATGGGGTAAGGCTAGACTTTATTATGATTCAATGAGTTATGAGGATC
AAGATGCACTTTTCGCATATACAAAACGTAATGTCATCCCTACTATAACTCAAATGAATC
TTAAGTATGCCATTAGTGCAAAGAATAGAGCTCGCACCGTAGCTGGTGTCTCTATCTGTA
GTACTATGACCAATAGACAGTTTCATCAAAAATTATTGAAATCAATAGCCGCCACTAGAG
GAGCTACTGTAGTAATTGGAACAAGCAAATTCTATGGTGGTTGGCACAACATGTTAAAAA
CTGTTTATAGTGATGTAGAAAACCCTCACCTTATGGGTTGGGATTATCCTAAATGTGATA
GAGCCATGCCTAACATGCTTAGAATTATGGCCTCACTTGTTCTTGCTCGCAAACATACAA
CGTGTTGTAGCTTGTCACACCGTTTCTATAGATTAGCTAATGAGTGTGCTCAAGTATTGA
GTGAAATGGTCATGTGTGGCGGTTCACTATATGTTAAACCAGGTGGAACCTCATCAGGAG
ATGCCACAACTGCTTATGCTAATAGTGTTTTTAACATTTGTCAAGCTGTCACGGCCAATG
TTAATGCACTTTTATCTACTGATGGTAACAAAATTGCCGATAAGTATGTCCGCAATTTAC
AACACAGACTTTATGAGTGTCTCTATAG
>contig.00005
CCATTGGTTGCTCTTCATCTAATTGAGAATAAATATTCTCAATTAGATGAAGAGCAACCA
ATGGAGATTGATTAAACGAACATGAAAATTATTCTTTTCTTGGCACTGATAACACTCGCT
ACTTGTGAGCTTTATCACTACCAAGAGTGTGTTAGAGGTACAACAGTACTTTTAAAAGAA
CCTTGCTCTTCTGGAACATACGAGGGCAATTCACCATTTCATCCTCTAGCTGATAACAAA
TTTGCACTGACTTGCTTTAGCACTCAATTTGCTTTTGCTTGTCCTGACGGCGTAAAACAC
GTCTATCAGTTACGTGCCAGATCAGTTTCACCTAAACTGTTCATCAGACAAGAGGAAGTT
CAAGAACTTTACTCTCCAATTTTTCTTATTGTTGCGGCAATAGTGTTTATAACACTTTGC
TTCACACTCAAAAGAAAAACAGAATGATTGAACTTTCATTAATTGACTTCTATTTGTGCT
TTTTAGCCTTTCTGCTATTCCTTGTTTTAATTATGCTTATTATCTTTTGGTTCTCACTTG
AACTGCAAGATCATAATGAAACTTGTCACGCCTAAACGAACATGAAATTTCTTGTTTTCT
TAGGAATCATCACAACTGTAGCTGCATTTCACCAAGAATGTAGTTTACAGTCATGTACTC
AACATCAACCATATGTAGTTGATGACCCGTGTCCTATTCACTTCTATTCTAAATGGTATA
TTAGAGTAGGAGCTAGAAAATCAGCACCTTTAATTGAATTGTGCGTGGATGAGGCTGGTT
CTAAATCACCCATTCAGTACATCGATATCGGTAATTATACAGTTTCCTGTTTACCTTTTA
CAATTAATTGCCAGGAACCTAAATTGGGTAGTCTTGTAGTGCGTTGTTCGTTCTATGAAG
ACTTTTTAGAGTATCATGACGTTCGTGTTGTTTTAGATTTCATCTAAACGAACAAACTAA
AATGTCTGATAATGGACCCCAAAATCAGCGAAATGCACCCCGCATTACGTTTGGTGGACC
CTCAGATTCAACTGGCAGTAACCAGAATGGAGAACGCAGTGGGGCGCGATCAAAACAACG
TCGGCCCCAAGGTTTACCCAATAATACTGCGTCTTGGTTCACCGCTCTCACTCAACATGG
CAAGGAAGACCTTAAATTCCCTCGAGGACAAGGCGTTCCAATTAACACCAATAGCAGTCC
AGATGACCAAATTGGCTACTACCGAAGAGCTACCAGACGAATTCGTGGTGGTGACGGTAA
AATGAAAGATCTCAGTCCAAGATGGTATTTCTACTACCTAGGAACTGGGCCAGAAGCTGG
ACTTCCCTATGGTGCTAACAAAGACGGCATCATATGGGTTGCAACTGAGGGAGCCTTGAA
TACACCAAAAGATCACATTGGCACCCGCAATCCTGCTAACAATGCTGCAATCGTGCTACA
ACTTCCTCAAGGAACAACATTGCCAAAAGGCTTCTACGCAGAAGGGAGCAGAGGCGGCAG
TCAAGCCTCTTCTCGTTCCTCATCACGTAGTCGCAACAGTTCAAGAAATTCAACTCCAGG
CAGCAGTAAACGAACTTCTCCTGCTAGAATGGCTGGCAATGGCGGTGATGCTGCTCTTGC
TTTGCTGCTGCTTGACAGATTGAACCAGCTTGAGAGCAAAATGTCTGGTAAAGGCCAACA
ACAACAAGGCCAAACTGTCACTAAGAAATCTGCTGCTGAGGCTTCTAAGAAGCCTCGGCA
AAAACGTACTGCCACTAAAGCATACAATGTAACACAAGCTTTCGGCAGACGTGGTCCAGA
ACAAACC
>contig.00006
TTGCAAGCGGAGAGGAAATCGGAGGGCGGTCGGAGGCTGGAAGAGAGTCCCCGGATCTGT
TCCGTCCAAACACTGTTGAAGCAAGAGACAGACCCGCGGGACTCTCTTCCAGCCTCCGAC
CGCCCTCCGATTTCCTCTCCGCTTGCAACCTCCGGGACCATCTTCTCGGCCATCTCCTGC
TTCTGGGACCTGCCAGCACCGTTTTTGTGGTTAGCTCCTTCTTGCCAACCAACCATGAGC
TCCCAGATTCGTCAGAATTATTCCACCGACGTGGAGGCAGCCGTCAACAGCCTGGTCAAT
TTGTACCTGCAGGCCTCCTACACCTACCTCTCTCTGGGCTTCTATTTCGACCGCGATGAT
GTGGCTCTGGAAGGCGTGAGCCACTTCTTCCGCGAATTGGCCGAGGAGAAGCGCGAGGGC
TACGAGCGTCTCCTGAAGATGCAAAACCAGCGTGGCGGCCGCGCTCTCTTCCAGGACATC
AAGAAGCCAGCTGAAGATGAGTGGGGTAAAACCCCAGACGCCATGAAAGCTGCCATGGCC
CTGGAGAAAAAGCTGAACCAGGCCCTTTTGGATCTTCATGCCCTGGGTTCTGCCCGCACG
GACCCCCATCTCTGTGACTTCCTGGAGACTCACTTCCTAGATGAGGAAGTGAAGCTTATC
AAGAAGATGGGTGACCACCTGACCAACCTCCACAGGCTGGGTGGCCCGGAGGCTGGGCTG
GGCGAGTATCTCTTCGAAAGGCTCACTCTCAAGCACGACTAAGAGCCTTCTGAGCCCAGC
GACTTCTGAAGGGCCCCTTGCAAAGTAATAGGGCTTCTGCCTAAGCCTCTCCCTCCAGCC
AATAGGCAGCTTTCTTAACTATCCTAACAAGCCTTGGACC
>contig.00007
GACTGAATCAGTCAGTAAGCTTTTATCTTTTGAAGTTCTTCAAATGATAGAGTCAAGCCT
CACGAGCAATTAGTATGGGTTAGCTTCACGCGTTACCGCGCTTCCACACCCCACCTATCA
ACGTCCTGGTCTCGAACGACTCTTTAGTGTGGTTAAACCACAAGGGAAGTCTCATCTTCA
GGCGAGTTTCGCGCTTAGATGCTTTCAGCGCTTATCTCTTCCGAACTTAGCTACCCGGCT
ATGCAACTGGCGTTACAACCGGTACACCAGAGGTTCGTCCACTCCGGTCCTCTCGTACTA
GGAGCAGCCCCCGTCAAACTTCCAACGCCCACTGCAGATAGGGACCAAACTGTCTCACGA
CGTTTTAAACCCAGCTCACGTACCACTTTAAATGGCGAACAGCCATACCCTTGGGACCGA
CTACAGCCCCAGGATGTGATGAGCCGACATCGAGGTGCCAAACTCCGCCGTCGATATGAA
CTCTTGGGCGGAATCAGCCTGTTATCCCCGGAGTACCTTTTATCCGTTGAGCGATGGCCC
TTCCATACAGAACCACCGGATCACTATGTCCTGCTTTCGCACCTGCTCGACTTGTCGGTC
TCGCAGTTAAGCTACCTTTTGCCATTGCACTATCAGTCCGATTTCCGACCGGACCTAGGT
AACCTTCGAACTCCTCCGTTACTCTTTGGGAGGAGACCGCCCCAGTCAAACTGCCTACCA
TGCACGGTCCCCGACCCGGATTACGGGTCTGGGTTAGAACCTCAAAGACACCAGGGTGGT
ATTTCAAGGACGGCTCCACAGAGACTGGCGTCTCTGCTTCAAAGCCTCCCACCTATCCTA
CACAAGTGACTTCAAAGTCCAATGCAAAGCTACAGTAAAGGTTCACGGGGTCTTTCCGTC
TAGCAGCGGGTAGATTGCATCTTCACAACCACTTCAACTTCGCTGAGTCTCGGGAGGAGA
CAGTGTGGCCATCGTTACGCCATTCGTGCGGGTCGGAACTTACCCGACAAGGAATTTCGC
TACCTTAGGACCGTTATAGTTACGGCCGCCGTTTACTGGGGCTTCGATCCGATGCTTGCA
CATCTTCAATTAACCTTCCAGCACCGGGCAGGCGTCACACCCTATACGTCCACTTTCGTG
TTAGCAGAGTGCTGTGTTTTTAATAAACAGTCGCAGCCACCTATTCTCTGCGACCCTCCA
GGGCTTACGGAGCAAGTCCTTAACCTTAGAGGGCATACCTTCTCCCGAAGTTACGGTATC
AATTTGCCGAGTTCCTTCTCCCGAGTTCTCTCAAGCGCCTTAGAATTCTCATCCTGCCCA
CCTGTGTCGGTTTGCGGTACGGTTCGATTCAAACTGAAGCTTAGTGGCTTTTCCTGGAAG
CGTGGTATCGGTTACTTCATGTCCGTAGACACTCGTCATCACTTCTCGGTGTTAAGAAGA
CCCGGATTTGCCTAAGTCTTCCACCTACCGGCTTAAACAAGCTATTCCAACAGCTTGCTA
ACCTAACCTTCTCCGTCCCCACATCGCATTTGAATCAAGTACAGGAATATTAACCTGTTT
CCCATCGACTACGCATTTCTGCCTCGCCTTAGGGGCCGACTCACCCTACGCCGATGAACG
TTGCGTAGGAAACCTTGGGCTTTCGGCGAGCGGGCTTTTCACCCGCTTTATCGCTACTCA
TGTCAACATTCGCACTTCTGATACCTCCAGCACACTTTACAATGCACCTTCATCGGCCTA
CAGAACGCTCCCCTACCATGCCAGTAAACTGACATCCGCAGCTTCGGTTATAGATTTGAG
CCCCGTTACATCTTCCGCGCAGGACGACTCGACCAGTGAGCTATTACGCTTTCTTTAAAT
GATGGCTGCTTCTAAGCCAACATCCTGGCTGTCTGGGCCTTCCCACTTCGTTTACCACTT
AATCTATCATTTGGGACCTTAGCTGGCGGTCTGGGTTGTTTCCCTCTTGACAACGGACGT
TAGCACCCGCTGTCTGTCTCCCGAGGAACCACTTGATGGTATTCTTAGTTTGCCATGGGT
TGGTAAGTTGCAATAACCCCCTAGCCATAACAGTGCTTTACCCCCATCAGTGTCTTACTC
GAGGCACTACCTAAATAGTTTTCGGGGAGAACCAGCTATCTCCGAGTTTGTTTAGCCTTT
CACCCCTATCCACAGCTCATCCCCGCATTTTGCAACATGCGGGGATGAGCTGTGGATAGG
GGTGAAAGGCTAAACAAACTCGGAGATAGCTGGTTCTCCCCGAAAACTATTTAGGTAGTG
CCTCGAGTAAGACACTGATGGGGGTAAAGCACTGTTATGGCTAGGGGGTTATTGCAACTT
ACCAACCCATGGCAAACTAAGAATACCATCAAGTGGTTCCTCGGGAGACAGACAGCGGGT
GCTAACGTCCGTTGTCAAGAGGGAAACAACCCAGACCGCCAGCTAAGGTCCCAAATGATA
GATTAAGTGGTAAACGAAGTGGGAAGGCTTAGACAGCTAGGATGTTGGCTTAGAAGCTGT
CTCTTATACACATCT
>contig.00008
ACGTCACCGTCTTTACACCTACACCCTATCAACGTCATCGTCTATGACGACCCTTATGAG
GAGTTCTCATCTTGCGGCTGGCTTCGCACTTAGATGCTTTCAGCGCTTATCCAATCCAGA
CTCAGATACCCAGCGGTGCACCTGGCGGCACAACTGGTAAACCGGAGGTCTGTCCAACAC
GGTCCTCTCGTACTAGTGTCAGCACCACTCAAAACTCCAACGCCCACGATAGATAGAGAC
CGAACTGTCTCACGACGTTCTGAACCCAGCTCGCGTGCCACTTTAATGGGCGAACAGCCC
AACCCTTGGGACCTTCTCCAGCCCCAGGATGTGACGAGCCGACATCGAGGTGCCAAACCA
CCCCGTCGATATGAGCTCTTGGGGGGGATCAGCCTGTTATCCCCGGAGTACCTTTTATCC
TTTGAGCGACGGAGTTTCCATACACGTCCGCCGGATCACTATGCCCCAGTTTCCTGCCTG
CTCGGCATGTCTGCCTCCCAGTCAAGCGCCCTTATGCCATTGCACTCTATAAGGCCGGTT
ACCAATCGGCCCGAGGGCACCTTTGGAAGCCTCCGTTACGCTTTTGGAGGCGACCACCCC
AGTCAAACTACCCACCAAGCAGTGTCCGCGCAAACTGCGCGTTAGACCTCAGACAGCCAA
AGGGCCGTATTTCAAGGATGGCTCCACGAATGCTGGCGCACCCGCTTCGAAGCCTCCGGC
CTATCCTACACATCGGATGACCAAGGTCAATGCTAAGCTGTAGTAAAGGTTCACGGGGTC
TTTTCGTCCCATCGCGGGTAATCGGCATCTTCACCGATACTACAATTTCACTGAGCTCAT
GGTTGAGACAGCGTCCAGATCATTACACCATTCGTGCAGGTCGGAACTTACC
>contig.00009
GTGTTACATTGTATGCTTTAGTGGCAGTACGTTTTTGCCGAGGCTTCTTAGAAGCCTCAG
CAAAAACGTACTGCCACTAAAGCATACAATGTAACACAAGCTTTCGGCAGACGTGGTCCA
GAACAAACCCAAGGAAATTTTGGGGACCAGGAACTAATCAGACAAGGAACTGATTACAAA
CATTGGCCGCAAATTGCACAATTTGCCCCCAGCGCTTCAGCGTTCTTCGGAATGTCGCGC
ATTGGCATGGAAGTCACACCTTCGGGAACGTGGTTGACCTACACAGGTGCCATCAAATTG
GATGACAAAGATCCAAATTTCAAAGATCAAGTCATTTTGCTGAATAAGCATATTGACGCA
TACAAAACATTCCCACCAACAGAGCCTAAAAAGGACAAAAAGAAGAAGGCTGATGAAACT
CAAGCCTTACCGCAGAGACAGAAGAAACAGCAAACTGTGACTCTTCTTCCTGCTGCAGAT
TTGGATGATTTCTCCAAACAATTGCAACAATCCATGAGCAGTGCTGACTCAACTCAGGCC
TAAACTCATGCAGACCACACAAGGCAGATGGGCTATATAAACGTTTTCGCTTTTCCGTTT
ACGATATATAGTCTACTCTTGTGCAGAATGAATTCTCGTAACTACATAGCACAAGTAGAT
GTAGTTAACTTTAATCTCACATAGCAATCTTTAATCAGTGTGTAACATTAGGGAGGACTT
GAAAGAGCCACCACATTTTCACCGAGGCCACGCGGAGTACGATCGAGTGTACAGTGAACA
ATGCTAGGGAGAGCTGCCTATATGGAAGAGCCCTAATGTGTAAAATTAATTTTAGTAGTG
CTATCCCCATGTGATTTTAATAGCTTCTTAGG
>contig.00010
ATTCATCTTGGAGTTGGCTTCCTGCTTAGATGCTTTCAGCAGTTATCACATCCCAACATA
GCTACCGAGCGGTGCCCTTGGCAGGACAACTCGTACACCAGTGGTTGGTTCGACCCGGTC
CTCTCGTACTAGGGTCAACTCTCCTCAATCTTCTTGCGCCCACGGCAGATAGGGACCGAA
CTGTCTCACGACGTTCTGAACCCAGCTCGCGTACCGCTTTAAATGGCGAACAGCCATACC
CTTGGGACCTGCTCCAGCCCCAGGATGCGATGAGCCGACATCGAGGTGCCAAACCTCCCC
GTCGATGTGAGCTCTTGGGGGAGATCAGCCTGTTATCCCCGGGGTACCTTTTATCCTTTG
AGCGATGGCCCTTCCATTCAGAACCACCGGATCACTATGACCTACTTTCGTACCTGCTCG
ACTTGTCTGTCTCGCAGTTAAGCTTGCTTATACCATTGCACTAACCTGACGATGTCCGAC
CGTCATTAGCAAACCTTCGTGCTCCTCCGTTACTCTTTGGGAGGAGACCGCCCCAGTCAA
ACTACCCACCAGACACTGTCCGAGACCACGTTTCGTAATCTTCGTTAGAACATCAAACGT
TAAAGGGTGGTATTTCAAGGACGACTCCATAATCACTGGCGTGACTACTTCAAAGTCTCC
CACCTATCCTACACATCAAAATTCAATGTTCAGTGTCAAGCTATAGTAAAGGTTCACGGG
GTCTTTCCGTCTAGCCGCGGGTACACCGCATCTTCACGGCGATTTCAATTTCACTGAGTC
TCGGGTGGAGACAGCCTGGCCATCATTATGCCATTCGTGCAGGTCGGAACTTACCCGACA
AGGAATTTCGCTACCTTAGGACCGTTATAGTTACGGCCGCCGTTTACTGGGGCTTCGATC
AGGAGCTTCTCTTTCGATTACACCATCAATTAACCTTCCAGCACCGGGCAGGCATCACAC
CCTATACGTCCACTTTCGTGTTTGCAGAGTGCTGTGTTTTTAATAAACAGTTGCAGCCAG
CTGGTATCTTCGACCGGTTCAACCTTCGCCCGCTAGGGACTACAATCTACGCCGGCGCAC
CTTCTCCCGAAGTTACGGTGCTATTTTGCCTAGTTCCTTCACCCGAGTTCTCTCAAGCGC
CTGAGTATTCTCTACCTGACCACCTGTGTCGGTTTTCAGTACGGTTTAGATAAACCTGAA
GCTTAGTGGCTTTTCCTGGAAGTGTGGTATCGGTTACTTCAGCTCCGTAGAGCCTCGTCA
TCATCTCTCGGTGTTATAGAAGTCCGGATTTGCCTAAACTTCTCACCTACCAACTTAAAC
GCACATATCCAACAGTGCGATAACCTAACCTGCTCCGTCCCCACATCGCAGTTTATCCAA
GTACGGGAATATTAACCCGTTTCCCATCGACTACGCTTTTCAGCCTCGCCTTAGGGGCCG
ACTCACCCTGCCCCGATTAACGTTGGACAGGAACCCTTGGTCTTCCGGCGAACGGGTTTT
TCACCCGTTTTATCGTTACTTATGTCAGCATTCGCACTTCTGATACGTCCAGCAGCCCTC
TCGAGCCACCTTCATCCGCTTACAGAACGCTCCCCTACCCAACAGTATTGCTACTGATGC
CGCAGCTTCGGGGCTCAAATATAGCACCGAAGCTGCGGCATCAGACGAAAGTCTGTTGGG
TAGGGGAGCGTTCTGTAAGCGGATGAAGGTGAATCGAGAGGTTTGCTGGACGTATCAGAA
GCTGTCTCTTATACACATCT
>contig.00011
GGGCAATTAGTATCTGTTAGCTCAACGGCTCGCACCGCTTACACACCAGACCTATCTACG
TCTTAGTCTTAAACAACCCTTACAGATTTTAAATCTGGGAGAACTCATCTCTTGGCAAGT
TTCGTGCTTAGATGCTTTCAGCACTTATCTCTTCCGCACTTAGCTACCCGGCAATGCGTC
TGGCGACACAACCGGAACACCAGTGGTGCGTCCACTCCGGTCCTCTCGTACTAGGAGCAG
CCCCAATCAATTCTCCAACGCCCACGGCAGATAGGGACCGAACTGTCTCACGACGTTCTA
AACCCAGCTCGCGTACCACTTTAAATGGCGAACAGCCATACCCTTGGGACCTACTTCAGC
CCCAGGATGTGATGAGCCGACATCGAGGTGCCAAACACCGCCGTCGATATGAACTCTTGG
GCGGTATCAGCCTGTTATCCCCGGAGTACCTTTTATCCGTTGAGCGATGGCCCTTCCATT
CAGAACCACCGGATCACTATGACCTACTTTCGTACCTGCTCGACTTGTCTGTCTCGCAGT
TAAGCTTGCTTATACCATTGCACTAACCTGACGATGTCCGACCGTCATTAGCAAACCTTC
GTGCTCCTCCGTTACTCTTTGGGAGGAGCACGAAGGTTTGCTAATGACGGTCGGACATCG
TCAGGTTAGTGCAATGGTATAAGCAAGCTTAACTGCGAGACAGACAAGTCGAGCAGGTAC
GAAAGTAGGTCATAGTGATCCGGTGGTTCTGAATGGAAGGGCCATCGCTCAACGGATAAA
AGGTACTCCGGGGATAACAGGCTGATACCGCCCAAGAGTTCATATCGACGGCGGTGTTTG
GCACCTCGATGTCGGCTCATCACATCCTGGGGCTGAAGTAGGTCCCAAGGGTATGGCTGT
TCGCCCATTAAAGCGGTACGTGAGCTGGGTTCAGAACGTCGTGAGACAGTTCGGTCCCTA
TCCACTGTAGGCGTTAGAATATTGAGAAGACCTGTCCTTAGTACGAGAGGACCGGGATGG
ACAAACCTCTGATGTACCAGTTGTCACGCCAGTGGCACAGCTGGGTAGTCACGTTTGGAA
TAGATAACCGCTGAAAGCATCTAAGCGGGAAACTAACTTCAAGATAAGTATTCTTTAAGA
TACCTTCGAGCCTAGGAGGTTGATAGGTTGGGGGTGTAAGTGCAGCAATGCATTTAGCTG
ACCAATACTAATT
>contig.00012
CAAACTGCCCACCTAGCACTGTCTCCCATCTTATGAGATTAGAATCCCAACAATGCGTGG
CTGGTATTCCAACAGCGGCTCCAATACAGCTGACGCCATATCTTCTTAGCCTCCCAGCTA
TCCTATACACACATTGCCGAAACCCAATGCCAGGCTGCAGTAAAGCTCCACGGGGTCTTT
CCGTCCTACTGCAGGTAACCGGTATCTTCACCGGCATTACAACTTCACCAGGTCTCCGGC
CAAGACAGCTCCCAAATCATTTCACCATTCGTGCAGGTCGGAACTTACCCGACAAGGAAT
TTCGCTACCTTAGGACCGTTATAGTTACGGCCGCCGTTCACCGGGGCTTCAATTTGGATC
TCTCAATCCTCCTCTTAACCTTCCGGCACTGGGCAGGTGTCAGCCCATATACGTCGCCTT
CCGGCTTAGCATAGACCTGTGTTTTTGGTAAACAGTTGCTTGGGACTCTTCACTGCGGCC
CGTTTCCCCTCCGGGTGTCTCCCCCTTCAGGTACCACGGGCACCCCTTCTCCCTAAGTTA
CGGGGCCATTTTGCAGAGTTCCTTAGCCAGAGTTATCCTGTCGGCCTTAAGTTTCTCACT
CTGTCCACCTGTGTCGGTTTACAGTACGGGCGCTGCTTCCCTAAATAGAAGTTTTTCCCG
GCAGTGTAGGATCTGCGGCTTATACCCTAAGGTACTTACCCGTCAGGCCTCACGTTTAAA
CATACGGATTTGCCTATATGTCCACGCTTCACCCTTAGAAAGGCTATTCCGTCAGCCTTC
CCGCATACCCTCCTGCGTCACTCCATCTCTCAGTCAGTACACAGCGGTACAGGAATATTA
ACCTGTTTTCCATTCGCCTTCGCAGCTCTGCTTATGCTTAGGTCCCGACTCCCCCAGGGC
GGACAAACCTTCCCCTGGAAACCTTGGACTTCCGGCCGGAGGGATTCTCGCCCTCCTTCT
CGCTACTCATTCCTGCATTCTCACTTCTGATACCTCCAGCATCCCTTTCAGGACACCTTC
TACAGCCTACAGAACGCTCTCCTACCAAACGTGCCTAGCACGCTTCCGCGGCTTCGGTTC
ATGTCTTAGCCCCGTTATATCTTCGGCGCAGATACTCTCGACCAGTGAGCTATTACGCAC
TCTTTCAAGGTATGGCTGCTTCTAAGCCAACCTCCTGGTTGTCTGTGAATATCCACCTCC
TTTCCCACTTAGACATGATTTGGGACCTTAGCCGGCGGTCCGGGCTGTTCCCCTCTCGTC
CACGGACCTTGTCATCCGTAGACTCACTCCCGGTAAACAATATACGGTATTCGCAGTTTG
CTTGACTTCGGTAAGCTATACGCCCCCTAGGCCATACAGTGCTCTACCCCCGCATATCTT
CAACCGAGGCTGCACCTAAATGCATTTCGGAGAGAACGAGCTATCTCCTAGTTCGATTGG
CTTTTCACCCCTAGACCTATCTCATCTCCCAACTTTTCAACGGCGGTGAGTTCGGCCCTC
CACTGAGTCTTACCTCAGCTTCAGCCTGGACAGGCCTAGATCACTAGGTTTCGCGTCTAT
GACATGCGACTCTCGCCCTATTAAGACTCGGTTTCCCTTCGGCTCCGCTTTTACTTAACC
TCGCCACACATCATAACTCGCAGGATGATTAACCAAAATCCACGCAGTCACCCATATGGG
CTCCTACCGTGTGCTTACAAGCGGTAGGAGCCCATATGGGTGACTGCGTGGATTTTGGTT
AATCATCCTGCGAGTTATGATG
>contig.00013
CTGGCTCTGACCGCTTGTAAGCACACAATTTCAGGTTCTATTTCACTCCCCTCCAGGGGT
TCTTTTCACCTTTCCCTCACGGTACTATGCGCTATCGGTTAGTAAGAGTATTTAGCCTTA
TGAGATATGGTCCTCACAGATTCACACAGAATTCCTCGTGTTCCATGTTACTTGGGAGCA
GAGTTATATGTGTAAGGATTTACTTGTACAGGACTTTCACCTTCTACGGTTCGCCTTTCC
AGACAATTCCAATTCATCAATACACTATATTGAATATCTTACAGTTCTTCACTACTCTGT
CCCTCAACCCCCTAAATACAACGGCTGTATCCTTGACATATTTAAGGTTTAGGCTTGACC
CATTTCGCTCGCCGCTACTTTGGGTATCGTTTTTACTTTCTTTTCCTCGCGTTACTTAGA
TGTTTCAGTTCACGCGGTTCCCTCTTTCGTATTAAGACTCCATCTTAATAGATTGCTCCA
TTCGGAAATCCTAGACTCTTACGTTCGATTGCAACTTATCTAGGCTTATCGCAGCTTACC
ACGTCCTTCATCGGCTCTTACTACCTAGGCATCCTTTGTGTGCCCTTAATTATTTTAACC
TATTTTTTT
>contig.00014
GTATAAGAGACAGATACATTACTATCCCGCGCCTTCGGTATCTGACTTATACCCGATTAT
TATCCATGCCCGGACCCTCGACTAGTGAGCTGTTACGCACTCTTTGAATGAATGGCTGCT
TCCAAGCCAACATCCTAGCTGTCACGGGGACCAGACTTCGTTAGACTAACTTAGACAGAA
TTTCGGGACCTTAGACGGCGGTCTGGATTCTTCTCCTCTCGGGGACGGACCTTAGCACCC
GCCCCCTTACTGCACGACTGCAGTCCATAAGCATTCGGAGTTCGTCAGGTCTCGATAGGC
GGTGAAGCCCTCTTGACCTATCGGTCGCTCTACCTCTTATGGAGATCGTCGCACGCGGCA
CCTAAATGCCTTTCGGGGAGTACGAGCTATCTCCAAGTTTGATTGGCCTTTCACTCCTAC
ACTCACCTCATCGGGAAGCTTTTCAACGCTTATCCGTGCGGTCCTCCATCCGGTGTTACC
CGGACTTCAACCTGGGCAAGTGTAGATCACTTGGTTTCGCGTCTACCCCATCTGACTCGA
CGCCCTATTCAGGCTCGCTTTCACTGCGGATGCGCGTCTCATGACGCTTATCCTTGCCAG
ACATGGTAACTCGTAGGTTCATTATGCAAAAGGCACGCCGTCACCGCTTACGCGGCTCCG
ACCGCTTGTAGGCGCATGGTTTCAGGAACTATTTCACTCTCCTCATCGGAGTGCTTTTCA
CCTTTCCTTCACAGTACTCGTTCACTATCGGTCTCACGGGAGTATTTAGCCTTACCGGAT
GGTCCCGGCAGATTCGCGCAGAATTTCACGTGTTCCGCGTTACTCAGGATACCACTACGT
CTCGTCATGCTTCGAATACGGGATTATCACCCTCTATGATTGTTCTTTCCAGAACATTCT
TCTCACAATCTAAGTACGACAGCGTGGTCCTACAACCCCTGCTAAGCGTTGCCACAAAGC
AGGTTTGGGCTATTCCCCGTTCGCTCGCCACTACTAGGGGAATCATTATTTATTTTCTCT
TCCTAAAGGTACTAAGATGTTTCAGTTCCCTTCGTTCGCCTCACTACTAATATAGTGATA
>contig.00015
TTGTCTCGTGGGCTCGGAGATGTGTATAAGAGACAGGCCATGGATAGATCACTCGGTTTC
GGGTCTACACCCAGCAACTGTTCGCCCTATTAAGACTCGGTTTCCCTACGCCTCCCCTAT
TCGGTTAAGCTCGCTACTGAATGTAAGTCGTTGACCCATTATACAAAAGGTACGCAGTCA
CACCACAAGGGTGCTCCCACTGTTTGTATGCATCAGGTTTCAGGTTCTATTTCACTCCCC
TCCCGGGGTTCTTTTCGCCTTTCCCTCACGGTACTGGTTCACTATCGGTCGATGATGAGT
ATTTAGCCTTGGAGGATGGTCCCCCCATATTCAGACAGGATTTCACGTGTCCCGCCCTAC
TTTTCGTACGCTTAGTACCACTGTTGAGATTTCGAATACGGGACTATCACCCACTATGGT
CAAGCTTCCCAGCTTGTTCTTCTATCTCGACAGTTATCACGTACAGGCTCCTCCGCGTTC
GCTCGCCACTACTTGCGGAATCTCGGTTGATTTCTTTTCCTCCGGGTACTTAGATGGTTC
AGTTCTCCGGGTTCGCTTCTCTAAGTCTATGTATTCAACTTAGGATACTGCACAGAATGC
AGTGGGTTTCCCCATTCGGACACCGCGGGATCATAGCTTTATTGCCAGCTCCCCCGCGCT
TTTCGCAGGCTTACACGTCCTTCGTCGCCTATCATCGCCAAGGCATCCACCTGATGCACT
TGGCGATGATAGGCGACGAAGGACGTGTAAGCCTGCGAAAAGCGCGGGGGAGCTGGCAAT
AAAGCCTGTCTCTTATACACATCTGACGCTGCCGACGA
>contig.00016
GTCATGAAGCATACCGTGGTAAGCGGGCTCCTTGCGGTTACCCTACCTACTTCTGGTATC
CCCCACTCCCATGGTGTGACGGGCGGTGTGTACAAGACCCGGGAACGTATTCACCGCAGT
ATGCTGACCTGCGATTACTAGCGATTCCGACTTCATGCACTCGAGTTGCAGAGTGCAATC
CGGACTACGATCGGTTTTGTGAGATTGGCTCCGCCTCGCGGCTTGGCTACCCTCTGTACC
GACCATTGTATGACGTGTGAAGCCCTGGTCATAAGGGCCATGAGGACTTGACGTCATCCC
CACCTTCCTCCGGCTTGTCACCGGCAGTCTCATTAGAGTGCCCAACTTAATGATGGCAAC
TAATGACAAGGGTTGCGCTCGTTGCGGGACTTAACCCAACATCTCACGACACGAGCTGAC
GACAGCCATGCAGCACCTGTGTTACGGCTCCCGAAGGCACTCCTCCGTCTCTGGAGGATT
CCGTACATGTCAAGACCAGGTAAGGTTCTTCGCGTTGCATCGAATTAATCCACATCATCC
ACCGCTTGTGCGGGTCCCCGTCAATTCCTTTGAGTTTTAATCTTGCGACCGTACTCCCCA
GGCGGTCAATTTCACGCGTTAGCTACGCTACTAAGCAATCAAGTTGCCCAACAGCTAATT
GACATCGTTTAGGGCGTGGACTACCAGGGTATCTAATCCTGTTTGCTACCCACGCTTTCG
CGCTTTAGCGTCAGTATCTGTCCAGTAAGCTGGCTTCCCCATCGGCATTCCTACAAATAT
CTACGAATTTCACCTCTACACTTGTAGTTCCGCTTACCTCTCCAGTACTCTAGTCATGCA
GTTTCCAACGCAATACAGAGTTGAGCCCTGCATTTTCACATCAGACTTACATAACCACCT
AGACGCGCTTTACGCCCAATAAATCCGGATAACGCTTGTGACATACGTATTACCGCGGCT
GCTGGCACGTATTTAGCCGTCACTTCTTCTGTTGGTACCGTCATTTTTTTCTTCCCAACT
GAAAGCACTTTACATTCCGAAAAACGTCATCGTGCACACAGAATTGCTGGATCAGACTTT
TGGTCCATTGTCCAATATTCCCCACTCCTACGGGAGGCAGCAGTGGGGAATATTGGACAA
TGGGGGCAACCCTGATCCAGCAATTCTGTGTGCACGAAGACGGTTTTCGGATTGTAAAGT
GCTTTCAGCAGGGAAGAAGGAAGTGACGGTACCTGCAGAAGAAGCGACGGCTAAATACGT
GCCAGCAGCCGCGGTAATACGTATGTCGCGAGCGTTATCCGGAATTATTGGGCATAAAGG
GCATCTAGGCGGCCTATCAAGTCAGGGGTGAAAACCTGCGGCTCAACCGCAGGCCTGCCT
TTGAAACTGATAGGCTGGAGTACCGGAGAGGTGGACGGAACTGCACGAGTAGAGGTGAAA
TTCGTAGATATGTGCAGGAATGCCGATGATGAAGATAGTTCACTGGACGGTAACTGACGC
TGAAGTGCGAAAGCCGGGGGAGCGAACAGGATTAGATACCCTGGTAGTCCCGGCCGTAAA
CGATGATTACTGGGTGTGGGCAGGAAGACTGTCTGTGCCGAAGCGAATGCGATAAGTAAT
CCGCCTGGGGAGTACGGCCGCAAGGCTGAAACTCAAAGGAATTGACGGGGGCCCGCACAA
GCGGTGGAGCATGTGGTTTAATTCGATGCAACGCGAAGAACCTTACCTACTCTTGACATC
CAGAGAAC
>contig.00017
TACCTTGTTACGACTTCACCCCAGTCATGAAGCATACCGTGGTAAACGCCCTCCCGAAGG
TTAAGCTATCTACTTCTGGTACAACCCACTCCCATGGTGTGACGGGCGGTGTGTACAAGG
CCCGGGAACGTATTCACCGCAACATTCTGATTTGCGATTACTAGCGATTCCGACTTCATG
GAGTCGAGTTGCAGACTCCAATCCGGACTTAGACGTACTTTGTGAGATTCGCTCCAGCTC
GCACTATCGCTTCCCTCTGTATACGCCATTGTAGCACGTGTGTAGCCCTACTCGTAAGGG
CCATGATGACTTGACGTCATCCCCACCTTCCTCCGGTTTATCACCGGCAGTCTCCTTTGA
GTTCCCGACCTAATCGCTGGCAACAAAGGATAAGGGTTGCGCTCGTTGCGGGACTTAACC
CAACATCTCACGACACGAGCTGACGACAGCCATGCAGCACCTGTGTTACGGCTCCCGAAG
GCACTCCTCCGTCTCTGGAGGATTCCGTACATGTCAAGACCAGGTAAGGTTCTTCGCGTT
GCATCGAATTAATCCACATCATCCACCGCTTGTGCGGGTCCCCGTCAATTCCTTTGAGTT
TTAATCTTGCGACCGTACTCCCCAGGCGGTCAATTTCACGCGTTAGCTACGCTACTAAGC
AATCAAGTTGCCCAACAGCTAATTGACATCGTTTAGGGCGTGGACTACCAGGGTATCTAA
TCCTGTTTGCTACCCACGCTTTCGAGCATGAACGTCAGTGTTATCCCAGGAGGCTGCCTT
CGCCATCGGTATTCCTCCACATCTCTACGCATTTCACTGCTACACGTGGAATTCTACCTC
CCTCTGACACACTCTAGTCACCCAGTTCAGAACGCAGTTCCCAGGTTGAGCCCGGGGATT
TCACATCCTGCTTAAGTAACCGTCTGCGCTCGCTTTACGCCCAGTAATTCCGATTAACGC
TCGCACCCTACGTATTACCGCGGCTGCTGGCACGTAGTTAGCCGGTGCTTATTCTTCAGG
TACCGTCATCAACTGTCGGTATTAGCGACAGCCTTTTCTTCCCTGACAAAAGTCCTTTAC
AACCCGAAGGCCTTCTTCAGACACGCGGCATGGCTGGATCAGGCTTGCGCCCATTGTCCA
AAATTCCCCACTGCTGCCTCCCGTAGGAGTCTGGGCCGTGTCTCAGTCCCAGTGTGGCGG
ATCATCCTCTCAGACCCGCTACTGATCGTCGCCTTGGTAGGCCTTTACCCCACCAACTAG
CTAATCAGATATCGGCCGCTCGAATAACGCAAGGCCCGAAGGTCCCCTGCTTTCCTCCTC
AGAGAATATGCGGTATTAGCTAATCTTTCGATTAGTTATCCCCCATTACTCGGTACGTTC
CGATATGTTACTCACCCGTTCGCCACTCGCCACCCAAGAAGCAAGCTTCTCTGTGCTGCC
GTCCGACTTGCATGTGTAAAGCATGCCGCCAGCGTTCAATCTGAGCCAGGATCAAACTCT
TATGTTCAATCTCTAACTTATAACTTCTGGTCTGCTTCAAAGAAACCGACAGGACAATGT
CTAAAACATCATCTTGTCTGTCTTTCAAACAGTGTGAGTGCATTAGGCCTCACACTGTTT
GAAAGACAGACAAGATGATGTTTTAGACATTGTCCTGTCGGTTTCTTTGAAGC
>contig.00018
AGGTAGCGAAATTCCTTGTCGGGTAAGTTCCGACCCGCACGAAAGGCGTAATGATTTGGG
CACTGTCTCAACGAGAGACTCGGTGAAATTTTAGTACCTGTGAAGATGCAGGTTACCCGC
GACAGGACGGAAAGACCCCATGGAGCTTTACTGCAGTTTGATATTGAGTGTCTGTGCCAC
ATGTACAGGATAGGTAGGAGCCATAGAGATCGGGACGCCAGTTTCGATGGAGGCGTTGTT
GGGATACTACCCTTGTGTTATGGCCACTCTAACCCGGATAGGTGATCCCTATCGGAGACA
GTGTCTGACGGGCAGTTTGACTGGGGCGGTCGCCTCCTAAAAGGTAACGGAGGCGCCCAA
AGGTTCCCTCAGAATGGTTGGAAATCATTCGCAGAGTGTAAAGGTATAAGGGAGCTTGAC
TGCGAGAGCTACAACTCGAGCAGGGACGAAAGTCGGGCTTAGTGATCCGGTGGTTCCGTA
TGGAAGGGCCATCGCTCAACGGATAAAAGCTACCCTGGGGATAACAGGCTTATCTCCCCC
AAGAGTTCACATCGACGGGGAGGTTTGGCACCTCGATGTCGGCTCGTCGCATCCTGGGGC
TGTAGTCGGTCCCAAGGGTTGGGCTGTTCGCCCATTAAAGCGGCACGCGAGCTGGGTTCA
GAACGTCGTGAGACAGTTCGGTCCCTATCCGTCGCGGGCGTAGGAAATTTGAGAGGATCT
GCTCCTAGTACGAGAGGACCAGAGTGGACGAACCAATGGTGTATCGGTTATGCCGCCAGG
CGTACAGCCGAGTAGCTACGTTCGGGACGGATAAACGCTGAAAGCATCTAAGCGTGAAAC
CAGCCTAAAGATGAGGTTTCTCATAGCATAAGCTAGTAAGATCCCATGTAGACGACATGG
TTGATAGGCCAGGTGTGGAAGAGCCGTGAGGTTTGGAGCTGACTGGTACTAATAGATCG
>contig.00019
GACATACGTATTACCGCGGCTGCTGGCACGTATTTAGCCGTCGCTTCTTCTGCAGGTACC
GTCACTTCCTTCTTCCCTGCTGAAAGCACTTTACAATCCGAAAACCGTCTTCGTGCACAC
AGAATTGCTGGATCAGGGTTGCCCCCATTGTCCAATATTCCCCACTGCTGCCTCCCGTAG
GAGTAAGGGCCGTATCTCAGTCCCCTTGTGGCCGTCCACCCTCTCAGGCCGGCTACCTAT
CTTCGCCTTGGTGGGCCGTTACCCCTCCAACTAGCTAATAGGACGCAAGGCTCTCCGCAG
GCGTCTCCTTTCATCACTAAGCTATGCAGCTTAATGACCTTATCCGGTATTATCAGCAGT
TTCCTGCTGTTATCCCAGTCCCGCAGGCAAGTTCCTTACGCGTTACTCACCCGTCCGCCA
TGGTTACCATGGTGCAAGCACCACTTCCCCATCGACTTGCATGTGTTAAGCATTCTGTCA
GCGTTGATCCTGGCTCAGGATGAACGCTGACAGAATGCTTAACACATGCAAGTCTACTTG
AACTTCGGTTTGGGTGGCGGACGGGTGAGTAACGCGTAAAGAACTTGCCTCACAGTTAGG
GACAACATTTGGAAACGAATGCTAATACCTGATATTATGATTTTAGGGCATCCTAAGATT
ATGAAAGCTATATGCGCTGTGAGAGAGCTTTGCGTCCCATTAGCTAGTTGGAGAGGTAAC
GGCTCACCAAGGCGATGATGGGTAGCCGGCCTGAGAGGGTGAACGGCCACAAGGGGACTG
AGACACGGCCCTTACTCCTACGGGAGGCAGCAGTGGGGAATATTGGACAATGGACCAAAA
GTCTGATCCAGCAATTCTGTGTGCACGATGACGTTTTTCGGAATGTAAAGTGCTTTCAGT
TGGGAAGAAAAAAATGACGGTACCAACAGAAGAAGTGACGGCTAAATACGTGCCAGCAGC
CGCGGTAATACGTATGTCACAAGCGTTATCCGGATTTATTGGGCGTAAAGCGCGTCTAGG
TGGTTATGTAAGTCTGATGTGAAAATGCAGGGCTCAACTCTGTATTGCGTTGGAAACTGC
ATGACTAGAGTACTGGAGAGGTAAGCGGAACTACAAGTGTAGAGGTGAAATTCGTAGATA
TTTGTAGGAATGCCGATGGGGAAGCCAGCTTACTGGAC
>contig.00020
CCTTAGGTACCTTCCTCCAAAGTTAGACCAGTAACTTCAGGTGCAGACAACTCTCGTGGT
GTGACGGGCGGTGTGTACAAGACCCGAGAACGTATTCACCGCGACATTGCTGATTCGCGA
TTACTAGCGATTCCAACTTCATGTACTCGAGTTGCAGAGTACAATCCGAACTAAGAATAG
TTTTCTGAGATTAGCTCCACCTCGCGGCTTTGCGACTCTCTGTACTACCCATTGTAGCAC
GTGTGTAGCCCTACTCGTAAGGGCCATGATGACTTGACGTCATCCCCACCTTCCTCCGGT
TTATCACCGGCAGTCTCCTTTGAGTTCCCGACCTAATCGCTGGCAACAAAGGATAAGGGT
TGCGCTCGTTGCGGGACTTAACCCAACATTTCACAACACGAGCTGACGACAGCCATGCAG
CACCTGTCTCAGAGTTCCCGAAGGCACCAATCCATCTCTGGAATGTTCTCTGGATGTCAA
GATCTGGTAAGGTTCCTCGCGTTGCATCGAATTAAACCACATGCTCCACCGCTTGTGCGG
GTCCCCGTCAATTCCTTTGAGTTTCAGCCTTGCGGCCGTACTCCCCAGGCGGATTACTTA
TCGCATTCGCTTCGGCACAGACAGTCTTCCTGCCCACACCCAGTAATCATCGTTTACAGC
GTGGACTACCAGGGTATCTAATCCTGTTTGCTCCCCACGCTTTCGCACATGAGCGTCAGT
ACATTCCCAAGGGGCTGCCTTCGCCTTCGGTATTCCTCCACATCTCTACGCATTTCACCG
CTACACGTGGAATTCTACCCCTCCCTAAAGTACTCTAGCGACCCAGTATGAAATGCAATT
CCCAGGTTAAGCCCGGGGCTTTCACACCTCACTTAAGTCACCGCCTGCGTGCCCTTTACG
CCCAGTTATTCCGATTAACGCTCGCACCCTCCGTATTACCGCGGCTGCTGGCACGGAGTT
AGCCGGTGCTTCTTCTGTAGTTAACGTCAATCACCTAGTCTATTAAACTAAATGCCTTCC
TCGCTACCGAAAGAACTTTACAACCCGAAGGCCTTCTTCATTCACGCGGCATGGCTGCGT
CAGGGTTGCCCCCATTGCGCAATATTCCCCACTGCTGCCTCCCGTAGGAGTCTGGGCCGT
GTCTCAGTCCCAGTGTGGCTGGTCATCCTCTCAGACCAGCTAGAGATCGTCGGCTTGGTG
AGCCTTTACCTCACCAACTACCTAATCCCACTTGGGCTCATCCTATGGCATGTGGCCCGA
AGGTCCCACACTTTCATCTCTCGATACTACGCGGTATTAGCTACAGTTTCCCGTAGTTAT
CCCCCTCCATAAGCTAGATTCCCAAGCATTACTCACCCGTCCGCCACTCGTCATCAAAGA
AGCAAGCTTCTTTGATGACGAGTGGCGGACGGGTGAGTAATGCTTGGGAATCTAGCTTAT
GGAGGGGGATAACTACGGGAAACTGTAGCTAATACCGCGTAATATCGAAAGATTAAAGTG
TGGGACCTTCGGGCCACATGCCATAGGATGAGCCCAAGTGGGATTAGGTAGTTGGTGAGG
TAAAGGCTCACCAACTACCTAATCCCACTTGGGCTCATCCTATGGCATGTGGCC
>contig.00021
ATTAGTATTAGTCCGCTCCATTGCTCACACAACTTCCACTCCTAACCTATCTACCTGATC
TTCTCTCAGGGCTCTTACTAACATATAGTTATGGGAAATCTCATCTTGAGGTGGGTTTCA
CACTTAGATGCTTTCAGCGTTTATCCCTTCCCTACATAGCTACCCAGCGATGCCTCTGGC
GAGACAACTGGTACACCAGCGGTAAGTCCACTCTGGTCCTCTCGTACTAGGAGCAGATCC
TCTCAAATTTCCTACGCCCGCGACGGATAGGGACCGAACTGTCTCACGACGTTCTGAACC
CAGCTCGCGTGCCTCTTTAATGGGCGAACAGCCCAACCCTTGGGACCTTCTCCAGCCCCA
GGATGCGATGAGCCGACATCGAGGTGCCAAACCCTACCGTCGATATGGACTCTCGGGTAG
GATCAGCCTGTTATCCCCAGGGTAGCTTTTATCCGTTGAGCGACGACCCTTCCATTCGGA
ATCGCCGGATCACTATGTCCTGCTTTCGCATCTGCTCGACCCGTCAGTCTTGCAGTCAAG
CTCTCTTATGCCATTGCACTCTATGGTTGATTTCCATCCAACCTGAGAGAACCTTTGGGC
GCCTCCGTTACCTTTTAGGAGGCGACCGCCCCAGTCAAACTGCCCACCTAGCACTGTCTC
CGTGGCTACAAACCACAGATTAGAATTTCAGCATTGAATGGTTGGTATTCCACCGATGAC
TCCGATACAGCTAGCGCCATATCATCTCAGTCTCCCAACTATCCTATACATGCAATGCCA
AAACCCAATACCAAGCTACAGTAAAGCTCCATGGGGTCTTTCCGTCCTACTGTAGGTAAC
CGGTATCTTCACCGGTAATACAATTTCACCAGGCCTCCCGTCAAGACAGCGCTCAAATCA
TTACACCATTCGTGCAGGTCGGAACTTACCCGACAAGGAATTTCGCTACCTTAGGACCGT
TATAGTTACGGCCGCCGTTCACTGGGGCTTCAATTCGGAGCTCTCACTCCTCCTCTTAAC
CTTCCAGCACTGGGCAGGTGTCAGCCCATATACATCGCCTTCCAGCTTAGCATAGACCTG
TGTTTTTGTTAAACAGTTGCTTGAGCCTCTTCACTGCGACCCTCGAGCGCTTTGTAACGC
ATGGATACTAACACCCAAGGGCTCCTCTTCTCCCGAAGTTACGAGGTTATTTTGCAGAGT
TCCTTAACGAGAGTTAGCCTGTCCGCCTTAGATTTCTCATCCTGACCACCTGTGTCGGTT
TGCAGTACGGGCAGTCAAATATTAACGTTAGAAGCTTTTCTTGGCAGCGTGGGATTTGCG
CATTCATCTTACGACTGTATATCATACCTCAGATATAACTCAATGGATTTTCCTATCAAG
TCATCCTACATACTTCTACGGACACTTCCGTTCGTCCGCGCGCATACCCTTCTGCGTCCC
TCCATCACAATATATGACTGGCACAGAAATATTAATCTGTTTTCCATTCGCCTACGCATT
ATAGCCTGGGCTTAGGTCCCGGCTTACTCAGGGAAGACAAGCTTTACCCTGAAAACCTTG
GTCTTCCGGCGAGGGGGATTCTCGCCCCCTTTCTCGCTACTTATTCCTGCATTCTCACTT
CTGATACCTCCAGAGTCGGTTACCCTTCTCCTTCAACGGCCTACAGAACGCTCTCCTACC
AATCCTTACGGATTCCACAGCTTCGGTTTATAACTTAGCCCCGTTACATTGTCGGCGCAG
AGACTCTCGACTAGTGAGCTATTACGCACTCTTTAAAGGTATGGCTGCTTCTAAGCCAAC
CTCCTAGTTGTTTGTGAATCTCCACCTCCTTTCCCACTTAGTTATAATTAGGGACCTTAG
CTGGTGGTCTGGGTTGTTTCCCTTTCGACAATGGAAGTTAACTCCCATAGTCTCACTCCT
GAGCTCTAAATTATGGTATTCGGAGTTTGATTGATTTCAGTAAGCAATACGCCCCCTAGA
TCATTCAGTGCTCTACCCCCATAATTGAACACTCAAGGCTGCACCTAGATGCATTTCGGA
GAGAACGAGCTATCTCCTGGTTCGATTGGCTTTTCACCCCTAAACCTACCTCATCCCCCA
ACTTTTCAACGGCGGTGGGTTAGGACCTCCACTGTGTCTTACCACAGCTTCATCCTGGAC
AGGTTTAGATCACCAGGTTTCGCGTCTACGCCAAACGACTAAATCGCCCTATTAAGACTT
GGTTTCCCTTCGGCTCCGTTATACTTAACCTCGCCGTTTAACGTAACTCGCAGGATCATT
CTCCAAAAGGCACGCCATCACCATTGCTGGCTCTGACCGCTTGTAAGCACACAATTTCAG
GTTCTATTTCACTCCCCTGGAGGGGAGTGAAATAGAACCTGAAATTGTGTGCTTACAAGC
GGTCAGAGCCAGT
>contig.00022
TCGGATTTGCCTGAACTCCAACCTGCACCTTTCGACCAGCACTACCATCCGCTGGCTCCT
CTAACTCTAAGCGTCCTTCCATCGCACATTATAGTTGGCATTGGAATATTAACCAATTTT
CCATCGCATACCCCTTTCGGACTTTGCTTAGGACCCGGCTAACCCTACGATGACGAGCAT
CGCGTAGGAAACCTTGGGTTTACGGCGTTGGGGATTCTCACCCCAATTATCGCTACTCAT
GCCTGCATGCTCACTTGTATTCGCTCCAGCACTCCTTACCGGTATACCTTCAACGCAAAT
ACAACGCTCTCCTACCACTTAGTAAAACTAAGTCTAAAGCTTCGGTACTCATTTTAGCCC
CGTTATATTTTCCGCGCAGAATCACTAGACCAGTGAGCTATTACGCTTTCTTTAAAGGAT
GGCTGCTTCTAAGCCAACCTCCTGGTTGTTTAAGTAACTCCACATCGTTTTCCACTTAAA
TGAGATTTAGGGACCTTAGCTGTTAGTCTGGGTTGTTCCCCTCTCGACGACGGATTTTAT
CACTCGCCGCCTGACTGCCATGATTACACACTAGGTATTCGGAGTTTGATAGGGTTTGGT
ACATTGGTGTATGCCCTAGCCCATTCAGTGCTCTACCCCCTAGTGTTACTACATGACGCT
ATACCTAAATATATTTCGGAGAGAACCAGCTATCACGATGTTTGATTGGCCTTTCACCCC
TATCCACAAGTCATCCCATAGCTTTTCAACGCTAGCGGGTTCGGTCCTCCACCGGCTCTT
ACACCGGTTTCAACCTGCTCATGGATAGATCACATCGTTTCGGGTCTGCAACGTCTGACT
AAACGCCCTATTAAGACTCGCTTTCGCTACGGCTCCGGGTTTCCTTAACCTTGCCAGACA
TCACAACTCGCAGGCTCATTATGCAAAAGGCAGTCCATCACCCTGATAAATCATAGAACC
TGAAACCATTTGCTTACAATCATTCAGAGCCCTATGATTTATCAGGGTGATGGACTGCCT
TTTGCATAATGAGCCTGCGAGTTGTGATGTCTGGCGAGG
>contig.00023
TTTAAAGGATAAGAAAAAGTCTGAGTAAGAAGAAAATCTTGATTGAACAAAAGCAATCAA
GTGTTTAGTTGAAAACGCAACATCAAGAATTTTTGAGGTTGTATAGTTAAGTGACTAAGC
GTACAAGGTGGATGCCTTGGCAATCAGAGGCGAGGAAGGACGTGCTAATCTGCGAAAAGC
TTGGATGAGTCGATAAGAGGCGTTTAATCCAAGATGTCCGAATGGGGAAACCCAGTAGAT
GAAGAATCTACTATCACTTACTGAATCCATAGGTAAGTGAGGCAAACCGGGAGAACTGAA
ACATCTAAGTACCCCGAGGAAAAGAAATCAACCGAGATTTCGTTAGTAGCGGCGAGCGAA
CGCGAAGGAGCCTGTTAGTGATAATGACAGAGACAGAGGAACAAGCTGGGAAGCTTGGCG
ATACAGGGTGATAGCCCCGTACTCGAAGTCCAGGTCATGGTACTAAGCTAACGACAAGTA
GGGCGGGACACGTGATATCCTGTTTGAAGATGGGGGGACCATCCTCCAAGGCTAAATACT
CCTGATTGACCGATAGTGAACCAGTACTGTGAAGGAAAGGCGAAAAGAACCCCGGTGAGG
GGAGTGAAATAGAACCTGAAACCTTGTACGTACAAGCAGTGGGAGCCCTTTAAGGGTGAC
TGCGTACCTTTTGTATAATGGGTCAGCGACTTATATTTTGTAGCGAGGTTAACCGAATAG
GGGAGCCGAAGGGAAACCGAGTCTTAACTGGGCGTCTAGTTGCAAGGTATAGACCCGAAA
CCCGGTGATCTAGCCATGGGCAGGTTGAAGGTTGGGTAACACTAACTGGAGGACCGAACC
GACTAATGTTGAAAAATTAGCGGATGACTTGTGGCTGGGGGTGAAAGGCCAATCAAACCG
GGAGATAGCTGGTTCTCCCCGAAATCTATTTAGGTAGAGCCTTGAGCGGACACCTTCGGG
GGTAGAGCACTGTTTCGGCTAGGGGTCCATCCCGGATTACCAACCCGATGCAAACTACGA
ATACCGAAGAGTGATACTCAGGAGACACACGGCGGGTGCTAACGTCCGTCGTGGAGAGGG
AAACAACCCAGACCGCCAGCTAAGGTCCCAAAGTCTATATTAAGTGGGAAACGAAGTGGG
AAGGCTTAGACAGCTAGGATGTTGGCTTAGAAGCAGCCATCATTTAAAGAGTGCGTAACA
GCTCACTAGTCGAGGGTCCGGGCATGGATAATAATCGGGTATAAGTCAGATACCGAAGGC
GCGGGATAGTAATGTATATTAAAAGTATCGGTAGGGGAGCATTCCATCGGCGTTGAATGG
TGAGGGTAACCGATCCTGGAGCTTATGGAAAAGCAAATGTAGGTATAAGTAACGATAAAA
AGGGTGAGATTCCCTTTCGCCGAAAGACCGAGGTTTCCCGGGCGATGCCAATCAGCCCGG
GGTTAGTCGGGTCCTAAGTCTCAGCCGAACGGCGAAGGCGATGGCAGATGCGGTTAATAT
TCCGCAACTCGCATATACAGTGATGTGGAGACGGAGCAGTGACACTGCCGCGCCCTGACG
GAATAGGGCGTTTAAGTGCGTAGGCTATGAGGAAGGCAGGCAAATCCACCTTCCGAGCTG
AACCATGAAAGTACAGGTAATCCTTCGGGATAACTTGAGTGCAGGTAATCATACTTCCGA
GAAAATCCGCTAAACTTAATGTATATGCGACCCGTACCGCAAACGGACACACGTGGTCGG
GTAGAATATACTAAGGCGTTGAGAGATTCATGGTTAAGGAACTAGGCAAATTGACCCCGT
AACTTCGGGATAAGGGGTCCTCATAGCAATATGAGGCGCAGAGAATCGGTCCAGGCAACT
GTTTAACAAAAACACAGGGCTGTGCAAACTCGAAAGATGACGTATACAGCCTGACACCTG
CCCGGTGCCGGAAGGTTAAGAGGAGATGTCACCAGCAATGGGAAGCATTGAATTGAAGCC
CCGGTAAACGGCGGCCGTAACTATAACGGTCCTAAGGTAGCGAAATTCCTTGTCGGGTAA
GTTCCGACC
>contig.00024
CCCGTAGGAGTTTGGACCGTGTCTCAGTTCCAATGTGGGGGACCTTCCTCTCAGAACCCC
TACTGATCGTTGCCTTGGTGGGCCGTTACCCCGCCAACAAGCTAATCAGTAGGGGTTCTG
AGAGGAAGGTCCCCCACATTGGAACTGAGACACGGTCCAAACTCCTACGGGAGGCAGCAG
TGAGGAATATTGGTCAATGGACGGAAGTCTGAACCAGCCAAGTAGCGTGCAGGATGACGG
CCCTATGGGTTGTAAACTGCTTTTGTATGGGGATAAAGTTAGGGACGTGTCCCTATTTGC
AGGTACCATACGAATAAGGACCGGCTAATTCCGTGCCAGCAGCCGCGGTAATACGGAAGG
TCCAGGCGTTATCCGGATTTATTGGGTTTAAAGGGAGCGTAGGCTGGAGATTAAGTGTGT
TGTGAAATGTAGACGCTCAACGTCTGAATTGCAGCGCATACTGGTTTCCTTGAGTACGCA
CAACGTTGGCGGAATTCGTCGTGTAGCGGTGAAATGCTTAGATATGACGAAGAACTCCGA
TTGCGAAGGCAGCTGACGGGAGCGCAACTGACGCTTAAGCTCGAAGGTGCGGGTATCAAA
CAGGATTAGATACCCTGGTAGTCCGCACAGTAAACGATGGATGCCCGCTGTTGGTACCTG
GTATCAGCGGCTAAGCGAAAGCATTAAGCATCCCACCTGGGGAGTACGCCGGCAACGGTG
AAACTCAAAGGAATTGACGGGGGCCCGCACAAGCGGAGGAACATGTGGTTTAATTCGATG
ATACGCGAGGAACCTTACCCGGGCTTGAATTGCAGAGGAAGGATTTAGAGATAATGACGC
CCTTCGGGGCCTCTGTGAAGGTGCTGCATGGTTGTCGTCAGCTCGTGCCGTGAGGTGTCG
GCTTAAGTGCCATAACGAGCGCAACCCCTCTCTTCAGTTGCCATCAGGTTAAGCTGGGCA
CTCTGGAGACACTGCCACCGTAAGGTGTGAGGAAGGTGGGGATGACGTCAAATCAGCACG
GCCCTTACGTCCGGGGCTACACACGTGTTACAATGGCCGGTACAGAGGGATGGTGTAATG
CAAATTGCATCAAATCTTGAAAGCCGGTCCCAGTTCGGACTGGGGTCTGCAACCCGACCC
CACGAAGCTGGATTCGCTAGTAATCGCGCATCAGCCATGGCGCGGTGAATACGTTCCCGG
GCCTTGTACACACCGCCCGTCAAGCCATG
>contig.00025
CCCAAACAGTGCTCTACCTCCAAGAGACTTAACATCGACGCTAGCCCTAAAGCTATTTCG
GAGAGAACCAGCTATCTCCAAGTTCGTTTGGAGATAGCTGGTTCTCTCCGCAATAGCTTT
AGGGCTAGCGTCGACATAAAGATTCTTGGAGGTAGAGCACTGTTTGGGTGAGGGGTCCAT
CCCGGATTACCAATCTCAGATAAACTCCGAATGCCAATGAATTATGGTCGGCAGTCAGAC
TGCGAGTGCTAAGATCCGTAGTCGAAAGGGAAACAGCCCAGACCACCAGCTAAGGTCCCA
AAATAATTGTTAAGTGGAAAAGGATGTGGGGTTGCACAGACAACTAGGATGTTAGCTTAG
AAGCAGCTATTCATTCAAAGAGTGCGTAATAGCTCACTAGTCGAGTGACCCTGCGCCGAA
AATGTACCGGGGCTAAAACAATTTACCGAAGCTGTGGATACCTTTAATGGTATGGTAGGA
GAGCGTTCTATGTGTGAAGAAGGTATACCGTGAGGAGTGCTGGAACGCATAGAAGTGAGA
ATGCCGGTATGAGTAGCGAAAGACAGGTGAGAATCCTGTCCACCGTAAGACTAAGGTTTC
CAGGGGAAGGCTCGTCCGCCCTGGGTTAGTCGGGACCTAAGGAGAGACCGAAAGGTGTAT
CCGATGGACAACAGGTTGATATTCCTGTACTAGAGTATGTAGTGATGGAGGGACGCAGTA
GGCTAACTAAAGCGTGCGATTGGAAGTGCACGTCTAAGCAGTGAGGTGTGAATTGAGTTA
AATGCTTAGTTCTATAACATTGAGCTGTGATGGGGAGCGAAGTTTAGTAGCGAAGTTAGT
GATGTCACACTGCCAAGAAAAGCTTCTAGCGTTTAAACATACTCTACCCGTACCGCAAAC
CGACACAGGTAGTCGAGGCGAGTAGCCTCAGGTGAGCGAGAGAACTCTCGTTAAGGAACT
CGGCAAAATGACCCCGTAACTTCGGGAGAAGGGGTGCTGACTTTATGTCAGCCGCAGTGA
ATAGGCCCAAGCAACTGTTTATCAAAAACACAGCTCTCTGCTAAATCGTAAGATGATGTA
TAGG
>contig.00026
GCCAGTAAACTGACATCCGCAGCTTCGGTTATAGATTTGAGCCCCGTTACATCTTCCGCG
CAGGACGACTCGACCAGTGAGCTATTACGCTTTCTTTAAATGATGGCTGCTTCTAAGCCA
ACATCCTGGCTGTCTGGGCCTTCCCACTTCGTTTACCACTTAATCTATCATTTGGGACCT
TAGCTGGCGGTCTGGGTTGTTTCCCTCTTGACAACGGACGTTAGCACCCGCTGTCTGTCT
CCCGAGGAACCACTTGATGGTATTCTTAGTTTGCCATGGGTTGGTAAGTTGCAATAACCC
CCTAGCCATAACAGTGCTTTACCCCCATCAGTGTCTTACTCGAGGCACTACCTAAATAGT
TTTCGGGGAGAACCAGCTATCTCCGAGTTTGTTTAGCCTTTCACCCCTATCCACAGCTCA
TCCCCGCATTTTGCAACATGCGTGGGTTCGGTCCTCCAGTACCTGTTACGGCACCTTCAA
CCTGGCCATGGATAGATCACTCGGTTTCGGGTCTACACCCAGCAACTGTTCGCCCTATTA
AGACTCGGTTTCCCTACGCCTCCCCTATTCGGTTAAGCTCGCTACTGAATGTAAGTCGTT
GACCCATTATACAAAAGGTACGCAGTCACACCACAAGGGTGCTCCCACTGTTTGTATGCA
TCAGGTTTCAGGTTCTATTTCACTCCCCTCCCGGGGTTCTTTTCGCCTTTCCCTCACGGT
ACTGGTTCATCATCGACCGATAGTGAACCAGTACCGTGAGGGAAAGGCGAAAAGAACCCC
GGGAGGGGAGTGAAATAGAACCTGAAACCGTGTGCCTACAACAAGTTCGAGCCCGTTAAT
GGGTGAGAGCGTGCCTTTTGTAGAATGAACCGGCGAGTTACGATATGATGCGAGGTTAAG
TTGAAGAGACGGAGCCGTAGGGAAACCGAGTCTGAATAGGGCGCTTTAGTATTATGTCGT
AGACCCGAAACCATGTGACCTACCCATGAGCAGGTTGAAGGTG
>contig.00027
CCAACTTTCGTGACGTGACGGGCGGTGTGTACAAGACCCGAGAACGTATTCACCGCGACA
TTGCTGATTCGCGATTACTAGCGATTCCAACTTCATGTACTCGAGTTGCAGAGTACAATC
CGAACTAAGAATAGTTTTCTGAGATTAGCTCCACCTCGCGGCTTTGCGACTCTCTGTACT
ACCCATTGTAGCACGTGTGTAGCCCAGCGTATAAGGGGCATGATGACTTGACGTCATCCC
CACCTTCCTCCTGCTCATCGCAGGCAGTATCGCATGAGTCCCCAACTTAATGATGGTAAC
ATACGAAAGGGGTTGCGCTCGTTGCGGGACTTAACCCAACATCTCACGACACGAGCTGAC
GACAGCCATGCACCACCTGTCTTTAGGTTTCCCCGAAGGGACACTGAAACATCTCTGTCT
CATTCCTAAGATGTCAAACGCTGGTAAGGTTCCTCGCGTTGCGTCGAATTAAACCACATG
CTCCACCGCTTGTGGTTTAATTCGACGCAACGCGAGGAACCTTACCAGCGTTTGACATCT
TAGGAATGAGACAGAGATGTTTCAGTGTCCCTTCGGGGAAACCTAAAGACAGGTGGTGCA
TGGCTGTCGTCAGCTCGTGTCGTGAGATGTTGGGTTAAGTCCCGCAACGAGCGCAACCCC
TTTCGTATGTTACCATCATTAAGTTGGGGACTCATGCGATACTGCCTGCGATGAGCAGGA
GGAAGGTGGGGATGACGTCAAGTCATCATGCCCCTTATACGCTGGGCTACACACGTGCTA
CAATGGCTGGTACAACGAGTCGCAAGTCGGTGACGGCAAGCTAATCTCTTAAAGCCAGTC
TCAGTTCGGATTGTAGGCTGCAACTCGCCTACATGAAGTCGGAATCGCTAGTAATCGCAG
GTCAGCATACTGCGGTGAATACGTTCCCGGGCCTTGTACACAC
>contig.00028
CTGTTGTCCTCTAGTGTAGGGCAGATTAGCTATACATTACTCACCCGTGCGCCACTAACT
CATAAGAGCAAGCTCTTATGAGTTAGTGGCGCACGGGTGAGTAATGTATAGCTAATCTGC
CCTACACTAGAGGACAACAGTTGGAAACGACTGCTAATACTCTATACTCCTCTCTAGCAT
AAGTTAGATAGGGAAAGTTTTTCGGTGTAGGATGAGGCTATATTGTATCAGCTAGTTGGT
GAGGTAATGGCTCACCAAGGCTATGACGCATAACTGGTCTGAGAGGATGATCAGTCACAC
TGGAACTGAGACACGGTCCAGACTCCTACGGGAGGCAGCAGTAGGGAATATTGCTCAATG
GGGGAAACCCTGAAGCAGCAACGCCGCGTGGAGGATGACACTTTTCGGAGCGTAAACTCC
TTTTGTTAGGGAAGAACAATGACGGTACCTAACGAATAAGCACCGGCTAACTCCGTGCCA
GCAGCCGCGGTAATACGGAGGGTGCAAGCGTTACTCGGAATCACTGGGCGTAAAGGACGC
GTAGGCGGATTATCAAGTCTCTTGTGAAATCCTATGGCTTAACCATAGAACTGCTTGGGA
AACTGATAATCTAGAGTGAGGGAGAGGCAGATGGAATTGGTGGTGTAGGGGTAAAATCCG
TAGAGATCACCAGGAATACCCATTGCGAAGGCGATCTGCTGGAACTCAACTGACGCTAAT
GCGTGAAAGCGTGGGGAGCAAACAGGATTAGATACCCTGGTAGTCCACGCCCTAAACGAT
GTATACTAGTTGTTGCTAAGCTAGTCTTGGCAGTAATGCACCTAACGGATTAAGTATACC
GCCTGGGGAGTACGGTCGCAAGATTAAAACTCAAAGGAATAGACGGGGACCCGCACAAGC
GGTGGATGATGTGGATT
