# Supplementary material for: VGEA: an RNA viral assembly toolkit
Source: PeerJ. 2021 Sep 6;9:e12129. doi: 10.7717/peerj.12129 (PMC8428259; doi:10.7717/peerj.12129)
Supplement: Supplemental Information 2 [file peerj-09-12129-s002.zip › Supplementary_File_2/Performance_Comparison_Assembly_Pipelines_Table_2/CV145/spades/CV145_spades_contigs.fasta]

>Contig_1
TGAATGGTTGGTATTCCACCGATGACTCCGATACAGCTAGCGCCATATCATCACAGTCTCCCAACTATCCTATACATGCAATGCCAAAACCCAATACCAAGCTACAGTAAAGCTCCATGGGGTCTTTCCGTCCTACTGTAGGTAACCGGTATCTTCACCGGTAATACAATTTCACCAGGCCTCCCGTCAAGACAGCGCTCAAATCATTACACCATTCGTGCAGGTCGGAACTTACCCGACAAGGAATTTCGCTACCTTAGGACCGTTATAGTTACGGCCGCCGTTCACTGGGGCTTCAATTCGGAGCTCTCACTCCTCCTCTTAACCTTCCAGCACTGGGCAGGTGTCAGCCCATATACATCGCCTTCCAGCTTAGCATAGACCTGTGTTTTTGTTAAACAGTTGCTTGAGCCTCTTCACTGCGACCCTCGAGCGCTTTGTATCGCGTGGATACTGACCCTCAAGGGCTCCTCTTCTCCCGAAGTTACGAGGTTATTTTGCAGAGTTCCTTAACGAGAGTTAGCCTGTCCGCCTTAGATTTCTCATCCTGACCACCTGTGTCGGTTTGCAGTACGGGCAGTCAAATATTAACGTTAGAAGCTTTTCTTGGCAGCGTGGGATTTGCGCATTCATCTTACGACTGTATATCATACCTCAGATATAACTCAATGGATTTTCCTATCAAGTCATCCTACATACTTCTACGGACACTTCCGTTCGTCCGCGCGCATACCCTTCTGCGTCCCTCCATCACAATATATGACTGGCACAGAAATATTAATCTGTTTTCCATTCGCCTACGCATTATAGCCTGGGCTTAGGTCCCGGCTTACTCAGGGAAGACAAGCTTTACCCTGAAAACCTTGGTCTTCCGGCGAGGGGGATTCTCGCCCCCTTTCTCGCTACTTATTCCTGCATTCTCACTTCTGATACCTCCAGAGTCGGTTACCCTTCTCCTTCAACGGCCTACAGAACGCTCTCCTACCAATCCTTACGGATTCCACAGCTTCGGTTTATAACTTAGCCCCGTTACATTGTCGGCGCAGAGACTCTCGACTAGTGAGCTATTACGCACTCTTTAAAGGTATGGCTGCTTCTAAGCCAACCTCCTAGTTGTTTGTGAATCTCCACCTCCTTTCCCACTTAGTTATAATTAGGGACCTTAGCTGGTGGTCTGGGTTGTTTCCCTTTCGACAATGGAAGTTAACTCCCATAGTCTCACTCCTGAGCTCTAAATTATGGTATTCGGAGTTTGATTGATTTCAGTAAGCAATACGCCCCCTAGATCATTCAGTGCTCTACCCCCATAATTGAACACTCAAGGCTGCACCTAGATGCATTTCGGAGAGAACGAGCTATCTCCTGGTTCGATTGGCTTTTCACCCCTAAACCTACCTCATCCCCCAACTTTTCAACGGCGGTGGGTTAGGACCTCCACTGTGTCTTACCACAGCTTCATCCTGGACAGGTTTAGATCACCAGGTTTCGCGTCTACGCCAAACGACTAAATCGCCCTATTAAGACTTGGTTTCCCTTCGGCTCCGTTATACTTAACCTCGCCGTTTAACGTAACTCGCAGGATCATTCTCCAAAAGGCACGCCATCACCATTGCTGGCGTGCCTTTTGGAGAATGATCCTGCGAGTTACGTTAAACGGCGAGGTTAAGTATAACGGAGCCGAAGGGAAACCAAGTCTTAATAGGGCGATTTAGTCGTTTGGCGTAGACGCGAAACCTGGTGATCTAAACCTGTCCAGGATGAAGCTGTGGTAAGACACAGTGGAGGTCCTAACCCACCGCCGTTGAAAAGTTGGGGGATGAGGTAGGTTTAGGGGTGAAAAGCCAATCGAACCAGGAGATAGCTCGTTCTCTCCGAAATGCATCTAGGTGCAGCCTTGAGTGTTCAATTATGGGGGTAGAGCACTGAATGATCTAGGGGGCGTATTGCTTACTGAAATCAATCAAACTCCGAATACCATAATTTAGAGCTCAGGAGTGAGACTATGGGAGTTAACTTCCATTGTCGAAAGGGAAACAACCCAGACCACCAGCTAAGGTCCCTAATTATAACTAAGTGGGAAAGGAGGTGGAGATTCACAAACAACTAGGAGGTTGGCTTAGAAGCAGCCATACCTTTAAAGAGTGCGTAATAGCTCACTAGTCGAGAGTCTCTGCGCCGACAATGTAACGGGGCTAAGTTATAAACCGAAGCTGTGGAATCCGTAAGGATTGGTAGGAGAGCGTTCTGTAGGCCGTTGAAGGAGAAGGGTAACCGACTCTGGAGGTATCAGAAGTGAGAATGCAGGAATAAGTAGCGAGAAAGGGGGCGAGAATCCCCCTCGCCGGAAGACCAAGGTTTTCAGGGTAAAGCTTGTCTTCCCTGAGTAAGCCGGGACCTAAGCCCAGGCTATAATGCGTAGGCGAATGGAAAACAGATTAATATTTCTGTGCCAGTCATATATTGTGATGGAGGGACGCAGAAGGGTATGCGCGCGGACGAACGGAAGTGTCCGTAGAAGTATGTAGGATGACTTGATAGGAAAATCCATTGAGTTATATCTGAGGTATGATATACAGTCGTAAGATGAATGCGCAAATCCCACGCTGCCAAGAAAAGCTTCTAACGTTAATATTTGACTGCCCGTACTGCAAACCGACACAGGTGGTCAGGATGAGAAATCTAAGGCGGACAGGCTAACTCTCGTTAAGGAACTCTGCAAAATAACCTCGTAACTTCGGGAGAAGAGGAGCCCTTGAGGGTCAGTATCCACGCGATACAAAGCGCTCGAGGGTCGCAGTGAAGAGGCTCAAGCAACTGTTTAACAAAAACACAGGTCTATGCTAAGCTGGAAGGCGATGTATATGGGCTGACACCTGCCCAGTGCTGGAAGGTTAAGAGGAGGAGTGAGAGCTCCGAATTGAAGCCCCAGTGAACGGCGGCCGTAACTATAACGGTCCTAAGGTAGCGAAATTCCTTGTCGGGTAAGTTCCGACCTGCACGAATGGTGTAATGATTTGAGCGCTGTCTTGACGGGAGGCCTGGTGAAATTGTATTACCGGTGAAGATACCGGTTACCTACAGTAGGACGGAAAGACCCCATGGAGCTTTACTGTAGCTTGGTATTGGGTTTTGGCATTGCATGTATAGGATAGTTGGGAGACTGTGATGATATGGCGCTAGCTGTATCGGAGTCATCGGTGGAATACCAACCATTCA
>Contig_2
AACTTCAGGTGGAGACAGCTCCCATGGTGTGACGGGCGGTGTGTACAAGACCCGAGAACGTATTCACCGCGGCATTGCTGATCCGCGATTACTAGCGATTCCAACTTCATGAAGTCGAGTTGCAGACTTCAATCCGAACTTCGAACTGCTTTCAAGATTCGCTCCGCGTCACCGCCTCGCTCCTCTCTGTACAGCCCATTGTAGCACGTGTGTAGCCCAGATCATAAGGGGCATGATGACTTGACGTCATCCCCACCTTCCTCCTGCTCTTCGCAGGCAGTCTCGCTAGAGTCCCCAACTTAATGATGGTAACTAGCAACAGGGGTTGCGCTCGTTGCGGGACTTAACCCAACATCTCACGACACGAGCTGTCGACAGCCATGCACCACCTGTCTCCGCGTTCCCGAAGGCACCGCCCATCCTCATGGGCGTTCGCGGGATGTCAAGATCTGGTAAGGTTCCTCGCGTTGCGTCGAATTAAACCACATGCTCCACCGCTTGTGCGGGTCCCCGTCAATTCCTTTGAGTTTCAGCCTTGCGGCCGTACTCCCCAGGCGGATTACTTATCGCATTCGCTTCGGCACAGACAGTCTTCCTGCCCACACCCAGTAATCATCGTTTACGGCCGGGACTACCAGGGTATCTAATCCTGTTCGCTCCCCCGGCTTTCGCACTTCAGCGTCAGTTACCGTCCAGTGAACTATCTTCATCATCGGCATTCCTGCACATATCTACGAATTTCACCTCTACTCGTGCAGTTCCGTCCACCTCTCCGGTACTCCAGCCTATCAGTTTCAAAGGCAGGCCTGCGGTTGAGCCGCAGGTTTTCACCCCTGACTTGGAAGGCCGCCTAGATGCCCTTTATGCCCAATAATTCCGGATAACGCTCGCGACATACGTATTACCGCGGCTGCTGGCACGTATTTAGCCGTCGCTTCTTCTGCAGGTACCGTCACTTCCTTCTTCCCTGCTGAAAGCACTTTACAATCCGAAAACCGTCTTCGTGCACACAGAATTGCTGGATCAGGGTTGCCCCCATTGTCCAATATTCCCCACTGCTGCCTCCCGTAGGAGTAAGGGCCGTATCTCAGTCCCCTTGTGGCCGTCCACCCTCTCAGGCCGGCTACCTATCTTCGCCTTGGTGGGCCGTTACCCCTCCAACTAGCTAATAGGACGCAAGGCTCTCCGCAGGCGTCTCCTTTCATCACTAAGCTATGCAGCTTAATGACCTTATCCGGTATTATCAGCAGTTTCCTGCTGTTATCCCAGTCCCGCAGGCAAGTTCCTTACGCGTTACTCACCCGTCCACCATGGTAACCATGGCGGACGGGTGAGTAACGCGTAAGGAACTTGCCTGCGGGACTGGGATAACAGCAGGAAACTGCTGATAATACCGGATAAGGTCATTAAGCTGCATAGCTTAGTGATGAAAGGAGACGCCTGCGGAGAGCCTTGCGTCCTATTAGCTAGTTGGAGGGGTAACGGCCCACCAAGGCGAAGATAGGTAGCCGGCCTGAGAGGGTGGACGGCCACAAGGGGACTGAGATACGGCCCTTACTCCTACGGGAGGCAGCAGTGGGGAATATTGGACAATGGGGGCAACCCTGATCCAGCAATTCTGTGTGCACGAAGACGGTTTTCGGATTGTAAAGTGCTTTCAGCAGGGAAGAAGGAAGTGACGGTACCTGCAGAAGAAGCGACGGCTAAATACGTGCCAGCAGCCGCGGTAATACGTATGTCGCGAGCGTTATCCGGAATTATTGGGCATAAAGGGCATCTAGGCGGCCTTCCAAGTCAGGGGTGAAAACCTGCGGCTCAACCGCAGGCCTGCCTTTGAAACTGATAGGCTGGAGTACCGGAGAGGTGGACGGAACTGCACGAGTAGAGGTGAAATTCGTAGATATGTGCAGGAATGCCGATGATGAAGATAGTTCACTGGACGGTAACTGACGCTGAAGTGCGAAAGCCGGGGGAGCGAACAGGATTAGATACCCTGGTAGTCCCGGCCGTAAACGATGATTACTGGGTGTGGGCAGGAAGACTGTCTGTGCCGAAGCGAATGCGATAAGTAATCCGCCTGGGGAGTACGGCCGCAAGGCTGAAACTCAAAGGAATTGACGGGGACCCGCACAAGCGGTGGAGCATGTGGTTTAATTCGACGCAACGCGAGGAACCTTACCAGATCTTGACATCCCGCGAACGCCCATGAGGATGGGCGGTGCCTTCGGGAACGCGGAGACAGGTGGTGCATGGCTGTCGACAGCTCGTGTCGTGAGATGTTGGGTTAAGTCCCGCAACGAGCGCAACCCCTGTTGCTAGTTACCATCATTAAGTTGGGGACTCTAGCGAGACTGCCTGCGAAGAGCAGGAGGAAGGTGGGGATGACGTCAAGTCATCATGCCCCTTATGATCTGGGCTACACACGTGCTACAATGGGCTGTACAGAGAGGAGCGAGGCGGTGACGCGGAGCGAATCTTGAAAGCAGTTCGAAGTTCGGATTGAAGTCTGCAACTCGACTTCATGAAGTTGGAATCGCTAGTAATCGCGGATCAGCAATGCCGCGGTGAATACGTTCTCGGGTCTTGTACACACCGCCCGTCACACCATGGGAGCTGTCTCCACCTGAAGTT
>Contig_3
AACTTCAGGTGGAGACAGCTCCCATGGTGTGACGGGCGGTGTGTACAAGACCCGAGAACGTATTCACCGCGGCATTGCTGATCCGCGATTACTAGCGATTCCAACTTCATGAAGTCGAGTTGCAGACTTCAATCCGAACTTCGAACTGCTTTCAAGATTCGCTCCGCGTCACCGCCTCGCTCCTCTCTGTACAGCCCATTGTAGCACGTGTGTAGCCCAGATCATAAGGGGCATGATGACTTGACGTCATCCCCACCTTCCTCCTGCTCTTCGCAGGCAGTCTCGCTAGAGTCCCCAACTTAATGATGGTAACTAGCAACAGGGGTTGCGCTCGTTGCGGGACTTAACCCAACATCTCACGACACGAGCTGTCGACAGCCATGCACCACCTGTCTCCGCGTTCCCGAAGGCACCGCCCATCCTCATGGGCGTTCGCGGGATGTCAAGATCTGGTAAGGTTCCTCGCGTTGCGTCGAATTAAACCACATGCTCCACCGCTTGTGCGGGTCCCCGTCAATTCCTTTGAGTTTCAGCCTTGCGGCCGTACTCCCCAGGCGGATTACTTATCGCATTCGCTTCGGCACAGACAGTCTTCCTGCCCACACCCAGTAATCATCGTTTACGGCCGGGACTACCAGGGTATCTAATCCTGTTCGCTCCCCCGGCTTTCGCACTTCAGCGTCAGTTACCGTCCAGTGAACTATCTTCATCATCGGCATTCCTGCACATATCTACGAATTTCACCTCTACTCGTGCAGTTCCGTCCACCTCTCCGGTACTCCAGCCTATCAGTTTCAAAGGCAGGCCTGCGGTTGAGCCGCAGGTTTTCACCCCTGACTTGGAAGGCCGCCTAGATGCCCTTTATGCCCAATAATTCCGGATAACGCTCGCGACATACGTATTACCGCGGCTGCTGGCACGTATTTAGCCGTCGCTTCTTCTGCAGGTACCGTCACTTCCTTCTTCCCTGCTGAAAGCACTTTACAATCCGAAAACCGTCTTCGTGCACACAGAATTGCTGGATCAGGGTTGCCCCCATTGTCCAATATTCCCCACTGCTGCCTCCCGTAGGAGTAAGGGCCGTATCTCAGTCCCCTTGTGGCCGTCCACCCTCTCAGGCCGGCTACCTATCTTCGCCTTGGTGGGCCGTTACCCCTCCAACTAGCTAATAGGACGCAAGGCTCTCCGCAGGCGTCTCCTTTCATCATGAAACCATGCAGCTCCATGACCTTATCCGGTCTTATCAGCAGTTTCCTGCTGTTATCCCAGTCCCGCAGGTAAGTCCCTTACGCGTTACTCACCCGTCCACCATGGTAACCATGGCGGACGGGTGAGTAACGCGTAAGGAACTTGCCTGCGGGACTGGGATAACAGCAGGAAACTGCTGATAATACCGGATAAGGTCATTAAGCTGCATAGCTTAGTGATGAAAGGAGACGCCTGCGGAGAGCCTTGCGTCCTATTAGCTAGTTGGAGGGGTAACGGCCCACCAAGGCGAAGATAGGTAGCCGGCCTGAGAGGGTGGACGGCCACAAGGGGACTGAGATACGGCCCTTACTCCTACGGGAGGCAGCAGTGGGGAATATTGGACAATGGGGGCAACCCTGATCCAGCAATTCTGTGTGCACGAAGACGGTTTTCGGATTGTAAAGTGCTTTCAGCAGGGAAGAAGGAAGTGACGGTACCTGCAGAAGAAGCGACGGCTAAATACGTGCCAGCAGCCGCGGTAATACGTATGTCGCGAGCGTTATCCGGAATTATTGGGCATAAAGGGCATCTAGGCGGCCTTCCAAGTCAGGGGTGAAAACCTGCGGCTCAACCGCAGGCCTGCCTTTGAAACTGATAGGCTGGAGTACCGGAGAGGTGGACGGAACTGCACGAGTAGAGGTGAAATTCGTAGATATGTGCAGGAATGCCGATGATGAAGATAGTTCACTGGACGGTAACTGACGCTGAAGTGCGAAAGCCGGGGGAGCGAACAGGATTAGATACCCTGGTAGTCCCGGCCGTAAACGATGATTACTGGGTGTGGGCAGGAAGACTGTCTGTGCCGAAGCGAATGCGATAAGTAATCCGCCTGGGGAGTACGGCCGCAAGGCTGAAACTCAAAGGAATTGACGGGGACCCGCACAAGCGGTGGAGCATGTGGTTTAATTCGACGCAACGCGAGGAACCTTACCAGATCTTGACATCCCGCGAACGCCCATGAGGATGGGCGGTGCCTTCGGGAACGCGGAGACAGGTGGTGCATGGCTGTCGACAGCTCGTGTCGTGAGATGTTGGGTTAAGTCCCGCAACGAGCGCAACCCCTGTTGCTAGTTACCATCATTAAGTTGGGGACTCTAGCGAGACTGCCTGCGAAGAGCAGGAGGAAGGTGGGGATGACGTCAAGTCATCATGCCCCTTATGATCTGGGCTACACACGTGCTACAATGGGCTGTACAGAGAGGAGCGAGGCGGTGACGCGGAGCGAATCTTGAAAGCAGTTCGAAGTTCGGATTGAAGTCTGCAACTCGACTTCATGAAGTTGGAATCGCTAGTAATCGCGGATCAGCAATGCCGCGGTGAATACGTTCTCGGGTCTTGTACACACCGCCCGTCACACCATGGGAGCTGTCTCCACCTGAAGTT
>Contig_4
TCCTCCTCTTAACCTTCCGGCACTGGGCAGGTGTCAGCCCATATACGTCGCCTTCCGGCTTAGCATAGACCTGTGTTTTTGGTAAACAGTTGCTTGGGACTCTTCACTGCGGCCCGTTTCCCCTCCGGGTGTCTCCCCCTTCAGGTACCACGGGCACCCCTTCTCCCTAAGTTACGGGGCCATTTTGCAGAGTTCCTTAGCCAGAGTTATCCTGTCGGCCTTAAGTTTCTCACTCTGTCCACCTGTGTCGGTTTACAGTACGGGCGCTGCTTCCCTAAATAGAAGTTTTTCCCGGCAGTGTAGGATCTGCGGCTTATACCCTAAGGTACTTACCCGTCAGGCCTCACGTTTAAACATACGGATTTGCCTATATGTCCACGCTTCACCCTTAGAAAGGCTATTCCGTCAGCCTTCCCGCATACCTTCCTGCGTCACTCCATCTCTCAGTCAGTACACAGCGGTACAGGAATATTAACCTGTTTTCCATTCGCCTTCGCAGCTCTGCTTATGCTTAGGTCCCGACTCCCCCAGGGCGGACAAACCTTCCCCTGGAAACCTTGGACTTCCGGCCGGAGGGATTCTCGCCCTCCTTCTCGCTACTCATTCCTGCATTCTCACTTCTGATACCTCCAGCATCCCTTTCAGGACACCTTCTACAGCCTACAGAACGCTCTCCTACCAAACGTGCCTAGCACGCTTCCGCGGCTTCGGTTCATGTCTTAGCCCCGTTATATCTTCGGCGCAGATACTCTCGACCAGTGAGCTATTACGCACTCTTTCAAGGTATGGCTGCTTCTAAGCCAACCTCCTGGTTGTCTGTGAATATCCACCTCCTTTCCCACTTAGACATGATTTGGGACCTTAGCCGGCGGTCCGGGCTGTTCCCCTCTCGTCCACGGACCTTGTCATCCGTAGACTCACTCCCGGTAAACAATATACGGTATTCGCAGTTTGCTTGACTTCGGTAAGCTATACGCCCCCTAGGCCATACAGTGCTCTACCCCCGCATATCTTCAACCGAGGCTGCACCTAAATGCATTTCGGAGAGAACGAGCTATCTCCTAGTTCGATTGGCTTTTCACCCCTAGACCTATCTCATCTCCCAACTTTTCAACGGCGGTGAGTTCGGCCCTCCACTGAGTCTTACCTCAGCTTCAGCCTGGACAGGCCTAGATCACTAGGTTTCGCGTCTATGACATGCGACTCTCGCCCTATTAAGACTCGGTTTCCCTTCGGCTCCGCTTTTACTTAACCTCGCCACACATCATCCTGCGAGTTATGATGTGTGGCGAGGTTAAGTAAAAGCGGAGCCGAAGGGAAACCGAGTCTTAATAGGGCGAGAGTCGCATGTCATAGACGCGAAACCTAGTGATCTAGGCCTGTCCAGGCTGAAGCTGAGGTAAGACTCAGTGGAGGGCCGAACTCACCGCCGTTGAAAAGTTGGGAGATGAGATAGGTCTAGGGGTGAAAAGCCAATCGAACTAGGAGATAGCTCGTTCTCTCCGAAATGCATTTAGGTGCAGCCTCGGTTGAAGATATGCGGGGGTAGAGCACTGTATGGCCTAGGGGGCGTATAGCTTACCGAAGTCAAGCAAACTGCGAATACCGTATATTGTTTACCGGGAGTGAGTCTACGGATGACAAGGTCCGTGGACGAGAGGGGAACAGCCCGGACCGCCGGCTAAGGTCCCAAATCATGTCTAAGTGGGAAAGGAGGTGGATATTCACAGACAACCAGGAGGTTGGCTTAGAAGCAGCCATACCTTGAAAGAGTGCGTAATAGCTCACTGGTCGAGAGTATCTGCGCCGAAGATATAACGGGGCTAAGACATGAACCGAAGCCGCGGAAGCGTGCTAGGCACGTTTGGTAGGAGAGCGTTCTGTAGGCTGTAGAAGGTGTCCTGAAAGGGATGCTGGAGGTATCAGAAGTGAGAATGCAGGAATGAGTAGCGAGAAGGAGGGCGAGAATCCCTCCGGCCGGAAGTCCAAGGTTTCCAGGGGAAGGTTTGTCCGCCCTGGGGGAGTCGGGACCTAAGCATAAGCAGAGCTGCGAAGGCGAATGGAAAACAGGTTAATATTCCTGTACCGCTGTGTACTGACTGAGAGATGGAGTGACGCAGGAAGGTATGCGGGAAGGCTGACGGAATAGCCTTTCTAAGGGTGAAGCGTGGACATATAGGCAAATCCGTATGTTTAAACGTGAGGCCTGACGGGTAAGTACCTTAGGGTATAAGCCGCAGATCCTACACTGCCGGGAAAAACTTCTATTTAGGGAAGCAGCGCCCGTACTGTAAACCGACACAGGTGGACAGAGTGAGAAACTTAAGGCCGACAGGATAACTCTGGCTAAGGAACTCTGCAAAATGGCCCCGTAACTTAGGGAGAAGGGGTGCCCGTGGTACCTGAAGGGGGAGACACCCGGAGGGGAAACGGGCCGCAGTGAAGAGTCCCAAGCAACTGTTTACCAAAAACACAGGTCTATGCTAAGCCGGAAGGCGACGTATATGGGCTGACACCTGCCCAGTGCCGGAAGGTTAAGAGGAGGA
>Contig_5
ATGTGTATAAGAGACAGCTCTTTGTTGTAACCTTCAATGCTTACGGAGTAAATCCTTCACAAAGTTAGGCACACCTTATACCGAAGATACGGTGCTATTTTGCAGAGTTCCTTGAAGAGAGTTCTTCCACGCGCCTTAGAATACTCATCCCACCCACCTGTGTCGGTTTACGGTACGGGCAACTATAACTAAACTTAGAAACTTTTCTTGGCTCGACAGTATCAAGGATTTACGATTCATTCCGAAGAACTTCACGCACCTGTAAGGCCTCGGCTTAAAGGAGTTCGGATTTGCCTGAACTCCAACCTGCACCTTTCGACCAGCACTACCATCCGCTGGCTCCTCTAACTCTAAGCGTCCTTCCATCGCACATTATAGTTGGCATTGGAATATTAACCAATTTTCCATCGCATACCCCTTTCGGACTTTGCTTAGGACCCGGCTAACCCTACGATGACGAGCATCGCGTAGGAAACCTTGGGTTTACGGCGTTGGGGATTCTCACCCCAATTATCGCTACTCATGCCTGCATGCTCACTTGTATTCGCTCCAGCACTCCTTACCGGTATACCTTCAACGCAAATACAACGCTCTCCTACCACTTAGTAAAACTAAGTCTAAAGCTTCGGTACTCATTTTAGCCCCGTTATATTTTCCGCGCAGAATCACTAGACCAGTGAGCTATTACGCTTTCTTTAAAGGATGGCTGCTTCTAAGCCAACCTCCTGGTTGTTTAAGTAACTCCACATCGTTTTCCACTTAAATGAGATTTAGGGACCTTAGCTGTTAGTCTGGGTTGTTCCCCTCTCGACGACGGATTTTATCACTCGCCGCCTGACTGCCATGATTACACACTAGGTATTCGGAGTTTGATAGGGTTTGGTACATTGGTGTATGCCCTAGCCCATTCAGTGCTCTACCCCCTAGTGTTACTACATGACGCTATACCTAAATATATTTCGGAGAGAACCAGCTATCACGATGTTTGATTGGCCTTTCACCCCTATCCACAAGTCATCCCATAGCTTTTCAACGCTAGCGGGTTCGGTCCTCCACCGGCTCTTACACCGGTTTCAACCTGCTCATGGATAGATCACATCGTTTCGGGTCTGCAACGTCTGACTAAACGCCCTATTAAGACTCGCTTTCGCTACGGCTCCGGGTTTCCTTAACCTTGCCAGACATCACAACTCGCAGGCTCATTATGCAAAAGGCAGTCCATCACCCTGATAAATCATAGGGCTCTGAATGATTTATCAGGGTGATGGACTGCCTTTTGCATAATGAGCCTGCGAGTTGTGATGTCTGGCAAGGTTAAGGAAACCCGGAGCCGTAGCGAAAGCGAGTCTTAATAGGGCGTTTAGTCAGACGTTGCAGACCCGAAACGATGTGATCTATCCATGAGCAGGTTGAAACCGGTGTAAGAGCCGGTGGAGGACCGAACCCGCTAGCGTTGAAAAGCTATGGGATGACTTGTGGATAGGGGTGAAAGGCCAATCAAACATCGTGATAGCTGGTTCTCTCCGAAATATATTTAGGTATAGCGTCATGTAGTAACACTAGGGGGTAGAGCACTGAATGGGCTAGGGCATACACCAATGTACCAAACCCTATCAAACTCCGAATACCTAGTGTGTAATCATGGCAGTCAGGCGGCGAGTGATAAAATCCGTCGTCGAGAGGGGAACAACCCAGACTAACAGCTAAGGTCCCTAAATCTCATTTAAGTGGAAAACGATGTGGAGTTACTTAAACAACCAGGAGGTTGGCTTAGAAGCAGCCATCCTTTAAAGAAAGCGTAATAGCTCACTGGTCTAGTGATTCTGCGCGGAAAATATAACGGGGCTAAAATGAGTACCGAAGCTTTAGACTTAGTTTTACTAAGTGGTAGGAGAGCGTTGTATTTGCGTTGAAGGTATACCGGTAAGGAGTGCTGGAGCGAATACAAGTGAGCATGCAGGCATGAGTAGCGATAATTGGGGTGAGAATCCCCAACGCCGTAAACCCAAGGTTTCCTACGCGATGCTCGTCATCGTAGGGTTAGCCGGGTCCTAAGCAAAGTCCGAAAGGGGTATGCGATGGAAAATTGGTTAATATTCCAATGCCAACTATAATGTGCGATGGAAGGACGCTTAGAGTTAGAGGAGCCAGCGGATGGTAGTGCTGGTCGAAAGGTGCAGGTTGGAGTTCAGGCAAATCCGAACTCCTTTAAGCCGAGGCCTTACAGGTGCGTGAAGTTCTTCGGAATGAATCGTAAATCCTTGATACTGTCGAGCCAAGAAAAGTTTCTAAGTTTAGTTATAGTTGCCCGTACCGTAAACCGACACAGGTGGGTGGGATGAGTATTCTAAGGCGCGTGGAAGAACTCTCTTCAAGGAACTCTGCAAAATAGCACCGTATCTTCGGTATAAGGTGTGCCTAACTTTGTGAAGGATTTACTCCGTAAGCATTGAAGGTTACAACAAAGAGCTGTCTCTTATACACAT
>Contig_6
AAACAGTTGCCTGGACCGATTCTCTGCGCCTCATATTGCTATGAGGACCCCTTATCCCGAAGTTACGGGGTCAATTTGCCTAGTTCCTTAACCATGAATCTCTCAACGCCTTAGTATATTCTACCCGACCACGTGTGTCCGTTTGCGGTACGGGTCGCATATACATTAAGTTTAGCGGATTTTCTCGGAAGTATGATTACCTGCACTCAAGTTATCCCGAAGGATTACCTGTACTTTCATGGTTCAGCTCGGAAGGTGGATTTGCCTGCCTTCCTCATAGCCTACGCACTTAAACGCCCTATTCCGTCAGGGCGCGGCAGTGTCACTGCTCCGTCTCCACATCACTGTATATGCGAGTTGCGGAATATTAACCGCATCTGCCATCGCCTTCGCCGTTCGGCTGAGACTTAGGACCCGACTAACCCCGGGCTGATTGGCATCGCCCGGGAAACCTCGGTCTTTCGGCGAAAGGGAATCTCACCCTTTTTATCGTTACTTATACCTACATTTGCTTTTCCATAAGCTCCAGGATCGGTTACCCTCACCATTCAACGCCGATGGAATGCTCCCCTACCGATACTTTTAATATACATTACTATCCCGCGCCTTCGGTATCTGACTTATACCCGATTATTATCCATGCCCGGACCCTCGACTAGTGAGCTGTTACGCACTCTTTGAATGAATGGCTGCTTCCAAGCCAACATCCTAGCTGTCACGGGGACCAGACTTCGTTAGACTAACTTAGACAGAATTTCGGGACCTTAGACGGCGGTCTGGATTCTTCTCCTCTCGGGGACGGACCTTAGCACCCGCCCCCTTACTGCACGACTGCAGTCCATAAGCATTCGGAGTTCGTCAGGTCTCGATAGGCGGTGAAGCCCTCTTGACCTATCGGTCGCTCTACCTCTTATGGAGATCGTCGCACGCGGCACCTAAATGCCTTTCGGGGAGTACGAGCTATCTCCAAGTTTGATTGGCCTTTCACTCCTACACTCACCTCATCGGGAAGCTTTTCAACGCTTATCCGTGCGGTCCTCCATCCGGTGTTACCCGGACTTCAACCTGGGCAAGTGTAGATCACTTGGTTTCGCGTCTACCACCACTGACTTAACGCCCTGTTAAGGCTCGCTTTCACTGCGGTTGCTCCACTTAAGAGGATTAACCTTGCCAGTGACGGTAACTCGTAGGTTCATTATGCAAAAGGCACGCCGTCACATCATTAAATGCTCCGACCGCTTGTAGGCGCATTTAATGATGTGACGGCGTGCCTTTTGCATAATGAACCTACGAGTTACCGTCACTGGCAAGGTTAATCCTCTTAAGTGGAGCAACCGCAGTGAAAGCGAGCCTTAACAGGGCGTTAAGTCAGTGGTGGTAGACGCGAAACCAAGTGATCTACACTTGCCCAGGTTGAAGTCCGGGTAACACCGGATGGAGGACCGCACGGATAAGCGTTGAAAAGCTTCCCGATGAGGTGAGTGTAGGAGTGAAAGGCCAATCAAACTTGGAGATAGCTCGTACTCCCCGAAAGGCATTTAGGTGCCGCGTGCGACGATCTCCATAAGAGGTAGAGCGACCGATAGGTCAAGAGGGCTTCACCGCCTATCGAGACCTGACGAACTCCGAATGCTTATGGACTGCAGTCGTGCAGTAAGGGGGCGGGTGCTAAGGTCCGTCCCCGAGAGGAGAAGAATCCAGACCGCCGTCTAAGGTCCCGAAATTCTGTCTAAGTTAGTCTAACGAAGTCTGGTCCCCGTGACAGCTAGGATGTTGGCTTGGAAGCAGCCATTCATTCAAAGAGTGCGTAACAGCTCACTAGTCGAGGGTCCGGGCATGGATAATAATCGGGTATAAGTCAGATACCGAAGGCGCGGGATAGTAATGTATATTAAAAGTATCGGTAGGGGAGCATTCCATCGGCGTTGAATGGTGAGGGTAACCGATCCTGGAGCTTATGGAAAAGCAAATGTAGGTATAAGTAACGATAAAAAGGGTGAGATTCCCTTTCGCCGAAAGACCGAGGTTTCCCGGGCGATGCCAATCAGCCCGGGGTTAGTCGGGTCCTAAGTCTCAGCCGAACGGCGAAGGCGATGGCAGATGCGGTTAATATTCCGCAACTCGCATATACAGTGATGTGGAGACGGAGCAGTGACACTGCCGCGCCCTGACGGAATAGGGCGTTTAAGTGCGTAGGCTATGAGGAAGGCAGGCAAATCCACCTTCCGAGCTGAACCATGAAAGTACAGGTAATCCTTCGGGATAACTTGAGTGCAGGTAATCATACTTCCGAGAAAATCCGCTAAACTTAATGTATATGCGACCCGTACCGCAAACGGACACACGTGGTCGGGTAGAATATACTAAGGCGTTGAGAGATTCATGGTTAAGGAACTAGGCAAATTGACCCCGTAACTTCGGGATAAGGGGTCCTCATAGCAATATGAGGCGCAGAGAATCGGTCCAGGCAACTGTTT
>Contig_7
AAACAGTTGCCTGGACCGATTCTCTGCGCCTCATATTGCTATGAGGACCCCTTATCCCGAAGTTACGGGGTCAATTTGCCTAGTTCCTTAACCATGAATCTCTCAACGCCTTAGTATATTCTACCCGACCACGTGTGTCCGTTTGCGGTACGGGTCGCATATACATTAAGTTTAGCGGATTTTCTCGGAAGTATGATTACCTGCACTCAAGTTATCCCGAAGGATTACCTGTACTTTCATGGTTCAGCTCGGAAGGTGGATTTGCCTGCCTTCCTCATAGCCTACGCACTTAAACGCCCTATTCCGTCAGGGCGCGGCAGTGTCACTGCTCCGTCTCCACATCACTGTATATGCGAGTTGCGGAATATTAACCGCATCTGCCATCGCCTTCGCCGTTCGGCTGAGACTTAGGACCCGACTAACCCCGGGCTGATTGGCATCGCCCGGGAAACCTCGGTCTTTCGGCGAAAGGGAATCTCACCCTTTTTATCGTTACTTATACCTACATTTGCTTTTCCATAAGCTCCAGGATCGGTTACCCTCACCATTCAACGCCGATGGAATGCTCCCCTACCGATACTTTTAATATACATTACTATCCCGCGCCTTCGGTATCTGACTTATACCCGATTATTATCCATGCCCGGACCCTCGACTAGTGAGCTGTTACGCACTCTTTGAATGAATGGCTGCTTCCAAGCCAACATCCTAGCTGTCACGGGGACCAGACTTCGTTAGACTAACTTAGACAGAATTTCGGGACCTTAGACGGCGGTCTGGATTCTTCTCCTCTCGGGGACGGACCTTAGCACCCGCCCCCTTACTGCACGACTGCAGTCCATAAGCATTCGGAGTTCGTCAGGTCTCGATAGGCGGTGAAGCCCTCTTGACCTATCGGTCGCTCTACCTCTTATGGAGATCGTCGCACGCGGCACCTAAATGCCTTTCGGGGAGTACGAGCTATCTCCAAGTTTGATTGGCCTTTCACTCCTACACTCACCTCATCGGGAAGCTTTTCAACGCTTATCCGTGCGGTCCTCCATCCGGTGTTACCCGGACTTCAACCTGGGCAAGTGTAGATCACTTGGTTTCGCGTCTACCCCATCTGACTCGACGCCCTATTCAGGCTCGCTTTCACTGCGGATGCGCGTCTCATGACGCTTATCCTTGCCAGACATGGTAACTCGTAGGTTCATTATGCAAAAGGCACGCCGTCACCGCTTACGCGGCTCCGACCGCTTGTAGGCGGTGACGGCGTGCCTTTTGCATAATGAACCTACGAGTTACCATGTCTGGCAAGGATAAGCGTCATGAGACGCGCATCCGCAGTGAAAGCGAGCCTGAATAGGGCGTCGAGTCAGATGGGGTAGACGCGAAACCAAGTGATCTACACTTGCCCAGGTTGAAGTCCGGGTAACACCGGATGGAGGACCGCACGGATAAGCGTTGAAAAGCTTCCCGATGAGGTGAGTGTAGGAGTGAAAGGCCAATCAAACTTGGAGATAGCTCGTACTCCCCGAAAGGCATTTAGGTGCCGCGTGCGACGATCTCCATAAGAGGTAGAGCGACCGATAGGTCAAGAGGGCTTCACCGCCTATCGAGACCTGACGAACTCCGAATGCTTATGGACTGCAGTCGTGCAGTAAGGGGGCGGGTGCTAAGGTCCGTCCCCGAGAGGAGAAGAATCCAGACCGCCGTCTAAGGTCCCGAAATTCTGTCTAAGTTAGTCTAACGAAGTCTGGTCCCCGTGACAGCTAGGATGTTGGCTTGGAAGCAGCCATTCATTCAAAGAGTGCGTAACAGCTCACTAGTCGAGGGTCCGGGCATGGATAATAATCGGGTATAAGTCAGATACCGAAGGCGCGGGATAGTAATGTATATTAAAAGTATCGGTAGGGGAGCATTCCATCGGCGTTGAATGGTGAGGGTAACCGATCCTGGAGCTTATGGAAAAGCAAATGTAGGTATAAGTAACGATAAAAAGGGTGAGATTCCCTTTCGCCGAAAGACCGAGGTTTCCCGGGCGATGCCAATCAGCCCGGGGTTAGTCGGGTCCTAAGTCTCAGCCGAACGGCGAAGGCGATGGCAGATGCGGTTAATATTCCGCAACTCGCATATACAGTGATGTGGAGACGGAGCAGTGACACTGCCGCGCCCTGACGGAATAGGGCGTTTAAGTGCGTAGGCTATGAGGAAGGCAGGCAAATCCACCTTCCGAGCTGAACCATGAAAGTACAGGTAATCCTTCGGGATAACTTGAGTGCAGGTAATCATACTTCCGAGAAAATCCGCTAAACTTAATGTATATGCGACCCGTACCGCAAACGGACACACGTGGTCGGGTAGAATATACTAAGGCGTTGAGAGATTCATGGTTAAGGAACTAGGCAAATTGACCCCGTAACTTCGGGATAAGGGGTCCTCATAGCAATATGAGGCGCAGAGAATCGGTCCAGGCAACTGTTT
>Contig_8
AAACAGTTGCCTGGACCGATTCTCTGCGCCTCATATTGCTATGAGGACCCCTTATCCCGAAGTTACGGGGTCAATTTGCCTAGTTCCTTAACCATGAATCTCTCAACGCCTTAGTATATTCTACCCGACCACGTGTGTCCGTTTGCGGTACGGGTCGCATATACATTAAGTTTAGCGGATTTTCTCGGAAGTATGATTACCTGCACTCAAGTTATCCCGAAGGATTACCTGTACTTTCATGGTTCAGCTCGGAAGGTGGATTTGCCTGCCTTCCTCATAGCCTACGCACTTAAACGCCCTATTCCGTCAGGGCGCGGCAGTGTCACTGCTCCGTCTCCACATCACTGTATATGCGAGTTGCGGAATATTAACCGCATCTGCCATCGCCTTCGCCGTTCGGCTGAGACTTAGGACCCGACTAACCCCGGGCTGATTGGCATCGCCCGGGAAACCTCGGTCTTTCGGCGAAAGGGAATCTCACCCTTTTTATCGTTACTTATACCTACATTTGCTTTTCCATAAGCTCCAGGATCGGTTACCCTCACCATTCAACGCCGATGGAATGCTCCCCTACCGATACTTTTAATATACATTACTATCCCGCGCCTTCGGTATCTGACTTATACCCGATTATTATCCATGCCCGGACCCTCGACTAGTGAGCTGTTACGCACTCTTTGAATGAATGGCTGCTTCCAAGCCAACATCCTAGCTGTCACGGGGACCAGACTTCGTTAGACTAACTTAGACAGAATTTCGGGACCTTAGACGGCGGTCTGGATTCTTCTCCTCTCGGGGACGGACCTTAGCACCCGCCCCCTTACTGCACGACTGCAGTCCATAAGCATTCGGAGTTCGTCAGGTCTCGATAGGCGGTGAAGCCCTCTTGACCTATCGGTCGCTCTACCTCTTATGGAGATCGTCGCACGCGGCACCTAAATGCCTTTCGGGGAGTACGAGCTATCTCCAAGTTTGATTGGCCTTTCACTCCTACACTCACCTCATCGGGAAGCTTTTCAACGCTTATCCGTGCGGTCCTCCATCCGGTGTTACCCGGACTTCAACCTGGGCAAGTGTAGATCACTTGGTTTCGCGTCTACCCCATCTGACTCGACGCCCTATTCAGGCTCGCTTTCACTGCGGATAAGCGTCATGAGACGCGCATCCGCAGTGAAAGCGAGCCTGAATAGGGCGTCGAGTCAGATGGGGTAGACGCGAAACCAAGTGATCTACACTTGCCCAGGTTGAAGTCCGGGTAACACCGGATGGAGGACCGCACGGATAAGCGTTGAAAAGCTTCCCGATGAGGTGAGTGTAGGAGTGAAAGGCCAATCAAACTTGGAGATAGCTCGTACTCCCCGAAAGGCATTTAGGTGCCGCGTGCGACGATCTCCATAAGAGGTAGAGCGACCGATAGGTCAAGAGGGCTTCACCGCCTATCGAGACCTGACGAACTCCGAATGCTTATGGACTGCAGTCGTGCAGTAAGGGGGCGGGTGCTAAGGTCCGTCCCCGAGAGGAGAAGAATCCAGACCGCCGTCTAAGGTCCCGAAATTCTGTCTAAGTTAGTCTAACGAAGTCTGGTCCCCGTGACAGCTAGGATGTTGGCTTGGAAGCAGCCATTCATTCAAAGAGTGCGTAACAGCTCACTAGTCGAGGGTCCGGGCATGGATAATAATCGGGTATAAGTCAGATACCGAAGGCGCGGGATAGTAATGTATATTAAAAGTATCGGTAGGGGAGCATTCCATCGGCGTTGAATGGTGAGGGTAACCGATCCTGGAGCTTATGGAAAAGCAAATGTAGGTATAAGTAACGATAAAAAGGGTGAGATTCCCTTTCGCCGAAAGACCGAGGTTTCCCGGGCGATGCCAATCAGCCCGGGGTTAGTCGGGTCCTAAGTCTCAGCCGAACGGCGAAGGCGATGGCAGATGCGGTTAATATTCCGCAACTCGCATATACAGTGATGTGGAGACGGAGCAGTGACACTGCCGCGCCCTGACGGAATAGGGCGTTTAAGTGCGTAGGCTATGAGGAAGGCAGGCAAATCCACCTTCCGAGCTGAACCATGAAAGTACAGGTAATCCTTCGGGATAACTTGAGTGCAGGTAATCATACTTCCGAGAAAATCCGCTAAACTTAATGTATATGCGACCCGTACCGCAAACGGACACACGTGGTCGGGTAGAATATACTAAGGCGTTGAGAGATTCATGGTTAAGGAACTAGGCAAATTGACCCCGTAACTTCGGGATAAGGGGTCCTCATAGCAATATGAGGCGCAGAGAATCGGTCCAGGCAACTGTTT
>Contig_9
CATCCGCAGCTTCGGTTATAGATTTGAGCCCCGTTACATCTTCCGCGCAGGACGACTCGACCAGTGAGCTATTACGCTTTCTTTAAATGATGGCTGCTTCTAAGCCAACATCCTGGCTGTCTGGGCCTTCCCACTTCGTTTACCACTTAATCTATCATTTGGGACCTTAGCTGGCGGTCTGGGTTGTTTCCCTCTTGACAACGGACGTTAGCACCCGCTGTCTGTCTCCCGAGGAACCACTTGATGGTATTCTTAGTTTGCCATGGGTTGGTAAGTTGCAATAACCCCCTAGCCATAACAGTGCTTTACCCCCATCAGTGTCTTACTCGAGGCACTACCTAAATAGTTTTCGGGGAGAACCAGCTATCTCCGAGTTTGTTTAGCCTTTCACCCCTATCCACAGCTCATCCCCGCATTTTGCAACATGCGTGGGTTCGGTCCTCCAGTACCTGTTACGGCACCTTCAACCTGGCCATGGATAGATCACTCGGTTTCGGGTCTACACCCAGCAACTGTTCGCCCTATTAAGACTCGGTTTCCCTACGCCTCCCCTATTCGGTTAAGCTCGCTACTGAATGTAAGTCGTTGACCCATTATACAAAAGGTACGCAGTCACACCACAAGGGTGCTCCCACTGTTTGTATGCATCAGGTTTCAGGTTCTATTTCACTCCCCTCCCGGGGTTCTTTTCGCCTTTCCCTCACGGTACTGGTTCACTATCGGTCGATGATGAGTATTTAGCCTTGGAGGATGGTCCCCCCATATTCAGACAGGATTTCACGTGTCCCGCCCTACTTTTCGTACGCTTAGTACCACTGTTGAGATTTCGAATACGGGACTATCACCCACTATGGTCAAGCTTCCCAGCTTGTTCTTCTATCTCGACAGTTATCACGTACAGGCTCCTCCGCGTTCGCTCGCCACTACTTGCGGAATCTCGGTTGATTTCTTTTCCTCCGGGTACTTAGATGGTTCAGTTCTCCGGGTTCGCTTCGCTTATCCTATGTATTCAGATAAGGATACCTCCTAAGAGGTGGGTTTCCCCATTCGGACATCGCGGGATCATAGCTTTATTGCCAGCTCCCCCACGCTTTTCGCAGGCTTACACGTCCTTCGTCGCCTATCATCGCCAAGGCATCAGGTGGATGCCTTGGCGATGATAGGCGACGAAGGACGTGTAAGCCTGCGAAAAGCGTGGGGGAGCTGGCAATAAAGCTATGATCCCGCGATGTCCGAATGGGGAAACCCACCTCTTAGGAGGTATCCTTATCTGAATACATAGGATAAGCGAAGCGAACCCGGAGAACTGAACCATCTAAGTACCCGGAGGAAAAGAAATCAACCGAGATTCCGCAAGTAGTGGCGAGCGAACGCGGAGGAGCCTGTACGTGATAACTGTCGAGATAGAAGAACAAGCTGGGAAGCTTGACCATAGTGGGTGATAGTCCCGTATTCGAAATCTCAACAGTGGTACTAAGCGTACGAAAAGTAGGGCGGGACACGTGAAATCCTGTCTGAATATGGGGGGACCATCCTCCAAGGCTAAATACTCATCATCGACCGATAGTGAACCAGTACCGTGAGGGAAAGGCGAAAAGAACCCCGGGAGGGGAGTGAAATAGAACCTGAAACCTGATGCATACAAACAGTGGGAGCACCCTTGTGGTGTGACTGCGTACCTTTTGTATAATGGGTCAACGACTTACATTCAGTAGCGAGCTTAACCGAATAGGGGAGGCGTAGGGAAACCGAGTCTTAATAGGGCGAACAGTTGCTGGGTGTAGACCCGAAACCGAGTGATCTATCCATGGCCAGGTTGAAGGTGCCGTAACAGGTACTGGAGGACCGAACCCACGCATGTTGCAAAATGCGGGGATGAGCTGTGGATAGGGGTGAAAGGCTAAACAAACTCGGAGATAGCTGGTTCTCCCCGAAAACTATTTAGGTAGTGCCTCGAGTAAGACACTGATGGGGGTAAAGCACTGTTATGGCTAGGGGGTTATTGCAACTTACCAACCCATGGCAAACTAAGAATACCATCAAGTGGTTCCTCGGGAGACAGACAGCGGGTGCTAACGTCCGTTGTCAAGAGGGAAACAACCCAGACCGCCAGCTAAGGTCCCAAATGATAGATTAAGTGGTAAACGAAGTGGGAAGGCCCAGACAGCCAGGATGTTGGCTTAGAAGCAGCCATCATTTAAAGAAAGCGTAATAGCTCACTGGTCGAGTCGTCCTGCGCGGAAGATGTAACGGGGCTCAAATCTATAACCGAAGCTGCGGATG
>Contig_10
CTCCTCCGTTACTCTTTGGGAGGAGACCGCCCCAGTCAAACTGCCTACCATGCACGGTCCCCGACCCGGATTACGGGTCTGGGTTAGAACCTCAAAGACACCAGGGTGGTATTTCAAGGACGGCTCCACAGAGACTGGCGTCTCTGCTTCAAAGCCTCCCACCTATCCTACACAAGTGACTTCAAAGTCCAATGCAAAGCTACAGTAAAGGTTCACGGGGTCTTTCCGTCTAGCAGCGGGTAGATTGCATCTTCACAACCACTTCAACTTCGCTGAGTCTCGGGAGGAGACAGTGTGGCCATCGTTACGCCATTCGTGCGGGTCGGAACTTACCCGACAAGGAATTTCGCTACCTTAGGACCGTTATAGTTACGGCCGCCGTTTACTGGGGCTTCGATCCGATGCTTGCACATCTTCAATTAACCTTCCAGCACCGGGCAGGCGTCACACCCTATACGTCCACTTTCGTGTTAGCAGAGTGCTGTGTTTTTAATAAACAGTCGCAGCCACCTATTCTCTGCGACCCTCCAGGGCTTACGGAGCAAGTCCTTAACCTTAGAGGGCATACCTTCTCCCGAAGTTACGGTATCAATTTGCCGAGTTCCTTCTCCCGAGTTCTCTCAAGCGCCTTAGAATTCTCATCCTGCCCACCTGTGTCGGTTTGCGGTACGGTTCGATTCAAACTGAAGCTTAGTGGCTTTTCCTGGAAGCGTGGTATCGGTTACTTCATGTCCGTAGACACTCGTCATCACTTCTCGGTGTTAAGAAGACCCGGATTTGCCTAAGTCTTCCACCTACCGGCTTAAACAAGCTATTCCAACAGCTTGCTAACCTAACCTTCTCCGTCCCCACATCGCATTTGAATCAAGTACAGGAATATTAACCTGTTTCCCATCGACTACGCATTTCTGCCTCGCCTTAGGGGCCGACTCACCCTACGCCGATGAACGTTGCGTAGGAAACCTTGGGCTTTCGGCGAGCGGGCTTTTCACCCGCTTTATCGCTACTCATGTCAACATTCGCACTTCTGATACCTCCAGCACACTTTACAATGCACCTTCATCGGCCTACAGAACGCTCCCCTACCATGTCAGTTTACTGGCATGGTAGGGGAGCGTTCTGTAGGCCGATGAAGGTGCATTGTAAAGTGTGCTGGAGGTATCAGAAGTGCGAATGTTGACATGAGTAGCGATAAAGCGGGTGAAAAGCCCGCTCGCCGAAAGCCCAAGGTTTCCTACGCAACGTTCATCGGCGTAGGGTGAGTCGGCCCCTAAGGCGAGGCAGAAATGCGTAGTCGATGGGAAACAGGTTAATATTCCTGTACTTGATTCAAATGCGATGTGGGGACGGAGAAGGTTAGGTTAGCAAGCTGTTGGAATAGCTTGTTTAAGCCGGTAGGTGGAAGACTTAGGCAAATCCGGGTCTTCTTAACACCGAGAAGTGATGACGAGTGTCTACGGACATGAAGTAACCGATACCACGCTTCCAGGAAAAGCCACTAAGCTTCAGTTTGAATCGAACCGTACCGCAAACCGACACAGGTGGGCAGGATGAGAATTCTAAGGCGCTTGAGAGAACTCGGGAGAAGGAACTCGGCAAATTGATACCGTAACTTCGGGAGAAGGTATGCCCTCTAAGGTTAAGGACTTGCTCCGTAAGCCCTGGAGGGTCGCAGAGAATAGGTGGCTGCGACTGTTTATTAAAAACACAGCACTCTGCTAACACGAAAGTGGACGTATAGGGTGTGACGCCTGCCCGGTGCTGGAAGGTTAATTGAAGATGTGCAAGCATCGGATCGAAGCCCCAGTAAACGGCGGCCGTAACTATAACGGTCCTAAGGTAGCGAAATTCCTTGTCGGGTAAGTTCCGACCCGCACGAATGGCGTAACGATGGCCACACTGTCTCCTCCCGAGACTCAGCGAAGTTGAAGTGGTTGTGAAGATGCAATCTACCCGCTGCTAGACGGAAAGACCCCGTGAACCTTTACTGTAGCTTTGCATTGGACTTTGAAGTCACTTGTGTAGGATAGGTGGGAGGCTTTGAAGCAGAGACGCCAGTCTCTGTGGAGCCGTCCTTGAAATACCACCCTGGTGTCTTTGAGGTTCTAACCCAGACCCGTAATCCGGGTCGGGGACCGTGCATGGTAGGCAGTTTGACTGGGGCGGTCTCCTCCCAAAGAGTAACGGAGGAG
>Contig_11
TGAATGGTTGGTATTCCACCGATGACTCCGATACAGCTAGCGCCATATCATCACAGTCTCCCAACTATCCTATACATGCAATGCCAAAACCCAATACCAAGCTACAGTAAAGCTCCATGGGGTCTTTCCGTCCTACTGTAGGTAACCGGTATCTTCACCGGTAATACAATTTCACCAGGCCTCCCGTCAAGACAGCGCTCAAATCATTACACCATTCGTGCAGGTCGGAACTTACCCGACAAGGAATTTCGCTACCTTAGGACCGTTATAGTTACGGCCGCCGTTCACTGGGGCTTCAATTCGGAGCTCTCACTCCTCCTCTTAACCTTCCAGCACTGGGCAGGTGTCAGCCCATATACATCGCCTTCCAGCTTAGCATAGACCTGTGTTTTTGTTAAACAGTTGCTTGAGCCTCTTCACTGCGACCCTCGAGCGCTTTGTATCGCGTGGATACTGACCCTCAAGGGCTCCTCTTCTCCCGAAGTTACGAGGTTATTTTGCAGAGTTCCTTAACGAGAGTTAGCCTGTCCGCCTTAGATTTCTCATCCTGACCACCTGTGTCGGTTTGCAGTACGGGCAGTCAAATATTAACGTTAGAAGCTTTTCTTGGCAGCGTGGGATTTGCGCATTCATCTTACGACTGTATATCATACCTCAGATATAACTCAATGGATTTTCCTATCAAGTCATCCTACATACTTCTACGGACACTTCCGTTCGTCCGCGCGCATACCCTTCTGCGTCCCTCCATCACAATATATGACTGGCACAGAAATATTAATCTGTTTTCCATTCGCCTACGCATTATAGCCTGGGCTTAGGTCCCGGCTTACTCAGGGAAGACAAGCTTTACCCTGAAAACCTTGGTCTTCCGGCGAGGGGGATTCTCGCCCCCTTTCTCGCTACTTATTCCTGCATTCTCACTTCTGATACCTCCAGAGTCGGTTACCCTTCTCCTTCAACGGCCTACAGAACGCTCTCCTACCAATCCTTACGGATTCCACAGCTTCGGTTTATAACTTAGCCCCGTTACATTGTCGGCGCAGAGACTCTCGACTAGTGAGCTATTACGCACTCTTTAAAGGTATGGCTGCTTCTAAGCCATACCTTTAAAGAGTGCGTAATAGCTCACTAGTCGAGAGTCTCTGCGCCGACAATGTAACGGGGCTAAGTTATAAACCGAAGCTGTGGAATCCGTAAGGATTGGTAGGAGAGCGTTCTGTAGGCCGTTGAAGGAGAAGGGTAACCGACTCTGGAGGTATCAGAAGTGAGAATGCAGGAATAAGTAGCGAGAAAGGGGGCGAGAATCCCCCTCGCCGGAAGACCAAGGTTTTCAGGGTAAAGCTTGTCTTCCCTGAGTAAGCCGGGACCTAAGCCCAGGCTATAATGCGTAGGCGAATGGAAAACAGATTAATATTTCTGTGCCAGTCATATATTGTGATGGAGGGACGCAGAAGGGTATGCGCGCGGACGAACGGAAGTGTCCGTAGAAGTATGTAGGATGACTTGATAGGAAAATCCATTGAGTTATATCTGAGGTATGATATACAGTCGTAAGATGAATGCGCAAATCCCACGCTGCCAAGAAAAGCTTCTAACGTTAATATTTGACTGCCCGTACTGCAAACCGACACAGGTGGTCAGGATGAGAAATCTAAGGCGGACAGGCTAACTCTCGTTAAGGAACTCTGCAAAATAACCTCGTAACTTCGGGAGAAGAGGAGCCCTTGAGGGTCAGTATCCACGCGATACAAAGCGCTCGAGGGTCGCAGTGAAGAGGCTCAAGCAACTGTTTAACAAAAACACAGGTCTATGCTAAGCTGGAAGGCGATGTATATGGGCTGACACCTGCCCAGTGCTGGAAGGTTAAGAGGAGGAGTGAGAGCTCCGAATTGAAGCCCCAGTGAACGGCGGCCGTAACTATAACGGTCCTAAGGTAGCGAAATTCCTTGTCGGGTAAGTTCCGACCTGCACGAATGGTGTAATGATTTGAGCGCTGTCTTGACGGGAGGCCTGGTGAAATTGTATTACCGGTGAAGATACCGGTTACCTACAGTAGGACGGAAAGACCCCATGGAGCTTTACTGTAGCTTGGTATTGGGTTTTGGCATTGCATGTATAGGATAGTTGGGAGACTGTGATGATATGGCGCTAGCTGTATCGGAGTCATCGGTGGAATACCAACCATTCA
>Contig_12
AACTTCAGGTGGAGACAGCTCCCATGGTGTGACGGGCGGTGTGTACAAGACCCGAGAACGTATTCACCGCGGCATTGCTGATCCGCGATTACTAGCGATTCCAACTTCATGAAGTCGAGTTGCAGACTTCAATCCGAACTTCGAACTGCTTTCAAGATTCGCTCCGCGTCACCGCCTCGCTCCTCTCTGTACAGCCCATTGTAGCACGTGTGTAGCCCAGATCATAAGGGGCATGATGACTTGACGTCATCCCCACCTTCCTCCTGCTCTTCGCAGGCAGTCTCGCTAGAGTCCCCAACTTAATGATGGTAACTAGCAACAGGGGTTGCGCTCGTTGCGGGACTTAACCCAACATCTCACGACACGAGCTGTCGACAGCCATGCACCACCTGTCTCCGCGTTCCCGAAGGCACCGCCCATCCTCATGGGCGTTCGCGGGATGTCAAGATCTGGTAAGGTTCCTCGCGTTGCGTCGAATTAAACCACATGCTCCACCGCTTGTGCGGGTCCCCGTCAATTCCTTTGAGTTTCAGCCTTGCGGCCGTACTCCCCAGGCGGATTACTTATCGCATTCGCTTCGGCACAGACAGTCTTCCTGCCCACACCCAGTAATCATCGTTTACGGCCGGGACTACCAGGGTATCTAATCCTGTTCGCTCCCCCGGCTTTCGCACTTCAGCGTCAGTTACCGTCCAGTGAACTATCTTCATCATCGGCATTCCTGCACATATCTACGAATTTCACCTCTACTCGTGCAGTTCCGTCCACCTCTCCGGTACTCCAGCCTATCAGTTTCAAAGGCAGGCCTGCGGTTGAGCCGCAGGTTTTCACCCCTGACTTGGAAGGCCGCCTAGATGCCCTTTATGCCCAATAATTCCGGATAACGCTCGCGACATACGTATTACCGCGGCTGCTGGCACGTATTTAGCCGTCGCTTCTTCTGCAGGTACCGTCACTTCCTTCTTCCCTGCTGAAAGCACTTTACAATCCGAAAACCGTCTTCGTGCACACAGAATTGCTGGATCAGGGTTGCCCCCATTGTCCAATATTCTGTGTGCACGAAGACGGTTTTCGGATTGTAAAGTGCTTTCAGCAGGGAAGAAGGAAGTGACGGTACCTGCAGAAGAAGCGACGGCTAAATACGTGCCAGCAGCCGCGGTAATACGTATGTCGCGAGCGTTATCCGGAATTATTGGGCATAAAGGGCATCTAGGCGGCCTTCCAAGTCAGGGGTGAAAACCTGCGGCTCAACCGCAGGCCTGCCTTTGAAACTGATAGGCTGGAGTACCGGAGAGGTGGACGGAACTGCACGAGTAGAGGTGAAATTCGTAGATATGTGCAGGAATGCCGATGATGAAGATAGTTCACTGGACGGTAACTGACGCTGAAGTGCGAAAGCCGGGGGAGCGAACAGGATTAGATACCCTGGTAGTCCCGGCCGTAAACGATGATTACTGGGTGTGGGCAGGAAGACTGTCTGTGCCGAAGCGAATGCGATAAGTAATCCGCCTGGGGAGTACGGCCGCAAGGCTGAAACTCAAAGGAATTGACGGGGACCCGCACAAGCGGTGGAGCATGTGGTTTAATTCGACGCAACGCGAGGAACCTTACCAGATCTTGACATCCCGCGAACGCCCATGAGGATGGGCGGTGCCTTCGGGAACGCGGAGACAGGTGGTGCATGGCTGTCGACAGCTCGTGTCGTGAGATGTTGGGTTAAGTCCCGCAACGAGCGCAACCCCTGTTGCTAGTTACCATCATTAAGTTGGGGACTCTAGCGAGACTGCCTGCGAAGAGCAGGAGGAAGGTGGGGATGACGTCAAGTCATCATGCCCCTTATGATCTGGGCTACACACGTGCTACAATGGGCTGTACAGAGAGGAGCGAGGCGGTGACGCGGAGCGAATCTTGAAAGCAGTTCGAAGTTCGGATTGAAGTCTGCAACTCGACTTCATGAAGTTGGAATCGCTAGTAATCGCGGATCAGCAATGCCGCGGTGAATACGTTCTCGGGTCTTGTACACACCGCCCGTCACACCATGGGAGCTGTCTCCACCTGAAGTT
>Contig_13
CATCCGCAGCTTCGGTTATAGATTTGAGCCCCGTTACATCTTCCGCGCAGGACGACTCGACCAGTGAGCTATTACGCTTTCTTTAAATGATGGCTGCTTCTAAGCCAACATCCTGGCTGTCTGGGCCTTCCCACTTCGTTTACCACTTAATCTATCATTTGGGACCTTAGCTGGCGGTCTGGGTTGTTTCCCTCTTGACAACGGACGTTAGCACCCGCTGTCTGTCTCCCGAGGAACCACTTGATGGTATTCTTAGTTTGCCATGGGTTGGTAAGTTGCAATAACCCCCTAGCCATAACAGTGCTTTACCCCCATCAGTGTCTTACTCGAGGCACTACCTAAATAGTTTTCGGGGAGAACCAGCTATCTCCGAGTTTGTTTAGCCTTTCACCCCTATCCACAGCTCATCCCCGCATTTTGCAACATGCGTGGGTTCGGTCCTCCAGTACCTGTTACGGCACCTTCAACCTGGCCATGGATAGATCACTCGGTTTCGGGTCTACACCCAGCAACTGTTCGCCCTATTAAGACTCGGTTTCCCTACGCCTCCCCTATTCGGTTAAGCTCGCTACTGAATGTAAGTCGTTGACCCATTATACAAAAGGTACGCAGTCACACCACAAGGGTGCTCCCACTGTTTGTATGCATCAGGTTTCAGGTTCTATTTCACTCCCCTCCCGGGGTTCTTTTCGCCTTTCCCTCACGGTACTGGTTCACTATCGGTCGATGATGAGTATTTAGCCTTGGAGGATGGTCCCCCCATATTCAGACAGGATTTCACGTGTCCCGCCCTACTTTTCGTACGCTTAGTACCACTGTTGAGATTTCGAATACGGGACTATCACCCACTATGGTCAAGCTTCCCAGCTTGTTCTTCTATCTCGACAGTTATCACGTACAGGCTCCTCCGCGTTCGCTCGCCACTACTTGCGGAATCTCGGTTGATTTCTTTTCCTCCGGGTACTTAGATGGTTCAGTTCTCCGGGTTCGCTTCTCTAAGTCTATGTATTCAACTTAGGATACTGCACAGAATGCAGTATCCTAAGTTGAATACATAGACTTAGAGAAGCGAACCCGGAGAACTGAACCATCTAAGTACCCGGAGGAAAAGAAATCAACCGAGATTCCGCAAGTAGTGGCGAGCGAACGCGGAGGAGCCTGTACGTGATAACTGTCGAGATAGAAGAACAAGCTGGGAAGCTTGACCATAGTGGGTGATAGTCCCGTATTCGAAATCTCAACAGTGGTACTAAGCGTACGAAAAGTAGGGCGGGACACGTGAAATCCTGTCTGAATATGGGGGGACCATCCTCCAAGGCTAAATACTCATCATCGACCGATAGTGAACCAGTACCGTGAGGGAAAGGCGAAAAGAACCCCGGGAGGGGAGTGAAATAGAACCTGAAACCTGATGCATACAAACAGTGGGAGCACCCTTGTGGTGTGACTGCGTACCTTTTGTATAATGGGTCAACGACTTACATTCAGTAGCGAGCTTAACCGAATAGGGGAGGCGTAGGGAAACCGAGTCTTAATAGGGCGAACAGTTGCTGGGTGTAGACCCGAAACCGAGTGATCTATCCATGGCCAGGTTGAAGGTGCCGTAACAGGTACTGGAGGACCGAACCCACGCATGTTGCAAAATGCGGGGATGAGCTGTGGATAGGGGTGAAAGGCTAAACAAACTCGGAGATAGCTGGTTCTCCCCGAAAACTATTTAGGTAGTGCCTCGAGTAAGACACTGATGGGGGTAAAGCACTGTTATGGCTAGGGGGTTATTGCAACTTACCAACCCATGGCAAACTAAGAATACCATCAAGTGGTTCCTCGGGAGACAGACAGCGGGTGCTAACGTCCGTTGTCAAGAGGGAAACAACCCAGACCGCCAGCTAAGGTCCCAAATGATAGATTAAGTGGTAAACGAAGTGGGAAGGCCCAGACAGCCAGGATGTTGGCTTAGAAGCAGCCATCATTTAAAGAAAGCGTAATAGCTCACTGGTCGAGTCGTCCTGCGCGGAAGATGTAACGGGGCTCAAATCTATAACCGAAGCTGCGGATG
>Contig_14
TGCCGCAGCTTCGGTGCTATATTTGAGCCCCGTTACATCTTCCGCGCAGGCCGACTCGACTAGTGAGCTATTACGCTTTCTTTAAATGATGGCTGCTTCTAAGCCAACATCCTAGCTGTCTAAGCCTTCCCACTTCGTTTCCCACTTAATATAGACTTTGGGACCTTAGCTGGCGGTCTGGGTTGTTTCCCTCTCCACGACGGACGTTAGCACCCGCCGTGTGTCTCCTGAGTATCACTCTTCGGTATTCGTAGTTTGCATCGGGTTGGTAATCCGGGATGGACCCCTAGCCGAAACAGTGCTCTACCCCCGAAGGTGTCCGCTCAAGGCTCTACCTAAATAGATTTCGGGGAGAACCAGCTATCTCCCGGTTTGATTGGCCTTTCACCCCCAGCCACAAGTCATCCGCTAATTTTTCAACATTAGTCGGTTCGGTCCTCCAGTTAGTGTTACCCAACCTTCAACCTGCCCATGGCTAGATCACCGGGTTTCGGGTCTATACCTTGCAACTAGACGCCCAGTTAAGACTCGGTTTCCCTTCGGCTCCCCTATTCGGTTAACCTCGCTACAAAATATAAGTCGCTGACCCATTATACAAAAGGTACGCAGTCACCCTTAAAGGGCTCCCACTGCTTGTACGTACAAGGTTTCAGGTTCTATTTCACTCCCCTCACCGGGGTTCTTTTCGCCTTTCCTTCACAGTACTGGTTCACTATCGGTCAATCAGGAGTATTTAGCCTTGGAGGATGGTCCCCCCATCTTCAAACAGGATATCACGTGTCCCGCCCTACTTGTCGTTAGCTTAGTACCATGACCTGGACTTCGAGTACGGGGCTATCACCCTGTATCGCCAAGCTTCCCAGCTTGTTCCTCTGTCTCTGTCATTATCACTAACAGGCTCCTTCGCGTTCGCTCGCCGCTACTAACGAAATCTCGGTTGATTTCTTTTCCTCGGGGTACTTAGATGTTTCAGTTCTCCCGGTTTGCCTCATTACCCTATGTATTCAGATAATGATAGTAGATTCTTCATCTACTATCATTATCTGAATACATAGGGTAATGAGGCAAACCGGGAGAACTGAAACATCTAAGTACCCCGAGGAAAAGAAATCAACCGAGATTTCGTTAGTAGCGGCGAGCGAACGCGAAGGAGCCTGTTAGTGATAATGACAGAGACAGAGGAACAAGCTGGGAAGCTTGGCGATACAGGGTGATAGCCCCGTACTCGAAGTCCAGGTCATGGTACTAAGCTAACGACAAGTAGGGCGGGACACGTGATATCCTGTTTGAAGATGGGGGGACCATCCTCCAAGGCTAAATACTCCTGATTGACCGATAGTGAACCAGTACTGTGAAGGAAAGGCGAAAAGAACCCCGGTGAGGGGAGTGAAATAGAACCTGAAACCTTGTACGTACAAGCAGTGGGAGCCCTTTAAGGGTGACTGCGTACCTTTTGTATAATGGGTCAGCGACTTATATTTTGTAGCGAGGTTAACCGAATAGGGGAGCCGAAGGGAAACCGAGTCTTAACTGGGCGTCTAGTTGCAAGGTATAGACCCGAAACCCGGTGATCTAGCCATGGGCAGGTTGAAGGTTGGGTAACACTAACTGGAGGACCGAACCGACTAATGTTGAAAAATTAGCGGATGACTTGTGGCTGGGGGTGAAAGGCCAATCAAACCGGGAGATAGCTGGTTCTCCCCGAAATCTATTTAGGTAGAGCCTTGAGCGGACACCTTCGGGGGTAGAGCACTGTTTCGGCTAGGGGTCCATCCCGGATTACCAACCCGATGCAAACTACGAATACCGAAGAGTGATACTCAGGAGACACACGGCGGGTGCTAACGTCCGTCGTGGAGAGGGAAACAACCCAGACCGCCAGCTAAGGTCCCAAAGTCTATATTAAGTGGGAAACGAAGTGGGAAGGCTTAGACAGCTAGGATGTTGGCTTAGAAGCAGCCATCATTTAAAGAAAGCGTAATAGCTCACTAGTCGAGTCGGCCTGCGCGGAAGATGTAACGGGGCTCAAATATAGCACCGAAGCTGCGGCA
>Contig_15
AAACAGTTGCCTGGACCGATTCTCTGCGCCTCATATTGCTATGAGGACCCCTTATCCCGAAGTTACGGGGTCAATTTGCCTAGTTCCTTAACCATGAATCTCTCAACGCCTTAGTATATTCTACCCGACCACGTGTGTCCGTTTGCGGTACGGGTCGCATATACATTAAGTTTAGCGGATTTTCTCGGAAGTATGATTACCTGCACTCAAGTTATCCCGAAGGATTACCTGTACTTTCATGGTTCAGCTCGGAAGGTGGATTTGCCTGCCTTCCTCATAGCCTACGCACTTAAACGCCCTATTCCGTCAGGGCGCGGCAGTGTCACTGCTCCGTCTCCACATCACTGTATATGCGAGTTGCGGAATATTAACCGCATCTGCCATCGCCTTCGCCGTTCGGCTGAGACTTAGGACCCGACTAACCCCGGGCTGATTGGCATCGCCCGGGAAACCTCGGTCTTTCGGCGAAAGGGAATCTCACCCTTTTTATCGTTACTTATACCTACATTTGCTTTTCCATAAGCTCCAGGATCGGTTACCCTCACCATTCAACGCCGATGGAATGCTCCCCTACCGATACTTTTAATATACATTACTATCCCGCGCCTTCGGTATCTGACTTATACCCGATTATTATCCATGCCCGGACCCTCGACTAGTGAGCTGTTACGCACTCTTTGAATGAATGGCTGCTTCCAAGCCAACATCCTAGCTGTCACGGGGACCAGACTTCGTTAGACTAACTTAGACAGAATTTCGGGACCTTAGACGGCGGTCTGGATTCTTCTCCTCTCGGGGACGGACCTTAGCACCCGCCCCCTTACTGCACGACTGCAGTCCATAAGCATTCGGAGTTCGTCAGGTCTCGATAGGCGGTGAAGCCCTCTTGACCTATCGGTCGCTCTACCTCTTATGGAGATCGTCGCACGCGGCACCTAAATGCCTTTCGGGGAGTACGAGCTATCTCCAAGTTTGATTGGCCTTTCACTCCTACACTCACCTCATCGGGAAGCTTTTCAACGCTTATCCGTGCGGTGAGTGTAGGAGTGAAAGGCCAATCAAACTTGGAGATAGCTCGTACTCCCCGAAAGGCATTTAGGTGCCGCGTGCGACGATCTCCATAAGAGGTAGAGCGACCGATAGGTCAAGAGGGCTTCACCGCCTATCGAGACCTGACGAACTCCGAATGCTTATGGACTGCAGTCGTGCAGTAAGGGGGCGGGTGCTAAGGTCCGTCCCCGAGAGGAGAAGAATCCAGACCGCCGTCTAAGGTCCCGAAATTCTGTCTAAGTTAGTCTAACGAAGTCTGGTCCCCGTGACAGCTAGGATGTTGGCTTGGAAGCAGCCATTCATTCAAAGAGTGCGTAACAGCTCACTAGTCGAGGGTCCGGGCATGGATAATAATCGGGTATAAGTCAGATACCGAAGGCGCGGGATAGTAATGTATATTAAAAGTATCGGTAGGGGAGCATTCCATCGGCGTTGAATGGTGAGGGTAACCGATCCTGGAGCTTATGGAAAAGCAAATGTAGGTATAAGTAACGATAAAAAGGGTGAGATTCCCTTTCGCCGAAAGACCGAGGTTTCCCGGGCGATGCCAATCAGCCCGGGGTTAGTCGGGTCCTAAGTCTCAGCCGAACGGCGAAGGCGATGGCAGATGCGGTTAATATTCCGCAACTCGCATATACAGTGATGTGGAGACGGAGCAGTGACACTGCCGCGCCCTGACGGAATAGGGCGTTTAAGTGCGTAGGCTATGAGGAAGGCAGGCAAATCCACCTTCCGAGCTGAACCATGAAAGTACAGGTAATCCTTCGGGATAACTTGAGTGCAGGTAATCATACTTCCGAGAAAATCCGCTAAACTTAATGTATATGCGACCCGTACCGCAAACGGACACACGTGGTCGGGTAGAATATACTAAGGCGTTGAGAGATTCATGGTTAAGGAACTAGGCAAATTGACCCCGTAACTTCGGGATAAGGGGTCCTCATAGCAATATGAGGCGCAGAGAATCGGTCCAGGCAACTGTTT
>Contig_16
TGAATGGTTGGTATTCCACCGATGACTCCGATACAGCTAGCGCCATATCATCACAGTCTCCCAACTATCCTATACATGCAATGCCAAAACCCAATACCAAGCTACAGTAAAGCTCCATGGGGTCTTTCCGTCCTACTGTAGGTAACCGGTATCTTCACCGGTAATACAATTTCACCAGGCCTCCCGTCAAGACAGCGCTCAAATCATTACACCATTCGTGCAGGTCGGAACTTACCCGACAAGGAATTTCGCTACCTTAGGACCGTTATAGTTACGGCCGCCGTTCACTGGGGCTTCAATTCGGAGCTCTCACTCCTCCTCTTAACCTTCCAGCACTGGGCAGGTGTCAGCCCATATACATCGCCTTCCAGCTTAGCATAGACCTGTGTTTTTGTTAAACAGTTGCTTGAGCCTCTTCACTGCGACCCTCGAGCGCTTTGTATCGCGTGGATACTGACCCTCAAGGGCTCCTCTTCTCCCGAAGTTACGAGGTTATTTTGCAGAGTTCCTTAACGAGAGTTAGCCTGTCCGCCTTAGATTTCTCATCCTGACCACCTGTGTCGGTTTGCAGTACGGGCAGTCAAATATTAACGTTAGAAGCTTTTCTTGGCAGCGTGGGATTTGCGCATTCATCTTACGACTGTATATCATACCTCAGATATAACTCAATGGATTTTCCTATCAAGTCATCCTACATACTTCTACGGACACTTCCGTTCGTCCGCGCGCATACCCTTCTGCGTCCCTCCATCACAATATATGACTGGCACAGAAATATTAATCTGTTTTCCATTCGCCTACGCATTATAGCCTGGGCTTAGGTCCCGGCTTACTCAGGGAAGACAAGCTTTACCCTGAAAACCTTGGTCTTCCGGCGAGGGGGATTCTCGCCCCCTTTCTCGCTACTTATTCCTGCATTCTCACTTCTGATACCTCCAGAGTCGGTTACCCTTCTCCTTCAACGGCCTACAGAACGCTCTCCTACCAATCCTTACGGATTCCACAGCTTCGGTTTATAACTTAGCCCCGTTACATTGTCGGCGCAGAGACTCTCGACTAGTGAGCTATTACGCACTCTTTAAAGGTATGGCTGCTTCTAAGCCAACCTCCTAGTTGTTTGTGAATCTCCACCTCCTTTCCCACTTAGTTATAATTAGGGACCTTAGCTGGTGGTCTGGGTTGTTTCCCTTTCGACAATGGAAGTTAACTCCCATAGTCTCACTCCTGAGCTCTAAATTATGGTATTCGGAGTTTGATTGATTTCAGTAAGCAATACGCCCCCTAGATCATTCAGTGCTCTACCCCCATAATTGAACACTCAAGGCTGCACCTAGATGCATTTCGGAGAGAACGAGCTATCTCCTGGTTCGATTGGCTTTTCACCCCTAAACCTACCTCATCCCCCAACTTTTCAACGGCGGTGGGTTAGGACCTCCACTGTGTCTTACCACAGCTTCATCCTGGACAGGTTTAGATCACCAGGTTTCGCGTCTACGCCAAACGACTAAATCGCCCTATTAAGACTTGGTTTCCCTTCGGCTCCGTTATACTTAACCTCGCCGTTTAACGTAACTCGCAGGATCATTCTCCAAAAGGCACGCCATCACCATTACTGGCTCTGACCGCTTGTAAGCACACAATTTCAGGTTCTATTTCACTCCCCTCCAGGGGTTCTTTTCACCTTTCCCTCACGGTACTATGCGCTATCGGTTAGTAAGAGTATTTAGCCTTATGAGATATGGTCCTCACAGATTCACACAGAATTCCTCGTGTTCCATGTTACTTGGGAGCAGAGTTATATGTGTAAGGATTTACTTGTACAGGACTTTCACCTTCTACGGTTCGCCTTTCCAGACAATTCCAATTCATCAATACACTATATTGAATATCTTACAGTTCTTCAC
>Contig_17
CTCCTCCGTTACTCTTTGGGAGGAGACCGCCCCAGTCAAACTGCCTACCATGCACGGTCCCCGACCCGGATTACGGGTCTGGGTTAGAACCTCAAAGACACCAGGGTGGTATTTCAAGGACGGCTCCACAGAGACTGGCGTCTCTGCTTCAAAGCCTCCCACCTATCCTACACAAGTGACTTCAAAGTCCAATGCAAAGCTACAGTAAAGGTTCACGGGGTCTTTCCGTCTAGCAGCGGGTAGATTGCATCTTCACAACCACTTCAACTTCGCTGAGTCTCGGGAGGAGACAGTGTGGCCATCGTTACGCCATTCGTGCGGGTCGGAACTTACCCGACAAGGAATTTCGCTACCTTAGGACCGTTATAGTTACGGCCGCCGTTTACTGGGGCTTCGATCCGATGCTTGCACATCTTCAATTAACCTTCCAGCACCGGGCAGGCGTCACACCCTATACGTCCACTTTCGTGTTAGCAGAGTGCTGTGTTTTTAATAAACAGTCGCAGCCACCTATTCTCTGCGACCCTCCAGGGCTTACGGAGCAAGTCCTTAACCTTAGAGGGCATACCTTCTCCCGAAGTTACGGTATCAATTTGCCGAGTTCCTTCTCCCGAGTTCTCTCAAGCGCCTTAGAATTCTCATCCTGCCCACCTGTGTCGGTTTGCGGTACGGTTCGATTCAAACTGAAGCTTAGTGGCTTTTCCTGGAAGCGTGGTATCGGTTACTTCATGTCCGTAGACACTCGTCATCACTTCTCGGTGTTAAGAAGACCCGGATTTGCCTAAGTCTTCCACCTACCGGCTTAAACAAGCTATTCCAACAGCTTGCTAACCTAACCTTCTCCGTCCCCACATCGCATTTGAATCAAGTACAGGAATATTAACCTGTTTCCCATCGACTACGCATTTCTGCCTCGCCTTAGGGGCCGACTCACCCTACGCCGATGAACGTTGCGTAGGAAACCTTGGGCTTTCGGCGAGGCAGAAATGCGTAGTCGATGGGAAACAGGTTAATATTCCTGTACTTGATTCAAATGCGATGTGGGGACGGAGAAGGTTAGGTTAGCAAGCTGTTGGAATAGCTTGTTTAAGCCGGTAGGTGGAAGACTTAGGCAAATCCGGGTCTTCTTAACACCGAGAAGTGATGACGAGTGTCTACGGACATGAAGTAACCGATACCACGCTTCCAGGAAAAGCCACTAAGCTTCAGTTTGAATCGAACCGTACCGCAAACCGACACAGGTGGGCAGGATGAGAATTCTAAGGCGCTTGAGAGAACTCGGGAGAAGGAACTCGGCAAATTGATACCGTAACTTCGGGAGAAGGTATGCCCTCTAAGGTTAAGGACTTGCTCCGTAAGCCCTGGAGGGTCGCAGAGAATAGGTGGCTGCGACTGTTTATTAAAAACACAGCACTCTGCTAACACGAAAGTGGACGTATAGGGTGTGACGCCTGCCCGGTGCTGGAAGGTTAATTGAAGATGTGCAAGCATCGGATCGAAGCCCCAGTAAACGGCGGCCGTAACTATAACGGTCCTAAGGTAGCGAAATTCCTTGTCGGGTAAGTTCCGACCCGCACGAATGGCGTAACGATGGCCACACTGTCTCCTCCCGAGACTCAGCGAAGTTGAAGTGGTTGTGAAGATGCAATCTACCCGCTGCTAGACGGAAAGACCCCGTGAACCTTTACTGTAGCTTTGCATTGGACTTTGAAGTCACTTGTGTAGGATAGGTGGGAGGCTTTGAAGCAGAGACGCCAGTCTCTGTGGAGCCGTCCTTGAAATACCACCCTGGTGTCTTTGAGGTTCTAACCCAGACCCGTAATCCGGGTCGGGGACCGTGCATGGTAGGCAGTTTGACTGGGGCGGTCTCCTCCCAAAGAGTAACGGAGGAG
>Contig_18
CCCTTGAGCGTTGTATAGTTAAGCCTCTCGGGCAATTAGTATCTGTTAGCTCAACGGCTCGCACCGCTTACACACCAGACCTATCTACGTCTTAGTCTTAAACAACCCTTACAGATTTTAAATCTGGGAGAACTCATCTCTTGGCAAGTTTCGTGCTTAGATGCTTTCAGCACTTATCTCTTCCGCACTTAGCTACCCGGCAATGCGTCTGGCGACACAACCGGAACACCAGTGGTGCGTCCACTCCGGTCCTCTCGTACTAGGAGCAGCCCCAATCAATTCTCCAACGCCCACGGCAGATAGGGACCGAACTGTCTCACGACGTTCTAAACCCAGCTCGCGTACCACTTTAAATGGCGAACAGCCATACCCTTGGGACCTACTTCAGCCCCAGGATGTGATGAGCCGACATCGAGGTGCCAAACACCGCCGTCGATATGAACTCTTGGGCGGTATCAGCCTGTTATCCCCGGAGTACCTTTTATCCGTTGAGCGATGGCCCTTCCATTCAGAACCACCGGATCACTATGACCTACTTTCGTACCTGCTCGACTTGTCTGTCTCGCAGTTAAGCTTGCTTATACCATTGCACTAACCTGACGATGTCCGACCGTCATTAGCAAACCTTCGTGCTCCTCCGTTACTCTTTGGGAGGAGACCGCCCCAGTCAAACTACCCACCAGACACTGTCCGAGACCACGTTTCGTAATCTTCGTTAGAACATCAAACGTTAAAGGGTGGTATTTCAAGGACGACTCCACAGACACTGGCGTCTCTGCTTCAAAGTCTCCCACCTATCCTACACATCAAAATTCAATGTTCAGTGTCAAGCTATAGTAAAGGTTCACGGGGTCTTTCCGTCTAGCCGCGGGTACACCGCATCTTCACGGCGATTTCAATTTCACTGAGTCTCGGGTGGAGACAGCCTGGCCATCATTATGCCATTCGTGCAGGTCGGAACTTACCCGAGACTCAGTGAAATTGAAATCGCCGTGAAGATGCGGTGTACCCGCGGCTAGACGGAAAGACCCCGTGAACCTTTACTATAGCTTGACACTGAACATTGAATTTTGATGTGTAGGATAGGTGGGAGACTTTGAAGCAGAGACGCCAGTGTCTGTGGAGTCGTCCTTGAAATACCACCCTTTAACGTTTGATGTTCTAACGAAGATTACGAAACGTGGTCTCGGACAGTGTCTGGTGGGTAGTTTGACTGGGGCGGTCTCCTCCCAAAGAGTAACGGAGGAGCACGAAGGTTTGCTAATGACGGTCGGACATCGTCAGGTTAGTGCAATGGTATAAGCAAGCTTAACTGCGAGACAGACAAGTCGAGCAGGTACGAAAGTAGGTCATAGTGATCCGGTGGTTCTGAATGGAAGGGCCATCGCTCAACGGATAAAAGGTACTCCGGGGATAACAGGCTGATACCGCCCAAGAGTTCATATCGACGGCGGTGTTTGGCACCTCGATGTCGGCTCATCACATCCTGGGGCTGAAGTAGGTCCCAAGGGTATGGCTGTTCGCCATTTAAAGTGGTACGCGAGCTGGGTTTAGAACGTCGTGAGACAGTTCGGTCCCTATCTGCCGTGGGCGTTGGAGAATTGATTGGGGCTGCTCCTAGTACGAGAGGACCGGAGTGGACGCACCACTGGTGTTCCGGTTGTGTCGCCAGACGCATTGCCGGGTAGCTAAGTGCGGAAGAGATAAGTGCTGAAAGCATCTAAGCACGAAACTTGCCAAGAGATGAGTTCTCCCAGATTTAAAATCTGTAAGGGTTGTTTAAGACTAAGACGTAGATAGGTCTGGTGTGTAAGCGGTGCGAGCCGTTGAGCTAACAGATACTAATTGCCCGAGAGGCTTAACTATACAACGCTCAAGGG
>Contig_19
TAAGAAGCTATTAAAATCACATGGGGATAGCACTACTAAAATTAATTTTACACATTAGGGCTCTTCCATATAGGCAGCTCTCCCTAGCATTGTTCACTGTACACTCGATCGTACTCCGCGTGGCCTCGGTGAAAATGTGGTGGCTCTTTCAAGTCCTCCCTAATGTTACACACTGATTAAAGATTGCTATGTGAGATTAAAGTTAACTACATCTACTTGTGCTATGTAGTTACGAGAATTCATTCTGCACAAGAGTAGACTATATATCGTAAACGGAAAAGCGAAAACGTTTATATAGCCCATCTGCCTTGTGTGGTCTGCATGAGTTTAGGCCTGAGTTGAGTCAGCACTGCTCATGGATTGTTGCAATTGTTTGGAGAAATCATCCAAATCTGCAGCAGGAAGAAGAGTCACAGTTTGCTGTTTCTTCTGTCTCTGCGGTAAGGCTTGAGTTTCATCAGCCTTCTTCTTTTTGTCCTTTTTAGGCTCTGTTGGTGGGAATGTTTTGTATGCGTCAATATGCTTATTCAGCAAAATGACTTGATCTTTGAAATTTGGATCTTTGTCATCCAATTTGATGGCACCTGTGTAGGTCAACCACGTTCCCGAAGGTGTGACTTCCATGCCAATGCGCGACATTCCGAAGAACGCTGAAGCGCTGGGGGCAAATTGTGCAATTTGCGGCCAATGTTTGTAATCAGTTCCTTGTCTGATTAGTTCCTGGTCCCCAAAATTTCCTTGGGTTTGTTCTGGACCACGTCTGCCGAAAGCTTGTGTTACATTGTATGCTTTAGTGGCAGTACGTTTTTGCCGAGGCTTCTTAGAAGCCTCAGCAGCAGATTTCTTAGTGACAGATTGAACCAGCTTGAGAGCAAAATGTCTGGTAAAGGCCAACAACAACAAGGCCAAACTGTCACTAAGAAATCTGCTGCTGAGGCTTCTAAGAAGCCTCGGCAAAAACGTACTGCCACTAAAGCATACAATGTAACACAAGCTTTCGGCAGACGTGGTCCAGAACAAACCCAAGGAAATTTTGGGGACCAGGAACTAATCAGACAAGGAACTGATTACAAACATTGGCCGCAAATTGCACAATTTGCCCCCAGCGCTTCAGCGTTCTTCGGAATGTCGCGCATTGGCATGGAAGTCACACCTTCGGGAACGTGGTTGACCTACACAGGTGCCATCAAATTGGATGACAAAGATCCAAATTTCAAAGATCAAGTCATTTTGCTGAATAAGCATATTGACGCATACAAAACATTCCCACCAACAGAGCCTAAAAAGGACAAAAAGAAGAAGGCTGATGAAACTCAAGCCTTACCGCAGAGACAGAAGAAACAGCAAACTGTGACTCTTCTTCCTGCTGCAGATTTGGATGATTTCTCCAAACAATTGCAACAATCCATGAGCAGTGCTGACTCAACTCAGGCCTAAACTCATGCAGACCACACAAGGCAGATGGGCTATATAAACGTTTTCGCTTTTCCGTTTACGATATATAGTCTACTCTTGTGCAGAATGAATTCTCGTAACTACATAGCACAAGTAGATGTAGTTAACTTTAATCTCACATAGCAATCTTTAATCAGTGTGTAACATTAGGGAGGACTTGAAAGAGCCACCACATTTTCACCGAGGCCACGCGGAGTACGATCGAGTGTACAGTGAACAATGCTAGGGAGAGCTGCCTATATGGAAGAGCCCTAATGTGTAAAATTAATTTTAGTAGTGCTATCCCCATGTGATTTTAATAGCTTCTTA
>Contig_20
TGAGGCAAACCGGGAGAACTGAAACATCTAAGTACCCCGAGGAAAAGAAATCAACCGAGATTTCGTTAGTAGCGGCGAGCGAACGCGAAGGAGCCTGTTAGTGATAATGACAGAGACAGAGGAACAAGCTGGGAAGCTTGGCGATACAGGGTGATAGCCCCGTACTCGAAGTCCAGGTCATGGTACTAAGCTAACGACAAGTAGGGCGGGACACGTGATATCCTGTTTGAAGATGGGGGGACCATCCTCCAAGGCTAAATACTCCTGATTGACCGATAGTGAACCAGTACTGTGAAGGAAAGGCGAAAAGAACCCCGGTGAGGGGAGTGAAATAGAACCTGAAACCTTGTACGTACAAGCAGTGGGAGCCCTTTAAGGGTGACTGCGTACCTTTTGTATAATGGGTCAGCGACTTATATTTTGTAGCGAGGTTAACCGAATAGGGGAGCCGAAGGGAAACCGAGTCTTAACTGGGCGTCTAGTTGCAAGGTATAGACCCGAAACCCGGTGATCTAGCCATGGGCAGGTTGAAGGTTGGGTAACACTAACTGGAGGACCGAACCGACTAATGTTGAAAAATTAGCGGATGACTTGTGGCTGGGGGTGAAAGGCCAATCAAACCGGGAGATAGCTGGTTCTCCCCGAAATCTATTTAGGTAGAGCCTTGAGCGGACACCTTCGGGGGTAGAGCACTGTTTCGGCTAGGGGTCCATCCCGGATTACCAACCCGATGCAAACTACGAATACCGAAGAGTGATACTCAGGAGACACACGGCGGGTGCTAACGTCCGTCGTGGAGAGGGAAACAACCCAGACCGCCAGCTAAGGTCCCAAAGTCTATATTAAGTGGGAAACGAAGTGGGAAGGCTTAGACAGCTAGGATGTTGGCTTAGAAGCAGCCATCATTTAAAGAAAGCGTAATAGCTCACTAGTCGAGTCGGCCTGCGCGGAAGATGTAACGGGGCTCAAATATAGCACCGAAGCTGCGGCATCAGACGAAAGTCTGTTGGGTAGGGGAGCGTTCTGTAAGCGGATGAAGGTGGCTCGAGAGGGCTGCTGGACGTATCAGAAGTGCGAATGCTGACATAAGTAACGATAAAACGGGTGAAAAACCCGTTCGCCGGAAGACCAAGGGTTCCTGTCCAACGTTAATCGGGGCAGGGTGAGTCGGCCCCTAAGGCGAGGCTGAAAAGCGTAGTCGATGGGAAACGGGTTAATATTCCCGTACTTGGATAAACTGCGATGTGGGGACGGAGCAGGTTAGGTTATCGCACTGTTGGATATGTGCGTTTAAGTTGGTAGGTGTGAAGTTTAGGCAAATCCGGACTTCTTTAACACCGAGAGATGATGACGAGGCTCTACGGAGCTGAAGTAACCGATACCACACTTCCAGGAAAAGCCACTAAGCTTCAGGTTTATCTAAACCGTACTGAAAACCGACACAGGTGGTCAGGTAGAGAATACTCAGGCGCTTGAGAGAACTCGGGTGAAGGAACTAGGCAAAATAGCACCGTAACTTCGGGAGAAGGTGCGCCGGCGTAGATTGTAGTCCCTAGCGGGCGAAGGTTGAACCGGTCGAAGATACCAGCTGGCTGCAACTGTTTATTAAAAACACAGCACTCTGCAAACACGAAAGTGGACGTATAGGGTGTGATGCCTGCCCGGTGCTGGAAGGTTAATTGATGGTGTAATCGAAAGAGAAGCTCCTGATCGAAGCCCCAGTAAACGGCGGCCGTAAC
>Contig_21
CCGCTTGTGCGGGCCCCCGTCAATTCCTTTGAGTTTCACCGTTGCCGGCGTACTCCCCAGGTGGGATGCTTAATGCTTTCGCTTAGCCGCTGATACCAGGTACCAACAGCGGGCATCCATCGTTTACTGTGCGGACTACCAGGGTATCTAATCCTGTTTGATACCCGCACCTTCGAGCTTAAGCGTCAGTTGCGCTCCCGTCAGCTGCCTTCGCAATCGGAGTTCTTCGTCATATCTAAGCATTTCACCGCTACACGACGAATTCCGCCAACGTTGTGCGTACTCAAGGAAACCAGTATGCGCTGCAATTCAGACGTTGAGCGTCTACATTTCACAACACACTTAATCTCCAGCCTACGCTCCCTTTAAACCCAATAAATCCGGATAACGCCTGGACCTTCCGTATTACCGCGGCTGCTGGCACGGAATTAGCCGGTCCTTATTCGTATGGTACCTGCAAATAGGGACACGTCCCTAACTTTATCCCCATACAAAAGCAGTTTACAACCCATAGGGCCGTCATCCTGCACGCTACTTGGCTGGTTCAGACTTCCGTCCATTGACCAATATTCCTCACTGCTGCCTCCCGTAGGAGTTTGGACCGTGTCTCAGTTCCAATGTGGGGGACCTTCCTCTCAGAACCCCTACTGATCGTCGCCTTGGTGGGCCGTTACCCCGCCAACAAGCTAATCAGACGCATCCCCATCCATTACCGATAAATCTTTACTTCAAATCTGATGCCGTCATCGAAGACTATGCGGTATTAGTCTGCCTTTCGGCAGGTTATCCCACAGTAATGGGAAGGTTGGATACGCGTTACTCACCCGTGCGCCGGTCGACGTCCAAAGAGTGCAAGCACTCAATGCCGTTTCCCCTCGACTTGCATGTGTTAAGCCTGTAGCTAGCGTTCATCCTGAGCCAGGATCAAACTCTCCATTACTGTGGGATAACCTGCCGAAAGGCAGACTAATACCGCATAGTCTTCGATGACGGCATCAGATTTGAAGTAAAGATTTATCGGTAATGGATGGGGATGCGTCTGATTAGCTTGTTGGCGGGGTAACGGCCCACCAAGGCGACGATCAGTAGGGGTTCTGAGAGGAAGGTCCCCCACATTGGAACTGAGACACGGTCCAAACTCCTACGGGAGGCAGCAGTGAGGAATATTGGTCAATGGACGGAAGTCTGAACCAGCCAAGTAGCGTGCAGGATGACGGCCCTATGGGTTGTAAACTGCTTTTGTATGGGGATAAAGTTAGGGACGTGTCCCTATTTGCAGGTACCATACGAATAAGGACCGGCTAATTCCGTGCCAGCAGCCGCGGTAATACGGAAGGTCCAGGCGTTATCCGGATTTATTGGGTTTAAAGGGAGCGTAGGCTGGAGATTAAGTGTGTTGTGAAATGTAGACGCTCAACGTCTGAATTGCAGCGCATACTGGTTTCCTTGAGTACGCACAACGTTGGCGGAATTCGTCGTGTAGCGGTGAAATGCTTAGATATGACGAAGAACTCCGATTGCGAAGGCAGCTGACGGGAGCGCAACTGACGCTTAAGCTCGAAGGTGCGGGTATCAAACAGGATTAGATACCCTGGTAGTCCGCACAGTAAACGATGGATGCCCGCTGTTGGTACCTGGTATCAGCGGCTAAGCGAAAGCATTAAGCATCCCACCTGGGGAGTACGCCGGCAACGGTGAAACTCAAAGGAATTGACGGGGGCCCGCACAAGCGG
>Contig_22
TGAATGGTTGGTATTCCACCGATGACTCCGATACAGCTAGCGCCATATCATCACAGTCTCCCAACTATCCTATACATGCAATGCCAAAACCCAATACCAAGCTACAGTAAAGCTCCATGGGGTCTTTCCGTCCTACTGTAGGTAACCGGTATCTTCACCGGTAATACAATTTCACCAGGCCTCCCGTCAAGACAGCGCTCAAATCATTACACCATTCGTGCAGGTCGGAACTTACCCGACAAGGAATTTCGCTACCTTAGGACCGTTATAGTTACGGCCGCCGTTCACTGGGGCTTCAATTCGGAGCTCTCACTCCTCCTCTTAACCTTCCAGCACTGGGCAGGTGTCAGCCCATATACATCGCCTTCCAGCTTAGCATAGACCTGTGTTTTTGTTAAACAGTTGCTTGAGCCTCTTCACTGCGACCCTCGAGCGCTTTGTATCGCGTGGATACTGACCCTCAAGGGCTCCTCTTCTCCCGAAGTTACGAGGTTATTTTGCAGAGTTCCTTAACGAGAGTTAGCCTGTCCGCCTTAGATTTCTCATCCTGACCACCTGTGTCGGTTTGCAGTACGGGCAGTCAAATATTAACGTTAGAAGCTTTTCTTGGCAGCGTGGGATTTGCGCATTCATCTTACGACTGTATATCATACCTCAGATATAACTCAATGGATTTTCCTATCAAGTCATCCTACATACTTCTACGGACACTTCCGTTCGTCCGCGCGCATACCCTTCTGCGTCCCTCCATCACAATATATGACTGGCACAGAAATATTAATCTGTTTTCCATTCGCCTACGCATTATAGCCTGGGCTTAGGTCCCGGCTTACTCAGGGAAGACAAGCTTTACCCTGAAAACCTTGGTCTTCCGGCGAGGGGGATTCTCGCCCCCTTTCTCGCTACTTATTCCTGCATTCTCACTTCTGATACCTCCAGAGTCGGTTACCCTTCTCCTTCAACGGCCTACAGAACGCTCTCCTACCAATCCTTACGGATTCCACAGCTTCGGTTTATAACTTAGCCCCGTTACATTGTCGGCGCAGAGACTCTCGACTAGTGAGCTATTACGCACTCTTTAAAGGTATGGCTGCTTCTAAGCCAACCTCCTAGTTGTTTGTGAATCTCCACCTCCTTTCCCACTTAGTTATAATTAGGGACCTTAGCTGGTGGTCTGGGTTGTTTCCCTTTCGACAATGGAAGTTAACTCCCATAGTCTCACTCCTGAGCTCTAAATTATGGTATTCGGAGTTTGATTGATTTCAGTAAGCAATACGCCCCCTAGATCATTCAGTGCTCTACCCCCATAATTGAACACTCAAGGCTGCACCTAGATGCATTTCGGAGAGAACGAGCTATCTCCTGGTTCGATTGGCTTTTCACCCCTAAACCTACCTCATCCCCCAACTTTTCAACGGCGGTGGGTTAGGACCTCCACTGTGTCTTACCACAGCTTCATCCTGGACAGGTTTAGATCACCAGGTTTCGCGTCTACGCCAAACGACTAAATCGCCCTATTAAGACTTGGTTTCCCTTCGGCTCCGTTATACTTAACCTCGCCGTTTAACGTAACTCGCAGGATCATTCTCCAAAAGGCACGCCATCACCATTACAAGCGGTCAGAGCCAGTAATGGTGATGGCGTGCCTTTTGGAGAATGATCCTGCGAGTTACGTTAAACGGCGA
>Contig_23
CCCTTGAGCGTTGTATAGTTAAGCCTCTCGGGCAATTAGTATCTGTTAGCTCAACGGCTCGCACCGCTTACACACCAGACCTATCTACGTCTTAGTCTTAAACAACCCTTACAGATTTTAAATCTGGGAGAACTCATCTCTTGGCAAGTTTCGTGCTTAGATGCTTTCAGCACTTATCTCTTCCGCACTTAGCTACCCGGCAATGCGTCTGGCGACACAACCGGAACACCAGTGGTGCGTCCACTCCGGTCCTCTCGTACTAGGAGCAGCCCCAATCAATTCTCCAACGCCCACGGCAGATAGGGACCGAACTGTCTCACGACGTTCTAAACCCAGCTCGCGTACCACTTTAAATGGCGAACAGCCATACCCTTGGGACCTACTTCAGCCCCAGGATGTGATGAGCCGACATCGAGGTGCCAAACACCGCCGTCGATATGAACTCTTGGGCGGTATCAGCCTGTTATCCCCGGAGTACCTTTTATCCGTTGAGCGATGGCCCTTCCATTCAGAACCACCGGATCACTATGACCTACTTTCGTACCTGCTCGACTTGTCTGTCTCGCAGTTAAGCTTGCTTATACCATTGCACTAACCTGACGATGTCCGACCGTCATTAGCAAACCTTCGTGCTCCTCCGTTACTCTTTGGGAGGAGACCGCCCCAGTCAAACTACCCACCAGACACTGTCCGAGACCACGTTTCGTAATCTTCGTTAGAACATCAAACGTTAAAGGGTGGTATTTCAAGGACGACTCCACAGACACTGGCGTCTCTGCTTCAAAGTCTCCCACCTATCCTACACATCAAAATTCAATGTTCAGTGTCAAGCTATAGTAAAGGTTCACGGGGTCTTTCCGTCTAGCCGCGGGTACACCGCATCTTCACGGCGATTTCAATTTCACTGAGTCTCGGGTGGAGACAGCCTGGCCATCATTATGCCATTCGTGCAGGTCGGAACTTACCCGACAAGGAATTTCGCTACCTTAGGACCGTTATAGTTACGGCCGCCGTTTACTGGGGCTTCGATCAGGAGCTTCTCTTTCGATTACACCATCAATTAACCTTCCAGCACCGGGCAGGCATCACACCCTATACGTCCACTTTCGTGTTTGCAGAGTGCTGTGTTTTTAATAAACAGTTGCAGCCAGCTGGTATCTTCGACCGGTTCAACCTTCGCCCGCTAGGGACTACAATCTACGCCGGCGCACCTTCTCCCGAAGTTACGGTGCTATTTTGCCTAGTTCCTTCACCCGAGTTCTCTCAAGCGCCTGAGTATTCTCTACCTGACCACCTGTGTCGGTTTTCAGTACGGTTTAGATAAACCTGAAGCTTAGTGGCTTTTCCTGGAAGTGTGGTATCGGTTACTTCAGCTCCGTAGAGCCTCGTCATCATCTCTCGGTGTTAAAGAAGTCCGGATTTGCCTAAACTTCACACCTACCAACTTAAACGCACATATCCAACAGTGCGATAACCTAACCTGCTCCGTCCCCACATCGCAGTTTATCCAAGTACGGGAATATTAACCCGTTTCCCATCGACTACGCTTTTCAGCCTCGCCTTAGGGGCCGACTCACCCTGCCCCGATTAACGTTGGACAGGAACCCTTGGTCTTCCGGCGAACGGGTTTTTCACCCGTTTTATCGTTACTTATGTCAGCATTCGCACTTCTGATACGTCCAGC
>Contig_24
CCCTTGAGCGTTGTATAGTTAAGCCTCTCGGGCAATTAGTATCTGTTAGCTCAACGGCTCGCACCGCTTACACACCAGACCTATCTACGTCTTAGTCTTAAACAACCCTTACAGATTTTAAATCTGGGAGAACTCATCTCTTGGCAAGTTTCGTGCTTAGATGCTTTCAGCACTTATCTCTTCCGCACTTAGCTACCCGGCAATGCGTCTGGCGACACAACCGGAACACCAGTGGTGCGTCCACTCCGGTCCTCTCGTACTAGGAGCAGCCCCAATCAATTCTCCAACGCCCACGGCAGATAGGGACCGAACTGTCTCACGACGTTCTAAACCCAGCTCGCGTACCACTTTAAATGGCGAACAGCCATACCCTTGGGACCTACTTCAGCCCCAGGATGTGATGAGCCGACATCGAGGTGCCAAACACCGCCGTCGATATGAACTCTTGGGCGGTATCAGCCTGTTATCCCCGGAGTACCTTTTATCCGTTGAGCGATGGCCCTTCCATTCAGAACCACCGGATCACTATGACCTACTTTCGTACCTGCTCGACTTGTCTGTCTCGCAGTTAAGCTTGCTTATACCATTGCACTAACCTGACGATGTCCGACCGTCATTAGCAAACCTTCGTGCTCCTCCGTTACTCTTTGGGAGGAGACCGCCCCAGTCAAACTACCCACCAGACACTGTCCGAGACCACGTTTCGTAATCTTCGTTAGAACATCAAACGTTAAAGGGTGGTATTTCAAGGACGACTCCACAGACACTGGCGTCTCTGCTTCAAAGTCTCCCACCTATCCTACACATCAAAATTCAATGTTCAGTGTCAAGCTATAGTAAAGGTTCACGGGGTCTTTCCGTCTAGCCGCGGGTACACCGCATCTTCACGGCGATTTCAATTTCACTGAGTCTCGGGTGGAGACAGCCTGGCCATCATTATGCCATTCGTGCAGGTCGGAACTTACCCGACAAGGAATTTCGCTACCTTAGGACCGTTATTGTTACGGCCGCCGTTTACTGGGGCTTCGATCAGGAGCTTCTCTTTCGATTACACCATCAATTAACCTTCCAGCACCGGGCAGGCATCACACCCTATACGTCCACTTTCGTGTTTGCAGAGTGCTGTGTTTTTAATAAACAGTTGCAGCCAGCTGGTATCTTCGACCGGTTCAACCTTCGCCCGCTAGGGACTACAATCTACGCCGGCGCACCTTCTCCCGAAGTTACGGTGCTATTTTGCCTAGTTCCTTCACCCGAGTTCTCTCAAGCGCCTGAGTATTCTCTACCTGACCACCTGTGTCGGTTTTCAGTACGGTTTAGATAAACCTGAAGCTTAGTGGCTTTTCCTGGAAGTGTGGTATCGGTTACTTCAGCTCCGTAGAGCCTCGTCATCATCTCTCGGTGTTAAAGAAGTCCGGATTTGCCTAAACTTCACACCTACCAACTTAAACGCACATATCCAACAGTGCGATAACCTAACCTGCTCCGTCCCCACATCGCAGTTTATCCAAGTACGGGAATATTAACCCGTTTCCCATCGACTACGCTTTTCAGCCTCGCCTTAGGGGCCGACTCACCCTGCCCCGATTAACGTTGGACAGGAACCCTTGGTCTTCCGGCGAACGGGTTTTTCACCCGTTTTATCGTTACTTATGTCAGCATTCGCACTTCTGATACGTCCAGC
>Contig_25
AGGGGAGTGAAATAGAACCTGAAATTGTGTGCTTACAAGCGGTCAGAGCCAGTGATGGTGATGGCGTGCCTTTTGGAGAATGATCCTGCGAGTTACGTTAAACGGCGAGGTTAAGTATAACGGAGCCGAAGGGAAACCAAGTCTTAATAGGGCGATTTAGTCGTTTGGCGTAGACGCGAAACCTGGTGATCTAAACCTGTCCAGGATGAAGCTGTGGTAAGACACAGTGGAGGTCCTAACCCACCGCCGTTGAAAAGTTGGGGGATGAGGTAGGTTTAGGGGTGAAAAGCCAATCGAACCAGGAGATAGCTCGTTCTCTCCGAAATGCATCTAGGTGCAGCCTTGAGTGTTCAATTATGGGGGTAGAGCACTGAATGATCTAGGGGGCGTATTGCTTACTGAAATCAATCAAACTCCGAATACCATAATTTAGAGCTCAGGAGTGAGACTATGGGAGTTAACTTCCATTGTCGAAAGGGAAACAACCCAGACCACCAGCTAAGGTCCCTAATTATAACTAAGTGGGAAAGGAGGTGGAGATTCACAAACAACTAGGAGGTTGGCTTAGAAGCAGCCATACCTTTAAAGAGTGCGTAATAGCTCACTAGTCGAGAGTCTCTGCGCCGACAATGTAACGGGGCTAAGTTATAAACCGAAGCTGTGGAATCCGTAAGGATTGGTAGGAGAGCGTTCTGTAGGCCGTTGAAGGAGAAGGGTAACCGACTCTGGAGGTATCAGAAGTGAGAATGCAGGAATAAGTAGCGAGAAAGGGGGCGAGAATCCCCCTCGCCGGAAGACCAAGGTTTTCAGGGTAAAGCTTGTCTTCCCTGAGTAAGCCGGGACCTAAGCCCAGGCTATAATGCGTAGGCGAATGGAAAACAGATTAATATTTCTGTGCCAGTCATATATTGTGATGGAGGGACGCAGAAGGGTATGCGCGCGGACGAACGGAAGTGTCCGTAGAAGTATGTAGGATGACTTGATAGGAAAATCCATTGAGTTATATCTGAGGTATGATATACAGTCGTAAGATGAATGCGCAAATCCCACGCTGCCAAGAAAAGCTTCTAACGTTAATATTTGACTGCCCGTACTGCAAACCGACACAGGTGGTCAGGATGAGAAATCTAAGGCGGACAGGCTAACTCTCGTTAAGGAACTCTGCAAAATAACCTCGTAACTTCGGGAGAAGAGGAGCCCTTGAGGGTCAGTATCCACGCGATACAAAGCGCTCGAGGGTCGCAGTGAAGAGGCTCAAGCAACTGTTTAACAAAAACACAGGTCTATGCTAAGCTGGAAGGCGATGTATATGGGCTGACACCTGCCCAGTGCTGGAAGGTTAAGAGGAGGAGTGAGAGCTCCGAATTGAAGCCCCAGTGAACGGCGGCCGTAACTATAACGGTCCTAAGGTAGCGAAATTCCTTGTCGGGTAAGTTCCGACCTGCACGAATGGTGTAATGATTTGAGCGCTGTCTTGACGGGAGGCCTGGTGAAATTGTATTACCGGTGAAGATACCGGTTACCTACAGTAGGACGGAAAGACCCCATGGAGCTTTACTGTAGCTTGGTATTGGGTTTTGGCATTGCATGTATAGGATAGTTGGGAGACTGTGATGATATGGCGCTAGCTGTATCGGAGTCATCGGTGGAATACCAACCATTCA
>Contig_26
GGGTCCCCGTCAATTCCTTTGAGTTTTAATCTTGCGACCGTACTCCCCAGGCGGTATACTTAATCCGTTAGGTGCATTACTGCCAAGACTAGCTTAGCAACAACTAGTATACATCGTTTAGGGCGTGGACTACCAGGGTATCTAATCCTGTTTGCTCCCCACGCTTTCACGCATTAGCGTCAGTTGAGTTCCAGCAGATCGCCTTCGCAATGGGTATTCCTGGTGATCTCTACGGATTTTACCCCTACACCACCAATTCCATCTGCCTCTCCCTCACTCTAGATTATCAGTTTCCCAAGCAGTTCTATGGTTAAGCCATAGGATTTCACAAGAGACTTGATAATCCGCCTACGCGTCCTTTACGCCCAGTGATTCCGAGTAACGCTTGCACCCTCCGTATTACCGCGGCTGCTGGCACGGAGTTAGCCGGTGCTTATTCGTTAGGTACCGTCATTGTTCTTCCCTAACAAAAGGAGTTTACGCTCCGAAAAGTGTCATCCTCCACGCGGCGTTGCTGCTTCAGGGTTTCCCCCATTGAGCAATATTCCCTACTGCTGCCTCCCGTAGGAGTCTGGACCGTGTCTCAGTTCCAGTGTGACTGATCATCCTCTCAGACCAGTTATGCGTCATAGCCTTGGTGAGCCATTACCTCACCAACTAGCTGATACAATATAGCCTCATCCTACACCGAAAAACTTTCCCTATCTAACTTATGTCAGACAGGAGTATAGAGTATTAGCAGTCGTTTCCAACTGTTGTCCTCTAGTGTAGGGCAGATTAGCTATACATTACTCACCCGTGCGCCACTAACTCATAAGAGCAAGCTCTTACGAGTTAGTGGCGCACGGGTGAGTAATGTATAGCTAATCTGCCCTACACTAGAGGACAACAGTTGGAAACGACTGCTAATACTCTATACTCCTGTCTGACATAAGTTAGATAGGGAAAGTTTTTCGGTGTAGGATGAGGCTATATTGTATCAGCTAGTTGGTGAGGTAATGGCTCACCAAGGCTATGACGCATAACTGGTCTGAGAGGATGATCAGTCACACTGGAACTGAGACACGGTCCAGACTCCTACGGGAGGCAGCAGTAGGGAATATTGCTCAATGGGGGAAACCCTGAAGCAGCAACGCCGCGTGGAGGATGACACTTTTCGGAGCGTAAACTCCTTTTGTTAGGGAAGAACAATGACGGTACCTAACGAATAAGCACCGGCTAACTCCGTGCCAGCAGCCGCGGTAATACGGAGGGTGCAAGCGTTACTCGGAATCACTGGGCGTAAAGGACGCGTAGGCGGATTATCAAGTCTCTTGTGAAATCCTATGGCTTAACCATAGAACTGCTTGGGAAACTGATAATCTAGAGTGAGGGAGAGGCAGATGGAATTGGTGGTGTAGGGGTAAAATCCGTAGAGATCACCAGGAATACCCATTGCGAAGGCGATCTGCTGGAACTCAACTGACGCTAATGCGTGAAAGCGTGGGGAGCAAACAGGATTAGATACCCTGGTAGTCCACGCCCTAAACGATGTATACTAGTTGTTGCTAAGCTAGTCTTGGCAGTAATGCACCTAACGGATTAAGTATACCGCCTGGGGAGTACGGTCGCAAGATTAAAACTCAAAGGAATTGACGGGGACCC
>Contig_27
GTTACGGCCGCCGTTCACTGGGGCTTCAATTCGGAGCTCTCACTCCTCCTCTTAACCTTCCAGCACTGGGCAGGTGTCAGCCCATATACATCGCCTTCCAGCTTAGCATAGACCTGTGTTTTTGTTAAACAGTTGCTTGAGCCTCTTCACTGCGACCCTCGAGCGCTTTGTATCGCGTGGATACTGACCCTCAAGGGCTCCTCTTCTCCCGAAGTTACGAGGTTATTTTGCAGAGTTCCTTAACGAGAGTTAGCCTGTCCGCCTTAGATTTCTCATCCTGACCACCTGTGTCGGTTTGCAGTACGGGCAGTCAAATATTAACGTTAGAAGCTTTTCTTGGCAGCGTGGGATTTGCGCATTCATCTTACGACTGTATATCATACCTCAGATATAACTCAATGGATTTTCCTATCAAGTCATCCTACATACTTCTACGGACACTTCCGTTCGTCCGCGCGCATACCCTTCTGCGTCCCTCCATCACAATATATGACTGGCACAGAAATATTAATCTGTTTTCCATTCGCCTACGCATTATAGCCTGGGCTTAGGTCCCGGCTTACTCAGGGAAGACAAGCTTTACCCTGAAAACCTTGGTCTTCCGGCGAGGGGGATTCTCGCCCCCTTTCTCGCTACTTATTCCTGCATTCTCACTTCTGATACCTCCAGAGTCGGTTACCCTTCTCCTTCAACGGCCTACAGAACGCTCTCCTACCAATCCTTACGGATTCCACAGCTTCGGTTTATAACTTAGCCCCGTTACATTGTCGGCGCAGAGACTCTCGACTAGTGAGCTATTACGCACTCTTTAAAGGTATGGCTGCTTCTAAGCCAACCTCCTAGTTGTTTGTGAATCTCCACCTCCTTTCCCACTTAGTTATAATTAGGGACCTTAGCTGGTGGTCTGGGTTGTTTCCCTTTCGACAATGGAAGTTAACTCCCATAGTCTCACTCCTGAGCTCTAAATTATGGTATTCGGAGTTTGATTGATTTCAGTAAGCAATACGCCCCCTAGATCATTCAGTGCTCTACCCCCATAATTGAACACTCAAGGCTGCACCTAGATGCATTTCGGAGAGAACGAGCTATCTCCTGGTTCGATTGGCTTTTCACCCCTAAACCTACCTCATCCCCCAACTTTTCAACGGCGGTGGGTTAGGACCTCCACTGTGTCTTACCACAGCTTCATCCTGGACAGGTTTAGATCACCAGGTTTCGCGTCTACGCCAAACGACTAAATCGCCCTATTAAGACTTGGTTTCCCTTCGGCTCCGTTATACTTAACCTCGCCGTTTAACGTAACTCGCAGGATCATTCTCCAAAAGGCACGCCATCACCATCACTGGCTCTGACCGCTTGTAAGCACACAATTTCAGGTTCTATTTCACTCCCCTCCAGGGGTTCTTTTCACCTTTCCCTCACGGTACTATGCGCTATCGGTTAGTAAGAGTATTTAGCCTTATGAGATATGGTCCTCACAGATTCACACAGAATTCCTCGTGTTCCATGTTACTTGGGAGCAGAGTTATATGTGTAAGGATTTACTTGTACAGGACTTTCACCTTCTACGGTTCGCCTTTCCAGACAATTCCAATTCATCAATACACTATATTGAATATCTTACAGTTCTTCAC
>Contig_28
ATGGGAAATCTCATCTTGAGGTGGGTTTCACACTTAGATGCTTTCAGCGTTTATCCCTTCCCTACATAGCTACCCAGCGATGCCTCTGGCGAGACAACTGGTACACCAGCGGTAAGTCCACTCTGGTCCTCTCGTACTAGGAGCAGATCCTCTCAAATTTCCTACGCCCGCGACGGATAGGGACCGAACTGTCTCACGACGTTCTGAACCCAGCTCGCGTGCCGCTTTAATGGGCGAACAGCCCAACCCTTGGGACCGACTACAGCCCCAGGATGCGACGAGCCGACATCGAGGTGCCAAACCTCCCCGTCGATGTGAACTCTTGGGGGAGATAAGCCTGTTATCCCCAGGGTAGCTTTTATCCGTTGAGCGATGGCCCTTCCATACGGAACCACCGGATCACTAAGCCCGACTTTCGTCCCTGCTCGAGTTGTAGCTCTCGCAGTCAAGCTCCCTTATACCTTTACACTCTGCGAATGATTTCCAACCATTCTGAGGGAACCTTTGGGCGCCTCCGTTACCTTTTAGGAGGCGACCGCCCCAGTCAAACTGCCCGTCAGACACTGTCTCCGATAGGGATCACCTATCCGGGTTAGAGTGGCCATAACACAAGGGTAGTATCCCAACAACGCCTCCATCGAAACTGGCGTCCCGATCTCTATGGCTCCTACCTATCCTGTACATGTGGCACAGACACTCAATATCAAACTGCAGTAAAGCTCCATGGGGTCTTTCCGTCCTGTCGCGGGTAACCTGCATCTTCACAGGTACTAAAATTTCAACGAGAGACTCGGTGAAATTTTAGTACCTGTGAAGATGCAGGTTACCCGCGACAGGACGGAAAGACCCCATGGAGCTTTACTGCAGTTTGATATTGAGTGTCTGTGCCACATGTACAGGATAGGTAGGAGCCATAGAGATCGGGACGCCAGTTTCGATGGAGGCGTTGTTGGGATACTACCCTTGTGTTATGGCCACTCTAACCCGGATAGGTGATCCCTATCGGAGACAGTGTCTGACGGGCAGTTTGACTGGGGCGGTCGCCTCCTAAAAGGTAACGGAGGCGCCCAAAGGTTCCCTCAGAATGGTTGGAAATCATTCGCAGAGTGTAAAGGTATAAGGGAGCTTGACTGCGAGAGCTACAACTCGAGCAGGGACGAAAGTCGGGCTTAGTGATCCGGTGGTTCCGTATGGAAGGGCCATCGCTCAACGGATAAAAGCTACCCTGGGGATAACAGGCTTATCTCCCCCAAGAGTTCACATCGACGGGGAGGTTTGGCACCTCGATGTCGGCTCGTCGCATCCTGGGGCTGTAGTCGGTCCCAAGGGTTGGGCTGTTCGCCCATTAAAGCGGCACGCGAGCTGGGTTCAGAACGTCGTGAGACAGTTCGGTCCCTATCCGTCGCGGGCGTAGGAAATTTGAGAGGATCTGCTCCTAGTACGAGAGGACCAGAGTGGACTTACCGCTGGTGTACCAGTTGTCTCGCCAGAGGCATCGCTGGGTAGCTATGTAGGGAAGGGATAAACGCTGAAAGCATCTAAGTGTGAAACCCACCTCAAGATGAGATTTCCCAT
>Contig_29
TAAAGCTCCATGGGGTCTTTCCGTCCTACTGTAGGTAACCGGTATCTTCACCGGTAATACAATTTCACCAGGCCTCCCGTCAAGACAGCGCTCAAATCATTACACCATTCGTGCAGGTCGGAACTTACCCGACAAGGAATTTCGCTACCTTAGGACCGTTATAGTTACGGCCGCCGTTCACTGGGGCTTCAATTCGGAGCTCTCACTCCTCCTCTTAACCTTCCAGCACTGGGCAGGTGTCAGCCCATATACATCGCCTTCCAGCTTAGCATAGACCTGTGTTTTTGTTAAACAGTTGCTTGAGCCTCTTCACTGCGACCCTCGAGCGCTTTGTATCGCGTGGATACTGACCCTCAAGGGCTCCTCTTCTCCCGAAGTTACGAGGTTATTTTGCAGAGTTCCTTAACGAGAGTTAGCCTGTCCGCCTTAGATTTCTCATCCTGACCACCTGTGTCGGTTTGCAGTACGGGCAGTCAAATATTAACGTTAGAAGCTTTTCTTGGCAGCGTGGGATTTGCGCATTCATCTTACGACTGTATATCATACCTCAGATATAACTCAATGGATTTTCCTATCAAGTCATCCTACATACTTCTACGGACACTTCCGTTCGTCCGCGCGCATACCCTTCTGCGTCCCTCCATCACAATATATGACTGGCACAGAAATATTAATCTGTTTTCCATTCGCCTACGCATTATAGCCTGGGCTTAGGTCCCGGCTTACTCAGGGAAGACAAGCTTTACCCTGAAAACCTTGGTCTTCCGGCGAGGGGGATTCTCGCCCCCTTTCTCGCTACTTATTCCTGCATTCTCACTTCTGATACCTCCAGAGTCGGTTACCCTTCTCCTTCAACGGCCTACAGAACGCTCTCCTACCAATCCTTACGGATTCCACAGCTTCGGTTTATAACTTAGCCCCGTTACATTGTCGGCGCAGAGACTCTCGACTAGTGAGCTATTACGCACTCTTTAAAGGTATGGCTGCTTCTAAGCCAACCTCCTAGTTGTTTGTGAATCTCCACCTCCTTTCCCACTTAGTTATAATTAGGGACCTTAGCTGGTGGTCTGGGTTGTTTCCCTTTCGACAATGGAAGTTAACTCCCATAGTCTCACTCCTGAGCTCTAAATTATGGTATTCGGAGTTTGATTGATTTCAGTAAGCAATACGCCCCCTAGATCATTCAGTGCTCTACCCCCATAATTGAACACTCAAGGCTGCACCTAGATGCATTTCGGAGAGAACGAGCTATCTCCTGGTTCGATTGGCTTTTCACCCCTAAACCTACCTCATCCCCCAACTTTTCAACGGCGGTGGGTTAGGACCTCCACTGTGTCTTACCACAGCTTCATCCTGGACAGGTTTAGATCACCAGGTTTCGCGTCTACGCCAAACGACTAAATCGCCCTATTAAGACTTGGTTTCCCTTCGGCTCCGTTATACTTAACCTCGCCGTTTAACGTAACTCGCAGGATCATTCTCCAAAAGGCACGCCATCACCATTGCTGGCTCTGACCGCTTGTAAGCACACAATTTCAGGTTCTATTTCACTCCCCT
>Contig_30
TTTCTAGCTGAAGCTTAGAGGCTTTTCTTGGAACCACTTCCAGTTGCTTCGCGAGCAAGCTCGCTCGTCCCAACCCCTCGGCATACGCCTGGCGGATTTACCTACCAGACACCTACAGGTCAGGAACCGGGACTTCCAACACCCGGACAACCTTCCACGATCCGTCCCCCCATCGCACTAGAAATCGGTGCTGGAATATTAACCAGCTTCCCATCAGCTATGGCTTTCGCCCTCACCTTAGGGGCCGACTCACCCTACGCCGATGAACGTTGCGTAGGAAACCTTGCGCTTACGGCGAGCGGGCTTTTCACCCGCTTTAACGCTACTCATGTCAGCATTCGCACTTCTGATACCTCCAGCATCCCTTACGAGACACCTTCACAGGCTTACAGAACGCTCCCCTACCCCGCACTCAAAGAGTGCAGCCTAAGCTTCGGTGCATGGCTTAGCCCCGTTACATCTTCCGCGCAGGACGACTCGATCAGTGAGCTATTACGCTTTCTTTAAATGATGGCTGCTTCTAAGCCAACATCCTGACTGTTTTAGCCTTCCCACTTCGTTTCCCACTTAGCCACACTTTGGGACCTTAGCTGTAGGTCTGGGTTGTTTCCCTCTTGCCGCCGGACGTTAGCACCCGGCGACTGTCTGCCATGCTCATACTTCCAGGTATTCGGAGTTTGCTATGGCGTGGTAAGCCGCGATGGCCCCCACAACCATTACAGTGCTCTACCCCCTGGAGCAATACATGACGCACTACCTAAATAGTTTTCGGGGAGAACCAGCTATTTAGGTAGTGCGTCATGTATTGCTCCAGGGGGTAGAGCACTGTAATGGTTGTGGGGGCCATCGCGGCTTACCACGCCATAGCAAACTCCGAATACCTGGAAGTATGAGCATGGCAGACAGTCGCCGGGTGCTAACGTCCGGCGGCAAGAGGGAAACAACCCAGACCTACAGCTAAGGTCCCAAAGTGTGGCTAAGTGGGAAACGAAGTGGGAAGGCTAAAACAGTCAGGATGTTGGCTTAGAAGCAGCCATCATTTAAAGAAAGCGTAATAGCTCACTGATCGAGTCGTCCTGCGCGGAAGATGTAACGGGGCTAAGCCATGCACCGAAGCTTAGGCTGCACTCTTTGAGTGCGGGGTAGGGGAGCGTTCTGTAAGCCTGTGAAGGTGTCTCGTAAGGGATGCTGGAGGTATCAGAAGTGCGAATGCTGACATGAGTAGCGTTAAAGCGGGTGAAAAGCCCGCTCGCCGTAAGCGCAAGGTTTCCTACGCAACGTTCATCGGCGTAGGGTGAGTCGGCCCCTAAGGTGAGGGCGAAAGCCATAGCTGATGGGAAGCTGGTTAATATTCCAGCACCGATTTCTAGTGCGATGGGGGGACGGATCGTGGAAGGTTGTCCGGGTGTTGGAAGTCCCGGTTCCTGACCTGTAGGTGTCTGGTAGGTAAATCCGCCAGGCGTATGCCGAGGGGTTGGGACGAGCGAGCTTGCTCGCGAAGCAACTGGAAGTGGTTCCAAGAAAAGCCTCTAAGCTTCAGCTAGAAA
>Contig_31
GTTACGGCCGCCGTTCACTGGGGCTTCAATTCGGAGCTCTCACTCCTCCTCTTAACCTTCCAGCACTGGGCAGGTGTCAGCCCATATACATCGCCTTCCAGCTTAGCATAGACCTGTGTTTTTGTTAAACAGTTGCTTGAGCCTCTTCACTGCGACCCTCGAGCGCTTTGTATCGCGTGGATACTGACCCTCAAGGGCTCCTCTTCTCCCGAAGTTACGAGGTTATTTTGCAGAGTTCCTTAACGAGAGTTAGCCTGTCCGCCTTAGATTTCTCATCCTGACCACCTGTGTCGGTTTGCAGTACGGGCAGTCAAATATTAACGTTAGAAGCTTTTCTTGGCAGCGTGGGATTTGCGCATTCATCTTACGACTGTATATCATACCTCAGATATAACTCAATGGATTTTCCTATCAAGTCATCCTACATACTTCTACGGACACTTCCGTTCGTCCGCGCGCATACCCTTCTGCGTCCCTCCATCACAATATATGACTGGCACAGAAATATTAATCTGTTTTCCATTCGCCTACGCATTATAGCCTGGGCTTAGGTCCCGGCTTACTCAGGGAAGACAAGCTTTACCCTGAAAACCTTGGTCTTCCGGCGAGGGGGATTCTCGCCCCCTTTCTCGCTACTTATTCCTGCATTCTCACTTCTGATACCTCCAGAGTCGGTTACCCTTCTCCTTCAACGGCCTACAGAACGCTCTCCTACCAATCCTTACGGATTCCACAGCTTCGGTTTATAACTTAGCCCCGTTACATTGTCGGCGCAGAGACTCTCGACTAGTGAGCTATTACGCACTCTTTAAAGGTATGGCTGCTTCTAAGCCAACCTCCTAGTTGTTTGTGAATCTCCACCTCCTTTCCCACTTAGTTATAATTAGGGACCTTAGCTGGTGGTCTGGGTTGTTTCCCTTTCGACAATGGAAGTTAACTCCCATAGTCTCACTCCTGAGCTCTAAATTATGGTATTCGGAGTTTGATTGATTTCAGTAAGCAATACGCCCCCTAGATCATTCAGTGCTCTACCCCCATAATTGAACACTCAAGGCTGCACCTAGATGCATTTCGGAGAGAACGAGCTATCTCCTGGTTCGATTGGCTTTTCACCCCTAAACCTACCTCATCCCCCAACTTTTCAACGGCGGTGGGTTAGGACCTCCACTGTGTCTTACCACAGCTTCATCCTGGACAGGTTTAGATCACCAGGTTTCGCGTCTACGCCAAACGACTAAATCGCCCTATTAAGACTTGGTTTCCCTTCGGCTCCGTTATACTTAACCTCGCCGTTTAACGTAACTCGCAGGATCATTCTCCAAAAGGCACGCCATCACCATTGCTGGCTCTGACCGCTTGTAAGCACACAATTTCAGGTTCTATTTCACTCCCCTGGAGGGGAGTGAAATAGAACCTGAAATTGTGTGCTTACAAGCGGTCAGAGCCAGCAATGGTGATGGCGTGCCTTTTGGAGAATGATCCTGCGAGTTACGTTAAA
>Contig_32
GTTACGGCCGCCGTTCACTGGGGCTTCAATTCGGAGCTCTCACTCCTCCTCTTAACCTTCCAGCACTGGGCAGGTGTCAGCCCATATACATCGCCTTCCAGCTTAGCATAGACCTGTGTTTTTGTTAAACAGTTGCTTGAGCCTCTTCACTGCGACCCTCGAGCGCTTTGTATCGCGTGGATACTGACCCTCAAGGGCTCCTCTTCTCCCGAAGTTACGAGGTTATTTTGCAGAGTTCCTTAACGAGAGTTAGCCTGTCCGCCTTAGATTTCTCATCCTGACCACCTGTGTCGGTTTGCAGTACGGGCAGTCAAATATTAACGTTAGAAGCTTTTCTTGGCAGCGTGGGATTTGCGCATTCATCTTACGACTGTATATCATACCTCAGATATAACTCAATGGATTTTCCTATCAAGTCATCCTACATACTTCTACGGACACTTCCGTTCGTCCGCGCGCATACCCTTCTGCGTCCCTCCATCACAATATATGACTGGCACAGAAATATTAATCTGTTTTCCATTCGCCTACGCATTATAGCCTGGGCTTAGGTCCCGGCTTACTCAGGGAAGACAAGCTTTACCCTGAAAACCTTGGTCTTCCGGCGAGGGGGATTCTCGCCCCCTTTCTCGCTACTTATTCCTGCATTCTCACTTCTGATACCTCCAGAGTCGGTTACCCTTCTCCTTCAACGGCCTACAGAACGCTCTCCTACCAATCCTTACGGATTCCACAGCTTCGGTTTATAACTTAGCCCCGTTACATTGTCGGCGCAGAGACTCTCGACTAGTGAGCTATTACGCACTCTTTAAAGGTATGGCTGCTTCTAAGCCAACCTCCTAGTTGTTTGTGAATCTCCACCTCCTTTCCCACTTAGTTATAATTAGGGACCTTAGCTGGTGGTCTGGGTTGTTTCCCTTTCGACAATGGAAGTTAACTCCCATAGTCTCACTCCTGAGCTCTAAATTATGGTATTCGGAGTTTGATTGATTTCAGTAAGCAATACGCCCCCTAGATCATTCAGTGCTCTACCCCCATAATTGAACACTCAAGGCTGCACCTAGATGCATTTCGGAGAGAACGAGCTATCTCCTGGTTCGATTGGCTTTTCACCCCTAAACCTACCTCATCCCCCAACTTTTCAACGGCGGTGGGTTAGGACCTCCACTGTGTCTTACCACAGCTTCATCCTGGACAGGTTTAGATCACCAGGTTTCGCGTCTACGCCAAACGACTAAATCGCCCTATTAAGACTTGGTTTCCCTTCGGCTCCGTTATACTTAACCTCGCCGTTTAACGTAACTCGCAGGATCATTCTCCAAAAGGCACGCCATCACCATTACTGGCTCTGACCGCTTGTAAGCACACAATTTCAGGTTCTATTTCACTCCCCTGGAGGGGAGTGAAATAGAACCTGAAATTGTGTGCTTACAAGCGGTCAGAGCCAGTAATGGTGATGGCGTGCCTTTTGGAGAATGATCCT
>Contig_33
GTTACGGCCGCCGTTTACTGGGGCTTCGATCAGGAGCTTCTCTTTCGATTACACCATCAATTAACCTTCCAGCACCGGGCAGGCATCACACCCTATACGTCCACTTTCGTGTTTGCAGAGTGCTGTGTTTTTAATAAACAGTTGCAGCCAGCTGGTATCTTCGACCGGTTCAACCTTCGCCCGCTAGGGACTACAATCTACGCCGGCGCACCTTCTCCCGAAGTTACGGTGCTATTTTGCCTAGTTCCTTCACCCGAGTTCTCTCAAGCGCCTGAGTATTCTCTACCTGACCACCTGTGTCGGTTTTCAGTACGGTTTAGATAAACCTGAAGCTTAGTGGCTTTTCCTGGAAGTGTGGTATCGGTTACTTCAGCTCCGTAGAGCCTCGTCATCATCTCTCGGTGTTAAAGAAGTCCGGATTTGCCTAAACTTCACACCTACCAACTTAAACGCACATATCCAACAGTGCGATAACCTAACCTGCTCCGTCCCCACATCGCAGTTTATCCAAGTACGGGAATATTAACCCGTTTCCCATCGACTACGCTTTTCAGCCTCGCCTTAGGGGCCGACTCACCCTGCCCCGATTAACGTTGGACAGGAACCCTTGGTCTTCCGGCGAACGGGTTTTTCACCCGTTTTATCGTTACTTATGTCAGCATTCGCACTTCTGATACGTCCAGCAAACCTCTCGATTCACCTTCATCCGCTTACAGAACGCTCCCCTACCCAACAGACTTTCGTCTGATGGGTAGGGGAGCGTTCTGTAAGCGGATGAAGGTGAATCGAGAGGTTTGCTGGACGTATCAGAAGTGCGAATGCTGACATAAGTAACGATAAAACGGGTGAAAAACCCGTTCGCCGGAAGACCAAGGGTTCCTGTCCAACGTTAATCGGGGCAGGGTGAGTCGGCCCCTAAGGCGAGGCTGAAAAGCGTAGTCGATGGGAAACGGGTTAATATTCCCGTACTTGGATAAACTGCGATGTGGGGACGGAGCAGGTTAGGTTATCGCACTGTTGGATATGTGCGTTTAAGTTGGTAGGTGTGAAGTTTAGGCAAATCCGGACTTCTTTAACACCGAGAGATGATGACGAGGCTCTACGGAGCTGAAGTAACCGATACCACACTTCCAGGAAAAGCCACTAAGCTTCAGGTTTATCTAAACCGTACTGAAAACCGACACAGGTGGTCAGGTAGAGAATACTCAGGCGCTTGAGAGAACTCGGGTGAAGGAACTAGGCAAAATAGCACCGTAACTTCGGGAGAAGGTGCGCCGGCGTAGATTGTAGTCCCTAGCGGGCGAAGGTTGAACCGGTCGAAGATACCAGCTGGCTGCAACTGTTTATTAAAAACACAGCACTCTGCAAACACGAAAGTGGACGTATAGGGTGTGATGCCTGCCCGGTGCTGGAAGGTTAATTGATGGTGTAATCGAAAGAGAAGCTCCTGATCGAAGCCCCAGTAAACGGCGGCCGTAAC
>Contig_34
GTTACGGCCGCCGTTCACTGGGGCTTCAATTCGGAGCTCTCACTCCTCCTCTTAACCTTCCAGCACTGGGCAGGTGTCAGCCCATATACATCGCCTTCCAGCTTAGCATAGACCTGTGTTTTTGTTAAACAGTTGCTTGAGCCTCTTCACTGCGACCCTCGAGCGCTTTGTATCGCGTGGATACTGACCCTCAAGGGCTCCTCTTCTCCCGAAGTTACGAGGTTATTTTGCAGAGTTCCTTAACGAGAGTTAGCCTGTCCGCCTTAGATTTCTCATCCTGACCACCTGTGTCGGTTTGCAGTACGGGCAGTCAAATATTAACGTTAGAAGCTTTTCTTGGCAGCGTGGGATTTGCGCATTCATCTTACGACTGTATATCATACCTCAGATATAACTCAATGGATTTTCCTATCAAGTCATCCTACATACTTCTACGGACACTTCCGTTCGTCCGCGCGCATACCCTTCTGCGTCCCTCCATCACAATATATGACTGGCACAGAAATATTAATCTGTTTTCCATTCGCCTACGCATTATAGCCTGGGCTTAGGTCCCGGCTTACTCAGGGAAGACAAGCTTTACCCTGAAAACCTTGGTCTTCCGGCGAGGGGGATTCTCGCCCCCTTTCTCGCTACTTATTCCTGCATTCTCACTTCTGATACCTCCAGAGTCGGTTACCCTTCTCCTTCAACGGCCTACAGAACGCTCTCCTACCAATCCTTACGGATTCCACAGCTTCGGTTTATAACTTAGCCCCGTTACATTGTCGGCGCAGAGACTCTCGACTAGTGAGCTATTACGCACTCTTTAAAGGTATGGCTGCTTCTAAGCCAACCTCCTAGTTGTTTGTGAATCTCCACCTCCTTTCCCACTTAGTTATAATTAGGGACCTTAGCTGGTGGTCTGGGTTGTTTCCCTTTCGACAATGGAAGTTAACTCCCATAGTCTCACTCCTGAGCTCTAAATTATGGTATTCGGAGTTTGATTGATTTCAGTAAGCAATACGCCCCCTAGATCATTCAGTGCTCTACCCCCATAATTGAACACTCAAGGCTGCACCTAGATGCATTTCGGAGAGAACGAGCTATCTCCTGGTTCGATTGGCTTTTCACCCCTAAACCTACCTCATCCCCCAACTTTTCAACGGCGGTGGGTTAGGACCTCCACTGTGTCTTACCACAGCTTCATCCTGGACAGGTTTAGATCACCAGGTTTCGCGTCTACGCCAAACGACTAAATCGCCCTATTAAGACTTGGTTTCCCTTCGGCTCCGTTATACTTAACCTCGCCGTTTAACGTAACTCGCAGGATCATTCTCCAAAAGGCACGCCATCACCATCACTGGCTCTGACCGCTTGTAAGCACACAATTTCAGGTTCTATTTCACTCCCCTGGAGGGGAGTGAAATAGAACCTGAAATTGTGTGCTTACAAGCGGTCAGAGCCAGTGA
>Contig_35
TAAAGCTCCATGGGGTCTTTCCGTCCTACTGTAGGTAACCGGTATCTTCACCGGTAATACAATTTCACCAGGCCTCCCGTCAAGACAGCGCTCAAATCATTACACCATTCGTGCAGGTCGGAACTTACCCGACAAGGAATTTCGCTACCTTAGGACCGTTATAGTTACGGCCGCCGTTCACTGGGGCTTCAATTCGGAGCTCTCACTCCTCCTCTTAACCTTCCAGCACTGGGCAGGTGTCAGCCCATATACATCGCCTTCCAGCTTAGCATAGACCTGTGTTTTTGTTAAACAGTTGCTTGAGCCTCTTCACTGCGACCCTCGAGCGCTTTGTATCGCGTGGATACTGACCCTCAAGGGCTCCTCTTCTCCCGAAGTTACGAGGTTATTTTGCAGAGTTCCTTAACGAGAGTTAGCCTGTCCGCCTTAGATTTCTCATCCTGACCACCTGTGTCGGTTTGCAGTACGGGCAGTCAAATATTAACGTTAGAAGCTTTTCTTGGCAGCGTGGGATTTGCGCATTCATCTTACGACTGTATATCATACCTCAGATATAACTCAATGGATTTTCCTATCAAGTCATCCTACATACTTCTACGGACACTTCCGTTCGTCCGCGCGCATACCCTTCTGCGTCCCTCCATCACAATATATGACTGGCACAGAAATATTAATCTGTTTTCCATTCGCCTACGCATTATAGCCTGGGCTTAGGTCCCGGCTTACTCAGGGAAGACAAGCTTTACCCTGAAAACCTTGGTCTTCCGGCGAGGGGGATTCTCGCCCCCTTTCTCGCTACTTATTCCTGCATTCTCACTTCTGATACCTCCAGAGTCGGTTACCCTTCTCCTTCAACGGCCTACAGAACGCTCTCCTACCAATCCTTACGGATTCCACAGCTTCGGTTTATAACTTAGCCCCGTTACATTGTCGGCGCAGAGACTCTCGACTAGTGAGCTATTACGCACTCTTTAAAGGTATGGCTGCTTCTAAGCCAACCTCCTAGTTGTTTGTGAATCTCCACCTCCTTTCCCACTTAGTTATAATTAGGGACCTTAGCTGGTGGTCTGGGTTGTTTCCCTTTCGACAATGGAAGTTAACTCCCATAGTCTCACTCCTGAGCTCTAAATTATGGTATTCGGAGTTTGATTGATTTCAGTAAGCAATACGCCCCCTAGATCATTCAGTGCTCTACCCCCATAATTGAACACTCAAGGCTGCACCTAGATGCATTTCGGAGAGAACGAGCTATCTCCTGGTTCGATTGGCTTTTCACCCCTAAACCTACCTCATCCCCCAACTTTTCAACGGCGGTGGGTTAGGACCTCCACTGTGTCTTACCACAGCTTCATCCTGGACAGGTTTAGATCACCAGGTTTGGCGTAGACGCGAAACCTGGTGATCTAAACCTGTCCAGGATGAAGCTGTGGTAAGACACAGTGGAGG
>Contig_36
AACTTCAGGTGGAGACAGCTCCCATGGTGTGACGGGCGGTGTGTACAAGACCCGAGAACGTATTCACCGCGGCATTGCTGATCCGCGATTACTAGCGATTCCAACTTCATGAAGTCGAGTTGCAGACTTCAATCCGAACTTCGAACTGCTTTCAAGATTCGCTCCGCGTCACCGCCTCGCTCCTCTCTGTACAGCCCATTGTAGCACGTGTGTAGCCCAGATCATAAGGGGCATGATGACTTGACGTCATCCCCACCTTCCTCCTGCTCTTCGCAGGCAGTCTCGCTAGAGTCCCCAACTTAATGATGGTAACTAGCAACAGGGGTTGCGCTCGTTGCGGGACTTAACCCAACATCTCACGACACGAGCTGTCGACAGCCATGCACCACCTGTCTCCGCGTTCCCGAAGGCACCGCCCATCCTCATGGGCGTTCGCGGGATGTCAAGATCTGGTAAGGTTCCTCGCGTTGCGTCGAATTAAACCACATGCTCCACCGCTTGTGCGGGTCCCCGTCAATTCCTTTGAGTTTCAGCCTTGCGGCCGTACTCCCCAGGCGGATTACTTATCGCATTCGCTTCGGCACAGACAGTCTTCCTGCCCACACCCAGTAATCATCGTTTACGGCCGGGACTACCAGGGTATCTAATCCTGTTCGCTCCCCCGGCTTTCGCACTTCAGCGTCAGTTACCGTCCAGTGAACTATCTTCATCATCGGCATTCCTGCACATATCTACGAATTTCACCTCTACTCGTGCAGTTCCGTCCACCTCTCCGGTACTCCAGCCTATCAGTTTCAAAGGCAGGCCTGCGGTTGAGCCGCAGGTTTTCACCCCTGACTTGGAAGGCCGCCTAGATGCCCTTTATGCCCAATAATTCCGGATAACGCTCGCGACATACGTATTACCGCGGCTGCTGGCACGTATTTAGCCGTCGCTTCTTCTGCAGGTACCGTCACTTCCTTCTTCCCTGCTGAAAGCACTTTACAATCCGAAAACCGTCTTCGTGCACACAGAATTGCTGGATCAGGGTTGCCCCCATTGTCCAATATTCCCCACTGCTGCCTCCCGTAGGAGTAAGGGCCGTATCTCAGTCCCCTTGTGGCCGTCCACCCTCTCAGGCCGGCTACCTATCTTCGCCTTGGTGGGCCGTTACCCCTCCAACTAGCTAATAGGACGCAAGGCTCTCCGCAGGCGTCTCCTTTCATCACTAAGCTATGCAGCTTAATGACCTTATCCGGTATTATCAGCAGTTTCCTGCTGTTATCCCAGTCCCGCAGGCAAGTTCCTTACGCGTTACTCACCCGTCCGCCATGGTTACCATGGTGCAAGCACCACTTCCCCATCGACTTGCATGTGTTAAGCATTCTGTCAGCGTTCATCCTGGCTCAGGATGAACGCTGACAGAATGCTTAACACATGCAAGTCGATGGGGAAGTGGTGC
>Contig_37
TGAATGGTTGGTATTCCACCGATGACTCCGATACAGCTAGCGCCATATCATCACAGTCTCCCAACTATCCTATACATGCAATGCCAAAACCCAATACCAAGCTACAGTAAAGCTCCATGGGGTCTTTCCGTCCTACTGTAGGTAACCGGTATCTTCACCGGTAATACAATTTCACCAGGCCTCCCGTCAAGACAGCGCTCAAATCATTACACCATTCGTGCAGGTCGGAACTTACCCGACAAGGAATTTCGCTACCTTAGGACCGTTATTGTTACGGCCGCCGTTCACCGGGGCTTCAATTCGGAGCTCTCACTCCTCCTCTTAACCTTCCGGCACTGGGCAGGTGTCAGCCCATATACGTCGCCTTCCGGCTTAGCATAGACCTGTGTTTTTGGTAAACAGTTGCTTGGGACTCTTCACTGCGGCCCGTTTCCCCTCCGGGTGTCTCCCCCTTCAGGTACCACGGGCACCCCTTCTCCCTAAGTTACGGGGCCATTTTGCAGAGTTCCTTAGCCAGAGTTATCCTGTCGGCCTTAAGTTTCTCACTCTGTCCACCTGTGTCGGTTTACAGTACGGGCGCTGCTTCCCTAAATAGAAGTTTTTCCCGGCAGTGTAGGATCTGCGGCTTATACCCTAAGGTACTTACCCGTCAGGCCTCACGTTTAAACATACGGATTTGCCTATATGTCCACGCTTCACCCTTAGAAAGGCTATTCCGTCAGCCTTCCCGCATACCTTCCTGCGTCACTCCATCTCTCAGTCAGTACACAGCGGTACAGGAATATTAACCTGTTTTCCATTCGCCTTCGCAGCTCTGCTTATGCTTAGGTCCCGACTCCCCCAGGGCGGACAAACCTTCCCCTGGAAACCTTGGACTTCCGGCCGGAGGGATTCTCGCCCTCCTTCTCGCTACTCATTCCTGCATTCTCACTTCTGATACCTCCAGCATCCCTTTCAGGACACCTTCTACAGCCTACAGAACGCTCTCCTACCAAACGTGCCTAGCACGCTTCCGCGGCTTCGGTTCATGTCTTAGCCCCGTTATATCTTCGGCGCAGATACTCTCGACCAGTGAGCTATTACGCACTCTTTCAAGGTATGGCTGCTTCTAAGCCAACCTCCTGGTTGTCTGTGAATATCCACCTCCTTTCCCACTTAGACATGATTTGGGACCTTAGCCGGCGGTCCGGGCTGTTCCCCTCTCGTCCACGGACCTTGTCATCCGTAGACTCACTCCCGGTAAACAATATACGGTATTCGCAGTTTGCTTGACTTCGGTAAGCTATACGCCCCCTAGGCCATACAGTGCTCTACCCCCGCATATCTTCAACCGAGGCTGCACCTAAATGCATTTCGGAGAGAACGAGCTATCTCCTAGTTCGATTGGCTTTTCACCCCTAGACCTATCTCATCTCCCAACTTTTCAACGGCGGTGA
>Contig_38
CTACTTCAGGTGCAACCCACTCCCATGGTGTGACGGGCGGTGTGTACAAGACCCGAGAACGTATTCACCGCGACATTGCTGATTCGCGATTACTAGCGATTCCAACTTCATGTACTCGAGTTGCAGAGTACAATCCGAACTAAGAATAGTTTTCTGAGATTAGCTCCACCTCGCGGCTTTGCGACTCTCTGTACTACCCATTGTAGCACGTGTGTAGCCCAGCGTATAAGGGGCATGATGACTTGACGTCATCCCCACCTTCCTCCTGCTCATCGCAGGCAGTATCGCATGAGTCCCCAACTTAATGATGGTAACATACGAAAGGGGTTGCGCTCGTTGCGGGACTTAACCCAACATCTCACGACACGAGCTGACGACAGCCATGCACCACCTGTCTTTAGGTTTCCCCGAAGGGACACTGAAACATCTCTGTCTCATTCCTAAGATGTCAAACGCTGGTAAGGTTCCTCGCGTTGCGTCGAATTAAACCACATGCTCCACCGCTTGTGCGGGTCCCCGTCAATTCCTTTGAGTTTCATACTTGCGTACGTACTCCCCAGGCGGATTACTTATCGCGTTAGCTTGGGCGCTGAGGTTCGACCCCCAACACCTAGTAATCATCGTTTACGGCGTGGACTACCAGGGTATCTAATCCTGTTTGCTACCCACGCTTTCGCGCTTTAGCGTCAGTATCTGTCCAGTAAGCTGGCTTCCCCATCGGCATTCCTACAAATATCTACGAATTTCACCTCTACACTTGTAGTTCCGCTTACCTCTCCAGTACTCTAGTCATGCAGTTTCCAACGCAATACAGAGTTGAGCCCTGCATTTTCACATCAGACTTACATAACCACCTAGACGCGCTTTACGCCCAATAAATCCGGATAACGCTTGTGACATACGTATTACCGCGGCTGCTGGCACGTATTTAGCCGTCACTTCTTCTGTTGGTACCGTCATTTTTTTCTTCCCAACTGAAAGCACTTTACATTCCGAAAAACGTCATCGTGCACACAGAATTGCTGGATCAGACTTTTGGTCCATTGTCCAATATTCCCCACTGCTGCCTCCCGTAGGAGTAAGGGCCGTGTCTCAGTCCCCTTGTGGCCGTTCACCCTCTCAGGCCGGCTACCCATCATCGCCTTGGTGAGCCGTTACCTCTCCAACTAGCTAATGGGACGCAAAGCTCTCTCACAGCGCATATAGCTTTCATAATCTTAGGATGCCCTAAAATCATAATATCAGGTATTAGCATTCGTTTCCAAATGTTGTCCCTAACTGTGAGGCAAGTTCTTTACGCGTTACTCACCCGTCCGCCACCCAAACCGAAGTTCAAGTAGACTTGCATGTGTTAAGCATTCTGTCAGCGTTGATCCTGGCTCAGGATGAACGCTGACAGAATGCTTAACACATGCAAGTCTACTTGA
>Contig_39
CTACTTCAGGTGCAACCCACTCCCATGGTGTGACGGGCGGTGTGTACAAGACCCGAGAACGTATTCACCGCGACATTGCTGATTCGCGATTACTAGCGATTCCAACTTCATGTACTCGAGTTGCAGAGTACAATCCGAACTAAGAATAGTTTTCTGAGATTAGCTCCACCTCGCGGCTTTGCGACTCTCTGTACTACCCATTGTAGCACGTGTGTAGCCCAGCGTATAAGGGGCATGATGACTTGACGTCATCCCCACCTTCCTCCTGCTCATCGCAGGCAGTATCGCATGAGTCCCCAACTTAATGATGGTAACATACGAAAGGGGTTGCGCTCGTTGCGGGACTTAACCCAACATCTCACGACACGAGCTGACGACAGCCATGCACCACCTGTCTTTAGGTTTCCCCGAAGGGACACTGAAACATCTCTGTCTCATTCCTAAGATGTCAAACGCTGGTAAGGTTCCTCGCGTTGCGTCGAATTAAACCACATGCTCCACCGCTTGTGCGGGTCCCCGTCAATTCCTTTGAGTTTCATACTTGCGTACGTACTCCCCAGGCGGATTACTTATCGCGTTAGCTTGGGCGCTGAGGTTCGACCCCCAACACCTAGTAATCATCGTTTACGGCGTGGACTACCAGGGTATCTAATCCTGTTTGCTACCCACGCTTTCGCGCTTTAGCGTCAGTATCTGTCCAGTAAGCTGGCTTCCCCATCGGCATTCCTACAAATATCTACGAATTTCACCTCTACACTTGTAGTTCCGCTTACCTCTCCAGTACTCTAGTCATGCAGTTTCCAACGCAATACAGAGTTGAGCCCTGCATTTTCACATCAGACTTACATAACCACCTAGACGCGCTTTACGCCCAATAAATCCGGATAACGCTTGTGACATACGTATTACCGCGGCTGCTGGCACGTATTTAGCCGTCACTTCTTCTGTTGGTACCGTCATTTTTTTCTTCCCAACTGAAAGCACTTTACATTCCGAAAAACGTCATCGTGCACACAGAATTGCTGGATCAGACTTTTGGTCCATTGTCCAATATTCCCCACTGCTGCCTCCCGTAGGAGTAAGGGCCGTGTCTCAGTCCCCTTGTGGCCGTTCACCCTCTCAGGCCGGCTACCCATCATCGCCTTGGTGAGCCGTTACCTCTCCAACTAGCTAATGGGACGCAAAGCTCTCTCACAGCGCATATAGCTTTCATAATCTTAGGATGCCCTAAAATCATAATATCAGGTATTAGCATTCGTTTCCAAATGTTGTCCCTAACTGTGAGGCAAGTTCTTTACGCGTTACTCACCCGTCCGCCACCCAAACCGAAGTTCAAGTAGACTTGCATGTGTTAAGCATTCTGTCAGAGTTTGATCCTGGCTCAGGATGAACGCTGACAGAATGCTTAACACATGCAAGTCTACT
>Contig_40
CTACTTCAGGTGCAACCCACTCCCATGGTGTGACGGGCGGTGTGTACAAGACCCGAGAACGTATTCACCGCGACATTGCTGATTCGCGATTACTAGCGATTCCAACTTCATGTACTCGAGTTGCAGAGTACAATCCGAACTAAGAATAGTTTTCTGAGATTAGCTCCACCTCGCGGCTTTGCGACTCTCTGTACTACCCATTGTAGCACGTGTGTAGCCCAGCGTATAAGGGGCATGATGACTTGACGTCATCCCCACCTTCCTCCTGCTCATCGCAGGCAGTATCGCATGAGTCCCCAACTTAATGATGGTAACATACGAAAGGGGTTGCGCTCGTTGCGGGACTTAACCCAACATCTCACGACACGAGCTGACGACAGCCATGCACCACCTGTCTTTAGGTTTCCCCGAAGGGACACTGAAACATCTCTGTCTCATTCCTAAGATGTCAAACGCTGGTAAGGTTCCTCGCGTTGCGTCGAATTAAACCACATGCTCCACCGCTTGTGCGGGTCCCCGTCAATTCCTTTGAGTTTCATACTTGCGTACGTACTCCCCAGGCGGATTACTTATCGCGTTAGCTTGGGCGCTGAGGTTCGACCCCCAACACCTAGTAATCATCGTTTACGGCGTGGACTACCAGGGTATCTAATCCTGTTTGCTACCCACGCTTTCGCGCTTTAGCGTCAGTATCTGTCCAGTAAGCTGGCTTCCCCATCGGCATTCCTACAAATATCTACGAATTTCACCTCTACACTTGTAGTTCCGCTTACCTCTCCAGTACTCTAGTCATGCAGTTTCCAACGCAATACAGAGTTGAGCCCTGCATTTTCACATCAGACTTACATAACCACCTAGACGCGCTTTACGCCCAATAAATCCGGATAACGCTTGTGACATACGTATTACCGCGGCTGCTGGCACGTATTTAGCCGTCACTTCTTCTGTTGGTACCGTCATTTTTTTCTTCCCAACTGAAAGCACTTTACATTCCGAAAAACGTCATCGTGCACACAGAATTGCTGGATCAGACTTTTGGTCCATTGTCCAATATTCCCCACTGCTGCCTCCCGTAGGAGTAAGGGCCGTGTCTCAGTCCCCTTGTGGCCGTTCACCCTCTCAGGCCGGCTACCCATCATCGCCTTGGTGAGCCGTTACCTCTCCAACTAGCTAATGGGACGCAAAGCTCTCTCACAGCGCATATAGCTTTCATAATCTTAGGATGCCCTAAAATCATAATATCAGGTATTAGCATTCGTTTCCAAATGTTGTCCCTAACTGTGAGGCAAGTTCTTTACGCGTTACTCACCCGTCCGCCACCCAAACCGAAGTTCAAGTAGACTTGCATGTGTTAAGCATTCTGTCAGCGTTCATCCTGGCTCAGGATGAACGCTGACAGAATGCTTAACACATGCAAGTC
>Contig_41
CATTATGCAAAAGGCACGCCGTCACCGCTTACGCGGCTCCGACCGCTTGTAGGCGCATGGTTTCAGGAACTATTTCACTCTCCTCATCGGAGTGAAATAGTTCCTGAAACCATGCGCCTACAAGCGGTCGGAGCCGCGTAAGCGGTGACGGCGTGCCTTTTGCATAATGAACCTACGAGTTACCATGTCTGGCAAGGATAAGCGTCATGAGACGCGCATCCGCAGTGAAAGCGAGCCTGAATAGGGCGTCGAGTCAGATGGGGTAGACGCGAAACCAAGTGATCTACACTTGCCCAGGTTGAAGTCCGGGTAACACCGGATGGAGGACCGCACGGATAAGCGTTGAAAAGCTTCCCGATGAGGTGAGTGTAGGAGTGAAAGGCCAATCAAACTTGGAGATAGCTCGTACTCCCCGAAAGGCATTTAGGTGCCGCGTGCGACGATCTCCATAAGAGGTAGAGCGACCGATAGGTCAAGAGGGCTTCACCGCCTATCGAGACCTGACGAACTCCGAATGCTTATGGACTGCAGTCGTGCAGTAAGGGGGCGGGTGCTAAGGTCCGTCCCCGAGAGGAGAAGAATCCAGACCGCCGTCTAAGGTCCCGAAATTCTGTCTAAGTTAGTCTAACGAAGTCTGGTCCCCGTGACAGCTAGGATGTTGGCTTGGAAGCAGCCATTCATTCAAAGAGTGCGTAACAGCTCACTAGTCGAGGGTCCGGGCATGGATAATAATCGGGTATAAGTCAGATACCGAAGGCGCGGGATAGTAATGTATATTAAAAGTATCGGTAGGGGAGCATTCCATCGGCGTTGAATGGTGAGGGTAACCGATCCTGGAGCTTATGGAAAAGCAAATGTAGGTATAAGTAACGATAAAAAGGGTGAGATTCCCTTTCGCCGAAAGACCGAGGTTTCCCGGGCGATGCCAATCAGCCCGGGGTTAGTCGGGTCCTAAGTCTCAGCCGAACGGCGAAGGCGATGGCAGATGCGGTTAATATTCCGCAACTCGCATATACAGTGATGTGGAGACGGAGCAGTGACACTGCCGCGCCCTGACGGAATAGGGCGTTTAAGTGCGTAGGCTATGAGGAAGGCAGGCAAATCCACCTTCCGAGCTGAACCATGAAAGTACAGGTAATCCTTCGGGATAACTTGAGTGCAGGTAATCATACTTCCGAGAAAATCCGCTAAACTTAATGTATATGCGACCCGTACCGCAAACGGACACACGTGGTCGGGTAGAATATACTAAGGCGTTGAGAGATTCATGGTTAAGGAACTAGGCAAATTGACCCCGTAACTTCGGGATAAGGGGTCCTCATAGCAATATGAGGCGCAGAGAATCGGTCCAGGCAACTGTTT
>Contig_42
CCCACTCCCATGGTGTGACGGGCGGTGTGTACAAGACCCGGGAACGTATTCACCGCAGTATGCTGACCTGCGATTACTAGCGATTCCGACTTCATGCACTCGAGTTGCAGAGTGCAATCCGGACTACGATCGGTTTTGTGAGATTGGCTCCGCCTCGCGGCTTGGCTACCCTCTGTACCGACCATTGTATGACGTGTGAAGCCCTGGTCATAAGGGCCATGAGGACTTGACGTCATCCCCACCTTCCTCCGGCTTGTCACCGGCAGTCTCATTAGAGTGCCCAACTTAATGATGGCAACTAATGACAAGGGTTGCGCTCGTTGCGGGACTTAACCCAACATCTCACGACACGAGCTGACGACAGCCATGCAGCACCTGTGTTACGGCTCCCGAAGGCACTCCTCCGTCTCTGGAGGATTCCGTACATGTCAAGACCAGGTAAGGTTCTTCGCGTTGCATCGAATTAATCCACATCATCCACCGCTTGTGCGGGTCCCCGTCAATTCCTTTGAGTTTTAATCTTGCGACCGTACTCCCCAGGCGGTCAATTTCACGCGTTAGCTACGCTACTAAGCAATCAAGTTGCCCAACAGCTAATTGACATCGTTTAGGGCGTGGACTACCAGGGTATCTAATCCTGTTTGCTACCCACGCTTTCGAGCATGAACGTCAGTGTTATCCCAGGAGGCTGCCTTCGCCATCGGTATTCCTCCACATCTCTACGCATTTCACTGCTACACGTGGAATTCTACCTCCCTCTGACACACTCTAGTCACCCAGTTCAGAACGCAGTTCCCAGGTTGAGCCCGGGGATTTCACATCCTGCTTAAGTAACCGTCTGCGCTCGCTTTACGCCCAGTAATTCCGATTAACGCTCGCACCCTACGTATTACCGCGGCTGCTGGCACGTAGTTAGCCGGTGCTTATTCTTCAGGTACCGTCATCAGACAGGGGTATTAACCCTATCCTTTTCTTCCCTGACAAAAGTCCTTTACAACCCGAAGGCCTTCTTCAGACACGCGGCATGGCTGGATCAGGCTTGCGCCCATTGTCCAAAATTCCCCACTGCTGCCTCCCGTAGGAGTCTGGGCCGTGTCTCAGTCCCAGTGTGGCGGATCATCCTCTCAGACCCGCTACTGATCGTCGCCTTGGTAGGCCTTTACCCCACCAACTAGCTAATCAGATATCGGCCGCTCGAATAACGCAAGGCCCGAAGGTCCCCTGCTTTCCTCCTCAGAGAATATGCGGTATTAGCTAATCTTTCGATTAGTTATCCCCCATTACTCGGTACGTTCCGATATGTTACTCACCCGTTCGCCACTCGCCACCCAAGAAGCAAGCTTCTCTGTGCTG
>Contig_43
CAGCACAGAGAAGCTTGCTTCTTGGGTGGCGAGTGGCGAACGGGTGAGTAACATATCGGAACGTACCGAGTAATGGGGGATAACTAATCGAAAGATTAGCTAATACCGCATATTCTCTGAGGAGGAAAGCAGGGGACCTTCGGGCCTTGCGTTATTCGAGCGGCCGATATCTGATTAGCTAGTTGGTGGGGTAAAGGCCTACCAAGGCGACGATCAGTAGCGGGTCTGAGAGGATGATCCGCCACACTGGGACTGAGACACGGCCCAGACTCCTACGGGAGGCAGCAGTGGGGAATTTTGGACAATGGGCGCAAGCCTGATCCAGCCATGCCGCGTGTCTGAAGAAGGCCTTCGGGTTGTAAAGGACTTTTGTCAGGGAAGAAAAGGACAGGGTTAATACCTCTGTTTGATGACGGTACCTGAAGAATAAGCACCGGCTAACTACGTGCCAGCAGCCGCGGTAATACGTAGGGTGCGAGCGTTAATCGGAATTACTGGGCGTAAAGCGAGCGCAGACGGTTACTTAAGCAGGATGTGAAATCCCCGGGCTCAACCTGGGAACTGCGTTCTGAACTGGGTGACTAGAGTGTGTCAGAGGGAGGTAGAATTCCACGTGTAGCAGTGAAATGCGTAGAGATGTGGAGGAATACCGATGGCGAAGGCAGCCTCCTGGGATAACACTGACGTTCATGCTCGAAAGCGTGGGTAGCAAACAGGATTAGATACCCTGGTAGTCCACGCCCTAAACGATGTCAATTAGCTGTTGGGCAACTTGATTGCTTAGTAGCGTAGCTAACGCGTGAAATTGACCGCCTGGGGAGTACGGTCGCAAGATTAAAACTCAAAGGAATTGACGGGGACCCGCACAAGCGGTGGATGATGTGGATTAATTCGATGCAACGCGAAGAACCTTACCTGGTCTTGACATGTACGGAATCCTCCAGAGACGGAGGAGTGCCTTCGGGAGCCGTAACACAGGTGCTGCATGGCTGTCGTCAGCTCGTGTCGTGAGATGTTGGGTTAAGTCCCGCAACGAGCGCAACCCTTGTCATTAGTTGCCATCATTAAGTTGGGCACTCTAATGAGACTGCCGGTGACAAGCCGGAGGAAGGTGGGGATGACGTCAAGTCCTCATGGCCCTTATGACCAGGGCTTCACACGTCATACAATGGTCGGTACAGAGGGTAGCCAAGCCGCGAGGCGGAGCCAATCTCACAAAACCGATCGTAGTCCGGATTGCACTCTGCAACTCGAGTGCATGAAGTCGGAATCGCTAGTAATCGCAGGTCAGCATACTGCGGTGAATACGTTCCCGGGTCTTGTACACACCGCCCGTCACACCATGGGAGTGGG
>Contig_44
CAGCACAGAGAAGCTTGCTTCTTGGGTGGCGAGTGGCGAACGGGTGAGTAACATATCGGAACGTACCGAGTAATGGGGGATAACTAATCGAAAGATTAGCTAATACCGCATATTCTCTGAGGAGGAAAGCAGGGGACCTTCGGGCCTTGCGTTATTCGAGCGGCCGATATCTGATTAGCTAGTTGGTGGGGTAAAGGCCTACCAAGGCGACGATCAGTAGCGGGTCTGAGAGGATGATCCGCCACACTGGGACTGAGACACGGCCCAGACTCCTACGGGAGGCAGCAGTGGGGAATTTTGGACAATGGGCGCAAGCCTGATCCAGCCATGCCGCGTGTCTGAAGAAGGCCTTCGGGTTGTAAAGGACTTTTGTCAGGGAAGAAAAGGCTGTTGCTAATACCGACAGCTGATGACGGTACCTGAAGAATAAGCACCGGCTAACTACGTGCCAGCAGCCGCGGTAATACGTAGGGTGCGAGCGTTAATCGGAATTACTGGGCGTAAAGCGAGCGCAGACGGTTACTTAAGCAGGATGTGAAATCCCCGGGCTCAACCTGGGAACTGCGTTCTGAACTGGGTGACTAGAGTGTGTCAGAGGGAGGTAGAATTCCACGTGTAGCAGTGAAATGCGTAGAGATGTGGAGGAATACCGATGGCGAAGGCAGCCTCCTGGGATAACACTGACGTTCATGCTCGAAAGCGTGGGTAGCAAACAGGATTAGATACCCTGGTAGTCCACGCCCTAAACGATGTCAATTAGCTGTTGGGCAACTTGATTGCTTAGTAGCGTAGCTAACGCGTGAAATTGACCGCCTGGGGAGTACGGTCGCAAGATTAAAACTCAAAGGAATTGACGGGGACCCGCACAAGCGGTGGATGATGTGGATTAATTCGATGCAACGCGAAGAACCTTACCTGGTCTTGACATGTACGGAATCCTCCAGAGACGGAGGAGTGCCTTCGGGAGCCGTAACACAGGTGCTGCATGGCTGTCGTCAGCTCGTGTCGTGAGATGTTGGGTTAAGTCCCGCAACGAGCGCAACCCTTGTCATTAGTTGCCATCATTAAGTTGGGCACTCTAATGAGACTGCCGGTGACAAGCCGGAGGAAGGTGGGGATGACGTCAAGTCCTCATGGCCCTTATGACCAGGGCTTCACACGTCATACAATGGTCGGTACAGAGGGTAGCCAAGCCGCGAGGCGGAGCCAATCTCACAAAACCGATCGTAGTCCGGATTGCACTCTGCAACTCGAGTGCATGAAGTCGGAATCGCTAGTAATCGCAGGTCAGCATACTGCGGTGAATACGTTCCCGGGTCTTGTACACACCGCCCGTCACACCATGGGAGTGGG
>Contig_45
CCGCTTGTGCGGGCCCCCGTCAATTCCTTTGAGTTTCACCGTTGCCGGCGTACTCCCCAGGTGGGATGCTTAATGCTTTCGCTTAGCCGCTGATACCAGGTACCAACAGCGGGCATCCATCGTTTACTGTGCGGACTACCAGGGTATCTAATCCTGTTTGATACCCGCACCTTCGAGCTTAAGCGTCAGTTGCGCTCCCGTCAGCTGCCTTCGCAATCGGAGTTCTTCGTCATATCTAAGCATTTCACCGCTACACGACGAATTCCGCCAACGTTGTGCGTACTCAAGGAAACCAGTATGCGCTGCAATTCAGACGTTGAGCGTCTACATTTCACAACACACTTAATCTCCAGCCTACGCTCCCTTTAAACCCAATAAATCCGGATAACGCCTGGACCTTCCGTATTACCGCGGCTGCTGGCACGGAATTAGCCGGTCCTTATTCGTATGGTACCTGCAAATAGGGACACGTCCCTAACTTTATCCCCATACAAAAGCAGTTTACAACCCATAGGGCCGTCATCCTGCACGCTACTTGGCTGGTTCAGACTTCCGTCCATTGACCAATATTCCTCACTGCTGCCTCCCGTAGGAGTCTGGTCCGTGTCTCAGTACCAGTGTGGGGGACCTTCCTCTCAGAACCCCTACTGATCGTCGCCTTGGTGAGGTAACGGCTCACCAAGGCTACGATCAGTAGGGGTTCTGAGAGGAAGGTCCCCCACATTGGAACTGAGACACGGTCCAAACTCCTACGGGAGGCAGCAGTGAGGAATATTGGTCAATGGACGGAAGTCTGAACCAGCCAAGTAGCGTGCAGGATGACGGCCCTATGGGTTGTAAACTGCTTTTGTATGGGGATAAAGTTAGGGACGTGTCCCTATTTGCAGGTACCATACGAATAAGGACCGGCTAATTCCGTGCCAGCAGCCGCGGTAATACGGAAGGTCCAGGCGTTATCCGGATTTATTGGGTTTAAAGGGAGCGTAGGCTGGAGATTAAGTGTGTTGTGAAATGTAGACGCTCAACGTCTGAATTGCAGCGCATACTGGTTTCCTTGAGTACGCACAACGTTGGCGGAATTCGTCGTGTAGCGGTGAAATGCTTAGATATGACGAAGAACTCCGATTGCGAAGGCAGCTGACGGGAGCGCAACTGACGCTTAAGCTCGAAGGTGCGGGTATCAAACAGGATTAGATACCCTGGTAGTCCGCACAGTAAACGATGGATGCCCGCTGTTGGTACCTGGTATCAGCGGCTAAGCGAAAGCATTAAGCATCCCACCTGGGGAGTACGCCGGCAACGGTGAAACTCAAAGGAATTGACGGGGGCCCGCACAAGCGG
>Contig_46
ATGTGTATAAGAGACAGCTCTTTGTTGTAACCTTCAATGCTTACGGAGTAAATCCTTCACAAAGTTAGGCACACCTTATACCGAAGATACGGTGCTATTTTGCAGAGTTCCTTGAAGAGAGTTCTTCCACGCGCCTTAGAATACTCATCCCACCCACCTGTGTCGGTTTACGGTACGGGCAACTATAACTAAACTTAGAAACTTTTCTTGGCTCGACAGTATCAAGGATTTACGATTCATTCCGAAGAACTTCACGCACCTGTAAGGCCTCGGCTTAAAGGAGTTCGGATTTGCCTGAACTCCAACCTGCACCTTTCGACCAGCACTACCATCCGCTGGCTCCTCTAACTCTAAGCGTCCTTCCATCGCACATTATAGTTGGCATTGGAATATTAACCAATTTTCCATCGCATACCCCTTTCGGACTTTGCTTAGGACCCGGCTAACCCTACGATGACGAGCATCGCGTAGGAAACCTTGGGTTTACGGCGTTGGGGATTCTCACCCCAATTATCGCTACTCATGCCTGCATGCTCACTTGTATTCGCTCCAGCACTCCTTACCGGTATACCTTCAACGCAAATACAACGCTCTCCTACCACTTAGTAAAACTAAGTCTAAAGCTTCGGTACTCATTTTAGCCCCGTTATATTTTCCGCGCAGAATCACTAGACCAGTGAGCTATTACGCTTTCTTTAAAGGATGGCTGCTTCTAAGCCAACCTCCTGGTTGTTTAAGTAACTCCACATCGTTTTCCACTTAAATGAGATTTAGGGACCTTAGCTGTTAGTCTGGGTTGTTCCCCTCTCGACGACGGATTTTATCACTCGCCGCCTGACTGCCATGATTACACACTAGGTATTCGGAGTTTGATAGGGTTTGGTACATTGGTGTATGCCCTAGCCCATTCAGTGCTCTACCCCCTAGTGTTACTACATGACGCTATACCTAAATATATTTCGGAGAGAACCAGCTATCACGATGTTTGATTGGCCTTTCACCCCTATCCACAAGTCATCCCATAGCTTTTCAACGCTAGCGGGTTCGGTCCTCCACCGGCTCTTACACCGGTTTCAACCTGCTCATGGATAGATCACATCGTTTCGGGTCTGCAACGTCTGACTAAACGCCCTATTAAGACTCGCTTTCGCTACGGCTCCGGGTTTCCTTAACCTTGCCAGACATCACAACTCGCAGGCTCATTATGCAAAAGGCAGTCCATCACCCTGATAAATCATAGGGCTCTGAATGATTGTAAGCAAATGGTTTCAGGTTCTATGATTTATCAGGGTGATGGACTGCCTTTTGCATAATGA
>Contig_47
ATCACAACTCGCAGGCTCATTATGCAAAAGGCAGTCCATCACCCTGATAAATCATAGGGCTCTGAATGATTGTAAGCAAATGGTTTCAGGGTGATGGACTGCCTTTTGCATAATGAGCCTGCGAGTTGTGATGTCTGGCAAGGTTAAGGAAACCCGGAGCCGTAGCGAAAGCGAGTCTTAATAGGGCGTTTAGTCAGACGTTGCAGACCCGAAACGATGTGATCTATCCATGAGCAGGTTGAAACCGGTGTAAGAGCCGGTGGAGGACCGAACCCGCTAGCGTTGAAAAGCTATGGGATGACTTGTGGATAGGGGTGAAAGGCCAATCAAACATCGTGATAGCTGGTTCTCTCCGAAATATATTTAGGTATAGCGTCATGTAGTAACACTAGGGGGTAGAGCACTGAATGGGCTAGGGCATACACCAATGTACCAAACCCTATCAAACTCCGAATACCTAGTGTGTAATCATGGCAGTCAGGCGGCGAGTGATAAAATCCGTCGTCGAGAGGGGAACAACCCAGACTAACAGCTAAGGTCCCTAAATCTCATTTAAGTGGAAAACGATGTGGAGTTACTTAAACAACCAGGAGGTTGGCTTAGAAGCAGCCATCCTTTAAAGAAAGCGTAATAGCTCACTGGTCTAGTGATTCTGCGCGGAAAATATAACGGGGCTAAAATGAGTACCGAAGCTTTAGACTTAGTTTTACTAAGTGGTAGGAGAGCGTTGTATTTGCGTTGAAGGTATACCGGTAAGGAGTGCTGGAGCGAATACAAGTGAGCATGCAGGCATGAGTAGCGATAATTGGGGTGAGAATCCCCAACGCCGTAAACCCAAGGTTTCCTACGCGATGCTCGTCATCGTAGGGTTAGCCGGGTCCTAAGCAAAGTCCGAAAGGGGTATGCGATGGAAAATTGGTTAATATTCCAATGCCAACTATAATGTGCGATGGAAGGACGCTTAGAGTTAGAGGAGCCAGCGGATGGTAGTGCTGGTCGAAAGGTGCAGGTTGGAGTTCAGGCAAATCCGAACTCCTTTAAGCCGAGGCCTTACAGGTGCGTGAAGTTCTTCGGAATGAATCGTAAATCCTTGATACTGTCGAGCCAAGAAAAGTTTCTAAGTTTAGTTATAGTTGCCCGTACCGTAAACCGACACAGGTGGGTGGGATGAGTATTCTAAGGCGCGTGGAAGAACTCTCTTCAAGGAACTCTGCAAAATAGCACCGTATCTTCGGTATAAGGTGTGCCTAACTTTGTGAAGGATTTACTCCGTAAGCATTGAAGGTTACAACAAAGAGCTGTCTCTTATACACAT
>Contig_48
CCCTTGAGCGTTGTATAGTTAAGCCTCTCGGGCAATTAGTATCTGTTAGCTCAACGGCTCGCACCGCTTACACACCAGACCTATCTACGTCTTAGTCTTAAACAACCCTTACAGATTTTAAATCTGGGAGAACTCATCTCTTGGCAAGTTTCGTGCTTAGATGCTTTCAGCACTTATCTCTTCCGCACTTAGCTACCCGGCAATGCGTCTGGCGACACAACCGGAACACCAGTGGTGCGTCCACTCCGGTCCTCTCGTACTAGGAGCAGCCCCAATCAATTCTCCAACGCCCACGGCAGATAGGGACCGAACTGTCTCACGACGTTCTAAACCCAGCTCGCGTACCACTTTAAATGGCGAACAGCCATACCCTTGGGACCTACTTCAGCCCCAGGATGTGATGAGCCGACATCGAGGTGCCAAACACCGCCGTCGATATGAACTCTTGGGCGGTATCAGCCTGTTATCCCCGGAGTACCTTTTATCCGTTGAGCGATGGCCCTTCCATTCAGAACCACCGGATCACTATGACCTACTTTCGTACCTGCTCGACTTGTCTGTCTCGCAGTTAAGCTTGCTTATACCATTGCACTAACCTGACGATGTCCGACCGTCATTAGCAAACCTTCGGTCTCCTCCCAAAGAGTAACGGAGGAGCACGAAGGTTTGCTAATGACGGTCGGACATCGTCAGGTTAGTGCAATGGTATAAGCAAGCTTAACTGCGAGACAGACAAGTCGAGCAGGTACGAAAGTAGGTCATAGTGATCCGGTGGTTCTGAATGGAAGGGCCATCGCTCAACGGATAAAAGGTACTCCGGGGATAACAGGCTGATACCGCCCAAGAGTTCATATCGACGGCGGTGTTTGGCACCTCGATGTCGGCTCATCACATCCTGGGGCTGAAGTAGGTCCCAAGGGTATGGCTGTTCGCCATTTAAAGTGGTACGCGAGCTGGGTTTAGAACGTCGTGAGACAGTTCGGTCCCTATCTGCCGTGGGCGTTGGAGAATTGATTGGGGCTGCTCCTAGTACGAGAGGACCGGAGTGGACGCACCACTGGTGTTCCGGTTGTGTCGCCAGACGCATTGCCGGGTAGCTAAGTGCGGAAGAGATAAGTGCTGAAAGCATCTAAGCACGAAACTTGCCAAGAGATGAGTTCTCCCAGATTTAAAATCTGTAAGGGTTGTTTAAGACTAAGACGTAGATAGGTCTGGTGTGTAAGCGGTGCGAGCCGTTGAGCTAACAGATACTAATTGCCCGAGAGGCTTAACTATACAACGCTCAAGGG
>Contig_49
CCCCTCCAACTAGCTAATAGGACGCAAGGCTCTCCGCAGGCGTCTCCTTTCATCACTAAGCTATGCAGCTTAATGATGAAAGGAGACGCCTGCGGAGAGCCTTGCGTCCTATTAGCTAGTTGGAGGGGTAACGGCCCACCAAGGCGAAGATAGGTAGCCGGCCTGAGAGGGTGGACGGCCACAAGGGGACTGAGATACGGCCCTTACTCCTACGGGAGGCAGCAGTGGGGAATATTGGACAATGGGGGCAACCCTGATCCAGCAATTCTGTGTGCACGAAGACGGTTTTCGGATTGTAAAGTGCTTTCAGCAGGGAAGAAGGAAGTGACGGTACCTGCAGAAGAAGCGACGGCTAAATACGTGCCAGCAGCCGCGGTAATACGTATGTCGCGAGCGTTATCCGGAATTATTGGGCATAAAGGGCATCTAGGCGGCCTTCCAAGTCAGGGGTGAAAACCTGCGGCTCAACCGCAGGCCTGCCTTTGAAACTGATAGGCTGGAGTACCGGAGAGGTGGACGGAACTGCACGAGTAGAGGTGAAATTCGTAGATATGTGCAGGAATGCCGATGATGAAGATAGTTCACTGGACGGTAACTGACGCTGAAGTGCGAAAGCCGGGGGAGCGAACAGGATTAGATACCCTGGTAGTCCCGGCCGTAAACGATGATTACTGGGTGTGGGCAGGAAGACTGTCTGTGCCGAAGCGAATGCGATAAGTAATCCGCCTGGGGAGTACGGCCGCAAGGCTGAAACTCAAAGGAATTGACGGGGACCCGCACAAGCGGTGGAGCATGTGGTTTAATTCGACGCAACGCGAGGAACCTTACCAGATCTTGACATCCCGCGAACGCCCATGAGGATGGGCGGTGCCTTCGGGAACGCGGAGACAGGTGGTGCATGGCTGTCGACAGCTCGTGTCGTGAGATGTTGGGTTAAGTCCCGCAACGAGCGCAACCCCTGTTGCTAGTTACCATCATTAAGTTGGGGACTCTAGCGAGACTGCCTGCGAAGAGCAGGAGGAAGGTGGGGATGACGTCAAGTCATCATGCCCCTTATGATCTGGGCTACACACGTGCTACAATGGGCTGTACAGAGAGGAGCGAGGCGGTGACGCGGAGCGAATCTTGAAAGCAGTTCGAAGTTCGGATTGAAGTCTGCAACTCGACTTCATGAAGTTGGAATCGCTAGTAATCGCGGATCAGCAATGCCGCGGTGAATACGTTCTCGGGTCTTGTACACACCGCCCGTCACACCATGGGAGCTGTCTCCACCTGAAGTT
>Contig_50
GGATTACACGTGTCCCGCCCTACTTGTCGTACGCTCAGTACGACAAGTAGGGCGGGACACGTGTAATCCTGTCTGAAGATGGGGGGACCATCCTCCAAGGCTAAATACTCCTGATTGACCGATAGTGAACAAGTACTGTGAAGGAAAGGCGAAAAGAACCCCGGGAGGGGAGTGAAATAGATCCTGAAACCGCATGCATACAAACAGTCGGAGCCTCGCAAGGGGTGACGGCGTACCTTTTGTATAATGGGTCAGCGACTTACGTTCAGTGGCAAGCTTAACCAGATAGGGGAGGCGCAGGGAAACCGAGTCCGAATAGGGCGCCATAGTCGCTGGGCGTAGACCCGAAACCGAGTGATCTATCCATGGTCAGGTTGAAGGTTGGGTAACACCAACTGGAGGTCCGAACCGACTAATGTTGCAAAATTAGCGGATGAACTGTGGATAGGGGTGAAAGGCTAATCAAACCTGGAAATAGCTGGTTCTCCCCGAAAACTATTTAGGTAGTGCGTCATGTATTGCTCCAGGGGGTAGAGCACTGTAATGGTTGTGGGGGCCATCGCGGCTTACCACGCCATAGCAAACTCCGAATACCTGGAAGTATGAGCATGGCAGACAGTCGCCGGGTGCTAACGTCCGGCGGCAAGAGGGAAACAACCCAGACCTACAGCTAAGGTCCCAAAGTGTGGCTAAGTGGGAAACGAAGTGGGAAGGCTAAAACAGTCAGGATGTTGGCTTAGAAGCAGCCATCATTTAAAGAAAGCGTAATAGCTCACTGATCGAGTCGTCCTGCGCGGAAGATGTAACGGGGCTAAGCCATGCACCGAAGCTTAGGCTGCACTCTTTGAGTGCGGGGTAGGGGAGCGTTCTGTAAGCCTGTGAAGGTGTCTCGTAAGGGATGCTGGAGGTATCAGAAGTGCGAATGCTGACATGAGTAGCGTTAAAGCGGGTGAAAAGCCCGCTCGCCGTAAGCGCAAGGTTTCCTACGCAACGTTCATCGGCGTAGGGTGAGTCGGCCCCTAAGGTGAGGGCGAAAGCCATAGCTGATGGGAAGCTGGTTAATATTCCAGCACCGATTTCTAGTGCGATGGGGGGACGGATCGTGGAAGGTTGTCCGGGTGTTGGAAGTCCCGGTTCCTGACCTGTAGGTGTCTGGTAGGTAAATCCGCCAGGCGTATGCCGAGGGGTTGGGACGAGCGAGCTTGCTCGCGAAGCAACTGGAAGTGGTTCCAAGAAAAGCCTCTAAGCTTCAGCTAGAAA
>Contig_51
CAGGATCGGTTACCCTCACCATTCAACGCCGATGGAATGCTCCCCTACCGATACTTTTAATATACATTACTATCCCGCGCCTTCGGTATCTGACTTATACCCGATTATTATCCATGCCCGGACCCTCGACTAGTGAGCTGTTACGCACTCTTTGAATGAATGGCTGCTTCCAAGCCAACATCCTAGCTGTCACGGGGACCAGACTTCGTTAGACTAACTTAGACAGAATTTCGGGACCTTAGACGGCGGTCTGGATTCTTCTCCTCTCGGGGACGGACCTTAGCACCCGCCCCCTTACTGCACGACTGCAGTCCATAAGCATTCGGAGTTCGTCAGGTCTCGATAGGCGGTGAAGCCCTCTTGACCTATCGGTCGCTCTACCTCTTATGGAGATCGTCGCACGCGGCACCTAAATGCCTTTCGGGGAGTACGAGCTATCTCCAAGTTTGATTGGCCTTTCACTCCTACACTCACCTCATCGGGAAGCTTTTCAACGCTTATCCGTGCGGTCCTCCATCCGGTGTTACCCGGACTTCAACCTGGGCAAGTGTAGATCACTTGGTTTCGCGTCTACCCCATCTGACTCGACGCCCTATTCAGGCTCGCTTTCACTGCGGATGCGCGTCTCATGACGCTTATCCTTGCCAGACATGGTAACTCGTAGGTTCATTATGCAAAAGGCACGCCGTCACCGCTTACGCGGCTCCGACCGCTTGTAGGCGCATGGTTTCAGGAACTATTTCACTCTCCTCATCGGAGTGCTTTTCACCTTTCCTTCACAGTACTCGTTCACTATCGGTCTCACGGGAGTATTTAGCCTTACCGGATGGTCCCGGCAGATTCGCGCAGAATTTCACGTGTTCCGCGTTACTCAGGATACCACTACGTCTCGTCATGCTTCGAATACGGGATTATCACCCTCTATGATTGTTCTTTCCAGAACATTCTTCTCACAATCTAAGTACGACAGCGTGGTCCTACAACCCCTGCTAAGCGTTGCCACAAAGCAGGTTTGGGCTATTCCCCGTTCGCTCGCCACTACTAGGGGAATCATTATTTATTTTCTCTTCCTAAAGGTACTAAGATGTTTCAGTTCCCTTCGTTCGCCTCACTACTAATATAGTGATAGCAGGTCTTCAACCTGCTGGGTTGTCCCATTCGGAAATCCTTGGATCAAAGGTTATTTGCACCTACCCAAGGCTTATCGCAGCTTATCACGTCCTTCATCGCCTCCGTGAGCCA
>Contig_52
TGCCGCAGCTTCGGTGCTATATTTGAGCCCCGTTACATCTTCCGCGCAGGCCGACTCGACTAGTGAGCTATTACGCTTTCTTTAAATGATGGCTGCTTCTAAGCCAACATCCTAGCTGTCTAAGCCTTCCCACTTCGTTTCCCACTTAATATAGACTTTGGGACCTTAGCTGGCGGTCTGGGTTGTTTCCCTCTCCACGACGGACGTTAGCACCCGCCGTGTGTCTCCTGAGTATCACTCTTCGGTATTCGTAGTTTGCATCGGGTTGGTAATCCGGGATGGACCCCTAGCCGAAACAGTGCTCTACCCCCGAAGGTGTCCGCTCAAGGCTCTACCTAAATAGATTTCGGGGAGAACCAGCTATCTCCCGGTTTGATTGGCCTTTCACCCCCAGCCACAAGTCATCCGCTAATTTTTCAACATTAGTCGGTTCGGTCCTCCAGTTAGTGTTACCCAACCTTCAACCTGCCCATGGCTAGATCACCGGGTTTCGGGTCTATACCTTGCAACTAGACGCCCAGTTAAGACTCGGTTTCCCTTCGGCTCCCCTATTCGGTTAACCTCGCTACAAAATATAAGTCGCTGACCCATTATACAAAAGGTACGCAGTCACCCTTAAAGGGCTCCCACTGCTTGTACGTACAAGGTTTCAGGTTCTATTTCACTCCCCTCACCGGGGTTCTTTTCGCCTTTCCTTCACAGTACTGGTTCACTATCGGTCAATCAGGAGTATTTAGCCTTGGAGGATGGTCCCCCCATCTTCAAACAGGATATCACGTGTCCCGCCCTACTTGTCGTTAGCTTAGTACCATGACCTGGACTTCGAGTACGGGGCTATCACCCTGTATCGCCAAGCTTCCCAGCTTGTTCCTCTGTCTCTGTCATTATCACTAACAGGCTCCTTCGCGTTCGCTCGCCGCTACTAACGAAATCTCGGTTGATTTCTTTTCCTCGGGGTACTTAGATGTTTCAGTTCTCCCGGTTTGCCTCACTTACCTATGGATTCAGTAAGTGATAGTAGATTCTTCATCTACTGGGTTTCCCCATTCGGACATCTTGGATTAAACGCCTCTTATCGACTCATCCAAGCTTTTCGCAGATTAGCACGTCCTTCTTCGCCTTGGCAATCAGAGGCGAAGAAGGACGTGCTAATCTGCGAAAAGCTTGGATGAGTCGATAAGAGGCGTTTAATCCAAGATGTCCGAATGGGGAAACCCAGTAGATGAAGAATCTACTATCA
>Contig_53
CCCATTATACAAAAGGTACGCAGTCACACCACAAGGGTGCTCCCACTGTTTGTATAATGGGTCAACGACTTACATTCAGTAGCGAGCTTAACCGAATAGGGGAGGCGTAGGGAAACCGAGTCTTAATAGGGCGAACAGTTGCTGGGTGTAGACCCGAAACCGAGTGATCTATCCATGGCCAGGTTGAAGGTGCCGTAACAGGTACTGGAGGACCGAACCCACGCATGTTGCAAAATGCGGGGATGAGCTGTGGATAGGGGTGAAAGGCTAAACAAACTCGGAGATAGCTGGTTCTCCCCGAAAACTATTTAGGTAGTGCCTCGAGTAAGACACTGATGGGGGTAAAGCACTGTTATGGCTAGGGGGTTATTGCAACTTACCAACCCATGGCAAACTAAGAATACCATCAAGTGGTTCCTCGGGAGACAGACAGCGGGTGCTAACGTCCGTTGTCAAGAGGGAAACAACCCAGACCGCCAGCTAAGGTCCCAAATGATAGATTAAGTGGTAAACGAAGTGGGAAGGCCCAGACAGCCAGGATGTTGGCTTAGAAGCAGCCATCATTTAAAGAAAGCGTAATAGCTCACTGGTCGAGTCGTCCTGCGCGGAAGATGTAACGGGGCTCAAATCTATAACCGAAGCTGCGGATGTCAGTTTACTGGCATGGTAGGGGAGCGTTCTGTAGGCCGATGAAGGTGCATTGTAAAGTGTGCTGGAGGTATCAGAAGTGCGAATGTTGACATGAGTAGCGATAAAGCGGGTGAAAAGCCCGCTCGCCGAAAGCCCAAGGTTTCCTACGCAACGTTCATCGGCGTAGGGTGAGTCGGCCCCTAAGGCGAGGCAGAAATGCGTAGTCGATGGGAAACAGGTTAATATTCCTGTACTTGATTCAAATGCGATGTGGGGACGGAGAAGGTTAGGTTAGCAAGCTGTTGGAATAGCTTGTTTAAGCCGGTAGGTGGAAGACTTAGGCAAATCCGGGTCTTCTTAACACCGAGAAGTGATGACGAGTGTCTACGGACATGAAGTAACCGATACCACGCTTCCAGGAAAAGCCACTAAGCTTCAGTTTGAATCGAACCGTACCGCAAACCGACACAGGTGGGCAGGATGAGAATTCTAAGGCGCTTGAGAGAACTCGGGAGAAGGAACTCGGCAAATTGATACCGTAACTTCGGGAGAAGGTATGCCCTCTAAGGTTAAGGACTTGCTCCGTAAGCCC
>Contig_54
CCCATTATACAAAAGGTACGCAGTCACACCACAAGGGTGCTCCCACTGTTTGTATGATGGGTCAACGACTTACATTCAGTAGCGAGCTTAACCGAATAGGGGAGGCGTAGGGAAACCGAGTCTTAATAGGGCGAACAGTTGCTGGGTGTAGACCCGAAACCGAGTGATCTATCCATGGCCAGGTTGAAGGTGCCGTAACAGGTACTGGAGGACCGAACCCACGCATGTTGCAAAATGCGGGGATGAGCTGTGGATAGGGGTGAAAGGCTAAACAAACTCGGAGATAGCTGGTTCTCCCCGAAAACTATTTAGGTAGTGCCTCGAGTAAGACACTGATGGGGGTAAAGCACTGTTATGGCTAGGGGGTTATTGCAACTTACCAACCCATGGCAAACTAAGAATACCATCAAGTGGTTCCTCGGGAGACAGACAGCGGGTGCTAACGTCCGTTGTCAAGAGGGAAACAACCCAGACCGCCAGCTAAGGTCCCAAATGATAGATTAAGTGGTAAACGAAGTGGGAAGGCCCAGACAGCCAGGATGTTGGCTTAGAAGCAGCCATCATTTAAAGAAAGCGTAATAGCTCACTGGTCGAGTCGTCCTGCGCGGAAGATGTAACGGGGCTCAAATCTATAACCGAAGCTGCGGATGTCAGTTTACTGGCATGGTAGGGGAGCGTTCTGTAGGCCGATGAAGGTGCATTGTAAAGTGTGCTGGAGGTATCAGAAGTGCGAATGTTGACATGAGTAGCGATAAAGCGGGTGAAAAGCCCGCTCGCCGAAAGCCCAAGGTTTCCTACGCAACGTTCATCGGCGTAGGGTGAGTCGGCCCCTAAGGCGAGGCAGAAATGCGTAGTCGATGGGAAACAGGTTAATATTCCTGTACTTGATTCAAATGCGATGTGGGGACGGAGAAGGTTAGGTTAGCAAGCTGTTGGAATAGCTTGTTTAAGCCGGTAGGTGGAAGACTTAGGCAAATCCGGGTCTTCTTAACACCGAGAAGTGATGACGAGTGTCTACGGACATGAAGTAACCGATACCACGCTTCCAGGAAAAGCCACTAAGCTTCAGTTTGAATCGAACCGTACCGCAAACCGACACAGGTGGGCAGGATGAGAATTCTAAGGCGCTTGAGAGAACTCGGGAGAAGGAACTCGGCAAATTGATACCGTAACTTCGGGAGAAGGTATGCCCTCTAAGGTTAAGGACTTGCTCCGTAAGCCC
>Contig_55
GATTAAACGCCTCTTATCGACTCATCCAAGCTTTTCGCAGATTAGCACGTCCTTCCTCGCCTCTGATTGCCAAGGCATCCAGAGGCGAGGAAGGACGTGCTAATCTGCGAAAAGCTTGGATGAGTCGATAAGAGGCGTTTAATCCAAGATGTCCGAATGGGGAAACCCAGTAGATGAAGAATCTACTATCACTTACTGAATCCATAGGTAAGTGAGGCAAACCGGGAGAACTGAAACATCTAAGTACCCCGAGGAAAAGAAATCAACCGAGATTTCGTTAGTAGCGGCGAGCGAACGCGAAGGAGCCTGTTAGTGATAATGACAGAGACAGAGGAACAAGCTGGGAAGCTTGGCGATACAGGGTGATAGCCCCGTACTCGAAGTCCAGGTCATGGTACTAAGCTAACGACAAGTAGGGCGGGACACGTGATATCCTGTTTGAAGATGGGGGGACCATCCTCCAAGGCTAAATACTCCTGATTGACCGATAGTGAACCAGTACTGTGAAGGAAAGGCGAAAAGAACCCCGGTGAGGGGAGTGAAATAGAACCTGAAACCTTGTACGTACAAGCAGTGGGAGCCCTTTAAGGGTGACTGCGTACCTTTTGTATAATGGGTCAGCGACTTATATTTTGTAGCGAGGTTAACCGAATAGGGGAGCCGAAGGGAAACCGAGTCTTAACTGGGCGTCTAGTTGCAAGGTATAGACCCGAAACCCGGTGATCTAGCCATGGGCAGGTTGAAGGTTGGGTAACACTAACTGGAGGACCGAACCGACTAATGTTGAAAAATTAGCGGATGACTTGTGGCTGGGGGTGAAAGGCCAATCAAACCGGGAGATAGCTGGTTCTCCCCGAAATCTATTTAGGTAGAGCCTTGAGCGGACACCTTCGGGGGTAGAGCACTGTTTCGGCTAGGGGTCCATCCCGGATTACCAACCCGATGCAAACTACGAATACCGAAGAGTGATACTCAGGAGACACACGGCGGGTGCTAACGTCCGTCGTGGAGAGGGAAACAACCCAGACCGCCAGCTAAGGTCCCAAAGTCTATATTAAGTGGGAAACGAAGTGGGAAGGCTTAGACAGCTAGGATGTTGGCTTAGAAGCAGCCATCATTTAAAGAAAGCGTAATAGCTCACTAGTCGAGTCGGCCTGCGCGGAAGATGTAACGGGGCTCAAATATAGCACCGAAGCTGCGGCA
>Contig_56
TGCCGCAGCTTCGGTGCTATATTTGAGCCCCGTTACATCTTCCGCGCAGGCCGACTCGACTAGTGAGCTATTACGCTTTCTTTAAATGATGGCTGCTTCTAAGCCAACATCCTAGCTGTCTAAGCCTTCCCACTTCGTTTCCCACTTAATATAGACTTTGGGACCTTAGCTGGCGGTCTGGGTTGTTTCCCTCTCCACGACGGACGTTAGCACCCGCCGTGTGTCTCCTGAGTATCACTCTTCGGTATTCGTAGTTTGCATCGGGTTGGTAATCCGGGATGGACCCCTAGCCGAAACAGTGCTCTACCCCCGAAGGTGTCCGCTCAAGGCTCTACCTAAATAGATTTCGGGGAGAACCAGCTATCTCCCGGTTTGATTGGCCTTTCACCCCCAGCCACAAGTCATCCGCTAATTTTTCAACATTAGTCGGTTCGGTCCTCCAGTTAGTGTTACCCAACCTTCAACCTGCCCATGGCTAGATCACCGGGTTTCGGGTCTATACCTTGCAACTAGACGCCCAGTTAAGACTCGGTTTCCCTTCGGCTCCCCTATTCGGTTAACCTCGCTACAAAATATAAGTCGCTGACCCATTATACAAAAGGTACGCAGTCACCCTTAAAGGGCTCCCACTGCTTGTACGTACAAGGTTTCAGGTTCTATTTCACTCCCCTCACCGGGGTTCTTTTCGCCTTTCCTTCACAGTACTGGTTCACTATCGGTCAATCAGGAGTATTTAGCCTTGGAGGATGGTCCCCCCATCTTCAAACAGGATATCACGTGTCCCGCCCTACTTGTCGTTAGCTTAGTACCATGACCTGGACTTCGAGTACGGGGCTATCACCCTGTATCGCCAAGCTTCCCAGCTTGTTCCTCTGTCTCTGTCATTATCACTAACAGGCTCCTTCGCGTTCGCTCGCCGCTACTAACGAAATCTCGGTTGATTTCTTTTCCTCGGGGTACTTAGATGTTTCAGTTCTCCCGGTTTGCCTCACTTACCTATGGATTCAGTAAGTGATAGTAGATTCTTCATCTACTGGGTTTCCCCATTCGGACATCTTGGATTAAACGCCTCTTATCGACTCATCCAAGCTTTTCGCAGATTAGCACGTCCTTCGTCGCCTCTGGATGCCTTGGCAATCAGAGGCGACGAAGGACGTGCTAATCTGCGAAAAGCTTGGATGAGTCGATAAGAGGCGTTTAATC
>Contig_57
CATCCGCAGCTTCGGTTATAGATTTGAGCCCCGTTACATCTTCCGCGCAGGACGACTCGACCAGTGAGCTATTACGCTTTCTTTAAATGATGGCTGCTTCTAAGCCAACATCCTGGCTGTCTGGGCCTTCCCACTTCGTTTACCACTTAATCTATCATTTGGGACCTTAGCTGGCGGTCTGGGTTGTTTCCCTCTTGACAACGGACGTTAGCACCCGCTGTCTGTCTCCCGAGGAACCACTTGATGGTATTCTTAGTTTGCCATGGGTTGGTAAGTTGCAATAACCCCCTAGCCATAACAGTGCTTTACCCCCATCAGTGTCTTACTCGAGGCACTACCTAAATAGTTTTCGGGGAGAACCAGCTATCTCCGAGTTTGTTTAGCCTTTCACCCCTATCCACAGCTCATCCCCGCATTTTGCAACATGCGTGGGTTCGGTCCTCCAGTACCTGTTACGGCACCTTCAACCTGGCCATGGATAGATCACTCGGTTTCGGGTCTACACCCAGCAACTGTTCGCCCTATTAAGACTCGGTTTCCCTACGCCTCCCCTATTCGGTTAAGCTCGCTACTGAATGTAAGTCGTTGACCCATTATACAAAAGGTACGCAGTCACACCACAAGGGTGCTCCCACTGTTTGTATGCATCAGGTTTCAGGTTCTATTTCACTCCCCTCCCGGGGTTCTTTTCGCCTTTCCCTCACGGTACTGGTTCACTATCGGTCGATGATGAGTATTTAGCCTTGGAGGATGGTCCCCCCATATTCAGACAGGATTTCACGTGTCCCGCCCTACTTTTCGTACGCTTAGTACCACTGTTGAGATTTCGAATACGGGACTATCACCCACTATGGTCAAGCTTCCCAGCTTGTTCTTCTATCTCGACAGTTATCACGTACAGGCTCCTCCGCGTTCGCTCGCCACTACTTGCGGAATCTCGGTTGATTTCTTTTCCTCCGGGTACTTAGATGGTTCAGTTCTCCGGGTTCGCTTCTCTAAGTCTATGTATTCAACTTAGGATACTGCACAGAATGCAGTGGGTTTCCCCATTCGGACACCGCGGGATCATAGCTTTATTGCCAGCTCCCCCGCGCTTTTCGCAGGCTTACACGTCCTTCGTCGCCTATCATCGCCAAGGCATCAGGTGGATGCCTTGGCGATGATAGGCGACGAAGGACGTGTAAGCCTGCGAAAAGCGTGGG
>Contig_58
CATTTAAAGAAAGCGTAATAGCTCACTGGTCGAGTCGTCCTGCGCGGAAGATGTAACGGGGCTCAAATCTATAACCGAAGCTGCGGATGCCAGTTTACTGGCATGGTAGGGGAGCGTTCTGTAGGCCGATGAAGGTGCATTGTAAAGTGTGCTGGAGGTATCAGAAGTGCGAATGTTGACATGAGTAGCGATAAAGCGGGTGAAAAGCCCGCTCGCCGAAAGCCCAAGGTTTCCTACGCAACGTTCATCGGCGTAGGGTGAGTCGGCCCCTAAGGCGAGGCAGAAATGCGTAGTCGATGGGAAACAGGTTAATATTCCTGTACTTGATTCAAATGCGATGTGGGGACGGAGAAGGTTAGGTTAGCAAGCTGTTGGAATAGCTTGTTTAAGCCGGTAGGTGGAAGACTTAGGCAAATCCGGGTCTTCTTAACACCGAGAAGTGATGACGAGTGTCTACGGACATGAAGTAACCGATACCACGCTTCCAGGAAAAGCCACTAAGCTTCAGTTTGAATCGAACCGTACCGCAAACCGACACAGGTGGGCAGGATGAGAATTCTAAGGCGCTTGAGAGAACTCGGGAGAAGGAACTCGGCAAATTGATACCGTAACTTCGGGAGAAGGTATGCCCTCTAAGGTTAAGGACTTGCTCCGTAAGCCCTGGAGGGTCGCAGAGAATAGGTGGCTGCGACTGTTTATTAAAAACACAGCACTCTGCTAACACGAAAGTGGACGTATAGGGTGTGACGCCTGCCCGGTGCTGGAAGGTTAATTGAAGATGTGCAAGCATCGGATCGAAGCCCCAGTAAACGGCGGCCGTAACTATAACGGTCCTAAGGTAGCGAAATTCCTTGTCGGGTAAGTTCCGACCCGCACGAATGGCGTAACGATGGCCACACTGTCTCCTCCCGAGACTCAGCGAAGTTGAAGTGGTTGTGAAGATGCAATCTACCCGCTGCTAGACGGAAAGACCCCGTGAACCTTTACTGTAGCTTTGCATTGGACTTTGAAGTCACTTGTGTAGGATAGGTGGGAGGCTTTGAAGCAGAGACGCCAGTCTCTGTGGAGCCGTCCTTGAAATACCACCCTGGTGTCTTTGAGGTTCTAACCCAGACCCGTAATCCGGGTCGGGGACCGTGCATGGTAGGCAGTTTGACTGGGGCGGTCTCCTCCCAAAGAGTAACGGAGGAG
>Contig_59
CATTTAAAGAAAGCGTAATAGCTCACTGGTCGAGTCGTCCTGCGCGGAAGATGTAACGGGGCTCAAATCTATAACCGAAGCTGCGGATGCCAGTTTACTGGCATGGTAGGGGAGCGTTCTGTAGGCCGATGAAGGTACATTGTAAAGTGTGCTGGAGGTATCAGAAGTGCGAATGTTGACATGAGTAGCGATAAAGCGGGTGAAAAGCCCGCTCGCCGAAAGCCCAAGGTTTCCTACGCAACGTTCATCGGCGTAGGGTGAGTCGGCCCCTAAGGCGAGGCAGAAATGCGTAGTCGATGGGAAACAGGTTAATATTCCTGTACTTGATTCAAATGCGATGTGGGGACGGAGAAGGTTAGGTTAGCAAGCTGTTGGAATAGCTTGTTTAAGCCGGTAGGTGGAAGACTTAGGCAAATCCGGGTCTTCTTAACACCGAGAAGTGATGACGAGTGTCTACGGACATGAAGTAACCGATACCACGCTTCCAGGAAAAGCCACTAAGCTTCAGTTTGAATCGAACCGTACCGCAAACCGACACAGGTGGGCAGGATGAGAATTCTAAGGCGCTTGAGAGAACTCGGGAGAAGGAACTCGGCAAATTGATACCGTAACTTCGGGAGAAGGTATGCCCTCTAAGGTTAAGGACTTGCTCCGTAAGCCCTGGAGGGTCGCAGAGAATAGGTGGCTGCGACTGTTTATTAAAAACACAGCACTCTGCTAACACGAAAGTGGACGTATAGGGTGTGACGCCTGCCCGGTGCTGGAAGGTTAATTGAAGATGTGCAAGCATCGGATCGAAGCCCCAGTAAACGGCGGCCGTAACTATAACGGTCCTAAGGTAGCGAAATTCCTTGTCGGGTAAGTTCCGACCCGCACGAATGGCGTAACGATGGCCACACTGTCTCCTCCCGAGACTCAGCGAAGTTGAAGTGGTTGTGAAGATGCAATCTACCCGCTGCTAGACGGAAAGACCCCGTGAACCTTTACTGTAGCTTTGCATTGGACTTTGAAGTCACTTGTGTAGGATAGGTGGGAGGCTTTGAAGCAGAGACGCCAGTCTCTGTGGAGCCGTCCTTGAAATACCACCCTGGTGTCTTTGAGGTTCTAACCCAGACCCGTAATCCGGGTCGGGGACCGTGCATGGTAGGCAGTTTGACTGGGGCGGTCTCCTCCCAAAGAGTAACGGAGGAG
>Contig_60
GCTTTATTGCCAGCTCCCCCGCGCTTTTCGCAGGCTTACACGTCCTTCGTCGCCTATCATCGCCAAGGCGACGAAGGACGTGTAAGCCTGCGAAAAGCGCGGGGGAGCTGGCAATAAAGCTATGATCCCGCGGTGTCCGAATGGGGAAACCCACTGCATTCTGTGCAGTATCCTAAGTTGAATACATAGACTTAGAGAAGCGAACCCGGAGAACTGAACCATCTAAGTACCCGGAGGAAAAGAAATCAACCGAGATTCCGCAAGTAGTGGCGAGCGAACGCGGAGGAGCCTGTACGTGATAACTGTCGAGATAGAAGAACAAGCTGGGAAGCTTGACCATAGTGGGTGATAGTCCCGTATTCGAAATCTCAACAGTGGTACTAAGCGTACGAAAAGTAGGGCGGGACACGTGAAATCCTGTCTGAATATGGGGGGACCATCCTCCAAGGCTAAATACTCATCATCGACCGATAGTGAACCAGTACCGTGAGGGAAAGGCGAAAAGAACCCCGGGAGGGGAGTGAAATAGAACCTGAAACCTGATGCATACAAACAGTGGGAGCACCCTTGTGGTGTGACTGCGTACCTTTTGTATAATGGGTCAACGACTTACATTCAGTAGCGAGCTTAACCGAATAGGGGAGGCGTAGGGAAACCGAGTCTTAATAGGGCGAACAGTTGCTGGGTGTAGACCCGAAACCGAGTGATCTATCCATGGCCAGGTTGAAGGTGCCGTAACAGGTACTGGAGGACCGAACCCACGCATGTTGCAAAATGCGGGGATGAGCTGTGGATAGGGGTGAAAGGCTAAACAAACTCGGAGATAGCTGGTTCTCCCCGAAAACTATTTAGGTAGTGCCTCGAGTAAGACACTGATGGGGGTAAAGCACTGTTATGGCTAGGGGGTTATTGCAACTTACCAACCCATGGCAAACTAAGAATACCATCAAGTGGTTCCTCGGGAGACAGACAGCGGGTGCTAACGTCCGTTGTCAAGAGGGAAACAACCCAGACCGCCAGCTAAGGTCCCAAATGATAGATTAAGTGGTAAACGAAGTGGGAAGGCCCAGACAGCCAGGATGTTGGCTTAGAAGCAGCCATCATTTAAAGAAAGCGTAATAGCTCACTGGTCGAGTCGTCCTGCGCGGAAGATGTAACGGGGCTCAAATCTATAACCGAAGCTGCGGATG
>Contig_61
CATCCGCAGCTTCGGTTATAGATTTGAGCCCCGTTACATCTTCCGCGCAGGACGACTCGACCAGTGAGCTATTACGCTTTCTTTAAATGATGGCTGCTTCTAAGCCAACATCCTGGCTGTCTGGGCCTTCCCACTTCGTTTACCACTTAATCTATCATTTGGGACCTTAGCTGGCGGTCTGGGTTGTTTCCCTCTTGACAACGGACGTTAGCACCCGCTGTCTGTCTCCCGAGGAACCACTTGATGGTATTCTTAGTTTGCCATGGGTTGGTAAGTTGCAATAACCCCCTAGCCATAACAGTGCTTTACCCCCATCAGTGTCTTACTCGAGGCACTACCTAAATAGTTTTCGGGGAGAACCAGCTATCTCCGAGTTTGTTTAGCCTTTCACCCCTATCCACAGCTCATCCCCGCATTTTGCAACATGCGTGGGTTCGGTCCTCCAGTACCTGTTACGGCACCTTCAACCTGGCCATGGATAGATCACTCGGTTTCGGGTCTACACCCAGCAACTGTTCGCCCTATTAAGACTCGGTTTCCCTACGCCTCCCCTATTCGGTTAAGCTCGCTACTGAATGTAAGTCGTTGACCCATTATACAAAAGGTACGCAGTCACACCACAAGGGTGCTCCCACTGTTTGTATGCATCAGGTTTCAGGTTCTATTTCACTCCCCTCCCGGGGTTCTTTTCGCCTTTCCCTCACGGTACTGGTTCACTATCGGTCGATGATGAGTATTTAGCCTTGGAGGATGGTCCCCCCATATTCAGACAGGATTTCACGTGTCCCGCCCTACTTTTCGTACGCTTAGTACCACTGTTGAGATTTCGAATACGGGACTATCACCCACTATGGTCAAGCTTCCCAGCTTGTTCTTCTATCTCGACAGTTATCACGTACAGGCTCCTCCGCGTTCGCTCGCCACTACTTGCGGAATCTCGGTTGATTTCTTTTCCTCCGGGTACTTAGATGGTTCAGTTCTCCGGGTTCGCTTCTCTAAGTCTATGTATTCAACTTAGGATACTGCACAGAATGCAGTGGGTTTCCCCATTCGGACACCGCGGGATCATAGCTTTATTGCCAGCTCCCCCGCGCTTTTCGCAGGCTTACACGTCCTTCGTCGCCTATCATCGCCAAGTGCATCAGGTGGATGCCTTGGCGATGATAGGCGACGAAGGACGTGTAAGCCT
>Contig_62
TGCCGCAGCTTCGGTGCTATATTTGAGCCCCGTTACATCTTCCGCGCAGGCCGACTCGACTAGTGAGCTATTACGCTTTCTTTAAATGATGGCTGCTTCTAAGCCAACATCCTAGCTGTCTAAGCCTTCCCACTTCGTTTCCCACTTAATATAGACTTTGGGACCTTAGCTGGCGGTCTGGGTTGTTTCCCTCTCCACGACGGACGTTAGCACCCGCCGTGTGTCTCCTGAGTATCACTCTTCGGTATTCGTAGTTTGCATCGGGTTGGTAATCCGGGATGGACCCCTAGCCGAAACAGTGCTCTACCCCCGAAGGTGTCCGCTCAAGGCTCTACCTAAATAGATTTCGGGGAGAACCAGCTATCTCCCGGTTTGATTGGCCTTTCACCCCCAGCCACAAGTCATCCGCTAATTTTTCAACATTAGTCGGTTCGGTCCTCCAGTTAGTGTTACCCAACCTTCAACCTGCCCATGGCTAGATCACCGGGTTTCGGGTCTATACCTTGCAACTAGACGCCCAGTTAAGACTCGGTTTCCCTTCGGCTCCCCTATTCGGTTAACCTCGCTACAAAATATAAGTCGCTGACCCATTATACAAAAGGTACGCAGTCACCCTTAAAGGGCTCCCACTGCTTGTACGTACAAGGTTTCAGGTTCTATTTCACTCCCCTCACCGGGGTTCTTTTCGCCTTTCCTTCACAGTACTGGTTCACTATCGGTCAATCAGGAGTATTTAGCCTTGGAGGATGGTCCCCCCATCTTCAAACAGGATATCACGTGTCCCGCCCTACTTGTCGTTAGCTTAGTACCATGACCTGGACTTCGAGTACGGGGCTATCACCCTGTATCGCCAAGCTTCCCAGCTTGTTCCTCTGTCTCTGTCATTATCACTAACAGGCTCCTTCGCGTTCGCTCGCCGCTACTAACGAAATCTCGGTTGATTTCTTTTCCTCGGGGTACTTAGATGTTTCAGTTCTCCCGGTTTGCCTCACTTACCTATGGATTCAGTAAGTGATAGTAGATTCTTCATCTACTGGGTTTCCCCATTCGGACATCTTGGATTAAACGCCTCTTATCGACTCATCCAAGCTTTTCGCAGATTAGCACGTCCTTCCTCGCCTCTGATTGCCAAGGTGGATGCCTTGGCAATCAGAGGCGAGGAAGGACGTGCTAATCTGCGAAAAGCTTG
>Contig_63
TGCCGCAGCTTCGGTGCTATATTTGAGCCCCGTTACATCTTCCGCGCAGGCCGACTCGACTAGTGAGCTATTACGCTTTCTTTAAATGATGGCTGCTTCTAAGCCAACATCCTAGCTGTCTAAGCCTTCCCACTTCGTTTCCCACTTAATATAGACTTTGGGACCTTAGCTGGCGGTCTGGGTTGTTTCCCTCTCCACGACGGACGTTAGCACCCGCCGTGTGTCTCCTGAGTATCACTCTTCGGTATTCGTAGTTTGCATCGGGTTGGTAATCCGGGATGGACCCCTAGCCGAAACAGTGCTCTACCCCCGAAGGTGTCCGCTCAAGGCTCTACCTAAATAGATTTCGGGGAGAACCAGCTATCTCCCGGTTTGATTGGCCTTTCACCCCCAGCCACAAGTCATCCGCTAATTTTTCAACATTAGTCGGTTCGGTCCTCCAGTTAGTGTTACCCAACCTTCAACCTGCCCATGGCTAGATCACCGGGTTTCGGGTCTATACCTTGCAACTAGACGCCCAGTTAAGACTCGGTTTCCCTTCGGCTCCCCTATTCGGTTAACCTCGCTACAAAATATAAGTCGCTGACCCATTATACAAAAGGTACGCAGTCACCCTTAAAGGGCTCCCACTGCTTGTACGTACAAGGTTTCAGGTTCTATTTCACTCCCCTCACCGGGGTTCTTTTCGCCTTTCCTTCACAGTACTGGTTCACTATCGGTCAATCAGGAGTATTTAGCCTTGGAGGATGGTCCCCCCATCTTCAAACAGGATATCACGTGTCCCGCCCTACTTGTCGTTAGCTTAGTACCATGACCTGGACTTCGAGTACGGGGCTATCACCCTGTATCGCCAAGCTTCCCAGCTTGTTCCTCTGTCTCTGTCATTATCACTAACAGGCTCCTTCGCGTTCGCTCGCCGCTACTAACGAAATCTCGGTTGATTTCTTTTCCTCGGGGTACTTAGATGTTTCAGTTCTCCCGGTTTGCCTCACTTACCTATGGATTCAGTAAGTGATAGTAGATTCTTCATCTACTGGGTTTCCCCATTCGGACATCTTGGATTAAACGCCTCTTATCGACTCATCCAAGCTTTTCGCAGATTAGCACGTCCTTCGTCGCCTCTGATTGCCAAGGTGGATGCCTTGGCAATCAGAGGCGACGAAGGACGTGCTAATCTGCGAAAAGCTTG
>Contig_64
ACTTGCATGTGTTAAGCATTCTGTCAGCGTTCATCCTGAGCCAGGATCAAACTCTTCGTTCAATCTTTTTAATAGCTCATTTTGCTATTAAAAAGATTGAACGAAGAGTTTGATCCTGGCTCAGGATGAACGCTGACAGAATGCTTAACACATGCAAGTCTACTTGAACTTCGGTTTGGGTGGCGGACGGGTGAGTAACGCGTAAAGAACTTGCCTCACAGTTAGGGACAACATTTGGAAACGAATGCTAATACCTGATATTATGATTTTAGGGCATCCTAAGATTATGAAAGCTATATGCGCTGTGAGAGAGCTTTGCGTCCCATTAGCTAGTTGGAGAGGTAACGGCTCACCAAGGCGATGATGGGTAGCCGGCCTGAGAGGGTGAACGGCCACAAGGGGACTGAGACACGGCCCTTACTCCTACGGGAGGCAGCAGTGGGGAATATTGGACAATGGACCAAAAGTCTGATCCAGCAATTCTGTGTGCACGATGACGTTTTTCGGAATGTAAAGTGCTTTCAGTTGGGAAGAAAAAAATGACGGTACCAACAGAAGAAGTGACGGCTAAATACGTGCCAGCAGCCGCGGTAATACGTATGTCACAAGCGTTATCCGGATTTATTGGGCGTAAAGCGCGTCTAGGTGGTTATGTAAGTCTGATGTGAAAATGCAGGGCTCAACTCTGTATTGCGTTGGAAACTGCATGACTAGAGTACTGGAGAGGTAAGCGGAACTACAAGTGTAGAGGTGAAATTCGTAGATATTTGTAGGAATGCCGATGGGGAAGCCAGCTTACTGGACAGATACTGACGCTAAAGCGCGAAAGCGTGGGTAGCAAACAGGATTAGATACCCTGGTAGTCCACGCCGTAAACGATGATTACTAGGTGTTGGGGGTCGAACCTCAGCGCCCAAGCTAACGCGATAAGTAATCCGCCTGGGGAGTACGTACGCAAGTATGAAACTCAAAGGAATTGACGGGGACCCGCACAAGCGGTGGAGCATGTGGTTTAATTCGACGCAACGCGAGGAACCTTACCAGCGTTTGACATCTTAGGAATGAGACAGAGATGTTTCAGTGTCCCTTCGGGGAAACCTAAAGACAGGTGGTGCATGGCTGTCGTCAGCTCGTGTCGTGAGATGTTGGGTTAAGTCCCGCAACGAGCGCAACCC
>Contig_65
GTTCGGCCCTCCACTGAGTCTTACCTCAGCTTCAGCCTGGACAGGCCTAGATCACCGCCGTTGAAAAGTTGGGAGATGAGATAGGTCTAGGGGTGAAAAGCCAATCGAACTAGGAGATAGCTCGTTCTCTCCGAAATGCATTTAGGTGCAGCCTCGGTTGAAGATATGCGGGGGTAGAGCACTGTATGGCCTAGGGGGCGTATAGCTTACCGAAGTCAAGCAAACTGCGAATACCGTATATTGTTTACCGGGAGTGAGTCTACGGATGACAAGGTCCGTGGACGAGAGGGGAACAGCCCGGACCGCCGGCTAAGGTCCCAAATCATGTCTAAGTGGGAAAGGAGGTGGATATTCACAGACAACCAGGAGGTTGGCTTAGAAGCAGCCATACCTTGAAAGAGTGCGTAATAGCTCACTGGTCGAGAGTATCTGCGCCGAAGATATAACGGGGCTAAGACATGAACCGAAGCCGCGGAAGCGTGCTAGGCACGTTTGGTAGGAGAGCGTTCTGTAGGCTGTAGAAGGTGTCCTGAAAGGGATGCTGGAGGTATCAGAAGTGAGAATGCAGGAATGAGTAGCGAGAAGGAGGGCGAGAATCCCTCCGGCCGGAAGTCCAAGGTTTCCAGGGGAAGGTTTGTCCGCCCTGGGGGAGTCGGGACCTAAGCATAAGCAGAGCTGCGAAGGCGAATGGAAAACAGGTTAATATTCCTGTACCGCTGTGTACTGACTGAGAGATGGAGTGACGCAGGAAGGTATGCGGGAAGGCTGACGGAATAGCCTTTCTAAGGGTGAAGCGTGGACATATAGGCAAATCCGTATGTTTAAACGTGAGGCCTGACGGGTAAGTACCTTAGGGTATAAGCCGCAGATCCTACACTGCCGGGAAAAACTTCTATTTAGGGAAGCAGCGCCCGTACTGTAAACCGACACAGGTGGACAGAGTGAGAAACTTAAGGCCGACAGGATAACTCTGGCTAAGGAACTCTGCAAAATGGCCCCGTAACTTAGGGAGAAGGGGTGCCCGTGGTACCTGAAGGGGGAGACACCCGGAGGGGAAACGGGCCGCAGTGAAGAGTCCCAAGCAACTGTTTACCAAAAACACAGGTCTATGCTAAGCCGGAAGGCGACGTATATGGGCTGACACCTGCCCAGTGCCGGAAGGTTAAGAGGAGGA
>Contig_66
GTTACGGCCGCCGTTCACTGGGGCTTCAATTCGGAGCTCTCACTCCTCCTCTTAACCTTCCGGCACTGGGCAGGTGTCAGCCCATATACGTCGCCTTCCGGCTTAGCATAGACCTGTGTTTTTGGTAAACAGTTGCTTGGGACTCTTCACTGCGGCCCGTTTCCCCTCCGGGTGTCTCCCCCTTCAGGTACCACGGGCACCCCTTCTCCCTAAGTTACGGGGCCATTTTGCAGAGTTCCTTAGCCAGAGTTATCCTGTCGGCCTTAAGTTTCTCACTCTGTCCACCTGTGTCGGTTTACAGTACGGGCGCTGCTTCCCTAAATAGAAGTTTTTCCCGGCAGTGTAGGATCTGCGGCTTATACCCTAAGGTACTTACCCGTCAGGCCTCACGTTTAAACATACGGATTTGCCTATATGTCCACGCTTCACCCTTAGAAAGGCTATTCCGTCAGCCTTCCCGCATACCTTCCTGCGTCACTCCATCTCTCAGTCAGTACACAGCGGTACAGGAATATTAACCTGTTTTCCATTCGCCTTCGCAGCTCTGCTTATGCTTAGGTCCCGACTCCCCCAGGGCGGACAAACCTTCCCCTGGAAACCTTGGACTTCCGGCCGGAGGGATTCTCGCCCTCCTTCTCGCTACTCATTCCTGCATTCTCACTTCTGATACCTCCAGCATCCCTTTCAGGACACCTTCTACAGCCTACAGAACGCTCTCCTACCAAACGTGCCTAGCACGCTTCCGCGGCTTCGGTTCATGTCTTAGCCCCGTTATATCTTCGGCGCAGATACTCTCGACCAGTGAGCTATTACGCACTCTTTCAAGGTATGGCTGCTTCTAAGCCAACCTCCTGGTTGTCTGTGAATATCCACCTCCTTTCCCACTTAGACATGATTTGGGACCTTAGCCGGCGGTCCGGGCTGTTCCCCTCTCGTCCACGGACCTTGTCATCCGTAGACTCACTCCCGGTAAACAATATACGGTATTCGCAGTTTGCTTGACTTCGGTAAGCTATACGCCCCCTAGGCCATACAGTGCTCTACCCCCGCATATCTTCAACCGAGGCTGCACCTAAATGCATTTCGGAGAGAACGAGCTATCTCCTAGTTCGATTGGCTTTTCACCCCTAGACCTATCTCATCTCCCAACTTTTCAACGGCGGTGA
>Contig_67
GCATCAGGTGGATGCCTTGGCGATGATAGGCGACGAAGGACGTGTAAGCCTGCGAAAAGCGCGGGGGAGCTGGCAATAAAGCTATGATCCCGCGGTGTCCGAATGGGGAAACCCACTGCATTCTGTGCAGTATCCTAAGTTGAATACATAGACTTAGAGAAGCGAACCCGGAGAACTGAACCATCTAAGTACCCGGAGGAAAAGAAATCAACCGAGATTCCGCAAGTAGTGGCGAGCGAACGCGGAGGAGCCTGTACGTGATAACTGTCGAGATAGAAGAACAAGCTGGGAAGCTTGACCATAGTGGGTGATAGTCCCGTATTCGAAATCTCAACAGTGGTACTAAGCGTACGAAAAGTAGGGCGGGACACGTGAAATCCTGTCTGAATATGGGGGGACCATCCTCCAAGGCTAAATACTCATCATCGACCGATAGTGAACCAGTACCGTGAGGGAAAGGCGAAAAGAACCCCGGGAGGGGAGTGAAATAGAACCTGAAACCTGATGCATACAAACAGTGGGAGCACCCTTGTGGTGTGACTGCGTACCTTTTGTATAATGGGTCAACGACTTACATTCAGTAGCGAGCTTAACCGAATAGGGGAGGCGTAGGGAAACCGAGTCTTAATAGGGCGAACAGTTGCTGGGTGTAGACCCGAAACCGAGTGATCTATCCATGGCCAGGTTGAAGGTGCCGTAACAGGTACTGGAGGACCGAACCCACGCATGTTGCAAAATGCGGGGATGAGCTGTGGATAGGGGTGAAAGGCTAAACAAACTCGGAGATAGCTGGTTCTCCCCGAAAACTATTTAGGTAGTGCCTCGAGTAAGACACTGATGGGGGTAAAGCACTGTTATGGCTAGGGGGTTATTGCAACTTACCAACCCATGGCAAACTAAGAATACCATCAAGTGGTTCCTCGGGAGACAGACAGCGGGTGCTAACGTCCGTTGTCAAGAGGGAAACAACCCAGACCGCCAGCTAAGGTCCCAAATGATAGATTAAGTGGTAAACGAAGTGGGAAGGCCCAGACAGCCAGGATGTTGGCTTAGAAGCAGCCATCATTTAAAGAAAGCGTAATAGCTCACTGGTCGAGTCGTCCTGCGCGGAAGATGTAACGGGGCTCAAATCTATAACCGAAGCTGCGGATG
>Contig_68
CACACTTTACAATGTACCTTCATCGGCCTACAGAACGCTCCCCTACCATGCCAGTAAACTGGCATGGTAGGGGAGCGTTCTGTAGGCCGATGAAGGTACATTGTAAAGTGTGCTGGAGGTATCAGAAGTGCGAATGTTGACATGAGTAGCGATAAAGCGGGTGAAAAGCCCGCTCGCCGAAAGCCCAAGGTTTCCTACGCAACGTTCATCGGCGTAGGGTGAGTCGGCCCCTAAGGCGAGGCAGAAATGCGTAGTCGATGGGAAACAGGTTAATATTCCTGTACTTGATTCAAATGCGATGTGGGGACGGAGAAGGTTAGGTTAGCAAGCTGTTGGAATAGCTTGTTTAAGCCGGTAGGTGGAAGACTTAGGCAAATCCGGGTCTTCTTAACACCGAGAAGTGATGACGAGTGTCTACGGACATGAAGTAACCGATACCACGCTTCCAGGAAAAGCCACTAAGCTTCAGTTTGAATCGAACCGTACCGCAAACCGACACAGGTGGGCAGGATGAGAATTCTAAGGCGCTTGAGAGAACTCGGGAGAAGGAACTCGGCAAATTGATACCGTAACTTCGGGAGAAGGTATGCCCTCTAAGGTTAAGGACTTGCTCCGTAAGCCCTGGAGGGTCGCAGAGAATAGGTGGCTGCGACTGTTTATTAAAAACACAGCACTCTGCTAACACGAAAGTGGACGTATAGGGTGTGACGCCTGCCCGGTGCTGGAAGGTTAATTGAAGATGTGCAAGCATCGGATCGAAGCCCCAGTAAACGGCGGCCGTAACTATAACGGTCCTAAGGTAGCGAAATTCCTTGTCGGGTAAGTTCCGACCCGCACGAATGGCGTAACGATGGCCACACTGTCTCCTCCCGAGACTCAGCGAAGTTGAAGTGGTTGTGAAGATGCAATCTACCCGCTGCTAGACGGAAAGACCCCGTGAACCTTTACTGTAGCTTTGCATTGGACTTTGAAGTCACTTGTGTAGGATAGGTGGGAGGCTTTGAAGCAGAGACGCCAGTCTCTGTGGAGCCGTCCTTGAAATACCACCCTGGTGTCTTTGAGGTTCTAACCCAGACCCGTAATCCGGGTCGGGGACCGTGCATGGTAGGCAGTTTGACTGGGGCGGTCTCCTCCCAAAGAGTAACGGAGGAG
>Contig_69
CTTCGTCGCCTTGGCGATGATAGGCGACGAAGGACGTGTAAGCCTGCGAAAAGCGTGGGGGAGCTGGCAATAAAGCTATGATCCCGCGATGTCCGAATGGGGAAACCCACCTCTTAGGAGGTATCCTTATCTGAATACATAGGATAAGCGAAGCGAACCCGGAGAACTGAACCATCTAAGTACCCGGAGGAAAAGAAATCAACCGAGATTCCGCAAGTAGTGGCGAGCGAACGCGGAGGAGCCTGTACGTGATAACTGTCGAGATAGAAGAACAAGCTGGGAAGCTTGACCATAGTGGGTGATAGTCCCGTATTCGAAATCTCAACAGTGGTACTAAGCGTACGAAAAGTAGGGCGGGACACGTGAAATCCTGTCTGAATATGGGGGGACCATCCTCCAAGGCTAAATACTCATCATCGACCGATAGTGAACCAGTACCGTGAGGGAAAGGCGAAAAGAACCCCGGGAGGGGAGTGAAATAGAACCTGAAACCTGATGCATACAAACAGTGGGAGCACCCTTGTGGTGTGACTGCGTACCTTTTGTATAATGGGTCAACGACTTACATTCAGTAGCGAGCTTAACCGAATAGGGGAGGCGTAGGGAAACCGAGTCTTAATAGGGCGAACAGTTGCTGGGTGTAGACCCGAAACCGAGTGATCTATCCATGGCCAGGTTGAAGGTGCCGTAACAGGTACTGGAGGACCGAACCCACGCATGTTGCAAAATGCGGGGATGAGCTGTGGATAGGGGTGAAAGGCTAAACAAACTCGGAGATAGCTGGTTCTCCCCGAAAACTATTTAGGTAGTGCCTCGAGTAAGACACTGATGGGGGTAAAGCACTGTTATGGCTAGGGGGTTATTGCAACTTACCAACCCATGGCAAACTAAGAATACCATCAAGTGGTTCCTCGGGAGACAGACAGCGGGTGCTAACGTCCGTTGTCAAGAGGGAAACAACCCAGACCGCCAGCTAAGGTCCCAAATGATAGATTAAGTGGTAAACGAAGTGGGAAGGCCCAGACAGCCAGGATGTTGGCTTAGAAGCAGCCATCATTTAAAGAAAGCGTAATAGCTCACTGGTCGAGTCGTCCTGCGCGGAAGATGTAACGGGGCTCAAATCTATAACCGAAGCTGCGGATG
>Contig_70
CTCCTCCGTTACTCTTTGGGAGGAGACCGCCCCAGTCAAACTGCCTACCATGCACGGTCCCCGACCCGGATTACGGGTCTGGGTTAGAACCTCAAAGACACCAGGGTGGTATTTCAAGGACGGCTCCACAGAGACTGGCGTCTCTGCTTCAAAGCCTCCCACCTATCCTACACAAGTGACTTCAAAGTCCAATGCAAAGCTACAGTAAAGGTTCACGGGGTCTTTCCGTCTAGCAGCGGGTAGATTGCATCTTCACAACCACTTCAACTTCGCTGAGTCTCGGGAGGAGACAGTGTGGCCATCGTTACGCCATTCGTGCGGGTCGGAACTTACCCGACAAGGAATTTCGCTACCTTAGGACCGTTATAGTTACGGCCGCCGTTTACTGGGGCTTCGATCCGATGCTTGCACATCTTCAATTAACCTTCCAGCACCGGGCAGGCGTCACACCCTATACGTCCACTTTCGTGTTAGCAGAGTGCTGTGTTTTTAATAAACAGTCGCAGCCACCTATTCTCTGCGACCCTCCAGGGCTTACGGAGCAAGTCCTTAACCTTAGAGGGCATACCTTCTCCCGAAGTTACGGTATCAATTTGCCGAGTTCCTTCTCCCGAGTTCTCTCAAGCGCCTTAGAATTCTCATCCTGCCCACCTGTGTCGGTTTGCGGTACGGTTCGATTCAAACTGAAGCTTAGTGGCTTTTCCTGGAAGCGTGGTATCGGTTACTTCATGTCCGTAGACACTCGTCATCACTTCTCGGTGTTAAGAAGACCCGGATTTGCCTAAGTCTTCCACCTACCGGCTTAAACAAGCTATTCCAACAGCTTGCTAACCTAACCTTCTCCGTCCCCACATCGCATTTGAATCAAGTACAGGAATATTAACCTGTTTCCCATCGACTACGCATTTCTGCCTCGCCTTAGGGGCCGACTCACCCTACGCCGATGAACGTTGCGTAGGAAACCTTGGGCTTTCGGCGAGCGGGCTTTTCACCCGCTTTATCGCTACTCATGTCAACATTCGCACTTCTGATACCTCCAGCACACTTTACAATGCACCTTCATCGGCCTACAGAACGCTCCCCTACCATGCCAGTTTACTGGCATGGTAGGGGAGCGTTCTGTAGGCCGATGAAGGT
>Contig_71
CATCCGCAGCTTCGGTTATAGATTTGAGCCCCGTTACATCTTCCGCGCAGGACGACTCGACCAGTGAGCTATTACGCTTTCTTTAAATGATGGCTGCTTCTAAGCCAACATCCTGGCTGTCTGGGCCTTCCCACTTCGTTTACCACTTAATCTATCATTTGGGACCTTAGCTGGCGGTCTGGGTTGTTTCCCTCTTGACAACGGACGTTAGCACCCGCTGTCTGTCTCCCGAGGAACCACTTGATGGTATTCTTAGTTTGCCATGGGTTGGTAAGTTGCAATAACCCCCTAGCCATAACAGTGCTTTACCCCCATCAGTGTCTTACTCGAGGCACTACCTAAATAGTTTTCGGGGAGAACCAGCTATCTCCGAGTTTGTTTAGCCTTTCACCCCTATCCACAGCTCATCCCCGCATTTTGCAACATGCGTGGGTTCGGTCCTCCAGTACCTGTTACGGCACCTTCAACCTGGCCATGGATAGATCACTCGGTTTCGGGTCTACACCCAGCAACTGTTCGCCCTATTAAGACTCGGTTTCCCTACGCCTCCCCTATTCGGTTAAGCTCGCTACTGAATGTAAGTCGTTGACCCATTATACAAAAGGTACGCAGTCACACCACAAGGGTGCTCCCACTGTTTGTATGCATCAGGTTTCAGGTTCTATTTCACTCCCCTCCCGGGGTTCTTTTCGCCTTTCCCTCACGGTACTGGTTCACTATCGGTCGATGATGAGTATTTAGCCTTGGAGGATGGTCCCCCCATCTTCAGACAGGATTACACGTGTCCCGCCCTACTTGTCGTACGCTCAGTACCACCGATTCGCTTTCGTGTAAGGGGCTATCACCCTCTATGGCCGGCCTTTCCATACCGTTCCACTAGCCAATCGACTATCACGCACAGGCTGCTCCGATTTCGCTCGCCACTACTTTCGGAATCTCGGTTGATTTCTTTTCCTGTGGCTACTTAGATGTTTCAGTTCGCCACGTTCGCCTCGCTGACCTATGGATTCAGTCAGCGATACCCTTGCGGGTGGGTTTCCCCATTCGGACATCCGCGGATCAAAGCTTGTTTGCCAGCTCCCCGCGGCTTATCGCAGGCTACAACGTCCTTCATCGCCTGTAATCGC
>Contig_72
GAAGGACGTGCTAATCTGCGAAAAGCTTGGATGAGTCGATAAGAGGCGTTTAATCCAAGATGTCCGAATGGGGAAACCCAGTAGATGAAGAATCTACTATCATTATCTGAATACATAGGGTAATGAGGCAAACCGGGAGAACTGAAACATCTAAGTACCCCGAGGAAAAGAAATCAACCGAGATTTCGTTAGTAGCGGCGAGCGAACGCGAAGGAGCCTGTTAGTGATAATGACAGAGACAGAGGAACAAGCTGGGAAGCTTGGCGATACAGGGTGATAGCCCCGTACTCGAAGTCCAGGTCATGGTACTAAGCTAACGACAAGTAGGGCGGGACACGTGATATCCTGTTTGAAGATGGGGGGACCATCCTCCAAGGCTAAATACTCCTGATTGACCGATAGTGAACCAGTACTGTGAAGGAAAGGCGAAAAGAACCCCGGTGAGGGGAGTGAAATAGAACCTGAAACCTTGTACGTACAAGCAGTGGGAGCCCTTTAAGGGTGACTGCGTACCTTTTGTATAATGGGTCAGCGACTTATATTTTGTAGCGAGGTTAACCGAATAGGGGAGCCGAAGGGAAACCGAGTCTTAACTGGGCGTCTAGTTGCAAGGTATAGACCCGAAACCCGGTGATCTAGCCATGGGCAGGTTGAAGGTTGGGTAACACTAACTGGAGGACCGAACCGACTAATGTTGAAAAATTAGCGGATGACTTGTGGCTGGGGGTGAAAGGCCAATCAAACCGGGAGATAGCTGGTTCTCCCCGAAATCTATTTAGGTAGAGCCTTGAGCGGACACCTTCGGGGGTAGAGCACTGTTTCGGCTAGGGGTCCATCCCGGATTACCAACCCGATGCAAACTACGAATACCGAAGAGTGATACTCAGGAGACACACGGCGGGTGCTAACGTCCGTCGTGGAGAGGGAAACAACCCAGACCGCCAGCTAAGGTCCCAAAGTCTATATTAAGTGGGAAACGAAGTGGGAAGGCTTAGACAGCTAGGATGTTGGCTTAGAAGCAGCCATCATTTAAAGAAAGCGTAATAGCTCACTAGTCGAGTCGGCCTGCGCGGAAGATGTAACGGGGCTCAAATATAGCACCGAAGCTGCGGCA
>Contig_73
CTACCATGCCAGTTTACTGGCATGGTAGGGGAGCGTTCTGTAGGCCGATGAAGGTGCATTGTAAAGTGTGCTGGAGGTATCAGAAGTGCGAATGTTGACATGAGTAGCGATAAAGCGGGTGAAAAGCCCGCTCGCCGAAAGCCCAAGGTTTCCTACGCAACGTTCATCGGCGTAGGGTGAGTCGGCCCCTAAGGCGAGGCAGAAATGCGTAGTCGATGGGAAACAGGTTAATATTCCTGTACTTGATTCAAATGCGATGTGGGGACGGAGAAGGTTAGGTTAGCAAGCTGTTGGAATAGCTTGTTTAAGCCGGTAGGTGGAAGACTTAGGCAAATCCGGGTCTTCTTAACACCGAGAAGTGATGACGAGTGTCTACGGACATGAAGTAACCGATACCACGCTTCCAGGAAAAGCCACTAAGCTTCAGTTTGAATCGAACCGTACCGCAAACCGACACAGGTGGGCAGGATGAGAATTCTAAGGCGCTTGAGAGAACTCGGGAGAAGGAACTCGGCAAATTGATACCGTAACTTCGGGAGAAGGTATGCCCTCTAAGGTTAAGGACTTGCTCCGTAAGCCCTGGAGGGTCGCAGAGAATAGGTGGCTGCGACTGTTTATTAAAAACACAGCACTCTGCTAACACGAAAGTGGACGTATAGGGTGTGACGCCTGCCCGGTGCTGGAAGGTTAATTGAAGATGTGCAAGCATCGGATCGAAGCCCCAGTAAACGGCGGCCGTAACTATAACGGTCCTAAGGTAGCGAAATTCCTTGTCGGGTAAGTTCCGACCCGCACGAATGGCGTAACGATGGCCACACTGTCTCCTCCCGAGACTCAGCGAAGTTGAAGTGGTTGTGAAGATGCAATCTACCCGCTGCTAGACGGAAAGACCCCGTGAACCTTTACTGTAGCTTTGCATTGGACTTTGAAGTCACTTGTGTAGGATAGGTGGGAGGCTTTGAAGCAGAGACGCCAGTCTCTGTGGAGCCGTCCTTGAAATACCACCCTGGTGTCTTTGAGGTTCTAACCCAGACCCGTAATCCGGGTCGGGGACCGTGCATGGTAGGCAGTTTGACTGGGGCGGTCTCCTCCCAAAGAGTAACGGAGGAG
>Contig_74
TTCACCCGTTTTATCGTTACTTATGTCAGCATTCGCACTTCTGATACGTCCAGCAAACCTCTCGATTCACCTTCATCCGCTTACAGAACGCTCCCCTACCCAACAGTATTGCTACTGGTGCCGCAGCTTCGGTGCTATATTTGAGCCCCGTTACATCTTCCGCGCAGGCCGACTCGACTAGTGAGCTATTACGCTTTCTTTAAATGATGGCTGCTTCTAAGCCAACATCCTAGCTGTCTAAGCCTTCCCACTTCGTTTCCCACTTAATATAGACTTTGGGACCTTAGCTGGCGGTCTGGGTTGTTTCCCTCTCCACGACGGACGTTAGCACCCGCCGTGTGTCTCCTGAGTATCACTCTTCGGTATTCGTAGTTTGCATCGGGTTGGTAATCCGGGATGGACCCCTAGCCGAAACAGTGCTCTACCCCCGAAGGTGTCCGCTCAAGGCTCTACCTAAATAGATTTCGGGGAGAACCAGCTATCTCCCGGTTTGATTGGCCTTTCACCCCCAGCCACAAGTCATCCGCTAATTTTTCAACATTAGTCGGTTCGGTCCTCCAGTTAGTGTTACCCAACCTTCAACCTGCCCATGGCTAGATCACCGGGTTTCGGGTCTATACCTTGCAACTAGACGCCCAGTTAAGACTCGGTTTCCCTTCGGCTCCCCTATTCGGTTAACCTCGCTACAAAATATAAGTCGCTGACCCATTATACAAAAGGTACGCAGTCACCCTTAAAGGGCTCCCACTGCTTGTACGTACAAGGTTTCAGGTTCTATTTCACTCCCCTCACCGGGGTTCTTTTCGCCTTTCCTTCACAGTACTGGTTCACTATCGGTCAATCAGGAGTATTTAGCCTTGGAGGATGGTCCCCCCATCTTCAAACAGGATATCACGTGTCCCGCCCTACTTGTCGTTAGCTTAGTACCATGACCTGGACTTCGAGTACGGGGCTATCACCCTGTATCGCCAAGCTTCCCAGCTTGTTCCTCTGTCTCTGTCATTATCACTAACAGGCTCCTTCGCGTTCGCTCGCCGCTACTAACGAAATCTCGGTTGATTTCTTTTCCTCGGGGTACTTAGATGTTTCAGTTCTCCCGGTTTGCCTCA
>Contig_75
GTTCTCTGGATGTCAAGAGTAGGTAAGGTTCTTCGCGTTGCATCGAATTAAACCACATGCTCCACCGCTTGTGCGGGCCCCCGTCAATTCATTTGAGTTTTAACCTTGCGGCCGTACTCCCCAGGCGGTCGATTTATCACGTTAGCTACGGGCGCCAAGCTCAAAGCTCAACCCCCAAATCGACATCGTTTACAGCGTGGACTACCAGGGTATCTAATCCTGTTTGCTCCCCACGCTTTCGCACATGAGCGTCAGTACATTCCCAAGGGGCTGCCTTCGCCTTCGGTATTCCTCCACATCTCTACGCATTTCACCGCTACACGTGGAATTCTACCCCTCCCTAAAGTACTCTAGCGACCCAGTATGAAATGCAATTCCCAGGTTAAGCCCGGGGCTTTCACACCTCACTTAAGTCACCGCCTGCGTGCCCTTTACGCCCAGTTATTCCGATTAACGCTCGCACCCTCCGTATTACCGCGGCTGCTGGCACGGAGTTAGCCGGTGCTTCTTCTGTAGTTAACGTCAATCACCTAGTTTATTAAACTAGGTGATTGACGTTAACTACAGAAGAAGCACCGGCTAACTCCGTGCCAGCAGCCGCGGTAATACGGAGGGTGCGAGCGTTAATCGGAATAACTGGGCGTAAAGGGCACGCAGGCGGTGACTTAAGTGAGGTGTGAAAGCCCCGGGCTTAACCTGGGAATTGCATTTCATACTGGGTCGCTAGAGTACTTTAGGGAGGGGTAGAATTCCACGTGTAGCGGTGAAATGCGTAGAGATGTGGAGGAATACCGAAGGCGAAGGCAGCCCCTTGGGAATGTACTGACGCTCATGTGCGAAAGCGTGGGGAGCAAACAGGATTAGATACCCTGGTAGTCCACGCTGTAAACGATGTCGATTTGGGGGTTGAGCTTTGAGCTTGGCGCCCGTAGCTAACGTGATAAATCGACCGCCTGGGGAGTACGGCCGCAAGGTTAAAACTCAAATGAATTGACGGGGGCCCGCACAAGCGGTGGAGCATGTGGTTTAATTCGATGCAACGCGAAGAACCTTACCTACTCTTGACATCCAGAGAAC
>Contig_76
CATCCGCAGCTTCGGTTATAGATTTGAGCCCCGTTACATCTTCCGCGCAGGACGACTCGACCAGTGAGCTATTACGCTTTCTTTAAATGATGGCTGCTTCTAAGCCAACATCCTGGCTGTCTGGGCCTTCCCACTTCGTTTACCACTTAATCTATCATTTGGGACCTTAGCTGGCGGTCTGGGTTGTTTCCCTCTTGACAACGGACGTTAGCACCCGCTGTCTGTCTCCCGAGGAACCACTTGATGGTATTCTTAGTTTGCCATGGGTTGGTAAGTTGCAATAACCCCCTAGCCATAACAGTGCTTTACCCCCATCAGTGTCTTACTCGAGGCACTACCTAAATAGTTTTCGGGGAGAACCAGCTATCTCCGAGTTTGTTTAGCCTTTCACCCCTATCCACAGCTCATCCCCGCATTTTGCAACATGCGTGGGTTCGGTCCTCCAGTACCTGTTACGGCACCTTCAACCTGGCCATGGATAGATCACTCGGTTTCGGGTCTACACCCAGCAACTGTTCGCCCTATTAAGACTCGGTTTCCCTACGCCTCCCCTATTCGGTTAAGCTCGCTACTGAATGTAAGTCGTTGACCCATTATACAAAAGGTACGCAGTCACACCACAAGGGTGCTCCCACTGTTTGTATGCATCAGGTTTCAGGTTCTATTTCACTCCCCTCCCGGGGTTCTTTTCGCCTTTCCCTCACGGTACTGGTTCACTATCGGTCGATGATGAGTATTTAGCCTTGGAGGATGGTCCCCCCATATTCAGACAGGATTTCACGTGTCCCGCCCTACTTTTCGTACGCTTAGTACCACTGTTGAGATTTCGAATACGGGACTATCACCCACTATGGTCAAGCTTCCCAGCTTGTTCTTCTATCTCGACAGTTATCACGTACAGGCTCCTCCGCGTTCGCTCGCCACTACTTGCGGAATCTCGGTTGATTTCTTTTCCTCCGGGTACTTAGATGGTTCAGTTCTCCGGGTTCGCTTCGCTTATCCTATGTATTCAGATAAGGATACCTCTTAGGAGGTATCCTTATCTGAATACATAGGATAAGCGAAGCGAACCCGGA
>Contig_77
TGCCGCAGCTTCGGTGCTATATTTGAGCCCCGTTACATCTTCCGCGCAGGCCGACTCGACTAGTGAGCTATTACGCTTTCTTTAAATGATGGCTGCTTCTAAGCCAACATCCTAGCTGTCTAAGCCTTCCCACTTCGTTTCCCACTTAATATAGACTTTGGGACCTTAGCTGGCGGTCTGGGTTGTTTCCCTCTCCACGACGGACGTTAGCACCCGCCGTGTGTCTCCTGAGTATCACTCTTCGGTATTCGTAGTTTGCATCGGGTTGGTAATCCGGGATGGACCCCTAGCCGAAACAGTGCTCTACCCCCGAAGGTGTCCGCTCAAGGCTCTACCTAAATAGATTTCGGGGAGAACCAGCTATCTCCCGGTTTGATTGGCCTTTCACCCCCAGCCACAAGTCATCCGCTAATTTTTCAACATTAGTCGGTTCGGTCCTCCAGTTAGTGTTACCCAACCTTCAACCTGCCCATGGCTAGATCACCGGGTTTCGGGTCTATACCTTGCAACTAGACGCCCAGTTAAGACTCGGTTTCCCTTCGGCTCCCCTATTCGGTTAACCTCGCTACAAAATATAAGTCGCTGACCCATTATACAAAAGGTACGCAGTCACCCTTAAAGGGCTCCCACTGCTTGTACGTACAAGGTTTCAGGTTCTATTTCACTCCCCTCACCGGGGTTCTTTTCGCCTTTCCTTCACAGTACTGGTTCACTATCGGTCAATCAGGAGTATTTAGCCTTGGAGGATGGTCCCCCCATCTTCAAACAGGATATCACGTGTCCCGCCCTACTTGTCGTTAGCTTAGTACCATGACCTGGACTTCGAGTACGGGGCTATCACCCTGTATCGCCAAGCTTCCCAGCTTGTTCCTCTGTCTCTGTCATTATCACTAACAGGCTCCTTCGCGTTCGCTCGCCGCTACTAACGAAATCTCGGTTGATTTCTTTTCCTCGGGGTACTTAGATGTTTCAGTTCTCCCGGTTTGCCTCACTTACCTATGGATTCAGTAAGTGATAGTAGATGAAGAATCTACTATCACTTACTGAATCCATAGGTAAGTGAGGCAAACC
>Contig_78
TGAGGCAAACCGGGAGAACTGAAACATCTAAGTACCCCGAGGAAAAGAAATCAACCGAGATTTCGTTAGTAGCGGCGAGCGAACGCGAAGGAGCCTGTTAGTGATAATGACAGAGACAGAGGAACAAGCTGGGAAGCTTGGCGATACAGGGTGATAGCCCCGTACTCGAAGTCCAGGTCATGGTACTAAGCTAACGACAAGTAGGGCGGGACACGTGATATCCTGTTTGAAGATGGGGGGACCATCCTCCAAGGCTAAATACTCCTGATTGACCGATAGTGAACCAGTACTGTGAAGGAAAGGCGAAAAGAACCCCGGTGAGGGGAGTGAAATAGAACCTGAAACCTTGTACGTACAAGCAGTGGGAGCCCTTTAAGGGTGACTGCGTACCTTTTGTATAATGGGTCAGCGACTTATATTTTGTAGCGAGGTTAACCGAATAGGGGAGCCGAAGGGAAACCGAGTCTTAACTGGGCGTCTAGTTGCAAGGTATAGACCCGAAACCCGGTGATCTAGCCATGGGCAGGTTGAAGGTTGGGTAACACTAACTGGAGGACCGAACCGACTAATGTTGAAAAATTAGCGGATGACTTGTGGCTGGGGGTGAAAGGCCAATCAAACCGGGAGATAGCTGGTTCTCCCCGAAATCTATTTAGGTAGAGCCTTGAGCGGACACCTTCGGGGGTAGAGCACTGTTTCGGCTAGGGGTCCATCCCGGATTACCAACCCGATGCAAACTACGAATACCGAAGAGTGATACTCAGGAGACACACGGCGGGTGCTAACGTCCGTCGTGGAGAGGGAAACAACCCAGACCGCCAGCTAAGGTCCCAAAGTCTATATTAAGTGGGAAACGAAGTGGGAAGGCTTAGACAGCTAGGATGTTGGCTTAGAAGCAGCCATCATTTAAAGAAAGCGTAATAGCTCACTAGTCGAGTCGGCCTGCGCGGAAGATGTAACGGGGCTCAAATATAGCACCGAAGCTGCGGCATCAGTAGCAATACTGTTGGGTAGGGGAGCGTTCTGTAAGCGGATGAAGGTG
>Contig_79
TCTCGTTCCTCATCACGTAGTCGCAACAGTTCAAGAAATTCAACTCCAGGCAGCAGTAAACGAACTTCTCCTGCTAGAATGGCTGGCAATGGCGGTGATGCTGCTCTTGCTTTGCTGCTGCTTGACAGATTGAACCAGCTTGAGAGCAAAATGTCTGGTAAAGGCCAACAGAGACAGGTTCAATCTGTCACTAAGAAATCTGCTGCTGAGGCTTCTAAGAAGCCTCGGCAAAAACGTACTGCCACTAAAGCATACAATGTAACACAAGCTTTCGGCAGACGTGGTCCAGAACAAACCCAAGGAAATTTTGGGGACCAGGAACTAATCAGACAAGGAACTGATTACAAACATTGGCCGCAAATTGCACAATTTGCCCCCAGCGCTTCAGCGTTCTTCGGAATGTCGCGCATTGGCATGGAAGTCACACCTTCGGGAACGTGGTTGACCTACACAGGTGCCATCAAATTGGATGACAAAGATCCAAATTTCAAAGATCAAGTCATTTTGCTGAATAAGCATATTGACGCATACAAAACATTCCCACCAACAGAGCCTAAAAAGGACAAAAAGAAGAAGGCTGATGAAACTCAAGCCTTACCGCAGAGACAGAAGAAACAGCAAACTGTGACTCTTCTTCCTGCTGCAGATTTGGATGATTTCTCCAAACAATTGCAACAATCCATGAGCAGTGCTGACTCAACTCAGGCCTAAACTCATGCAGACCACACAAGGCAGATGGGCTATATAAACGTTTTCGCTTTTCCGTTTACGATATATAGTCTACTCTTGTGCAGAATGAATTCTCGTAACTACATAGCACAAGTAGATGTAGTTAACTTTAATCTCACATAGCAATCTTTAATCAGTGTGTAACATTAGGGAGGACTTGAAAGAGCCACCACATTTTCACCGAGGCCACGCGGAGTACGATCGAGTGTACAGTGAACAATGCTAGGGAGAGCTGCCTATATGGAAGAGCCCTAATGTGTAAAATTAATTTTAGTAGTGCTATCCCCATGTGATTTTAATAGCTTCTTA
>Contig_80
TTAGCTATACATTACTCACCCGTGCGCCACTAACTCATAAGAGCAAGCTCTTACTTGTCCGTTCGACTTGCATGTATTAGGCACGCCGCCAGCGTTCACTCTGAGCCAGGATCAAAGTGAACGCTGGCGGCGTGCCTAATACATGCAAGTCGAACGGACGAGTAAGAGCTTGCTCTTATGAGTTAGTGGCGCACGGGTGAGTAATGTATAGCTAATCTGCCCTACACTAGAGGACAACAGTTGGAAACGACTGCTAATACTCTATACTCCTGTCTGACATAAGTTAGATAGGGAAAGTTTTTCGGTGTAGGATGAGGCTATATTGTATCAGCTAGTTGGTGAGGTAATGGCTCACCAAGGCTATGACGCATAACTGGTCTGAGAGGATGATCAGTCACACTGGAACTGAGACACGGTCCAGACTCCTACGGGAGGCAGCAGTAGGGAATATTGCTCAATGGGGGAAACCCTGAAGCAGCAACGCCGCGTGGAGGATGACACTTTTCGGAGCGTAAACTCCTTTTGTTAGGGAAGAACAATGACGGTACCTAACGAATAAGCACCGGCTAACTCCGTGCCAGCAGCCGCGGTAATACGGAGGGTGCAAGCGTTACTCGGAATCACTGGGCGTAAAGGACGCGTAGGCGGATTATCAAGTCTCTTGTGAAATCCTATGGCTTAACCATAGAACTGCTTGGGAAACTGATAATCTAGAGTGAGGGAGAGGCAGATGGAATTGGTGGTGTAGGGGTAAAATCCGTAGAGATCACCAGGAATACCCATTGCGAAGGCGATCTGCTGGAACTCAACTGACGCTAATGCGTGAAAGCGTGGGGAGCAAACAGGATTAGATACCCTGGTAGTCCACGCCCTAAACGATGTATACTAGTTGTTGCTAAGCTAGTCTTGGCAGTAATGCACCTAACGGATTAAGTATACCGCCTGGGGAGTACGGTCGCAAGATTAAAACTCAAAGGAATTGACGGGGACCCGCACAAGCGGTGGATGATGTGGATTAATTCGATGCAACGCGAA
>Contig_81
TACCGTGGTAAGCGGGCTCCTTGCGGTTACCCTACCTACTTCTGGTATCCCCCACTCCCATGGTGTGACGGGCGGTGTGTACAAGACCCGGGAACGTATTCACCGCAGTATGCTGACCTGCGATTACTAGCGATTCCGACTTCATGCACTCGAGTTGCAGAGTGCAATCCGGACTACGATCGGTTTTGTGAGATTGGCTCCGCCTCGCGGCTTGGCTACCCTCTGTACCGACCATTGTATGACGTGTGAAGCCCTGGTCATAAGGGCCATGAGGACTTGACGTCATCCCCACCTTCCTCCGGCTTGTCACCGGCAGTCTCATTAGAGTGCCCAACTTAATGATGGCAACTAATGACAAGGGTTGCGCTCGTTGCGGGACTTAACCCAACATCTCACGACACGAGCTGACGACAGCCATGCAGCACCTGTGTTCCGGCTCTCTTTCGAGCACCCCCAAATCTCTTCAGGGTTCCGGACATGTCAAGCGTAGGTAAGGTTTTTCGCGTTGCATCGAATTAATCCACATCATCCACCGCTTGACATGTCCGGAACCCTGAAGAGATTTGGGGGTGCTCGAAAGAGAGCCGGAACACAGGTGCTGCATGGCTGTCGTCAGCTCGTGTCGTGAGATGTTGGGTTAAGTCCCGCAACGAGCGCAACCCTTGTCATTAGTTGCCATCATTAAGTTGGGCACTCTAATGAGACTGCCGGTGACAAGCCGGAGGAAGGTGGGGATGACGTCAAGTCCTCATGGCCCTTATGACCAGGGCTTCACACGTCATACAATGGTCGGTACAGAGGGTAGCCAAGCCGCGAGGCGGAGCCAATCTCACAAAACCGATCGTAGTCCGGATTGCACTCTGCAACTCGAGTGCATGAAGTCGGAATCGCTAGTAATCGCAGGTCAGCATACTGCGGTGAATACGTTCCCGGGTCTTGTACACACCGCCCGTCACACCATGGGAGTGGGGGATACCAGAAGTAGGTAGGGTAACCGCAAGGAGCCCGCTTACCACGGTA
>Contig_82
GTTAGCCGGTGCTTATTCTTCAGGTACCGTCATCAACTGTCGGTATTAGCGACAGTTGATGACGGTACCTGAAGAATAAGCACCGGCTAACTACGTGCCAGCAGCCGCGGTAATACGTAGGGTGCGAGCGTTAATCGGAATTACTGGGCGTAAAGCGAGCGCAGACGGTTACTTAAGCAGGATGTGAAATCCCCGGGCTCAACCTGGGAACTGCGTTCTGAACTGGGTGACTAGAGTGTGTCAGAGGGAGGTAGAATTCCACGTGTAGCAGTGAAATGCGTAGAGATGTGGAGGAATACCGATGGCGAAGGCAGCCTCCTGGGATAACACTGACGTTCATGCTCGAAAGCGTGGGTAGCAAACAGGATTAGATACCCTGGTAGTCCACGCCCTAAACGATGTCAATTAGCTGTTGGGCAACTTGATTGCTTAGTAGCGTAGCTAACGCGTGAAATTGACCGCCTGGGGAGTACGGTCGCAAGATTAAAACTCAAAGGAATTGACGGGGACCCGCACAAGCGGTGGATGATGTGGATTAATTCGATGCAACGCGAAGAACCTTACCTGGTCTTGACATGTACGGAATCCTCCAGAGACGGAGGAGTGCCTTCGGGAGCCGTAACACAGGTGCTGCATGGCTGTCGTCAGCTCGTGTCGTGAGATGTTGGGTTAAGTCCCGCAACGAGCGCAACCCTTGTCATTAGTTGCCATCATTAAGTTGGGCACTCTAATGAGACTGCCGGTGACAAGCCGGAGGAAGGTGGGGATGACGTCAAGTCCTCATGGCCCTTATGACCAGGGCTTCACACGTCATACAATGGTCGGTACAGAGGGTAGCCAAGCCGCGAGGCGGAGCCAATCTCACAAAACCGATCGTAGTCCGGATTGCACTCTGCAACTCGAGTGCATGAAGTCGGAATCGCTAGTAATCGCAGGTCAGCATACTGCGGTGAATACGTTCCCGGGTCTTGTACACACCGCCCGTCACACCATGGGAGTGGG
>Contig_83
TTAGCCGGTGCTTATTCTTCAGGTACCGTCATCAACTGTCGGTATTAGCGACAGCTGATGACGGTACCTGAAGAATAAGCACCGGCTAACTACGTGCCAGCAGCCGCGGTAATACGTAGGGTGCGAGCGTTAATCGGAATTACTGGGCGTAAAGCGAGCGCAGACGGTTACTTAAGCAGGATGTGAAATCCCCGGGCTCAACCTGGGAACTGCGTTCTGAACTGGGTGACTAGAGTGTGTCAGAGGGAGGTAGAATTCCACGTGTAGCAGTGAAATGCGTAGAGATGTGGAGGAATACCGATGGCGAAGGCAGCCTCCTGGGATAACACTGACGTTCATGCTCGAAAGCGTGGGTAGCAAACAGGATTAGATACCCTGGTAGTCCACGCCCTAAACGATGTCAATTAGCTGTTGGGCAACTTGATTGCTTAGTAGCGTAGCTAACGCGTGAAATTGACCGCCTGGGGAGTACGGTCGCAAGATTAAAACTCAAAGGAATTGACGGGGACCCGCACAAGCGGTGGATGATGTGGATTAATTCGATGCAACGCGAAGAACCTTACCTGGTCTTGACATGTACGGAATCCTCCAGAGACGGAGGAGTGCCTTCGGGAGCCGTAACACAGGTGCTGCATGGCTGTCGTCAGCTCGTGTCGTGAGATGTTGGGTTAAGTCCCGCAACGAGCGCAACCCTTGTCATTAGTTGCCATCATTAAGTTGGGCACTCTAATGAGACTGCCGGTGACAAGCCGGAGGAAGGTGGGGATGACGTCAAGTCCTCATGGCCCTTATGACCAGGGCTTCACACGTCATACAATGGTCGGTACAGAGGGTAGCCAAGCCGCGAGGCGGAGCCAATCTCACAAAACCGATCGTAGTCCGGATTGCACTCTGCAACTCGAGTGCATGAAGTCGGAATCGCTAGTAATCGCAGGTCAGCATACTGCGGTGAATACGTTCCCGGGTCTTGTACACACCGCCCGTCACACCATGGGAGTGGG
>Contig_84
GTATTTAGCCGTCGCTTCTTCTGCAGGTACCGTCACTTCCTTCTTCCCTGCTGAAGAAGCGACGGCTAAATACGTGCCAGCAGCCGCGGTAATACGTATGTCGCGAGCGTTATCCGGAATTATTGGGCATAAAGGGCATCTAGGCGGCCTTCCAAGTCAGGGGTGAAAACCTGCGGCTCAACCGCAGGCCTGCCTTTGAAACTGATAGGCTGGAGTACCGGAGAGGTGGACGGAACTGCACGAGTAGAGGTGAAATTCGTAGATATGTGCAGGAATGCCGATGATGAAGATAGTTCACTGGACGGTAACTGACGCTGAAGTGCGAAAGCCGGGGGAGCGAACAGGATTAGATACCCTGGTAGTCCCGGCCGTAAACGATGATTACTGGGTGTGGGCAGGAAGACTGTCTGTGCCGAAGCGAATGCGATAAGTAATCCGCCTGGGGAGTACGGCCGCAAGGCTGAAACTCAAAGGAATTGACGGGGACCCGCACAAGCGGTGGAGCATGTGGTTTAATTCGACGCAACGCGAGGAACCTTACCAGATCTTGACATCCCGCGAACGCCCATGAGGATGGGCGGTGCCTTCGGGAACGCGGAGACAGGTGGTGCATGGCTGTCGACAGCTCGTGTCGTGAGATGTTGGGTTAAGTCCCGCAACGAGCGCAACCCCTGTTGCTAGTTACCATCATTAAGTTGGGGACTCTAGCGAGACTGCCTGCGAAGAGCAGGAGGAAGGTGGGGATGACGTCAAGTCATCATGCCCCTTATGATCTGGGCTACACACGTGCTACAATGGGCTGTACAGAGAGGAGCGAGGCGGTGACGCGGAGCGAATCTTGAAAGCAGTTCGAAGTTCGGATTGAAGTCTGCAACTCGACTTCATGAAGTTGGAATCGCTAGTAATCGCGGATCAGCAATGCCGCGGTGAATACGTTCTCGGGTCTTGTACACACCGCCCGTCACACCATGGGAGCTGTCTCCACCTGAAGTT
>Contig_85
TGCAAGCACTCAATGCCGTTTCCCCTCGACTTGCATGTGTTAAGCCTGTAGCTAGCGTTCATCCTGAGCCAGGATCAACGCTAGCTACAGGCTTAACACATGCAAGTCGAGGGGAAACGGCATTGAGTGCTTGCACTCTTTGGACGTCGACCGGCGCACGGGTGAGTAACGCGTATCCAACCTTCCCATTACTGTGGGATAACCTGCCGAAAGGCAGACTAATACCGCATAGTCTTCGATGACGGCATCAGATTTGAAGTAAAGATTTATCGGTAATGGATGGGGATGCGTCTGATTAGCTTGTTGGCGGGGTAACGGCCCACCAAGGCGACGATCAGTAGGGGTTCTGAGAGGAAGGTCCCCCACATTGGAACTGAGACACGGTCCAAACTCCTACGGGAGGCAGCAGTGAGGAATATTGGTCAATGGACGGAAGTCTGAACCAGCCAAGTAGCGTGCAGGATGACGGCCCTATGGGTTGTAAACTGCTTTTGTATGGGGATAAAGTTAGGGACGTGTCCCTATTTGCAGGTACCATACGAATAAGGACCGGCTAATTCCGTGCCAGCAGCCGCGGTAATACGGAAGGTCCAGGCGTTATCCGGATTTATTGGGTTTAAAGGGAGCGTAGGCTGGAGATTAAGTGTGTTGTGAAATGTAGACGCTCAACGTCTGAATTGCAGCGCATACTGGTTTCCTTGAGTACGCACAACGTTGGCGGAATTCGTCGTGTAGCGGTGAAATGCTTAGATATGACGAAGAACTCCGATTGCGAAGGCAGCTGACGGGAGCGCAACTGACGCTTAAGCTCGAAGGTGCGGGTATCAAACAGGATTAGATACCCTGGTAGTCCGCACAGTAAACGATGGATGCCCGCTGTTGGTACCTGGTATCAGCGGCTAAGCGAAAGCATTAAGCATCCCACCTGGGGAGTACGCCGGCAACGGTGAAACTCAAAGGAATTGACGGGGGCCCGCACAAGCGG
>Contig_86
CCGCTTGTGCGGGCCCCCGTCAATTCCTTTGAGTTTCACCGTTGCCGGCGTACTCCCCAGGTGGGATGCTTAATGCTTTCGCTTAGCCGCTGATACCAGGTACCAACAGCGGGCATCCATCGTTTACTGTGCGGACTACCAGGGTATCTAATCCTGTTTGATACCCGCACCTTCGAGCTTAAGCGTCAGTTGCGCTCCCGTCAGCTGCCTTCGCAATCGGAGTTCTTCGTCATATCTAAGCATTTCACCGCTACACGACGAATTCCGCCAACGTTGTGCGTACTCAAGGAAACCAGTATGCGCTGCAATTCAGACGTTGAGCGTCTACATTTCACAACACACTTAATCTCCAGCCTACGCTCCCTTTAAACCCAATAAATCCGGATAACGCCTGGACCTTCCGTATTACCGCGGCTGCTGGCACGGAATTAGCCGGTCCTTATTCGTATGGTACCTGCAAATAGGGACACGTCCCTAACTTTATCCCCATACAAAAGCAGTTTACAACCCATAGGGCCGTCATCCTGCACGCTACTTGGCTGGTTCAGACTTCCGTCCATTGACCAATATTCCTCACTGCTGCCTCCCGTAGGAGTTTGGACCGTGTCTCAGTTCCAATGTGGGGGACCTTCCTCTCAGAACCCCTACTGATCGTCGCCTTGGTGGGCCGTTACCCCGCCAACAAGCTAATCAGACGCATCCCCATCCATTACCGATAAATCTTTACTTCAAATCTGATGCCGTCATCGAAGACTATGCGGTATTAGTCTGCCTTTCGGCAGGTTATCCCACAGTAATGGGAAGGTTGGATACGCGTTACTCACCCGTGCGCCGGTCGACGTCCAAAGAGTGCAAGCACTCAATGCCGTTTCCCCTCGACTTGCATGTGTTAAGCCTGTAGCTAGAGTTTGATCCTGGCTCAGGATGAACGCTAGCTACAGGCTTAACACATGCAAGTCGAGGGGAAACGGCATT
>Contig_87
TAAAGCTCCATGGGGTCTTTCCGTCCTACTGTAGGTAACCGGTATCTTCACCGGTAATACAATTTCACCAGGCCTCCCGTCAAGACAGCGCTCAAATCATTACACCATTCGTGCAGGTCGGAACTTACCCGACAAGGAATTTCGCTACCTTAGGACCGTTATAGTTACGGCCGCCGTTCACTGGGGCTTCAATTCGGAGCTCTCACTCCTCCTCTTAACCTTCCAGCACTGGGCAGGTGTCAGCCCATATACATCGCCTTCCAGCTTAGCATAGACCTGTGTTTTTGTTAAACAGTTGCTTGAGCCTCTTCACTGCGACCCTCGAGCGCTTTGTATCGCGTGGATACTGACCCTCAAGGGCTCCTCTTCTCCCGAAGTTACGAGGTTATTTTGCAGAGTTCCTTAACGAGAGTTAGCCTGTCCGCCTTAGATTTCTCATCCTGACCACCTGTGTCGGTTTGCAGTACGGGCAGTCAAATATTAACGTTAGAAGCTTTTCTTGGCAGCGTGGGATTTGCGCATTCATCTTACGACTGTATATCATACCTCAGATATAACTCAATGGATTTTCCTATCAAGTCATCCTACATACTTCTACGGACACTTCCGTTCGTCCGCGCGCATACCCTTCTGCGTCCCTCCATCACAATATATGACTGGCACAGAAATATTAATCTGTTTTCCATTCGCCTACGCATTATAGCCTGGGCTTAGGTCCCGGCTTACTCAGGGAAGACAAGCTTTACCCTGAAAACCTTGGTCTTCCGGCGAGGGGGATTCTCGCCCCCTTTCTCGCTACTTATTCCTGCATTCTCACTTCTGATACCTCCAGAGTCGGTTACCCTTCTCCTTCAACGGCCTACAGAACGCTCTCCTACCAATCCTTACGGATTCCACAGCTAAGTTATAAACCGAAGCTGTGGAATCCGTAAGGATTGGTAGGAGAGCGTTCTGTAGGCCGTTGAAGGAG
>Contig_88
AGGTACTCACAGCTCCCATGGTGTGACGGGCGGTGTGTACAAGGCCCGGGAACGTATTCACCGCGCCATGGCTGATGCGCGATTACTAGCGAATCCAGCTTCGTGGGGTCGGGTTGCAGACCCCAGTCCGAACTGGGACCGGCTTTCAAGATTTGATGCAATTTGCATTACACCATCCCTCTGTACCGGCCATTGTAACACGTGTGTAGCCCCGGACGTAAGGGCCGTGCTGATTTGACGTCATCCCCACCTTCCTCACACCTTACGGTGGCAGTGTCTCCAGAGTGCCCAGCTTAACCTGATGGCAACTGAAGAGAGGGGTTGCGCTCGTTATGGCACTTAAGCCGACACCTCACGGCACGAGCTGACGACAACCATGCAGCACCTTCACAGAGGCCCCGAAGGGCGTCATTATCTCTAAATCCTTCCTCTGCAATTCAAGCCCGGGTAAGGTTCCTCGCGTATCATCGAATTAAACCACATGTTCCTCCGCTTGTGCGGGCCCCCGTCAATTCCTTTGAGTTTCACCGTTGCCGGCGTACTCCCCAGGTGGGATGCTTAATGCTTTCGCTTAGCCGCTGATACCAGGTACCAACAGCGGGCATCCATCGTTTACTGTGCGGACTACCAGGGTATCTAATCCTGTTTGATACCCGCACCTTCGAGCTTAAGCGTCAGTTGCGCTCCCGTCAGCTGCCTTCGCAATCGGAGTTCTTCGTCATATCTAAGCATTTCACCGCTACACGACGAATTCCGCCAACGTTGTGCGTACTCAAGGAAACCAGTATGCGCTGCAATTCAGACGTTGAGCGTCTACATTTCACAACACACTTAATCTCCAGCCTACGCTCCCTTTAAACCCAATAAATCCGGATAACGCCTGGACCTTCCGTATTACCGCGGCTGCTGGCACGGAATTAGCCGGTCCTTATTCGTATGGTACCTGCAAATAGGGAC
>Contig_89
AACGCTCGGGACCTACGTATTACCGCGGCTGCTGGCACGTAGTTAGCCGTCCCTTTCTGGTAAGATACCGTCACAGTGTGAACTTTCCACTCTCACACTCGTTCTTCTCTTACAACAGAGCTTTACGATCCGAAAACCTTCTTCACTCACGCGGCGTTGCTCGGTCAGACTTCCGTCCATTGCCGAAGATTCCCTACTGCTGCCTCCCGTAGGAGTCTGGGCCGTGTCTCAGTCCCAGTGTGGCCGATCACCCTCTCAGGTCGGCTATGTATCGTCGCCTTGGTGAGCCGTTACCTCACCAACTAGCTAATACAACGCAGGTCCATCTGGTAGTGATGCAATTGCACCTTTCAAGCAGATATCATGCAATATCTACTGTTATGCGGTATTAGCTATCGTTTCCAATAGTTATCCCCCGCTACCAGGCAGGTTACCTACGCGTTACTCACCCGTTCGCAACTCATCCGGAAAGAGCAAGCTCCTTCCGGATGAGTTGCGAACGGGTGAGTAACGCGTAGGTAACCTGCCTGGTAGCGGGGGATAACTATTGGAAACGATAGCTAATACCGCATAACAGTAGATATTGCATGATATCTGCTTGAAAGGTGCAATTGCATCACTACCAGATGGACCTGCGTTGTATTAGCTAGTTGGTGAGGTAACGGCTCACCAAGGCGACGATACATAGCCGACCTGAGAGGGTGATCGGCCACACTGGGACTGAGACACGGCCCAGACTCCTACGGGAGGCAGCAGTAGGGAATCTTCGGCAATGGACGGAAGTCTGACCGAGCAACGCCGCGTGAGTGAAGAAGGTTTTCGGATCGTAAAGCTCTGTTGTAAGAGAAGAACGAGTGTGAGAGTGGAAAGTTCACACTGTGACGGTATCTTACCAGAAAGGGACGGCTAACTACGTGCCAGCAGCCGCGGTAATACGTAGGTCCCGAGCGTT
>Contig_90
AACGCTCGGGACCTACGTATTACCGCGGCTGCTGGCACGTAGTTAGCCGTCCCTTTCTGGTAAGATACCGTCACAGTGTGAACTTTCCACTCTCACACTCGTTCTTCTCTTACAACAGAGCTTTACGATCCGAAAACCTTCTTCACTCACGCGGCGTTGCTCGGTCAGACTTCCGTCCATTGCCGAAGATTCCCTACTGCTGCCTCCCGTAGGAGTCTGGGCCGTGTCTCAGTCCCAGTGTGGCCGATCACCCTCTCAGGTCGGCTATGTATCGTCGCCTTGGTGAGCCGTTACCTCACCAACTAGCTAATACAACGCAGGTCCATCTGGTAGTGATGCAATTGCACCTTTCAAGCAGATATCATGCAATATCTACTGTTATGCGGTATTAGCTATCGTTTCCAATAGTTATCCCCCGCTACCAGGCAGGTTACCTACGCGTTACTCACCCGTTCGCAACTCATCCGCTTGGTGCTTGCACCGAGCGGATGAGTTGCGAACGGGTGAGTAACGCGTAGGTAACCTGCCTGGTAGCGGGGGATAACTATTGGAAACGATAGCTAATACCGCATAACAGTAGATATTGCATGATATCTGCTTGAAAGGTGCAATTGCATCACTACCAGATGGACCTGCGTTGTATTAGCTAGTTGGTGAGGTAACGGCTCACCAAGGCGACGATACATAGCCGACCTGAGAGGGTGATCGGCCACACTGGGACTGAGACACGGCCCAGACTCCTACGGGAGGCAGCAGTAGGGAATCTTCGGCAATGGACGGAAGTCTGACCGAGCAACGCCGCGTGAGTGAAGAAGGTTTTCGGATCGTAAAGCTCTGTTGTAAGAGAAGAACGAGTGTGAGAGTGGAAAGTTCACACTGTGACGGTATCTTACCAGAAAGGGACGGCTAACTACGTGCCAGCAGCCGCGGTAATACGTAGGTCCCGAGCGTT
>Contig_91
TGATTGACGTTAACTACAGAAGAAGCACCGGCTAACTCCGTGCCAGCAGCCGCGGTAATACGGAGGGTGCGAGCGTTAATCGGAATAACTGGGCGTAAAGGGCACGCAGGCGGTGACTTAAGTGAGGTGTGAAAGCCCCGGGCTTAACCTGGGAATTGCATTTCATACTGGGTCGCTAGAGTACTTTAGGGAGGGGTAGAATTCCACGTGTAGCGGTGAAATGCGTAGAGATGTGGAGGAATACCGAAGGCGAAGGCAGCCCCTTGGGAATGTACTGACGCTCATGTGCGAAAGCGTGGGGAGCAAACAGGATTAGATACCCTGGTAGTCCACGCTGTAAACGATGTCGATTTGGGGGTTGAGCTTTGAGCTTGGCGCCCGTAGCTAACGTGATAAATCGACCGCCTGGGGAGTACGGCCGCAAGGTTAAAACTCAAATGAATTGACGGGGGCCCGCACAAGCGGTGGAGCATGTGGTTTAATTCGATGCAACGCGAAGAACCTTACCTACTCTTGACATCCAGAGAACATTCCAGAGATGGATTGGTGCCTTCGGGAACTCTGAGACAGGTGCTGCATGGCTGTCGTCAGCTCGTGTTGTGAAATGTTGGGTTAAGTCCCGCAACGAGCGCAACCCTTATCCTTTGTTGCCAGCGATTAGGTCGGGAACTCAAAGGAGACTGCCGGTGATAAACCGGAGGAAGGTGGGGATGACGTCAAGTCATCATGGCCCTTACGAGTAGGGCTACACACGTGCTACAATGGCGTATACAGAGGGAAGCGATAGTGCGAGCTGGAGCGAATCTCACAAAGTACGTCTAAGTCCGGATTGGAGTCTGCAACTCGACTCCATGAAGTCGGAATCGCTAGTAATCGCAAATCAGAATGTTGCGGTGAATACGTTCCCGGGCCTTGTACACACCGCCCGTCACACCATGGGAGTGG
>Contig_92
TGATTGACGTTAACTACAGAAGAAGCACCGGCTAACTCCGTGCCAGCAGCCGCGGTAATACGGAGGGTGCGAGCGTTAATCGGAATAACTGGGCGTAAAGGGCACGCAGGCGGTGACTTAAGTGAGGTGTGAAAGCCCCGGGCTTAACCTGGGAATTGCATTTCATACTGGGTCGCTAGAGTACTTTAGGGAGGGGTAGAATTCCACGTGTAGCGGTGAAATGCGTAGAGATGTGGAGGAATACCGAAGGCGAAGGCAGCCCCTTGGGAATGTACTGACGCTCATGTGCGAAAGCGTGGGGAGCAAACAGGATTAGATACCCTGGTAGTCCACGCTGTAAACGATGTCGATTTGGGGGTTGAGCTTTGAGCTTGGCGCCCGTAGCTAACGTGATAAATCGACCGCCTGGGGAGTACGGCCGCAAGGTTAAAACTCAAATGAATTGACGGGGGCCCGCACAAGCGGTGGAGCATGTGGTTTAATTCGATGCAACGCGAAGAACCTTACCTACTCTTGACATCCAGAGAACTTTCCAGAGATGGATTGGTGCCTTCGGGAACTCTGAGACAGGTGCTGCATGGCTGTCGTCAGCTCGTGTTGTGAAATGTTGGGTTAAGTCCCGCAACGAGCGCAACCCTTATCCTTTGTTGCCAGCGATTAGGTCGGGAACTCAAAGGAGACTGCCGGTGATAAACCGGAGGAAGGTGGGGATGACGTCAAGTCATCATGGCCCTTACGAGTAGGGCTACACACGTGCTACAATGGCGTATACAGAGGGAAGCGATAGTGCGAGCTGGAGCGAATCTCACAAAGTACGTCTAAGTCCGGATTGGAGTCTGCAACTCGACTCCATGAAGTCGGAATCGCTAGTAATCGCAAATCAGAATGTTGCGGTGAATACGTTCCCGGGCCTTGTACACACCGCCCGTCACACCATGGGAGTGG
>Contig_93
CGTAACGATGGCCACACTGTCTCCTCCCGAGACTCAGCGAAGTTGAAGTGGTTGTGAAGATGCAATCTACCCGCTGCTAGACGGAAAGACCCCGTGAACCTTTACTGTAGCTTTGCATTGGACTTTGAAGTCACTTGTGTAGGATAGGTGGGAGGCTTTGAAGCAGAGACGCCAGTCTCTGTGGAGCCGTCCTTGAAATACCACCCTGGTGTCTTTGAGGTTCTAACCCAGACCCGTAATCCGGGTCGGGGACCGTGCATGGTAGGCAGTTTGACTGGGGCGGTCTCCTCCCAAAGAGTAACGGAGGAGCACGAAGGTTTGCTAATGACGGTCGGACATCGTCAGGTTAGTGCAATGGTATAAGCAAGCTTAACTGCGAGACAGACAAGTCGAGCAGGTACGAAAGTAGGTCATAGTGATCCGGTGGTTCTGAATGGAAGGGCCATCGCTCAACGGATAAAAGGTACTCCGGGGATAACAGGCTGATACCGCCCAAGAGTTCATATCGACGGCGGTGTTTGGCACCTCGATGTCGGCTCATCACATCCTGGGGCTGAAGTAGGTCCCAAGGGTATGGCTGTTCGCCATTTAAAGTGGTACGCGAGCTGGGTTTAGAACGTCGTGAGACAGTTCGGTCCCTATCTGCCGTGGGCGTTGGAGAATTGATTGGGGCTGCTCCTAGTACGAGAGGACCGGAGTGGACGCACCACTGGTGTTCCGGTTGTGTCGCCAGACGCATTGCCGGGTAGCTAAGTGCGGAAGAGATAAGTGCTGAAAGCATCTAAGCACGAAACTTGCCAAGAGATGAGTTCTCCCAGATTTAAAATCTGTAAGGGTTGTTTAAGACTAAGACGTAGATAGGTCTGGTGTGTAAGCGGTGCGAGCCGTTGAGCTAACAGATACTAATTGCCCGAGAGGCTTAACTATACAACGCTCAAGGG
>Contig_94
GTTCTCTGGATGTCAAGAGTAGGTAAGGTTCTTCGCGTTGCATCGAATTAAACCACATGCTCCACCGCTTGTGCGGGCCCCCGTCAATTCATTTGAGTTTTAACCTTGCGGCCGTACTCCCCAGGCGGTCGATTTATCACGTTAGCTACGGGCGCCAAGCTCAAAGCTCAACCCCCAAATCGACATCGTTTACAGCGTGGACTACCAGGGTATCTAATCCTGTTTGCTCCCCACGCTTTCGCACATGAGCGTCAGTACATTCCCAAGGGGCTGCCTTCGCCTTCGGTATTCCTCCACATCTCTACGCATTTCACCGCTACACGTGGAATTCTACCCCTCCCTAAAGTACTCTAGCGACCCAGTATGAAATGCAATTCCCAGGTTAAGCCCGGGGCTTTCACACCTCACTTAAGTCACCGCCTGCGTGCCCTTTACGCCCAGTTATTCCGATTAACGCTCGCACCCTCCGTATTACCGCGGCTGCTGGCACGGAGTTAGCCGGTGCTTCTTCTGTAGTTAACGTCAATCACCTAGTCTATTAAACTAAATGCCTTCCTCGCTACCGAAAGAACTTTACAACCCGAAGGCCTTCTTCATTCACGCGGCATGGCTGCGTCAGGGTTGCCCCCATTGCGCAATATTCCCCACTGCTGCCTCCCGTAGGAGTCTGGGCCGTGTCTCAGTCCCAGTGTGGCTGGTCATCCTCTCAGACCAGCTAGAGATCGTCGGCTTGGTGAGCCTTTACCTCACCAACTACCTAATCCCACTTGGGCTCATCCTATGGCATGTGGCCCGAAGGTCCCACACTTTCATCTTTCGATACTACGCGGTATTAGCTACAGTTTCCCGTAGTTATCCCCCTCCATAAGCTAGATTCCCAAGCATTACTCACCCGTCCGCCACTCGTCAT
>Contig_95
GTTCTCTGGATGTCAAGAGTAGGTAAGGTTCTTCGCGTTGCATCGAATTAAACCACATGCTCCACCGCTTGTGCGGGCCCCCGTCAATTCATTTGAGTTTTAACCTTGCGGCCGTACTCCCCAGGCGGTCGATTTATCACGTTAGCTACGGGCGCCAAGCTCAAAGCTCAACCCCCAAATCGACATCGTTTACAGCGTGGACTACCAGGGTATCTAATCCTGTTTGCTCCCCACGCTTTCGCACATGAGCGTCAGTACATTCCCAAGGGGCTGCCTTCGCCTTCGGTATTCCTCCACATCTCTACGCATTTCACCGCTACACGTGGAATTCTACCCCTCCCTAAAGTACTCTAGCGACCCAGTATGAAATGCAATTCCCAGGTTAAGCCCGGGGCTTTCACACCTCACTTAAGTCACCGCCTGCGTGCCCTTTACGCCCAGTTATTCCGATTAACGCTCGCACCCTCCGTATTACCGCGGCTGCTGGCACGGAGTTAGCCGGTGCTTCTTCTGTAGTTAACGTCAATCACCTAGTTTATTAAACTAAATGCCTTCCTCGCTACCGAAAGAACTTTACAACCCGAAGGCCTTCTTCATTCACGCGGCATGGCTGCGTCAGGGTTGCCCCCATTGCGCAATATTCCCCACTGCTGCCTCCCGTAGGAGTCTGGGCCGTGTCTCAGTCCCAGTGTGGCTGGTCATCCTCTCAGACCAGCTAGAGATCGTCGGCTTGGTGAGCCTTTACCTCACCAACTACCTAATCCCACTTGGGCTCATCCTATGGCATGTGGCCCGAAGGTCCCACACTTTCATCTTTCGATACTACGCGGTATTAGCTACAGTTTCCCGTAGTTATCCCCCTCCATAAGCTAGATTCCCAAGCATTACTCACCCGTCCGCCACTCGTCAT
>Contig_96
GTTCTCTGGATGTCAAGAGTAGGTAAGGTTCTTCGCGTTGCATCGAATTAAACCACATGCTCCACCGCTTGTGCGGGCCCCCGTCAATTCATTTGAGTTTTAACCTTGCGGCCGTACTCCCCAGGCGGTCGATTTATCACGTTAGCTACGGGCGCCAAGCTCAAAGCTCAACCCCCAAATCGACATCGTTTACAGCGTGGACTACCAGGGTATCTAATCCTGTTTGCTCCCCACGCTTTCGCACATGAGCGTCAGTACATTCCCAAGGGGCTGCCTTCGCCTTCGGTATTCCTCCACATCTCTACGCATTTCACCGCTACACGTGGAATTCTACCCCTCCCTAAAGTACTCTAGCGACCCAGTATGAAATGCAATTCCCAGGTTAAGCCCGGGGCTTTCACACCTCACTTAAGTCACCGCCTGCGTGCCCTTTACGCCCAGTTATTCCGATTAACGCTCGCACCCTCCGTATTACCGCGGCTGCTGGCACGGAGTTAGCCGGTGCTTCTTCTGTAGTTAACGTCAATCATCTAGTCTATTAAACTAAATGCCTTCCTCGCTACCGAAAGAACTTTACAACCCGAAGGCCTTCTTCATTCACGCGGCATGGCTGCGTCAGGGTTGCCCCCATTGCGCAATATTCCCCACTGCTGCCTCCCGTAGGAGTCTGGGCCGTGTCTCAGTCCCAGTGTGGCTGGTCATCCTCTCAGACCAGCTAGAGATCGTCGGCTTGGTGAGCCTTTACCTCACCAACTACCTAATCCCACTTGGGCTCATCCTATGGCATGTGGCCCGAAGGTCCCACACTTTCATCTTTCGATACTACGCGGTATTAGCTACAGTTTCCCGTAGTTATCCCCCTCCATAAGCTAGATTCCCAAGCATTACTCACCCGTCCGCCACTCGTCAT
>Contig_97
GTTCTCTGGATGTCAAGAGTAGGTAAGGTTCTTCGCGTTGCATCGAATTAAACCACATGCTCCACCGCTTGTGCGGGCCCCCGTCAATTCATTTGAGTTTTAACCTTGCGGCCGTACTCCCCAGGCGGTCGATTTATCACGTTAGCTACGGGCGCCAAGCTCAAAGCTCAACCCCCAAATCGACATCGTTTACAGCGTGGACTACCAGGGTATCTAATCCTGTTTGCTCCCCACGCTTTCGCACATGAGCGTCAGTACATTCCCAAGGGGCTGCCTTCGCCTTCGGTATTCCTCCACATCTCTACGCATTTCACCGCTACACGTGGAATTCTACCCCTCCCTAAAGTACTCTAGCGACCCAGTATGAAATGCAATTCCCAGGTTAAGCCCGGGGCTTTCACACCTCACTTAAGTCACCGCCTGCGTGCCCTTTACGCCCAGTTATTCCGATTAACGCTCGCACCCTCCGTATTACCGCGGCTGCTGGCACGGAGTTAGCCGGTGCTTCTTCTGTAGTTAACGTCAATCACTTAGTTTATTAAACTAAATGCCTTCCTCGCTACCGAAAGAACTTTACAACCCGAAGGCCTTCTTCATTCACGCGGCATGGCTGCGTCAGGGTTGCCCCCATTGCGCAATATTCCCCACTGCTGCCTCCCGTAGGAGTCTGGGCCGTGTCTCAGTCCCAGTGTGGCTGGTCATCCTCTCAGACCAGCTAGAGATCGTCGGCTTGGTGAGCCTTTACCTCACCAACTACCTAATCCCACTTGGGCTCATCCTATGGCATGTGGCCCGAAGGTCCCACACTTTCATCTTTCGATACTACGCGGTATTAGCTACAGTTTCCCGTAGTTATCCCCCTCCATAAGCTAGATTCCCAAGCATTACTCACCCGTCCGCCACTCGTCAT
>Contig_98
GTTACGGCCGCCGTTTACTGGGGCTTCGATCAGGAGCTTCTCTTTCGATTACACCATCAATTAACCTTCCAGCACCGGGCAGGCATCACACCCTATACGTCCACTTTCGTGTTTGCAGAGTGCTGTGTTTTTAATAAACAGTTGCAGCCAGCTGGTATCTTCGACCGGTTCAACCTTCGCCCGCTAGGGACTACAATCTACGCCGGCGCACCTTCTCCCGAAGTTACGGTGCTATTTTGCCTAGTTCCTTCACCCGAGTTCTCTCAAGCGCCTGAGTATTCTCTACCTGACCACCTGTGTCGGTTTTCAGTACGGTTTAGATAAACCTGAAGCTTAGTGGCTTTTCCTGGAAGTGTGGTATCGGTTACTTCAGCTCCGTAGAGCCTCGTCATCATCTCTCGGTGTTAAAGAAGTCCGGATTTGCCTAAACTTCACACCTACCAACTTAAACGCACATATCCAACAGTGCGATAACCTAACCTGCTCCGTCCCCACATCGCAGTTTATCCAAGTACGGGAATATTAACCCGTTTCCCATCGACTACGCTTTTCAGCCTCGCCTTAGGGGCCGACTCACCCTGCCCCGATTAACGTTGGACAGGAACCCTTGGTCTTCCGGCGAACGGGTTTTTCACCCGTTTTATCGTTACTTATGTCAGCATTCGCACTTCTGATACGTCCAGCAAACCTCTCGATTCACCTTCATCCGCTTACAGAACGCTCCCCTACCCAACAGTATTGCTACTGATGCCGCAGCTTCGGTGCTATATTTGAGCCCCGTTACATCTTCCGCGCAGGCCGACTCGACTAGTGAGCTATTACGCTTTCTTTAAATGTTGGCTTAGAAGCAGCCATCATTTAAAGAAAGCGTAATAGCTCACTAGTCGAGTCGGCCTGCGCGGAAGATGTA
>Contig_99
AACGTCATCGTCTATGACGACCCTTATGAGGAGTTCTCATCTTGCGGCTGGCTTCGCACTTAGATGCTTTCAGCGCTTATCCAATCCAGACTCAGATACCCAGCGGTGCACCTGGCGGCACAACTGGTAAACCGGAGGTCTGTCCAACACGGTCCTCTCGTACTAGTGTCAGCACCACTCAAAACTCCAACGCCCACGATAGATAGAGACCGAACTGTCTCACGACGTTCTGAACCCAGCTCGCGTGCCACTTTAATGGGCGAACAGCCCAACCCTTGGGACCTTCTCCAGCCCCAGGATGTGACGAGCCGACATCGAGGTGCCAAACCACCCCGTCGATATGAGCTCTTGGGGGGGATCAGCCTGTTATCCCCGGAGTACCTTTTATCCTTTGAGCGACGGAGTTTCCATACACGTCCGCCGGATCACTATGCCCCAGTTTCCTGCCTGCTCGGCATGTCTGCCTCCCAGTCAAGCGCCCTTATGCCATTGCACTCTATAAGGCCGGTTACCAATCGGCCCGAGGGCACCTTTGGAAGCCTCCGTTACGCTTTTGGAGGCGACCACCCCAGTCAAACTACCCACCAAGCAGTGTCCGCGCAAACTGCGCGTTAGACCTCAGACAGCCAAAGGGCCGTATTTCAAGGATGGCTCCACGAATGCTGGCGCACCCGCTTCGAAGCCTCCGGCCTATCCTACACATCGGATGACCAAGGTCAATGCTAAGCTGTAGTAAAGGTTCACGGGGTCTTTTCGTCCCATCGCGGGTAATCGGCATCTTCACCGATACTACAATTTCACTGAGCTCATGGTTGAGACAGCGTCCAGATCATTACACCATTCGTGCAGGTCGGGTAAGTTCCGACCTGCACGAATGGTGTAATGATTTGAGCGCTGTCTTGAC
>Contig_100
TTAAACCACATGCTCCACCGCTTGTGCGGGTCCCCGTCAATTCCTTTGAGTTTCAGCCTTGCGGCCGTACTCCCCAGGCGGATTACTTATCGCATTCGCTTCGGCACAGACAGTCTTCCTGCCCACACCCAGTAATCATCGTTTACGGCCGGGACTACCAGGGTATCTAATCCTGTTCGCTCCCCCGGCTTTCGCACTTCAGCGTCAGTTACCGTCCAGTGAACTATCTTCATCATCGGCATTCCTGCACATATCTACGAATTTCACCTCTACTCGTGCAGTTCCGTCCACCTCTCCGGTACTCCAGCCTATCAGTTTCAAAGGCAGGCCTGCGGTTGAGCCGCAGGTTTTCACCCCTGACTTGGAAGGCCGCCTAGATGCCCTTTATGCCCAATAATTCCGGATAACGCTCGCGACATACGTATTACCGCGGCTGCTGGCACGTATTTAGCCGTCGCTTCTTCTGCAGGTACCGTCACTTCCTTCTTCCCTGCTGAAAGCACTTTACAATCCGAAAACCGTCTTCGTGCACACAGAATTGCTGGATCAGGGTTGCCCCCATTGTCCAATATTCCCCACTGCTGCCTCCCGTAGGAGTAAGGGCCGTATCTCAGTCCCCTTGTGGCCGTCCACCCTCTCAGGCCGGCTACCTATCTTCGCCTTGGTGGGCCGTTACCCCTCCAACTAGCTAATAGGACGCAAGGCTCTCCGCAGGCGTCTCCTTTCATCATGAAACCATGCAGCTCCATGACCTTATCCGGTCTTATCAGCAGTTTCCTGCTGTTATCCCAGTCCCGCAGGTAAGTCCCTTACGCGTTACTCACCCGTCCGCCATGGTTACCATGGTGCAAGCACCACTTCCCCATCGACTTGCATGTGTTAAGCATTCTGTCAG
>Contig_101
ACGTCTGCCGAAAGCTTGTGTTACATTGTATGCTTTAGTGGCAGTACGTTTTTGCCGAGGCTTCTTAGAAGCCTCAGCAAAAACGTACTGCCACTAAAGCATACAATGTAACACAAGCTTTCGGCAGACGTGGTCCAGAACAAACCCAAGGAAATTTTGGGGACCAGGAACTAATCAGACAAGGAACTGATTACAAACATTGGCCGCAAATTGCACAATTTGCCCCCAGCGCTTCAGCGTTCTTCGGAATGTCGCGCATTGGCATGGAAGTCACACCTTCGGGAACGTGGTTGACCTACACAGGTGCCATCAAATTGGATGACAAAGATCCAAATTTCAAAGATCAAGTCATTTTGCTGAATAAGCATATTGACGCATACAAAACATTCCCACCAACAGAGCCTAAAAAGGACAAAAAGAAGAAGGCTGATGAAACTCAAGCCTTACCGCAGAGACAGAAGAAACAGCAAACTGTGACTCTTCTTCCTGCTGCAGATTTGGATGATTTCTCCAAACAATTGCAACAATCCATGAGCAGTGCTGACTCAACTCAGGCCTAAACTCATGCAGACCACACAAGGCAGATGGGCTATATAAACGTTTTCGCTTTTCCGTTTACGATATATAGTCTACTCTTGTGCAGAATGAATTCTCGTAACTACATAGCACAAGTAGATGTAGTTAACTTTAATCTCACATAGCAATCTTTAATCAGTGTGTAACATTAGGGAGGACTTGAAAGAGCCACCACATTTTCACCGAGGCCACGCGGAGTACGATCGAGTGTACAGTGAACAATGCTAGGGAGAGCTGCCTATATGGAAGAGCCCTAATGTGTAAAATTAATTTTAGTAGTGCTATCCCCATGTGATTTTAATAGCTTCTTA
>Contig_102
TGAATGGTTGGTATTCCACCGATGACTCCGATACAGCTAGCGCCATATCATCACAGTCTCCCAACTATCCTATACATGCAATGCCAAAACCCAATACCAAGCTACAGTAAAGCTCCATGGGGTCTTTCCGTCCTACTGTAGGTAACCGGTATCTTCACCGGTAATACAATTTCACCAGGCCTCCCGTCAAGACAGCGCTCAAATCATTACACCATTCGTGCAGGTCGGAACTTACCCGACAAGGAATTTCGCTACCTTAGGACCGTTATTGTTACGGCCGCCGTTCACTGGGGCTTCAATTCGGAGCTCTCACTCCTCCTCTTAACCTTCCAGCACTGGGCAGGTGTCAGCCCATATACATCGCCTTCCAGCTTAGCATAGACCTGTGTTTTTGTTAAACAGTTGCTTGAGCCTCTTCACTGCGACCCTCGAGCGCTTTGTATCGCGTGGATACTGACCCTCAAGGGCTCCTCTTCTCCCGAAGTTACGAGGTTATTTTGCAGAGTTCCTTAACGAGAGTTAGCCTGTCCGCCTTAGATTTCTCATCCTGACCACCTGTGTCGGTTTGCAGTACGGGCAGTCAAATATTAACGTTAGAAGCTTTTCTTGGCAGCGTGGGATTTGCGCATTCATCTTACGACTGTATATCATACCTCAGATATAACTCAATGGATTTTCCTATCAAGTCATCCTACATACTTCTACGGACACTTCCGTTCGTCCGCGCGCATACCCTTCTGCGTCCCTCCATCACAATATATGACTGGCACAGAAATATTAATCTGTTTTCCATTCGCCTACGCATTATAGCCTGGGCTTAGGTCCCGGCTTACTCAGGGAAGACAAGCTTTACCCTGAAAACCTTGGTCTTCCGGCGAGGGGG
>Contig_103
ATCAATCTTAGTGGCGAACGGGTGAGTAACGCGTAATCAACCTGCCCTTCAGAGGGGGACAACAGTTGGAAACGACTGCTAATACCGCATACGATCCAACCTCGGCATCGAGGATGGATGAAAGGTGGCCTCTATTTATAAGCTATCGCTGAAGGAGGGGATTGCGTCTGATTAGCTAGTTGGAGGGGTAACGGCCCACCAAGGCGATGATCAGTAGCCGGTCTGAGAGGATGAACGGCCACATTGGGACTGAGACACGGCCCAGACTCCTACGGGAGGCAGCAGTGGGGAATCTTCCGCAATGGACGAAAGTCTGACGGAGCAACGCCGCGTGAGTGATGACGGCCTTCGGGTTGTAAAGCTCTGTTAATCGGGACGAAAGGTCCTCTTGCGAATAGTTAGAGGAATTGACGGTACCGGAATAGAAAGCCACGGCTAACTACGTGCCAGCAGCCGCGGTAATACGTAGGTGGCAAGCGTTGTCCGGAATTATTGGGCGTAAAGCGCGCGCAGGCGGATCAGTCAGTCTGTCTTAAAAGTTCGGGGCTTAACCCCGTGATGGGATGGAAACTGCTGATCTAGAGTATCGGAGAGGAAAGTGGAATTCCTAGTGTAGCGGTGAAATGCGTAGATATTAGGAAGAACACCAGTGGCGAAGGCGACTTTCTGGACGAAAACTGACGCTGAGGCGCGAAAGCCAGGGGAGCGAACGGGATTAGATACCCCGGTAGTCCTGGCCGTAAACGATGGGTACTAGGTGTAGGAGGTATCGACCCCTTCTGTGCCGGAGTTAACGCAATAAGTACCCCGCCTGGGGAGTACGACCGCAAGGTTGAAACTCAAAGGAATTGACGGGGGCCCGCACAAGCGGTGGAG
>Contig_104
GATTAGCTATACATTACTCACCCGTGCGCCACTAACTCATAAGAGCAAGCTCTTATGAGTTAGTGGCGCACGGGTGAGTAATGTATAGCTAATCTGCCCTACACTAGAGGACAACAGTTGGAAACGACTGCTAATACTCTATACTCCTGTCTGACATAAGTTAGATAGGGAAAGTTTTTCGGTGTAGGATGAGGCTATATTGTATCAGCTAGTTGGTGAGGTAATGGCTCACCAAGGCTATGACGCATAACTGGTCTGAGAGGATGATCAGTCACACTGGAACTGAGACACGGTCCAGACTCCTACGGGAGGCAGCAGTAGGGAATATTGCTCAATGGGGGAAACCCTGAAGCAGCAACGCCGCGTGGAGGATGACACTTTTCGGAGCGTAAACTCCTTTTGTTAGGGAAGAACAATGACGGTACCTAACGAATAAGCACCGGCTAACTCCGTGCCAGCAGCCGCGGTAATACGGAGGGTGCAAGCGTTACTCGGAATCACTGGGCGTAAAGGACGCGTAGGCGGATTATCAAGTCTCTTGTGAAATCCTATGGCTTAACCATAGAACTGCTTGGGAAACTGATAATCTAGAGTGAGGGAGAGGCAGATGGAATTGGTGGTGTAGGGGTAAAATCCGTAGAGATCACCAGGAATACCCATTGCGAAGGCGATCTGCTGGAACTCAACTGACGCTAATGCGTGAAAGCGTGGGGAGCAAACAGGATTAGATACCCTGGTAGTCCACGCCCTAAACGATGTATACTAGTTGTTGCTAAGCTAGTCTTGGCAGTAATGCACCTAACGGATTAAGTATACCGCCTGGGGAGTACGGTCGCAAGATTAAAACTCAAAGGAATTGACGGGGACCC
>Contig_105
CAGCACAGAGAAGCTTGCTTCTTGGGTGGCGAGTGGCGAACGGGTGAGTAACATATCGGAACGTACCGAGTAATGGGGGATAACTAATCGAAAGATTAGCTAATACCGCATATTCTCTGAGGAGGAAAGCAGGGGACCTTCGGGCCTTGCGTTATTCGAGCGGCCGATATCTGATTAGCTAGTTGGTGGGGTAAAGGCCTACCAAGGCGACGATCAGTAGCGGGTCTGAGAGGATGATCCGCCACACTGGGACTGAGACACGGCCCAGACTCCTACGGGAGGCAGCAGTGGGGAATTTTGGACAATGGGCGCAAGCCTGATCCAGCCATGCCGCGTGTCTGAAGAAGGCCTTCGGGTTGTAAAGGACTTTTGTCAGGGAAGAAAAGGCTGTCGCTAATACCGACAGTTGATGACGGTACCTGAAGAATAAGCACCGGCTAACTACGTGCCAGCAGCCGCGGTAATACGTAGGGTGCGAGCGTTAATCGGAATTACTGGGCGTAAAGCGAGCGCAGACGGTTACTTAAGCAGGATGTGAAATCCCCGGGCTCAACCTGGGAACTGCGTTCTGAACTGGGTGACTAGAGTGTGTCAGAGGGAGGTAGAATTCCACGTGTAGCAGTGAAATGCGTAGAGATGTGGAGGAATACCGATGGCGAAGGCAGCCTCCTGGGATAACACTGACGTTCATGCTCGAAAGCGTGGGTAGCAAACAGGATTAGATACCCTGGTAGTCCACGCCCTAAACGATGTCAATTAGCTGTTGGGCAACTTGATTGCTTAGTAGCGTAGCTAACGCGTGAAATTGACCGCCTGGGGAGTACGGTCGCAAGATTAAAACTCAAAGGAATTGACGGGGACCC
>Contig_106
CTATTTAGGTAGTGCGTCATGTATTGCTCCAGGGGGTAGAGCACTGTAATGGTTGTGGGGGCCATCGCGGCTTACCACGCCATAGCAAACTCCGAATACCTGGAAGTATGAGCATGGCAGACAGTCGCCGGGTGCTAACGTCCGGCGGCAAGAGGGAAACAACCCAGACCTACAGCTAAGGTCCCAAAGTGTGGCTAAGTGGGAAACGAAGTGGGAAGGCTAAAACAGTCAGGATGTTGGCTTAGAAGCAGCCATCATTTAAAGAAAGCGTAATAGCTCACTGATCGAGTCGTCCTGCGCGGAAGATGTAACGGGGCTAAGCCATGCACCGAAGCTTAGGCTGCACTCTTTGAGTGCGGGGTAGGGGAGCGTTCTGTAAGCCTGTGAAGGTGTCTCGTAAGGGATGCTGGAGGTATCAGAAGTGCGAATGCTGACATGAGTAGCGTTAAAGCGGGTGAAAAGCCCGCTCGCCGTAAGCGCAAGGTTTCCTACGCAACGTTCATCGGCGTAGGGTGAGTCGGCCCCTAAGGTGAGGGCGAAAGCCATAGCTGATGGGAAGCTGGTTAATATTCCAGCACCGATTTCTAGTGCGATGGGGGGACGGATCGTGGAAGGTTGTCCGGGTGTTGGAAGTCCCGGTTCCTGACCTGTAGGTGTCTGGTAGGTAAATCCGCCAGGCGTATGCCGAGGGGTTGGGACGAGCGAGCTTGCTCGCGAAGCAACTGGAAGTGGTTCCAAGAAAAGCCTCTAAGCTTCAGCTAGAAAAGACCGTACCGCAAACCAACACTGGTGCGCGAGATGAGTATTCTCAGGCGCTTGAGAGAACTCGGGAGAAGGAACTCGGCAAATTGATACC
>Contig_107
GACCTGCACGAATGGTGTAACGATTTGGACACTGTCTCGGCCATGAGCTCGGTGAAATTGTAGTATCGGTGAAGATGCCGATTACCCGCGATGGGACGAAAAGACCCCGTGAACCTTTACTACAGCTTAGCATTGACCTTGGTCATCCGATGTGTAGGATAGGCCGGAGGCTTCGAAGCGGGTGCGCCAGCATTCGTGGAGCCATCCTTGAAATACGGCCCTTTGGCTGTCTGAGGTCTAACGCGCAGTTTGCGCGGACACTGCTTGGTGGGTAGTTTGACTGGGGTGGTCGCCTCCAAAAGCGTAACGGAGGCTTCCAAAGGTGCCCTCGGGCCGATTGGTAACCGGCCTTATAGAGTGCAATGGCATAAGGGCGCTTGACTGGGAGGCAGACATGCCGAGCAGGCAGGAAACTGGGGCATAGTGATCCGGCGGACGTGTATGGAAACTCCGTCGCTCAAAGGATAAAAGGTACTCCGGGGATAACAGGCTGATCCCCCCCAAGAGCTCATATCGACGGGGTGGTTTGGCACCTCGATGTCGGCTCGTCACATCCTGGGGCTGGAGAAGGTCCCAAGGGTTGGGCTGTTCGCCCATTAAAGTGGCACGCGAGCTGGGTTCAGAACGTCGTGAGACAGTTCGGTCTCTATCTATCGTGGGCGTTGGAGTTTTGAGTGGTGCTGACACTAGTACGAGAGGACCGTGTTGGACAGACCTCCGGTTTACCAGTTGTGCCGCCAGGTGCACCGCTGGGTATCTGAGTCTGGATTGGATAAGCGCTGAAAGCATCTAAGTGCGAAGCCAGCCGCAAGATGAGAACTCCTCATAAGGGTCGTCATAGACGATGACGTT
>Contig_108
CTGGAGCAATACATGACGCACTACCTAAATAGTTTTCGGGGAGAACCAGCTATTTCCAGGTTTGATTAGCCTTTCACCCCGAAAACTATTTAGGTAGTGCGTCATGTATTGCTCCAGGGGGTAGAGCACTGTAATGGTTGTGGGGGCCATCGCGGCTTACCACGCCATAGCAAACTCCGAATACCTGGAAGTATGAGCATGGCAGACAGTCGCCGGGTGCTAACGTCCGGCGGCAAGAGGGAAACAACCCAGACCTACAGCTAAGGTCCCAAAGTGTGGCTAAGTGGGAAACGAAGTGGGAAGGCTAAAACAGTCAGGATGTTGGCTTAGAAGCAGCCATCATTTAAAGAAAGCGTAATAGCTCACTGATCGAGTCGTCCTGCGCGGAAGATGTAACGGGGCTAAGCCATGCACCGAAGCTTAGGCTGCACTCTTTGAGTGCGGGGTAGGGGAGCGTTCTGTAAGCCTGTGAAGGTGTCTCGTAAGGGATGCTGGAGGTATCAGAAGTGCGAATGCTGACATGAGTAGCGTTAAAGCGGGTGAAAAGCCCGCTCGCCGTAAGCGCAAGGTTTCCTACGCAACGTTCATCGGCGTAGGGTGAGTCGGCCCCTAAGGTGAGGGCGAAAGCCATAGCTGATGGGAAGCTGGTTAATATTCCAGCACCGATTTCTAGTGCGATGGGGGGACGGATCGTGGAAGGTTGTCCGGGTGTTGGAAGTCCCGGTTCCTGACCTGTAGGTGTCTGGTAGGTAAATCCGCCAGGCGTATGCCGAGGGGTTGGGACGAGCGAGCTTGCTCGCGAAGCAACTGGAAGTGGTTCCAAGAAAAGCCTCTAAGCTTCAGCTAGAAA
>Contig_109
GTTACGGCCGCCGTTTACTGGGGCTTCGATCAGGAGCTTCTCTTTCGATTACACCATCAATTAACCTTCCAGCACCGGGCAGGCATCACACCCTATACGTCCACTTTCGTGTTTGCAGAGTGCTGTGTTTTTAATAAACAGTTGCAGCCAGCTGGTATCTTCGACCGGTTCAACCTTCGCCCGCTAGGGACTACAATCTACGCCGGCGCACCTTCTCCCGAAGTTACGGTGCTATTTTGCCTAGTTCCTTCACCCGAGTTCTCTCAAGCGCCTGAGTATTCTCTACCTGACCACCTGTGTCGGTTTTCAGTACGGTTTAGATAAACCTGAAGCTTAGTGGCTTTTCCTGGAAGTGTGGTATCGGTTACTTCAGCTCCGTAGAGCCTCGTCATCATCTCTCGGTGTTAAAGAAGTCCGGATTTGCCTAAACTTCACACCTACCAACTTAAACGCACATATCCAACAGTGCGATAACCTAACCTGCTCCGTCCCCACATCGCAGTTTATCCAAGTACGGGAATATTAACCCGTTTCCCATCGACTACGCTTTTCAGCCTCGCCTTAGGGGCCGACTCACCCTGCCCCGATTAACGTTGGACAGGAACCCTTGGTCTTCCGGCGAACGGGTTTTTCACCCGTTTTATCGTTACTTATGTCAGCATTCGCACTTCTGATACGTCCAGCAAACCTCTCGATTCACCTTCATCCGCTTACAGAACGCTCCCCTACCCAACAGTATTGCTACTGGTGCCGCAGCTTCGGGGCTCAAATATAGCACCGAAGCTGCGGCACCAGTAGCAATACTGTTGGGTAGGGGAGCGTTCTGTAAGCGGATGAAGGTGAATCG
>Contig_110
ATTCCCCACTGCTGCCTCCCGTAGGAGTCTGGGCCGTGTCTCAGTCCCAGTGTGGCGGATCATCCTCTCAGACCCGCTACTGATCGTCGCCTTGGTAGGCCTTTACCCCACCAACTAGCTAATCAGATATCGGCCGCTCGAATAACGCAAGGCCCGAAGGTCCCCTGCTTTCCTCCTCAGAGAATATGCGGTATTAGCTAATCTTTCGATTAGTTATCCCCCATTACTCGGTACGTTCCGATATGTTACTCACCCGTTCGCCACTCGCCACCCAAGAAGCAAGCTTCTCTGTGCTGCCGTCCGACTTGCATGTGTAAAGCATGCCGCCAGCGTTCAATCTGAGCCAGGATCAAACTCTTATGTTCAATCTCTAACTTATAACTTCTGGTCTGCTTCAAAGAAACCGACAGGACAATGTCTAAAACATCATCTTGTCTGTCTTTCAAACAGACCAGAAGTTATAAGTTAGAGATTGAACATAAGAGTTTGATCCTGGCTCAGATTGAACGCTGGCGGCATGCTTTACACATGCAAGTCGGACGGCAGCACAGAGAAGCTTGCTTCTTGGGTGGCGAGTGGCGAACGGGTGAGTAACATATCGGAACGTACCGAGTAATGGGGGATAACTAATCGAAAGATTAGCTAATACCGCATATTCTCTGAGGAGGAAAGCAGGGGACCTTCGGGCCTTGCGTTATTCGAGCGGCCGATATCTGATTAGCTAGTTGGTGGGGTAAAGGCCTACCAAGGCGACGATCAGTAGCGGGTCTGAGAGGATGATCCGCCACACTGGGACTGAGACACGGCCCAGACTCCTACGGGAGGCAGCAGTGGGGAAT
>Contig_111
TAAAGCTCCATGGGGTCTTTCCGTCCTACTGTAGGTAACCGGTATCTTCACCGGTAATACAATTTCACCAGGCCTCCCGTCAAGACAGCGCTCAAATCATTACACCATTCGTGCAGGTCGGAACTTACCCGACAAGGAATTTCGCTACCTTAGGACCGTTATAGTTACGGCCGCCGTTCACTGGGGCTTCAATTCGGAGCTCTCACTCCTCCTCTTAACCTTCCAGCACTGGGCAGGTGTCAGCCCATATACATCGCCTTCCAGCTTAGCATAGACCTGTGTTTTTGTTAAACAGTTGCTTGAGCCTCTTCACTGCGACCCTCGAGCGCTTTGTATCGCGTGGATACTGACCCTCAAGGGCTCCTCTTCTCCCGAAGTTACGAGGTTATTTTGCAGAGTTCCTTAACGAGAGTTAGCCTGTCCGCCTTAGATTTCTCATCCTGACCACCTGTGTCGGTTTGCAGTACGGGCAGTCAAATATTAACGTTAGAAGCTTTTCTTGGCAGCGTGGGATTTGCGCATTCATCTTACGACTGTATATCATACCTCAGATATAACTCAATGGATTTTCCTATCAAGTCATCCTACATACTTCTACGGACACTTCCGTTCGTCCGCGCGCATACCCTTCTGCGTCCCTCCATCACAATATATGACTGGCACAGAAATATTAATCTGTTTTCCATTCGCCTACGCATTATAGCCTGGGCTTAGGTCCCGGCTTACTCAGGGAAGACAAGCTTTACCCTGAAAACCTTGGTCTTCCGGCGAGGGGGCGAGAATCCCCCTCGCCGGAAGACCAAGGTTTTCAGGGTAAAGCTTGTCTTCCCTGAGTAAG
>Contig_112
CATTTAAAGAAAGCGTAATAGCTCACTAGTCGAGTCGGCCTGCGCGGAAGATGTAACGGGGCTCAAATATAGCACCGAAGCTGCGGCATCAGACGAAAGTCTGTTGGGTAGGGGAGCGTTCTGTAAGCGGATGAAGGTGAATCGAGAGGTTTGCTGGACGTATCAGAAGTGCGAATGCTGACATAAGTAACGATAAAACGGGTGAAAAACCCGTTCGCCGGAAGACCAAGGGTTCCTGTCCAACGTTAATCGGGGCAGGGTGAGTCGGCCCCTAAGGCGAGGCTGAAAAGCGTAGTCGATGGGAAACGGGTTAATATTCCCGTACTTGGATAAACTGCGATGTGGGGACGGAGCAGGTTAGGTTATCGCACTGTTGGATATGTGCGTTTAAGTTGGTAGGTGTGAAGTTTAGGCAAATCCGGACTTCTTTAACACCGAGAGATGATGACGAGGCTCTACGGAGCTGAAGTAACCGATACCACACTTCCAGGAAAAGCCACTAAGCTTCAGGTTTATCTAAACCGTACTGAAAACCGACACAGGTGGTCAGGTAGAGAATACTCAGGCGCTTGAGAGAACTCGGGTGAAGGAACTAGGCAAAATAGCACCGTAACTTCGGGAGAAGGTGCGCCGGCGTAGATTGTAGTCCCTAGCGGGCGAAGGTTGAACCGGTCGAAGATACCAGCTGGCTGCAACTGTTTATTAAAAACACAGCACTCTGCAAACACGAAAGTGGACGTATAGGGTGTGATGCCTGCCCGGTGCTGGAAGGTTAATTGATGGTGTAATCGAAAGAGAAGCTCCTGATCGAAGCCCCAGTAAACGGCGGCCGTAAC
>Contig_113
GTTACGGCCGCCGTTTACTGGGGCTTCGATCAGGAGCTTCTCTTTCGATTACACCATCAATTAACCTTCCAGCACCGGGCAGGCATCACACCCTATACGTCCACTTTCGTGTTTGCAGAGTGCTGTGTTTTTAATAAACAGTTGCAGCCAGCTGGTATCTTCGACCGGTTCAACCTTCGCCCGCTAGGGACTACAATCTACGCCGGCGCACCTTCTCCCGAAGTTACGGTGCTATTTTGCCTAGTTCCTTCACCCGAGTTCTCTCAAGCGCCTGAGTATTCTCTACCTGACCACCTGTGTCGGTTTTCAGTACGGTTTAGATAAACCTGAAGCTTAGTGGCTTTTCCTGGAAGTGTGGTATCGGTTACTTCAGCTCCGTAGAGCCTCGTCATCATCTCTCGGTGTTAAAGAAGTCCGGATTTGCCTAAACTTCACACCTACCAACTTAAACGCACATATCCAACAGTGCGATAACCTAACCTGCTCCGTCCCCACATCGCAGTTTATCCAAGTACGGGAATATTAACCCGTTTCCCATCGACTACGCTTTTCAGCCTCGCCTTAGGGGCCGACTCACCCTGCCCCGATTAACGTTGGACAGGAACCCTTGGTCTTCCGGCGAACGGGTTTTTCACCCGTTTTATCGTTACTTATGTCAGCATTCGCACTTCTGATACGTCCAGCTAACCTCTCGATTAACCTTCATCCGCTTACAGAACGCTCCCCTACCCAACAGACTTTCGTCTGATGCCGCAGCTTCGGTGCTATATTTGAGCCCCGTTACATCTTCCGCGCAGGCCGACTCGACTAGTGAGCTATTACGCTTTCTTTAAATG
>Contig_114
CATCCGCAGCTTCGGTTATAGATTTGAGCCCCGTTACATCTTCCGCGCAGGACGACTCGACCAGTGAGCTATTACGCTTTCTTTAAATGATGGCTGCTTCTAAGCCAACATCCTGGCTGTCTGGGCCTTCCCACTTCGTTTACCACTTAATCTATCATTTGGGACCTTAGCTGGCGGTCTGGGTTGTTTCCCTCTTGACAACGGACGTTAGCACCCGCTGTCTGTCTCCCGAGGAACCACTTGATGGTATTCTTAGTTTGCCATGGGTTGGTAAGTTGCAATAACCCCCTAGCCATAACAGTGCTTTACCCCCATCAGTGTCTTACTCGAGGCACTACCTAAATAGTTTTCGGGGAGAACCAGCTATCTCCGAGTTTGTTTAGCCTTTCACCCCTATCCACAGCTCATCCCCGCATTTTGCAACATGCGTGGGTTCGGTCCTCCAGTACCTGTTACGGCACCTTCAACCTGGCCATGGATAGATCACTCGGTTTCGGGTCTACACCCAGCAACTGTTCGCCCTATTAAGACTCGGTTTCCCTACGCCTCCCCTATTCGGTTAAGCTCGCTACTGAATGTAAGTCGTTGACCCATTATACAAAAGGTACGCAGTCACACCACAAGGGTGCTCCCACTGTTTGTATGCATCAGGTTTCAGGTTCTATTTCACTCCCCTCCCGGGGTTCTTTTCGCCTTTCCCTCACGGTACTGGTTCATCATCGACCGATAGTGAACCAGTACCGTGAGGGAAAGGCGAAAAGAACCCCGGGAGGGGAGTGAAATAGAACCTGAAACCTGATGCATACAAACAGTGGGAG
>Contig_115
CTATTTAGGTAGTGCGTCATGTATTGCTCCAGGGGGTAGAGCACTGTAATGGTTGTGGGGGCCATCGCGGCTTACCACGCCATAGCAAACTCCGAATACCTGGAAGTATGAGCATGGCAGACAGTCGCCGGGTGCTAACGTCCGGCGGCAAGAGGGAAACAACCCAGACCTACAGCTAAGGTCCCAAAGTGTGGCTAAGTGGGAAACGAAGTGGGAAGGCTAAAACAGTCAGGATGTTGGCTTAGAAGCAGCCATCATTTAAAGAAAGCGTAATAGCTCACTGATCGAGTCGTCCTGCGCGGAAGATGTAACGGGGCTAAGCCATGCACCGAAGCTTAGGCTGCACTCTTTGAGTGCGGGGTAGGGGAGCGTTCTGTAAGCCTGTGAAGGTGTCTCGTAAGGGATGCTGGAGGTATCAGAAGTGCGAATGCTGACATGAGTAGCGTTAAAGCGGGTGAAAAGCCCGCTCGCCGTAAGCGCAAGGTTTCCTACGCAACGTTCATCGGCGTAGGGTGAGTCGGCCCCTAAGGTGAGGGCGAAAGCCATAGCTGATGGGAAGCTGGTTAATATTCCAGCACCGATTTCTAGTGCGATGGGGGGACGGATCGTGGAAGGTTGTCCGGGTGTTGGAAGTCCCGGTTCCTGACCTGTAGGTGTCTGGTAGGTAAATCCGCCAGGCGTATGCCGAGGGGTTGGGACGAGCGAGCTTGCTCGCGAAGCAACTGGAAGTGGTTCCAAGAAAAGCCTCTAAGCTTCAGCTAGAAACGACCGTACCGCAAACCAACACTGGTGCGCGAGATGAGTATTCTCAGGC
>Contig_116
CCCACTCCCATGGTGTGACGGGCGGTGTGTACAAGACCCGGGAACGTATTCACCGCAGTATGCTGACCTGCGATTACTAGCGATTCCGACTTCATGCACTCGAGTTGCAGAGTGCAATCCGGACTACGATCGGTTTTGTGAGATTGGCTCCGCCTCGCGGCTTGGCTACCCTCTGTACCGACCATTGTATGACGTGTGAAGCCCTGGTCATAAGGGCCATGAGGACTTGACGTCATCCCCACCTTCCTCCGGCTTGTCACCGGCAGTCTCATTAGAGTGCCCAACTTAATGATGGCAACTAATGACAAGGGTTGCGCTCGTTGCGGGACTTAACCCAACATCTCACGACACGAGCTGACGACAGCCATGCAGCACCTGGTCTTGACATGTACGGAATCCTCCAGAGACGGAGGAGTGCCTTCGGGAGCCGTAACACAGGTGCTGCATGGCTGTCGTCAGCTCGTGTCGTGAGATGTTGGGTTAAGTCCCGCAACGAGCGCAACCCTTGTCATTAGTTGCCATCATTAAGTTGGGCACTCTAATGAGACTGCCGGTGACAAGCCGGAGGAAGGTGGGGATGACGTCAAGTCCTCATGGCCCTTATGACCAGGGCTTCACACGTCATACAATGGTCGGTACAGAGGGTAGCCAAGCCGCGAGGCGGAGCCAATCTCACAAAACCGATCGTAGTCCGGATTGCACTCTGCAACTCGAGTGCATGAAGTCGGAATCGCTAGTAATCGCAGGTCAGCATACTGCGGTGAATACGTTCCCGGGTCTTGTACACACCGCCCGTCACACCATGGGAGTGGG
>Contig_117
CCTTTTCTTCCCTGACAAAAGTCCTTTACAACCCGAAGGCCTTCTTCAGACACGCGGCATGGCTGGATCAGGCTTGCGCCCATTGTCCAAAATTCCCCACTGCTGCCTCCCGTAGGAGTCTGGGCCGTGTCTCAGTCCCAGTGTGGCGGATCATCCTCTCAGACCCGCTACTGATCGTCGCCTTGGTAGGCCTTTACCCCACCAACTAGCTAATCAGATATCGGCCGCTCGAATAACGCAAGGCCCGAAGGTCCCCTGCTTTCCTCCTCAGAGAATATGCGGTATTAGCTAATCTTTCGATTAGTTATCCCCCATTACTCGGTACGTTCCGATATGTTACTCACCCGTTCGCCACTCGCCACCCAAGAAGCAAGCTTCTCTGTGCTGGCGGCATGCTTTACACATGCAAGTCGGACGGCAGCACAGAGAAGCTTGCTTCTTGGGTGGCGAGTGGCGAACGGGTGAGTAACATATCGGAACGTACCGAGTAATGGGGGATAACTAATCGAAAGATTAGCTAATACCGCATATTCTCTGAGGAGGAAAGCAGGGGACCTTCGGGCCTTGCGTTATTCGAGCGGCCGATATCTGATTAGCTAGTTGGTGGGGTAAAGGCCTACCAAGGCGACGATCAGTAGCGGGTCTGAGAGGATGATCCGCCACACTGGGACTGAGACACGGCCCAGACTCCTACGGGAGGCAGCAGTGGGGAATTTTGGACAATGGGCGCAAGCCTGATCCAGCCATGCCGCGTGTCTGAAGAAGGCCTTCGGGTTGTAAAGGACTTTTGTCAGGGAAGAAAAGG
>Contig_118
GTTACGGCCGCCGTTTACTGGGGCTTCGATCAGGAGCTTCTCTTTCGATTACACCATCAATTAACCTTCCAGCACCGGGCAGGCATCACACCCTATACGTCCACTTTCGTGTTTGCAGAGTGCTGTGTTTTTAATAAACAGTTGCAGCCAGCTGGTATCTTCGACCGGTTCAACCTTCGCCCGCTAGGGACTACAATCTACGCCGGCGCACCTTCTCCCGAAGTTACGGTGCTATTTTGCCTAGTTCCTTCACCCGAGTTCTCTCAAGCGCCTGAGTATTCTCTACCTGACCACCTGTGTCGGTTTTCAGTACGGTTTAGATAAACCTGAAGCTTAGTGGCTTTTCCTGGAAGTGTGGTATCGGTTACTTCAGCTCCGTAGAGCCTCGTCATCATCTCTCGGTGTTAAAGAAGTCCGGATTTGCCTAAACTTCACACCTACCAACTTAAACGCACATATCCAACAGTGCGATAACCTAACCTGCTCCGTCCCCACATCGCAGTTTATCCAAGTACGGGAATATTAACCCGTTTCCCATCGACTACGCTTTTCAGCCTCGCCTTAGGGGCCGACTCACCCTGCCCCGATTAACGTTGGACAGGAACCCTTGGTCTTCCGGCGAACGGGTTTTTCACCCGTTTTATCGTTACTTATGTCAGCATTCGCACTTCTGATACGTCCAGCAGCCCTCTCGAGCCACCTTCATCCGCTTACAGAACGCTCCCCTACCCATCAGACGAAAGTCTGTTGGGTAGGGGAGCGTTCTGTAAGCGGATGAAGGTGGCTCGAGAGGGCTGCTGGAC
>Contig_119
TTGCGGTACGGGTAGAGCATATATTAACGTTAGAAGCTTTTCTTGGCAGTGTGACATCACTAACTTCGCTACTAAACTTCGCTCCCCATCACAGCTCAATGTTATAGAACTAAGCATTTAACTCAATTCACACCTCACTGCTTAGACGTGCACTTCCAATCGCACGCTTTAGTTAGCCTACTGCGTCCCTCCATCACTACATACTCTAGTACAGGAATATCAACCTGTTGTCCATCGGATACACCTTTCGGTCTCTCCTTAGGTCCCGACTAACCCAGGGCGGACGAGCCTTCCCCTGGAAACCTTAGTCTTACGGTGGACAGGATTCTCACCTGTCTTTCGCTACTCATACCGGCATTCTCACTTCTATGCGTTCCAGCACTCCTCACGGTATACCTTCTTCACACATAGAACGCATAGAAGTGAGAATGCCGGTATGAGTAGCGAAAGACAGGTGAGAATCCTGTCCACCGTAAGACTAAGGTTTCCAGGGGAAGGCTCGTCCGCCCTGGGTTAGTCGGGACCTAAGGAGAGACCGAAAGGTGTATCCGATGGACAACAGGTTGATATTCCTGTACTAGAGTATGTAGTGATGGAGGGACGCAGTAGGCTAACTAAAGCGTGCGATTGGAAGTGCACGTCTAAGCAGTGAGGTGTGAATTGAGTTAAATGCTTAGTTCTATAACATTGAGCTGTGATGGGGAGCGAAGTTTAGTAGCGAAGTTAGTGATGTCACACTGCCAAGAAAAGCTTCTAACGTTAATATATGCTCTACCCGTACCGCAA
>Contig_120
GTTACGGCCGCCGTTTACTGGGGCTTCGATCAGGAGCTTCTCTTTCGATTACACCATCAATTAACCTTCCAGCACCGGGCAGGCATCACACCCTATACGTCCACTTTCGTGTTTGCAGAGTGCTGTGTTTTTAATAAACAGTTGCAGCCAGCTGGTATCTTCGACCGGTTCAACCTTCGCCCGCTAGGGACTACAATCTACGCCGGCGCACCTTCTCCCGAAGTTACGGTGCTATTTTGCCTAGTTCCTTCACCCGAGTTCTCTCAAGCGCCTGAGTATTCTCTACCTGACCACCTGTGTCGGTTTTCAGTACGGTTTAGATAAACCTGAAGCTTAGTGGCTTTTCCTGGAAGTGTGGTATCGGTTACTTCAGCTCCGTAGAGCCTCGTCATCATCTCTCGGTGTTAAAGAAGTCCGGATTTGCCTAAACTTCACACCTACCAACTTAAACGCACATATCCAACAGTGCGATAACCTAACCTGCTCCGTCCCCACATCGCAGTTTATCCAAGTACGGGAATATTAACCCGTTTCCCATCGACTACGCTTTTCAGCCTCGCCTTAGGGGCCGACTCACCCTGCCCCGATTAACGTTGGACAGGAACCCTTGGTCTTCCGGCGAACGGGTTTTTCACCCGTTTTATCGTTACTTATGTCAGCATTCGCACTTCTGATACGTCCAGCAGCCCTCTCGAGCCACCTTCATCCGCTTACAGAACGCTCCCCTACCCATCAGTAGCAATACTGTTGGGTAGGGGAGCGTTCTGTAAGCGGATGAAGGTGGC
>Contig_121
GTTACGGCCGCCGTTTACTGGGGCTTCGATCAGGAGCTTCTCTTTCGATTACACCATCAATTAACCTTCCAGCACCGGGCAGGCATCACACCCTATACGTCCACTTTCGTGTTTGCAGAGTGCTGTGTTTTTAATAAACAGTTGCAGCCAGCTGGTATCTTCGACCGGTTCAACCTTCGCCCGCTAGGGACTACAATCTACGCCGGCGCACCTTCTCCCGAAGTTACGGTGCTATTTTGCCTAGTTCCTTCACCCGAGTTCTCTCAAGCGCCTGAGTATTCTCTACCTGACCACCTGTGTCGGTTTTCAGTACGGTTTAGATAAACCTGAAGCTTAGTGGCTTTTCCTGGAAGTGTGGTATCGGTTACTTCAGCTCCGTAGAGCCTCGTCATCATCTCTCGGTGTTAAAGAAGTCCGGATTTGCCTAAACTTCACACCTACCAACTTAAACGCACATATCCAACAGTGCGATAACCTAACCTGCTCCGTCCCCACATCGCAGTTTATCCAAGTACGGGAATATTAACCCGTTTCCCATCGACTACGCTTTTCAGCCTCGCCTTAGGGGCCGACTCACCCTGCCCCGATTAACGTTGGACAGGAACCCTTGGTCTTCCGGCGAACGGGTTTTTCACCCGTTTTATCGTTACTTATGTCAGCATTCGCACTTCTGATACGTCCAGCAAACCTCTCGATTCACCTTCATCCGCTTACAGAACGCTCCCCTACCCATCAGTAGCAATACTGTTGGGTAGGGGAGCGTTCTGTAAGCGGATGAAGGTGGC
>Contig_122
ATGGGAAATCTCATCTTGAGGTGGGTTTCACACTTAGATGCTTTCAGCGTTTATCCCTTCCCTACATAGCTACCCAGCGATGCCTCTGGCGAGACAACTGGTACACCAGCGGTAAGTCCACTCTGGTCCTCTCGTACTAGGAGCAGATCCTCTCAAATTTCCTACGCCCGCGACGGATAGGGACCGAACTGTCTCACGACGTTCTGAACCCAGCTCGCGTGCCGCTTTAATGGGCGAACAGCCCAACCCTTGGGACCGACTACAGCCCCAGGATGCGACGAGCCGACATCGAGGTGCCAAACCTCCCCGTCGATGTGAACTCTTGGGGGAGATAAGCCTGTTATCCCCAGGGTAGCTTTTATCCGTTGAGCGATGGCCCTTCCATACGGAACCACCGGATCACTAAGCCCGACTTTCGTCCCTGCTCGAGTTGTAGCTCTCGCAGTCAAGCTCCCTTATACCTTTACACTCTGCGAATGATTTCCAACCATTCTGAGGGAACCTTTGGGCGCCTCCGTTACCTTTTAGGAGGCGACCGCCCCAGTCAAACTGCCCGTCAGACACTGTCTCCGATAGGGATCACCTATCCGGGTTAGAGTGGCCATAACACAAGGGTAGTATCCCAACAACGCCTCCATCGAAACTGGCGTCCCGATCTCTATGGCTCCTACCTATCCTGTACATGTGGCACAGACACTCAATATCAAACTGCAGTAAAGACCCCATGGAGCTTTACTGCAGTTTGATATTGAGTGTCTGTGCCACATGTACAGGATAGGTAGGAG
>Contig_123
TATTAAACTAAATGCCTTCCTCGCTACCGAAAGAACTTTACAACCCGAAGGCCTTCTTCATTCACGCGGCATGGCTGCGTCAGGGTTGCCCCCATTGCGCAATATTCCCCACTGCTGCCTCCCGTAGGAGTCTGGGCCGTGTCTCAGTCCCAGTGTGGCTGGTCATCCTCTCAGACCAGCTAGAGATCGTCGGCTTGGTGAGCCTTTACCTCACCAACTACCTAATCCCACTTGGGCTCATCCTATGGCATGTGGCCCGAAGGTCCCACACTTTCATCTTTCGATACTACGCGGTATTAGCTACAGTTTCCCGTAGTTATCCCCCTCCATAAGCTAGATTCCCAAGCATTACTCACCCGTCCGCCACTCGTCATTAAAGAAGCTTGCTTCTTTGATGACGAGTGGCGGACGGGTGAGTAATGCTTGGGAATCTAGCTTATGGAGGGGGATAACTACGGGAAACTGTAGCTAATACCGCGTAGTATCGAAAGATGAAAGTGTGGGACCTTCGGGCCACATGCCATAGGATGAGCCCAAGTGGGATTAGGTAGTTGGTGAGGTAAAGGCTCACCAAGCCGACGATCTCTAGCTGGTCTGAGAGGATGACCAGCCACACTGGGACTGAGACACGGCCCAGACTCCTACGGGAGGCAGCAGTGGGGAATATTGCGCAATGGGGGCAACCCTGACGCAGCCATGCCGCGTGAATGAAGAAGGCCTTCGGGTTGTAAAGTTCTTTCGGTAGCGAGGAAGGCATTTAGTTTAATA
>Contig_124
GTTACGGCCGCCGTTTACTGGGGCTTCGATCAGGAGCTTCTCTTTCGATTACACCATCAATTAACCTTCCAGCACCGGGCAGGCATCACACCCTATACGTCCACTTTCGTGTTTGCAGAGTGCTGTGTTTTTAATAAACAGTTGCAGCCAGCTGGTATCTTCGACCGGTTCAACCTTCGCCCGCTAGGGACTACAATCTACGCCGGCGCACCTTCTCCCGAAGTTACGGTGCTATTTTGCCTAGTTCCTTCACCCGAGTTCTCTCAAGCGCCTGAGTATTCTCTACCTGACCACCTGTGTCGGTTTTCAGTACGGTTTAGATAAACCTGAAGCTTAGTGGCTTTTCCTGGAAGTGTGGTATCGGTTACTTCAGCTCCGTAGAGCCTCGTCATCATCTCTCGGTGTTAAAGAAGTCCGGATTTGCCTAAACTTCACACCTACCAACTTAAACGCACATATCCAACAGTGCGATAACCTAACCTGCTCCGTCCCCACATCGCAGTTTATCCAAGTACGGGAATATTAACCCGTTTCCCATCGACTACGCTTTTCAGCCTCGCCTTAGGGGCCGACTCACCCTGCCCCGATTAACGTTGGACAGGAACCCTTGGTCTTCCGGCGAACGGGTTTTTCACCCGTTTTATCGTTACTTATGTCAGCATTCGCACTTCTGATACGTCCAGCTAACCTCTCGATTAACCTTCATCCGCTTACAGAACGCTCCCCTACCCAACAGACTTTCGTCTGATGGGT
>Contig_125
GTTACGGCCGCCGTTTACTGGGGCTTCGATCAGGAGCTTCTCTTTCGATTACACCATCAATTAACCTTCCAGCACCGGGCAGGCATCACACCCTATACGTCCACTTTCGTGTTTGCAGAGTGCTGTGTTTTTAATAAACAGTTGCAGCCAGCTGGTATCTTCGACCGGTTCAACCTTCGCCCGCTAGGGACTACAATCTACGCCGGCGCACCTTCTCCCGAAGTTACGGTGCTATTTTGCCTAGTTCCTTCACCCGAGTTCTCTCAAGCGCCTGAGTATTCTCTACCTGACCACCTGTGTCGGTTTTCAGTACGGTTTAGATAAACCTGAAGCTTAGTGGCTTTTCCTGGAAGTGTGGTATCGGTTACTTCAGCTCCGTAGAGCCTCGTCATCATCTCTCGGTGTTAAAGAAGTCCGGATTTGCCTAAACTTCACACCTACCAACTTAAACGCACATATCCAACAGTGCGATAACCTAACCTGCTCCGTCCCCACATCGCAGTTTATCCAAGTACGGGAATATTAACCCGTTTCCCATCGACTACGCTTTTCAGCCTCGCCTTAGGGGCCGACTCACCCTGCCCCGATTAACGTTGGACAGGAACCCTTGGTCTTCCGGCGAACGGGTTTTTCACCCGTTTTATCGTTACTTATGTCAGCATTCGCACTTCTGATACGTCCAGCAGCCCTCTCGAGCCACCTTCATCCGCTTACAGAACGCTCCCCTACCCAACAGTATTGCTACTGATG
>Contig_126
CGGATGAGTTGCGAACGGGTGAGTAACGCGTAGGTAACCTGCCTGGTAGCGGGGGATAACTATTGGAAACGATAGCTAATACCGCATAACAGTAGATATTGCATGATATCTGCTTGAAAGGTGCAATTGCATCACTACCAGATGGACCTGCGTTGTATTAGCTAGTTGGTGAGGTAACGGCTCACCAAGGCGACGATACATAGCCGACCTGAGAGGGTGATCGGCCACACTGGGACTGAGACACGGCCCAGACTCCTACGGGAGGCAGCAGTAGGGAATCTTCGGCAATGGACGGAAGTCTGACCGAGCAACGCCGCGTGAGTGAAGAAGGTTTTCGGATCGTAAAGCTCTGTTGTAAGAGAAGAACGAGTGTGAGAGTGGAAAGTTCACACTGTGACGGTATCTTACCAGAAAGGGACGGCTAACTACGTGCCAGCAGCCGCGGTAATACGTAGGTCCCGAGCGTTATCCGGATTTATTGGGCGTAAAGCGAGCGCAGGCGGTTAGATAAGTCTGAAGTTAAAGGCTGTGGCTTAACCATAGTACGCTTTGGAAACTGTTTAACTTGAGTGCAGAAGGGGAGAGTGGAATTCCATGTGTAGCGGTGAAATGCGTAGATATATGGAGGAACACCGGTGGCGAAAGCGGCTCTCTGGTCTGTAACTGACGCTGAGGCTCGAAAGCGTGGGGAGCGAACAGGATTAGATACCCTGGTAGTCCACGCCGTAAACGATGATTACTAGGTGTTG
>Contig_127
CAACACCTAGTAATCATCGTTTACGGCGTGGACTACCAGGGTATCTAATCCTGTTCGCTCCCCACGCTTTCGAGCCTCAGCGTCAGTTACAGACCAGAGAGCCGCTTTCGCCACCGGTGTTCCTCCATATATCTACGCATTTCACCGCTACACATGGAATTCCACTCTCCCCTTCTGCACTCAAGTTAAACAGTTTCCAAAGCGTACTATGGTTAAGCCACAGCCTTTAACTTCAGACTTATCTAACCGCCTGCGCTCGCTTTACGCCCAATAAATCCGGACAACGCTCGGGACCTACGTATTACCGCGGCTGCTGGCACGTAGTTAGCCGTCCCTTTCTGGTAAGATACCGTCACAGTGTGAACTTTCCACTCTCACACTCGTTCTTCTCTTACAACAGAGCTTTACGATCCGAAAACCTTCTTCACTCACGCGGCGTTGCTCGGTCAGACTTCCGTCCATTGCCGAAGATTCCCTACTGCTGCCTCCCGTAGGAGTCTGGGCCGTGTCTCAGTCCCAGTGTGGCCGATCACCCTCTCAGGTCGGCTATGTATCGTCGCCTTGGTGAGCCGTTACCTCACCAACTAGCTAATACAACGCAGGTCCATCTGGTAGTGATGCAATTGCACCTTTCAAGCAGATATCATGCAATATCTACTGTTATGCGGTATTAGCTATCGTTTCCAATAGTTATCCCCCGCTACCAGGCAGGTTACCTACGCGTTACTCACCCGTTCGCAACTCATCCG
>Contig_128
TTGTTCGAGGTTCTAACCCAGGCCCGTAATCCGGGTCGGGGACCGTGCATGGTGGGCAGTTTGACTGGGGCGGTCTCCTCCTAAAGAGTAACGGAGGAGTTCGAAGGTACGCTTGGTACGGTCGGACATCGTGCCTAAAGTGCAATGGCAAAAGCGTGCTTAACTGCGAGACTGACAAGTCGAGCAGGTGCGAAAGCAGGACATAGTGATCCGGTGGTTCTGTATGGAAGGGCCATCGCTCAACGGATAAAAGGTACTCCGGGGATAACAGGCTGATTCCGCCCAAGAGTTCATATCGACGGCGGAGTTTGGCACCTCGATGTCGGCTCATCACATCCTGGGGCTGTAGTCGGTCCCAAGGGTATGGCTGTTCGCCATTTAAAGTGGTACGTGAGCTGGGTTTAAAACGTCGTGAGACAGTTTGGTCCCTATCTGCAGTGGGCGTTGGAAGTTTGACGGGGGCTGCTCCTAGTACGAGAGGACCGGAGTGGACGAACCTCTGGTGTACCGGTTGTAACGCCAGTTGCATAGCCGGGTAGCTAAGTTCGGAAGAGATAAGCGCTGAAAGCATCTAAGCGCGAAACTCGCCTGAAGATGAGACTTCCCTTGTGGTTTAACCACACTAAAGAGTCGTTCGAGACCAGGACGTTGATAGGTGGGGTGTGGAAGCGCGGTAACGCGTGAAGCTAACCCATACTAATTGCTCGTGAGGCTTGACTCTATCATTTGAAGAACTTCAAAAGATAAA
>Contig_129
CCGCTTGTGCGGGCCCCCGTCAATTCCTTTGAGTTTCACCGTTGCCGGCGTACTCCCCAGGTGGGATGCTTAATGCTTTCGCTTAGCCGCTGATACCAGGTACCAACAGCGGGCATCCATCGTTTACTGTGCGGACTACCAGGGTATCTAATCCTGTTTGATACCCGCACCTTCGAGCTTAAGCGTCAGTTGCGCTCCCGTCAGCTGCCTTCGCAATCGGAGTTCTTCGTCATATCTAAGCATTTCACCGCTACACGACGAATTCCGCCAACGTTGTGCGTACTCAAGGAAACCAGTATGCGCTGCAATTCAGACGTTGAGCGTCTACATTTCACAACACACTTAATCTCCAGCCTACGCTCCCTTTAAACCCAATAAATCCGGATAACGCCTGGACCTTCCGTATTACCGCGGCTGCTGGCACGGAATTAGCCGGTCCTTATTCGTATGGTACCTGCAAATAGGGACACGTCCCTAACTTTATCCCCATACAAAAGCAGTTTACAACCCATAGGGCCGTCATCCTGCACGCTACTTGGCTGGTTCAGACTTCCGTCCATTGACCAATATTCCTCACTGCTGCCTCCCGTAGGAGTCTGGTCCCTGTCTCAGTACCAGTGTGGGGGACCTTCCTCTCAGAACCCCTACTGATCGTAGCCTTGGTGGGCCGTTACCCCACCAACAAGCTAATCAGACGCATCCCCATCCATTACCGATAAATCTTAATGTATAACTCATGAGAGAAA
>Contig_130
CAAGGGTGCTCCCACTGTTTGTATGCATCAGGTTTCAGGTTCTATTTCACTCCCCTCCCGGGGAGTGAAATAGAACCTGAAACCTGATGCATACAAACAGTGGGAGCACCCTTGTGGTGTGACTGCGTACCTTTTGTATAATGGGTCAACGACTTACATTCAGTAGCGAGCTTAACCGAATAGGGGAGGCGTAGGGAAACCGAGTCTTAATAGGGCGAACAGTTGCTGGGTGTAGACCCGAAACCGAGTGATCTATCCATGGCCAGGTTGAAGGTGCCGTAACAGGTACTGGAGGACCGAACCCACGCATGTTGCAAAATGCGGGGATGAGCTGTGGATAGGGGTGAAAGGCTAAACAAACTCGGAGATAGCTGGTTCTCCCCGAAAACTATTTAGGTAGTGCCTCGAGTAAGACACTGATGGGGGTAAAGCACTGTTATGGCTAGGGGGTTATTGCAACTTACCAACCCATGGCAAACTAAGAATACCATCAAGTGGTTCCTCGGGAGACAGACAGCGGGTGCTAACGTCCGTTGTCAAGAGGGAAACAACCCAGACCGCCAGCTAAGGTCCCAAATGATAGATTAAGTGGTAAACGAAGTGGGAAGGCCCAGACAGCCAGGATGTTGGCTTAGAAGCAGCCATCATTTAAAGAAAGCGTAATAGCTCACTGGTCGAGTCGTCCTGCGCGGAAGATGTAACGGGGCTCAAATCTATAACCGAAGCTGCGGATG
>Contig_131
CTGATTGACCGATAGTGAACCAGTACTGTGAAGGAAAGGCGAAAAGAACCCCGGGAGGGGAGTGAAATAGAACCTGAAACCTGATGCATACAAACAGTGGGAGCACCCTTGTGGTGTGACTGCGTACCTTTTGTATAATGGGTCAACGACTTACATTCAGTAGCGAGCTTAACCGAATAGGGGAGGCGTAGGGAAACCGAGTCTTAATAGGGCGAACAGTTGCTGGGTGTAGACCCGAAACCGAGTGATCTATCCATGGCCAGGTTGAAGGTGCCGTAACAGGTACTGGAGGACCGAACCCACGCATGTTGCAAAATGCGGGGATGAGCTGTGGATAGGGGTGAAAGGCTAAACAAACTCGGAGATAGCTGGTTCTCCCCGAAAACTATTTAGGTAGTGCCTCGAGTAAGACACTGATGGGGGTAAAGCACTGTTATGGCTAGGGGGTTATTGCAACTTACCAACCCATGGCAAACTAAGAATACCATCAAGTGGTTCCTCGGGAGACAGACAGCGGGTGCTAACGTCCGTTGTCAAGAGGGAAACAACCCAGACCGCCAGCTAAGGTCCCAAATGATAGATTAAGTGGTAAACGAAGTGGGAAGGCCCAGACAGCCAGGATGTTGGCTTAGAAGCAGCCATCATTTAAAGAAAGCGTAATAGCTCACTGGTCGAGTCGTCCTGCGCGGAAGATGTAACGGGGCTCAAATCTATAACCGAAGCTGCGGATG
>Contig_132
TAAGAAGCTATTAAAATCACATGGGGATAGCACTACTAAAATTAATTTTACACATTAGGGCTCTTCCATATAGGCAGCTCTCCCTAGCATTGTTCACTGTACACTCGATCGTACTCCGCGTGGCCTCGGTGAAAATGTGGTGGCTCTTTCAAGTCCTCCCTAATGTTACACACTGATTAAAGATTGCTATGTGAGATTAAAGTTAACTACATCTACTTGTGCTATGTAGTTACGAGAATTCATTCTGCACAAGAGTAGACTATATATCGTAAACGGAAAAGCGAAAACGTTTATATAGCCCATCTGCCTTGTGTGGTCTGCATGAGTTTAGGCCTGAGTTGAGTCAGCACTGCTCATGGATTGTTGCAATTGTTTGGAGAAATCATCCAAATCTGCAGCAGGAAGAAGAGTCACAGTTTGCTGTTTCTTCTGTCTCTGCGGTAAGGCTTGAGTTTCATCAGCCTTCTTCTTTTTGTCCTTTTTAGGCTCTGTTGGTGGGAATGTTTTGTATGCGTCAATATGCTTATTCAGCAAAATGACTTGATCTTTGAAATTTGGATCTTTGTCATCCAATTTGATGGCACCTGTGTAGGTCAACCACGTTCCCGAAGGTGTGACTTCCATGCCAATGCGCGACATTCCGAAGAACGCTGAAGCGCTGGGGGCAAATTGCACAATTTGCCCCCAGCGCTTCAGCGTTCTTCGGAATGTCGCGCATTGGCATGGAAG
>Contig_133
GGCCTTACTTGCTTACGCAATGAGAAACCTCATCTTTAGGCTGGTTTCACGCTTAGATGCTTTCAGCGTTTATCCGTCCCGAACGTAGCTACCCAACTGTACCCTTGGCAGGATAATTGGTACACCAGCGGTTCGTCCACTCCGGTCCTCTCGTACTAGGAGCAGCCCCCTTCAAGTTTCTTGCGCCCGCGATGGATAGGGACCGAACTGTCTCACGACGTTCTGAACCCAGCTCGCGTACCACTTTAATGGGCGAACAGCCCAACCCTTGGGACCTACTACAGCCCCAGGATGTGATGAGCCGACATCGAGGTGCCAAACCTCCCCGTCGATATGGACTCTTGGGAGAGATAAGCCTGTTATCCCCAGGGTAGCTTTTATCCGTTGAGCGATGGCCCTTCCACTCGGCACCACCGGATCACTAAGCCCGACTTTCGTCCCTGCTCGACCTGTCCGTCTCGCAGTCAAGCTCCCTTCTGCCTTTACACTCTTCGAGCGATTTCCGTCCGCTCTGAGGGAACCTTTGGGCGCCTCCGTTACTCTTTAGGAGGCGACCGCCCCAGTCAAACTGCCCGCCTAAGACTGTCCGGCCGGTCGTTACTCGGCCCGTTAGAAATCAATTAATGAAAGGGTGGTATCCCAACAGTGACTCCTCTAAAACTGGCGTCCTAGATTCTACGTCTCCCACCTATCCTGTACATTCATTAACTAAGTTCAATCTTAGGTTG
>Contig_134
AACGTCATCGTCTATGACGACCCTTATGAGGAGTTCTCATCTTGCGGCTGGCTTCGCACTTAGATGCTTTCAGCGCTTATCCAATCCAGACTCAGATACCCAGCGGTGCACCTGGCGGCACAACTGGTAAACCGGAGGTCTGTCCAACACGGTCCTCTCGTACTAGTGTCAGCACCACTCAAAACTCCAACGCCCACGATAGATAGAGACCGAACTGTCTCACGACGTTCTGAACCCAGCTCGCGTGCCACTTTAATGGGCGAACAGCCCAACCCTTGGGACCTTCTCCAGCCCCAGGATGTGACGAGCCGACATCGAGGTGCCAAACCACCCCGTCGATATGAGCTCTTGGGGGGGATCAGCCTGTTATCCCCCCCAAGAGCTCATATCGACGGGGTGGTTTGGCACCTCGATGTCGGCTCGTCACATCCTGGGGCTGGAGAAGGTCCCAAGGGTTGGGCTGTTCGCCCATTAAAGTGGCACGCGAGCTGGGTTCAGAACGTCGTGAGACAGTTCGGTCTCTATCTATCGTGGGCGTTGGAGTTTTGAGTGGTGCTGACACTAGTACGAGAGGACCGTGTTGGACAGACCTCCGGTTTACCAGTTGTGCCGCCAGGTGCACCGCTGGGTATCTGAGTCTGGATTGGATAAGCGCTGAAAGCATCTAAGTGCGAAGCCAGCCGCAAGATGAGAACTCCTCATAAGGGTCGTCATAGACGATGACGTT
>Contig_135
CATCCGCAGCTTCGGTTATAGATTTGAGCCCCGTTACATCTTCCGCGCAGGACGACTCGACCAGTGAGCTATTACGCTTTCTTTAAATGATGGCTGCTTCTAAGCCAACATCCTGGCTGTCTGGGCCTTCCCACTTCGTTTACCACTTAATCTATCATTTGGGACCTTAGCTGGCGGTCTGGGTTGTTTCCCTCTTGACAACGGACGTTAGCACCCGCTGTCTGTCTCCCGAGGAACCACTTGATGGTATTCTTAGTTTGCCATGGGTTGGTAAGTTGCAATAACCCCCTAGCCATAACAGTGCTTTACCCCCATCAGTGTCTTACTCGAGGCACTACCTAAATAGTTTTCGGGGAGAACCAGCTATCTCCGAGTTTGTTTAGCCTTTCACCCCTATCCACAGCTCATCCCCGCATTTTGCAACATGCGTGGGTTCGGTCCTCCAGTACCTGTTACGGCACCTTCAACCTGGCCATGGATAGATCACTCGGTTTCGGGTCTACACCCAGCAACTGTTCGCCCTATTAAGACTCGGTTTCCCTACGCCTCCCCTATTCGGTTAAGCTCGCTACTGAATGTAAGTCGTTGACCCATTATACAAAAGGTACGCAGTCACACCACAAGGGTGCTCCCACTGTTTGTATGCATCAGGTTTCAGGTTCTATTTCACTCCCCGGGAGGGGAGTGAAATAGATCCTGAAACCGCATGCATACAAACAGTCGGAG
>Contig_136
TTTATCTTTTGAAGTTCTTCAAATGATAGAGTCAAGCCTCACGAGCAATTAGTATGGGTTAGCTTCACGCGTTACCGCGCTTCCACACCCCACCTATCAACGTCCTGGTCTCGAACGACTCTTTAGTGTGGTTAAACCACAAGGGAAGTCTCATCTTCAGGCGAGTTTCGCGCTTAGATGCTTTCAGCGCTTATCTCTTCCGAACTTAGCTACCCGGCTATGCAACTGGCGTTACAACCGGTACACCAGAGGTTCGTCCACTCCGGTCCTCTCGTACTAGGAGCAGCCCCCGTCAAACTTCCAACGCCCACTGCAGATAGGGACCAAACTGTCTCACGACGTTTTAAACCCAGCTCACGTACCACTTTAAATGGCGAACAGCCATACCCTTGGGACCGACTACAGCCCCAGGATGTGATGAGCCGACATCGAGGTGCCAAACTCCGCCGTCGATATGAACTCTTGGGCGGAATCAGCCTGTTATCCCCGGAGTACCTTTTATCCGTTGAGCGATGGCCCTTCCATACAGAACCACCGGATCACTATGTCCTGCTTTCGCACCTGCTCGACTTGTCAGTCTCGCAGTTAAGCACGCTTTTGCCATTGCACTTTAGGCACGATGTCCGACCGTACCAAGCGTACCTTCGAACTCCTCCTAAAGAGTAACGGAGGAGTTCGAAGGTACGCTTGGTACGGTCGGACATCGTGCCTAAAGTGCAATG
>Contig_137
CTCCTCCGTTACTCTTTGGGAGGAGACCGCCCCAGTCAAACTGCCTACCATGCACGGTCCCCGACCCGGATTACGGGTCTGGGTTAGAACCTCAAAGACACCAGGGTGGTATTTCAAGGACGGCTCCACAGAGACTGGCGTCTCTGCTTCAAAGCCTCCCACCTATCCTACACAAGTGACTTCAAAGTCCAATGCAAAGCTACAGTAAAGGTTCACGGGGTCTTTCCGTCTAGCAGCGGGTAGATTGCATCTTCACAACCACTTCAACTTCGCTGAGTCTCGGGAGGAGACAGTGTGGCCATCGTTACGCCATTCGTGCGGGTCGGAACTTACCCGACAAGGAATTTCGCTACCTTAGGACCGTTATAGTTACGGCCGCCGTTTACTGGGGCTTCGATCCGATGCTTGCACATCTTCAATTAACCTTCCAGCACCGGGCAGGCGTCACACCCTATACGTCCACTTTCGTGTTAGCAGAGTGCTGTGTTTTTAATAAACAGTCGCAGCCACCTATTCTCTGCGACCCTCCAGGACTTGCTCCGTAAGCCCTGGAGGGTCGCAGAGAATAGGTGGCTGCGACTGTTTATTAAAAACACAGCACTCTGCTAACACGAAAGTGGACGTATAGGGTGTGACGCCTGCCCGGTGCTGGAAGGTTAATTGAAGATGTGCAAGCATCGGATCGAAGCCCCAGTAAACGGCGGCCGTAAC
>Contig_138
ATGTCCGACCGTCATTAGCAAACCTTCGTGCTCCTCCGTTACTCTTTGGGAGGAGCACGAAGGTTTGCTAATGACGGTCGGACATCGTCAGGTTAGTGCAATGGTATAAGCAAGCTTAACTGCGAGACAGACAAGTCGAGCAGGTACGAAAGTAGGTCATAGTGATCCGGTGGTTCTGAATGGAAGGGCCATCGCTCAACGGATAAAAGGTACTCCGGGGATAACAGGCTGATACCGCCCAAGAGTTCATATCGACGGCGGTGTTTGGCACCTCGATGTCGGCTCATCACATCCTGGGGCTGAAGTAGGTCCCAAGGGTATGGCTGTTCGCCATTTAAAGTGGTACGCGAGCTGGGTTTAGAACGTCGTGAGACAGTTCGGTCCCTATCTGCCGTGGGCGTTGGAGAATTGATTGGGGCTGCTCCTAGTACGAGAGGACCGGAGTGGACGCACCACTGGTGTTCCGGTTGTGTCGCCAGACGCATTGCCGGGTAGCTAAGTGCGGAAGAGATAAGTGCTGAAAGCATCTAAGCACGAAACTTGCCAAGAGATGAGTTCTCCCAGATTTAAAATCTGTAAGGGTTGTTTAAGACTAAGACGTAGATAGGTCTGGTGTGTAAGCGGTGCGAGCCGTTGAGCTAACAGATACTAATTGCCCGAGAGGCTTAACTATACAACGCTCAAGGG
>Contig_139
GCACTCCTTACCGGTATACCTTCAACGCAAATACAACGCTCTCCTACCACTTAGTAAAACTAAGTGGTAGGAGAGCGTTGTATTTGCGTTGAAGGTATACCGGTAAGGAGTGCTGGAGCGAATACAAGTGAGCATGCAGGCATGAGTAGCGATAATTGGGGTGAGAATCCCCAACGCCGTAAACCCAAGGTTTCCTACGCGATGCTCGTCATCGTAGGGTTAGCCGGGTCCTAAGCAAAGTCCGAAAGGGGTATGCGATGGAAAATTGGTTAATATTCCAATGCCAACTATAATGTGCGATGGAAGGACGCTTAGAGTTAGAGGAGCCAGCGGATGGTAGTGCTGGTCGAAAGGTGCAGGTTGGAGTTCAGGCAAATCCGAACTCCTTTAAGCCGAGGCCTTACAGGTGCGTGAAGTTCTTCGGAATGAATCGTAAATCCTTGATACTGTCGAGCCAAGAAAAGTTTCTAAGTTTAGTTATAGTTGCCCGTACCGTAAACCGACACAGGTGGGTGGGATGAGTATTCTAAGGCGCGTGGAAGAACTCTCTTCAAGGAACTCTGCAAAATAGCACCGTATCTTCGGTATAAGGTGTGCCTAACTTTGTGAAGGATTTACTCCGTAAGCATTGAAGGTTACAACAAAGAGCTGTCTCTTATACACAT
>Contig_140
CTCCTCCGTTACTCTTTGGGAGGAGACCGCCCCAGTCAAACTGCCTACCATGCACGGTCCCCGACCCGGATTACGGGTCTGGGTTAGAACCTCAAAGACACCAGGGTGGTATTTCAAGGACGGCTCCACAGAGACTGGCGTCTCTGCTTCAAAGCCTCCCACCTATCCTACACAAGTGACTTCAAAGTCCAATGCAAAGCTACAGTAAAGGTTCACGGGGTCTTTCCGTCTAGCAGCGGGTAGATTGCATCTTCACAACCACTTCAACTTCGCTGAGTCTCGGGAGGAGACAGTGTGGCCATCGTTACGAAATTCCTTGTCGGGTAAGTTCCGACCCGCACGAATGGCGTAACGATGGCCACACTGTCTCCTCCCGAGACTCAGCGAAGTTGAAGTGGTTGTGAAGATGCAATCTACCCGCTGCTAGACGGAAAGACCCCGTGAACCTTTACTGTAGCTTTGCATTGGACTTTGAAGTCACTTGTGTAGGATAGGTGGGAGGCTTTGAAGCAGAGACGCCAGTCTCTGTGGAGCCGTCCTTGAAATACCACCCTGGTGTCTTTGAGGTTCTAACCCAGACCCGTAATCCGGGTCGGGGACCGTGCATGGTAGGCAGTTTGACTGGGGCGGTCTCCTCCCAAAGAGTAACGGAGGAG
>Contig_141
TGTCTCGTGGGCTCGGAGATGTGTATAAGAGACAGTATTAGTACTGGTCAGCTAAAGGACTTTCATCCATTACACACCCAGCCTATCAAACACATAGTCTATATGAGCTCTTAAAAGAAAATTCATCTTGGAGTTGGCTTCCTGCTTAGATGCTTTCAGCAGTTATCACATCCCAACATAGCTACCGAGCGGTGCCCTTGGCAGGACAACTCGTACACCAGTGGTTGGTTCGACCCGGTCCTCTCGTACTAGGGTCAACTCTCCTCAATCTTCTTGCGCCCACGGCAGATAGGGACCGAACTGTCTCACGACGTTCTGAACCCAGCTCGCGTACCGCTTTAATGGGCGAACAGCCCAACCCTTGGGACCGACTCCAGCCCCAGGATGCGATGAGCCGACATCGAGGTGCCAAACCTCCCCGTCGATGTGAGCTCTTGGGGGAGATCAGCCTGTTATCCCCGGGGTACCTTTTATCCTTTGAGCGATGGCCCTTCCACACAGAACCACCGGATCACTAAGACCGACTTTCGTCTCTGCTTGACGTGTATGTCTCGCAGTTAAGCTGGCTTATGCCTTTATACTCTACGAACGATTTCCAACCGTTCTGAGCCAACCTTTGTAACTGTCTCTTATACACATCTGACGCTG
>Contig_142
AACGTCATCGTCTATGACGACCCTTATGAGGAGTTCTCATCTTGCGGCTGGCTTCGCACTTAGATGCTTTCAGCGCTTATCCAATCCAGACTCAGATACCCAGCGGTGCACCTGGCGGCACAACTGGTAAACCGGAGGTCTGTCCAACACGGTCCTCTCGTACTAGTGTCAGCACCACTCAAAACTCCAACGCCCACGATAGATAGAGACCGAACTGTCTCACGACGTTCTGAACCCAGCTCGCGTGCCACTTTAATGGGCGAACAGCCCAACCCTTGGGACCTTCTCCAGCCCCAGGATGTGACGAGCCGACATCGAGGTGCCAAACCACCCCGTCGATATGAGCTCTTGGGGCTGGAGAAGGTCCCAAGGGTTGGGCTGTTCGCCCATTAAAGTGGCACGCGAGCTGGGTTCAGAACGTCGTGAGACAGTTCGGTCTCTATCTATCGTGGGCGTTGGAGTTTTGAGTGGTGCTGACACTAGTACGAGAGGACCGTGTTGGACAGACCTCCGGTTTACCAGTTGTGCCGCCAGGTGCACCGCTGGGTATCTGAGTCTGGATTGGATAAGCGCTGAAAGCATCTAAGTGCGAAGCCAGCCGCAAGATGAGAACTCCTCATAAGGGTCGTCATAGACGATGACGTT
>Contig_143
GGCCTTACTTGCTTACGCAATGAGAAACCTCATCTTTAGGCTGGTTTCACGCTTAGATGCTTTCAGCGTTTATCCGTCCCGAACGTAGCTACCCAACTGTACCCTTGGCAGGATAATTGGTACACCAGCGGTTCGTCCACTCCGGTCCTCTCGTACTAGGAGCAGCCCCCTTCAAGTTTCTTGCGCCCGCGATGGATAGGGACCGAACTGTCTCACGACGTTCTGAACCCAGCTCGCGTACCACTTTAATGGGCGAACAGCCCAACCCTTGGGACCTACTACAGCCCCAGGATGTGATGAGCCGACATCGAGGTGCCAAACCTCCCCGTCGATATGGACTCTTGGGGCTGTAGTAGGTCCCAAGGGTTGGGCTGTTCGCCCATTAAAGTGGTACGCGAGCTGGGTTCAGAACGTCGTGAGACAGTTCGGTCCCTATCCATCGCGGGCGCAAGAAACTTGAAGGGGGCTGCTCCTAGTACGAGAGGACCGGAGTGGACGAACCGCTGGTGTACCAATTATCCTGCCAAGGGTACAGTTGGGTAGCTACGTTCGGGACGGATAAACGCTGAAAGCATCTAAGCGTGAAACCAGCCTAAAGATGAGGTTTCTCATTGCGTAAGCAAGTAAGGCC
>Contig_144
CTCGTCATCACATCTCAGCTTTTAGAGCTACGGATTTGCCTATAGCTCAACCTACATGCTTAAACACGCACTTCCAATCGCGTGCTGACCTACCTTACTGTGTCACTCCATCGATCAAACGATTCACACCGGTACAGGAATTTCAACCTGTTGTCCATCGCCTACGCTTTTCCGCCTCGGCTTAGGTCCCGACTTACCCTGAGACGACGATCGTTGCTCAGGAACCCTTAGGCTTTCGGTGGAATGGATTCTCACCATTCTTTTCGCTACTCATACCGACATTCTCACTTCTCATCGGGCTGAAGCAGTACCGTAAGGAGTTGTGGACTGATGAGAAGTGAGAATGTCGGTATGAGTAGCGAAAAGAATGGTGAGAATCCATTCCACCGAAAGCCTAAGGGTTCCTGAGCAACGATCGTCGTCTCAGGGTAAGTCGGGACCTAAGCCGAGGCGGAAAAGCGTAGGCGATGGACAACAGGTTGAAATTCCTGTACCGGTGTGAATCGTTTGATCGATGGAGTGACACAGTAAGGTAGGTCAGCACGCGATTGGAAGTGCGTGTTTAAGCATGTAGGTTGAGCTATAGGCAAATCCGTAGCTCTAAAAGCTGAGATGTGATGACGAG
>Contig_145
CCATTGCGGAAGATTCCCCACTGCTGCCTCCCGTAGGAGTCTGGGCCGTGTCTCAGTCCCAATGTGGCCGTTCATCCTCTCAGACCGGCTACTGATCATCGCCTTGGTGGGCCGTTACCCCTCCAACTAGCTAATCAGACGCAATCCCCTCCTTCAGCGATAGCTTATAAATAGAGGCCACCTTTCATCCATCCTCGATGCCGAGGTTGGATCGTATGCGGTATTAGCAGTCGTTTCCAACTGTTGTCCCCCTCTGAAGGGCAGGTTGATTACGCGTTACTCACCCGTTCGCCACTAAGATTGATGGAAGCTTGCTTCTATCAATCTTAGTGGCGAACGGGTGAGTAACGCGTAATCAACCTGCCCTTCAGAGGGGGACAACAGTTGGAAACGACTGCTAATACCGCATACGATCCAACCTCGGCATCGAGGATGGATGAAAGGTGGCCTCTATTTATAAGCTATCGCTGAAGGAGGGGATTGCGTCTGATTAGCTAGTTGGAGGGGTAACGGCCCACCAAGGCGATGATCAGTAGCCGGTCTGAGAGGATGAACGGCCACATTGGGACTGAGACACGGCCCAGACTCCTACGGGAGGCAGCAGTGGGGAATCTTCCGCAATGG
>Contig_146
GGGTCCCCGTCAATTCCTTTGAGTTTTAATCTTGCGACCGTACTCCCCAGGCGGTATACTTAATCCGTTAGGTGCATTACTGCCAAGACTAGCTTAGCAACAACTAGTATACATCGTTTAGGGCGTGGACTACCAGGGTATCTAATCCTGTTTGCTCCCCACGCTTTCGTGCATGAGCGTCAGTGTTATCCCAGGAGGCTGCCTTCGCCATCGGTGTTCCTCCGCATATCTACGCATTTCACTGCTACATGCGGAATTCCACCTCCCTCTGACACACTCTAGCCTTGCAGTCACCAATGCAGTTCCCAGGTTAAGCCCGGGGATTTCACATCGGTCTTGCAAAACCGCCTGCGCACTCTTTACGCCCAGTAATTCCGATTAACGCTTGCACCCTACGTATTACCGCGGCTGCTGGCACGTAGTTAGCCGGTGCTTATTCTGCGGGTACCGTCATCGAACCGTGGTATTGGCACAGTCCTTTTCGTTCCCGCCAAAAGTGCTTTACAACCCGAAGGCCTTCATCACACACGCGGCATTGCTGGATCAGGCTTTCGCCCATTGTCCAAAATTCCCCACTGCTGCCTCCCGTAGGAGTCTGGGCCGTGTCTCAGTCCCAGTGTGGC
>Contig_147
GGATAGGGACCGAACTGTCTCACGACGTTCTGAACCCAGCTCGCGTACCGCTTTAATGGGCGAACAGCCCAACCCTTGGGACCGACTCCAGCCCCAGGATGCGACGAGCCGACATCGAGGTGCCAAACCATGCCGTCGATATGGACTCTTGGGCAAGATCAGCCTGTTATCCCCGAGGTACCTTTTATCCGTTGAGCGACGGCCCTTCCATACAGAACCGCCGGATCACTAACTCCTACTTTCGTACCTGCTCGACCTGTCAGTCTCGCAGTCAAGCCCCCTTGTGCACTTACACTCAACACCTGGTCGGTAACCAGGTGTTGAGTGTAAGTGCACAAGGGGGCTTGACTGCGAGACTGACAGGTCGAGCAGGTACGAAAGTAGGAGTTAGTGATCCGGCGGTTCTGTATGGAAGGGCCGTCGCTCAACGGATAAAAGGTACCTCGGGGATAACAGGCTGATCTTGCCCAAGAGTCCATATCGACGGCATGGTTTGGCACCTCGATGTCGGCTCGTCGCATCCTGGGGCTGGAGTCGGTCCCAAGGGTTGGGCTGTTCGCCCATTAAAGCGGTACGCGAGCTGGGTTCAGAACGTCGTGAGACAGTTCGGTCCCTATCC
>Contig_148
AGAGTTTTGAAGTAAGCCTACGCATTATTAGTACCGGTCAGCTGAACATGTCGCCATGCTTGCACCCCCGGCCTATCACCGCCTGTTCTCGGCGGATGCTTGAAAGAACATTCATCTCAGGGTGGGCTTCCCGCTTAGATGCTTTCAGCGGTTATCCCTTCCGGACGTGACTACCCGGCCGTGCCACTGGCGTGACAACCGGTACATCATTGGTCCGTCCATCCCGGTCCTCTCGTACTAAGGACAGATCCCTTCAATATTCTGACGCCTGCAGTGGATAGGGACCGAACTGTCTCACGACGTTCTGAACCCAGCTCGCGTGCCTCTTTAATGGGCGAACAGCCCAACCCTTGGGACCTTCTCCAGCCCCAGGATGAGACGAGCCGACATCGAGGTGCCAAACACTTCCGTCGATATGGACTCTTGGGAAGTATCAGCCTGTTATCCCCGGGGTAGCTTTTATCCGTTGAGCGACGGCCTTTCCATTCAGCACCGCCGGATCACTAACTCCCACTTTCGTGCCTGCTCGACCCGTCAGTCTCGCAGTCAAGCTCCCTTTTGCGTTTGCACTCTACGGCTGATTTCCATCCAGCCTGAGGGAACCTTTGAACGCCTCC
>Contig_149
CGCGGCTGCTGGCACGGAGTTAGCCGGTGCTTCTTCTGTAGTTAACGTCAATCACTTAGTTTATTAAACTAAATGATTGACGTTAACTACAGAAGAAGCACCGGCTAACTCCGTGCCAGCAGCCGCGGTAATACGGAGGGTGCGAGCGTTAATCGGAATAACTGGGCGTAAAGGGCACGCAGGCGGTGACTTAAGTGAGGTGTGAAAGCCCCGGGCTTAACCTGGGAATTGCATTTCATACTGGGTCGCTAGAGTACTTTAGGGAGGGGTAGAATTCCACGTGTAGCGGTGAAATGCGTAGAGATGTGGAGGAATACCGAAGGCGAAGGCAGCCCCTTGGGAATGTACTGACGCTCATGTGCGAAAGCGTGGGGAGCAAACAGGATTAGATACCCTGGTAGTCCACGCTGTAAACGATGTCGATTTGGGGGTTGAGCTTTGAGCTTGGCGCCCGTAGCTAACGTGATAAATCGACCGCCTGGGGAGTACGGCCGCAAGGTTAAAACTCAAATGAATTGACGGGGGCCCGCACAAGCGGTGGAGCATGTGGTTTAATTCGATGCAACGCGAAGAACCTTACCTACTCTTGACATCCAGAGAAC
>Contig_150
CGCGGCTGCTGGCACGGAGTTAGCCGGTGCTTCTTCTGTAGTTAACGTCAATCATCTAGTCTATTAAACTAAATGATTGACGTTAACTACAGAAGAAGCACCGGCTAACTCCGTGCCAGCAGCCGCGGTAATACGGAGGGTGCGAGCGTTAATCGGAATAACTGGGCGTAAAGGGCACGCAGGCGGTGACTTAAGTGAGGTGTGAAAGCCCCGGGCTTAACCTGGGAATTGCATTTCATACTGGGTCGCTAGAGTACTTTAGGGAGGGGTAGAATTCCACGTGTAGCGGTGAAATGCGTAGAGATGTGGAGGAATACCGAAGGCGAAGGCAGCCCCTTGGGAATGTACTGACGCTCATGTGCGAAAGCGTGGGGAGCAAACAGGATTAGATACCCTGGTAGTCCACGCTGTAAACGATGTCGATTTGGGGGTTGAGCTTTGAGCTTGGCGCCCGTAGCTAACGTGATAAATCGACCGCCTGGGGAGTACGGCCGCAAGGTTAAAACTCAAATGAATTGACGGGGGCCCGCACAAGCGGTGGAGCATGTGGTTTAATTCGATGCAACGCGAAGAACCTTACCTACTCTTGACATCCAGAGAAC
>Contig_151
CGCTCTCTTTCGTCGGCAGCGTCAGATGTGTATAAGAGACAGGAATCATACCGTGGTAAACGCCCTCCCGAAGGTTAAGCTATCTACTTCTGGTACAACCCACTCCCATGGTGTGACGGGCGGTGTGTACAAGGCCCGGGAACGTATTCACCGCAACATTCTGATTTGCGATTACTAGCGATTCCGACTTCATGGAGTCGAGTTGCAGACTCCAATCCGGACTTAGACGTACTTTGTGAGATTCGCTCCAGCTCGCACTATCGCTTCCCTCTGTATACGCCATTGTAGCACGTGTGTAGCCCTACTCGTAAGGGCCATGATGACTTGACGTCATCCCCACCTTCCTCCGGTTTATCACCGGCAGTCTCCTTTGAGTTCCCGACCTAATCGCTGGCAACAAAGGATAAGGGTTGCGCTCGTTGCGGGACTTAACCCAACATTTCACAACACGAGCTGACGACAGCCATGCAGCACCTGTCTCAGAGTTCCCGAAGAACCTTACCTACTCTTGACATCCAGAGAACATTCCAGAGATGGATTGGTGCCTTCGGGAACTCTGAGACAGGTGCTGCATGGCTGTCGTCAGCTCGTGTTGTGAAA
>Contig_152
CGCTCTCTTTCGTCGGCAGCGTCAGATGTGTATAAGAGACAGGAATCATACCGTGGTAAACGCCCTCCCGAAGGTTAAGCTATCTACTTCTGGTACAACCCACTCCCATGGTGTGACGGGCGGTGTGTACAAGGCCCGGGAACGTATTCACCGCAACATTCTGATTTGCGATTACTAGCGATTCCGACTTCATGGAGTCGAGTTGCAGACTCCAATCCGGACTTAGACGTACTTTGTGAGATTCGCTCCAGCTCGCACTATCGCTTCCCTCTGTATACGCCATTGTAGCACGTGTGTAGCCCTACTCGTAAGGGCCATGATGACTTGACGTCATCCCCACCTTCCTCCGGTTTATCACCGGCAGTCTCCTTTGAGTTCCCGACCTAATCGCTGGCAACAAAGGATAAGGGTTGCGCTCGTTGCGGGACTTAACCCAACATTTCACAACACGAGCTGACGACAGCCATGCAGCACCTGTCTCAGAGTTCCCGAAGAACCTTACCTACTCTTGACATCCAGAGAACTTTCCAGAGATGGATTGGTGCCTTCGGGAACTCTGAGACAGGTGCTGCATGGCTGTCGTCAGCTCGTGTTGTGAAA
>Contig_153
TTTCACAACACGAGCTGACGACAGCCATGCAGCACCTGTCTCAGAGCTCCCGAAGGCACCAATCCATCTCTGGAATGTTCTCTGGATGTCAAGAGTAGGTAAGGTTCTTCGGGAGCTCTGAGACAGGTGCTGCATGGCTGTCGTCAGCTCGTGTTGTGAAATGTTGGGTTAAGTCCCGCAACGAGCGCAACCCTTATCCTTTGTTGCCAGCGATTAGGTCGGGAACTCAAAGGAGACTGCCGGTGATAAACCGGAGGAAGGTGGGGATGACGTCAAGTCATCATGGCCCTTACGAGTAGGGCTACACACGTGCTACAATGGCGTATACAGAGGGAAGCGATAGTGCGAGCTGGAGCGAATCTCACAAAGTACGTCTAAGTCCGGATTGGAGTCTGCAACTCGACTCCATGAAGTCGGAATCGCTAGTAATCGCAAATCAGAATGTTGCGGTGAATACGTTCCCGGGCCTTGTACACACCGCCCGTCACACCATGGGAGTGGGTTGTACCAGAAGTAGATAGCTTAACCTTCGGGAGGGCGTTTACCACGGTATGATTCCTGTCTCTTATACACATCTGACGCTGCCGACGAAAGAGAGCG
>Contig_154
ACCGCCTGGGGAGTACGGTCGCAAGATTAAAACTCAAAGGAATTGACGGGGACCCGCACAAGCGGTGGATGATGTGGATTAATTCGATGCAACGCGAAAAACCTTACCTACGCTTGACATGTCCGGAACCCTGAAGAGATTTGGGGGTGCTCGAAAGAGAGCCGGAACACAGGTGCTGCATGGCTGTCGTCAGCTCGTGTCGTGAGATGTTGGGTTAAGTCCCGCAACGAGCGCAACCCTTGTCATTAGTTGCCATCATTAAGTTGGGCACTCTAATGAGACTGCCGGTGACAAGCCGGAGGAAGGTGGGGATGACGTCAAGTCCTCATGGCCCTTATGACCAGGGCTTCACACGTCATACAATGGTCGGTACAGAGGGTAGCCAAGCCGCGAGGCGGAGCCAATCTCACAAAACCGATCGTAGTCCGGATTGCACTCTGCAACTCGAGTGCATGAAGTCGGAATCGCTAGTAATCGCAGGTCAGCATACTGCGGTGAATACGTTCCCGGGTCTTGTACACACCGCCCGTCACACCATGGGAGTGGGGGATACCAGAAGTAGGTAGGGTAACCGCAAGGAGCCCGCTTACCACGGTA
>Contig_155
CGGAGGCGTTCAAAGGTTCTCTCAGGTTGGATGGAAATCAACCATAGAGTGCAATGGCATAAGAGAGCTTGACTGCAAGACTGACGGGTCGAGCAGATGCGAAAGCAGGACATAGTGATCCGGCGATTCCGAATGGAAGGGTCGTCGCTCAACGGATAAAAGCTACCCTGGGGATAACAGGCTGATCCTACCCGAGAGTCCATATCGACGGTAGGGTTTGGCACCTCGATGTCGGCTCATCGCATCCTGGGGCTGGAGAAGGTCCCAAGGGTTGGGCTGTTCGCCCATTAAAGCGGTACGTGAGCTGGGTTCAGAACGTCGTGAGACAGTTCGGTCCCTATCCACTGTAGGCGTTAGAATATTGAGAAGACCTGTCCTTAGTACGAGAGGACCGGGATGGACAAACCTCTGATGTACCAGTTGTCACGCCAGTGGCACAGCTGGGTAGTCACGTTTGGAATAGATAACCGCTGAAAGCATCTAAGCGGGAAACTAACTTCAAGATAAGTATTCTTTAAGATACCTTCGAGCCTAGGAGGTTGATAGGTTGGGGGTGTAAGTGCAGCAATGCATTTAGCTGACCAATACTAATTCTGC
>Contig_156
AACGCTCGGGACCTACGTATTACCGCGGCTGCTGGCACGTAGTTAGCCGTCCCTTTCTGGTAAGATACCGTCACAGTGTGAACTTTCCACTCTCACACTCGTTCTTCTCTTACAACAGAGCTTTACGATCCGAAAACCTTCTTCACTCACGCGGCGTTGCTCGGTCAGACTTCCGTCCATTGCCGAAGATTCCCTACTGCTGCCTCCCGTAGGAGTCTGGGCCGTGTCTCAGTCCCAGTGTGGCCGATCACCCTCTCAGGTCGGCTATGTATCGTCGCCTTGGTGAGCCGTTACCTCACCAACTAGCTAATACAACGCAGGTCCATCTGGTAGTGATGCAATTGCACCTTTCAAGCAGATATCATGCAATATCTACTGTTATGCGGTATTAGCTATCGTTTCCAATAGTTATCCCCCGCTACCAGGCAGGTTACCTACGCGTTACTCACCCGTTCGCAACTCATCCGGAAAGAGCAAGCTCCTTCCTTCAGCGTTCTACTTGCATGTATTAGGCACGCCGCCAGCGTTCATCCTGGCTCAGGATGAACGCTGGCGGCGTGCCTAATACATGCAAGTAGAACGCTGAAGGAAGG
>Contig_157
CCTTCCTTCAGCGTTCTACTTGCATGTATTAGGCACGCCGCCAGCGTTCATCCTGAGCCAGGATGAACGCTGGCGGCGTGCCTAATACATGCAAGTAGAACGCTGAAGCTTGGTGCTTGCACCGAGCGGATGAGTTGCGAACGGGTGAGTAACGCGTAGGTAACCTGCCTGGTAGCGGGGGATAACTATTGGAAACGATAGCTAATACCGCATAACAGTAGATATTGCATGATATCTGCTTGAAAGGTGCAATTGCATCACTACCAGATGGACCTGCGTTGTATTAGCTAGTTGGTGAGGTAACGGCTCACCAAGGCGACGATACATAGCCGACCTGAGAGGGTGATCGGCCACACTGGGACTGAGACACGGCCCAGACTCCTACGGGAGGCAGCAGTAGGGAATCTTCGGCAATGGACGGAAGTCTGACCGAGCAACGCCGCGTGAGTGAAGAAGGTTTTCGGATCGTAAAGCTCTGTTGTAAGAGAAGAACGAGTGTGAGAGTGGAAAGTTCACACTGTGACGGTATCTTACCAGAAAGGGACGGCTAACTACGTGCCAGCAGCCGCGGTAATACGTAGGTCCCGAGCGTT
>Contig_158
ATGGGAAATCTCATCTTGAGGTGGGTTTCACACTTAGATGCTTTCAGCGTTTATCCCTTCCCTACATAGCTACCCAGCGATGCCTCTGGCGAGACAACTGGTACACCAGCGGTAAGTCCACTCTGGTCCTCTCGTACTAGGAGCAGATCCTCTCAAATTTCCTACGCCCGCGACGGATAGGGACCGAACTGTCTCACGACGTTCTGAACCCAGCTCGCGTGCCGCTTTAATGGGCGAACAGCCCAACCCTTGGGACCGACTACAGCCCCAGGATGCGACGAGCCGACATCGAGGTGCCAAACCTCCCCGTCGATGTGAACTCTTGGGGCTGTAGTCGGTCCCAAGGGTTGGGCTGTTCGCCCATTAAAGCGGCACGCGAGCTGGGTTCAGAACGTCGTGAGACAGTTCGGTCCCTATCCGTCGCGGGCGTAGGAAATTTGAGAGGATCTGCTCCTAGTACGAGAGGACCAGAGTGGACTTACCGCTGGTGTACCAGTTGTCTCGCCAGAGGCATCGCTGGGTAGCTATGTAGGGAAGGGATAAACGCTGAAAGCATCTAAGTGTGAAACCCACCTCAAGATGAGATTTCCCAT
>Contig_159
CTCCTCCGTTACTCTTTGGGAGGAGACCGCCCCAGTCAAACTGCCTACCATGCACGGTCCCCGACCCGGATTACGGGTCTGGGTTAGAACCTCAAAGACACCAGGGTGGTATTTCAAGGACGGCTCCACAGAGACTGGCGTCTCTGCTTCAAAGCCTCCCACCTATCCTACACAAGTGACTTCAAAGTCCAATGCAAAGCTACAGTAAAGGTTCACGGGGTCTTTCCGTCTAGCAGCGGGTAGATTGCATCTTCACAACCACTTCAACTTCGCTGAGTCTCGGGAGGAGACAGTGTGGCCATCGTTACGCCATTCGTGCGGGTCGGAACTTACCCGACAAGGAATTTCGCTACCTTAGGACCGTTATTGTTACGGCCGCCGTTTACTGGGGCTTCGATCCGATGCTTGCACATCTTCAATTAACCTTCCAGCACCGGGCAGGCGTCACACCCTATACGTCCACTTTCGTGTTAGCAGAGTGCTGTGTTTTTAATAAACAGTCGCAGCCACCTATTCTCTGCGACCCTCTAAGGTTAAGGACTTGCTCCGTAAGCCCTGGAGGGTCGCAGAGAATAGGTGGCTGCGACTGTT
>Contig_160
AAACAGTTGCCTGGACCGATTCTCTGCGCCTCATATTGCTATGAGGACCCCTTATCCCGAAGTTACGGGGTCAATTTGCCTAGTTCCTTAACCATGAATCTCTCAACGCCTTAGTATATTCTACCCGACCACGTGTGTCCGTTTGCGGTACGGGTCGCATATACATTAAGTTTAGCGGATTTTCTCGGAAGTATGATTACCTGCACTCAAGTTATCCCGAAGGATTACCTGTACTTTCATGGTTCAGCTCGGAAGGTGGATTTGCCTGCCTTCCTCATAGCCTACGCACTTAAACGCCCTATTCCGTCAGGGCGCGGCAGTGTCACTGCTCCGTCTCCACATCACTGTATATGCGAGTTGCGGAATATTAACCGCATCTGCCATCGCCTTCGCCGTTCGGCTGAGACTTAGGACCCGACTAACCCCGGGCTGATTGGCATCGCCCGGGAAACCTCGGTCTTTCGGCGAAAGGGAATCTCACCCTTTTTATCGTTACTTATACCTACATTTGCTTTTCCATAAGCTCCAGGATCGGTAGGGGAGCATTCCATCGGCGTTGAATGGTGAGGGTAACCGATCCTGGAG
>Contig_161
CTCCAGGATCGGTTACCCTCACCATTCAACGCCGATGGAATGCTCCCCTACCGATACTGGAGCTTATGGAAAAGCAAATGTAGGTATAAGTAACGATAAAAAGGGTGAGATTCCCTTTCGCCGAAAGACCGAGGTTTCCCGGGCGATGCCAATCAGCCCGGGGTTAGTCGGGTCCTAAGTCTCAGCCGAACGGCGAAGGCGATGGCAGATGCGGTTAATATTCCGCAACTCGCATATACAGTGATGTGGAGACGGAGCAGTGACACTGCCGCGCCCTGACGGAATAGGGCGTTTAAGTGCGTAGGCTATGAGGAAGGCAGGCAAATCCACCTTCCGAGCTGAACCATGAAAGTACAGGTAATCCTTCGGGATAACTTGAGTGCAGGTAATCATACTTCCGAGAAAATCCGCTAAACTTAATGTATATGCGACCCGTACCGCAAACGGACACACGTGGTCGGGTAGAATATACTAAGGCGTTGAGAGATTCATGGTTAAGGAACTAGGCAAATTGACCCCGTAACTTCGGGATAAGGGGTCCTCATAGCAATATGAGGCGCAGAGAATCGGTCCAGGCAACTGTTT
>Contig_162
AACGCTCGGGACCTACGTATTACCGCGGCTGCTGGCACGTAGTTAGCCGTCCCTTTCTGGTAAGATACCGTCACAGTGTGAACTTTCCACTCTCACACTCGTTCTTCTCTTACAACAGAGCTTTACGATCCGAAAACCTTCTTCACTCACGCGGCGTTGCTCGGTCAGACTTCCGTCCATTGCCGAAGATTCCCTACTGCTGCCTCCCGTAGGAGTCTGGGCCGTGTCTCAGTCCCAGTGTGGCCGATCACCCTCTCAGGTCGGCTATGTATCGTCGCCTTGGTGAGCCGTTACCTCACCAACTAGCTAATACAACGCAGGTCCATCTGGTAGTGATGCAATTGCACCTTTCAAGCAGATATCATGCAATATCTACTGTTATGCGGTATTAGCTATCGTTTCCAATAGTTATCCCCCGCTACCAGGCAGGTTACCTACGCGTTACTCACCCGTTCGCAACTCATCCGCTCGGTGCAAGCACCAAGCTTCAGCGTTCTACTTGCATGTATTAGGCACGCCGCCAGCGTTGATCCTGGCTCAGGATGAACGCTGGCGGCGTGCCTAATACATGCAAGTAGAACGCT
>Contig_163
CAGCCCCAGGATGTGATGAGCCGACATCGAGGTGCCAAACCTCCCCGTCGATATGGACTCTTGGGAGAGATAAGCCTGTTATCCCCAGGGTAGCTTTTATCCGTTGAGCGATGGCCCTTCCACTCGGCACCACCGGATCACTAAGCCCGACTTTCGTCCCTGCTCGACCTGTCCGTCTCGCAGTCAAGCTCCCTTCTGCCTTTACACTCTTCGAGCGATTTCCGTCCGCTCTGAGGGAACCTTTGGGCGCCTCCGTTACTCTTTAGGAGGCGACCGCCCCAGTCAAACTGCCCGCCTAAGACTGTCCGGCCGGTCGTTACTCGGCCCGTTAGAAATCAATTAATGAAAGGGTGGTATCCCAACAGTGACTCCTCTAAAACTGGCGTCCTAGATTCTACGTCTCCCACCTATCCTGTACATTCATTAACTAAGTTCAATCTTAGGTTGCAGTAAAGCTCCATGGGGTCTTTCTGTCCAGTCGCGGGTAACCTGCATCTTCACAGGTACTAAAATTTCACCGAGTCTCTCGTTGAGACAGTGCCCAAATCATTACGCCTTTCGTGCGGGTCGGAACTTACCC
>Contig_164
CTCCCAGTTTCCATCCCATCACGGGGTTAAGCCCCGCACTTTTAAGACAGACTTAAGAAGCCGCCTGCGCGCCCTTTACGCCCAATAATTCCGGACAACGCTTGCCACCTACGTATTACCGCGGCTGCTGGCACGTAGTTAGCCGTGGCTTTCTATTCCGGTACCGTCAATTCCTCTAACTATTCGCAAGAGGACCTTTCGTCCCGATTAACAGAGCTTTACAACCCGAAGGCCGTCATCACTCACGCGGCGTTGCTCCGTCAGACTTTCGTCCATTGCGGAAGATTCCCCACTGCTGCCTCCCGTAGGAGTCTGGGCCGTGTCTCAGTCCCAATGTGGCCGTTCATCCTCTCAGACCGGCTACTGATCATCGCCTTGGTGGGCCGTTACCCCTCCAACTAGCTAATCAGACGCAATCCCCTCCTTCAGCGATAGCTTATAAATAGAGGCCACCTTTCATCCATCCTCGATGCCGAGGTTGGATCGTATGCGGTATTAGCAGTCGTTTCCAACTGTTGTCCCCCTCTGAAGGGCAGGTTGATTACGCGTTACTCACCCGTTCGCCACTAAGATTGAT
>Contig_165
GCTCGGGGTGCTTTTCACCTTTCCCTCACGGTACTCTCCTCTATCGGTCGGCGGAAGTATTTAGCCTTACGTGATATGGTCCACGCTGATTCACACCGGATTCCTCGTGTCCGATGCTACTCGGGATCTCATACAAGCTATTATGACTTTACGCTCTACAGGACTCTCACCTCCTACGGTCCGGCTTTCCAGCCGCGTTCCGCTTACATCATAATCAACTCGACCTTATGGCGTCAGTCCAGCATGTTCCCTCTACCCCGTATATGCAACGCCGCCAGCTTTAACACTTATACGGTTTAGGCTCCTCCCCGTTCGCTCGCCGCTACTCAGGGAATCGTTTTTACTTTCTTTTCCTCCGGCTACTTAGATGTTTCAGTTCGCCGGCTTACCTCTCTCGCGCATACCTGGAGGGTATGCGCGAGAGAGGTAAGCCGGCGAACTGAAACATCTAAGTAGCCGGAGGAAAAGAAAGTAAAAACGATTCCCTGAGTAGCGGCGAGCGAACGGGGAGGAGCCTAAACCGTATAAGTGTTAAAGCTGGCGGCGTTGCATATACGGGGTAGAGGGAACAT
>Contig_166
CTTTACAACCCGAAGGCCTTCATCACACACGCGGCATTGCTGGATCAGGCTTTCGGGTTGTAAAGCACTTTTGGCGGGAACGAAAAGGACTGTGCCAATACCACGGTTCGATGACGGTACCCGCAGAATAAGCACCGGCTAACTACGTGCCAGCAGCCGCGGTAATACGTAGGGTGCAAGCGTTAATCGGAATTACTGGGCGTAAAGAGTGCGCAGGCGGTTTTGCAAGACCGATGTGAAATCCCCGGGCTTAACCTGGGAACTGCATTGGTGACTGCAAGGCTAGAGTGTGTCAGAGGGAGGTGGAATTCCGCATGTAGCAGTGAAATGCGTAGATATGCGGAGGAACACCGATGGCGAAGGCAGCCTCCTGGGATAACACTGACGCTCATGCACGAAAGCGTGGGGAGCAAACAGGATTAGATACCCTGGTAGTCCACGCCCTAAACGATGTATACTAGTTGTTGCTAAGCTAGTCTTGGCAGTAATGCACCTAACGGATTAAGTATACCGCCTGGGGAGTACGGTCGCAAGATTAAAACTCAAAGGAATTGACGGGGACCC
>Contig_167
GTGGGCTCGGAGATGTGTATAAGAGACAGTCGCTATGTTGCTCAGGCTGGAGTGCAGTGGCTATTCACAGGCGCGATCCCACTACTGATCAGCACGGGAGTTTTGACCTGCTCCGTTTCCGACCTGGGCCGGTTCACCCCTCCTTAGGCAACCTGGTGGTCCCCCGCTCCCGGGAGGTCACCATATTGATGCCGAACTTAGTGCGGACACCCGATCGGCATAGCGCACTACAGCCCAGAACTCCTGGGCTCAAGCGATCCTCCCACCTCAGCCTCCCAGCTACTCGGGAGGCTGAGGTGGGAGGATCGCTTGAGCCCAGGAGTTCTGGGCTGTAGTGCGCTATGCCGATCGGGTGTCCGCACTAAGTTCGGCATCAATATGGTGACCTCCCGGGAGCGGGGGACCACCAGGTTGCCTAAGGAGGGGTGAACCGGCCCAGGTCGGAAACGGAGCAGGTCAAAACTCCCGTGCTGATCAGTAGTGGGATCGCGCCTGTGAATAGCCACTGCACTCCAGCCTGAGCAACATAGCGACTGTCTCTTATACACATCTCCGAGCCCAC
>Contig_168
TGGGGCGGTCGCCTCCTAAAGAGTAACGGAGGCGCCCAAAGGTTCCCTCAGCGCGGACGGAAACCGCGCGAAGAGTGTAAAGGCAGAAGGGAGCTTGACTGCGAGACGGACAGGTCGAGCAGGGACGAAAGTCGGGCTTAGTGATCCGGTGGTGCCGAGTGGAAGGGCCATCGCTCAACGGATAAAAGCTACCCTGGGGATAACAGGCTTATCTCTCCCAAGAGTCCATATCGACGGGGAGGTTTGGCACCTCGATGTCGGCTCATCACATCCTGGGGCTGTAGTAGGTCCCAAGGGTTGGGCTGTTCGCCCATTAAAGTGGTACGCGAGCTGGGTTCAGAACGTCGTGAGACAGTTCGGTCCCTATCCATCGCGGGCGCAAGAAACTTGAAGGGGGCTGCTCCTAGTACGAGAGGACCGGAGTGGACGAACCGCTGGTGTACCAATTATCCTGCCAAGGGTACAGTTGGGTAGCTACGTTCGGGACGGATAAACGCTGAAAGCATCTAAGCGTGAAACCAGCCTAAAGATGAGGTTTCTCATTGCGTAAGCAAGTAAGGCC
>Contig_169
TCCTAAGATGTCAAACGCTGGTAAGGTTCCTCGCGTTGCGTCGAATTAAACCACATGCTCCACCGCTTGTGGTTTAATTCGACGCAACGCGAGGAACCTTACCAGCGTTTGACATCTTAGGAATGAGACAGAGATGTTTCAGTGTCCCTTCGGGGAAACCTAAAGACAGGTGGTGCATGGCTGTCGTCAGCTCGTGTCGTGAGATGTTGGGTTAAGTCCCGCAACGAGCGCAACCCCTTTCGTATGTTACCATCATTAAGTTGGGGACTCATGCGATACTGCCTGCGATGAGCAGGAGGAAGGTGGGGATGACGTCAAGTCATCATGCCCCTTATACGCTGGGCTACACACGTGCTACAATGGGTAGTACAGAGAGTCGCAAAGCCGCGAGGTGGAGCTAATCTCAGAAAACTATTCTTAGTTCGGATTGTACTCTGCAACTCGAGTACATGAAGTTGGAATCGCTAGTAATCGCGAATCAGCAATGTCGCGGTGAATACGTTCTCGGGTCTTGTACACACCGCCCGTCACACCATGGGAGTGGGTTGCACCTGAAGTAG
>Contig_170
TCACAACACGAGCTGACGACAGCCATGCAGCACCTGTCTCAGAGTTCCCGAAGGTAAGGTTCTTCGGGAACTCTGAGACAGGTGCTGCATGGCTGTCGTCAGCTCGTGTTGTGAAATGTTGGGTTAAGTCCCGCAACGAGCGCAACCCTTATCCTTTGTTGCCAGCGATTAGGTCGGGAACTCAAAGGAGACTGCCGGTGATAAACCGGAGGAAGGTGGGGATGACGTCAAGTCATCATGGCCCTTACGAGTAGGGCTACACACGTGCTACAATGGCGTATACAGAGGGAAGCGATAGTGCGAGCTGGAGCGAATCTCACAAAGTACGTCTAAGTCCGGATTGGAGTCTGCAACTCGACTCCATGAAGTCGGAATCGCTAGTAATCGCAAATCAGAATGTTGCGGTGAATACGTTCCCGGGCCTTGTACACACCGCCCGTCACACCATGGGAGTGGGTTGTACCAGAAGTAGATAGCTTAACCTTCGGGAGGGCGTTTACCACGGTATGATTCCTGTCTCTTATACACATCTGACGCTGCCGACGAAAGAGAGCG
>Contig_171
GTGGGCTCGGAGATGTGTATAAGAGACAGTCGCTATGTTGCTCAGGCTGGAGTGCAGTGGCTATTCACAGGCGCGATCCCACTACTGATCAGCACGGGAGTTTTGACCTGCTCCGTTTCCGACCTGGGCCGGTTCACCCCTCCTTAGGCAACCTGGTGGTCCCCCGCTCCCGGGAGGTCACCATATTGATGCCGAACTTAGTGCGGACACCCGATCGGCATAGCGCACTACAGCCCAGAACTCCTGGACTCAAGCGTGCCTGTAGTCCCAGCTACTCGGGAGGCTGAGGCTGGAGGATCGCTTGAGTCCAGGAGTTCTGGGCTGTAGTGCGCTATGCCGATCGGGTGTCCGCACTAAGTTCGGCATCAATATGGTGACCTCCCGGGAGCGGGGGACCACCAGGTTGCCTAAGGAGGGGTGAACCGGCCCAGGTCGGAAACGGAGCAGGTCAAAACTCCCGTGCTGATCAGTAGTGGGATCGCGCCTGTGAATAGCCACTGCACTCCAGCCTGAGCAACATAGCGACTGTCTCTTATACACATCTCCGAGCCCAC
>Contig_172
CCTCTGCAATTCAAGCCCGGGTAAGGTTCCTCGCGTATCATCGAATTAAACCACATGTTCCTCCGCTTGTGGTTTAATTCGATGATACGCGAGGAACCTTACCCGGGCTTGAATTGCAGAGGAAGGATTTAGAGATAATGACGCCCTTCGGGGCCTCTGTGAAGGTGCTGCATGGTTGTCGTCAGCTCGTGCCGTGAGGTGTCGGCTTAAGTGCCATAACGAGCGCAACCCCTCTCTTCAGTTGCCATCAGGTTAAGCTGGGCACTCTGGAGACACTGCCACCGTAAGGTGTGAGGAAGGTGGGGATGACGTCAAATCAGCACGGCCCTTACGTCCGGGGCTACACACGTGTTACAATGGCCGGTACAGAGGGATGGTGTAATGCAAATTGCATCAAATCTTGAAAGCCGGTCCCAGTTCGGACTGGGGTCTGCAACCCGACCCCACGAAGCTGGATTCGCTAGTAATCGCGCATCAGCCATGGCGCGGTGAATACGTTCCCGGGCCTTGTACACACCGCCCGTCACACCATGGGAGCTGTGAGTACCT
>Contig_173
AGGCCCGAGAACGTATTCACCGCAGCGTTGCTGATCTGCGATTACTAGCGACTCCACCTTCATGGGGTCGAGTTGCAGACCCCAATCCGAACTGAGACCGGCTTTAAGGGATTAGCTCCACCTCACAGTATCGCAACCCTCTGTACCGGCCATTGTAGCATGCGTGAAGCCCAAGACATAAGGGGCATGATGATTTGACGTCATCCCCACCTTCCTCCGAGTTAACCCCGGCAGTCCCGCAACGAGCGCAACCCTTGCCCTATGTTGCCAGCACGTGATGGTGGGGACTCGTGGGGGACTGCCGGGGTTAACTCGGAGGAAGGTGGGGATGACGTCAAATCATCATGCCCCTTATGTCTTGGGCTTCACGCATGCTACAATGGCCGGTACAGAGGGTTGCGATACTGTGAGGTGGAGCTAATCCCTTAAAGCCGGTCTCAGTTCGGATTGGGGTCTGCAACTCGACCCCATGAAGGTGGAGTCGCTAGTAATCGCAGATCAGCAACGCTGCGGTGAATACCTGTCTCTTATACACATCTCCGAGCCC
>Contig_174
CTTTTCACCTTTCCCTCACGGTACTATGCGCTATCGGTTAGTAAGAGTATTTAGCCTTATGAGATATGGTCCTCACAGATTCACACAGAATTCCTCGTGTTCCATGTTACTTGGGAGCAGAGTTATATGTGTAAGGATTTACTTGTACAGGACTTTCACCTTCTACGGTTCGCCTTTCCAGACAATTCCAATTCATCAATACACTATATTGAATATCTTACAGTTCTTCACTACTCTGTCCCTCAACCCCCTAAATACAACGGCTGTATCCTTGACATATTTAAGGTTTAGGCTTGACCCATTTCGCTCGCCGCTACTTTGGGTATCGTTTTTACTTTCTTTTCCTCGCGTTACTTAGATGTTTCAGTTCACGCGGTTCCCTCTTTCGTATTAAGATGGAGTCTTAATACGAAAGAGGGAACCGCGTGAACTGAAACATCTAAGTAACGCGAGGAAAAGAAAGTAAAAACGATACCCAAAGTAGCGGCGAGCGAAATGGGTCAAGCCTAAACCTTAAATATGTCAAGGATACAGCCGTTGTATTTA
>Contig_175
AACTTCAGGTGGAGACAGCTCCCATGGTGTGACGGGCGGTGTGTACAAGACCCGAGAACGTATTCACCGCGGCATTGCTGATCCGCGATTACTAGCGATTCCAACTTCATGAAGTCGAGTTGCAGACTTCAATCCGAACTTCGAACTGCTTTCAAGATTCGCTCCGCGTCACCGCCTCGCTCCTCTCTGTACAGCCCATTGTAGCACGTGTGTAGCCCAGATCATAAGGGGCATGATGACTTGACGTCATCCCCACCTTCCTCCTGCTCTTCGCAGGCAGTCTCGCTAGAGTCCCCAACTTAATGATGGTAACTAGCAACAGGGGTTGCGCTCGTTGCGGGACTTAACCCAACATCTCACGACACGAGCTGTCGACAGCCATGCACCACCTGTCTCCGCGTTCCCGAAGGCACCGCCCATCCTCATGGGCGTTCGCGGGATGTCAAGATCTGGTAAGGTTCCTCGCGTTGCGTCGAATTAAACCACAAGCGGTGGAGCATGTGGTTTAATTCGACGCAACGCGAGGAACCTTACCAGC
>Contig_176
CCCACTCCCATGGTGTGACGGGCGGTGTGTACAAGACCCGGGAACGTATTCACCGCAGTATGCTGACCTGCGATTACTAGCGATTCCGACTTCATGCACTCGAGTTGCAGAGTGCAATCCGGACTACGATCGGTTTTGTGAGATTGGCTCCGCCTCGCGGCTTGGCTACCCTCTGTACCGACCATTGTATGACGTGTGAAGCCCTGGTCATAAGGGCCATGAGGACTTGACGTCATCCCCACCTTCCTCCGGCTTGTCACCGGCAGTCTCATTAGAGTGCCCAACTTAATGATGGCAACTAATGACAAGGGTTGCGCTCGTTGCGGGACTTAACCCAACATCTCACGACACGAGCTGACGACAGCCATGCAGCACCTGTGTTACGGCTCCCGAAGGCACTCCTCCGTCTCTGGAGGATTCCGTACATGTCAAGACCAGGTAAGGTTCTTCGCGGTGGATGATGTGGATTAATTCGATGCAACGCGAAGAACCTTACCTGGTCTTGACATGTACGGAATCCTCCAGAGACGGAGGAG
>Contig_177
GTTCCCGAAGGCACCGCCCATCCTCATGGGCGTTCGCGGGATGTCAAGATCTGGTAAGGTTCCTCGCGTTGCGTCGAATTAAACCAGATCTTGACATCCCGCGAACGCCCATGAGGATGGGCGGTGCCTTCGGGAACGCGGAGACAGGTGGTGCATGGCTGTCGACAGCTCGTGTCGTGAGATGTTGGGTTAAGTCCCGCAACGAGCGCAACCCCTGTTGCTAGTTACCATCATTAAGTTGGGGACTCTAGCGAGACTGCCTGCGAAGAGCAGGAGGAAGGTGGGGATGACGTCAAGTCATCATGCCCCTTATGATCTGGGCTACACACGTGCTACAATGGGCTGTACAGAGAGGAGCGAGGCGGTGACGCGGAGCGAATCTTGAAAGCAGTTCGAAGTTCGGATTGAAGTCTGCAACTCGACTTCATGAAGTTGGAATCGCTAGTAATCGCGGATCAGCAATGCCGCGGTGAATACGTTCTCGGGTCTTGTACACACCGCCCGTCACACCATGGGAGCTGTCTCCACCTGAAGTT
>Contig_178
CCACTCCCATGGTGTGACGGGCGGTGTGTACAAGGCCCGGGAACGTATTCACCGCGGCGTGCTGATCCGCGATTACTAGCGATTCCGACTTCATGTAGGCGAGTTGCAGCCTACAATCCGAACTGAGACTGGCTTTAAGAGATTAGCTTGCCGTCACCGACTTGCGACTCGTTGTACCAGCCATTGTAGCACGTGTGTAGCCCAGGTCATAAGGGGCATGATGATTTGACGTCATCCCCACCTTCCTCCGGTTTATTACCGGCAGTCTCGCTAGAGTGCCCAACTGAATGATGGCAACTAACAATAGGGGTTGCGCTCGTTGCGGGACTTAACCCAACATCTCACGACACGAGCTGACGACAACCATGCACCACCTGTCTCTCCTGTCCCGAAGGAAAGCACCCATTACGGTGCGGTCAGAAGGATGTCAAGATTTGGTAAGGTTCTTCGCGTTGCTTCGAATTAAACCACATGCTCCACTGCTTGTGGTTTAATTCGAAGCAACGCGAAGAACCTTACCAAGCCTTGACATCC
>Contig_179
CCACTTAACCTCGCTAGCAACAGTCGAAGTCTGTATATATATCAGGACGACGGCGTGCCTATTGAAGAATGAACCGACGAGTTACTGTTGCTAGCGAGGTTAAGTGGAAAACATGGAGCCGCAGCGAAAGCGAGTCTGAACAGGGCGTTCAGTTAGTGATAGTAGACCCGAAACCGTAGTGATCTATCCATGGCCAGGTTGAAGCACAGGTAAAATTGTGTGGAGGACCGAACTCGTGAGCGTTGAAAAGCTTTGGGATGAGTTGTGGATAGGGGTGAAATGCCAATCGAACACGGAGATAGCTGGTTCTCCCCGAAATAGCTTTAGGGCTAGCCTCGAGGTTGAGAGTATAGGCGGTAGAGCACTGATCGGGCTAGGGGCCATACCGGTTACCGAACCTAGTCAAACTACGAATGGCTATACTTATACTCGGGAGTCAGACAGTGAATGATAAGGTCCATTGTCAAGAGGGAAACAGCCCAGAACACCGACTAAGGTCCCAAATGTTACACTAAGTGGCGAAGGATGTGGA
>Contig_180
ATTCCCCACTGCTGCCTCCCGTAGGAGTCTGGGCCGTGTCTCAGTCCCAGTGTGGCGGATCATCCTCTCAGACCCGCTACTGATCGTCGCCTTGGTAGGCCTTTACCCCACCAACTAGCTAATCAGATATCGGCCGCTCGAATAACGCAAGGCCCGAAGGTCCCCTGCTTTCCTCCTCAGAGAATATGCGGTATTAGCTAATCTTTCGATTAGTTATCCCCCATTACTCGGTACGTTCCGATATGTTACTCACCCGTTCGCCACTCGCCACCCAAGAAGCAAGCTTCTCTGTGCTGCCGTCCGACTTGCATGTGTAAAGCATGCCGCCAGCGTTCAATCTGAGCCAGGATCAAACTCTTATGTTCAATCTCTAACTTATAACTTCTGGTCTGCTTCAAAGAAACCGACAGGACAATGTCTAAAACATCATCTTGTCTGTCTTTCAAACAGTGTGAGTGCATTAGGCCTCACACTGTTTGAAAGACAGACAAGATGATGTTTTAGACATTGTCCTGTCGGTTTCTTTG
>Contig_181
TAAATACAACGGCTGTATCCTTGACATATTTAAGGTTTAGGCTTGACCCATTTCGCTCGCCGCTACTTTGGGTATCGTTTTTACTTTCTTTTCCTCGCGTTACTTAGATGTTTCAGTTCACGCGGTTCCCTCTTTCGTATTAAGACTCCATCTTAATAGATTGCTCCATTCGGAAATCCTAGACTCTTACGTTCGATTGCAACTTATCTAGGCTTATCGCAGCTTACCACGTCCTTCATCGGCTCTTACTACCTAGGCATCCTTTGTGTGCCTAGGTAGTAAGAGCCGATGAAGGACGTGGTAAGCTGCGATAAGCCTAGATAAGTTGCAATCGAACGTAAGAGTCTAGGATTTCCGAATGGAGCAATCTATTAAGATGGAGTCTTAATACGAAAGAGGGAACCGCGTGAACTGAAACATCTAAGTAACGCGAGGAAAAGAAAGTAAAAACGATACCCAAAGTAGCGGCGAGCGAAATGGGTCAAGCCTAAACCTTAAATATGTCAAGGATACAGCCGTTGTATTTA
>Contig_182
GCTGCTGGCACGGAATTAGCCGGTCCTTATTCGTATGGTACCTGCAAATAGGGACACGTCCCTATTTGCAGGTACCATACGAATAAGGACCGGCTAATTCCGTGCCAGCAGCCGCGGTAATACGGAAGGTCCAGGCGTTATCCGGATTTATTGGGTTTAAAGGGAGCGTAGGCTGGAGATTAAGTGTGTTGTGAAATGTAGACGCTCAACGTCTGAATTGCAGCGCATACTGGTTTCCTTGAGTACGCACAACGTTGGCGGAATTCGTCGTGTAGCGGTGAAATGCTTAGATATGACGAAGAACTCCGATTGCGAAGGCAGCTGACGGGAGCGCAACTGACGCTTAAGCTCGAAGGTGCGGGTATCAAACAGGATTAGATACCCTGGTAGTCCGCACAGTAAACGATGGATGCCCGCTGTTGGTACCTGGTATCAGCGGCTAAGCGAAAGCATTAAGCATCCCACCTGGGGAGTACGCCGGCAACGGTGAAACTCAAAGGAATTGACGGGGGCCCGCACAAGCGG
>Contig_183
CAGCACGCTTGGTAACCGTGCGTAGAGTGCAATGGCAAAAGGGAGCTTGACTGAGAGACCTACAAGTCGATCAGGTACGAAAGTAGAGCATAGTGATCCGGTGGTTCCGTATGGAAGGGCCATCGCTCAAAGGATAAAAGGTACTCCGGGGATAACAGGCTGATCCCCCCCAAGAGCTCATATCGACGGGGTGGTTTGGCACCTCGATGTCGGCTCGTCACATCCTGGGGCTGGAGAAGGTCCCAAGGGTTGGGCTGTTCGCCCATTAAAGTGGCACGCGAGCTGGGTTCAGAACGTCGTGAGACAGTTCGGTCTCTATCTATCGTGGGCGTTGGAGTTTTGAGTGGTGCTGACACTAGTACGAGAGGACCGTGTTGGACAGACCTCCGGTTTACCAGTTGTGCCGCCAGGTGCACCGCTGGGTATCTGAGTCTGGATTGGATAAGCGCTGAAAGCATCTAAGTGCGAAGCCAGCCGCAAGATGAGAACTCCTCATAAGGGTCGTCATAGACGATGACGTT
>Contig_184
TGCAGCAGGAAGAAGAGTCACAGTTTGCTGTTTCTTCTGTCTCTGCGGTAAGGCTTGAGTTTCATCAGCCTTACCGCAGAGACAGAAGAAACAGCAAACTGTGACTCTTCTTCCTGCTGCAGATTTGGATGATTTCTCCAAACAATTGCAACAATCCATGAGCAGTGCTGACTCAACTCAGGCCTAAACTCATGCAGACCACACAAGGCAGATGGGCTATATAAACGTTTTCGCTTTTCCGTTTACGATATATAGTCTACTCTTGTGCAGAATGAATTCTCGTAACTACATAGCACAAGTAGATGTAGTTAACTTTAATCTCACATAGCAATCTTTAATCAGTGTGTAACATTAGGGAGGACTTGAAAGAGCCACCACATTTTCACCGAGGCCACGCGGAGTACGATCGAGTGTACAGTGAACAATGCTAGGGAGAGCTGCCTATATGGAAGAGCCCTAATGTGTAAAATTAATTTTAGTAGTGCTATCCCCATGTGATTTTAATAGCTTCTTA
>Contig_185
CTGAATGCCTTCGAGTTCTGCTACCAGCTCAACCATAACATGACCATGAGGTGCAGTTCGAGCATCCGAACGTTTGATGAACACATAGGGCTGTTCAAGTTGAGGCAAAACGCCTTTTTCAACTTCTACTAAGCCACAAGTGCCATCTTTAAGATGTTGACGTGCCTCTGATAAGACCTCCTCCACGGAGTCTCCAAAGCCACGTACGAGCACGTCGCGAACCTGTAAAACAGGCAAACTGAGTTGGACGTGTGTTTTCTCGTTGAAACCAGGGACAAGGCTCTCCATCTTACCTTTCGGTCACACCCGGACAAAACCTAGATGTGCTGATGATCGGCTGCAACACGGACGAAACCGTAAGCAGCCTGCAGAAGATAGACGAGTTACTCGTGTCCTGTCAACGACAGTAATTAGTTATTAATTATACTGCGTGAGTGCACTAAGCATGCAGCCGAGTGACAGCCACACAGATTTTAAAGCTGTCTCTTATACACATCTGACGCTGC
>Contig_186
AACGTCATCGTCTATGACGACCCTTATGAGGAGTTCTCATCTTGCGGCTGGCTTCGCACTTAGATGCTTTCAGCGCTTATCCAATCCAGACTCAGATACCCAGCGGTGCACCTGGCGGCACAACTGGTAAACCGGAGGTCTGTCCAACACGGTCCTCTCGTACTAGTGTCAGCACCACTCAAAACTCCAACGCCCACGATAGATAGAGACCGAACTGTCTCACGACGTTCTGAACCCAGCTCGCGTGCCACTTTAATGGGCGAACAGCCCAACCCTTGGGACCTTCTCCAGCCCCAGGATGTGACGAGCCGACATCGAGGTGCCAAACCACCCCGTCGATATGAGCTCTTGGGGGGGATCAGCCTGTTATCCCCGGAGTACCTTTTATCCTTTGAGCGATGGCCCTTCCACTCGGAACCACCGGATCACTATGCCCTGCTTTCGCACCTGGTCGACGTGTCAGTCTCTCAGTCAAGCACCCTTATGCCATTGCACTCGACCAGGT
>Contig_187
GCCCAGAACACCGACTAAGGTCCCAAATGTTACACTAAGTGGCGAAGGATGTGGAGTTTCCAAAACAACCAGGATGTTGGCTTAGAAGCAGCCACCATTAAAAGAGTGCGTAATAGCTCACTGGTCGAGAGACTCTGCGCCGAAGATGACCGGGGCTAAAGTACGGAACCGAAGCTTTGGCATGTATGAAAATACATGGGTAGGGGAGCGTTCCTGCATGGGCGAAGCCTGACCGGAAGGACAGGTGGACAGGCAGGAAGTGAGAATGCCGGTATGAGTAGCGAAAAGAAAGGTGAGAATCCTTTCCACCGAAAGCCTAAGGGTTCCTGGGCAACGATCGTCGACCCAGGGTAAGTCGGGACCTAATCCGAGGCGAAGACGCATAGGAGATGGACAACAGGTTGAAATTCCTGTACCGACGTCGTCTGTTTGAGCGATGGAGTGACACAAGAAGGAAAGTTCGCATGCGATTGGAAGCTGTCTCTTATACACATCTCCGAGC
>Contig_188
CTGGGACTGAGACACGGCCCAGACTCCTACGGGAGGCAGCAGTGGGGAATATTGCACAATGGGCGCAAGCCTGATGCAGCGACGCCGCGTGAGGGATGACGGCCTTCGGGTTGTAAACCTCTTTCGCTCATGGTCAAGCCGCAGCTTTGGGTTGTGGTGAGGGTAGCTGGATAAGAAGCGCCGGCTAACTACGTGCCAGCAGCCGCGGTAATACGTAGGGCGCAAGCGTTGTCCGGAATTATTGGGCGTAAAGGGCTCGTAGGCGGCTGGTCGCGTCTGTCGTGAAAACTTCCGGCTCAACCGGGGGCTTGCGGTGGGTACGGGCCGGCTAGAGTGCGGTAGGGGTAACTGGAACTCCTGGTGTAGCGGTGGAATGCGCAGATATCAGGAAGAACACCGATGGCGAAGGCAGGTTACTGGGCCGTTACTGACGCTGAGGAGCGAAAGCGTGGGGAGCGAACAGGATCTGTCTCTTATACACATCTGACGCTGCCGACGAA
>Contig_189
CCTTTTCTTCCCTGACAAAAGTCCTTTACAACCCGAAGGCCTTCTTCAGACACGCGGCATGGCTGGATCAGGCTTGCGCCCATTGTCCAAAATTCCCCACTGCTGCCTCCCGTAGGAGTCTGGGCCGTGTCTCAGTCCCAGTGTGGCGGATCATCCTCTCAGACCCGCTACTGATCGTCGCCTTGGTAGGCCTTTACCCCACCAACTAGCTAATCAGATATCGGCCGCTCGAATAACGCAAGGCCCGAAGGTCCCCTGCTTTCCTCCTCAGAGAATATGCGGTATTAGCTAATCTTTCGATTAGTTATCCCCCATTACTCGGTACGTTCCGATATGTTACTCACCCGTTCGCCACTCGCCACCCAAGAAGCAAGCTTCTCTGTGCTGCCGTCCGACTTGCATGTGTAAAGCATGCCGCCAGAGTTTGATCCTGGCTCAGATTGAACGCTGGCGGCATGCTTTACACATGCAAGTCGGACGGCAGCACAGAGAAGCTTG
>Contig_190
CCCACTCCCATGGTGTGACGGGCGGTGTGTACAAGACCCGGGAACGTATTCACCGCAGTATGCTGACCTGCGATTACTAGCGATTCCGACTTCATGCACTCGAGTTGCAGAGTGCAATCCGGACTACGATCGGTTTTGTGAGATTGGCTCCGCCTCGCGGCTTGGCTACCCTCTGTACCGACCATTGTATGACGTGTGAAGCCCTGGTCATAAGGGCCATGAGGACTTGACGTCATCCCCACCTTCCTCCGGCTTGTCACCGGCAGTCTCATTAGAGTGCCCAACTTAATGATGGCAACTAATGACAAGGGTTGCGCTCGTTGCGGGACTTAACCCAACATCTCACGACACGAGCTGACGACAGCCATGCAGCACCTGTGTTACGGCTCCCGAAGGCACTCCTCCGTCTCTGGAGGATTCCTTACCTGGTCTTGACATGTACGGAATCCTCCAGAGACGGAGGAGTGCCTTCGGGAGCCGTAACACAGGTGCTGCAT
>Contig_191
CGACCGCAAGGTTGAAACTCAAAGGAATTGACGGGGGCCCGCACAAGCGGTGGAGTATGTGGTTTAATTCGACGCAACGCGAAGAACCTTACCAGGTCTTGACATTGATGGACAGAACTAGAGATAGTTCCTCTTCTTCGGAAGCCAGAAAACAGGTGGTGCACGGTTGTCGTCAGCTCGTGTCGTGAGATGTTGGGTTAAGTCCCGCAACGAGCGCAACCCCTATCTTATGTTGCCAGCACTTCGGGTGGGAACTCATGAGAGACTGCCGCAGACAATGCGGAGGAAGGCGGGGATGACGTCAAATCATCATGCCCCTTATGACCTGGGCTACACACGTACTACAATGGGAGTTAATAGACGGAAGCAATACCGCGAGGTGGAGCAAACCCGAGAAACACTCTCTCAGTTCGGATCGTAGGCTGCAACTCGCCTACGTGAAGTCGGAATCGCTAGTAATCGCAGGTCAGCATACTGCGGTGAATACGTTCCC
>Contig_192
CCGACTTGCATGTGTAAAGCATGCCGCCAGCGTTCAATCTGAGCCAGGATCAAACGCTGGCGGCATGCTTTACACATGCAAGTCGGACGGCAGCACAGAGAAGCTTGCTTCTTGGGTGGCGAGTGGCGAACGGGTGAGTAACATATCGGAACGTACCGAGTAATGGGGGATAACTAATCGAAAGATTAGCTAATACCGCATATTCTCTGAGGAGGAAAGCAGGGGACCTTCGGGCCTTGCGTTATTCGAGCGGCCGATATCTGATTAGCTAGTTGGTGGGGTAAAGGCCTACCAAGGCGACGATCAGTAGCGGGTCTGAGAGGATGATCCGCCACACTGGGACTGAGACACGGCCCAGACTCCTACGGGAGGCAGCAGTGGGGAATTTTGGACAATGGGCGCAAGCCTGATCCAGCCATGCCGCGTGTCTGAAGAAGGCCTTCGGGTTGTAAAGGACTTTTGTCAGGGAAGAAAAGG
>Contig_193
GGGCTCGGAGATGTGTATAAGAGACAGTAACAATATTGCAGCAGTACGCACACAATCGAAGCGCAGTAAGGATGGCTAGTGTAACTAGCAAGAATACCACGAAAGCAAGAAAAAGAAGTACGCTATTAACTATTAACGTACCTGTCTCTTCCGAAACGAATGAGTACATAAGTTCGTACTCATCAGCTTGTGCTTACAAAGGCACGCTAGTAGTCGTCGTCGGTTCATCATAAATTGGTTCCATTACTGGATTAACAACTCCGGATGAACCGTCGATTGTGTGAATTTGGACATGTTCTTCAGGCTCATCAACAATTTTATTGTAGATGAAGAAGGTAACATGTTCAACACCAGTGTCTGTACTCAATTGAGTTGAGTACAGCTGGTAATAGTCTGAAGTGAAGTAACTGTGTAATAAAACACAGTCTTTTACTCCAGATTCCCATTTTTCAGTATAACCACCAATCTGGTAG
>Contig_194
GCGATTACAGGCGATGAAGGACGTTGTAGCCTGCGATAAGCCGCGGGGAGCTGGCAAACAAGCTTTGATCCGCGGATGTCCGAATGGGGAAACCCACCCGCAAGGGTATCGCTGACTGAATCCATAGGTCAGCGAGGCGAACGTGGCGAACTGAAACATCTAAGTAGCCACAGGAAAAGAAATCAACCGAGATTCCGAAAGTAGTGGCGAGCGAAATCGGAGCAGCCTGTGCGTGATAGTCGATTGGCTAGTGGAACGGTATGGAAAGGCCGGCCATAGAGGGTGATAGCCCCTTACACGAAAGCGAATCGGTGGTACTGAGCGTACGACAAGTAGGGCGGGACACGTGTAATCCTGTCTGAAGATGGGGGGACCATCCTCCAAGGCTAAATACTCGTAATCGACCGATAGTGAACAAGTACTGTGAAGGAAAGGCGAAAAGAACCCCGGGAGGGGAGTGAAATAGA
>Contig_195
ATTCAAGGCTCCCTAAGAGACAGCCCATATGATGCCGTCTTTGTTAGCACCATAGGGAAGTCCAGCTTCTGGCCCAGTTCCTAGGTAGTAGAAATACCATCTTGGACTGAGATCTTTCATTTTACCGTCACCACCACGAATTCGTCTGGTAGCTCTTCGGTAGTAGCCAATTTGGTCATCTGGACTGCTATTGGTGTTAATTGGAACGCCTTGTCCTCGAGGGAATTTAAGGTCTTCCTTGCCATGTTGAGTGAGAGCGGTGAACCAAGACGCAGTATTATTGGGTAAACCTTGGGGCCGACGTTGTTTTGATCGCGCCCCACTGCGTTCTCCATTCTGGTTACTGCCAGTTGAATCTGAGGGTCCACCAAACGTAATGCGGGGTGCATTTCGCTGATTTTGGGGTCCATTATCAGACATTTTAGTTTGTTCGTTTAGATGAAATCTAAAACCTGTCTCTTATAC
>Contig_196
ATTCCCCACTGCTGCCTCCCGTAGGAGTCTGGGCCGTGTCTCAGTCCCAGTGTGGCGGATCATCCTCTCAGACCCGCTACTGATCGTCGCCTTGGTAGGCCTTTACCCCACCAACTAGCTAATCAGATATCGGCCGCTCGAATAACGCAAGGCCCGAAGGTCCCCTGCTTTCCTCCTCAGAGAATATGCGGTATTAGCTAATCTTTCGATTAGTTATCCCCCATTACTCGGTACGTTCCGATATGTTACTCACCCGTTCGCCACTCGCCACCCAAGAAGCAAGCTTCTCTGTGCTGCCGTCCGACTTGCATGTGTAAAGCATGCCGCCAGCGTTCAATCTGAGCCAGGATCAAACTCTTATGTTCAATCTCTAACTTATAACTTCTGGTCTGCTTCAAAGAAACCGACAGGACAATGTCTAAAACATCATCTTGTCTGTCTTTTAAACAGTGTGAG
>Contig_197
CCTTTTCTTCCCTGACAAAAGTCCTTTACAACCCGAAGGCCTTCTTCAGACACGCGGCATGGCTGGATCAGGCTTGCGCCCATTGTCCAAAATTCCCCACTGCTGCCTCCCGTAGGAGTCTGGGCCGTGTCTCAGTCCCAGTGTGGCGGATCATCCTCTCAGACCCGCTACTGATCGTCGCCTTGGTAGGCCTTTACCCCACCAACTAGCTAATCAGATATCGGCCGCTCGAATAACGCAAGGCCCGAAGGTCCCCTGCTTTCCTCCTCAGAGAATATGCGGTATTAGCTAATCTTTCGATTAGTTATCCCCCATTACTCGGTACGTTCCGATATGTTACTCACCCGTTCGCCACTCGCCACCCAAGAAGCAAGCTTCTCTGTGCTGCCGTCCGACTTGCATGCTTTACACATGCAAGTCGGACGGCAGCACAGAGAAGCTTGCTTCTTGGGT
>Contig_198
ACTTGGAGATAGCTGGTTCTCTCCGAAATAGCTTTAGGGCTAGCGTCGACATTAAGATTCTTGGAGGTAGAGCACTGTTTGGGTGAGGGGTCCATCCCGGATTACCAATCTCAGATAAACTCCGAATGCCAATGAATTATGGTCGGCAGTCAGACTGCGAGTGCTAAGATCCGTAGTCGAAAGGGAAACAGCCCAGACCACCAGCTAAGGTCCCAAAATAATTGTTAAGTGGAAAAGGATGTGGGGTTGCACAGACAACTAGGATGTTAGCTTAGAAGCAGCTATTCATTCAAAGAGTGCGTAATAGCTCACTAGTCGAGTGACCCTGCGCCGAAAATGTACCGGGGCTAAAACAATTTACCGAAGCTGTGGATACCTTTAATGGTATGGTAGGAGAGCGTTCTATGTGTGAAGAAGGTATACCGTGAGGAGTGCTGGAACGCATAGAAGTG
>Contig_199
ATGTTACCGTTCGACTTGCATGTGTTAAGCCTGCAAGTCGAACGGTAACATAAAGAAGCTTGCTTCTTTGATGACGAGTGGCGGACGGGTGAGTAATGCTTGGGAATCTAGCTTATGGAGGGGGATAACTACGGGAAACTGTAGCTAATACCGCGTAGTATCGAAAGATGAAAGTGTGGGACCTTCGGGCCACATGCCATAGGATGAGCCCAAGTGGGATTAGGTAGTTGGTGAGGTAAAGGCTCACCAAGCCGACGATCTCTAGCTGGTCTGAGAGGATGACCAGCCACACTGGGACTGAGACACGGCCCAGACTCCTACGGGAGGCAGCAGTGGGGAATATTGCGCAATGGGGGCAACCCTGACGCAGCCATGCCGCGTGAATGAAGAAGGCCTTCGGGTTGTAAAGTTCTTTCGGTAGCGAGGAAGGCATTTAGTTTAATA
>Contig_200
TCCACATCCTTCGCCACTTAGTGTAACATTTGGGACCTTAGTCGGTGTTCTGGGCTGTTTCCCTCTTGACAATGGACCTTATCATTCACTGTCTGACTCCCGAGTATAAGTATAGCCATTCGTAGTTTGACTAGGTTCGGTAACCGGTATGGCCCCTAGCCCGATCAGTGCTCTACCGCCTATACTCTCAACCTCGAGGCTAGCCCTAAAGCTATTTCGGGGAGAACCAGCTATCTCCGTGTTCGATTGGCATTTCACCCCTATCCACAACTCATCCCAAAGCTTTTCAACGCTCACGAGTTCGGTCCTCCACACAATTTTACCTGTGCTTCAACCTGGCCATGGATAGATCACTACGGTTTCGGGTCTACTATTACTAACTGAACGCCCTGTTCAGACTCGCTTTCGCTGCGGCTCCATGTTTTCCTGTCTCTTATACA
>Contig_201
CGTAACGATGGCCACACTGTCTCCTCCCGAGACTCAGCGAAGTTGAAGTGGTTGTGAAGATGCAATCTACCCGCTGCTAGACGGAAAGACCCCGTGAACCTTTACTGTAGCTTTGCATTGGACTTTGAAGTCACTTGTGTAGGATAGGTGGGAGGCTTTGAAGCAGAGACGCCAGTCTCTGTGGAGCCGTCCTTGAAATACCACCCTGGTGTCTTTGAGGTTCTAACCCAGACCCGTAATCCGGGTCGGGGACCGTGCATGGTAGGCAGTTTGACTGGGGCGGTCTCCTCCCAAAGAGTAACGGAGGAGTTCGAAGGTTACCTAGGTCCGGTCGGAAATCGGACTGATAGTGCAATGGCAAAAGGTAGCTTAACTGCGAGACCGACAAGTCGAGCAGGTGCGAAAGCAGGACATAGTGATCCGGTGGTTCTGTATGGA
>Contig_202
CCACTCCCATGGTGTGACGGGCGGTGTGTACAAGGCCCGGGAACGTATTCACCGCGGCGTGCTGATCCGCGATTACTAGCGATTCCGACTTCATGTAGGCGAGTTGCAGCCTACAATCCGAACTGAGACTGGCTTTAAGAGATTAGCTTGCCGTCACCGACTTGCGACTCGTTGTACCAGCCATTGTAGCACGTGTGTAGCCCAGGTCATAAGGGGCATGATGATTTGACGTCATCCCCACCTTCCTCCGGTTTATTACCGGCAGTCTCGCTAGAGTGCCCAACTAAATGATGGCAACTAACAATAGGGGTTGCGCTCGTGTCGTGAGATGTTGGGTTAAGTCCCGCAACGAGCGCAACCCCTATTGTTAGTTGCCATCATTCAGTTGGGCACTCTAGCGAGACTGCCGGTAATAAACCGGAGGAAGGTGGGGATGAC
>Contig_203
TTTCGTCGGCAGCGTCAGATGTGTATAAGAGACAGAAGTTGATCTGCATGAATAGCAACAGGGACTTCTGTGCAGTTAACACCCTGATAAAGAACAGCAACCTGGTTAGAAGTATTTGTTCCTGGTGTTATAACACTGACACCACCAAAAGAACATGGTGTAATGTCAAGAATCTCAAGTGTCTGTGGATCACGGACAGCATCAGTAGTGTCAGCAATGTCTCTGCCAAATTGTTGGAAAGGCAGAAACTTTTTGTTAGACTCAGTAAGAACACCTGTGCCTGTTAAACCATTGAAGTTGAAATTGACACATTTGTTTTTAACCAAATTAGTAGACTTTTTAGGTCCACAAACAGTTGCTGGTGCATGTAGAAGTTCAAAAGAAAGTACTACTACTCTGTATGGTTTCCAACCCACTAATGGTGTTGGTTACCAAC
>Contig_204
TTCCCAAGCATTACTCACCCGTCCGCCACTCGTCATCAAAGAAGCAAGCTTCTTTGATGACGAGTGGCGGACGGGTGAGTAATGCTTGGGAATCTAGCTTATGGAGGGGGATAACTACGGGAAACTGTAGCTAATACCGCGTAGTATCGAAAGATGAAAGTGTGGGACCTTCGGGCCACATGCCATAGGATGAGCCCAAGTGGGATTAGGTAGTTGGTGAGGTAAAGGCTCACCAAGCCGACGATCTCTAGCTGGTCTGAGAGGATGACCAGCCACACTGGGACTGAGACACGGCCCAGACTCCTACGGGAGGCAGCAGTGGGGAATATTGCGCAATGGGGGCAACCCTGACGCAGCCATGCCGCGTGAATGAAGAAGGCCTTCGGGTTGTAAAGTTCTTTCGGTAGCGAGGAAGGCATTTAGTTTAATA
>Contig_205
TTCGTCGGCAGCGTCAGATGTGTATAAGAGACAGATCCTGTTCGCTCCCCACGCTTTCGCTCCTCAGCGTCAGTAACGGCCCAGTAACCTGCCTTCGCCATCGGTGTTCTTCCTGATATCTGCGCATTCCACCGCTACACCAGGAGTTCCAGTTACCCCTACCGCACTCTAGCCGGCCCGTACCCACCGCAAGCCCCCGGTTGAGCCGGAAGTTTTCACGACAGACGCGACCAGGGGCTTGCGGTGGGTACGGGCCGGCTAGAGTGCGGTAGGGGTAACTGGAACTCCTGGTGTAGCGGTGGAATGCGCAGATATCAGGAAGAACACCGATGGCGAAGGCAGGTTACTGGGCCGTTACTGACGCTGAGGAGCGAAAGCGTGGGGAGCGAACAGGATCTGTCTCTTATACACATCTGACGCTGCCGACGAA
>Contig_206
TGTCTCGTGGGCTCGGAGATGTGTATAAGAGACAGCCTACCTGTGTCGGTTTTGGTACGGGCGATGTGTCTCTACCTAGAAGCTTTTCTCGACAGTGTAGGATCAATCACTTCGTTACTATCGCTAGTAACTCGTCATCACATCTCAGCTTTTAGAGCTACGGATTTGCCTATAGCTCAACCTACATGCTTAAACACGCACTTCCAATCGCGTGCTGACCTACCTTACTGTGTCACTCCATCGATCAAACGATTCACACCGGTACAGGAATTTCAACCTGTTGTCCATCGCCTACGCTTTTCCGCCTCGGCTTAGGTCCCGACTTACCCTGAGACGACGATCGTTGCTCAGGAACCCTTAGGCTTTCGGTGGAATGGATTCTCACCATTCTTTTCGCTACTCATACCGACATTCTCACTTCTCATC
>Contig_207
TCCCCTCGACTTGCATGTGTTAAGCCTGTAGCTAGCGTTCATCCTGAGCCAGGATGAACGCTAGCTACAGGCTTAACACATGCAAGTCGAGGGGAAACGGCATTGAGTGCTTGCACTCTTTGGACGTCGACCGGCGCACGGGTGAGTAACGCGTATCCAACCTTCCCATTACTGTGGGATAACCTGCCGAAAGGCAGACTAATACCGCATAGTCTTCGATGACGGCATCAGATTTGAAGTAAAGATTTATCGGTAATGGATGGGGATGCGTCTGATTAGCTTGTTGGCGGGGTAACGGCCCACCAAGGCGACGATCAGTAGGGGTTCTGAGAGGAAGGTCCCCCACATTGGAACTGAGACACGGTCCAAACTCCTACGGGAGGCAGCAGTGAGGAATATTGGTCAATGGACGGAAGTCTGAACC
>Contig_208
TATCGCATGAGTCCCCAACTTAATGATGGTAACATACGAAAGGGGTTGCGCTCGTTGCGGGACTTAACCCAACATCTCACGACACGAGCGCAACCCCTTTCGTATGTTACCATCATTAAGTTGGGGACTCATGCGATACTGCCTGCGATGAGCAGGAGGAAGGTGGGGATGACGTCAAGTCATCATGCCCCTTATACGCTGGGCTACACACGTGCTACAATGGGTAGTACAGAGAGTCGCAAAGCCGCGAGGTGGAGCTAATCTCAGAAAACTATTCTTAGTTCGGATTGTACTCTGCAACTCGAGTACATGAAGTTGGAATCGCTAGTAATCGCGAATCAGCAATGTCGCGGTGAATACGTTCTCGGGTCTTGTACACACCGCCCGTCACACCATGGGAGTGGGTTGCACCTGAAGTAG
>Contig_209
GGTACCGTCACTTCTCATGGGTATTAACCACAAGATTATTCGTCCCGATTAACAGAGCTTTACAACCCGAAGGCCGTCTTCACTCACGCGGCGTTGCTCCGTCAGGCTTTCGCCCATTGCGGAAGATTCCCCACTGCTGCCTCCCGTAGGAGTCTGGGCCGTGTCTCAGTCCCAATGTGGCCGTTCATCCTCTCAGACCGGCTACTGATCATCGCCTTGGTGGGCCGTTACCCCTCCAACTAGCTAATCAGACGCAATCCCCTCCTTCAGCGATAGCTTATAAATAGAGGCCACCTTTCATCCATCCTCGATGCCGAGGTTGGATCGTATGCGGTATTAGCAGTCGTTTCCAACTGTTGTCCCCCTCTGAAGGGCAGGTTGATTACGCGTTACTCACCCGTTCGCCACTAAGATTGAT
>Contig_210
CTTGGTAAGGTTCCTCGCGTATCATCGAATTAAACCACATGCTCCACCGCTTGTGGTTTAATTCGATGATACGCGAGGAACCTTACCAAGGTTTAAATGGAGACTGACAGGTGTAGAGATACGCCCTTCTTCGGACAGTTTTCAAGGTGCTGCATGGTTGTCGTCAGCTCGTGCCGTGAGGTGTCAGGTTAAGTCCTATAACGAGCGCAACCCCTATTGTTAGTTACCAGCACGTAATGGTGGGGACTCTAGCAAGACTGCCGGTGTAAACCGTGAGGAAGGTGGGGATGACGTCAAATCATCACGGCCCTTACATCTTGGGCTACACACGTGCTACAATGGTCGTTACAGAGAGCAGCCACTGCGCGAGCAGGAGCGAATCTATAAAGACTGTCTCTTATACACATCTGACGCTG
>Contig_211
CATATACATTGCTGCATATGACACGACTTCGGTTTTACACTTTAGCCCCGAACATCTTCGGCGCAGAGTCTCTCGACCAGTGAGCTATTACGCACTCTTTAAATGGTGGCTGCTTCTAAGCCAACATCCTGGTTGTTTTGGAAACTCCACATCCTTCGCCACTTAGTGTAACATTTGGGACCTTAGTCGGTGTTCTGGGCTGTTTCCCTCTTGACAATGGACCTTATCATTCACTGTCTGACTCCCGAGTATAAGTATAGCCATTCGTAGTTTGACTAGGTTCGGTAACCGGTATGGCCCCTAGCCCGATCAGTGCTCTACCGCCTATACTCTCAACCTCGAGGCTAGCCCTAAAGCTATTTCGGGGAGAACCAGCTATCTCCGTGTTCGATTGGCATTTCACCCCTATCCACA
>Contig_212
TTTTTAAGTAGTGACATTTTATGTCAGCAGTATTGAGCGATTGAACTTGAATTGAAGAGTTTGATCATGGCTCAGATTGAACGCTGGCGGCAGGCTTAACACATGCAAGTCGAACGGTAACATAAAGGAGCTTGCTTCTTTGATGACGAGTGGCGGACGGGTGAGTAATGCTTGGGAATCTAGCTTATGGAGGGGGATAACTACGGGAAACTGTAGCTAATACCGCGTAGTATCGAAAGATGAAAGTGTGGGACCTTCGGGCCACATGCCATAGGATGAGCCCAAGTGGGATTAGGTAGTTGGTGAGGTAAAGGCTCACCAAGCCGACGATCTCTAGCTGGTCTGAGAGGATGACCAGCCACACTGGGACTGAGACACGGCCCAGACTCCTACGGGAGGCAGCAGTGGGGAAT
>Contig_213
GCAGGGACTAGTGATCCGGCGGTTCTGTATGGAAGGGCCGTCGCTCAACGGATAAAAGGTACCTCGGGGATAACAGGCTGATCTTGCCCAAGAGTCCATATCGACGGCATGGTTTGGCACCTCGATGTCGGCTCGTCGCATCCTGGGGCTGGAGTCGGTCCCAAGGGTTGGGCTGTTCGCCCATTAAAGCGGTACGCGAGCTGGGTTCAGAACGTCGTGAGACAGTTCGGTCCCTATCCGTCGCGGGCGTAGGAAATTTGAGAGGATCTGCTCCTAGTACGAGAGGACCAGAGTGGACTTACCGCTGGTGTACCAGTTGTCTCGCCAGAGGCATCGCTGGGTAGCTATGTAGGGAAGGGATAAACGCTGAAAGCATCTAAGTGTGAAACCCACCTCAAGATGAGATTTCCCAT
>Contig_214
TGTGGATAGGGGTGAAATGCCAATCGAACACGGAGATAGCTGGTTCTCCCCGAAATAGCTTTAGGGCTAGCCTCGAGGTTGAGAGTATAGGCGGTAGAGCACTGATCGGGCTAGGGGCCATACCGGTTACCGAACCTAGTCAAACTACGAATGGCTATACTTATACTCGGGAGTCAGACAGTGAATGATAAGGTCCATTGTCAAGAGGGAAACAGCCCAGAACACCGACTAAGGTCCCAAATGTTACACTAAGTGGCGAAGGATGTGGAATTTCCAAAACAACCAGGATGTTGGCTTAGAAGCAGCCACCATTTAAAGAGTGCGTAATAGCTCACTGGTCGAGAGACTCTGCGCCGAAGATGTCCGGGGCTAAAGTGTAAAACCGAAGTCGTGTCATATGCAGCAATGTAT
>Contig_215
GATGTGTATAAGAGACAGCTTGTAAGGTTGCCCTGTTGTCCAGCATTTCTTCACAAAGCTTGTTTATGTCTACAGCACCCTGCATGGAAAGCAAAACAGAAAGTAGTGAAACCATTTTTTCAAAGGCTTCAGTAGTATCTTTAGCTAAGAGAATGTCATTGTGTAACTGGACACATTGAGCCCACAATTTAGATGATGATTCTACTCTGAGTTGTTGCAAAACTGAGAGTAAGACTACTGATGTGCACTTTACATCTGACATTTTAGACTGTACAGTGGCTACTTTGATACAAGGTTTGCCACCAACACCCAACAATTTAATGTTGAGTTTGAAGGCATCTATGCTATTCTTGGGTGGGAGTAGTCCCTGTGCTGTCTCTTATACACATCTGACGCTGCCGACGAA
>Contig_216
GCTCGGGGTGCTTTTCACCTTTCCCTCACGGTACTCTCCTCTATCGGTCGGCGGAAGTATTTAGCCTTACGTGATATGGTCCACGCTGATTCACACCGGATTCCTCGTGTCCGATGCTACTCGGGATCTCATACAAGCTATTATGACTTTACGCTCTACAGGACTCTCACCTCCTACGGTCCGGCTTTCCAGCCGCGTTCCGCTTACATCATAATCAACTCGACCTTATGGCGTCAGTCCAGTATGTTCCCTCTACCCCGTATATGCAACGCCGCCAGCTTTAACACTTATACGGTTTAGGCTCCTCCCCGTTCGCTCGCCGCTACTCAGGGAATCGTTTTTACTTTCTTTTCCTCCGGCTACTTAGATGTTTCAGTTCGCCGGCTTACCTCTCTCGCGCATACC
>Contig_217
ATTCCCCACTGCTGCCTCCCGTAGGAGTCTGGGCCGTGTCTCAGTCCCAGTGTGGCTGGTCATCCTCTCAGACCAGCTAGAGATCGTCGGCTTGGTGAGCCTTTACCTCACCAACTACCTAATCCCACTTGGGCTCATCCTATGGCATGTGGCCCGAAGGTCCCACACTTTCATCTTTCGATACTACGCGGTATTAGCTACAGTTTCCCGTAGTTATCCCCCTCCATAAGCTAGATTCCCAAGCATTACTCACCCGTCCGCCACTCGTCATCAAAGAAGCAAGCTTCTTTATGTTACCGTTCGACTTGCATGTGTTAAGCCTGCCGCCAGAGTTTGATCATGGCTCAGATTGAACGCTGGCGGCAGGCTTAACACATGCAAGTCGAACGGTAACATAAAG
>Contig_218
CTTTTCACCTTTCCCTCACGGTACTATGCGCTATCGGTTAGTAAGAGTATTTAGCCTTATGAGATATGGTCCTCACAGATTCACACAGAATTCCTCGTGTTCCATGTTACTTGGGAGCAGAGTTATATGTGTAAGGATTTACTTGTACAGGACTTTCACCTTCTACGGTTCGCCTTTCCAGACAATTCCAATTCATCAATACACTATATTGAATATCTTACAGTTCTTCACCACTCTGTCCCTCAACCCCCTAAATACAACGGCTGTATCCTTGACATATTTAAGGTTTAGGCTTGACCCATTTCGCTCGCCGCTACTTTGGGTATCGTTTTTACTTTCTTTTCCTCGCGTTACTTAGATGTTTCAGTTCACGCGGTTCCCTCTTTCGTATTAAGA
>Contig_219
TCTTAATACGAAAGAGGGAACCGCGTGAACTGAAACATCTAAGTAACGCGAGGAAAAGAAAGTAAAAACGATACCCAAAGTAGCGGCGAGCGAAATGGGTCAAGCCTAAACCTTAAATATGTCAAGGATACAGCCGTTGTATTTAAGGGGTTGAGGGACAGAGTGGTGAAGAACTGTAAGATATTCAATATAGTGTATTGATGAATTGGAATTGTCTGGAAAGGCGAACCGTAGAAGGTGAAAGTCCTGTACAAGTAAATCCTTACACATATAACTCTGCTCCCAAGTAACATGGAACACGAGGAATTCTGTGTGAATCTGTGAGGACCATATCTCATAAGGCTAAATACTCTTACTAACCGATAGCGCATAGTACCGTGAGGGAAAGGTGAAAAG
>Contig_220
TCCTTCGGGACAGGAGAGACAGGTGGTGCATGGTTGTCGTCAGCTCGTGTCGTGAGATGTTGGGTTAAGTCCCGCAACGAGCGCAACCCCTATTGTTAGTTGCCATCATTTAGTTGGGCACTCTAGCGAGACTGCCGGTAATAAACCGGAGGAAGGTGGGGATGACGTCAAATCATCATGCCCCTTATGACCTGGGCTACACACGTGCTACAATGGCTGGTACAACGAGTCGCAAGTCGGTGACGGCAAGCTAATCTCTTAAAGCCAGTCTCAGTTCGGATTGTAGGCTGCAACTCGCCTACATGAAGTCGGAATCGCTAGTAATCGCGGATCAGCACGCCGCGGTGAATACGTTCCCGGGCCTTGTACACACCGCCCGTCACACCATGGGAGTGG
>Contig_221
GGGCTCGGAGATGTGTATAAGAGACAGGTATTCACCGCAGCGTTGCTGATCTGCGATTACTAGCGACTCCACCTTCATGGGGTCGAGTTGCAGACCCCAATCCGAACTGAGACCGGCTTTAAGGGATTAGCTCCACCTCACAGTATCGCAACCCTCTGTACCGGCCATTGTAGCATGCGTGAAGCCCAAGACATAAGGGGCATGATGATTTGACGTCATCCCCACCTTCCTCCGAGTTGACCCCGGCAGTCTCCCGCGAGTCCCCACCGCAACGAGCGCAACCCTTGTCCCGTGTTGCCAGCACGTTGTGGTGGGGACTCGCGGGAGACTGCCGGGGTCAACTCGGAGGAAGGTGGGGATGACGTCAAATCATCATGCCCCTTATGTCTTGGGC
>Contig_222
ATCAATCTTAGTGGCGAACGGGTGAGTAACGCGTAATCAACCTGCCCTTCAGAGGGGGACAACAGTTGGAAACGACTGCTAATACCGCATACGATCCAACCTCGGCATCGAGGATGGATGAAAGGTGGCCTCTATTTATAAGCTATCGCTGAAGGAGGGGATTGCGTCTGATTAGCTAGTTGGAGGGGTAACGGCCCACCAAGGCGATGATCAGTAGCCGGTCTGAGAGGATGAACGGCCACATTGGGACTGAGACACGGCCCAGACTCCTACGGGAGGCAGCAGTGGGGAATCTTCCGCAATGGGCGAAAGCCTGACGGAGCAACGCCGCGTGAGTGAAGAAGGTCTTCGGATCGTAAAGCTCTGTTGTAAGAGAAGAACGAGTGTGGTGCG
>Contig_223
ATTCCCCACTGCTGCCTCCCGTAGGAGTCTGGGCCGTGTCTCAGTCCCAGTGTGGCTGGTCATCCTCTCAGACCAGCTAGAGATCGTCGGCTTGGTGAGCCTTTACCTCACCAACTACCTAATCCCACTTGGGCTCATCCTATGGCATGTGGCCCGAAGGTCCCACACTTTCATCTTTCGATACTACGCGGTATTAGCTACAGTTTCCCGTAGTTATCCCCCTCCATAAGCTAGATTCCCAAGCATTACTCACCCGTCCGCCACTCGTCATCAAAGAAGCAAGCTTCTTTATGTTACCGTTCGACTTGCATGTGTTAAGCCTGCCGCCAGCGTTCAATTTGATCATGGCTCAGATTGAACGCTGGCGGCAGGCTTAACACATGCAAGTCGAA
>Contig_224
CGTCGGCAGCGTCAGATGTGTATAAGAGACAGGTATTAGTCCGCTCCATTGCTCACACAACTTCCACTCCTAACCTATCTACCTGATCTTCTCTCAGGGCTCTTACTAACATATAGTTATGGGAAATCTCATCTTGAGGTGGGTTTCACACTTAGATGCTTTCAGCGTTTATCCCTTCCCTACATAGCTACCCAGCGATGCCTCTGGCGAGACAACTGGTACACCAGCGGTAAGTCCACTCTGGTCCTCTCGTACTAGGAGCAGATCCTCTCAAATTTCCTACGCCCGCGACGGATAGGGACCGAACTGTCTCACGACGTTCTGAACCCAGCTCGCGTGCCGCTTTAATGGGCGAACAGCCCAACCCTTGGGACCGACTACAGCCCCA
>Contig_225
CCTGTAAGGCCCATCAGCCATCCAGTAGCTCTACCCCCGCCCGGAACCACGCAACGCTGCACCTAAATGCATTTCGGGGAGAACCAGCTATCACGGAGTTTGATTGGCCTTACAGGGTTACTGACGTCAACCAAACTCCGAATACCGTCCGGGTATAGCGTGGCAGTGAGACAGCGGGGGATAAGCTCCGTTGTCGAGAGGGAAACAGCCCAGATCGCCGGCTAAGGCCCCTAAGCGTGTGCTAAGTGGGAAAGGATGTGCGGTCGCGTTGACAACCAGGAGGTTGGCTTAGAAGCAGCCATCCTTGAAAGAGTGCGTAATAGCTCACTGGTCAAGTGATCGTGCGCCGACAATGTAGCGGGGCTCAAGCACACCGCCGAAGCCGCG
>Contig_226
CCTGTAAGGCCCATCAGCCATCCAGTAGCTCTACCCCCGCCCGGAACCACGCAACGCTGCACCTAAATGCATTTCGGGGAGAACCAGCTATCACGGAGTTTGATTGGCCTTACAGGGTTACTGACGTCAACCAAACTCCGAATACCGTCCGGGTATAGCGTGGCAGTGAGACAGCGGGGGATAAGCTCCGTTGTCGAGAGGGAAACAGCCCAGATCGCCGGCTAAGGCCCCTAAGCGTGTGCTAAGTGGGAAAGGATGTGCGGTCGCGTTGACAACCAGGAGGTTGGCTTAGAAGCAGCCATCCTTGAAAGAGTGCGTAATAGCTCACTGGTCGAGTCGTCCTGCGCCGACAATGTAGCGGGGCTCAAGCACACCGCCG
>Contig_227
TGTCGTCAGCTCGTGTCGTGAGATGTTGGGTTAAGTCCCGCAACGAGCGCAACCCTTGTCATTAGTTGCCATCATTAAGTTGGGCACTCTAATGAGACTGCCGGTGACAAGCCGGAGGAAGGTGGGGATGACGTCAAGTCCTCATGGCCCTTATGACCAGGGCTTCACACGTCATACAATGGTCGGTACAGAGGGTAGCCAAGCCGCGAGGCGGAGCCAATCTCACAAAACCGATCGTAGTCCGGATTGCACTCTGCAACTCGAGTGCATGAAGTCGGAATCGCTAGTAATCGCAGGTCAGCATACTGCGGTGAATACGTTCCCGGGTCTTGTACACACCGCCCGTCACACCATGGGAGTGGGTTGCACCTGAAGTAG
>Contig_228
CTCCTCCGTTACTCTTTGGGAGGAGACCGCCCCAGTCAAACTGCCTACCATGCACGGTCCCCGACCCGGATTACGGGTCTGGGTTAGAACCTCAAAGACACCAGGGTGGTATTTCAAGGACGGCTCCACAGAGACTGGCGTCTCTGCTTCAAAGCCTCCCACCTATCCTACACAAGTGACTTCAAAGTCCAATGCAAAGCTACAGTAAAGGTTCACGGGGTCTTTCCGTCTAGCAGCGGGTAGATTGCATCTTCACAACCACTTCAACTTCGCTGAGTCTCGGGAGGAGACAGTGTGGCCATCGTTACGCCATTCGTGCGGGTCGGGTAAGTTCCGACCCGCACGAATGGCGTAACGATGGCCACACTGTCTCCTC
>Contig_229
CAACACCTAGTAATCATCGTTTACGGCGTGGACTACCAGGGTATCTAATCCTGTTCGCTCCCCACGCTTTCGAGCCTCAGCGTCAGTTACAGACCAGAGAGCCGCTTTCGCCACCGGTGTTCCTCCATATATCTACGCATTTCACCGCTACACATGGAATTCCACTCTCCCCTTCTGCACTCAAGTTAAACAGTTTCCAAAGCGTACTATGGTTAAGCCACAGCCTTTAACTTCAGACTTATCAAACCGCCTGCGCTCGCTTTACGCCCAATAAATCCGGACAACGCTCGGGAACTACGTGCCAGCAGCCGCGGTAATACGTAGGTCCCGAGCGTTGTCCGGATTTATTGGGCGTAAAGCGAGCGCAGGCGGTT
>Contig_230
CCAGAACTCCTGGGCTCAAGCGATCCTCCCACCTCAGCCTCCCGAGTAGCTGGGACTACAGGCACGCGCCACCGCGCCTGTAGTCCCAGCTACTCGGGAGGCTGAGGTGGGAGGATCGCTTGAGCCCAGGAGTTCTGGGCTGTAGTGCGCTATGCCGATCGGGTGTCCGCACTAAGTTCGGCATCAATATGGTGACCTCCCGGGAGCGGGGGACCACCAGGTTGCCTAAGGAGGGGTGAACCGGCCCAGGTCGGAAACGGAGCAGGTCAAAACTCCCGTGCTGATCAGTAGTGGGATCGCGCCTGTGAATAGCCACTGCACTCCAGCCTGAGCAACATAGCGACTGTCTCTTATACACATCTCCGAGCCCAC
>Contig_231
CCTGGACTCAAGCGATCCTCCAGCCTCAGCCTCCCGAGTAGCTGGGACTACAGGCACGCGCCACCGCGCCTGTAGTCCCAGCTACTCGGGAGGCTGAGGCTGGAGGATCGCTTGAGTCCAGGAGTTCTGGGCTGTAGTGCGCTATGCCGATCGGGTGTCCGCACTAAGTTCGGCATCAATATGGTGACCTCCCGGGAGCGGGGGACCACCAGGTTGCCTAAGGAGGGGTGAACCGGCCCAGGTCGGAAACGGAGCAGGTCAAAACTCCCGTGCTGATCAGTAGTGGGATCGCGCCTGTGAATAGCCACTGCACTCCAGCCTGAGCAACATAGCGACTGTCTCTTATACACATCTCCGAGCCCAC
>Contig_232
CCATTGCGGAAGATTCCCCACTGCTGCCTCCCGTAGGAGTCTGGGCCGTGTCTCAGTCCCAATGTGGCCGTTCATCCTCTCAGACCGGCTACTGATCATCGCCTTGGTGGGCCGTTACCCCTCCAACTAGCTAATCAGACGCAATCCCCTCCTTCAGCGATAGCTTATAAATAGAGGCCACCTTTCATCCATCCTCGATGCCGAGGTTGGATCGTATGCGGTATTAGCAGTCGTTTCCAACTGTTGTCCCCCTCTGAAGGGCAGGTTGATTACGCGTTACTCACCCGTTCGCCACTAAGATTGATAGAAGCAAGCTTCCATCGCTCTTCGTTCGACTTGCATGTGTTAAGCACGCCGCCAG
>Contig_233
GATGAGAAGTGAGAATGTCGGTATGAGTAGCGAAAAGAATGGTGAGAATCCATTCCACCGAAAGCCTAAGGGTTCCTGAGCAACGATCGTCGTCTCAGGGTAAGTCGGGACCTAAGCCGAGGCGGAAAAGCGTAGGCGATGGACAACAGGTTGAAATTCCTGTACCGGTGTGAATCGTTTGATCGATGGAGTGACACAGTAAGGTAGGTCAGCACGCGATTGGAAGTGCGTGTTTAAGCATGTAGGTTGAGCTATAGGCAAATCCGTAGCTCTAAAAGCTGAGATGTGATGACGAGCTGTTTACAGCGAAGTGATTGATCCTACACTGTCGAGAAAAGCTTCTAGGTAGAGACACATCGC
>Contig_234
CCAGGAAGTCACAGAGATGGGGGTCCGTGCGGGCAGAACCCAGGGCATGAAGATCCAAAAGGGCCTGGTTCAGCTTTTTCTCCAGGGCCATGGCAGCTTTCATGGCGTCTGGGGTTTTACCCCACTCATCTTCAGCTGGCTTCTTGATGTCCTGGAAGAGAGCGCGGCCGCCACGCTGGTTTTGCATCTTCAGGAGACGCTCGTAGCCCTCGCGCTTCTCCTCGGCCAATTCGCGGAAGAAGTGGCTCACGCCTTCCAGAGCCACATCATCGCGGTCGAAATAGAAGCCCAGAGAGAGGTAGGTGTAGGAGGCCTGCAGGTACAAATTGACCCTGTCTCTTATACACATCTGACGCT
>Contig_235
TACTACAGCCCCAGGATGTGATGAGCCGACATCGAGGTGCCAAACCTCCCCGTCGGCTCATCACATCCTGGGGCTGAAGTAGGTCCCAAGGGTTCGGCTGTTCGCCGATTAAAGTGGTACGTGAGCTGGGTTCAGAACGTCGTGAGACAGTTCGGTCCCTATCCATCGCGGGCGCAAGAAACTTGAAGGGGGCTGCTCCTAGTACGAGAGGACCGGAGTGGACGAACCGCTGGTGTACCAATTATCCTGCCAAGGGTACAGTTGGGTAGCTACGTTCGGGACGGATAAACGCTGAAAGCATCTAAGCGTGAAACCAGCCTAAAGATGAGGTTTCTCATTGCGTAAGCAAGTAAGGCC
>Contig_236
TTTCGTCGGCAGCGTCAGATGTGTATAAGAGACAGCCCCAACCACCCGCCCCCCACGCGACACGACCACCGGGGCCCCGCGCCACAGACCCGCGACGCTTCTTCGTCGCGCCCGCCCGCGAGGAGGCGGACGGCCCGACCCGCACCCGGCGGCCGGGACGGACCGGCGGCCACGCGCGCGCGCGCGGCCGGCGCCCGCGGGCGGCGGCGAGGCGGGGACGGCGCTCCGCCCGCCCCGCGGGGCGGCCCCGACGTCCGGGCGGCGAGCGAGAGGCGGACCGCGGTGCCCGGCCCGGGGACAGTCGCGCCGTGCGGCCGCAGCGCCCGCGCACCGGTCCGGTCGAGGG
>Contig_237
CTTTATGTTACCGTTCGACTTGCAGGCTTAACACATGCAAGTCGAACGGTAACATAAAGGAGCTTGCTTCTTTGATGACGAGTGGCGGACGGGTGAGTAATGCTTGGGAATCTAGCTTATGGAGGGGGATAACTACGGGAAACTGTAGCTAATACCGCGTAGTATCGAAAGATGAAAGTGTGGGACCTTCGGGCCACATGCCATAGGATGAGCCCAAGTGGGATTAGGTAGTTGGTGAGGTAAAGGCTCACCAAGCCGACGATCTCTAGCTGGTCTGAGAGGATGACCAGCCACACTGGGACTGAGACACGGCCCAGACTCCTACGGGAGGCAGCAGTGGGGAAT
>Contig_238
CATAATCAACTCGACCTTATGGCGTCAGTCCAGCATGTTCCCTCTACCCCGTATATGCAACGCCGCCAGCTTTAACACTTATACGGGGTAGAGGGAACATGCTGGACTGACGCCATAAGGTCGAGTTGATTATGATGTAAGCGGAACGCGGCTGGAAAGCCGGACCGTAGGAGGTGAGAGTCCTGTAGAGCGTAAAGTCATAATAGCTTGTATGAGATCCCGAGTAGCATCGGACACGAGGAATCCGGTGTGAATCAGCGTGGACCATATCACGTAAGGCTAAATACTTCCGCCGACCGATAGAGGAGAGTACCGTGAGGGAAAGGTGAAAAGCACCCCGAGC
>Contig_239
TCTTTTCGCTACTCATACCGGCATTCTCACTTCCTGCCTGTCCACCTGTCCTTCCGGTCAGGCTTCGCCCATGCAGGAAGGACAGGTGGACAGGCAGGAAGTGAGAATGCCGGTATGAGTAGCGAAAAGAAAGGTGAGAATCCTTTCCACCGAAAGCCTAAGGGTTCCTGGGCAACGATCGTCGACCCAGGGTAAGTCGGGACCTAATCCGAGGCGAAGACGCATAGGAGATGGACAACAGGTTGAAATTCCTGTACCGACGTCGTCTGTTTGAGCGATGGAGTGACACAAGAAGGAAAGTTCGCATGCGATTGGAAGCTGTCTCTTATACACATCTCCGAGC
>Contig_240
TAACCTCGCCGGATGAAATAACTCGCCGGTTCATTCTTCAATAGGCACGCCGTCGCACGCATACGGTGCTTCGACGGCGTGCCTATTGAAGAATGAACCGGCGAGTTATTTCATCCGGCGAGGTTAAGCGGAAGACGCGGAGCCGAAGCGAAAGCGAGTCTGAATAGGGCGACAAGTCGGATGGAATAGACCCGAAACCACAGTGATCTATCCATGCCCAGGTTGAAGCACAGGTAAAAATGTGTGGAGGACCGAACCAGTGAGCGTTGAAAAGCTTTTGGATGAGGTGTGGATAGGGGTGAAATGCCAATCGAACACGGAGATAGCTGGTTCTCCCCGAAA
>Contig_241
ATGTTACCGTTCGACTTGCATGTGTTAAGCCTGCAAGTCGAACGGTAACATAAAGGAGCTTGCTTCTTTGATGACGAGTGGCGGACGGGTGAGTAATGCTTGGGAATCTAGCTTATGGAGGGGGATAACTACGGGAAACTGTAGCTAATACCGCGTAGTATCGAAAGATGAAAGTGTGGGACCTTCGGGCCACATGCCATAGGATGAGCCCAAGTGGGATTAGGTAGTTGGTGAGGTAAAGGCTCACCAAGCCGACGATCTCTAGCTGGTCTGAGAGGATGACCAGCCACACTGGGACTGAGACACGGCCCAGACTCCTACGGGAGGCAGCAGTGGGGAAT
>Contig_242
TCAATACACTATATTGAATATCTTACAGTTCTTCACTACTCTGTCCCTCAACCCCCTAAATACAACGGCTGTATCCTTGACATATTTAAGGGGTTGAGGGACAGAGTAGTGAAGAACTGTAAGATATTCAATATAGTGTATTGATGAATTGGAATTGTCTGGAAAGGCGAACCGTAGAAGGTGAAAGTCCTGTACAAGTAAATCCTTACACATATAACTCTGCTCCCAAGTAACATGGAACACGAGGAATTCTGTGTGAATCTGTGAGGACCATATCTCATAAGGCTAAATACTCTTACTAACCGATAGCGCATAGTACCGTGAGGGAAAGGTGAAAAG
>Contig_243
ATGTTCCCTCTACCCCGTATATGCAACGCCGCCAGCTTTAACACTTATACGGTTTAGGCTGGCGGCGTTGCATATACGGGGTAGAGGGAACATACTGGACTGACGCCATAAGGTCGAGTTGATTATGATGTAAGCGGAACGCGGCTGGAAAGCCGGACCGTAGGAGGTGAGAGTCCTGTAGAGCGTAAAGTCATAATAGCTTGTATGAGATCCCGAGTAGCATCGGACACGAGGAATCCGGTGTGAATCAGCGTGGACCATATCACGTAAGGCTAAATACTTCCGCCGACCGATAGAGGAGAGTACCGTGAGGGAAAGGTGAAAAGCACCCCGAGC
>Contig_244
GGGCTCGGAGATGTGTATAAGAGACAGTACCTGATCTTCTCTCAGGGCTCTTACTGATATAAAATCATGGGAAATCTCATCTTGAGGTGGGTTTCACACTTAGATGCTTTCAGCGTTTATCCCTTCCCTACATAGCTACCCAGCGATGCCTCTGGCGAGACAACTGGTACACCAGCGGTAAGTCCACTCTGGTCCTCTCGTACTAGGAGCAGATCCTCTCAAATTTCCTACGCCCGCGACGGATAGGGACCGAACTGTCTCACGACGTTCTGAACCCAGCTCGCGTGCCGCTTTAATGGGCGAACAGCCCAACCCTTGGGACCGACTACAGCCCCA
>Contig_245
GGACAACGCTTGCGCCCTACGTATTACCGCGGCTGCTGGCACGTAGTTAGCCGGCAGCCGCGGTAATACGTAGGGCGCGAGCGTTGTCCGGAATTATTGGGCGTAAAGGGCTTGTAGGCGGTTTGTCGCGTCTGCTGTGAAAGGCCGGGGCTTAACTCCGTGTATTGCAGTGGGTACGGGCAGACTAGAGTGCAGTAGGGGAGACTGGAATTCCTGGTGTAGCGGTGGAATGCGCAGATATCAGGAGGAACACCGATGGCGAAGGCAGGTCTCTGGGCTGTAACTGACGCTGAGAAGCGAAAGCATGGGGAGCGAACAGGAT
>Contig_246
GTCTGTTATCCCTGACTGCAGGGCAAGTTCCTTACGCGTTACTCACCCGTCCGCCTTGGCTAGGCTGTGCAAGCACAGCTTCGCCAAAGCGGACGGGTGAGTAACGCGTAAGGAACTTGCCCTGCAGTCAGGGATAACAGACGGAAACGACTGATAAGACCTGGTAAAGTCAGGCGGACTCATGTCCAGCCTGATGAAAAGAGATGCTGCAGGAGAGCCTTGCGTCCTATTAGCTTGTTGGTGGGGTAACGGCCCACCAAGGCGATGATAGGTAGCCGGCCTGAGAGGGTGGACGGCCACAAGGGGACTGAGATACGGCC
>Contig_247
TTGTCTCGTGGGCTCGGAGATGTGTATAAGAGACAGGTAGGGGAGCGTCGTGTGGCCGGTGAAGCTGCGGTGTAAACCAGTGGTGGAGGCTATGCGAGTGAGAATGCAGGCATGAGTAGCGAAAGATGAGTGAGAAACTCATCCGCCGGATGATCAAGGGTTCCAGGGTCAAGTTAATCTGCCCTGGGTTAGTCGGGGCCTAAGGCGAGGCCGACAGGCGTAGTCGATGGACAACCAGTTGATATTCCCGTACCGGCGAAGCACCGCCCATGCTGACGCGCGGGTGCTAACCCTGTCTCTTATACACATCTGACGCTGC
>Contig_248
GAACCTGAAACCGTATGTCTACAAGCAGTCGAAGCACCGTATGCGTGCGACGGCGTGCCTATTGAAGAATGAACCGGCGAGTTATTTCATCCGGCGAGGTTAAGCGGAAGACGCGGAGCCGAAGCGAAAGCGAGTCTGAATAGGGCGACAAGTCGGATGGAATAGACCCGAAACCACAGTGATCTATCCATGCCCAGGTTGAAGCACAGGTAAAAATGTGTGGAGGACCGAACCAGTGAGCGTTGAAAAGCTTTTGGATGAGGTGTGGATAGGGGTGAAATGCCAATCGAACACGGAGATAGCTGGTTCTCCCCGAAA
>Contig_249
CTCTTTCGTCGGCAGCGTCAGATGTGTATAAGAGACAGGTGCCGGGTTCGGTCCCAGGCGGGGCCACCAACGGACGTGAAGCCGGTGAGCCGCTCGGGGGGAAGAAGAGGATCGGCGGGCGGCGGGCGGGGAAGAGGGCACAGACGGGCGAGGGCCGGGGACCGCGAGGGCAAGGGCACCCGGGAGCCCGCAGAGGCGGCGGCTCGGGGAGAAACCTCAGGCACGGCCGGGCCACCAGGAAAACACGGCCGCGGGATCCCACCGCCACAGACACGAGGGCCTGTCTCTTATACACATCTCCGAGCCCACGAGACAACT
>Contig_250
TGGGTAGGTCACATGGTTTCGGGTCTACGACATAATACTAAAACGCCCTATTCAGACTCGGTTTCCCTACGGCTCCGTCTCTTCAACTTAACCTCGCATCATATCGTAACTCGCCGGTTCATTCTACAAAAGGCACGCTCTCACCCATTAACGGGCTCGAACTTGTTGTAGGCACACGGTTTCAGGTTCTATTTCACTCCCCTCCCGGGGTGCTTTTCACCTTTCCCTCACGGTACTGGTTCACTATCGGTCAATCAGGAGTATTTAGCCTTGGAAGATGGTCCCCCCATCTTCAAACAGGATATCACGTGTC
>Contig_251
ACGTGCTGGCAACATAGAACGAGCGCAACCCTCGTTCTATGTTGCCAGCACGTGATGGTGGGGACTCATAGGAGACTGCCGGGGTCAACTCGGAGGAAGGTGGGGATGACGTCAAATCATCATGCCCCTTATGTCTTGGGCTTCACGCATGCTACAATGGCCGGTACAGAGGGTTGCGATACTGTGAGGTGGAGCTAATCCCTAAAAGCCGGTCTCAGTTCGGATTGGGGTCTGCAACTCGACCCCATGAAGTCGGAGTCGCTAGTAATCGCAGATCAGCAACGCTGCGGTGAATACGTTCTCGGGCCT
>Contig_252
TGGGTAGGTCACATGGTTTCGGGTCTACGACATAATACTAAAACGCCCTATTCAGACTCGGTTTCCCTACGGCTCCGTCTCTTCAACTTAACCTCGCATCATATCGTAACTCGCCGGTTCATTCTACAAAAGGCACGCTCTCACCCATTAACGGGCTCGAACTTGTTGTAGGCACACGGTTTCAGGTTCTATTTCACTCCCCTCCCGGGGTGCTTTTCACCTTTCCCTCACGGTACTGGTTCACTATCGGTCAATCAGGAGTATTTAGGCTTGGAGGATGGTCCCCCCATCTTCAAACAGGATATCACG
>Contig_253
AGCCAGGATGAACGCTGACAGAATGCTTAACACATGCAAGTCTTTGGCGAAGCTGTGCTTGCACAGCCTAGCCAAGGCGGACGGGTGAGTAACGCGTAAGGAACTTGCCCTGCAGTCAGGGATAACAGACGGAAACGACTGATAAGACCTGGTAAAGTCAGGCGGACTCATGTCCAGCCTGATGAAAAGAGATGCTGCAGGAGAGCCTTGCGTCCTATTAGCTTGTTGGTGGGGTAACGGCCCACCAAGGCGATGATAGGTAGCCGGCCTGAGAGGGTGGACGGCCACAAGGGGACTGAGATACGGCC
>Contig_254
GGGAATCTCGTCGGAATCTGGGAGGACCATCTCCCAACCCTAAATACTCCCTAGTGACCGATAGTGAACCAGTACCGTGAGGGAAAGGTGAAAAGCACCCCGGGAGGGGAGTGAAATAGAACCTGAAACCGTGTGCCTACAACAAGTTCGAGCCCGTTAATGGGTGAGAGCGTGCCTTTTGTAGAATGAACCGGCGAGTTACGATATGATGCGAGGTTAAGTTGAAGAGACGGAGCCGTAGGGAAACCGAGTCTGAATAGGGCGTTTTAGTATTATGTCGTAGACCCGAAACCATGTGACCTACCCA
>Contig_255
TTAGATGTTTCAGTTCACGCGGTTCCCTCTTTCGTATTAAGACTCCATCTTAATAGATTGCTCCATTCGGAAATCCTAGACTCTTACGTTCGATTGCAACTTATCTAGGCTTTCCGAATGGAGCAATCTATTAAGATGGAGTCTTAATACGAAAGAGGGAACCGCGTGAACTGAAACATCTAAGTAACGCGAGGAAAAGAAAGTAAAAACGATACCCAAAGTAGCGGCGAGCGAAATGGGTCAAGCCTAAACCTTAAATATGTCAAGGATACAGCCGTTGTATTTAGGGGGTTGAGGGACAGAGT
>Contig_256
CTGCAACCTCCACCTCCCGGGTTCACGCCATTCTCCTGCCTCAGCCTCCCGAGTAGCTGGGATTACGGGCGCCCGCCACCACGCCCGGCTAATTTTTTGTATTTTTAGTAGAGACAGGGTTTCACCGTGTTAGCCAGGATGGTCTCGATCTCCTGACCTTGTGATCCACCCACCTCGGCCTCCCAAAGTGCTGGGATTACAGGCGTGAGCCACTGCGCCCGGCCACATTCAGTTCTTATCAAAGAAATAACCCAGACTTAATCCTGTCTCTTATACACATCTGACGCTGCCGACGAAAGAG
>Contig_257
CGAAGAGTGTAAAGGCAGAAGGGAGCTTGACTGCGAGACGGACAGGTCGAGCAGGGACGAAAGTCGGGCTTAGTGATCCGGTGGTGCCGAGTGGAAGGGCCATCGCTCAACGGATAAAAGCTACCCTGGGGATAACAGGCTTATCTCTCCCAAGAGTCCATATCGACGGGGAGGTTTGGCACCTCGATGTCGGCTCATCACATCCTGGGGCTGAAGTAGGTCCCAAGGGTTGGGCTGTTCGCCCATTAAAGTGGTACGTGAGCTGGGTTCAGAACGTCGTGAGACAGTTCGGTCCCTAT
>Contig_258
CCTTTGTACATAAGTGGTATGAGGTGTTTAAATTGATCTCCAGGCGGTGGTTTAGCACTAACTCTGGAAAAATCTGTATTATTAGGTGTATCAACATAACCTGTAGGTACAGCAACTAGGTTAACACCTGTAGAAAAACCTAGCTGTAAAGGTAAATTGGTACCAACAGCTTCTCTAGTAGCATGACACCCCTCGACATCGAAGCCAATCCATGCACGTACATGTCTTATAGCTTCTTCGCGGGTGATAAACATGTACGTGCATGGATTGGCTTCGATGTCGAGGGGTGTCATGCTAC
>Contig_259
GTCTCGTGGGCTCGGAGATGTGTATAAGAGACAGCCCAAATTATTGAGTATTTTCACCTCTGGTACTGGTTTAATGTTGCGCTTAGCCCAAAGCTCAAATGCTACATTAACAGGTAATGTTGTTTTATTTTCAAACAATTCTACATCAACACCATCAACTTTTGTGTAAACAGTGTTATTAATGATAGAAACTGGTACTTCACCCTGTTGTCCATCAAAGTGTCCCTTATTTACAACATTAAAAGCCACATTTTATAACCCTGTCTCTTATACACATCTCCGAGCCCACGAGACAA
>Contig_260
GGCTCGGAGATGTGTATAAGAGACAGGTTATGCACTGTCACCCATACCTTTGAGTATGAGGAGGGCACCTGGGGAACTGAAACATCTAATTACCCCGAGGAAAAGAAATCAAACGAGATTTCGTTAGTAGCGGCGAGCGAACGGGAAAGAGGCCAAACCGGAGCGGGCAACCGCACCGGGGTTGAGGACAGTCATCAAGTGTAAATGAGGTAGAAGAATCGAGTTGGAAAGCTCAGCCGAAGAAGGTGAAAGCCCTGTAATCGAACTGTCTCTTATACACATCTCCGAGCCCACG
>Contig_261
TGTTAGTAAGTGCAGCTACTGAAAAGCACGTAGTGCGTTTATCTAGTAATAGATTACCAGAAGCAGCGTGCATAGCAGGGTCAGCAGCATACACAAGTAATTCCTTAAAACTAAGTCTAGAGCTATGTAAGTTTACATCCTGATTATGTACAACACCTAGCTCTCTGAAGTGGTATCCAGTTGAAACTACAAATGGAACACCATCAACAAATATTTTTCTCACTAGTGGTCCAAAACTTGTAAGTGGGAACACTGTAGAGAAAAATATTTGTTGATGGTGTTCCATTTGTAGT
>Contig_262
TCCGAATGGGGGAACCCGGCAGTGGTTATGCACTGTCACCCATAGCTTAGACTATGAGGAGGGCACCTGGGGAACTGAAACATCTAATTACCCCGAGGAAAAGAAATCAAACGAGATTTCGTTAGTAGCGGCGAGCGAACGGGAAAGAGGCCAAACCGGAGCGGGCAACCGCACCGGGGTTGAGGACAGTCATCAAGTGTAAATGAGGTAGAAGAATCGAGTTGGAAAGCTCAGCCGAAGAAGGTGAAAGCCCTGTAATCGAACTGTCTCTTATACACATCTCCGAGCCCACG
>Contig_263
TTGCGACTCGTTGTACCAGCCATTGTAGCACGTGTGTAGCCCAGGTCATAAGGGGCATGATGATTTGACGTCATCCCCCTTATGACCTGGGCTACACACGTGCTACAATGGCTGGTACAACGAGTCGCAAGTCGGTGACGGCAAGCTAATCTCTTAAAGCCAGTCTCAGTTCGGATTGTAGGCTGCAACTCGCCTACATGAAGTCGGAATCGCTAGTAATCGCGGATCAGCACGCCGCGGTGAATACGTTCCCGGGCCTTGTACACACCGCCCGTCACACCATGGGAGTGG
>Contig_264
TGAATGGTTGGTATTCCACCGATGACTCCGATACAGCTAGCGCCATATCATCACAGTCTCCCAACTATCCTATACATGCAATGCCAAAACCCAATACCAAGCTACAGTAAAGCTCCATGGGGTCTTTCCGTCCTACTGTAGGTAACCGGTATCTTCACCGGTAATACAATTTCACCAGGCCTCCCGTCAAGACAGCGCTCAAATCATTACACCATTCGTGCAGGTCGGGTAAGTTCCGACCTGCACGAATGGTGTAATGATTTGAGCGCTGTCTTGACGGGAGGCCTGGT
>Contig_265
CCCCTAAATACAACGGCTGTATCCTTGACATATTTAAGGGGTTGAGGGACAGAGTGGTGAAGAACTGTAAGATATTCAATATAGTGTATTGATGAATTGGAATTGTCTGGAAAGGCGAACCGTAGAAGGTGAAAGTCCTGTACAAGTAAATCCTTACACATATAACTCTGCTCCCAAGTAACATGGAACACGAGGAATTCTGTGTGAATCTGTGAGGACCATATCTCATAAGGCTAAATACTCTTACTAACCGATAGCGCATAGTACCGTGAGGGAAAGGTGAAAAG
>Contig_266
GGCCGTATCTCAGTCCCCTTGTGGCCGTCCACCCTCTCAGGCCGGCTACCTATCATCGCCTTGGTGGGCCGTTACCCCACCAACAAGCTAATAGGACGCAAGGCTCTCCTGCAGCATCTCTTTTCATCAGGCTGGACATGAGTCCGCCTGACTTTACCAGGTCTTATCAGTCGTTTCCGTCTGTTATCCCTGACTGCAGGGCAAGTTCCTTACGCGTTACTCACCCGTCCGCCATGGTTACCCTGTGCAAGCACAGCTTCGCCAAAGACTTGCATGTGTTAAGC
>Contig_267
TCTCGTGGGCTCGGAGATGTGTATAAGAGACAGCTCCTACTCTAATATACCATTTAGAATAGAAGTGAATAGGACACGGGTCATCAACTACATATGGTTGATGTTGAGTACATGACTGTAAACTACATTCTTGGTGAAATGCAGCTACAGTTGTGATGATTCCTAAGAAAACAAGAAATTTCATGTTCGTTTAGGCGTGACAAGTTTCATTATGATCTTGCAGTTCAAGTGAGAACCAAAAGATAATAAGCATCTGTCTCTTATACACATCTCCGAGCCCAC
>Contig_268
CAGAGACGAAAGTCGGTCATAGTGATCCGGTGGTTCCGAGTGGAAGGGCCATCGCTCAACGGATAAAAGGTACGCCGGGGATAACAGGCTGATAACCCCCAAGAGCTCATATCGACGGGGTTGTTTGGCACCTCGATGTCGGCTCATCACATCCTGGGGCTGGAGCAGGTCCCAAGGGTTTGGCTGTTCGCCAATTAAAGTGGTACGTGAGCTGGGTTCAGAACGTCGCGAGACAGTTTGGTCCCTATCTGCCGTGGGCGTCGAAATTTGAGAGGAG
>Contig_269
GCAGAATTAGTATTGGTCAGCTAAATGCATTGCTGCACTTACACCCCCAACCTATCAACCTCCTAGGCTCGAAGGTATCTTAAAGAATACTTATCTTGAAGTTAGTTTCCCGCTTAGATGCTTTCAGCGGTTATCTATTCCAAACGTGACTACCCAGCTGTGCCACTGGCGTGACAACTGGTACATCAGAGGTTTGTCCATCCCGGTCCTCTCGTACTAAGGACAGTTCGGTCCCTATCCACTGTAGGCGTTAGAATATTGAGAAGACCTGTCCTT
>Contig_270
GAACTGATGTGAGTTTCTGCTATCCTGAGGGAAACTTCGGAGGGAACCAGCTACTAGATGGTTCGATTAGTCTTTCGCCCCTATACCCAGGTCGGACGACCGATTTGCACGTCAGGACCGCTACGGACCTCCACCAGAGTTTCCTCTGGCTTCGCCCTGCCCAGGCATAGTTCACCATCTTTCGGGTCCTAACACGTGCGCTCGTGCTCCACCTCCCCGGCGCCCTGGGTGATCACGTCCGGGGAGGTGGAGTACGAGCGCACGTGTTAGGACCC
>Contig_271
GTTACGGCCGCCGTTTACTGGGGCTTCGATCCGATGCTTGCACATCTTCAATTAACCTTCCAGCACCGGGCAGGCGTCACACCCTATACGTCCACTTTCGTGTTAGCAGAGTGCTGTGTTTTTAATAAACAGTCGCAGCCACCTATTCTCTGCGACCCTCCAGGGCTTACGGAGCAAGTCCTTAACCTTAGAGGGCGTAACTTCGGGAGAAGGTATGCCCTCTAAGGTTAAGGACTTGCTCCGTAAGCCCTGGAGGGTCGCAGAGAATAGG
>Contig_272
ACTTGGAGATAGCTGGTTCTCTCCGAAATAGCTTTAGGGCTAGCGTCGACATTAAGATTCTTGGAGGTAGAGCACTGTTTGGGTGAGGGGTCCATCCCGGATTACCAATCTCAGATAAACTCCGAATGCCAATGAATTATGGTCGGCAGTCAGACTGCGAGTGCTAAGATCCGTAGTCGAAAGGGAAACAGCCCAGACCACCAGCTAAGGTCCCAAAATATATGTTAAGTGGAAAAGGATGTGGGGTTGCACAGACAACTAGGATGTT
>Contig_273
TCATGGGTAGGTCACATGGTTTCGGGTCTACGACATAATACTAAAGCGCCCTATTCAGACTCGGTTTCCCTACGGCTCCGTCTCTTCAACTTAACCTCGCATCATATCGTAACTCGCCGGTTCATTCTACAAAAGGCACGCTCTCACCCATTAACGGGCTCGAACTTGTTGTAGGCACACGGTTTCAGGTTCTATTTCACTCCCCGGGAGGGGAGTGAAATAGAACCTGAAACCGTGTGCCTACAACAAGTTCGAGCCCGTTAA
>Contig_274
ACGGTCCGGCGAGTTGCCGGTGCTGGCAAGGTTAAGGACTACAGGTCCGGAGCCGAAGGGAAACCGAGTCTTAATAGGGCGAACAGTCAGCATCGGCAGACCCGAAACCGGGTGATCTATCCATGGCCAGGTTGAAGTTCCCGTAAAAGGGAATGGAGGACCGAACACACATCCGTTGAAAAGGGTGGTGATGAGGTGTGGATAGGGGAGAAAGGCTAAACAAACCCGGAGATAGCTGGTTCTCCCCGAAATAGCTTTAGGGCT
>Contig_275
CCGGGGCTTCTTAGTCAGGTACCGTCATCATCTTCCCTGCTGATAGAGCTTTACATACCGAAATACTTCTTCACTCACGCGGCGTCGCTGCATCAGGGTTTCCCCCATTGTGCAATATTCCCCACTGCTGCCTCCCGTAGGAGTTTGGGCCGTGTCTCAGTCCCAATGTGGCCGGTCATCCTCTCAGATCGGCTATCGATCGTCGCTTTGGTGGGCCGTTACCCCGCCAACTAGCTAATAGGACGCCGGCCCATCTCATACC
>Contig_276
CAGGTTCTATTTCACTCCCCTCCCGGGGTGCTTTTCACCTTTCCCTCACGGTACTATGCGCTATCGGTTAGTAAGAGTATTTAGCCTTATGAGATATGGTCCTCACAGATTCACACAGAATTCCTCGTGTTCCATGTTACTTGGGAGCAGAGTTATATGTGTAAGGATTTACTTGTACAGGACTTTCACCTTCTACGGTTCGCCTTTCCAGACAATTCCAATTCATCAATACACTATATTGAATATCTTACAGTTCTTCAC
>Contig_277
TGTGTATAAGAGACAGACCTCGCCGTCCCGCCCGCCGCCTTCTGCGTCGCGGGGCGGGCCGGCGGGGTCCTCTGACGCGGCAGACAGCCCTCGCTGTCGCCTCCAGTGGTTGTCGACTTGCGGGCGGCCCCCCTCCGCGGCGGTGGGGGTGCCGTCCCGCCGGCCCGTCGTGCTGCCCTCTCGGGGGGTTTGCGCGAGCGTCGGCTCCGCCTGGGCCCTTGCGGTGCTCCTGGAGCTGTCTCTTATACACATCTCCGAGC
>Contig_278
TACGGTAACTCGTAGGTTCATTATGCAAAAGGCACGCCGTCATCCCGTATGCCTACAAGCGGTCGGAGTCCTTCGGGATGACGGCGTGCCTTTTGCATAATGAGCCTACGAGTTATGGTAAGTGGCGAGATTAACCGACGTAAGTTGGGGAGTCGTAGCGAAAGCGAGTCTTAAAGGGCAGCAGTCACTTGTCATAGACGCGAAACTTTGTGATCTACCCATGGCCAGGTTGAAGGTGCCGTAAAAGGTGCTGGAGGA
>Contig_279
CGTCGGCAGCGTCAGATGTGTATAAGAGACAGCATCTACAACGTTATCGTCACAGCCCATGCATTTGTAATAATCTTCTTCATAGTAATACCCATCATAATCGGAGGCTTTGGCAACTGACTAGTTCCCCTAATAATCGGTGCCCCCGATATGGCGTTTCCCCGCATAAACAACATAAGCTTCTGACTCTTACCTCCCTCTCTCCTACTCCTGCTCGCATCTGCTATAGTGGAGGCCGGAGCAGGAACAGGTTGA
>Contig_280
GGGCTCGGAGATGTGTATAAGAGACAGGTATAATGTCTCCTACAACTTCGGTAGTTTTCACATTACACTCAAGAACGTCTTTCTGTATGGTAGGATTTTCCACTACTTCTTCAGAGACTGGTTTTAGATCTTCGCAGGCAAGATTATCAATTCCCTGCGCGTCCTCTGACTTCAGTACATCAAACGAATTTGATGTTTCAACTGGTTTTGTGCTCCAAAGACAACGTATACACCAGGTATTTGGTTTATACGT
>Contig_281
CTTTACGCCCAATAATTCCGGACAACGCTCGCGCCCTACGTATTACCGCGGCTGCTGGCACGTAGTTAGCCGGCGCTTCTTATCCAGCTACCCTCACCACAACCCAAAGCTGCGGCTTGACCATGAGCGAAAGAGGTTTACAACCCGAAGGCCGTCATCCCTCACGCGGCGTCGCTGCATCAGGCTTGCGCCCATTGTGCAATATTCCCCACTGCTGCCTCCCGTAGGAGTCTGGGCCGTGTCTCAGTCCCAG
>Contig_282
CCCTCGACCGGACCGGTGCGCGGGCGCTGCGGCCGCACGGCGCGACTGTCCCCGGGCCGGGCACCGCGGTCCGCCTCTCGCTCGCCGCCCGGACGTCGGGGCCGCCCCGCGGGGCGGGCGGAGCGCCGTCCCCGCCTCGCCGCCGCCCGCGGGCGCCGGCCGCGCGCGCGCGCGCGTGGCCGCCGGTCCCTCCCGGCCGCCGGGCGCGGGTCGGGCCGTCCGCCTCCTCGCGGGCGGGCGCGACGGAGAAGCG
>Contig_283
GCAAGCACCACATCTTAATGAAGTCTGTGAATTGCTATGTACACACCGCATACAGTCTTACAGGCTGTTGGGGCTTGTGTTCTTTGCAATTCACAGACTTCATTAAGATGTGGTGCTTGCATACGTAGACCATTCTTATGTTGTAAATGCTGTTACGACCATGTCATATCAACATCACATAAATTAGTCTTGTCTGTTAATCCGTATGCTGTCTCTTATACACATCTGACGCTGCCGACGAAAGAGAGCGT
>Contig_284
GATCGCCAGGGTTGATTCGGCTGATCTGGCTGGCTAGGCGGGTGTCCCCTTCCTCCCTCACCGCTCCATGTGCGTCCCTCCCGAAGCTGCGCGCTCGGTCGAAGAGGACGACCATCCCCGATAGAGGAGGACCGGTCTTCGGTCAAGGGTATACGAGTAGCTGCGCTCCCCTGCTAGAACCTCCAAACAAGCTCTCAAGGTCCATTTGTAGGAGAACGTAGGGTAGTCAAGCTTCCAAGACTCCAGAC
>Contig_285
TTAGGGTTACCAATGTCGTGAAGAACTGGGAATTTGTCTGCTAATAATGCAGCTTTAACAACCATGTGTTGAACCTTTCTACAAGCCGCATTAATCTTCAGTTCATCACCAATTATAGGATATTCAATAGTCCAGTCAACACGCTTAACAAAGCACTCGTGGACAGCTAGACACCTAGTCATGATTGCATCACAACTAGCTACATGTGCATTACCATGGACTTGACAATACAGATCATGGTTGCTTTG
>Contig_286
GCTTTCATATACGGGGGTATCACCCTCTGTGCCTAACCTTTCCAGGTCGTTCTATTAGCTAAGTTTAGTCTATATTGCAGTCCTACAACCCCACTAGTAAACTAGTGGTTTGCCCTCTTACGCGTTCGCTCGCCGCTACTAGCGTAATCTCTTTTGATTTCTTTTCCTGAGGGTACTAAGATGTTTCAATTCCCCTCGTTCGCTCCGTTATACGGTAACTAATATCTCTATAAGCTGTCTCTTATAC
>Contig_287
GCCACACTGGGACTGAGACACGGCCCAGACTCCTACGGGAGGCAGCAGTGGGGAATATTGCACAATGGGCGCAAGCCTGATGCAGCGACGCCGCGTGAGGGATGACGGCCTTCGGGTTGTAAACCTCTGTTAGCAGGGAAGAAGAGAGATTGACGGTACCTGCAGAGAAAGCGCCGGCTAACTACGTGCCAGCAGCCGCGGTAATACGTAGGGCGCGAGCGTTGTCCGGAATTATTGGGCGTAAAG
>Contig_288
CAAAATATATGTTAAGTGGAAAAGGATGTGGGGTTGCACAGACAACTAGGATGTTAGCTTAGAAGCAGCTATTCATTCAAAGAGTGCGTAATAGCTCACTAGTCGAGTGACCCTGCGCCGAAAATGTACCGGGGCTAAAACAATTTACCGAAGCTGTGGATACCTTTAATGGTATGGTAGGAGAGCGTTCTATGTGTGAAGAAGGTATACCGTGAGGAGTGCTGGAACGCATAGAAGTG
>Contig_289
GAGCTAGCTTTTGTTGTATAAACCCACAAATGTTACAAAAGAAAATGACTCTAAAGAGGGTTTTTTCACTTACATTTGTGGGTTTATACAACAAAAGCTAGCTCTTGGAGGTTCCGTGGCTATAAAGATAACAGAACATTCTTGGAATGCTGATCTTTATAAGCTCATGGGACACTTCGCATGGTGGACAGCCTTTGTTACTAATGTGAATGCTGTCTCTTATACACATCTCCGAGCCC
>Contig_290
TGTCTCGTGGGCTCGGAGATGTGTATAAGAGACAGAGCATAAGCAGTTGTGGCATCTCCTGATGAGGTTCCACCTGGTTTAACATATAGTGAACCGCCACACATGACCATTTCACTCAATACTTGAGCACACTCATTAGCTAATCTATAGAAACGGTGTGACAAGCTACAACACGTTGTATGTTTGCGAGCAAGAACAAGTGAGGCCCTGTCTCTTATACACATCTCCGAGCCCACGA
>Contig_291
ATGTTCCCTCTACCCCGTATATGCAACGCCGCCAGCTTTAACACTTATACGGTTTAGGCTCCTCCCCGTTCGCTCGCCGCTACTCAGGGAATCGTTTTTACTTTCTTTTCCTCCGGCTACTTAGATGTTTCAGTTCGCCGGCTTACCTCTCTCGCGCATACCCTCCAGGTATGCAGGTTCTCCCATTCGGATATCCCGGCATCACAGGTCCCTGTCTCTTATACACATCTCCGAG
>Contig_292
TGTCTCGTGGGCTCGGAGATGTGTATAAGAGACAGACCTAATTTAGCATGGCCTCTTATTGTAACAGCTTTAAGGGCCAATTCTGCTGTCAAATTACAGAATAATGAGCTTAGTCCTGTTGCACTACGACAGATGTCTTGTGCTGCCGGTACTACACAAACTGCTTGCACTGATGACAATGCGTTAGCTTACTACAACACAACAACTGTCTCTTATACACATCTGACGCTGCCGA
>Contig_293
CCTCAGGTGCCCGAGGCCGAACGGTGGTGTGTCGTTCCCGCCCCCGGCGCCCCCTCCTCCGGTCGCCGCCGCGGTGTCCGCGCGTGGGTCCTGAGGGAGCTCGTCGGTGTGGGGTTCGAGGCGGTTTGAGGGAGACGAGACGAGACGCGCCCCTCCCACGCGGGGAAGGGCGCCCGCCTGCTCTCGGTGAGCGCACGTCCCGTGCTCCCCTCTGGCGGGTGCGCGCGGGCCGT
>Contig_294
CAGTCAACACTTGACGGTTACCAGCCGGTACCGGAATATCAACTGGTTGTCCATCGACTACGCCTGTCGGCCTCGCCTTAGGACCCGACTAACCCAGGGCGGATAAACCTAGCCCTGGAACCCTTAGTCAATCGGCGCTGCGGATTCTCACCGCAGATTCGTTACTCATGCCTGCATTCTCACTCCCACACAATCCACCAGAAGTTCCCTCCAGGCTTCACCTCGTGCAGGA
>Contig_295
CCACCACCACCGTCGCTCGTGATTCTCGTCCATCCTCCGACCCGGTCCCGCTCCGGGAGACCGGCGCGCCCCCACCGTGGGACGCTTTCCCAGGGCCAGGCGGGCCCGACCCCGTGCCACGCAAACGCGGTCGTCGGCACCGGTCACGACTCGGCACGGGAGCGGGCGGAGAGCCGACTCGCGGCGGAGGGAGTCTGTCTCTTATACACATCTCCGAGCCCACGAGACAACT
>Contig_296
CTCGTGGGCTCGGAGATGTGTATAAGAGACAGAAACCAGACTGTGATGACTGGGAGAGCGGGCTGAATGCAATGGAGTGTGCATTACATTTGGAAAAAAATGTGAATCAGTCACTACTGGAACTGCACAAACTGGCCACTGACAAAAATGACCCCCATTTGTGTGACTTCATTGAGACACATTACCTGAATGCTGTCTCTTATACACATCTGACGCTGCCGACGAAAGAG
>Contig_297
ACGGAATTAGCCGGTCCTTATTCGTATGGTACCTGCAAATAGGGACACGTCCCTAACTTTATCCCCATACAAAAGCAGTTTACAACCCATAGGGCCGTCATCCTGCACGCTACTTGGCTGGTTCAGACTCTCGTCCATTGACCAATATTCCTCACTGCTGCCTCCCGTAGGAGTTTGGAACTGAGACACGGTCCAAACTCCTACGGGAGGCAGCAGTGAGGAATATTGG
>Contig_298
AGAAATCAACCGAGATTCCGCAAGTAGTGGCGAGCGAACGCGGAGGAGCCTGTATAAGATAGCCAAACTGTTAGAAGAAGGAATTGGAAACTTCTGCCATAGTGGGTGATAGCCCCGTATTCGAAAACAGATTGGTGGTACTAGGTATACGACAAGTAGGGCGGGACACGAGAAATCCTGTCTGAAGATGGGGGGACCATCCTCCAAGGCTAAATACTCATCATCGAC
>Contig_299
ATGGGTAGGTCACCCGGTTTCGGGTCTGCCGTTACTGACTTACCGCCCTATTAAGACTTGGTTTCCCTTCGGCTCCGTACCTTAAGTACTTAACCTGCCAGCAACGGCAACTCGCCGGACCGTTCTACAAAAAGTACGCGGTTCAGCTTGCGCTGTTCCACAGTTTGTAAACACAGGGTTTCAGGTTCTCTTTCACTCCCCTCACCGGGGTCTTTTCACCTTTCCTT
>Contig_300
GCAGCGTCAGATGTGTATAAGAGACAGGTTCTTTACCAACCACCACAAACCTCTATCACCTCAGCTGTTTTGCAGAGTGGTTTTAGAAAAATGGCATTCCCATCTGGTAAAGTTGAGGGTTGTATGGTACAAGTAACTTGTGGTACAACTACACTTAACGGTCTTTGGCTTGATGACGTAGTTTACTGTCCAAGACCTGTCTCTTATACACATCTCCGAGCCCACG
>Contig_301
TCTCGTGGGCTCGGAGATGTGTATAAGAGACAGCCACAAATCATTACTACAGACAACACATTTGTGTCTGGTAACTGTGATGTTGTAATAGGAATTGTCAACAACACAGTTTATGATCCTTTGCAACCTGAATTAGACTCATTCAAGGAGGAGTTAGATAAATATTTTAAGAATCATACATCACCAGATGTTGATCTGTCTCTTATACACATCTCCGAGCCCACG
>Contig_302
CCCACGCGTTACTCACCCGTCCGCCACTCGTCATTAAAGCTGTCTCCCGAAGGTTTCCATCTCCATTTCTCGTTCGACTTGCATGTGTTAAGCACGCCGCCAGAGTTCGATCCTGGCTCAGGATGAACGCTGGCGGCGTGCTTAACACATGCAAGTCGAACGAGAAATGGAGATGGAAACCTTCGGGCGGAAGCCTTCATTTCGAGTGGCGGACGGGTGAGTAAC
>Contig_303
TGTCTCGTGGGCTCGGAGATGTGTATAAGAGACAGATTGTACACTTATACAACTTCCAGAGCTTCGGTGAGATGTTTGATGCCCGCTCATTATCCACGCTCGACCACTCGACTAGTGAGCTATTACGCACTCTTTGAATGAATGGCTGCTTCCAAGCCAACATCCTAGCTGTCTAGGCAGTCGAACCTCGTTTGAACAACTTAACACCTTCTTGGGGACCTTAG
>Contig_304
ACCGAAGCTGCGGAAGATACACTGTATCTTGGTAGGAGAGCGTTCTGTAGGCCGTCGAAGGGATGCCGCAAGGCCGTCCTGGAGGTATCAGAAGCGAGAATGTAACGGGGCTAAGACATAAACCGAAGCTGCGGAAGATACACTGTATCTTGGTAGGAGAGCGTTCTGTAGGCCGTTGAAGGAATGCCGCAAGGCCGTCCTGGAGGTATCAGAAGCGAGAATGC
>Contig_305
GGCAGCGTCAGATGTGTATAAGAGACAGCTCCAAGGGTGTTCACTTTGTTTGCAACTTGCTGTTGTTGTTTGTAACAGTTTACTCACACCTTTTGCTCGTTGCTGCTGGCCTTGAAGCCCCTTTTCTCTATCTTTATGCTTTAGTCTACTTCTTGCAGAGTATAAACTTTGTAAGAATAATAACTGTCTCTTATACACATCTCCGAGCCCACGAGACAACTT
>Contig_306
GTAGTGACAAGTCTCTCGCAACTTCATCACTAATAAATGTACTACCAGCACAGAATGTATCACAATTAACACAATTCCAATTGTGTAGTTTGCAAAAGCCTTTACCTCCATTAGCATAGACATAAAAGGACCTTCTAACACCATTAACAATAGTTGTACATTCGACTCTTGTTGCTCTATTACGTTTGTAACACATCTGTCTCTTATACACATCTCCGAGCC
>Contig_307
CCCGGAACCACGCAACGCTGCACCTAAATGCATTTCGGGGAGAACCAGCTATCACAGAGTTTGATTGGCCTTTCACCCCTATCCACAGCTCATCCCCTCCATTTTCAACTGAAGTGGGTTCGGTCCTCCACACGCTCTTACACGTGCTTCAACCTGGCCATGGGTAGATCACCCCGCTTCGGGTCTAGAACGTGCCACTAAACGCCCTTTCAGACTCGCT
>Contig_308
CGGCAGCGTCAGATGTGTATAAGAGACAGTTCTCGGACTTGTCCCCCATCAGGATGGCCGCCTGCACCGCCGCCCCGTAGGCCACAGCCTCGTCGGGGTTGATGCTCTTGTTCAGGTCGCGCCCGTTGAAGAAGTCCTGCAGCAGCTTCTGCACCTTGGGGATGCGGGTGGAGCCCGTGGAGACTGTCTCTTATACACATCTCCGAGCCCACGAGACAAC
>Contig_309
GCCACAGTAGGCGACGAGCCGCACTCGGCCACCACCGCGGTGGCCGGCGGAACCCTCGCTTCTCCCCCCCAACCCCGTCGAGGGGGAAGCGGAGGAGGGTCCTCTGCGAGCGGGTCGCTACGGCAGCGCTACCATAACGGAGGCAGAGACAGAGGCGGCGGCCCGGGGGATCCGGTACCCCCAAGGCTGTCTCTTATACACATCTCCGAGCCCACGAG
>Contig_310
CTCTCTTTCGTCGGCAGCGTCAGATGTGTATAAGAGACAGGAGAACATTCTGTGTAACTCCAATACCATTAAACCTATAAGCCATTTGCATAGCAAATGGTATTTGTAATGCAGCACCTGCACCAAAGGTCCAACCAGAAGTGATTGTACCCGCTAACAGTGCAGAAGTGTATTGAGCAATCATTTCTGGTTGGACCTTTGGTGCAGGTGCTGCAT
>Contig_311
CACACGTTATGTGCTCATGGATGGCTCTATTATTCAATTTCCTAACACCTACCTTGAAGGTTCTGTTAGAGTGGTAACAACTTTTGATTCTGAGTACTGTAGGCACGGCACTTGTGAAAGATCAGAAGCTGGTGTTTGTGTATCTACTAGTGGTAGATGGGTACTTAACAATGATTATTACCTGTCTCTTATACACATCTCCGAGCCCACGAGACA
>Contig_312
TGGGCTCGGAGATGTGTATAAGAGACAGGATTGGTCGTATCCGGTATTAGACCCAGTTTCCCAGGCTTATCCCAGAGTTAAAGGTAGGTTACTCACGTATTACTCACCCGTTCGCCACTAATCCACCTAGCAAGCTAGGCTTCATCGTTCGACTTGCATGTGTTAAGCACGCCGAACGATGAAGCCTAGCTTGCTAGGTGGATTAGTGGCGAA
>Contig_313
CTCGGAGATGTGTATAAGAGACAGATCTGCTGCTCCCGAAGAAGCTGCAGTACTTTCAAGGTCGGCTCTCGGAGTGGATTTGCCTGCTCCGATCTACGCCTACACTCTTTAACGGGGACTTCCGTCGCCCCGCGGCAGTGTCACTGCTCCGTCTCCACATCGCTCCTGAAGGTAGTAACGGAATATTAACCGTTTCTACCTTCAGGAGCGAT
>Contig_314
TCAAGTTGTCTCGTGGGCTCGGAGATGTGTATAAGAGACAGGAACCTGCGCATGAAGCTTCCCAAGCCTCCCAAGCCTGTGAGCAAGATGCGCATGGCCACCCCGCTGCTGATGCAGGCGCTGCCCATGGGAGCCCTGCCCCAGGGGCCCATGCAGAATGCCACCAAGTATGGCCTGTCTCTTATACACATCTGACGCTGCCGACGAAAGAG
>Contig_315
TGAATGGTTGGTATTCCACCGATGACTCCGATACAGCTAGCGCCATATCATCACAGTCTCCCAACTATCCTATACATGCAATGCCAAAACCCAATACCAAGCTACAGTAAAGCTCCATGGGGTCTTTCCGTCCTACTGTAGGTAACCGGTGAAGATACCGGTTACCTACAGTAGGACGGAAAGACCCCATGGAGCTTTACTGTAGCTTGGT
>Contig_316
TGGGCTCGGAGATGTGTATAAGAGACAGTACCTGCACTATTGTCTCTTTCCGAGGAAAGGGACATACTATAAGGGTTCGGCTCGGAGAGTGGATTTGCCTGCTCTCCTCAACACCTACGCCCGTTAACGGAGAATTCCGTATCTCCGCGGCAGTGTCACTGCTCCGTCTCCACATCACTGTCTGAGGTAGTCACGGAATATTAACCGTGTC
>Contig_317
GTCAAGTTGTCTCGTGGGCTCGGAGATGTGTATAAGAGACAGTTATTACCCTGACAAAGTTTTCAGATCCTCAGTTTTACATTCAACTCAGGACTTGTTCTTACCTTTCTTTTCCAATGTTACTTGGTTCCATGCTATACATGTCTCTGGGACCAATGGTACTAAGAGGTTTGATAACCCTGTCCCTGTCTCTTATACACATCTCCGAGC
>Contig_318
ACGAGGGGACCCCCGCGGGGCGGAGCGAGAAGGACGGTCCCGTTCGCCACGAACGTCCGCCCCTCGCCCGTCGCGGGTCGAACCCGGCCCGGGAGGGCGCGACGTGATCGATGTAGTAACGTCATGCTCTCCCGGGCCGGGTCCGAGCCGCGACGGGCGAGGGGCAGACGCTGTCTCTTATACACATCTGACGCTGCCGACGAAAGAGA
>Contig_319
GGGGAGTGAAATAGAACCTGAAACCGTGTGCCTACAACAAGTTCGAGCCCGTTAATGGGTGAGAGCGTGCCTTTTGTAGAATGAACCGGCGAGTTACGATATGATGCGAGGTTAAGTTGAAGAGACGGAGCCGTAGGGAAACCGAGTCTGAATAGGGCGTCTTAGTATTATGTCGTAGACCCGAAACCATGTGACCTACCCATGGGCA
>Contig_320
CTCGTGGGCTCGGAGATGTGTATAAGAGACAGCCCCAGGGAAGATCAGCTTTACCCTGGAAACCTTGGATATACGGCCTGAAGGATTCTCACCTTCATCTCGCTACTCATTCCGGCATTCTCTCTTGATAACTCTCCACGGCTCCTTACGGTACCGCTTCTTCGTGTTATCAAGAGAGAATGCCGGAATGAGTAGCGAGATGAAGGTG
>Contig_321
GCTCGGAGATGTGTATAAGAGACAGGGATTTGCCTACCACACTCCTAACTTCGCTTCGCCCGGTCTTTGCTCTCCCGGGTCCGGTTTCGTTCCTGTGTCCCCACAGTTCTGATCATGTCAGGTGCAGGAATATGAACCTGCTGTCCATCGACTACGGATCTCTCCCTCGCCTTAGGTCCCGACTTACCCCTGTCTCTTATACACATCT
>Contig_322
GCGTCAGATGTGTATAAGAGACAGCAGATACCTTGTACGTGTGGTAAACAAGCTACAAAATATCTAGTACAACAGGAGTCACCTTTTGTTATGATGTCAGCACCACCTGCTCAGTATGAACTTAAGCATGGTACATTTACTTGTGCTAGTGAGTACACTGGTAATTACCAGTGTGGTCACTATAAACATATAACTTCTAAAGAAACT
>Contig_323
GTCAGACCCTATACCTCATCTTTCGATTTTGCAGAGTGCTGTGTTTTTGATAAACAGTCGCTTGGACCTTTTCACTGCGGCCTATCTTACGATAGGCGACCTTTCTCCCGAAGTTACAGGTCTATTTTGCCTAGTTCCTTAGCCATGAATCTCTCGAGCGCCTTAGAATTCTCATCCCACCCACCTGTGTCGGTTTACGGTACGGGT
>Contig_324
TTGTCTCGTGGGCTCGGAGATGTGTATAAGAGACAGGTATTAGCAAACTCATCACTAGACATCGTACTACACGACACGTACTACGTTGTAGCTCACTTCCACTATGTCCTATCAATAGGAGCTGTATTTGCCATCATAGGAGGCTTCATTCACTGATTTCCCCTATTCCTGTCTCTTATACACATCTGACGCTGCCGACGAAAGAGA
>Contig_325
TTCACCCGTTTTATCGTTACTTATGTCAGCATTCGCACTTCTGATACGTCCAGCAGCCCTCTCGAGCCACCTTCATCCGCTTACAGAACGCTCCCCTACCCAACAGTATTGCTACTGATGCCGCAGCTTCGGTGCTATATTTGAGCCCCGTTACATCTTCCGCGCAGGCCGACTCGACTAGTGAGCTATTACGCTTTCTTTAAATG
>Contig_326
TCTCGTGGGCTCGGAGATGTGTATAAGAGACAGGCCACCCACTTCTGGAAGGTTCCATCCCCTGCAGGCCTGGTCTCCACGAGCTCCGTGTCCTGGGTCTGGTCCTCCCCATCCCGCTGCCAGGTCAGTGTGATCTCCGCAGGGTAGAAGCTCAGGGCCCAGCACCTCAGGGTCTGTCTCTTATACACATCTGACGCTGCCGACGA
>Contig_327
AGGCCCGAGAACGTATTCACCGCAGCGTTGCTGATCTGCGATTACTAGCGATTCCAACTTCATGGAGTCGAGTTGCAGACTCCAATCCGGACTTAGACGTTATTTTTGAGATTTGCTTAAGGTCACCCTCTCGCTTCCCTTTGTTTACGCCATTGTAGCACGTGTGTAGCCCAAGTCATAAGGGGCATGATGATTTGACGTCAT
>Contig_328
AGCGAGTCTGAAAGGGCGTTTAGTGGCACGTTCTAGACCCGAAGCGGGGTGATCTACCCATGGCCAGGTTGAAGCACGTGTAAGAGCGTGTGGAGGACCGAACCCACTTCAGTTGAAAATGGAGGGGATGAGCTGTGGATAGGGGTGAAAGGCCAATCAAACTCCGTGATAGCTGGTTCTCCCCGAAATGCATTTAGGTGCAG
>Contig_329
TTCGGGTCTAGGTCATGCCACTCAAACGCCCTATTCAGACTCGCTTTCGCTACGGATACCCCACACGGGTTAACCGTAGCGAAAGCGAGTCTGAATAGGGCGTTTGAGTGGCATGACCTAGACCCGAAGCGGAGTGATCTATCCATGGCCAGGTTGAAGCACAGGTAAGACGTCGTGGAGGACCGAACCCACTTCAGTTG
>Contig_330
TGACAGCGTGCCTTTTGAAGAATGAGCCTGCGAGTTAGTGTTATGTCGCGAGGTTAACCCGTGTGGGGTATCCGTAGCGAAAGCGAGTCTGAATAGGGCGTTTGAGTGGCATGACCTAGACCCGAAGCGGAGTGATCTATCCATGGCCAGGTTGAAGCACAGGTAAGACGTCGTGGAGGACCGAACCCACTTCAGTTG
>Contig_331
CTCGGAGATGTGTATAAGAGACAGACAAGCAGTAAGCTTTATCAAAGTAGGAATTTCAAGTTTACTTCCCTAGTCAACGGGTAGGTAAACGAAGTCAGAGAGGTTCTTGAAATGATAGAGTCAAGTGAATAAGTGCATCAGGTGGATGCCTTGGCGATGATAGGCGACGAAGGACGTGTAAGCCTGCGAAAAGCG
>Contig_332
ACTATATTGAATATCTTACAGTTCTTCACTACTCTGTCCCTCAACCCCTTAAATACAACGGCTGTATCCTTGACATATTTAAGGTTTAGGCTTGACCCATTTCGCTCGCCGCTACTTTGGGTATCGTTTTTACTTTCTTTTCCTCGCGTTACTTAGATGTTTCAGTTCACGCGGTTCCCTCTTTCGTATTAAGA
>Contig_333
TGACGGGGACCCGCACAAGCGGTGGAGCATGTGGTTTAATTCGACGCAACGCGAAGAACCTTACCCGGTCTTGAGATCCTCCTGAATACGGGGTAATGCCTGTAGTCCTTCGGGACAGGAGAGACAGGTGGTGCATGGTTGTCGTCAGCTCGTGTCGTGAGATGTTGGGTTAAGTCCCGCAACGAGCGCAACCC
>Contig_334
TTCTACGTCTCCCACCTATCCTGTACATTCATTAACTAAGTTCAATCTTAGGTTGCAGTAAAGCTCCATGGGGTCTTTCTGTCCAGTCGCGGGTAACCTGCATCTTCACAGGTACTTCAATTTCAACGAGGGACCCGGTGAAATTGAAGTACCTGTGAAGATGCAGGTTACCCGCGACTGGACAGAAAGACCC
>Contig_335
TCGTGGGCTCGGAGATGTGTATAAGAGACAGGTCCTACAACCCCGAAGAGTAAACTCTTCGGTTTGCCCTCCTGCCGTTTCGCTCGCCGCTACTAAGGCAATCGCTTTTGCTTTCTCTTCCTGCAGCTACTTAGATGTTTCAGTTCACTGCGTCTTCCTCCTCATATCCTTAACAGATATGGG
>Contig_336
TTGTTGTTGTTGGCCTTTACCAGACATTTTGCTCTCAAGCTGGTTCAATCTGTCAAGCAGCAGCAAAGCAAGAGCAGCATCACCGCCATTGCCAGCCATTCTAGCAGGAGAAGTTCGTTTACTGCTGCCTGGAGTTGAATTTCTTGAACTGTTGCGACTACGTGATGAGGAACGAGA
>Contig_337
TTCTACGTCTCCCACCTATCCTGTACATTCATTAACTAAGTTCAATCTTAGGTTGCAGTAAAGCTCCATGGGGTCTTTCTGTCCAGTCGCGGGTAACCTGCATCTTCACAGGTACTAAAATTTCAACGAGAGACTCGGTGAAATTTTAGTACCTGTGAAGATGCAGGTTACCCGCGA
>Contig_338
GTCGGCAGCGTCAGATGTGTATAAGAGACAGTCCTTACGGTAACGCTTCGGCACTCTGAGATTGCTCCTCTACCAATGTATTACTACATTCCTAAGCTTCGGTATCGTGTTTTAGCCCCGGAAATTTTCGGCGCAGGACCTCTCGACTAGTGAGCTATTACGCACTCTTTGAATG
>Contig_339
GTTGTCTCGTGGGCTCGGAGATGTGTATAAGAGACAGATTCCTGATGGTATGTATTTTTCTCATGATTTATACATAAAGATTTATCGGTAATGGATGGGGATGCGTCTGATTAGCTTGTTGGTGAGGTAACGGCTCACCAAGGCTACGATCAGTAGGGGTTCTGAGAGGAAGG
>Contig_340
CCAACAAGCTAATCAGACGCATCCCCATCCATTACCGATAAATCTTTATGTATAACTCATGAGAGAAATACATACCATCAGGAATTAGTCCGTCTTTCAACGGGTTATGCCTGAGTATTGGGTAGGTTGGATACGCGTTACTCACCCGTGCGCCGGTCGACGTCATTGGTTG
>Contig_341
TAAGCTTCGGTGTCATGTTTTAGCCCGTTACATTGTCGGCGCAGGGACTCTCGACTAGTGAGCTATTACGCACTCTTTGAATGAATGGCTGCTTCCAAGCCAACATCCTAGCTGTCTAGGCAGTCGAACCTCGTTTGAACAACTTAACACCTTCTTGGGGACCTTAG
>Contig_342
CCGACCGCCCGCCCGACGCTCCGTCGGGAGACGGGCCCGGCGAGGGGGAGAGGCGACGGGAGAGAGAGCGCGCGGCCGACGGCGCCCCCGCGCCGCCCCGCCGGAGCGGGACGACCGGAGGGCTGTCTCTTATACACATCTCCGAGCCCACGAGACAACTTGACATC
>Contig_343
CTGTTTATCAAAAACACAGCTCTCTGCTAAATCGTAAGATGATGTATAGGGGGTGACGCCTGCCCGGTGCTGGAAGGTTAAGAGGAGTGCTTAGCGGTAACGCGAAGGTATGAATTGAAGCCCCAGTAAACGGCGGCCGTAACAATAACGGTCCTAAGGTAGCGA
>Contig_344
ACTTCCGTCCATTGACCAATATTCCTCACTGCTGCCTCCCGTAGGAGTCTGGTCCGTGTCTCAGTACCAGTGTGGGGGACCTTCCTCTCAGAACCCCTACTGATCGTCGCCTTGGTGAGCCGTTACCTCTCCAACTAGCTAATAGGACGCAAGCTCATCTTTC
>Contig_345
AGCCCCCACTTTCCTTCTCAAAGCGTATGCGGTATTAGCTATCCTTTCGGATAGTTATCCCCCATTACTCGGTACGTTCCGATGCATTACTCACCCGTTCGCCACTCGCCACCAAAAGAGCAAGCTCTTTCGTGCTGCCGTTCGACTTGCATGTGTAA
>Contig_346
CGTTATGTAGTGGTTATAGATGGCCTTGCGTCCTATTAGCTAGTTGGTGAGGTAACGGCTCACCAAGGCGACGACGGGTAGCCGGCCTGAGAGGGTGACCGGCCACACTGGGACTGAGACACGGCCCAGACTCCTACGGGAGGCAGCAGTGGGGA
>Contig_347
AGCTCTTACTCGTCCGTTCGACTTGCATGTATTAGGCACGCCGCCAGCGTTCACTCTGAGCCAGGATCAAACTCTCCATATTAATTACCTATCTAATAGATAGGATTTTTATTATGAAGAGTTTGATCCTGGCTCAGAGTGAACGCTGGCGGCGT
>Contig_348
GCCACACTGGGACTGAGACACGGCCCAGACTCCTACGGGAGGCAGCAGTGGGGAATATTGCACAATGGGCGCAAGCCTGATGCAGCGACGCCGCGTGAGGGATGACGGCCTTCGGGTTGTAAACCTCTTTCAGCAGGGACGAAGCGAAAGTGAC
>Contig_349
ATACATTGCTGCATATGACACGACTTCGGTTTTACACTTTAGCCCCGGACATCTTCGGCGCAGAGTCTCTCGACCAGTGAGCTATTACGCACTCTTTAAATGGTGGCTGCTTCTAAGCCAACATCCTGGTTGTTTTGGAAACTCCACATCCTT
>Contig_350
GGACCGTTATAGTTACGGCCGCCGTTTACTGGGGCTTCAATTCATACCTTCGCTATTGCTAAGCACTCCTCTTAACCTTCCAGCACCGGGCAGGCGTCACCCCCTATACATCATCTTACGATTTAGCAGAGAGCTGTGTTTTTGATAAACAG
>Contig_351
ACTCTGGCGGCGTGCTTAACACATGCAAGTCGAACGAGAAATGAAGATGGAAACCTTCGGGCGGAAGCCTTCATTTCGAGTGGCGGACGGGTGAGTAACGCGTAGGTAACCTGCCTGGTAGCGGGGGATAACAGTTGGAAACGACTGTT
>Contig_352
CCTTACGCGTTACTCACCCGTCCGCCATGGTTACCATGGTGCAAGCACCACTTCCCCATCGACTTGCATGTGTTAAGCATTCTGTCAGCGTTGATCCTGGCTCAGGATGAACGCTGACAGAATGCTTAACACATGCAAGTCGATGGGG
>Contig_353
CAACACCTTACGGCAGCGTAGCAATACGAGGTACAACAGGTGCTGCATGGCTGTCGTCAGCTCGTGCCGTGAGGTGTTGGGTTAAGTCCCGCAACGAGCGCAACCCCTATTGTTAGTTACCAGCACGTAATGGTGGGGACTCTAGCA
>Contig_354
ATGTGTATAAGAGACAGGTGCCCCTCCCTCCGGTCGTCCCGCTCCGGCGGGGCGGCGCGGGGGTGCCGTCGGCCGCGCGCTCTCTCTCCCGTCGCCTCTCCCCCTCGCCGGGCCCGTCTCCCGACGGAGCGTCGGGCGGGCGGTCGG
>Contig_355
CCTTACGCGTTACTCACCCGTCCGCCATGGTTACCATGGTGCAAGCACCACTTCCCCATCGACTTGCATGTGTTAAGCATTCTGTCAGAGTTTGATCCTGGCTCAGGATGAACGCTGACAGAATGCTTAACACATGCAAGTCGATG
>Contig_356
CACATTGGGACTGAGATACGGCCCAAACTCCTACGGGAGGCAGCAGCTAAGAATCTTCCGCAATGGACGAAAGTCTGACGGAGCGACGCCGTGTGAATGAAGAAGGCCTTCGGGTTGTAAAGTTCTTTCGCAGATGAAGAATAAGA
>Contig_357
CATCCGCAGCTTCGGTTATAGATTTGAGCCCCGTTACATCTTCCGCGCAGGACGACTCGACCAGTGAGCTATTACGCTTTCTTTAAATGTTGGCTTAGAAGCAGCCATCATTTAAAGAAAGCGTAATAGCTCACT
>Contig_358
ACTTAGATGTTTCAGTTCACTGCGTCTTCCTCCTCATATCCTTAACAGATATGGGTAACAGGTATCACCTGCTGGGTTCCCCCATTCGGACATCCCCGGATCAGCGCTTACTTACAGCTCCCCGAGGCATTTCGT
>Contig_359
CCAATCAAACTCTGTGATAGCTGGTTCTCCCCGAAATGCATTTAGGTGCAGCGTTACGTGTTTCTTGCCGGAGGTAGAGCTACTGGATGGCCGATGGGCCTTCACGGGCTGTCTCTTATACACATCTGACGCTG
>Contig_360
CATCCTGGCTAACACGGTGAAACCCTGTCTCTACTAAAAATACAAAAAATTAGCCAGGCGTGGTGGCGGGCGCCTGTAGTCCCAGCTACTCGGGAGGCTGAGGCTGGAGGATCGCTTGAACCCAGAGGCGGAG
>Contig_361
AACCCTTATCATTAGTTGCCATCATTAAGTTGGGCACTCTAGTGAGACTGCCGGTGACAAACCGGAGGAAGGTGGGGATGACGTCAAATCATCATGCCCCTTATGACTTGGGCTACACACGTGCTACAATGG
>Contig_362
TTTTTAAGTAGTGACATTTTATGTCAGCAGTATTGAGCGATTGAACTTGAATTGAAGAGTTTGATCATGGCTCAGATTGAACGCTGGCGGCAGGCTTAACACATGCAAGTCGAACGGTAACATAAAGAAG
>Contig_363
CAAAATATATGTTAAGTGGAAAAGGATGTGGGGTTGCACAGACAACTAGGATGTTGGCTTAGAAGCAGCCACACATTCAAAGAGTGCGTAATAGCTCACTAGTCGAGAGGTCCTGCGCCGAAAATTTC
>Contig_364
GGGCGGGGTCCACGGCATCTCCTGCCCAGTCTGACCTCGCGCGGAGCCCCGTTCTCTGGGAACTCACCTCCCCGAAGCTCAGGGAGAGCCCTGTTAGGGCCGCCTCTGGCCCTAGTCTCAGAC
>Contig_365
AGGGAAACAGCCCAGAACACCGACTAAGGTCCCCAATGTCATACTAAGTGGCGAAGGATGTGGAATTTCCAAAACAACCAGGATGTTGGCTTAGAAGCAGCCACCATTTAAAGAGTGCGT
>Contig_366
GGACAACGCTTGCGCCCTACGTATTACCGCGGCTGCTGGCACGTAGTTAGCCGGCGCTTCTTATCCAGCTACCGTCAACCCACCCACAAACGAGGCGGGCCTGCTTCACTGGCGAAAG
>Contig_367
TAATCAACTCGACCTTATGGCGTCAGTCCAGTATGTTCCCTCTACCCCGTATAAGTGTTAAAGCTGGCGGCGTTGCATATACGGGGTAGAGGGAACATACTGGACTGACGCCATAAG
>Contig_368
CATGCAGCACCTGTGTTCCGGCTCTCTTTCGAGCACCCCCAAATCTCTTCAGGGACCCGCACAAGCGGTGGATGATGTGGATTAATTCGATGCAACGCGAAAAACCTTACCTACGC
>Contig_369
CTCATCCAAGCTTTTCGCAGATTAGCACGTCCTTCTTCGCCTCTGATTGCCAAGGTGGATGCCTTGGCAATCAGAGGCGAAGAAGGACGTGCTAATCTGCGAAAAGCTTGGATGAG
>Contig_370
TACCTCATTTACACTTGATGACTGTCCTCAACCCCGGTGCGGTTGCCCGCTCCGGGGTTGAGGACAGTCATCAAGTGTAAATGAGGTAGAAGAATCGAGTTGGAAAGCTCAGCCG
>Contig_371
AGAGCAAGCTCCTTCCTTCAGCGTTCTACTTGCATGTATTAGGCACGCCGCCAGAGTTTGATCCTGGCTCAGGATGAACGCTGGCGGCGTGCCTAATACATGCAAGTAGAAC
>Contig_372
GGAATCGCTAGTAATCGCAGATCAGCAACGCTGCGGTGAATACGTTCTCGGGCCTTGTACACACCGCCCGCTGTCTCTTATACACATCTCCGAGCCCACGAGACAACTTGAC
>Contig_373
CTGAAGAATAAGCACCGGCTAACTACGTGCCAGCAGCCGCGGTAATACGTAGGGCTGTCTCTTATACACATCTCCGAGCCCACGAGACAACTTGACATCTCGTATGCCG
>Contig_374
GAAGGCGACGTATATGGGCTGACACCTGCCCAGTGCCGGAAGGTTAAGAGGAGGATTGAGAGATCCGAATTGAAGCCCCGGTGAACGGCGGCCGTAACTATAACGGTCC
>Contig_375
GTTCTCTGGATGTCAAGAGTAGGTAAGGTTCTTCGCGTTGCATCGAATTAAACCACAAGCGGTGGAGCATGTGGTTTAATTCGATGCAACGCGAAGAACCTTACCTAC
>Contig_376
CTATGATCCCGCGGTGTCCGAATGGGGAAACCCACTGCATTCTGTGCAGTATCCCTGTCTCTTATACACATCTCCGAGCCCACGAGACAACTTGACATCTCGTATGCC
>Contig_377
CAAGCTTCTTTATGTTACCGTTCGACTTGCATGTGTTAAGCCTGCCGCCAGCGTTTGATCATGGCTCAGATTGAACGCTGGCGGCAGGCTTAACACATGCAAGTCGA
>Contig_378
GTCCAAAATTCCCCACTGCTGCCTCCCGTAGGAGTCTGGGCCGTGTCTCAGTCCTGTCTCTTATACACATCTCCGAGCCCACGAGACAACTTGACATCTCGTATGCC
>Contig_379
TTACTCACCCGTGCGCCACTAACTCATAAGAGCAAGCTCTTACTTGTCCGTTCGGCGTGCCTAATACATGCAAGTCGAACGGACAAGTAAGAGCTTGCTCTTATGAG
>Contig_380
CTCGGTGTTAAGAAGACCCGGATTTGCCTAAGTCTTCCACCTACCGGCTTAAACCTGTCTCTTATACACATCTCCGAGCCCACGAGACAACTTGACATCTCGTATGC
>Contig_381
CCGACCGTACCAAGCGTACCTTCGAACTCCTCCGTTACTCTTTAGGAGGAGACCGAAGGTACGCTTGGTACGGTCGGACATCGTGCCTAAAGTGCAATGGCAAAAGC
>Contig_382
TCTCCTGCCCAGTCTGACCTCGCGCGGAGCCCCGTTCTCTGGGAACTCACCTCCCTGAAGCTCAGGGAGAGCCCTGTTAGGGCCGCCTCTAGCCCTAGTCTCACTC
>Contig_383
GCATACGAGATGTCAAGTTGTCTCGTGGGCTCGGAGATGTGTATAAGAGACAGGTACAGAGGGTAGCCAAGCCGCGAGGCGGAGCCAATCTCACAAAACCGATCGT
>Contig_384
ATTGCCAGCTCCCCCGCGCTTTTCGCAGGCTTACACGTCCTTCGTCGCCTATCAAGTGAATAAGTGCATCAGGTGGATGCCTTGGCGATGATAGGCGACGAAGGAC
>Contig_385
TCCATAAGCTAGATTCCCAAGCATTACTCACCCGTCCGCCACTCGTCATCAAAGGAGCTTGCTTCTTTGATGACGAGTGGCGGACGGGTGAGTAATGCTTGGGAA
>Contig_386
ATATATTACTCACCCGTTCGCCACTCGCCACCCAAGGAGCTTGCTTCTTGGGTGGCGAGTGGCGAACGGGTGAGTAATGCATCGGAACGTACCGAGTAATGGGGG
>Contig_387
ATTACAGGGCTTTCACCTTCTGCGGCTGAGCTTTCCAACTCGATTCTTCTACCTCATTTACACTTGATGACTGTCCTCAACCCCGGTGCGGTTGCCCGCTCCGG
>Contig_388
TGATTCTACTCTGAGTTGTTGCAAAACTGAGAGTAAGACTACTGATGTGCACTGTACAGTCTAAAATGTCAGATGTAAAGTGCACATCAGTAGTCTTACTCTCA
>Contig_389
AGACGGGCCCGGCGAGGGGGAGAGGCGACGGGAGAGAGAGCGCGCGGCCGACGGCACCCCCGGGCCGCCCCGCCGGAGCGGGACGACCGGAGGGAGGGGCACGG
>Contig_390
TTAAGAGGAGGAGTGAGAGCTCCGAATTGAAGCCCCGGTGAACGGCGGCCGTAACTATAACGGTCCTAAGGTAGCGAAATTCCTTGTCGGGTAAGTTCCGACC
>Contig_391
GCAAGAAGTAGACTAAAGCATAAAGATAGAGAAAAGGGGCTTCAAGGCCAGCAGCGACGAGCAAAAGGTGTGAGTAAACTGTTACAAACAACAACAGCAAGTT
>Contig_392
TACGCCCAATAATTCCGGACAACGCTCGCGCCCTACGTATTACCGCGGCTGCTGTGAAAGGCCGGGGCTTAACTCCGTGTATTGCAGTGGGTACGGGCAGACT
>Contig_393
TTCATCCACGCGGCGTCGCTCCGTCAGACTTCCGTCCATTGCGGAATATTCTTAGCTGCTGCCTCCCGTAGGAGTTTGGGCCGTATCTCAGTCCCAATGTGT
>Contig_394
GAGTACGCCGGCAACGGTGAAACTCAAAGGAATTGACGGGGGCCCGCACAAGCGGTGGAGCATGTGGTTTAATTCGATGATACGCGAGGAACCTTACCAAG
>Contig_395
GATTCTTAGCTGCTGCCTCCCGTAGGAGTTTGGGCCGTATCTCAGTCCCAATGTGGCCGTTCACCCTCTCAGGCCGGCTAAACATCATAGCCTTGGTGGGC
>Contig_396
TAACGCCTACAGTGGATAGGGACCGAACTGTCTCACGACGTTCTGAACCCAGCTCGCGTACCGCTTTAATGGGCGAACAGCCCAACCCTTGGGACCGACT
>Contig_397
GGCAGCACAAGACATCTGTCGTAGTGCAACAGGACTAAGCTCATTATTCTGCTGTCAAATTACAGAATAATGAGCTTAGTCCTGTTGCACTACGACAGAT
>Contig_398
TATTAGGCACGCCGCCAGCGTTCACTCTGAGCCAGGATCAAACTCTCCATATTAACCTTCTTTAGCGCAAAGCAAAGCTTTACTAAGAAGCAACACTA
>Contig_399
GCTCACCAAGGCGACGATGGGTATCCGGCCTGAGAGGGTGATCGGACACATTGGGACTGAGATACGGCCCAAACTCCTACGGGAGGCAGCAGCTAAG
>Contig_400
CTTAGCTGCTGCCTCCCGTAGGAGTTTGGGCCGTATCTCAGTCCCAATGTGTCCGTTCACCCTCTCAGGCCGGATACCCATCGTTGCCTTGGTGGGC
>Contig_401
ATATCAACTGGTTGTCCATCGACTACGCCTGTCGGCCTCGCCTTAGGACCCGACTCACCCAGGGCGGACTAGCCTAGCCCTGGGTGAGTCGGGTCC
>Contig_402
GTCAAGTTGTCTCGTGGGCTCGGAGATGTGTATAAGAGACAGGTCCCAGTGTGGCGGATCATCCTCTCAGACCCGCTACTGATCGTCGCCTTGGTA
>Contig_403
CGACCGCAAGGTTGAAACTCAAAGGAATTGACGGGGGCCCGCACAAGCGGTGGAGCATGTGGTTTAATTCGATGATACGCGAGGAACCTTACCAAG
>Contig_404
GTCAAGTTGTCTCGTGGGCTCGGAGATGTGTATAAGAGACAGGTCCCAGTGTGGCTGGTCATCCTCTCAGACCAGCTAGAGATCGTCGGCTTGGTG
>Contig_405
ATATGGGCTGACACCTGCCCAGTGCCGGAAGGTTAAGAGGAGGATTGAGAGATCCAAATTGAAGCCCCGGTGAACGGCGGCCGTAACTATAACGGT
>Contig_406
CCTGCAGCTACTTAGATGTTTCAGTTCACTGCGTCTTCCTCCCCATATCTGTTAAGGATATGAGGAGGAAGACGCAGTGAACTGAAACATCTAAGT
>Contig_407
CACAAGCGGTGGAGCATGTGGTTTAATTCGATGATACGCGAGGAACCTTACCAAGGTTTAAATGGAGACTGACAGGTGTAGAGATACGCTTTTCT
>Contig_408
CCCCAGTTAAGCCAGAGGATTTCACGGCAGACGCGACCAACCGCCTACAAGCCCTTTACGCCCAATAATTCCGGACAACGCTCGCGCCCTACG
>Contig_409
CTGTCTCTTATACACATCTCCGAGCCCACGAGACAACTTGACATCTCGTATGCCGTCTTCTGCTTGAAAAAAAAAAAACAGCTAATTACAGT
>Contig_410
TTATCAAACCGCCTGCGCTCGCTTTACGCCCAATAAATCCGGACAACGCTCGGGACCTACGTATTACCGCGGCTGCTGGCACGTAGTT
>Contig_411
GCTCGCGCAGTGGCTGCTCTCTGTAACGACCATTGTAGCACGTGTGTAGCCCAAGTCATAAGGGGCATGATGATTTGACGTCAT
>Contig_412
CCGAGGCTTCTTAGAAGCCTCAGCAGCAGATTTCTTAGTGACAGATTGAACCTGTTGTTGTTGGCCTTTACCAGACATTTTGC
>Contig_413
AAAGGTGTAACGACTTGCGCACTGTCTCAACGAGGGACCCGGTGAAATTGAAGTACCTGTGAAGATGCAGGTTACCCGCGA
>Contig_414
AGATGGGCTCACGTCCTATTAGCTTGTTGGTGAGGTAACGGCTCACCAAGGCGACGACGGGTAGCCGGCCTGAGAGGGTG
>Contig_415
TTTTGCTATTGGCCTAGCTCTCTACTACCCTTCTGCTCGCATAGTGTATACAGCTTGCTCTCATGCCGCTGTTGATGC
>Contig_416
CGGGTCTTGTACACACCGCCCGTCACACCATGGGAGTGGGTTGCACCTGAAGTAGCAGGCCTAACCGCAAGGAGG
>Contig_417
GAAATTTTCGGCGCAGGACCTCTCGACTAGTGAGCTATTACGCACTCTTTGAATGAATGGCTGCTTCCAAGCCA
>Contig_418
GCATACGAGATGTCAAGTTGTCTCGTGGGCTCGGAGATGTGTATAAGAGACAGGTCCCAGTGTGGC
>Contig_419
TCAAGTAGACTTGCATGTGTTAAGCATTCTGTCAGCGTTCATCCTGAGCCAGGATGAACGCT
>Contig_420
CTTTAAATGTTGGCTTAGAAGCAGCCATCATTTAAAGAAAGCGTAATAGCTCACTGGTCGA
>Contig_421
AGCAACAGGGGTTGCGCTCGTTGCGGGACTTAACCCAACATCTCACGACACGAGCGCAACC
>Contig_422
GAACAAGTACTGTGAAGGAAAGGCGAAAAGAACCCCGGGAGGGGAGTGAAATAGAACCTG
>Contig_423
TAAGATAGGGGTTGCGCTCGTTGCGGGACTTAACCCAACATCTCACGACACGAGCGCAA
>Contig_424
CGGACACATTGGGACTGAGATACGGCCCAAACTCCTACGGGAGGCAGCAGCTAAGAAT
>Contig_425
TGTGTGTGTGTGTGTGTGTGTGTGTGTGTGTGTGTGTGTGTGTGTGTGTGTGTGTGT
>Contig_426
TCTCTCTCTCTCTCTCTCTCTCTCTCTCTCTCTCTCTCTCTCTCTCTCTCTCTCTCT
>Contig_427
GGGGGGGGGGGGGGGGGGGGGGGGGGGGGGGGGGGGGGGGGGGGGGGGGGGGGGGG
>Contig_428
TTTTTTTTTTTTTTTTTTTTTTTTTTTTTTTTTTTTTTTTTTTTTTTTTTTTTTTT
>Contig_429
CGGCATACGAGATGTCAAGTTGTCTCGTGGGCTCGGAGATGTGTATAAGAGACAGG
>Contig_430
GGCATACGAGATGTCAAGTTGTCTCGTGGGCTCGGAGATGTGTATAAGAGACAGGT
>Contig_431
GATTCTTAGCTGCTGCCTCCCGTAGGAGTTTGGGCCGTATCTCAGTCCCAATGTGT
>Contig_432
TCAGGCCGGCTACCCGTCGTCGCCTTGGTGAGCCGTTACCTCACCAACAAGCTGAT
