# Supplementary material for: VGEA: an RNA viral assembly toolkit
Source: PeerJ. 2021 Sep 6;9:e12129. doi: 10.7717/peerj.12129 (PMC8428259; doi:10.7717/peerj.12129)
Supplement: Supplemental Information 2 [file peerj-09-12129-s002.zip › Supplementary_File_2/Performance_Comparison_Assembly_Pipelines_Table_2/CV115/velvet/quast_results/results_2021_05_21_20_34_08/transposed_report.tex]

\documentclass[12pt,a4paper]{article}
\begin{document}
\begin{table}[ht]
\begin{center}
\caption{All statistics are based on contigs of size $\geq$ 500 bp, unless otherwise noted (e.g., "\# contigs ($\geq$ 0 bp)" and "Total length ($\geq$ 0 bp)" include all contigs).}
\begin{tabular}{|l*{47}{|r}|}
\hline
Assembly & \# contigs ($\geq$ 0 bp) & \# contigs ($\geq$ 1000 bp) & \# contigs ($\geq$ 5000 bp) & \# contigs ($\geq$ 10000 bp) & \# contigs ($\geq$ 25000 bp) & \# contigs ($\geq$ 50000 bp) & Total length ($\geq$ 0 bp) & Total length ($\geq$ 1000 bp) & Total length ($\geq$ 5000 bp) & Total length ($\geq$ 10000 bp) & Total length ($\geq$ 25000 bp) & Total length ($\geq$ 50000 bp) & \# contigs & Largest contig & Total length & Reference length & GC (\%) & Reference GC (\%) & N50 & NG50 & N75 & NG75 & L50 & LG50 & L75 & LG75 & \# misassemblies & \# misassembled contigs & Misassembled contigs length & \# local misassemblies & \# scaffold gap ext. mis. & \# scaffold gap loc. mis. & \# unaligned mis. contigs & \# unaligned contigs & Unaligned length & Genome fraction (\%) & Duplication ratio & \# N's per 100 kbp & \# mismatches per 100 kbp & \# indels per 100 kbp & \# genomic features & Largest alignment & Total aligned length & NA50 & NGA50 & LA50 & LGA50 \\ \hline
CV115\_velvet\_contigs & 255 & 9 & 0 & 0 & 0 & 0 & 79421 & 12521 & 0 & 0 & 0 & 0 & 41 & 2847 & 34551 & 29903 & 43.16 & 37.97 & 819 & 931 & 663 & 715 & 15 & 12 & 27 & 22 & 0 & 0 & 0 & 0 & 0 & 0 & 0 & 19 + 0 part & 13860 & 68.134 & 1.016 & 57.89 & 44.17 & 0.00 & 18 + 27 part & 2847 & 20640 & 633 & 746 & 17 & 13 \\ \hline
\end{tabular}
\end{center}
\end{table}
\end{document}
