# Supplementary material for: VGEA: an RNA viral assembly toolkit
Source: PeerJ. 2021 Sep 6;9:e12129. doi: 10.7717/peerj.12129 (PMC8428259; doi:10.7717/peerj.12129)
Supplement: Supplemental Information 2 [file peerj-09-12129-s002.zip › Supplementary_File_2/Performance_Comparison_Assembly_Pipelines_Table_2/CV115/velvet/quast_results/results_2021_05_21_20_34_08/report.txt]

All statistics are based on contigs of size >= 500 bp, unless otherwise noted (e.g., "# contigs (>= 0 bp)" and "Total length (>= 0 bp)" include all contigs).

Assembly                     CV115_velvet_contigs
# contigs (>= 0 bp)          255                 
# contigs (>= 1000 bp)       9                   
# contigs (>= 5000 bp)       0                   
# contigs (>= 10000 bp)      0                   
# contigs (>= 25000 bp)      0                   
# contigs (>= 50000 bp)      0                   
Total length (>= 0 bp)       79421               
Total length (>= 1000 bp)    12521               
Total length (>= 5000 bp)    0                   
Total length (>= 10000 bp)   0                   
Total length (>= 25000 bp)   0                   
Total length (>= 50000 bp)   0                   
# contigs                    41                  
Largest contig               2847                
Total length                 34551               
Reference length             29903               
GC (%)                       43.16               
Reference GC (%)             37.97               
N50                          819                 
NG50                         931                 
N75                          663                 
NG75                         715                 
L50                          15                  
LG50                         12                  
L75                          27                  
LG75                         22                  
# misassemblies              0                   
# misassembled contigs       0                   
Misassembled contigs length  0                   
# local misassemblies        0                   
# scaffold gap ext. mis.     0                   
# scaffold gap loc. mis.     0                   
# unaligned mis. contigs     0                   
# unaligned contigs          19 + 0 part         
Unaligned length             13860               
Genome fraction (%)          68.134              
Duplication ratio            1.016               
# N's per 100 kbp            57.89               
# mismatches per 100 kbp     44.17               
# indels per 100 kbp         0.00                
# genomic features           18 + 27 part        
Largest alignment            2847                
Total aligned length         20640               
NA50                         633                 
NGA50                        746                 
LA50                         17                  
LGA50                        13                  
