# Supplementary material for: VGEA: an RNA viral assembly toolkit
Source: PeerJ. 2021 Sep 6;9:e12129. doi: 10.7717/peerj.12129 (PMC8428259; doi:10.7717/peerj.12129)
Supplement: Supplemental Information 2 [file peerj-09-12129-s002.zip › Supplementary_File_2/Performance_Comparison_Assembly_Pipelines_Table_2/CV115/velvet/quast_results/results_2021_05_21_20_34_08/report.tsv]

Assembly	CV115_velvet_contigs
# contigs (>= 0 bp)	255
# contigs (>= 1000 bp)	9
# contigs (>= 5000 bp)	0
# contigs (>= 10000 bp)	0
# contigs (>= 25000 bp)	0
# contigs (>= 50000 bp)	0
Total length (>= 0 bp)	79421
Total length (>= 1000 bp)	12521
Total length (>= 5000 bp)	0
Total length (>= 10000 bp)	0
Total length (>= 25000 bp)	0
Total length (>= 50000 bp)	0
# contigs	41
Largest contig	2847
Total length	34551
Reference length	29903
GC (%)	43.16
Reference GC (%)	37.97
N50	819
NG50	931
N75	663
NG75	715
L50	15
LG50	12
L75	27
LG75	22
# misassemblies	0
# misassembled contigs	0
Misassembled contigs length	0
# local misassemblies	0
# scaffold gap ext. mis.	0
# scaffold gap loc. mis.	0
# unaligned mis. contigs	0
# unaligned contigs	19 + 0 part
Unaligned length	13860
Genome fraction (%)	68.134
Duplication ratio	1.016
# N's per 100 kbp	57.89
# mismatches per 100 kbp	44.17
# indels per 100 kbp	0.00
# genomic features	18 + 27 part
Largest alignment	2847
Total aligned length	20640
NA50	633
NGA50	746
LA50	17
LGA50	13
