# Supplementary material for: VGEA: an RNA viral assembly toolkit
Source: PeerJ. 2021 Sep 6;9:e12129. doi: 10.7717/peerj.12129 (PMC8428259; doi:10.7717/peerj.12129)
Supplement: Supplemental Information 2 [file peerj-09-12129-s002.zip › Supplementary_File_2/Performance_Comparison_Assembly_Pipelines_Table_2/CV115/vgea/quast_results/results_2021_05_13_23_06_24/report.txt]

All statistics are based on contigs of size >= 500 bp, unless otherwise noted (e.g., "# contigs (>= 0 bp)" and "Total length (>= 0 bp)" include all contigs).

Assembly                     CV115_contigs
# contigs (>= 0 bp)          28           
# contigs (>= 1000 bp)       15           
# contigs (>= 5000 bp)       1            
# contigs (>= 10000 bp)      0            
# contigs (>= 25000 bp)      0            
# contigs (>= 50000 bp)      0            
Total length (>= 0 bp)       44340        
Total length (>= 1000 bp)    33480        
Total length (>= 5000 bp)    5225         
Total length (>= 10000 bp)   0            
Total length (>= 25000 bp)   0            
Total length (>= 50000 bp)   0            
# contigs                    28           
Largest contig               5225         
Total length                 44340        
Reference length             29903        
GC (%)                       43.55        
Reference GC (%)             37.97        
N50                          2258         
NG50                         3060         
N75                          1013         
NG75                         2258         
L50                          7            
LG50                         4            
L75                          15           
LG75                         7            
# misassemblies              0            
# misassembled contigs       0            
Misassembled contigs length  0            
# local misassemblies        0            
# scaffold gap ext. mis.     0            
# scaffold gap loc. mis.     0            
# unaligned mis. contigs     0            
# unaligned contigs          16 + 0 part  
Unaligned length             14595        
Genome fraction (%)          96.957       
Duplication ratio            1.026        
# N's per 100 kbp            0.00         
# mismatches per 100 kbp     41.39        
# indels per 100 kbp         0.00         
# genomic features           38 + 21 part 
Largest alignment            5152         
Total aligned length         29438        
NA50                         2179         
NGA50                        3060         
NGA75                        2179         
LA50                         7            
LGA50                        4            
LGA75                        7            
