# Supplementary material for: VGEA: an RNA viral assembly toolkit
Source: PeerJ. 2021 Sep 6;9:e12129. doi: 10.7717/peerj.12129 (PMC8428259; doi:10.7717/peerj.12129)
Supplement: Supplemental Information 2 [file peerj-09-12129-s002.zip › Supplementary_File_2/Performance_Comparison_Assembly_Pipelines_Table_2/CV115/vgea/quast_results/results_2021_05_13_23_06_24/quast.log]

quast-5.0.2/quast.py -r NC_045512.2.fasta -g NC_045512.2.gff3 -t 4 CV115_contigs.fasta

Version: 5.0.2

System information:
  OS: Darwin-20.4.0-x86_64-i386-64bit (macosx)
  Python version: 2.7.16
  CPUs number: 4

Started: 2021-05-13 23:06:24

Logging to /Users/pauloluniyi/Documents/SARS_CoV_2_QUAST/CV115/quast_results/results_2021_05_13_23_06_24/quast.log

CWD: /Users/pauloluniyi/Documents/SARS_CoV_2_QUAST/CV115
Main parameters: 
  MODE: default, threads: 4, minimum contig length: 500, minimum alignment length: 65, \
  ambiguity: one, threshold for extensive misassembly size: 1000

Reference:
  /Users/pauloluniyi/Documents/SARS_CoV_2_QUAST/CV115/NC_045512.2.fasta ==> NC_045512.2

Contigs:
  Pre-processing...
  CV115_contigs.fasta ==> CV115_contigs

2021-05-13 23:06:26
Running Basic statistics processor...
  Reference genome:
    NC_045512.2.fasta, length = 29903, num fragments = 1, GC % = 37.97
  Contig files: 
    CV115_contigs
  Calculating N50 and L50...
    CV115_contigs, N50 = 2258, L50 = 7, Total length = 44340, GC % = 43.55, # N's per 100 kbp =  0.00
  Drawing Nx plot...
    saved to /Users/pauloluniyi/Documents/SARS_CoV_2_QUAST/CV115/quast_results/results_2021_05_13_23_06_24/basic_stats/Nx_plot.pdf
  Drawing NGx plot...
    saved to /Users/pauloluniyi/Documents/SARS_CoV_2_QUAST/CV115/quast_results/results_2021_05_13_23_06_24/basic_stats/NGx_plot.pdf
  Drawing cumulative plot...
    saved to /Users/pauloluniyi/Documents/SARS_CoV_2_QUAST/CV115/quast_results/results_2021_05_13_23_06_24/basic_stats/cumulative_plot.pdf
  Drawing GC content plot...
    saved to /Users/pauloluniyi/Documents/SARS_CoV_2_QUAST/CV115/quast_results/results_2021_05_13_23_06_24/basic_stats/GC_content_plot.pdf
  Drawing CV115_contigs GC content plot...
    saved to /Users/pauloluniyi/Documents/SARS_CoV_2_QUAST/CV115/quast_results/results_2021_05_13_23_06_24/basic_stats/CV115_contigs_GC_content_plot.pdf
Done.

2021-05-13 23:06:27
Running Contig analyzer...
  CV115_contigs
  Logging to files /Users/pauloluniyi/Documents/SARS_CoV_2_QUAST/CV115/quast_results/results_2021_05_13_23_06_24/contigs_reports/contigs_report_CV115_contigs.stdout and contigs_report_CV115_contigs.stderr...
  Aligning contigs to the reference
  quast-5.0.2/quast_libs/minimap2/minimap2 -c -x asm5 -B5 -O4,16 --no-long-join -r \
  85 -N 50 -s 65 -z 200 --mask-level 0.9 --min-occ 200 -g 2500 --score-N 2 --cs -t \
  4 quast_results/results_2021_05_13_23_06_24/quast_corrected_input/NC_045512.2.fasta \
  quast_results/results_2021_05_13_23_06_24/quast_corrected_input/CV115_contigs.fasta \
  > quast_results/results_2021_05_13_23_06_24/contigs_reports/minimap_output/CV115_contigs.coords_tmp \
  2>> quast_results/results_2021_05_13_23_06_24/contigs_reports/contigs_report_CV115_contigs.stderr
  Analysis is finished.

  Creating total report...
    saved to /Users/pauloluniyi/Documents/SARS_CoV_2_QUAST/CV115/quast_results/results_2021_05_13_23_06_24/contigs_reports/misassemblies_report.txt, misassemblies_report.tsv, and misassemblies_report.tex
  Transposed version of total report...
    saved to /Users/pauloluniyi/Documents/SARS_CoV_2_QUAST/CV115/quast_results/results_2021_05_13_23_06_24/contigs_reports/transposed_report_misassemblies.txt, transposed_report_misassemblies.tsv, and transposed_report_misassemblies.tex
  Creating total report...
    saved to /Users/pauloluniyi/Documents/SARS_CoV_2_QUAST/CV115/quast_results/results_2021_05_13_23_06_24/contigs_reports/unaligned_report.txt, unaligned_report.tsv, and unaligned_report.tex
  Drawing misassemblies by types plot...
    saved to /Users/pauloluniyi/Documents/SARS_CoV_2_QUAST/CV115/quast_results/results_2021_05_13_23_06_24/contigs_reports/misassemblies_plot.pdf
  Drawing misassemblies FRCurve plot...
    saved to /Users/pauloluniyi/Documents/SARS_CoV_2_QUAST/CV115/quast_results/results_2021_05_13_23_06_24/contigs_reports/misassemblies_frcurve_plot.pdf
Done.

2021-05-13 23:06:29
Running NA-NGA calculation...
  CV115_contigs, Largest alignment = 5152, NA50 = 2179, NGA50 = 3060, LA50 = 7, LGA50 = 4
  Drawing cumulative plot...
    saved to /Users/pauloluniyi/Documents/SARS_CoV_2_QUAST/CV115/quast_results/results_2021_05_13_23_06_24/aligned_stats/cumulative_plot.pdf
  Drawing NAx plot...
    saved to /Users/pauloluniyi/Documents/SARS_CoV_2_QUAST/CV115/quast_results/results_2021_05_13_23_06_24/aligned_stats/NAx_plot.pdf
  Drawing NGAx plot...
    saved to /Users/pauloluniyi/Documents/SARS_CoV_2_QUAST/CV115/quast_results/results_2021_05_13_23_06_24/aligned_stats/NGAx_plot.pdf
Done.

2021-05-13 23:06:29
Running Genome analyzer...
  NOTICE: No file with operons were provided. Use the -O option if you want to specify it.
  Loaded 59 genomic features of type "ANY"
  CV115_contigs
  Analysis is finished.
  Drawing genomic features cumulative plot...
    saved to /Users/pauloluniyi/Documents/SARS_CoV_2_QUAST/CV115/quast_results/results_2021_05_13_23_06_24/genome_stats/features_cumulative_plot.pdf
  Drawing genomic features FRCurve plot...
    saved to /Users/pauloluniyi/Documents/SARS_CoV_2_QUAST/CV115/quast_results/results_2021_05_13_23_06_24/genome_stats/features_frcurve_plot.pdf
  Skipping drawing # complete genomic features histogram... (less than 2 columns histogram makes no sense)
  Skipping drawing Genome fraction, % histogram... (less than 2 columns histogram makes no sense)
Done.

NOTICE: Genes are not predicted by default. Use --gene-finding or --glimmer option to enable it.

2021-05-13 23:06:30
Creating large visual summaries...
This may take a while: press Ctrl-C to skip this step..
  1 of 2: Creating Icarus viewers...
  2 of 2: Creating PDF with all tables and plots...
Done

2021-05-13 23:06:32
RESULTS:
  Text versions of total report are saved to /Users/pauloluniyi/Documents/SARS_CoV_2_QUAST/CV115/quast_results/results_2021_05_13_23_06_24/report.txt, report.tsv, and report.tex
  Text versions of transposed total report are saved to /Users/pauloluniyi/Documents/SARS_CoV_2_QUAST/CV115/quast_results/results_2021_05_13_23_06_24/transposed_report.txt, transposed_report.tsv, and transposed_report.tex
  HTML version (interactive tables and plots) is saved to /Users/pauloluniyi/Documents/SARS_CoV_2_QUAST/CV115/quast_results/results_2021_05_13_23_06_24/report.html
  PDF version (tables and plots) is saved to /Users/pauloluniyi/Documents/SARS_CoV_2_QUAST/CV115/quast_results/results_2021_05_13_23_06_24/report.pdf
  Icarus (contig browser) is saved to /Users/pauloluniyi/Documents/SARS_CoV_2_QUAST/CV115/quast_results/results_2021_05_13_23_06_24/icarus.html
  Log is saved to /Users/pauloluniyi/Documents/SARS_CoV_2_QUAST/CV115/quast_results/results_2021_05_13_23_06_24/quast.log

Finished: 2021-05-13 23:06:32
Elapsed time: 0:00:07.286048
NOTICEs: 2; WARNINGs: 0; non-fatal ERRORs: 0

Thank you for using QUAST!
