# Supplementary material for: VGEA: an RNA viral assembly toolkit
Source: PeerJ. 2021 Sep 6;9:e12129. doi: 10.7717/peerj.12129 (PMC8428259; doi:10.7717/peerj.12129)
Supplement: Supplemental Information 2 [file peerj-09-12129-s002.zip › Supplementary_File_2/Performance_Comparison_Assembly_Pipelines_Table_2/CV115/spades/quast_results/results_2021_05_21_20_33_56/report.tex]

\documentclass[12pt,a4paper]{article}
\begin{document}
\begin{table}[ht]
\begin{center}
\caption{All statistics are based on contigs of size $\geq$ 500 bp, unless otherwise noted (e.g., "\# contigs ($\geq$ 0 bp)" and "Total length ($\geq$ 0 bp)" include all contigs).}
\begin{tabular}{|l*{1}{|r}|}
\hline
Assembly & CV115\_spades\_contigs \\ \hline
\# contigs ($\geq$ 0 bp) & 133 \\ \hline
\# contigs ($\geq$ 1000 bp) & 20 \\ \hline
\# contigs ($\geq$ 5000 bp) & 0 \\ \hline
\# contigs ($\geq$ 10000 bp) & 0 \\ \hline
\# contigs ($\geq$ 25000 bp) & 0 \\ \hline
\# contigs ($\geq$ 50000 bp) & 0 \\ \hline
Total length ($\geq$ 0 bp) & 70876 \\ \hline
Total length ($\geq$ 1000 bp) & 29793 \\ \hline
Total length ($\geq$ 5000 bp) & 0 \\ \hline
Total length ($\geq$ 10000 bp) & 0 \\ \hline
Total length ($\geq$ 25000 bp) & 0 \\ \hline
Total length ($\geq$ 50000 bp) & 0 \\ \hline
\# contigs & 49 \\ \hline
Largest contig & 1942 \\ \hline
Total length & 52080 \\ \hline
Reference length & 29903 \\ \hline
GC (\%) & 57.16 \\ \hline
Reference GC (\%) & 37.97 \\ \hline
N50 & 1068 \\ \hline
NG50 & 1828 \\ \hline
N75 & 899 \\ \hline
NG75 & 1290 \\ \hline
L50 & 17 \\ \hline
LG50 & 8 \\ \hline
L75 & 30 \\ \hline
LG75 & 14 \\ \hline
\# unaligned contigs & 49 + 0 part \\ \hline
Unaligned length & 52080 \\ \hline
\# N's per 100 kbp & 0.00 \\ \hline
NGA50 & - \\ \hline
\end{tabular}
\end{center}
\end{table}
\end{document}
