# Supplementary material for: VGEA: an RNA viral assembly toolkit
Source: PeerJ. 2021 Sep 6;9:e12129. doi: 10.7717/peerj.12129 (PMC8428259; doi:10.7717/peerj.12129)
Supplement: Supplemental Information 2 [file peerj-09-12129-s002.zip › Supplementary_File_2/Performance_Comparison_Assembly_Pipelines_Table_2/CV115/spades/quast_results/results_2021_05_21_20_33_56/report.txt]

All statistics are based on contigs of size >= 500 bp, unless otherwise noted (e.g., "# contigs (>= 0 bp)" and "Total length (>= 0 bp)" include all contigs).

Assembly                    CV115_spades_contigs
# contigs (>= 0 bp)         133                 
# contigs (>= 1000 bp)      20                  
# contigs (>= 5000 bp)      0                   
# contigs (>= 10000 bp)     0                   
# contigs (>= 25000 bp)     0                   
# contigs (>= 50000 bp)     0                   
Total length (>= 0 bp)      70876               
Total length (>= 1000 bp)   29793               
Total length (>= 5000 bp)   0                   
Total length (>= 10000 bp)  0                   
Total length (>= 25000 bp)  0                   
Total length (>= 50000 bp)  0                   
# contigs                   49                  
Largest contig              1942                
Total length                52080               
Reference length            29903               
GC (%)                      57.16               
Reference GC (%)            37.97               
N50                         1068                
NG50                        1828                
N75                         899                 
NG75                        1290                
L50                         17                  
LG50                        8                   
L75                         30                  
LG75                        14                  
# unaligned contigs         49 + 0 part         
Unaligned length            52080               
# N's per 100 kbp           0.00                
NGA50                       -                   
