# Supplementary material for: VGEA: an RNA viral assembly toolkit
Source: PeerJ. 2021 Sep 6;9:e12129. doi: 10.7717/peerj.12129 (PMC8428259; doi:10.7717/peerj.12129)
Supplement: Supplemental Information 2 [file peerj-09-12129-s002.zip › Supplementary_File_2/Performance_Comparison_Assembly_Pipelines_Table_2/CV115/spades/quast_results/results_2021_05_21_20_33_56/report.tsv]

Assembly	CV115_spades_contigs
# contigs (>= 0 bp)	133
# contigs (>= 1000 bp)	20
# contigs (>= 5000 bp)	0
# contigs (>= 10000 bp)	0
# contigs (>= 25000 bp)	0
# contigs (>= 50000 bp)	0
Total length (>= 0 bp)	70876
Total length (>= 1000 bp)	29793
Total length (>= 5000 bp)	0
Total length (>= 10000 bp)	0
Total length (>= 25000 bp)	0
Total length (>= 50000 bp)	0
# contigs	49
Largest contig	1942
Total length	52080
Reference length	29903
GC (%)	57.16
Reference GC (%)	37.97
N50	1068
NG50	1828
N75	899
NG75	1290
L50	17
LG50	8
L75	30
LG75	14
# unaligned contigs	49 + 0 part
Unaligned length	52080
# N's per 100 kbp	0.00
NGA50	-
