# Supplementary material for: VGEA: an RNA viral assembly toolkit
Source: PeerJ. 2021 Sep 6;9:e12129. doi: 10.7717/peerj.12129 (PMC8428259; doi:10.7717/peerj.12129)
Supplement: Supplemental Information 2 [file peerj-09-12129-s002.zip › Supplementary_File_2/Performance_Comparison_Assembly_Pipelines_Table_2/CV29/velvet/quast_results/results_2021_05_14_16_35_58/report.txt]

All statistics are based on contigs of size >= 500 bp, unless otherwise noted (e.g., "# contigs (>= 0 bp)" and "Total length (>= 0 bp)" include all contigs).

Assembly                     CV29_velvet_contigs
# contigs (>= 0 bp)          541                
# contigs (>= 1000 bp)       16                 
# contigs (>= 5000 bp)       0                  
# contigs (>= 10000 bp)      0                  
# contigs (>= 25000 bp)      0                  
# contigs (>= 50000 bp)      0                  
Total length (>= 0 bp)       163765             
Total length (>= 1000 bp)    24443              
Total length (>= 5000 bp)    0                  
Total length (>= 10000 bp)   0                  
Total length (>= 25000 bp)   0                  
Total length (>= 50000 bp)   0                  
# contigs                    66                 
Largest contig               2877               
Total length                 59242              
Reference length             29903              
GC (%)                       46.83              
Reference GC (%)             37.97              
N50                          942                
NG50                         1380               
N75                          680                
NG75                         1093               
L50                          22                 
LG50                         9                  
L75                          41                 
LG75                         15                 
# misassemblies              0                  
# misassembled contigs       0                  
Misassembled contigs length  0                  
# local misassemblies        0                  
# scaffold gap ext. mis.     0                  
# scaffold gap loc. mis.     0                  
# unaligned mis. contigs     0                  
# unaligned contigs          65 + 0 part        
Unaligned length             58650              
Genome fraction (%)          1.729              
Duplication ratio            1.145              
# N's per 100 kbp            126.60             
# mismatches per 100 kbp     0.00               
# indels per 100 kbp         0.00               
# genomic features           0 + 6 part         
Largest alignment            517                
Total aligned length         517                
NGA50                        -                  
