# Supplementary material for: VGEA: an RNA viral assembly toolkit
Source: PeerJ. 2021 Sep 6;9:e12129. doi: 10.7717/peerj.12129 (PMC8428259; doi:10.7717/peerj.12129)
Supplement: Supplemental Information 2 [file peerj-09-12129-s002.zip › Supplementary_File_2/Performance_Comparison_Assembly_Pipelines_Table_2/CV29/velvet/quast_results/results_2021_05_14_16_35_58/report.tsv]

Assembly	CV29_velvet_contigs
# contigs (>= 0 bp)	541
# contigs (>= 1000 bp)	16
# contigs (>= 5000 bp)	0
# contigs (>= 10000 bp)	0
# contigs (>= 25000 bp)	0
# contigs (>= 50000 bp)	0
Total length (>= 0 bp)	163765
Total length (>= 1000 bp)	24443
Total length (>= 5000 bp)	0
Total length (>= 10000 bp)	0
Total length (>= 25000 bp)	0
Total length (>= 50000 bp)	0
# contigs	66
Largest contig	2877
Total length	59242
Reference length	29903
GC (%)	46.83
Reference GC (%)	37.97
N50	942
NG50	1380
N75	680
NG75	1093
L50	22
LG50	9
L75	41
LG75	15
# misassemblies	0
# misassembled contigs	0
Misassembled contigs length	0
# local misassemblies	0
# scaffold gap ext. mis.	0
# scaffold gap loc. mis.	0
# unaligned mis. contigs	0
# unaligned contigs	65 + 0 part
Unaligned length	58650
Genome fraction (%)	1.729
Duplication ratio	1.145
# N's per 100 kbp	126.60
# mismatches per 100 kbp	0.00
# indels per 100 kbp	0.00
# genomic features	0 + 6 part
Largest alignment	517
Total aligned length	517
NGA50	-
