# Supplementary material for: VGEA: an RNA viral assembly toolkit
Source: PeerJ. 2021 Sep 6;9:e12129. doi: 10.7717/peerj.12129 (PMC8428259; doi:10.7717/peerj.12129)
Supplement: Supplemental Information 2 [file peerj-09-12129-s002.zip › Supplementary_File_2/Performance_Comparison_Assembly_Pipelines_Table_2/CV29/vgea/quast_results/results_2021_05_13_22_59_11/report.tex]

\documentclass[12pt,a4paper]{article}
\begin{document}
\begin{table}[ht]
\begin{center}
\caption{All statistics are based on contigs of size $\geq$ 500 bp, unless otherwise noted (e.g., "\# contigs ($\geq$ 0 bp)" and "Total length ($\geq$ 0 bp)" include all contigs).}
\begin{tabular}{|l*{1}{|r}|}
\hline
Assembly & CV29\_contigs \\ \hline
\# contigs ($\geq$ 0 bp) & 31 \\ \hline
\# contigs ($\geq$ 1000 bp) & 24 \\ \hline
\# contigs ($\geq$ 5000 bp) & 3 \\ \hline
\# contigs ($\geq$ 10000 bp) & 0 \\ \hline
\# contigs ($\geq$ 25000 bp) & 0 \\ \hline
\# contigs ($\geq$ 50000 bp) & 0 \\ \hline
Total length ($\geq$ 0 bp) & 66226 \\ \hline
Total length ($\geq$ 1000 bp) & 60605 \\ \hline
Total length ($\geq$ 5000 bp) & 22178 \\ \hline
Total length ($\geq$ 10000 bp) & 0 \\ \hline
Total length ($\geq$ 25000 bp) & 0 \\ \hline
Total length ($\geq$ 50000 bp) & 0 \\ \hline
\# contigs & 31 \\ \hline
Largest contig & 7731 \\ \hline
Total length & 66226 \\ \hline
Reference length & 29903 \\ \hline
GC (\%) & 45.10 \\ \hline
Reference GC (\%) & 37.97 \\ \hline
N50 & 3065 \\ \hline
NG50 & 7534 \\ \hline
N75 & 1433 \\ \hline
NG75 & 4428 \\ \hline
L50 & 7 \\ \hline
LG50 & 2 \\ \hline
L75 & 15 \\ \hline
LG75 & 4 \\ \hline
\# misassemblies & 0 \\ \hline
\# misassembled contigs & 0 \\ \hline
Misassembled contigs length & 0 \\ \hline
\# local misassemblies & 0 \\ \hline
\# scaffold gap ext. mis. & 0 \\ \hline
\# scaffold gap loc. mis. & 0 \\ \hline
\# unaligned mis. contigs & 0 \\ \hline
\# unaligned contigs & 25 + 0 part \\ \hline
Unaligned length & 33568 \\ \hline
Genome fraction (\%) & 99.786 \\ \hline
Duplication ratio & 1.094 \\ \hline
\# N's per 100 kbp & 0.00 \\ \hline
\# mismatches per 100 kbp & 30.16 \\ \hline
\# indels per 100 kbp & 0.00 \\ \hline
\# genomic features & 49 + 10 part \\ \hline
Largest alignment & 7598 \\ \hline
Total aligned length & 32041 \\ \hline
NGA50 & 7459 \\ \hline
NGA75 & 4321 \\ \hline
LGA50 & 2 \\ \hline
LGA75 & 4 \\ \hline
\end{tabular}
\end{center}
\end{table}
\end{document}
