# Supplementary material for: VGEA: an RNA viral assembly toolkit
Source: PeerJ. 2021 Sep 6;9:e12129. doi: 10.7717/peerj.12129 (PMC8428259; doi:10.7717/peerj.12129)
Supplement: Supplemental Information 2 [file peerj-09-12129-s002.zip › Supplementary_File_2/Performance_Comparison_Assembly_Pipelines_Table_2/CV29/vgea/quast_results/results_2021_05_13_22_59_11/report.txt]

All statistics are based on contigs of size >= 500 bp, unless otherwise noted (e.g., "# contigs (>= 0 bp)" and "Total length (>= 0 bp)" include all contigs).

Assembly                     CV29_contigs
# contigs (>= 0 bp)          31          
# contigs (>= 1000 bp)       24          
# contigs (>= 5000 bp)       3           
# contigs (>= 10000 bp)      0           
# contigs (>= 25000 bp)      0           
# contigs (>= 50000 bp)      0           
Total length (>= 0 bp)       66226       
Total length (>= 1000 bp)    60605       
Total length (>= 5000 bp)    22178       
Total length (>= 10000 bp)   0           
Total length (>= 25000 bp)   0           
Total length (>= 50000 bp)   0           
# contigs                    31          
Largest contig               7731        
Total length                 66226       
Reference length             29903       
GC (%)                       45.10       
Reference GC (%)             37.97       
N50                          3065        
NG50                         7534        
N75                          1433        
NG75                         4428        
L50                          7           
LG50                         2           
L75                          15          
LG75                         4           
# misassemblies              0           
# misassembled contigs       0           
Misassembled contigs length  0           
# local misassemblies        0           
# scaffold gap ext. mis.     0           
# scaffold gap loc. mis.     0           
# unaligned mis. contigs     0           
# unaligned contigs          25 + 0 part 
Unaligned length             33568       
Genome fraction (%)          99.786      
Duplication ratio            1.094       
# N's per 100 kbp            0.00        
# mismatches per 100 kbp     30.16       
# indels per 100 kbp         0.00        
# genomic features           49 + 10 part
Largest alignment            7598        
Total aligned length         32041       
NGA50                        7459        
NGA75                        4321        
LGA50                        2           
LGA75                        4           
