# Supplementary material for: VGEA: an RNA viral assembly toolkit
Source: PeerJ. 2021 Sep 6;9:e12129. doi: 10.7717/peerj.12129 (PMC8428259; doi:10.7717/peerj.12129)
Supplement: Supplemental Information 2 [file peerj-09-12129-s002.zip › Supplementary_File_2/Performance_Comparison_Assembly_Pipelines_Table_2/CV29/vgea/quast_results/results_2021_05_13_22_59_11/report.tsv]

Assembly	CV29_contigs
# contigs (>= 0 bp)	31
# contigs (>= 1000 bp)	24
# contigs (>= 5000 bp)	3
# contigs (>= 10000 bp)	0
# contigs (>= 25000 bp)	0
# contigs (>= 50000 bp)	0
Total length (>= 0 bp)	66226
Total length (>= 1000 bp)	60605
Total length (>= 5000 bp)	22178
Total length (>= 10000 bp)	0
Total length (>= 25000 bp)	0
Total length (>= 50000 bp)	0
# contigs	31
Largest contig	7731
Total length	66226
Reference length	29903
GC (%)	45.10
Reference GC (%)	37.97
N50	3065
NG50	7534
N75	1433
NG75	4428
L50	7
LG50	2
L75	15
LG75	4
# misassemblies	0
# misassembled contigs	0
Misassembled contigs length	0
# local misassemblies	0
# scaffold gap ext. mis.	0
# scaffold gap loc. mis.	0
# unaligned mis. contigs	0
# unaligned contigs	25 + 0 part
Unaligned length	33568
Genome fraction (%)	99.786
Duplication ratio	1.094
# N's per 100 kbp	0.00
# mismatches per 100 kbp	30.16
# indels per 100 kbp	0.00
# genomic features	49 + 10 part
Largest alignment	7598
Total aligned length	32041
NGA50	7459
NGA75	4321
LGA50	2
LGA75	4
