# Supplementary material for: VGEA: an RNA viral assembly toolkit
Source: PeerJ. 2021 Sep 6;9:e12129. doi: 10.7717/peerj.12129 (PMC8428259; doi:10.7717/peerj.12129)
Supplement: Supplemental Information 2 [file peerj-09-12129-s002.zip › Supplementary_File_2/Performance_Comparison_Assembly_Pipelines_Table_2/CV29/spades/quast_results/results_2021_05_14_16_35_34/report.txt]

All statistics are based on contigs of size >= 500 bp, unless otherwise noted (e.g., "# contigs (>= 0 bp)" and "Total length (>= 0 bp)" include all contigs).

Assembly                     CV29_spades_contigs
# contigs (>= 0 bp)          2165               
# contigs (>= 1000 bp)       144                
# contigs (>= 5000 bp)       2                  
# contigs (>= 10000 bp)      2                  
# contigs (>= 25000 bp)      0                  
# contigs (>= 50000 bp)      0                  
Total length (>= 0 bp)       961507             
Total length (>= 1000 bp)    283492             
Total length (>= 5000 bp)    42733              
Total length (>= 10000 bp)   42733              
Total length (>= 25000 bp)   0                  
Total length (>= 50000 bp)   0                  
# contigs                    478                
Largest contig               24904              
Total length                 511049             
Reference length             29903              
GC (%)                       43.71              
Reference GC (%)             37.97              
N50                          1136               
NG50                         24904              
N75                          716                
NG75                         24904              
L50                          118                
LG50                         1                  
L75                          262                
LG75                         1                  
# misassemblies              0                  
# misassembled contigs       0                  
Misassembled contigs length  0                  
# local misassemblies        0                  
# scaffold gap ext. mis.     0                  
# scaffold gap loc. mis.     0                  
# unaligned mis. contigs     0                  
# unaligned contigs          476 + 0 part       
Unaligned length             481208             
Genome fraction (%)          99.632             
Duplication ratio            1.002              
# N's per 100 kbp            0.00               
# mismatches per 100 kbp     23.50              
# indels per 100 kbp         0.00               
# genomic features           54 + 5 part        
Largest alignment            24904              
Total aligned length         29793              
NGA50                        24904              
NGA75                        24904              
LGA50                        1                  
LGA75                        1                  
