# Supplementary material for: VGEA: an RNA viral assembly toolkit
Source: PeerJ. 2021 Sep 6;9:e12129. doi: 10.7717/peerj.12129 (PMC8428259; doi:10.7717/peerj.12129)
Supplement: Supplemental Information 2 [file peerj-09-12129-s002.zip › Supplementary_File_2/Performance_Comparison_Assembly_Pipelines_Table_2/CV18/velvet/quast_results/results_2021_05_14_01_59_46/report.txt]

All statistics are based on contigs of size >= 500 bp, unless otherwise noted (e.g., "# contigs (>= 0 bp)" and "Total length (>= 0 bp)" include all contigs).

Assembly                     CV18_velvet_contigs
# contigs (>= 0 bp)          883                
# contigs (>= 1000 bp)       8                  
# contigs (>= 5000 bp)       0                  
# contigs (>= 10000 bp)      0                  
# contigs (>= 25000 bp)      0                  
# contigs (>= 50000 bp)      0                  
Total length (>= 0 bp)       233772             
Total length (>= 1000 bp)    9484               
Total length (>= 5000 bp)    0                  
Total length (>= 10000 bp)   0                  
Total length (>= 25000 bp)   0                  
Total length (>= 50000 bp)   0                  
# contigs                    68                 
Largest contig               1858               
Total length                 50125              
Reference length             29903              
GC (%)                       47.82              
Reference GC (%)             37.97              
N50                          728                
NG50                         922                
N75                          605                
NG75                         799                
L50                          27                 
LG50                         14                 
L75                          45                 
LG75                         23                 
# misassemblies              0                  
# misassembled contigs       0                  
Misassembled contigs length  0                  
# local misassemblies        0                  
# scaffold gap ext. mis.     0                  
# scaffold gap loc. mis.     0                  
# unaligned mis. contigs     0                  
# unaligned contigs          60 + 0 part        
Unaligned length             44197              
Genome fraction (%)          19.326             
Duplication ratio            1.026              
# N's per 100 kbp            297.26             
# mismatches per 100 kbp     51.91              
# indels per 100 kbp         0.00               
# genomic features           0 + 18 part        
Largest alignment            1140               
Total aligned length         5779               
NGA50                        -                  
