# Supplementary material for: VGEA: an RNA viral assembly toolkit
Source: PeerJ. 2021 Sep 6;9:e12129. doi: 10.7717/peerj.12129 (PMC8428259; doi:10.7717/peerj.12129)
Supplement: Supplemental Information 2 [file peerj-09-12129-s002.zip › Supplementary_File_2/Performance_Comparison_Assembly_Pipelines_Table_2/CV18/velvet/quast_results/results_2021_05_14_01_59_46/report.tsv]

Assembly	CV18_velvet_contigs
# contigs (>= 0 bp)	883
# contigs (>= 1000 bp)	8
# contigs (>= 5000 bp)	0
# contigs (>= 10000 bp)	0
# contigs (>= 25000 bp)	0
# contigs (>= 50000 bp)	0
Total length (>= 0 bp)	233772
Total length (>= 1000 bp)	9484
Total length (>= 5000 bp)	0
Total length (>= 10000 bp)	0
Total length (>= 25000 bp)	0
Total length (>= 50000 bp)	0
# contigs	68
Largest contig	1858
Total length	50125
Reference length	29903
GC (%)	47.82
Reference GC (%)	37.97
N50	728
NG50	922
N75	605
NG75	799
L50	27
LG50	14
L75	45
LG75	23
# misassemblies	0
# misassembled contigs	0
Misassembled contigs length	0
# local misassemblies	0
# scaffold gap ext. mis.	0
# scaffold gap loc. mis.	0
# unaligned mis. contigs	0
# unaligned contigs	60 + 0 part
Unaligned length	44197
Genome fraction (%)	19.326
Duplication ratio	1.026
# N's per 100 kbp	297.26
# mismatches per 100 kbp	51.91
# indels per 100 kbp	0.00
# genomic features	0 + 18 part
Largest alignment	1140
Total aligned length	5779
NGA50	-
