# Supplementary material for: VGEA: an RNA viral assembly toolkit
Source: PeerJ. 2021 Sep 6;9:e12129. doi: 10.7717/peerj.12129 (PMC8428259; doi:10.7717/peerj.12129)
Supplement: Supplemental Information 2 [file peerj-09-12129-s002.zip › Supplementary_File_2/Performance_Comparison_Assembly_Pipelines_Table_2/CV18/vgea/quast_results/results_2021_05_13_22_45_01/transposed_report.tsv]

Assembly	# contigs (>= 0 bp)	# contigs (>= 1000 bp)	# contigs (>= 5000 bp)	# contigs (>= 10000 bp)	# contigs (>= 25000 bp)	# contigs (>= 50000 bp)	Total length (>= 0 bp)	Total length (>= 1000 bp)	Total length (>= 5000 bp)	Total length (>= 10000 bp)	Total length (>= 25000 bp)	Total length (>= 50000 bp)	# contigs	Largest contig	Total length	Reference length	GC (%)	Reference GC (%)	N50	NG50	N75	NG75	L50	LG50	L75	LG75	# misassemblies	# misassembled contigs	Misassembled contigs length	# local misassemblies	# scaffold gap ext. mis.	# scaffold gap loc. mis.	# unaligned mis. contigs	# unaligned contigs	Unaligned length	Genome fraction (%)	Duplication ratio	# N's per 100 kbp	# mismatches per 100 kbp	# indels per 100 kbp	# genomic features	Largest alignment	Total aligned length	NGA50	NGA75	LGA50	LGA75
CV18_contigs	42	29	2	1	1	0	86685	76625	34976	29928	29928	0	42	29928	86685	29903	46.97	37.97	2294	29928	1247	29928	6	1	19	1	0	0	0	0	0	0	0	41 + 0 part	56757	99.776	1.003	0.00	33.52	0.00	56 + 3 part	29836	29836	29836	29836	1	1
