# Supplementary material for: VGEA: an RNA viral assembly toolkit
Source: PeerJ. 2021 Sep 6;9:e12129. doi: 10.7717/peerj.12129 (PMC8428259; doi:10.7717/peerj.12129)
Supplement: Supplemental Information 2 [file peerj-09-12129-s002.zip › Supplementary_File_2/Performance_Comparison_Assembly_Pipelines_Table_2/CV18/vgea/quast_results/results_2021_05_13_22_45_01/report.txt]

All statistics are based on contigs of size >= 500 bp, unless otherwise noted (e.g., "# contigs (>= 0 bp)" and "Total length (>= 0 bp)" include all contigs).

Assembly                     CV18_contigs
# contigs (>= 0 bp)          42          
# contigs (>= 1000 bp)       29          
# contigs (>= 5000 bp)       2           
# contigs (>= 10000 bp)      1           
# contigs (>= 25000 bp)      1           
# contigs (>= 50000 bp)      0           
Total length (>= 0 bp)       86685       
Total length (>= 1000 bp)    76625       
Total length (>= 5000 bp)    34976       
Total length (>= 10000 bp)   29928       
Total length (>= 25000 bp)   29928       
Total length (>= 50000 bp)   0           
# contigs                    42          
Largest contig               29928       
Total length                 86685       
Reference length             29903       
GC (%)                       46.97       
Reference GC (%)             37.97       
N50                          2294        
NG50                         29928       
N75                          1247        
NG75                         29928       
L50                          6           
LG50                         1           
L75                          19          
LG75                         1           
# misassemblies              0           
# misassembled contigs       0           
Misassembled contigs length  0           
# local misassemblies        0           
# scaffold gap ext. mis.     0           
# scaffold gap loc. mis.     0           
# unaligned mis. contigs     0           
# unaligned contigs          41 + 0 part 
Unaligned length             56757       
Genome fraction (%)          99.776      
Duplication ratio            1.003       
# N's per 100 kbp            0.00        
# mismatches per 100 kbp     33.52       
# indels per 100 kbp         0.00        
# genomic features           56 + 3 part 
Largest alignment            29836       
Total aligned length         29836       
NGA50                        29836       
NGA75                        29836       
LGA50                        1           
LGA75                        1           
