# Supplementary material for: VGEA: an RNA viral assembly toolkit
Source: PeerJ. 2021 Sep 6;9:e12129. doi: 10.7717/peerj.12129 (PMC8428259; doi:10.7717/peerj.12129)
Supplement: Supplemental Information 2 [file peerj-09-12129-s002.zip › Supplementary_File_2/Performance_Comparison_Assembly_Pipelines_Table_2/CV18/spades/quast_results/results_2021_05_14_01_47_23/report.txt]

All statistics are based on contigs of size >= 500 bp, unless otherwise noted (e.g., "# contigs (>= 0 bp)" and "Total length (>= 0 bp)" include all contigs).

Assembly                     CV18_spades_contigs
# contigs (>= 0 bp)          1198               
# contigs (>= 1000 bp)       190                
# contigs (>= 5000 bp)       4                  
# contigs (>= 10000 bp)      1                  
# contigs (>= 25000 bp)      0                  
# contigs (>= 50000 bp)      0                  
Total length (>= 0 bp)       614425             
Total length (>= 1000 bp)    353433             
Total length (>= 5000 bp)    44723              
Total length (>= 10000 bp)   22141              
Total length (>= 25000 bp)   0                  
Total length (>= 50000 bp)   0                  
# contigs                    384                
Largest contig               22141              
Total length                 493639             
Reference length             29903              
GC (%)                       50.68              
Reference GC (%)             37.97              
N50                          1435               
NG50                         22141              
N75                          940                
NG75                         9089               
L50                          101                
LG50                         1                  
L75                          208                
LG75                         2                  
# misassemblies              1                  
# misassembled contigs       1                  
Misassembled contigs length  9089               
# local misassemblies        0                  
# scaffold gap ext. mis.     0                  
# scaffold gap loc. mis.     0                  
# unaligned mis. contigs     0                  
# unaligned contigs          381 + 0 part       
Unaligned length             454716             
Genome fraction (%)          99.652             
Duplication ratio            1.306              
# N's per 100 kbp            0.00               
# mismatches per 100 kbp     60.40              
# indels per 100 kbp         3.36               
# genomic features           54 + 5 part        
Largest alignment            22069              
Total aligned length         38746              
NGA50                        22069              
NGA75                        7689               
LGA50                        1                  
LGA75                        2                  
