# Supplementary material for: VGEA: an RNA viral assembly toolkit
Source: PeerJ. 2021 Sep 6;9:e12129. doi: 10.7717/peerj.12129 (PMC8428259; doi:10.7717/peerj.12129)
Supplement: Supplemental Information 2 [file peerj-09-12129-s002.zip › Supplementary_File_2/Performance_Comparison_Assembly_Pipelines_Table_2/CV18/spades/quast_results/results_2021_05_14_01_47_23/report.tsv]

Assembly	CV18_spades_contigs
# contigs (>= 0 bp)	1198
# contigs (>= 1000 bp)	190
# contigs (>= 5000 bp)	4
# contigs (>= 10000 bp)	1
# contigs (>= 25000 bp)	0
# contigs (>= 50000 bp)	0
Total length (>= 0 bp)	614425
Total length (>= 1000 bp)	353433
Total length (>= 5000 bp)	44723
Total length (>= 10000 bp)	22141
Total length (>= 25000 bp)	0
Total length (>= 50000 bp)	0
# contigs	384
Largest contig	22141
Total length	493639
Reference length	29903
GC (%)	50.68
Reference GC (%)	37.97
N50	1435
NG50	22141
N75	940
NG75	9089
L50	101
LG50	1
L75	208
LG75	2
# misassemblies	1
# misassembled contigs	1
Misassembled contigs length	9089
# local misassemblies	0
# scaffold gap ext. mis.	0
# scaffold gap loc. mis.	0
# unaligned mis. contigs	0
# unaligned contigs	381 + 0 part
Unaligned length	454716
Genome fraction (%)	99.652
Duplication ratio	1.306
# N's per 100 kbp	0.00
# mismatches per 100 kbp	60.40
# indels per 100 kbp	3.36
# genomic features	54 + 5 part
Largest alignment	22069
Total aligned length	38746
NGA50	22069
NGA75	7689
LGA50	1
LGA75	2
