# Supplementary material for: VGEA: an RNA viral assembly toolkit
Source: PeerJ. 2021 Sep 6;9:e12129. doi: 10.7717/peerj.12129 (PMC8428259; doi:10.7717/peerj.12129)
Supplement: Supplemental Information 2 [file peerj-09-12129-s002.zip › Supplementary_File_2/Performance_Comparison_Assembly_Pipelines_Table_2/CV45/velvet/quast_results/results_2021_05_21_20_24_42/report.txt]

All statistics are based on contigs of size >= 500 bp, unless otherwise noted (e.g., "# contigs (>= 0 bp)" and "Total length (>= 0 bp)" include all contigs).

Assembly                     CV45_velvet_contigs
# contigs (>= 0 bp)          2960               
# contigs (>= 1000 bp)       124                
# contigs (>= 5000 bp)       1                  
# contigs (>= 10000 bp)      0                  
# contigs (>= 25000 bp)      0                  
# contigs (>= 50000 bp)      0                  
Total length (>= 0 bp)       1006081            
Total length (>= 1000 bp)    187880             
Total length (>= 5000 bp)    5239               
Total length (>= 10000 bp)   0                  
Total length (>= 25000 bp)   0                  
Total length (>= 50000 bp)   0                  
# contigs                    535                
Largest contig               5239               
Total length                 469503             
Reference length             29903              
GC (%)                       44.23              
Reference GC (%)             37.97              
N50                          898                
NG50                         3030               
N75                          647                
NG75                         2589               
L50                          174                
LG50                         4                  
L75                          329                
LG75                         7                  
# misassemblies              0                  
# misassembled contigs       0                  
Misassembled contigs length  0                  
# local misassemblies        0                  
# scaffold gap ext. mis.     0                  
# scaffold gap loc. mis.     0                  
# unaligned mis. contigs     0                  
# unaligned contigs          529 + 0 part       
Unaligned length             461643             
Genome fraction (%)          14.256             
Duplication ratio            1.844              
# N's per 100 kbp            766.13             
# mismatches per 100 kbp     0.00               
# indels per 100 kbp         0.00               
# genomic features           2 + 20 part        
Largest alignment            980                
Total aligned length         4263               
NGA50                        -                  
