# Supplementary material for: VGEA: an RNA viral assembly toolkit
Source: PeerJ. 2021 Sep 6;9:e12129. doi: 10.7717/peerj.12129 (PMC8428259; doi:10.7717/peerj.12129)
Supplement: Supplemental Information 2 [file peerj-09-12129-s002.zip › Supplementary_File_2/Performance_Comparison_Assembly_Pipelines_Table_2/CV45/velvet/quast_results/results_2021_05_21_20_24_42/report.tsv]

Assembly	CV45_velvet_contigs
# contigs (>= 0 bp)	2960
# contigs (>= 1000 bp)	124
# contigs (>= 5000 bp)	1
# contigs (>= 10000 bp)	0
# contigs (>= 25000 bp)	0
# contigs (>= 50000 bp)	0
Total length (>= 0 bp)	1006081
Total length (>= 1000 bp)	187880
Total length (>= 5000 bp)	5239
Total length (>= 10000 bp)	0
Total length (>= 25000 bp)	0
Total length (>= 50000 bp)	0
# contigs	535
Largest contig	5239
Total length	469503
Reference length	29903
GC (%)	44.23
Reference GC (%)	37.97
N50	898
NG50	3030
N75	647
NG75	2589
L50	174
LG50	4
L75	329
LG75	7
# misassemblies	0
# misassembled contigs	0
Misassembled contigs length	0
# local misassemblies	0
# scaffold gap ext. mis.	0
# scaffold gap loc. mis.	0
# unaligned mis. contigs	0
# unaligned contigs	529 + 0 part
Unaligned length	461643
Genome fraction (%)	14.256
Duplication ratio	1.844
# N's per 100 kbp	766.13
# mismatches per 100 kbp	0.00
# indels per 100 kbp	0.00
# genomic features	2 + 20 part
Largest alignment	980
Total aligned length	4263
NGA50	-
