# Supplementary material for: VGEA: an RNA viral assembly toolkit
Source: PeerJ. 2021 Sep 6;9:e12129. doi: 10.7717/peerj.12129 (PMC8428259; doi:10.7717/peerj.12129)
Supplement: Supplemental Information 2 [file peerj-09-12129-s002.zip › Supplementary_File_2/Performance_Comparison_Assembly_Pipelines_Table_2/CV45/vgea/quast_results/results_2021_05_13_23_04_04/report.txt]

All statistics are based on contigs of size >= 500 bp, unless otherwise noted (e.g., "# contigs (>= 0 bp)" and "Total length (>= 0 bp)" include all contigs).

Assembly                     CV45_contigs
# contigs (>= 0 bp)          30          
# contigs (>= 1000 bp)       20          
# contigs (>= 5000 bp)       1           
# contigs (>= 10000 bp)      1           
# contigs (>= 25000 bp)      0           
# contigs (>= 50000 bp)      0           
Total length (>= 0 bp)       61636       
Total length (>= 1000 bp)    53606       
Total length (>= 5000 bp)    16248       
Total length (>= 10000 bp)   16248       
Total length (>= 25000 bp)   0           
Total length (>= 50000 bp)   0           
# contigs                    30          
Largest contig               16248       
Total length                 61636       
Reference length             29903       
GC (%)                       44.28       
Reference GC (%)             37.97       
N50                          2603        
NG50                         16248       
N75                          1452        
NG75                         3419        
L50                          6           
LG50                         1           
L75                          14          
LG75                         3           
# misassemblies              1           
# misassembled contigs       1           
Misassembled contigs length  1135        
# local misassemblies        0           
# scaffold gap ext. mis.     0           
# scaffold gap loc. mis.     0           
# unaligned mis. contigs     0           
# unaligned contigs          24 + 0 part 
Unaligned length             31092       
Genome fraction (%)          98.291      
Duplication ratio            1.039       
# N's per 100 kbp            0.00        
# mismatches per 100 kbp     37.43       
# indels per 100 kbp         0.00        
# genomic features           43 + 16 part
Largest alignment            16110       
Total aligned length         30285       
NGA50                        16110       
NGA75                        3205        
LGA50                        1           
LGA75                        3           
