# Supplementary material for: VGEA: an RNA viral assembly toolkit
Source: PeerJ. 2021 Sep 6;9:e12129. doi: 10.7717/peerj.12129 (PMC8428259; doi:10.7717/peerj.12129)
Supplement: Supplemental Information 2 [file peerj-09-12129-s002.zip › Supplementary_File_2/Performance_Comparison_Assembly_Pipelines_Table_2/CV45/spades/quast_results/results_2021_05_21_20_22_51/report.txt]

All statistics are based on contigs of size >= 500 bp, unless otherwise noted (e.g., "# contigs (>= 0 bp)" and "Total length (>= 0 bp)" include all contigs).

Assembly                     CV45_spades_contigs
# contigs (>= 0 bp)          518                
# contigs (>= 1000 bp)       18                 
# contigs (>= 5000 bp)       1                  
# contigs (>= 10000 bp)      0                  
# contigs (>= 25000 bp)      0                  
# contigs (>= 50000 bp)      0                  
Total length (>= 0 bp)       117647             
Total length (>= 1000 bp)    35290              
Total length (>= 5000 bp)    6779               
Total length (>= 10000 bp)   0                  
Total length (>= 25000 bp)   0                  
Total length (>= 50000 bp)   0                  
# contigs                    45                 
Largest contig               6779               
Total length                 54635              
Reference length             29903              
GC (%)                       44.03              
Reference GC (%)             37.97              
N50                          1255               
NG50                         2447               
N75                          869                
NG75                         1473               
L50                          11                 
LG50                         4                  
L75                          25                 
LG75                         8                  
# misassemblies              0                  
# misassembled contigs       0                  
Misassembled contigs length  0                  
# local misassemblies        0                  
# scaffold gap ext. mis.     0                  
# scaffold gap loc. mis.     0                  
# unaligned mis. contigs     0                  
# unaligned contigs          32 + 0 part        
Unaligned length             25934              
Genome fraction (%)          94.957             
Duplication ratio            1.011              
# N's per 100 kbp            0.00               
# mismatches per 100 kbp     123.26             
# indels per 100 kbp         42.26              
# genomic features           31 + 22 part       
Largest alignment            6779               
Total aligned length         28602              
NA50                         1043               
NGA50                        2447               
NGA75                        1473               
LA50                         12                 
LGA50                        4                  
LGA75                        8                  
