# Supplementary material for: VGEA: an RNA viral assembly toolkit
Source: PeerJ. 2021 Sep 6;9:e12129. doi: 10.7717/peerj.12129 (PMC8428259; doi:10.7717/peerj.12129)
Supplement: Supplemental Information 2 [file peerj-09-12129-s002.zip › Supplementary_File_2/Performance_Comparison_Assembly_Pipelines_Table_2/CV45/spades/quast_results/results_2021_05_21_20_22_51/report.tsv]

Assembly	CV45_spades_contigs
# contigs (>= 0 bp)	518
# contigs (>= 1000 bp)	18
# contigs (>= 5000 bp)	1
# contigs (>= 10000 bp)	0
# contigs (>= 25000 bp)	0
# contigs (>= 50000 bp)	0
Total length (>= 0 bp)	117647
Total length (>= 1000 bp)	35290
Total length (>= 5000 bp)	6779
Total length (>= 10000 bp)	0
Total length (>= 25000 bp)	0
Total length (>= 50000 bp)	0
# contigs	45
Largest contig	6779
Total length	54635
Reference length	29903
GC (%)	44.03
Reference GC (%)	37.97
N50	1255
NG50	2447
N75	869
NG75	1473
L50	11
LG50	4
L75	25
LG75	8
# misassemblies	0
# misassembled contigs	0
Misassembled contigs length	0
# local misassemblies	0
# scaffold gap ext. mis.	0
# scaffold gap loc. mis.	0
# unaligned mis. contigs	0
# unaligned contigs	32 + 0 part
Unaligned length	25934
Genome fraction (%)	94.957
Duplication ratio	1.011
# N's per 100 kbp	0.00
# mismatches per 100 kbp	123.26
# indels per 100 kbp	42.26
# genomic features	31 + 22 part
Largest alignment	6779
Total aligned length	28602
NA50	1043
NGA50	2447
NGA75	1473
LA50	12
LGA50	4
LGA75	8
