# Supplementary material for: VGEA: an RNA viral assembly toolkit
Source: PeerJ. 2021 Sep 6;9:e12129. doi: 10.7717/peerj.12129 (PMC8428259; doi:10.7717/peerj.12129)
Supplement: Supplemental Information 2 [file peerj-09-12129-s002.zip › Supplementary_File_2/Performance_Comparison_Assembly_Pipelines_Table_2/CV145/velvet/quast_results/results_2021_05_21_20_43_23/report.txt]

All statistics are based on contigs of size >= 500 bp, unless otherwise noted (e.g., "# contigs (>= 0 bp)" and "Total length (>= 0 bp)" include all contigs).

Assembly                     CV145_velvet_contigs
# contigs (>= 0 bp)          2491                
# contigs (>= 1000 bp)       22                  
# contigs (>= 5000 bp)       0                   
# contigs (>= 10000 bp)      0                   
# contigs (>= 25000 bp)      0                   
# contigs (>= 50000 bp)      0                   
Total length (>= 0 bp)       621369              
Total length (>= 1000 bp)    26513               
Total length (>= 5000 bp)    0                   
Total length (>= 10000 bp)   0                   
Total length (>= 25000 bp)   0                   
Total length (>= 50000 bp)   0                   
# contigs                    178                 
Largest contig               1798                
Total length                 126802              
Reference length             29903               
GC (%)                       49.32               
Reference GC (%)             37.97               
N50                          682                 
NG50                         1107                
N75                          570                 
NG75                         1043                
L50                          67                  
LG50                         11                  
L75                          119                 
LG75                         18                  
# misassemblies              0                   
# misassembled contigs       0                   
Misassembled contigs length  0                   
# local misassemblies        0                   
# scaffold gap ext. mis.     0                   
# scaffold gap loc. mis.     0                   
# unaligned mis. contigs     0                   
# unaligned contigs          176 + 0 part        
Unaligned length             125542              
Genome fraction (%)          3.578               
Duplication ratio            1.178               
# N's per 100 kbp            149.84              
# mismatches per 100 kbp     0.00                
# indels per 100 kbp         0.00                
# genomic features           0 + 8 part          
Largest alignment            566                 
Total aligned length         1070                
NGA50                        -                   
