# Supplementary material for: VGEA: an RNA viral assembly toolkit
Source: PeerJ. 2021 Sep 6;9:e12129. doi: 10.7717/peerj.12129 (PMC8428259; doi:10.7717/peerj.12129)
Supplement: Supplemental Information 2 [file peerj-09-12129-s002.zip › Supplementary_File_2/Performance_Comparison_Assembly_Pipelines_Table_2/CV145/velvet/quast_results/results_2021_05_21_20_43_23/report.tsv]

Assembly	CV145_velvet_contigs
# contigs (>= 0 bp)	2491
# contigs (>= 1000 bp)	22
# contigs (>= 5000 bp)	0
# contigs (>= 10000 bp)	0
# contigs (>= 25000 bp)	0
# contigs (>= 50000 bp)	0
Total length (>= 0 bp)	621369
Total length (>= 1000 bp)	26513
Total length (>= 5000 bp)	0
Total length (>= 10000 bp)	0
Total length (>= 25000 bp)	0
Total length (>= 50000 bp)	0
# contigs	178
Largest contig	1798
Total length	126802
Reference length	29903
GC (%)	49.32
Reference GC (%)	37.97
N50	682
NG50	1107
N75	570
NG75	1043
L50	67
LG50	11
L75	119
LG75	18
# misassemblies	0
# misassembled contigs	0
Misassembled contigs length	0
# local misassemblies	0
# scaffold gap ext. mis.	0
# scaffold gap loc. mis.	0
# unaligned mis. contigs	0
# unaligned contigs	176 + 0 part
Unaligned length	125542
Genome fraction (%)	3.578
Duplication ratio	1.178
# N's per 100 kbp	149.84
# mismatches per 100 kbp	0.00
# indels per 100 kbp	0.00
# genomic features	0 + 8 part
Largest alignment	566
Total aligned length	1070
NGA50	-
