# Supplementary material for: VGEA: an RNA viral assembly toolkit
Source: PeerJ. 2021 Sep 6;9:e12129. doi: 10.7717/peerj.12129 (PMC8428259; doi:10.7717/peerj.12129)
Supplement: Supplemental Information 2 [file peerj-09-12129-s002.zip › Supplementary_File_2/Performance_Comparison_Assembly_Pipelines_Table_2/CV145/vgea/quast_results/results_2021_05_13_23_09_24/report.txt]

All statistics are based on contigs of size >= 500 bp, unless otherwise noted (e.g., "# contigs (>= 0 bp)" and "Total length (>= 0 bp)" include all contigs).

Assembly                     CV145_contigs
# contigs (>= 0 bp)          28           
# contigs (>= 1000 bp)       20           
# contigs (>= 5000 bp)       1            
# contigs (>= 10000 bp)      0            
# contigs (>= 25000 bp)      0            
# contigs (>= 50000 bp)      0            
Total length (>= 0 bp)       51614        
Total length (>= 1000 bp)    44724        
Total length (>= 5000 bp)    6807         
Total length (>= 10000 bp)   0            
Total length (>= 25000 bp)   0            
Total length (>= 50000 bp)   0            
# contigs                    28           
Largest contig               6807         
Total length                 51614        
Reference length             29903        
GC (%)                       45.65        
Reference GC (%)             37.97        
N50                          2049         
NG50                         4214         
N75                          1213         
NG75                         2413         
L50                          7            
LG50                         3            
L75                          15           
LG75                         6            
# misassemblies              0            
# misassembled contigs       0            
Misassembled contigs length  0            
# local misassemblies        0            
# scaffold gap ext. mis.     0            
# scaffold gap loc. mis.     0            
# unaligned mis. contigs     0            
# unaligned contigs          22 + 0 part  
Unaligned length             29418        
Genome fraction (%)          73.093       
Duplication ratio            1.016        
# N's per 100 kbp            0.00         
# mismatches per 100 kbp     64.05        
# indels per 100 kbp         0.00         
# genomic features           29 + 17 part 
Largest alignment            6734         
Total aligned length         21984        
NGA50                        4214         
LGA50                        3            
