# Supplementary material for: VGEA: an RNA viral assembly toolkit
Source: PeerJ. 2021 Sep 6;9:e12129. doi: 10.7717/peerj.12129 (PMC8428259; doi:10.7717/peerj.12129)
Supplement: Supplemental Information 2 [file peerj-09-12129-s002.zip › Supplementary_File_2/Performance_Comparison_Assembly_Pipelines_Table_2/CV145/vgea/quast_results/results_2021_05_13_23_09_24/report.tsv]

Assembly	CV145_contigs
# contigs (>= 0 bp)	28
# contigs (>= 1000 bp)	20
# contigs (>= 5000 bp)	1
# contigs (>= 10000 bp)	0
# contigs (>= 25000 bp)	0
# contigs (>= 50000 bp)	0
Total length (>= 0 bp)	51614
Total length (>= 1000 bp)	44724
Total length (>= 5000 bp)	6807
Total length (>= 10000 bp)	0
Total length (>= 25000 bp)	0
Total length (>= 50000 bp)	0
# contigs	28
Largest contig	6807
Total length	51614
Reference length	29903
GC (%)	45.65
Reference GC (%)	37.97
N50	2049
NG50	4214
N75	1213
NG75	2413
L50	7
LG50	3
L75	15
LG75	6
# misassemblies	0
# misassembled contigs	0
Misassembled contigs length	0
# local misassemblies	0
# scaffold gap ext. mis.	0
# scaffold gap loc. mis.	0
# unaligned mis. contigs	0
# unaligned contigs	22 + 0 part
Unaligned length	29418
Genome fraction (%)	73.093
Duplication ratio	1.016
# N's per 100 kbp	0.00
# mismatches per 100 kbp	64.05
# indels per 100 kbp	0.00
# genomic features	29 + 17 part
Largest alignment	6734
Total aligned length	21984
NGA50	4214
LGA50	3
